# Supplementary material for: Endothelial MerTK impairment accelerates the development of atherosclerosis
Source: Redox Biol. 2025 Sep 11;87:103861. doi: 10.1016/j.redox.2025.103861 (PMC12628026; doi:10.1016/j.redox.2025.103861)
Supplement: Multimedia component 1 [file mmc1.zip]

Archive with 85 entries (76 files):
- Supplement data/
- Supplement data/BioGPS human MerTK/
- Supplement data/BioGPS human MerTK/GSE1133.csv
- Supplement data/IPA Big data analytics-Atherosclerosis overall signaling and RNA-seq for MerTK expression/
- Supplement data/IPA Big data analytics-Atherosclerosis overall signaling and RNA-seq for MerTK expression/1531 analyses for AS in aortic root.tif
- Supplement data/IPA Big data analytics-Atherosclerosis overall signaling and RNA-seq for MerTK expression/234 analyses for AS in aortic arch-1.tif
- Supplement data/IPA Big data analytics-Atherosclerosis overall signaling and RNA-seq for MerTK expression/234 analyses for AS in aortic arch.tif
- Supplement data/IPA Big data analytics-Atherosclerosis overall signaling and RNA-seq for MerTK expression/234 analyses for atherosclerosis in aortic arch.txt
- Supplement data/IPA Big data analytics-Atherosclerosis overall signaling and RNA-seq for MerTK expression/98881 analyses for overall atherosclerosis.tif
- Supplement data/IPA Big data analytics-Atherosclerosis overall signaling and RNA-seq for MerTK expression/MerTK RnaSeq_Transcript.GeneVariable HumanDisease B38.txt
- Supplement data/IPA Big data analytics-Atherosclerosis overall signaling and RNA-seq for MerTK expression/MerTK RnaSeq_Transcript.GeneVariable HumanDisease B38.xlsx
- Supplement data/IPA Big data analytics-Atherosclerosis overall signaling and RNA-seq for MerTK expression/~$MerTK RnaSeq_Transcript.GeneVariable HumanDisease B38.xlsx
- Supplement data/IPA Big data analytics-Endothelial Dysfunction/
- Supplement data/IPA Big data analytics-Endothelial Dysfunction/167733 analyses for endothelial dysfunction.txt
- Supplement data/IPA Big data analytics-Endothelial Dysfunction/167733 for endothelial dysfunction.jpg
- Supplement data/IPA Big data analytics-Endothelial Dysfunction/167733 for endothelial dysfunction.tif
- Supplement data/IPA Big data analytics-Endothelial Dysfunction/Atherosclerosis overall signaling-1.tif
- Supplement data/IPA Big data analytics-Endothelial Dysfunction/Atherosclerosis overall signaling.tif
- Supplement data/IPA Big data analytics-Endothelial Dysfunction/Atherosclerosis overall signaling.txt
- Supplement data/IPA Big data analytics-Endothelial Dysfunction/Endothelial dysfunction overall signaling-1.tif
- Supplement data/IPA Big data analytics-Endothelial Dysfunction/Endothelial dysfunction overall signaling.tif
- Supplement data/IPA Big data analytics-Endothelial Dysfunction/RnaSeq_Transcript.GeneVariable-MerTK in blood vessel and plaque.txt
- Supplement data/IPA Human Microarray GSE28829/
- Supplement data/IPA Human Microarray GSE28829/Canonical pathways-bubble chart (volcano).tif
- Supplement data/IPA Human Microarray GSE28829/Causal Networks- from activated.txt
- Supplement data/IPA Human Microarray GSE28829/Causal Networks- from inhibited.txt
- Supplement data/IPA Human Microarray GSE28829/Graphical Summary-1.tif
- Supplement data/IPA Human Microarray GSE28829/Graphical Summary.tif
- Supplement data/IPA Human Microarray GSE28829/Upstream regulators- from activated.xls
- Supplement data/IPA Human Microarray GSE28829/Upstream regulators- from inhibited .xls
- Supplement data/Proteomics in AA/
- Supplement data/Proteomics in AA/IPA format/
- Supplement data/Proteomics in AA/IPA format/Comparision/
- Supplement data/Proteomics in AA/IPA format/Comparision/Comparision analysis-canonical pathways.xls
- Supplement data/Proteomics in AA/IPA format/Comparision/Comparision analysis-Causal Networks.xls
- Supplement data/Proteomics in AA/IPA format/Comparision/Comparision analysis-Diseases and Bio Functions.xls
- Supplement data/Proteomics in AA/IPA format/Comparision/Comparision analysis-Tox Functions-1.xls
- Supplement data/Proteomics in AA/IPA format/Comparision/Comparision analysis-Tox Functions.xls
- Supplement data/Proteomics in AA/IPA format/Comparision/Comparision analysis-Tox Lists.xls
- Supplement data/Proteomics in AA/IPA format/Comparision/Comparision analysis-Upastream regulators.xls
- Supplement data/Proteomics in AA/IPA format/Comparision/Comparision-Tox Lists-1.jpg
- Supplement data/Proteomics in AA/IPA format/Comparision/Comparision-Tox Lists.jpg
- Supplement data/Proteomics in AA/IPA format/IPA/
- Supplement data/Proteomics in AA/IPA format/IPA/67629 analyses for mitochondrial dysfunction.jpg
- Supplement data/Proteomics in AA/IPA format/IPA/Canoical pathways-Bubble chart (volcano).jpg
- Supplement data/Proteomics in AA/IPA format/IPA/Causal newwork-AXL.jpg
- Supplement data/Proteomics in AA/IPA format/IPA/Causal newwork-MAPK inhibitors.jpg
- Supplement data/Proteomics in AA/IPA format/IPA/Causal newwork-MAPK.jpg
- Supplement data/Proteomics in AA/IPA format/IPA/Causal newwork-miR-218.1jpg
- Supplement data/Proteomics in AA/IPA format/IPA/Causal newwork-miR-218.jpg
- Supplement data/Proteomics in AA/IPA format/IPA/Causal newwork-SB203580.jpg
- Supplement data/Proteomics in AA/IPA format/IPA/Causal newwork-TGF-beta.jpg
- Supplement data/Proteomics in AA/IPA format/IPA/Code for R studio of abundance.txt
- Supplement data/Proteomics in AA/IPA format/IPA/Graphical Summary-1.jpg
- Supplement data/Proteomics in AA/IPA format/IPA/IPA canonical pathways-mitochondrial dysfunction-Down.xls
- Supplement data/Proteomics in AA/IPA format/IPA/IPA canonical pathways-mitochondrial dysfunction-Up.xls
- Supplement data/Proteomics in AA/IPA format/IPA/IPA Causal Networks-From activated.xls
- Supplement data/Proteomics in AA/IPA format/IPA/IPA Causal Networks-From Inhibited.xls
- Supplement data/Proteomics in AA/IPA format/IPA/IPA Causal Networks.txt
- Supplement data/Proteomics in AA/IPA format/IPA/IPA format-HFD 2M AA ECMerKO vs Flox-Abundance.xlsx
- Supplement data/Proteomics in AA/IPA format/IPA/IPA format-HFD 2M AA ECMerKO vs Flox-Final.xlsx
- Supplement data/Proteomics in AA/IPA format/IPA/IPA format-HFD 2M AA ECMerKO vs Flox-LogFC P.txt
- Supplement data/Proteomics in AA/IPA format/IPA/IPA format-HFD 2M AA ECMerKO vs Flox-LogFC P.xlsx
- Supplement data/Proteomics in AA/IPA format/IPA/IPA mitochondrial dysfunction activated and inhibited.xls
- Supplement data/Proteomics in AA/IPA format/IPA/IPA-Comparision.xls
- Supplement data/Proteomics in AA/IPA format/IPA/IPA-Mitochondrial DNA-related disorder-down to up.xls
- Supplement data/Proteomics in AA/IPA format/IPA/IPA-Mitochondrial DNA-related disorder.txt
- Supplement data/Proteomics in AA/IPA format/IPA/IPA_format_HFD_2M_AA_ECMerKOvsFlox-Abundance.txt
- Supplement data/Proteomics in AA/IPA format/IPA/Mitochondrial cytopathy.jpg
- Supplement data/Proteomics in AA/IPA format/IPA/Mitochondrial Cytophathy.jpg
- Supplement data/Proteomics in AA/IPA format/IPA/Mitochondrial disorder.jpg
- Supplement data/Proteomics in AA/IPA format/IPA/Mitochondrial DNA-related disorder.jpg
- Supplement data/Proteomics in AA/IPA format/IPA/Mitochondrial myopathy.jpg
- Supplement data/Proteomics in AA/IPA format/IPA/ML Disease mtDNA-related disorder.jpg
- Supplement data/Proteomics in AA/IPA format/IPA/ML Disease Pathways-1.jpg
- Supplement data/Proteomics in AA/IPA format/IPA/ML Disease Pathways.jpg
- Supplement data/Proteomics in AA/IPA format/IPA/ML disease pathways.txt
- Supplement data/Proteomics in AA/IPA format/IPA/Upstream analysis-From activated.xls
- Supplement data/Proteomics in AA/IPA format/IPA/Upstream analysis-From inhibited.xls
- Supplement data/Proteomics in AA/IPA format/IPA/Volcano Plot from SangerBox.svg
- Supplement data/Proteomics in AA/Points in volcano figures.xlsx
- Supplement data/Proteomics in AA/Proteins in vocano plots.txt
- Supplement data/Proteomics in AA/Scatter plots-confidence interval chart with abundance ratios-1.emf
- Supplement data/Proteomics in AA/Scatter plots-confidence interval chart with abundance ratios.xlsx
- Supplement data/Proteomics in AA/Vocano Plots.emf
