# Supplementary material for: Endothelial MerTK impairment accelerates the development of atherosclerosis
Source: Redox Biol. 2025 Sep 11;87:103861. doi: 10.1016/j.redox.2025.103861 (PMC12628026; doi:10.1016/j.redox.2025.103861)
Supplement: Multimedia component 1 [file mmc1.zip › Supplement data/BioGPS human MerTK/GSE1133.csv]

Bone marrow	4.1	3.8	4.2	6.1	5.5	6.2
CD105+ ECs	5.1	5.1	5.6	4.5	4.1	4.4
CD14+_Monocytes	5.3	4.9	5.4	6.2	4.8	5.3
