# Supplementary material for: Endothelial MerTK impairment accelerates the development of atherosclerosis
Source: Redox Biol. 2025 Sep 11;87:103861. doi: 10.1016/j.redox.2025.103861 (PMC12628026; doi:10.1016/j.redox.2025.103861)
Supplement: Multimedia component 1 [file mmc1.zip › Supplement data/IPA Big data analytics-Atherosclerosis overall signaling and RNA-seq for MerTK expression/234 analyses for atherosclerosis in aortic arch.txt]

© 2000-2025 QIAGEN. All rights reserved.

Analysis Name	Project	P-value	Z-score	case.diseasestate	case.targetgene	case.tissue	case.treatment	comparisoncategory	comparisoncontrast	comparisonid	comparisonindex	weblink
