# Supplementary material for: Endothelial MerTK impairment accelerates the development of atherosclerosis
Source: Redox Biol. 2025 Sep 11;87:103861. doi: 10.1016/j.redox.2025.103861 (PMC12628026; doi:10.1016/j.redox.2025.103861)
Supplement: Multimedia component 1 [file mmc1.zip › Supplement data/IPA Big data analytics-Atherosclerosis overall signaling and RNA-seq for MerTK expression/MerTK RnaSeq_Transcript.GeneVariable HumanDisease B38.txt]

SampleID	DiseaseCategory	TissueCategory	RnaSeq_Transcript
GSM1076106	normal control	blood vessel;embryo	14.2550363540649
GSM1386275	normal control	blood vessel;embryo	4.51411581039429
GSM1386279	normal control	blood vessel;embryo	12.1668453216553
GSM1386280	normal control	blood vessel;embryo	12.8196325302124
GSM1386281	normal control	blood vessel;embryo	12.7155132293701
GSM1386282	normal control	blood vessel;embryo	0.380891770124435
GSM1467837	normal control	blood vessel;embryo	19.4661388397217
GSM1467838	normal control	blood vessel;embryo	16.7899074554443
GSM1467839	normal control	blood vessel;embryo	20.0753288269043
GSM1467840	normal control	blood vessel;embryo	12.0507030487061
GSM1467841	normal control	blood vessel;embryo	17.8722305297852
GSM1467842	normal control	blood vessel;embryo	18.5612335205078
GSM1467843	normal control	blood vessel;embryo	18.7429656982422
GSM1467844	normal control	blood vessel;embryo	11.3806552886963
GSM1537573	normal control	blood vessel;embryo	9.4890718460083
GSM1537574	normal control	blood vessel;embryo	13.6156902313232
GSM1537575	normal control	blood vessel;embryo	15.8200874328613
GSM1537576	normal control	blood vessel;embryo	9.80928230285645
GSM1537577	normal control	blood vessel;embryo	12.204008102417
GSM1537578	normal control	blood vessel;embryo	15.4515628814697
GSM1572241	normal control	blood vessel	8.16334438323975
GSM1572242	normal control	blood vessel	2.77487277984619
GSM1572243	normal control	blood vessel	5.26065921783447
GSM1572244	normal control	blood vessel	5.50486660003662
GSM1572245	normal control	blood vessel	5.71265172958374
GSM1572246	normal control	blood vessel	10.0844345092773
GSM1572247	normal control	blood vessel	5.6918478012085
GSM1593039	normal control	blood vessel	0.124526694417
GSM1593040	normal control	blood vessel	0.0421921946108341
GSM1593041	normal control	blood vessel	0.0179632622748613
GSM1593042	normal control	blood vessel	0.211627379059792
GSM1654556	normal control	blood vessel;embryo	23.0679264068604
GSM1654559	normal control	blood vessel;embryo	18.8977680206299
GSM1654561	normal control	blood vessel;embryo	11.5913419723511
GSM1654563	normal control	blood vessel;embryo	11.1326293945313
GSM1830134	normal control	blood vessel;embryo	7.41258811950684
GSM1830135	normal control	blood vessel;embryo	9.68604850769043
GSM1830136	normal control	blood vessel;embryo	11.0697002410889
GSM1830137	normal control	blood vessel;embryo	9.74759960174561
GSM1904491	normal control	blood vessel	11.1674661636353
GSM1904492	normal control	blood vessel	8.33004093170166
GSM2033141	normal control	blood vessel;embryo	15.1622581481934
GSM2033142	normal control	blood vessel;embryo	15.1673612594604
GSM2033143	normal control	blood vessel;embryo	14.5630655288696
GSM2033144	normal control	blood vessel;embryo	15.7225780487061
GSM2033145	normal control	blood vessel;embryo	13.769700050354
GSM2033146	normal control	blood vessel;embryo	13.0895051956177
GSM2033147	normal control	blood vessel;embryo	23.3385753631592
GSM2033148	normal control	blood vessel;embryo	22.6884155273438
GSM2033149	normal control	blood vessel;embryo	25.7467479705811
GSM2033150	normal control	blood vessel;embryo	20.3622131347656
GSM2033151	normal control	blood vessel;embryo	16.8201732635498
GSM2033152	normal control	blood vessel;embryo	19.6720676422119
GSM2044419	normal control	blood vessel	12.600152015686
GSM2044420	normal control	blood vessel	12.4537267684937
GSM2044421	normal control	blood vessel	14.0221376419067
GSM2044422	normal control	blood vessel	9.56351089477539
GSM2044423	normal control	blood vessel	10.0984230041504
GSM2044424	normal control	blood vessel	8.52973175048828
GSM2044425	normal control	blood vessel	8.18785095214844
GSM2044426	normal control	blood vessel	7.35507488250732
GSM2044427	normal control	blood vessel	8.07216930389404
GSM2044428	normal control	blood vessel	13.8743314743042
GSM2044429	normal control	blood vessel	13.8420600891113
GSM2044430	normal control	blood vessel	14.3937273025513
GSM2044431	normal control	blood vessel	7.82552814483643
GSM2044432	normal control	blood vessel	8.70172119140625
GSM2044433	normal control	blood vessel	8.54055500030518
GSM2204053	normal control	blood vessel	15.7478275299072
GSM2204054	normal control	blood vessel	17.0466289520264
GSM2204055	normal control	blood vessel	17.0513916015625
GSM2204056	normal control	blood vessel	18.2677822113037
GSM2204057	normal control	blood vessel	19.6507110595703
GSM2204058	normal control	blood vessel	18.0727157592773
GSM2204059	normal control	blood vessel	22.1396751403809
GSM2204060	normal control	blood vessel	19.6217250823975
GSM2204061	normal control	blood vessel	20.9795360565186
GSM2204062	normal control	blood vessel	18.4821968078613
GSM2204063	normal control	blood vessel	18.8232440948486
GSM2204064	normal control	blood vessel	21.1450119018555
GSM2284642	normal control	blood vessel;embryo	10.6828641891479
GSM2284643	normal control	blood vessel;embryo	10
GSM2284644	normal control	blood vessel;embryo	11.771915435791
GSM2284645	normal control	blood vessel;embryo	3.9974308013916
GSM2284646	normal control	blood vessel;embryo	4.03033971786499
GSM2284647	normal control	blood vessel;embryo	4.05750131607056
GSM2284648	normal control	blood vessel;embryo	4.9619927406311
GSM2284649	normal control	blood vessel;embryo	5.16131973266602
GSM2284650	normal control	blood vessel;embryo	5.15063858032227
GSM2333475	normal control	blood vessel;embryo	21.8811569213867
GSM2333476	normal control	blood vessel;embryo	22.954195022583
GSM2333477	normal control	blood vessel;embryo	19.5612678527832
GSM2333478	normal control	blood vessel;embryo	12.1401567459106
GSM2333479	normal control	blood vessel;embryo	19.4594478607178
GSM2333480	normal control	blood vessel;embryo	21.7188568115234
GSM2333481	normal control	blood vessel;embryo	19.7576656341553
GSM2333482	normal control	blood vessel;embryo	16.1923370361328
GSM2333483	normal control	blood vessel;embryo	15.4887113571167
GSM2333484	normal control	blood vessel;embryo	16.3834285736084
GSM2333698	normal control	blood vessel;embryo	15.9360380172729
GSM2333699	normal control	blood vessel;embryo	17.3291549682617
GSM2333700	normal control	blood vessel;embryo	17.8682594299316
GSM2333701	normal control	blood vessel;embryo	13.7277956008911
GSM2333702	normal control	blood vessel;embryo	12.7340717315674
GSM2333703	normal control	blood vessel;embryo	13.9631471633911
GSM2333704	normal control	blood vessel;embryo	17.3191413879395
GSM2333705	normal control	blood vessel;embryo	17.1167678833008
GSM2333706	normal control	blood vessel;embryo	29.395378112793
GSM2333707	normal control	blood vessel;embryo	28.8970851898193
GSM2546857	normal control	blood vessel	12.198260307312
GSM2546858	normal control	blood vessel	11.7676000595093
GSM2546859	normal control	blood vessel	12.4824199676514
GSM2546860	normal control	blood vessel	5.18854188919067
GSM2546861	normal control	blood vessel	5.5374870300293
GSM2546862	normal control	blood vessel	5.17733192443848
GSM2546863	normal control	blood vessel	4.80310678482056
GSM2546864	normal control	blood vessel	4.32314825057983
GSM2546865	normal control	blood vessel	4.77500200271606
GSM2546866	normal control	blood vessel	0
GSM2546867	normal control	blood vessel	0.408301651477814
GSM2546868	normal control	blood vessel	0.243022888898849
GSM2546869	normal control	blood vessel	0.0684912949800491
GSM2546870	normal control	blood vessel	0
GSM2546871	normal control	blood vessel	0.11544893682003
GSM2546872	normal control	blood vessel	0.247958809137344
GSM2546873	normal control	blood vessel	0.155597358942032
GSM2546874	normal control	blood vessel	0.134209200739861
GSM2670929	disease control	blood vessel	0.0416031777858734
GSM2670930	disease control	blood vessel	0.0525293052196503
GSM2670931	disease control	blood vessel	0.0838607624173164
GSM2670932	disease control	blood vessel	0.0418388918042183
GSM2670933	disease control	blood vessel	0.0450151525437832
GSM2670934	disease control	blood vessel	0.107950828969479
GSM2670935	disease control	blood vessel	0.0913698598742485
GSM2670936	disease control	blood vessel	0.0861185565590858
GSM2670937	disease control	blood vessel	0.0332125723361969
GSM2670938	disease control	blood vessel	0
GSM2670939	disease control	blood vessel	0.0279013477265835
GSM2670940	disease control	blood vessel	0.158272266387939
GSM2670941	disease control	blood vessel	0.0970540642738342
GSM2670942	disease control	blood vessel	0.0488164834678173
GSM2670943	disease control	blood vessel	0.368985176086426
GSM2670944	disease control	blood vessel	0.294428914785385
GSM2676365	normal control	blood vessel	10.1904554367065
GSM2676366	normal control	blood vessel	9.83663749694824
GSM2676367	normal control	blood vessel	11.6280431747437
GSM2676368	normal control	blood vessel	10.3045797348022
GSM2676369	normal control	blood vessel	11.2970409393311
GSM2676370	normal control	blood vessel	11.6541996002197
GSM2739663	normal control	blood vessel	11.0020332336426
GSM2739664	normal control	blood vessel	12.0674829483032
GSM2739665	normal control	blood vessel	4.80395841598511
GSM2739666	normal control	blood vessel	4.77605390548706
GSM2739667	normal control	blood vessel	4.6310453414917
GSM2829926	disease control	blood vessel	9.36111354827881
GSM2829927	disease control	blood vessel	5.79985666275024
GSM2829928	disease control	blood vessel	3.75310730934143
GSM2829929	disease control	blood vessel	7.70840167999268
GSM2829930	disease control	blood vessel	9.83739185333252
GSM2829931	cardiovascular disease	blood vessel	12.7648897171021
GSM2829932	cardiovascular disease	blood vessel	4.87165403366089
GSM2829933	cardiovascular disease	blood vessel	3.83517122268677
GSM2829934	cardiovascular disease	blood vessel	14.5134677886963
GSM2829935	cardiovascular disease	blood vessel	6.96783494949341
GSM2829936	cardiovascular disease	blood vessel	0.436101347208023
GSM2829937	cardiovascular disease	blood vessel	0.264538407325745
GSM2829938	cardiovascular disease	blood vessel	32.9661903381348
GSM2829939	cardiovascular disease	blood vessel	1.3140172958374
GSM2829940	cardiovascular disease	blood vessel	2.52079057693481
GSM2829941	cardiovascular disease	blood vessel	0.0603142119944096
GSM2936285	normal control	blood vessel;embryo	4.08042907714844
GSM2936286	normal control	blood vessel;embryo	4.59701681137085
GSM2936287	normal control	blood vessel;embryo	4.51112079620361
GSM2936288	normal control	blood vessel;embryo	3.91034460067749
GSM2936289	normal control	blood vessel;embryo	3.66049957275391
GSM2936290	normal control	blood vessel;embryo	5.13358402252197
GSM2982037	normal control	blood vessel;embryo	6.19874954223633
GSM2982038	normal control	blood vessel;embryo	4.09838104248047
GSM2982039	normal control	blood vessel	2.98360419273376
GSM2982040	normal control	blood vessel	9.53678131103516
GSM3110759	disease control	blood vessel	14.0363111495972
GSM3110760	disease control	blood vessel	12.7377576828003
GSM3110761	disease control	blood vessel	12.6572456359863
GSM3110762	disease control	blood vessel	12.6746006011963
GSM3110763	disease control	blood vessel	14.7736196517944
GSM3110764	disease control	blood vessel	13.2355890274048
GSM3132085	disease control	blood vessel	14.3473167419434
GSM3132086	disease control	blood vessel	15.973256111145
GSM3132087	disease control	blood vessel	15.263409614563
GSM3132088	disease control	blood vessel	13.4276094436646
GSM3132089	disease control	blood vessel	13.3054323196411
GSM3132090	disease control	blood vessel	12.665246963501
GSM3132091	disease control	blood vessel	12.0247430801392
GSM3132092	disease control	blood vessel	12.4982738494873
GSM3132093	disease control	blood vessel	11.9333038330078
GSM3132094	disease control	blood vessel	16.4662494659424
GSM3132095	disease control	blood vessel	17.9260120391846
GSM3132096	disease control	blood vessel	16.4704132080078
GSM3215457	cardiovascular disease	plaque	2.10159945487976
GSM3215458	cardiovascular disease	plaque	1.59409558773041
GSM3215459	cardiovascular disease	plaque	4.57164192199707
GSM3215460	cardiovascular disease	plaque	0.628476321697235
GSM3301474	normal control	blood vessel;embryo	0.594103038311005
GSM3301475	normal control	blood vessel;embryo	3.5646448135376
GSM3301476	normal control	blood vessel;embryo	1.60184717178345
GSM3318656	disease control	blood vessel	20.3640766143799
GSM3318657	disease control	blood vessel	22.7910404205322
GSM3318658	disease control	blood vessel	15.8544216156006
GSM3318659	disease control	blood vessel	12.5435981750488
GSM3402504	cardiovascular disease	plaque	17.4073829650879
GSM3402505	cardiovascular disease	plaque	21.2014217376709
GSM3402506	cardiovascular disease	plaque	16.7189464569092
GSM3402507	cardiovascular disease	plaque	34.7853775024414
GSM3402508	cardiovascular disease	plaque	14.2199993133545
GSM3402509	cardiovascular disease	plaque	26.4562606811523
GSM3402510	cardiovascular disease	plaque	7.43151330947876
GSM3402511	cardiovascular disease	plaque	20.0976448059082
GSM3593244	normal control	blood vessel	8.56722164154053
GSM3593245	normal control	blood vessel	8.35686588287354
GSM3593246	normal control	blood vessel	2.88796091079712
GSM3593247	normal control	blood vessel	2.98944091796875
GSM3593248	normal control	blood vessel	6.09448862075806
GSM3593249	normal control	blood vessel	5.63939142227173
GSM3593250	normal control	blood vessel	11.7572965621948
GSM3593251	normal control	blood vessel	12.3369569778442
GSM3593252	normal control	blood vessel	4.13732719421387
GSM3593253	normal control	blood vessel	4.37267589569092
GSM3593254	normal control	blood vessel	5.88873624801636
GSM3593255	normal control	blood vessel	5.94903087615967
GSM3752668	normal control	blood vessel;embryo	9.81582832336426
GSM3752669	normal control	blood vessel;embryo	11.2639417648315
GSM3752670	normal control	blood vessel;embryo	12.3201484680176
GSM3752671	normal control	blood vessel;embryo	12.2044343948364
GSM3752672	normal control	blood vessel;embryo	11.5851249694824
GSM3752673	normal control	blood vessel;embryo	11.7701263427734
GSM3752674	normal control	blood vessel;embryo	12.4848585128784
GSM3752675	normal control	blood vessel;embryo	12.020486831665
GSM3752676	normal control	blood vessel;embryo	11.8772850036621
GSM3752677	normal control	blood vessel;embryo	11.6825742721558
GSM3752678	normal control	blood vessel;embryo	13.0798826217651
GSM3752679	normal control	blood vessel;embryo	12.4410743713379
GSM3752680	normal control	blood vessel;embryo	12.1504383087158
GSM3752681	normal control	blood vessel;embryo	11.8212556838989
GSM3752682	normal control	blood vessel;embryo	12.4590663909912
GSM3752683	normal control	blood vessel;embryo	13.0868215560913
GSM3752684	normal control	blood vessel;embryo	11.4567155838013
GSM3752685	normal control	blood vessel;embryo	11.5428009033203
GSM3752686	normal control	blood vessel;embryo	18.8858890533447
GSM3752687	normal control	blood vessel;embryo	19.4904193878174
GSM3752688	normal control	blood vessel;embryo	18.1679344177246
GSM3752689	normal control	blood vessel;embryo	17.4179782867432
GSM3752690	normal control	blood vessel;embryo	17.0143756866455
GSM3752691	normal control	blood vessel;embryo	18.5390377044678
GSM3752692	normal control	blood vessel;embryo	18.4025211334229
GSM3752693	normal control	blood vessel;embryo	17.978666305542
GSM3752694	normal control	blood vessel;embryo	18.2858180999756
GSM3752695	normal control	blood vessel;embryo	17.1709518432617
GSM3752696	normal control	blood vessel;embryo	18.8992080688477
GSM3752697	normal control	blood vessel;embryo	17.3726348876953
GSM3752698	normal control	blood vessel;embryo	19.2558612823486
GSM3752699	normal control	blood vessel;embryo	16.821907043457
GSM3752700	normal control	blood vessel;embryo	17.7355480194092
GSM3752701	normal control	blood vessel;embryo	19.3711261749268
GSM3752702	normal control	blood vessel;embryo	19.7529582977295
GSM3752703	normal control	blood vessel;embryo	18.4066925048828
GSM3752704	normal control	blood vessel;embryo	17.992733001709
GSM3955776	normal control	blood vessel;embryo	9.62625885009766
GSM3955777	normal control	blood vessel;embryo	8.70176124572754
GSM3955778	normal control	blood vessel;embryo	6.29384279251099
GSM3955779	normal control	blood vessel;embryo	11.1491165161133
GSM3955780	normal control	blood vessel	0.105048596858978
GSM3955781	normal control	blood vessel	0.0961008444428444
GSM3955782	normal control	blood vessel	0.0547412112355232
GSM3955783	normal control	blood vessel	0.113322027027607
GSM4005141	normal control	blood vessel;embryo	14.899435043335
GSM4005142	normal control	blood vessel;embryo	9.34333801269531
GSM4005143	normal control	blood vessel;embryo	10.7957324981689
GSM4005144	normal control	blood vessel;embryo	1.02424681186676
GSM4005145	normal control	blood vessel;embryo	0.409032344818115
GSM4005146	normal control	blood vessel;embryo	0.911605775356293
GSM4005147	normal control	blood vessel;embryo	1.60805428028107
GSM4005148	normal control	blood vessel;embryo	2.38714528083801
GSM4005149	normal control	blood vessel;embryo	2.62111258506775
GSM4117491	normal control	blood vessel	0.904787302017212
GSM4117493	normal control	blood vessel	1.003702044487
GSM4117494	normal control	blood vessel	0.0274870339781046
GSM4117496	normal control	blood vessel	0.0264631453901529
GSM4117497	normal control	blood vessel	0.508576035499573
GSM4117499	normal control	blood vessel	0.567005395889282
GSM4117652	normal control	blood vessel	9.22548675537109
GSM4117654	normal control	blood vessel	12.1888046264648
GSM4117655	normal control	blood vessel	0.809426724910736
GSM4117657	normal control	blood vessel	0.594686090946198
GSM4117658	normal control	blood vessel	0.84199845790863
GSM4117660	normal control	blood vessel	0.988248586654663
GSM4117790	normal control	blood vessel	8.7260160446167
GSM4117792	normal control	blood vessel	10.1197862625122
GSM4117793	normal control	blood vessel	11.17467212677
GSM4117796	normal control	blood vessel	0.5154048204422
GSM4117798	normal control	blood vessel	0.809962749481201
GSM4117799	normal control	blood vessel	0.234859347343445
GSM4117801	normal control	blood vessel	0.28665292263031
GSM4117921	normal control	blood vessel;embryo	6.54680061340332
GSM4117923	normal control	blood vessel;embryo	9.21931457519531
GSM4117924	normal control	blood vessel	7.5070629119873
GSM4117926	normal control	blood vessel	8.19522285461426
GSM4117927	normal control	blood vessel;embryo	0.0604187361896038
GSM4117929	normal control	blood vessel;embryo	0.144908472895622
GSM4117930	normal control	blood vessel	0.244981661438942
GSM4117932	normal control	blood vessel	0.256943106651306
GSM4117973	normal control	blood vessel	6.83664894104004
GSM4117975	normal control	blood vessel	14.2874937057495
GSM4195925	normal control	blood vessel	12.4413843154907
GSM4195926	normal control	blood vessel	10.2537975311279
GSM4195927	normal control	blood vessel	13.6622800827026
GSM4195928	normal control	blood vessel	21.042366027832
GSM4195929	normal control	blood vessel	21.222469329834
GSM4195930	normal control	blood vessel	25.1402530670166
GSM4195931	normal control	blood vessel	13.2595739364624
GSM4195932	normal control	blood vessel	13.0091886520386
GSM4195933	normal control	blood vessel	12.8111839294434
GSM4195934	normal control	blood vessel	22.8928070068359
GSM4195935	normal control	blood vessel	21.4861087799072
GSM4195936	normal control	blood vessel	21.1099014282227
GSM4195937	normal control	blood vessel;embryo	7.0538535118103
GSM4195938	normal control	blood vessel;embryo	6.73131799697876
GSM4195939	normal control	blood vessel;embryo	6.99439573287964
GSM4195940	normal control	blood vessel;embryo	11.1362581253052
GSM4195941	normal control	blood vessel;embryo	10.6778125762939
GSM4195942	normal control	blood vessel;embryo	9.70494747161865
GSM4284785	normal control	blood vessel	0.104633085429668
GSM4284786	normal control	blood vessel	0.0167726259678602
GSM4284787	normal control	blood vessel	0.419474512338638
GSM4284788	normal control	blood vessel	0.554990291595459
GSM4284789	cardiovascular disease;respiratory tract disease	blood vessel	0.694278657436371
GSM4284790	cardiovascular disease;respiratory tract disease	blood vessel	0.020906874909997
GSM4284791	cardiovascular disease;respiratory tract disease	blood vessel	0.167256906628609
GSM4284792	cardiovascular disease;respiratory tract disease	blood vessel	0.830767691135406
GSM4301101	normal control	blood vessel	0.0844806209206581
GSM4301102	normal control	blood vessel	0.0413110330700874
GSM4301103	normal control	blood vessel	0.0325906574726105
GSM4301104	normal control	blood vessel	0.195331305265427
GSM4301105	cardiovascular disease;respiratory tract disease	blood vessel	0.0656598508358002
GSM4301106	cardiovascular disease;respiratory tract disease	blood vessel	0.0872759371995926
GSM4301107	cardiovascular disease;respiratory tract disease	blood vessel	0.0370321199297905
GSM4301108	cardiovascular disease;respiratory tract disease	blood vessel	0.0709535256028175
GSM4339007	normal control	blood vessel	19.6033630371094
GSM4339008	normal control	blood vessel	20.0994300842285
GSM4339009	normal control	blood vessel	24.1495323181152
GSM4339010	normal control	blood vessel	21.5528202056885
GSM4339011	normal control	blood vessel	22.9116268157959
GSM4339012	normal control	blood vessel	20.394926071167
GSM4339013	normal control	blood vessel	20.3782615661621
GSM4339014	normal control	blood vessel	22.2593803405762
GSM4339015	normal control	blood vessel	21.436487197876
GSM4339016	normal control	blood vessel	20.0252208709717
GSM4339017	normal control	blood vessel	22.0132255554199
GSM4339018	normal control	blood vessel	22.6066513061523
GSM4339019	normal control	blood vessel	25.258430480957
GSM4339020	normal control	blood vessel	18.6790561676025
GSM4339021	normal control	blood vessel	15.2337217330933
GSM4339022	normal control	blood vessel	21.9268074035645
GSM4339023	normal control	blood vessel	21.3852577209473
GSM4339024	normal control	blood vessel	23.2464332580566
GSM4339025	normal control	blood vessel	17.8908939361572
GSM4339026	normal control	blood vessel	17.8033657073975
GSM4551978	normal control	blood vessel;embryo	9.35232162475586
GSM4551979	normal control	blood vessel;embryo	9.05089378356934
GSM4551980	normal control	blood vessel;embryo	9.39508438110352
GSM4551981	normal control	blood vessel;embryo	8.60446357727051
GSM4551982	normal control	blood vessel;embryo	8.6711893081665
GSM4551983	normal control	blood vessel;embryo	7.28131246566772
GSM4551984	normal control	blood vessel;embryo	7.04370164871216
GSM4551985	normal control	blood vessel;embryo	6.96575403213501
GSM4551986	normal control	blood vessel;embryo	6.99927091598511
GSM4551987	normal control	blood vessel;embryo	7.09162044525146
GSM4551988	normal control	blood vessel;embryo	8.31454944610596
GSM4551989	normal control	blood vessel;embryo	7.36989068984985
GSM4551990	normal control	blood vessel;embryo	10.3440380096436
GSM4551991	normal control	blood vessel;embryo	11.8680820465088
GSM4551992	normal control	blood vessel;embryo	10.8427934646606
GSM4592593	normal control	blood vessel	459.330169677734
GSM4592594	normal control	blood vessel	17.9529647827148
GSM4592595	normal control	blood vessel	7.00722599029541
GSM4592596	normal control	blood vessel	14.7405204772949
GSM4592598	normal control	blood vessel	6.05992650985718
GSM4592599	normal control	blood vessel	227.356872558594
GSM4592601	normal control	blood vessel	0.581282496452332
GSM4592602	normal control	blood vessel	0
GSM4592603	normal control	blood vessel	1.1554639339447
GSM4592604	normal control	blood vessel	0.0677720308303833
GSM4592605	normal control	blood vessel	0
GSM4592606	normal control	blood vessel	6.87862777709961
GSM4592607	normal control	blood vessel	14.094856262207
GSM4592608	normal control	blood vessel	0.0962114110589027
GSM4592609	normal control	blood vessel	0
GSM4592610	normal control	blood vessel	1.6022390127182
GSM4592611	normal control	blood vessel	1.62859582901001
GSM4592612	normal control	blood vessel	1.94531261920929
GSM4592613	normal control	blood vessel	4.8060131072998
GSM4592614	normal control	blood vessel	1.19875478744507
GSM4592615	normal control	blood vessel	8.41219425201416
GSM4592616	normal control	blood vessel	8.25403118133545
GSM4592617	normal control	blood vessel	3.39113283157349
GSM4592618	normal control	blood vessel	1.6138699054718
GSM4592619	normal control	blood vessel	13.0558099746704
GSM4592620	normal control	blood vessel	4.43701839447021
GSM4593841	normal control	blood vessel;embryo	9.0938024520874
GSM4593842	normal control	blood vessel;embryo	10.9170570373535
GSM4593843	normal control	blood vessel;embryo	10.4156360626221
GSM4593844	normal control	blood vessel;embryo	11.06032371521
GSM4593845	normal control	blood vessel;embryo	11.0635423660278
GSM4593846	normal control	blood vessel;embryo	12.9474201202393
GSM4759528	disease control	blood vessel	12.4978837966919
GSM4759529	disease control	blood vessel	14.2330589294434
GSM4759530	disease control	blood vessel	10.4659833908081
GSM4759531	disease control	blood vessel	13.5761280059814
GSM4759532	disease control	blood vessel	4.45522403717041
GSM4759533	disease control	blood vessel	4.93304920196533
GSM4759534	disease control	blood vessel	3.23592209815979
GSM4759535	disease control	blood vessel	3.37836956977844
GSM4759536	disease control	blood vessel	10.6350231170654
GSM4759537	disease control	blood vessel	10.563102722168
GSM4759538	disease control	blood vessel	11.5631456375122
GSM4759539	disease control	blood vessel	7.05803108215332
GSM4759540	disease control	blood vessel	23.1544322967529
GSM4759541	disease control	blood vessel	19.1935253143311
GSM4759542	disease control	blood vessel	30.6475067138672
GSM4759543	disease control	blood vessel	30.4694919586182
GSM4759544	disease control	blood vessel	7.5317964553833
GSM4759545	disease control	blood vessel	4.97631502151489
GSM4759546	disease control	blood vessel	2.8591160774231
GSM4759547	disease control	blood vessel	2.24219059944153
GSM4759548	disease control	blood vessel	21.8615016937256
GSM4759549	disease control	blood vessel	12.714542388916
GSM4759550	disease control	blood vessel	11.254376411438
GSM4759551	disease control	blood vessel	10.1974411010742
GSM4981890	normal control	blood vessel;embryo	13.6348714828491
GSM4981891	normal control	blood vessel;embryo	14.7165517807007
GSM4981892	normal control	blood vessel;embryo	12.8312940597534
GSM4981893	normal control	blood vessel;embryo	8.6368579864502
GSM4981894	normal control	blood vessel;embryo	8.2721529006958
GSM4981895	normal control	blood vessel;embryo	7.39781188964844
GSM5172150	disease control	blood vessel	0.358721494674683
GSM5172151	disease control	blood vessel	0.0806504413485527
GSM5172152	disease control	blood vessel	0.0867209285497665
GSM5172153	disease control	blood vessel	0.136259660124779
GSM5172154	disease control	blood vessel	0.207672387361526
GSM5172155	disease control	blood vessel	0.0560807473957539
GSM5172156	disease control	blood vessel	0
GSM5172157	disease control	blood vessel	0.0406267903745174
GSM5172158	disease control	blood vessel	0.13678066432476
GSM5172160	cardiovascular disease;respiratory tract disease	blood vessel	0.219550430774689
GSM5172161	cardiovascular disease;respiratory tract disease	blood vessel	0.0715338364243507
GSM5172162	cardiovascular disease;respiratory tract disease	blood vessel	0.0978683605790138
GSM5172163	cardiovascular disease;respiratory tract disease	blood vessel	0.190167993307114
GSM5172164	cardiovascular disease;respiratory tract disease	blood vessel	0.639863252639771
GSM5172165	cardiovascular disease;respiratory tract disease	blood vessel	0.177292868494987
GSM5172166	cardiovascular disease;respiratory tract disease	blood vessel	0.237436443567276
GSM5172167	cardiovascular disease;respiratory tract disease	blood vessel	0.419460624456406
GSM5172168	cardiovascular disease;respiratory tract disease	blood vessel	0.12508025765419
GSM5172169	cardiovascular disease;respiratory tract disease	blood vessel	0.367808401584625
GSM5172170	cardiovascular disease;respiratory tract disease	blood vessel	0.1805509775877
GSM5172171	cardiovascular disease;respiratory tract disease	blood vessel	0
GSM5172172	cardiovascular disease;respiratory tract disease	blood vessel	0.0569851584732533
GSM5172173	cardiovascular disease;respiratory tract disease	blood vessel	0.0381519794464111
GSM5172174	cardiovascular disease;respiratory tract disease	blood vessel	0.0260575730353594
GSM5172175	cardiovascular disease;respiratory tract disease	blood vessel	0.114854365587234
GSM5172176	cardiovascular disease;respiratory tract disease	blood vessel	0.0902258083224297
GSM5726505	normal control	blood vessel;embryo	21.2010631561279
GSM5726506	normal control	blood vessel;embryo	20.5818386077881
GSM5726507	normal control	blood vessel;embryo	21.366418838501
GSM5726508	normal control	blood vessel;embryo	19.0840702056885
GSM5726509	normal control	blood vessel;embryo	20.8001537322998
GSM5726510	normal control	blood vessel;embryo	19.8430557250977
GSM5726511	normal control	blood vessel;embryo	21.2790908813477
GSM5726512	normal control	blood vessel;embryo	20.9372863769531
GSM5726697	normal control	blood vessel	21.7654972076416
GSM5726698	normal control	blood vessel	19.3182983398438
GSM5726699	normal control	blood vessel	20.4877853393555
GSM5726700	normal control	blood vessel	20.111852645874
GSM5726701	normal control	blood vessel	20.5586376190186
GSM5726702	normal control	blood vessel	20.6049766540527
GSM5726703	normal control	blood vessel	22.0463199615479
GSM5726704	normal control	blood vessel	20.4213581085205
GSM5820820	normal control	blood vessel	0.06287731975317
GSM5820821	normal control	blood vessel	0.18353283405304
GSM5820822	normal control	blood vessel	0.0441445857286453
GSM5820823	normal control	blood vessel	0
GSM5820824	cardiovascular disease;respiratory tract disease	blood vessel	0.11740830540657
GSM5820825	cardiovascular disease;respiratory tract disease	blood vessel	0.110072605311871
GSM5820826	cardiovascular disease;respiratory tract disease	blood vessel	0.0780723989009857
GSM5820827	cardiovascular disease;respiratory tract disease	blood vessel	0.11815157532692
GSM5827397	cardiovascular disease;respiratory tract disease	blood vessel	0.0625584274530411
GSM5827398	cardiovascular disease;respiratory tract disease	blood vessel	0.0440871939063072
GSM5827399	cardiovascular disease;respiratory tract disease	blood vessel	0.0235371924936771
GSM5827400	cardiovascular disease;respiratory tract disease	blood vessel	0.0134317828342319
GSM5827401	cardiovascular disease;respiratory tract disease	blood vessel	0.0612250380218029
GSM5827402	cardiovascular disease;respiratory tract disease	blood vessel	0.00649994518607855
GSM5827403	cardiovascular disease;respiratory tract disease	blood vessel	0.0746555477380753
GSM5827404	cardiovascular disease;respiratory tract disease	blood vessel	0.115302711725235
GSM5827405	cardiovascular disease;respiratory tract disease	blood vessel	0.0508226118981838
GSM5827406	cardiovascular disease;respiratory tract disease	blood vessel	0.0810201466083527
GSM5827407	cardiovascular disease;respiratory tract disease	blood vessel	0
GSM5827408	cardiovascular disease;respiratory tract disease	blood vessel	0.0840825065970421
GSM5827409	cardiovascular disease;respiratory tract disease	blood vessel	0.043605662882328
GSM5827410	cardiovascular disease;respiratory tract disease	blood vessel	0.100629307329655
GSM5827411	cardiovascular disease;respiratory tract disease	blood vessel	0
GSM5827412	cardiovascular disease;respiratory tract disease	blood vessel	0.155957788228989
GSM5827413	cardiovascular disease;respiratory tract disease	blood vessel	0.0789206549525261
GSM5827414	cardiovascular disease;respiratory tract disease	blood vessel	0.0999108105897903
GSM5827415	cardiovascular disease;respiratory tract disease	blood vessel	0.0130849471315742
GSM5827416	cardiovascular disease;respiratory tract disease	blood vessel	0.13920384645462
GSM5827417	cardiovascular disease;respiratory tract disease	blood vessel	0.0550992749631405
GSM5827418	cardiovascular disease;respiratory tract disease	blood vessel	0.0310906860977411
GSM5827419	cardiovascular disease;respiratory tract disease	blood vessel	0.0592229217290878
GSM5827420	cardiovascular disease;respiratory tract disease	blood vessel	0.0651860982179642
GSM5827421	cardiovascular disease;respiratory tract disease	blood vessel	0
GSM5827422	cardiovascular disease;respiratory tract disease	blood vessel	0.0394674465060234
GSM5827423	cardiovascular disease;respiratory tract disease	blood vessel	0.0234991163015366
GSM5827424	cardiovascular disease;respiratory tract disease	blood vessel	0.033435121178627
GSM5827425	cardiovascular disease;respiratory tract disease	blood vessel	0.127987623214722
GSM5827426	cardiovascular disease;respiratory tract disease	blood vessel	0.0914008840918541
GSM5827427	cardiovascular disease;respiratory tract disease	blood vessel	0.0820132791996002
GSM5827428	cardiovascular disease;respiratory tract disease	blood vessel	0.0997434556484222
GSM5827429	cardiovascular disease;respiratory tract disease	blood vessel	0.137853741645813
GSM5953347	cardiovascular disease	plaque	21.7579193115234
GSM5953348	cardiovascular disease	plaque	22.179859161377
GSM5953349	cardiovascular disease	plaque	10.2491369247437
GSM5953350	cardiovascular disease	plaque	31.6372013092041
GSM5953351	cardiovascular disease	plaque	24.3422603607178
GSM5953352	cardiovascular disease	plaque	13.2761392593384
GSM5953353	cardiovascular disease	plaque	22.1722469329834
GSM5953354	cardiovascular disease	plaque	27.942943572998
GSM5953355	cardiovascular disease	plaque	29.5570087432861
GSM5953356	cardiovascular disease	plaque	23.7813110351563
GSM5953357	cardiovascular disease	plaque	31.9197177886963
GSM6278526	cardiovascular disease;respiratory tract disease	blood vessel	0
GSM6278527	cardiovascular disease;respiratory tract disease	blood vessel	0
GSM6278528	cardiovascular disease;respiratory tract disease	blood vessel	0.188077315688133
GSM6278529	cardiovascular disease;respiratory tract disease	blood vessel	0.0163648463785648
GSM6278530	cardiovascular disease;respiratory tract disease	blood vessel	0.292937934398651
GSM6278531	cardiovascular disease;respiratory tract disease	blood vessel	0
GSM7418753	disease control	blood vessel	27.8288230895996
GSM7418754	disease control	blood vessel	15.6555004119873
GSM7418755	disease control	blood vessel	33.2105560302734
GSM7418756	disease control	blood vessel	28.5537414550781
GSM7418757	disease control	blood vessel	18.961296081543
GSM7418759	disease control	blood vessel	26.8210945129395
GSM7418760	disease control	blood vessel	11.269570350647
GSM7418761	disease control	blood vessel	36.8850860595703
GSM7418762	disease control	blood vessel	25.1365337371826
GSM7418763	disease control	blood vessel	22.2919998168945
GSM7418765	disease control	blood vessel	10.1803579330444
GSM7418766	disease control	blood vessel	10.2756175994873
GSM7418767	disease control	blood vessel	18.5433082580566
GSM7418768	disease control	blood vessel	15.7578010559082
GSM7418769	disease control	blood vessel	19.2497463226318
GSM7418770	disease control	blood vessel	10.7414016723633
GSM7418771	disease control	blood vessel	19.107759475708
GSM7418773	disease control	blood vessel	29.150993347168
GSM7418774	disease control	blood vessel	21.4380722045898
GSM7418775	disease control	blood vessel	35.9818687438965
