# Supplementary material for: Endothelial MerTK impairment accelerates the development of atherosclerosis
Source: Redox Biol. 2025 Sep 11;87:103861. doi: 10.1016/j.redox.2025.103861 (PMC12628026; doi:10.1016/j.redox.2025.103861)
Supplement: Multimedia component 1 [file mmc1.zip › Supplement data/IPA Big data analytics-Atherosclerosis overall signaling and RNA-seq for MerTK expression/MerTK RnaSeq_Transcript.GeneVariable HumanDisease B38.xlsx]

## Sheet: Original
SampleID	DiseaseCategory	TissueCategory	RnaSeq_Transcript
GSM1076106	normal control	blood vessel;embryo	14.255
GSM1386275	normal control	blood vessel;embryo	4.51412
GSM1386279	normal control	blood vessel;embryo	12.1668
GSM1386280	normal control	blood vessel;embryo	12.8196
GSM1386281	normal control	blood vessel;embryo	12.7155
GSM1386282	normal control	blood vessel;embryo	0.380892
GSM1467837	normal control	blood vessel;embryo	19.4661
GSM1467838	normal control	blood vessel;embryo	16.7899
GSM1467839	normal control	blood vessel;embryo	20.0753
GSM1467840	normal control	blood vessel;embryo	12.0507
GSM1467841	normal control	blood vessel;embryo	17.8722
GSM1467842	normal control	blood vessel;embryo	18.5612
GSM1467843	normal control	blood vessel;embryo	18.743
GSM1467844	normal control	blood vessel;embryo	11.3807
GSM1537573	normal control	blood vessel;embryo	9.48907
GSM1537574	normal control	blood vessel;embryo	13.6157
GSM1537575	normal control	blood vessel;embryo	15.8201
GSM1537576	normal control	blood vessel;embryo	9.80928
GSM1537577	normal control	blood vessel;embryo	12.204
GSM1537578	normal control	blood vessel;embryo	15.4516
GSM1572241	normal control	blood vessel	8.16334
GSM1572242	normal control	blood vessel	2.77487
GSM1572243	normal control	blood vessel	5.26066
GSM1572244	normal control	blood vessel	5.50487
GSM1572245	normal control	blood vessel	5.71265
GSM1572246	normal control	blood vessel	10.0844
GSM1572247	normal control	blood vessel	5.69185
GSM1593039	normal control	blood vessel	0.124527
GSM1593040	normal control	blood vessel	0.0421922
GSM1593041	normal control	blood vessel	0.0179633
GSM1593042	normal control	blood vessel	0.211627
GSM1654556	normal control	blood vessel;embryo	23.0679
GSM1654559	normal control	blood vessel;embryo	18.8978
GSM1654561	normal control	blood vessel;embryo	11.5913
GSM1654563	normal control	blood vessel;embryo	11.1326
GSM1830134	normal control	blood vessel;embryo	7.41259
GSM1830135	normal control	blood vessel;embryo	9.68605
GSM1830136	normal control	blood vessel;embryo	11.0697
GSM1830137	normal control	blood vessel;embryo	9.7476
GSM1904491	normal control	blood vessel	11.1675
GSM1904492	normal control	blood vessel	8.33004
GSM2033141	normal control	blood vessel;embryo	15.1623
GSM2033142	normal control	blood vessel;embryo	15.1674
GSM2033143	normal control	blood vessel;embryo	14.5631
GSM2033144	normal control	blood vessel;embryo	15.7226
GSM2033145	normal control	blood vessel;embryo	13.7697
GSM2033146	normal control	blood vessel;embryo	13.0895
GSM2033147	normal control	blood vessel;embryo	23.3386
GSM2033148	normal control	blood vessel;embryo	22.6884
GSM2033149	normal control	blood vessel;embryo	25.7467
GSM2033150	normal control	blood vessel;embryo	20.3622
GSM2033151	normal control	blood vessel;embryo	16.8202
GSM2033152	normal control	blood vessel;embryo	19.6721
GSM2044419	normal control	blood vessel	12.6002
GSM2044420	normal control	blood vessel	12.4537
GSM2044421	normal control	blood vessel	14.0221
GSM2044422	normal control	blood vessel	9.56351
GSM2044423	normal control	blood vessel	10.0984
GSM2044424	normal control	blood vessel	8.52973
GSM2044425	normal control	blood vessel	8.18785
GSM2044426	normal control	blood vessel	7.35507
GSM2044427	normal control	blood vessel	8.07217
GSM2044428	normal control	blood vessel	13.8743
GSM2044429	normal control	blood vessel	13.8421
GSM2044430	normal control	blood vessel	14.3937
GSM2044431	normal control	blood vessel	7.82553
GSM2044432	normal control	blood vessel	8.70172
GSM2044433	normal control	blood vessel	8.54056
GSM2204053	normal control	blood vessel	15.7478
GSM2204054	normal control	blood vessel	17.0466
GSM2204055	normal control	blood vessel	17.0514
GSM2204056	normal control	blood vessel	18.2678
GSM2204057	normal control	blood vessel	19.6507
GSM2204058	normal control	blood vessel	18.0727
GSM2204059	normal control	blood vessel	22.1397
GSM2204060	normal control	blood vessel	19.6217
GSM2204061	normal control	blood vessel	20.9795
GSM2204062	normal control	blood vessel	18.4822
GSM2204063	normal control	blood vessel	18.8232
GSM2204064	normal control	blood vessel	21.145
GSM2284642	normal control	blood vessel;embryo	10.6829
GSM2284643	normal control	blood vessel;embryo	10
GSM2284644	normal control	blood vessel;embryo	11.7719
GSM2284645	normal control	blood vessel;embryo	3.99743
GSM2284646	normal control	blood vessel;embryo	4.03034
GSM2284647	normal control	blood vessel;embryo	4.0575
GSM2284648	normal control	blood vessel;embryo	4.96199
GSM2284649	normal control	blood vessel;embryo	5.16132
GSM2284650	normal control	blood vessel;embryo	5.15064
GSM2333475	normal control	blood vessel;embryo	21.8812
GSM2333476	normal control	blood vessel;embryo	22.9542
GSM2333477	normal control	blood vessel;embryo	19.5613
GSM2333478	normal control	blood vessel;embryo	12.1402
GSM2333479	normal control	blood vessel;embryo	19.4594
GSM2333480	normal control	blood vessel;embryo	21.7189
GSM2333481	normal control	blood vessel;embryo	19.7577
GSM2333482	normal control	blood vessel;embryo	16.1923
GSM2333483	normal control	blood vessel;embryo	15.4887
GSM2333484	normal control	blood vessel;embryo	16.3834
GSM2333698	normal control	blood vessel;embryo	15.936
GSM2333699	normal control	blood vessel;embryo	17.3292
GSM2333700	normal control	blood vessel;embryo	17.8683
GSM2333701	normal control	blood vessel;embryo	13.7278
GSM2333702	normal control	blood vessel;embryo	12.7341
GSM2333703	normal control	blood vessel;embryo	13.9631
GSM2333704	normal control	blood vessel;embryo	17.3191
GSM2333705	normal control	blood vessel;embryo	17.1168
GSM2333706	normal control	blood vessel;embryo	29.3954
GSM2333707	normal control	blood vessel;embryo	28.8971
GSM2546857	normal control	blood vessel	12.1983
GSM2546858	normal control	blood vessel	11.7676
GSM2546859	normal control	blood vessel	12.4824
GSM2546860	normal control	blood vessel	5.18854
GSM2546861	normal control	blood vessel	5.53749
GSM2546862	normal control	blood vessel	5.17733
GSM2546863	normal control	blood vessel	4.80311
GSM2546864	normal control	blood vessel	4.32315
GSM2546865	normal control	blood vessel	4.775
GSM2546866	normal control	blood vessel	0
GSM2546867	normal control	blood vessel	0.408302
GSM2546868	normal control	blood vessel	0.243023
GSM2546869	normal control	blood vessel	0.0684913
GSM2546870	normal control	blood vessel	0
GSM2546871	normal control	blood vessel	0.115449
GSM2546872	normal control	blood vessel	0.247959
GSM2546873	normal control	blood vessel	0.155597
GSM2546874	normal control	blood vessel	0.134209
GSM2670929	disease control	blood vessel	0.0416032
GSM2670930	disease control	blood vessel	0.0525293
GSM2670931	disease control	blood vessel	0.0838608
GSM2670932	disease control	blood vessel	0.0418389
GSM2670933	disease control	blood vessel	0.0450152
GSM2670934	disease control	blood vessel	0.107951
GSM2670935	disease control	blood vessel	0.0913699
GSM2670936	disease control	blood vessel	0.0861186
GSM2670937	disease control	blood vessel	0.0332126
GSM2670938	disease control	blood vessel	0
GSM2670939	disease control	blood vessel	0.0279013
GSM2670940	disease control	blood vessel	0.158272
GSM2670941	disease control	blood vessel	0.0970541
GSM2670942	disease control	blood vessel	0.0488165
GSM2670943	disease control	blood vessel	0.368985
GSM2670944	disease control	blood vessel	0.294429
GSM2676365	normal control	blood vessel	10.1905
GSM2676366	normal control	blood vessel	9.83664
GSM2676367	normal control	blood vessel	11.628
GSM2676368	normal control	blood vessel	10.3046
GSM2676369	normal control	blood vessel	11.297
GSM2676370	normal control	blood vessel	11.6542
GSM2739663	normal control	blood vessel	11.002
GSM2739664	normal control	blood vessel	12.0675
GSM2739665	normal control	blood vessel	4.80396
GSM2739666	normal control	blood vessel	4.77605
GSM2739667	normal control	blood vessel	4.63105
GSM2829926	disease control	blood vessel	9.36111
GSM2829927	disease control	blood vessel	5.79986
GSM2829928	disease control	blood vessel	3.75311
GSM2829929	disease control	blood vessel	7.7084
GSM2829930	disease control	blood vessel	9.83739
GSM2829931	cardiovascular disease	blood vessel	12.7649
GSM2829932	cardiovascular disease	blood vessel	4.87165
GSM2829933	cardiovascular disease	blood vessel	3.83517
GSM2829934	cardiovascular disease	blood vessel	14.5135
GSM2829935	cardiovascular disease	blood vessel	6.96783
GSM2829936	cardiovascular disease	blood vessel	0.436101
GSM2829937	cardiovascular disease	blood vessel	0.264538
GSM2829938	cardiovascular disease	blood vessel	32.9662
GSM2829939	cardiovascular disease	blood vessel	1.31402
GSM2829940	cardiovascular disease	blood vessel	2.52079
GSM2829941	cardiovascular disease	blood vessel	0.0603142
GSM2936285	normal control	blood vessel;embryo	4.08043
GSM2936286	normal control	blood vessel;embryo	4.59702
GSM2936287	normal control	blood vessel;embryo	4.51112
GSM2936288	normal control	blood vessel;embryo	3.91034
GSM2936289	normal control	blood vessel;embryo	3.6605
GSM2936290	normal control	blood vessel;embryo	5.13358
GSM2982037	normal control	blood vessel;embryo	6.19875
GSM2982038	normal control	blood vessel;embryo	4.09838
GSM2982039	normal control	blood vessel	2.9836
GSM2982040	normal control	blood vessel	9.53678
GSM3110759	disease control	blood vessel	14.0363
GSM3110760	disease control	blood vessel	12.7378
GSM3110761	disease control	blood vessel	12.6572
GSM3110762	disease control	blood vessel	12.6746
GSM3110763	disease control	blood vessel	14.7736
GSM3110764	disease control	blood vessel	13.2356
GSM3132085	disease control	blood vessel	14.3473
GSM3132086	disease control	blood vessel	15.9733
GSM3132087	disease control	blood vessel	15.2634
GSM3132088	disease control	blood vessel	13.4276
GSM3132089	disease control	blood vessel	13.3054
GSM3132090	disease control	blood vessel	12.6652
GSM3132091	disease control	blood vessel	12.0247
GSM3132092	disease control	blood vessel	12.4983
GSM3132093	disease control	blood vessel	11.9333
GSM3132094	disease control	blood vessel	16.4662
GSM3132095	disease control	blood vessel	17.926
GSM3132096	disease control	blood vessel	16.4704
GSM3215457	cardiovascular disease	plaque	2.1016
GSM3215458	cardiovascular disease	plaque	1.5941
GSM3215459	cardiovascular disease	plaque	4.57164
GSM3215460	cardiovascular disease	plaque	0.628476
GSM3301474	normal control	blood vessel;embryo	0.594103
GSM3301475	normal control	blood vessel;embryo	3.56464
GSM3301476	normal control	blood vessel;embryo	1.60185
GSM3318656	disease control	blood vessel	20.3641
GSM3318657	disease control	blood vessel	22.791
GSM3318658	disease control	blood vessel	15.8544
GSM3318659	disease control	blood vessel	12.5436
GSM3402504	cardiovascular disease	plaque	17.4074
GSM3402505	cardiovascular disease	plaque	21.2014
GSM3402506	cardiovascular disease	plaque	16.7189
GSM3402507	cardiovascular disease	plaque	34.7854
GSM3402508	cardiovascular disease	plaque	14.22
GSM3402509	cardiovascular disease	plaque	26.4563
GSM3402510	cardiovascular disease	plaque	7.43151
GSM3402511	cardiovascular disease	plaque	20.0976
GSM3593244	normal control	blood vessel	8.56722
GSM3593245	normal control	blood vessel	8.35687
GSM3593246	normal control	blood vessel	2.88796
GSM3593247	normal control	blood vessel	2.98944
GSM3593248	normal control	blood vessel	6.09449
GSM3593249	normal control	blood vessel	5.63939
GSM3593250	normal control	blood vessel	11.7573
GSM3593251	normal control	blood vessel	12.337
GSM3593252	normal control	blood vessel	4.13733
GSM3593253	normal control	blood vessel	4.37268
GSM3593254	normal control	blood vessel	5.88874
GSM3593255	normal control	blood vessel	5.94903
GSM3752668	normal control	blood vessel;embryo	9.81583
GSM3752669	normal control	blood vessel;embryo	11.2639
GSM3752670	normal control	blood vessel;embryo	12.3201
GSM3752671	normal control	blood vessel;embryo	12.2044
GSM3752672	normal control	blood vessel;embryo	11.5851
GSM3752673	normal control	blood vessel;embryo	11.7701
GSM3752674	normal control	blood vessel;embryo	12.4849
GSM3752675	normal control	blood vessel;embryo	12.0205
GSM3752676	normal control	blood vessel;embryo	11.8773
GSM3752677	normal control	blood vessel;embryo	11.6826
GSM3752678	normal control	blood vessel;embryo	13.0799
GSM3752679	normal control	blood vessel;embryo	12.4411
GSM3752680	normal control	blood vessel;embryo	12.1504
GSM3752681	normal control	blood vessel;embryo	11.8213
GSM3752682	normal control	blood vessel;embryo	12.4591
GSM3752683	normal control	blood vessel;embryo	13.0868
GSM3752684	normal control	blood vessel;embryo	11.4567
GSM3752685	normal control	blood vessel;embryo	11.5428
GSM3752686	normal control	blood vessel;embryo	18.8859
GSM3752687	normal control	blood vessel;embryo	19.4904
GSM3752688	normal control	blood vessel;embryo	18.1679
GSM3752689	normal control	blood vessel;embryo	17.418
GSM3752690	normal control	blood vessel;embryo	17.0144
GSM3752691	normal control	blood vessel;embryo	18.539
GSM3752692	normal control	blood vessel;embryo	18.4025
GSM3752693	normal control	blood vessel;embryo	17.9787
GSM3752694	normal control	blood vessel;embryo	18.2858
GSM3752695	normal control	blood vessel;embryo	17.171
GSM3752696	normal control	blood vessel;embryo	18.8992
GSM3752697	normal control	blood vessel;embryo	17.3726
GSM3752698	normal control	blood vessel;embryo	19.2559
GSM3752699	normal control	blood vessel;embryo	16.8219
GSM3752700	normal control	blood vessel;embryo	17.7355
GSM3752701	normal control	blood vessel;embryo	19.3711
GSM3752702	normal control	blood vessel;embryo	19.753
GSM3752703	normal control	blood vessel;embryo	18.4067
GSM3752704	normal control	blood vessel;embryo	17.9927
GSM3955776	normal control	blood vessel;embryo	9.62626
GSM3955777	normal control	blood vessel;embryo	8.70176
GSM3955778	normal control	blood vessel;embryo	6.29384
GSM3955779	normal control	blood vessel;embryo	11.1491
GSM3955780	normal control	blood vessel	0.105049
GSM3955781	normal control	blood vessel	0.0961008
GSM3955782	normal control	blood vessel	0.0547412
GSM3955783	normal control	blood vessel	0.113322
GSM4005141	normal control	blood vessel;embryo	14.8994
GSM4005142	normal control	blood vessel;embryo	9.34334
GSM4005143	normal control	blood vessel;embryo	10.7957
GSM4005144	normal control	blood vessel;embryo	1.02425
GSM4005145	normal control	blood vessel;embryo	0.409032
GSM4005146	normal control	blood vessel;embryo	0.911606
GSM4005147	normal control	blood vessel;embryo	1.60805
GSM4005148	normal control	blood vessel;embryo	2.38715
GSM4005149	normal control	blood vessel;embryo	2.62111
GSM4117491	normal control	blood vessel	0.904787
GSM4117493	normal control	blood vessel	1.0037
GSM4117494	normal control	blood vessel	0.027487
GSM4117496	normal control	blood vessel	0.0264631
GSM4117497	normal control	blood vessel	0.508576
GSM4117499	normal control	blood vessel	0.567005
GSM4117652	normal control	blood vessel	9.22549
GSM4117654	normal control	blood vessel	12.1888
GSM4117655	normal control	blood vessel	0.809427
GSM4117657	normal control	blood vessel	0.594686
GSM4117658	normal control	blood vessel	0.841998
GSM4117660	normal control	blood vessel	0.988249
GSM4117790	normal control	blood vessel	8.72602
GSM4117792	normal control	blood vessel	10.1198
GSM4117793	normal control	blood vessel	11.1747
GSM4117796	normal control	blood vessel	0.515405
GSM4117798	normal control	blood vessel	0.809963
GSM4117799	normal control	blood vessel	0.234859
GSM4117801	normal control	blood vessel	0.286653
GSM4117921	normal control	blood vessel;embryo	6.5468
GSM4117923	normal control	blood vessel;embryo	9.21931
GSM4117924	normal control	blood vessel	7.50706
GSM4117926	normal control	blood vessel	8.19522
GSM4117927	normal control	blood vessel;embryo	0.0604187
GSM4117929	normal control	blood vessel;embryo	0.144908
GSM4117930	normal control	blood vessel	0.244982
GSM4117932	normal control	blood vessel	0.256943
GSM4117973	normal control	blood vessel	6.83665
GSM4117975	normal control	blood vessel	14.2875
GSM4195925	normal control	blood vessel	12.4414
GSM4195926	normal control	blood vessel	10.2538
GSM4195927	normal control	blood vessel	13.6623
GSM4195928	normal control	blood vessel	21.0424
GSM4195929	normal control	blood vessel	21.2225
GSM4195930	normal control	blood vessel	25.1403
GSM4195931	normal control	blood vessel	13.2596
GSM4195932	normal control	blood vessel	13.0092
GSM4195933	normal control	blood vessel	12.8112
GSM4195934	normal control	blood vessel	22.8928
GSM4195935	normal control	blood vessel	21.4861
GSM4195936	normal control	blood vessel	21.1099
GSM4195937	normal control	blood vessel;embryo	7.05385
GSM4195938	normal control	blood vessel;embryo	6.73132
GSM4195939	normal control	blood vessel;embryo	6.9944
GSM4195940	normal control	blood vessel;embryo	11.1363
GSM4195941	normal control	blood vessel;embryo	10.6778
GSM4195942	normal control	blood vessel;embryo	9.70495
GSM4284785	normal control	blood vessel	0.104633
GSM4284786	normal control	blood vessel	0.0167726
GSM4284787	normal control	blood vessel	0.419475
GSM4284788	normal control	blood vessel	0.55499
GSM4284789	cardiovascular disease;respiratory tract disease	blood vessel	0.694279
GSM4284790	cardiovascular disease;respiratory tract disease	blood vessel	0.0209069
GSM4284791	cardiovascular disease;respiratory tract disease	blood vessel	0.167257
GSM4284792	cardiovascular disease;respiratory tract disease	blood vessel	0.830768
GSM4301101	normal control	blood vessel	0.0844806
GSM4301102	normal control	blood vessel	0.041311
GSM4301103	normal control	blood vessel	0.0325907
GSM4301104	normal control	blood vessel	0.195331
GSM4301105	cardiovascular disease;respiratory tract disease	blood vessel	0.0656599
GSM4301106	cardiovascular disease;respiratory tract disease	blood vessel	0.0872759
GSM4301107	cardiovascular disease;respiratory tract disease	blood vessel	0.0370321
GSM4301108	cardiovascular disease;respiratory tract disease	blood vessel	0.0709535
GSM4339007	normal control	blood vessel	19.6034
GSM4339008	normal control	blood vessel	20.0994
GSM4339009	normal control	blood vessel	24.1495
GSM4339010	normal control	blood vessel	21.5528
GSM4339011	normal control	blood vessel	22.9116
GSM4339012	normal control	blood vessel	20.3949
GSM4339013	normal control	blood vessel	20.3783
GSM4339014	normal control	blood vessel	22.2594
GSM4339015	normal control	blood vessel	21.4365
GSM4339016	normal control	blood vessel	20.0252
GSM4339017	normal control	blood vessel	22.0132
GSM4339018	normal control	blood vessel	22.6067
GSM4339019	normal control	blood vessel	25.2584
GSM4339020	normal control	blood vessel	18.6791
GSM4339021	normal control	blood vessel	15.2337
GSM4339022	normal control	blood vessel	21.9268
GSM4339023	normal control	blood vessel	21.3853
GSM4339024	normal control	blood vessel	23.2464
GSM4339025	normal control	blood vessel	17.8909
GSM4339026	normal control	blood vessel	17.8034
GSM4551978	normal control	blood vessel;embryo	9.35232
GSM4551979	normal control	blood vessel;embryo	9.05089
GSM4551980	normal control	blood vessel;embryo	9.39508
GSM4551981	normal control	blood vessel;embryo	8.60446
GSM4551982	normal control	blood vessel;embryo	8.67119
GSM4551983	normal control	blood vessel;embryo	7.28131
GSM4551984	normal control	blood vessel;embryo	7.0437
GSM4551985	normal control	blood vessel;embryo	6.96575
GSM4551986	normal control	blood vessel;embryo	6.99927
GSM4551987	normal control	blood vessel;embryo	7.09162
GSM4551988	normal control	blood vessel;embryo	8.31455
GSM4551989	normal control	blood vessel;embryo	7.36989
GSM4551990	normal control	blood vessel;embryo	10.344
GSM4551991	normal control	blood vessel;embryo	11.8681
GSM4551992	normal control	blood vessel;embryo	10.8428
GSM4592593	normal control	blood vessel	459.33
GSM4592594	normal control	blood vessel	17.953
GSM4592595	normal control	blood vessel	7.00723
GSM4592596	normal control	blood vessel	14.7405
GSM4592598	normal control	blood vessel	6.05993
GSM4592599	normal control	blood vessel	227.357
GSM4592601	normal control	blood vessel	0.581282
GSM4592602	normal control	blood vessel	0
GSM4592603	normal control	blood vessel	1.15546
GSM4592604	normal control	blood vessel	0.067772
GSM4592605	normal control	blood vessel	0
GSM4592606	normal control	blood vessel	6.87863
GSM4592607	normal control	blood vessel	14.0949
GSM4592608	normal control	blood vessel	0.0962114
GSM4592609	normal control	blood vessel	0
GSM4592610	normal control	blood vessel	1.60224
GSM4592611	normal control	blood vessel	1.6286
GSM4592612	normal control	blood vessel	1.94531
GSM4592613	normal control	blood vessel	4.80601
GSM4592614	normal control	blood vessel	1.19875
GSM4592615	normal control	blood vessel	8.41219
GSM4592616	normal control	blood vessel	8.25403
GSM4592617	normal control	blood vessel	3.39113
GSM4592618	normal control	blood vessel	1.61387
GSM4592619	normal control	blood vessel	13.0558
GSM4592620	normal control	blood vessel	4.43702
GSM4593841	normal control	blood vessel;embryo	9.0938
GSM4593842	normal control	blood vessel;embryo	10.9171
GSM4593843	normal control	blood vessel;embryo	10.4156
GSM4593844	normal control	blood vessel;embryo	11.0603
GSM4593845	normal control	blood vessel;embryo	11.0635
GSM4593846	normal control	blood vessel;embryo	12.9474
GSM4759528	disease control	blood vessel	12.4979
GSM4759529	disease control	blood vessel	14.2331
GSM4759530	disease control	blood vessel	10.466
GSM4759531	disease control	blood vessel	13.5761
GSM4759532	disease control	blood vessel	4.45522
GSM4759533	disease control	blood vessel	4.93305
GSM4759534	disease control	blood vessel	3.23592
GSM4759535	disease control	blood vessel	3.37837
GSM4759536	disease control	blood vessel	10.635
GSM4759537	disease control	blood vessel	10.5631
GSM4759538	disease control	blood vessel	11.5631
GSM4759539	disease control	blood vessel	7.05803
GSM4759540	disease control	blood vessel	23.1544
GSM4759541	disease control	blood vessel	19.1935
GSM4759542	disease control	blood vessel	30.6475
GSM4759543	disease control	blood vessel	30.4695
GSM4759544	disease control	blood vessel	7.5318
GSM4759545	disease control	blood vessel	4.97632
GSM4759546	disease control	blood vessel	2.85912
GSM4759547	disease control	blood vessel	2.24219
GSM4759548	disease control	blood vessel	21.8615
GSM4759549	disease control	blood vessel	12.7145
GSM4759550	disease control	blood vessel	11.2544
GSM4759551	disease control	blood vessel	10.1974
GSM4981890	normal control	blood vessel;embryo	13.6349
GSM4981891	normal control	blood vessel;embryo	14.7166
GSM4981892	normal control	blood vessel;embryo	12.8313
GSM4981893	normal control	blood vessel;embryo	8.63686
GSM4981894	normal control	blood vessel;embryo	8.27215
GSM4981895	normal control	blood vessel;embryo	7.39781
GSM5172150	disease control	blood vessel	0.358721
GSM5172151	disease control	blood vessel	0.0806504
GSM5172152	disease control	blood vessel	0.0867209
GSM5172153	disease control	blood vessel	0.13626
GSM5172154	disease control	blood vessel	0.207672
GSM5172155	disease control	blood vessel	0.0560807
GSM5172156	disease control	blood vessel	0
GSM5172157	disease control	blood vessel	0.0406268
GSM5172158	disease control	blood vessel	0.136781
GSM5172160	cardiovascular disease;respiratory tract disease	blood vessel	0.21955
GSM5172161	cardiovascular disease;respiratory tract disease	blood vessel	0.0715338
GSM5172162	cardiovascular disease;respiratory tract disease	blood vessel	0.0978684
GSM5172163	cardiovascular disease;respiratory tract disease	blood vessel	0.190168
GSM5172164	cardiovascular disease;respiratory tract disease	blood vessel	0.639863
GSM5172165	cardiovascular disease;respiratory tract disease	blood vessel	0.177293
GSM5172166	cardiovascular disease;respiratory tract disease	blood vessel	0.237436
GSM5172167	cardiovascular disease;respiratory tract disease	blood vessel	0.419461
GSM5172168	cardiovascular disease;respiratory tract disease	blood vessel	0.12508
GSM5172169	cardiovascular disease;respiratory tract disease	blood vessel	0.367808
GSM5172170	cardiovascular disease;respiratory tract disease	blood vessel	0.180551
GSM5172171	cardiovascular disease;respiratory tract disease	blood vessel	0
GSM5172172	cardiovascular disease;respiratory tract disease	blood vessel	0.0569852
GSM5172173	cardiovascular disease;respiratory tract disease	blood vessel	0.038152
GSM5172174	cardiovascular disease;respiratory tract disease	blood vessel	0.0260576
GSM5172175	cardiovascular disease;respiratory tract disease	blood vessel	0.114854
GSM5172176	cardiovascular disease;respiratory tract disease	blood vessel	0.0902258
GSM5726505	normal control	blood vessel;embryo	21.2011
GSM5726506	normal control	blood vessel;embryo	20.5818
GSM5726507	normal control	blood vessel;embryo	21.3664
GSM5726508	normal control	blood vessel;embryo	19.0841
GSM5726509	normal control	blood vessel;embryo	20.8002
GSM5726510	normal control	blood vessel;embryo	19.8431
GSM5726511	normal control	blood vessel;embryo	21.2791
GSM5726512	normal control	blood vessel;embryo	20.9373
GSM5726697	normal control	blood vessel	21.7655
GSM5726698	normal control	blood vessel	19.3183
GSM5726699	normal control	blood vessel	20.4878
GSM5726700	normal control	blood vessel	20.1119
GSM5726701	normal control	blood vessel	20.5586
GSM5726702	normal control	blood vessel	20.605
GSM5726703	normal control	blood vessel	22.0463
GSM5726704	normal control	blood vessel	20.4214
GSM5820820	normal control	blood vessel	0.0628773
GSM5820821	normal control	blood vessel	0.183533
GSM5820822	normal control	blood vessel	0.0441446
GSM5820823	normal control	blood vessel	0
GSM5820824	cardiovascular disease;respiratory tract disease	blood vessel	0.117408
GSM5820825	cardiovascular disease;respiratory tract disease	blood vessel	0.110073
GSM5820826	cardiovascular disease;respiratory tract disease	blood vessel	0.0780724
GSM5820827	cardiovascular disease;respiratory tract disease	blood vessel	0.118152
GSM5827397	cardiovascular disease;respiratory tract disease	blood vessel	0.0625584
GSM5827398	cardiovascular disease;respiratory tract disease	blood vessel	0.0440872
GSM5827399	cardiovascular disease;respiratory tract disease	blood vessel	0.0235372
GSM5827400	cardiovascular disease;respiratory tract disease	blood vessel	0.0134318
GSM5827401	cardiovascular disease;respiratory tract disease	blood vessel	0.061225
GSM5827402	cardiovascular disease;respiratory tract disease	blood vessel	0.00649995
GSM5827403	cardiovascular disease;respiratory tract disease	blood vessel	0.0746555
GSM5827404	cardiovascular disease;respiratory tract disease	blood vessel	0.115303
GSM5827405	cardiovascular disease;respiratory tract disease	blood vessel	0.0508226
GSM5827406	cardiovascular disease;respiratory tract disease	blood vessel	0.0810201
GSM5827407	cardiovascular disease;respiratory tract disease	blood vessel	0
GSM5827408	cardiovascular disease;respiratory tract disease	blood vessel	0.0840825
GSM5827409	cardiovascular disease;respiratory tract disease	blood vessel	0.0436057
GSM5827410	cardiovascular disease;respiratory tract disease	blood vessel	0.100629
GSM5827411	cardiovascular disease;respiratory tract disease	blood vessel	0
GSM5827412	cardiovascular disease;respiratory tract disease	blood vessel	0.155958
GSM5827413	cardiovascular disease;respiratory tract disease	blood vessel	0.0789207
GSM5827414	cardiovascular disease;respiratory tract disease	blood vessel	0.0999108
GSM5827415	cardiovascular disease;respiratory tract disease	blood vessel	0.0130849
GSM5827416	cardiovascular disease;respiratory tract disease	blood vessel	0.139204
GSM5827417	cardiovascular disease;respiratory tract disease	blood vessel	0.0550993
GSM5827418	cardiovascular disease;respiratory tract disease	blood vessel	0.0310907
GSM5827419	cardiovascular disease;respiratory tract disease	blood vessel	0.0592229
GSM5827420	cardiovascular disease;respiratory tract disease	blood vessel	0.0651861
GSM5827421	cardiovascular disease;respiratory tract disease	blood vessel	0
GSM5827422	cardiovascular disease;respiratory tract disease	blood vessel	0.0394674
GSM5827423	cardiovascular disease;respiratory tract disease	blood vessel	0.0234991
GSM5827424	cardiovascular disease;respiratory tract disease	blood vessel	0.0334351
GSM5827425	cardiovascular disease;respiratory tract disease	blood vessel	0.127988
GSM5827426	cardiovascular disease;respiratory tract disease	blood vessel	0.0914009
GSM5827427	cardiovascular disease;respiratory tract disease	blood vessel	0.0820133
GSM5827428	cardiovascular disease;respiratory tract disease	blood vessel	0.0997435
GSM5827429	cardiovascular disease;respiratory tract disease	blood vessel	0.137854
GSM5953347	cardiovascular disease	plaque	21.7579
GSM5953348	cardiovascular disease	plaque	22.1799
GSM5953349	cardiovascular disease	plaque	10.2491
GSM5953350	cardiovascular disease	plaque	31.6372
GSM5953351	cardiovascular disease	plaque	24.3423
GSM5953352	cardiovascular disease	plaque	13.2761
GSM5953353	cardiovascular disease	plaque	22.1722
GSM5953354	cardiovascular disease	plaque	27.9429
GSM5953355	cardiovascular disease	plaque	29.557
GSM5953356	cardiovascular disease	plaque	23.7813
GSM5953357	cardiovascular disease	plaque	31.9197
GSM6278526	cardiovascular disease;respiratory tract disease	blood vessel	0
GSM6278527	cardiovascular disease;respiratory tract disease	blood vessel	0
GSM6278528	cardiovascular disease;respiratory tract disease	blood vessel	0.188077
GSM6278529	cardiovascular disease;respiratory tract disease	blood vessel	0.0163648
GSM6278530	cardiovascular disease;respiratory tract disease	blood vessel	0.292938
GSM6278531	cardiovascular disease;respiratory tract disease	blood vessel	0
GSM7418753	disease control	blood vessel	27.8288
GSM7418754	disease control	blood vessel	15.6555
GSM7418755	disease control	blood vessel	33.2106
GSM7418756	disease control	blood vessel	28.5537
GSM7418757	disease control	blood vessel	18.9613
GSM7418759	disease control	blood vessel	26.8211
GSM7418760	disease control	blood vessel	11.2696
GSM7418761	disease control	blood vessel	36.8851
GSM7418762	disease control	blood vessel	25.1365
GSM7418763	disease control	blood vessel	22.292
GSM7418765	disease control	blood vessel	10.1804
GSM7418766	disease control	blood vessel	10.2756
GSM7418767	disease control	blood vessel	18.5433
GSM7418768	disease control	blood vessel	15.7578
GSM7418769	disease control	blood vessel	19.2497
GSM7418770	disease control	blood vessel	10.7414
GSM7418771	disease control	blood vessel	19.1078
GSM7418773	disease control	blood vessel	29.151
GSM7418774	disease control	blood vessel	21.4381
GSM7418775	disease control	blood vessel	35.9819

## Sheet: A-Z
SampleID	DiseaseCategory	TissueCategory	RnaSeq_Transcript
GSM2829931	cardiovascular disease	blood vessel	12.7649
GSM2829932	cardiovascular disease	blood vessel	4.87165
GSM2829933	cardiovascular disease	blood vessel	3.83517
GSM2829934	cardiovascular disease	blood vessel	14.5135
GSM2829935	cardiovascular disease	blood vessel	6.96783
GSM2829936	cardiovascular disease	blood vessel	0.436101
GSM2829937	cardiovascular disease	blood vessel	0.264538
GSM2829938	cardiovascular disease	blood vessel	32.9662
GSM2829939	cardiovascular disease	blood vessel	1.31402
GSM2829940	cardiovascular disease	blood vessel	2.52079
GSM2829941	cardiovascular disease	blood vessel	0.0603142
GSM3215457	cardiovascular disease	plaque	2.1016
GSM3215458	cardiovascular disease	plaque	1.5941
GSM3215459	cardiovascular disease	plaque	4.57164
GSM3215460	cardiovascular disease	plaque	0.628476
GSM3402504	cardiovascular disease	plaque	17.4074
GSM3402505	cardiovascular disease	plaque	21.2014
GSM3402506	cardiovascular disease	plaque	16.7189
GSM3402507	cardiovascular disease	plaque	34.7854
GSM3402508	cardiovascular disease	plaque	14.22
GSM3402509	cardiovascular disease	plaque	26.4563
GSM3402510	cardiovascular disease	plaque	7.43151
GSM3402511	cardiovascular disease	plaque	20.0976
GSM5953347	cardiovascular disease	plaque	21.7579
GSM5953348	cardiovascular disease	plaque	22.1799
GSM5953349	cardiovascular disease	plaque	10.2491
GSM5953350	cardiovascular disease	plaque	31.6372
GSM5953351	cardiovascular disease	plaque	24.3423
GSM5953352	cardiovascular disease	plaque	13.2761
GSM5953353	cardiovascular disease	plaque	22.1722
GSM5953354	cardiovascular disease	plaque	27.9429
GSM5953355	cardiovascular disease	plaque	29.557
GSM5953356	cardiovascular disease	plaque	23.7813
GSM5953357	cardiovascular disease	plaque	31.9197
GSM4284789	cardiovascular disease;respiratory tract disease	blood vessel	0.694279
GSM4284790	cardiovascular disease;respiratory tract disease	blood vessel	0.0209069
GSM4284791	cardiovascular disease;respiratory tract disease	blood vessel	0.167257
GSM4284792	cardiovascular disease;respiratory tract disease	blood vessel	0.830768
GSM4301105	cardiovascular disease;respiratory tract disease	blood vessel	0.0656599
GSM4301106	cardiovascular disease;respiratory tract disease	blood vessel	0.0872759
GSM4301107	cardiovascular disease;respiratory tract disease	blood vessel	0.0370321
GSM4301108	cardiovascular disease;respiratory tract disease	blood vessel	0.0709535
GSM5172160	cardiovascular disease;respiratory tract disease	blood vessel	0.21955
GSM5172161	cardiovascular disease;respiratory tract disease	blood vessel	0.0715338
GSM5172162	cardiovascular disease;respiratory tract disease	blood vessel	0.0978684
GSM5172163	cardiovascular disease;respiratory tract disease	blood vessel	0.190168
GSM5172164	cardiovascular disease;respiratory tract disease	blood vessel	0.639863
GSM5172165	cardiovascular disease;respiratory tract disease	blood vessel	0.177293
GSM5172166	cardiovascular disease;respiratory tract disease	blood vessel	0.237436
GSM5172167	cardiovascular disease;respiratory tract disease	blood vessel	0.419461
GSM5172168	cardiovascular disease;respiratory tract disease	blood vessel	0.12508
GSM5172169	cardiovascular disease;respiratory tract disease	blood vessel	0.367808
GSM5172170	cardiovascular disease;respiratory tract disease	blood vessel	0.180551
GSM5172171	cardiovascular disease;respiratory tract disease	blood vessel	0
GSM5172172	cardiovascular disease;respiratory tract disease	blood vessel	0.0569852
GSM5172173	cardiovascular disease;respiratory tract disease	blood vessel	0.038152
GSM5172174	cardiovascular disease;respiratory tract disease	blood vessel	0.0260576
GSM5172175	cardiovascular disease;respiratory tract disease	blood vessel	0.114854
GSM5172176	cardiovascular disease;respiratory tract disease	blood vessel	0.0902258
GSM5820824	cardiovascular disease;respiratory tract disease	blood vessel	0.117408
GSM5820825	cardiovascular disease;respiratory tract disease	blood vessel	0.110073
GSM5820826	cardiovascular disease;respiratory tract disease	blood vessel	0.0780724
GSM5820827	cardiovascular disease;respiratory tract disease	blood vessel	0.118152
GSM5827397	cardiovascular disease;respiratory tract disease	blood vessel	0.0625584
GSM5827398	cardiovascular disease;respiratory tract disease	blood vessel	0.0440872
GSM5827399	cardiovascular disease;respiratory tract disease	blood vessel	0.0235372
GSM5827400	cardiovascular disease;respiratory tract disease	blood vessel	0.0134318
GSM5827401	cardiovascular disease;respiratory tract disease	blood vessel	0.061225
GSM5827402	cardiovascular disease;respiratory tract disease	blood vessel	0.00649995
GSM5827403	cardiovascular disease;respiratory tract disease	blood vessel	0.0746555
GSM5827404	cardiovascular disease;respiratory tract disease	blood vessel	0.115303
GSM5827405	cardiovascular disease;respiratory tract disease	blood vessel	0.0508226
GSM5827406	cardiovascular disease;respiratory tract disease	blood vessel	0.0810201
GSM5827407	cardiovascular disease;respiratory tract disease	blood vessel	0
GSM5827408	cardiovascular disease;respiratory tract disease	blood vessel	0.0840825
GSM5827409	cardiovascular disease;respiratory tract disease	blood vessel	0.0436057
GSM5827410	cardiovascular disease;respiratory tract disease	blood vessel	0.100629
GSM5827411	cardiovascular disease;respiratory tract disease	blood vessel	0
GSM5827412	cardiovascular disease;respiratory tract disease	blood vessel	0.155958
GSM5827413	cardiovascular disease;respiratory tract disease	blood vessel	0.0789207
GSM5827414	cardiovascular disease;respiratory tract disease	blood vessel	0.0999108
GSM5827415	cardiovascular disease;respiratory tract disease	blood vessel	0.0130849
GSM5827416	cardiovascular disease;respiratory tract disease	blood vessel	0.139204
GSM5827417	cardiovascular disease;respiratory tract disease	blood vessel	0.0550993
GSM5827418	cardiovascular disease;respiratory tract disease	blood vessel	0.0310907
GSM5827419	cardiovascular disease;respiratory tract disease	blood vessel	0.0592229
GSM5827420	cardiovascular disease;respiratory tract disease	blood vessel	0.0651861
GSM5827421	cardiovascular disease;respiratory tract disease	blood vessel	0
GSM5827422	cardiovascular disease;respiratory tract disease	blood vessel	0.0394674
GSM5827423	cardiovascular disease;respiratory tract disease	blood vessel	0.0234991
GSM5827424	cardiovascular disease;respiratory tract disease	blood vessel	0.0334351
GSM5827425	cardiovascular disease;respiratory tract disease	blood vessel	0.127988
GSM5827426	cardiovascular disease;respiratory tract disease	blood vessel	0.0914009
GSM5827427	cardiovascular disease;respiratory tract disease	blood vessel	0.0820133
GSM5827428	cardiovascular disease;respiratory tract disease	blood vessel	0.0997435
GSM5827429	cardiovascular disease;respiratory tract disease	blood vessel	0.137854
GSM6278526	cardiovascular disease;respiratory tract disease	blood vessel	0
GSM6278527	cardiovascular disease;respiratory tract disease	blood vessel	0
GSM6278528	cardiovascular disease;respiratory tract disease	blood vessel	0.188077
GSM6278529	cardiovascular disease;respiratory tract disease	blood vessel	0.0163648
GSM6278530	cardiovascular disease;respiratory tract disease	blood vessel	0.292938
GSM6278531	cardiovascular disease;respiratory tract disease	blood vessel	0
GSM2670929	disease control	blood vessel	0.0416032
GSM2670930	disease control	blood vessel	0.0525293
GSM2670931	disease control	blood vessel	0.0838608
GSM2670932	disease control	blood vessel	0.0418389
GSM2670933	disease control	blood vessel	0.0450152
GSM2670934	disease control	blood vessel	0.107951
GSM2670935	disease control	blood vessel	0.0913699
GSM2670936	disease control	blood vessel	0.0861186
GSM2670937	disease control	blood vessel	0.0332126
GSM2670938	disease control	blood vessel	0
GSM2670939	disease control	blood vessel	0.0279013
GSM2670940	disease control	blood vessel	0.158272
GSM2670941	disease control	blood vessel	0.0970541
GSM2670942	disease control	blood vessel	0.0488165
GSM2670943	disease control	blood vessel	0.368985
GSM2670944	disease control	blood vessel	0.294429
GSM2829926	disease control	blood vessel	9.36111
GSM2829927	disease control	blood vessel	5.79986
GSM2829928	disease control	blood vessel	3.75311
GSM2829929	disease control	blood vessel	7.7084
GSM2829930	disease control	blood vessel	9.83739
GSM3110759	disease control	blood vessel	14.0363
GSM3110760	disease control	blood vessel	12.7378
GSM3110761	disease control	blood vessel	12.6572
GSM3110762	disease control	blood vessel	12.6746
GSM3110763	disease control	blood vessel	14.7736
GSM3110764	disease control	blood vessel	13.2356
GSM3132085	disease control	blood vessel	14.3473
GSM3132086	disease control	blood vessel	15.9733
GSM3132087	disease control	blood vessel	15.2634
GSM3132088	disease control	blood vessel	13.4276
GSM3132089	disease control	blood vessel	13.3054
GSM3132090	disease control	blood vessel	12.6652
GSM3132091	disease control	blood vessel	12.0247
GSM3132092	disease control	blood vessel	12.4983
GSM3132093	disease control	blood vessel	11.9333
GSM3132094	disease control	blood vessel	16.4662
GSM3132095	disease control	blood vessel	17.926
GSM3132096	disease control	blood vessel	16.4704
GSM3318656	disease control	blood vessel	20.3641
GSM3318657	disease control	blood vessel	22.791
GSM3318658	disease control	blood vessel	15.8544
GSM3318659	disease control	blood vessel	12.5436
GSM4759528	disease control	blood vessel	12.4979
GSM4759529	disease control	blood vessel	14.2331
GSM4759530	disease control	blood vessel	10.466
GSM4759531	disease control	blood vessel	13.5761
GSM4759532	disease control	blood vessel	4.45522
GSM4759533	disease control	blood vessel	4.93305
GSM4759534	disease control	blood vessel	3.23592
GSM4759535	disease control	blood vessel	3.37837
GSM4759536	disease control	blood vessel	10.635
GSM4759537	disease control	blood vessel	10.5631
GSM4759538	disease control	blood vessel	11.5631
GSM4759539	disease control	blood vessel	7.05803
GSM4759540	disease control	blood vessel	23.1544
GSM4759541	disease control	blood vessel	19.1935
GSM4759542	disease control	blood vessel	30.6475
GSM4759543	disease control	blood vessel	30.4695
GSM4759544	disease control	blood vessel	7.5318
GSM4759545	disease control	blood vessel	4.97632
GSM4759546	disease control	blood vessel	2.85912
GSM4759547	disease control	blood vessel	2.24219
GSM4759548	disease control	blood vessel	21.8615
GSM4759549	disease control	blood vessel	12.7145
GSM4759550	disease control	blood vessel	11.2544
GSM4759551	disease control	blood vessel	10.1974
GSM5172150	disease control	blood vessel	0.358721
GSM5172151	disease control	blood vessel	0.0806504
GSM5172152	disease control	blood vessel	0.0867209
GSM5172153	disease control	blood vessel	0.13626
GSM5172154	disease control	blood vessel	0.207672
GSM5172155	disease control	blood vessel	0.0560807
GSM5172156	disease control	blood vessel	0
GSM5172157	disease control	blood vessel	0.0406268
GSM5172158	disease control	blood vessel	0.136781
GSM7418753	disease control	blood vessel	27.8288
GSM7418754	disease control	blood vessel	15.6555
GSM7418755	disease control	blood vessel	33.2106
GSM7418756	disease control	blood vessel	28.5537
GSM7418757	disease control	blood vessel	18.9613
GSM7418759	disease control	blood vessel	26.8211
GSM7418760	disease control	blood vessel	11.2696
GSM7418761	disease control	blood vessel	36.8851
GSM7418762	disease control	blood vessel	25.1365
GSM7418763	disease control	blood vessel	22.292
GSM7418765	disease control	blood vessel	10.1804
GSM7418766	disease control	blood vessel	10.2756
GSM7418767	disease control	blood vessel	18.5433
GSM7418768	disease control	blood vessel	15.7578
GSM7418769	disease control	blood vessel	19.2497
GSM7418770	disease control	blood vessel	10.7414
GSM7418771	disease control	blood vessel	19.1078
GSM7418773	disease control	blood vessel	29.151
GSM7418774	disease control	blood vessel	21.4381
GSM7418775	disease control	blood vessel	35.9819
GSM1076106	normal control	blood vessel;embryo	14.255
GSM1386275	normal control	blood vessel;embryo	4.51412
GSM1386279	normal control	blood vessel;embryo	12.1668
GSM1386280	normal control	blood vessel;embryo	12.8196
GSM1386281	normal control	blood vessel;embryo	12.7155
GSM1386282	normal control	blood vessel;embryo	0.380892
GSM1467837	normal control	blood vessel;embryo	19.4661
GSM1467838	normal control	blood vessel;embryo	16.7899
GSM1467839	normal control	blood vessel;embryo	20.0753
GSM1467840	normal control	blood vessel;embryo	12.0507
GSM1467841	normal control	blood vessel;embryo	17.8722
GSM1467842	normal control	blood vessel;embryo	18.5612
GSM1467843	normal control	blood vessel;embryo	18.743
GSM1467844	normal control	blood vessel;embryo	11.3807
GSM1537573	normal control	blood vessel;embryo	9.48907
GSM1537574	normal control	blood vessel;embryo	13.6157
GSM1537575	normal control	blood vessel;embryo	15.8201
GSM1537576	normal control	blood vessel;embryo	9.80928
GSM1537577	normal control	blood vessel;embryo	12.204
GSM1537578	normal control	blood vessel;embryo	15.4516
GSM1572241	normal control	blood vessel	8.16334
GSM1572242	normal control	blood vessel	2.77487
GSM1572243	normal control	blood vessel	5.26066
GSM1572244	normal control	blood vessel	5.50487
GSM1572245	normal control	blood vessel	5.71265
GSM1572246	normal control	blood vessel	10.0844
GSM1572247	normal control	blood vessel	5.69185
GSM1593039	normal control	blood vessel	0.124527
GSM1593040	normal control	blood vessel	0.0421922
GSM1593041	normal control	blood vessel	0.0179633
GSM1593042	normal control	blood vessel	0.211627
GSM1654556	normal control	blood vessel;embryo	23.0679
GSM1654559	normal control	blood vessel;embryo	18.8978
GSM1654561	normal control	blood vessel;embryo	11.5913
GSM1654563	normal control	blood vessel;embryo	11.1326
GSM1830134	normal control	blood vessel;embryo	7.41259
GSM1830135	normal control	blood vessel;embryo	9.68605
GSM1830136	normal control	blood vessel;embryo	11.0697
GSM1830137	normal control	blood vessel;embryo	9.7476
GSM1904491	normal control	blood vessel	11.1675
GSM1904492	normal control	blood vessel	8.33004
GSM2033141	normal control	blood vessel;embryo	15.1623
GSM2033142	normal control	blood vessel;embryo	15.1674
GSM2033143	normal control	blood vessel;embryo	14.5631
GSM2033144	normal control	blood vessel;embryo	15.7226
GSM2033145	normal control	blood vessel;embryo	13.7697
GSM2033146	normal control	blood vessel;embryo	13.0895
GSM2033147	normal control	blood vessel;embryo	23.3386
GSM2033148	normal control	blood vessel;embryo	22.6884
GSM2033149	normal control	blood vessel;embryo	25.7467
GSM2033150	normal control	blood vessel;embryo	20.3622
GSM2033151	normal control	blood vessel;embryo	16.8202
GSM2033152	normal control	blood vessel;embryo	19.6721
GSM2044419	normal control	blood vessel	12.6002
GSM2044420	normal control	blood vessel	12.4537
GSM2044421	normal control	blood vessel	14.0221
GSM2044422	normal control	blood vessel	9.56351
GSM2044423	normal control	blood vessel	10.0984
GSM2044424	normal control	blood vessel	8.52973
GSM2044425	normal control	blood vessel	8.18785
GSM2044426	normal control	blood vessel	7.35507
GSM2044427	normal control	blood vessel	8.07217
GSM2044428	normal control	blood vessel	13.8743
GSM2044429	normal control	blood vessel	13.8421
GSM2044430	normal control	blood vessel	14.3937
GSM2044431	normal control	blood vessel	7.82553
GSM2044432	normal control	blood vessel	8.70172
GSM2044433	normal control	blood vessel	8.54056
GSM2204053	normal control	blood vessel	15.7478
GSM2204054	normal control	blood vessel	17.0466
GSM2204055	normal control	blood vessel	17.0514
GSM2204056	normal control	blood vessel	18.2678
GSM2204057	normal control	blood vessel	19.6507
GSM2204058	normal control	blood vessel	18.0727
GSM2204059	normal control	blood vessel	22.1397
GSM2204060	normal control	blood vessel	19.6217
GSM2204061	normal control	blood vessel	20.9795
GSM2204062	normal control	blood vessel	18.4822
GSM2204063	normal control	blood vessel	18.8232
GSM2204064	normal control	blood vessel	21.145
GSM2284642	normal control	blood vessel;embryo	10.6829
GSM2284643	normal control	blood vessel;embryo	10
GSM2284644	normal control	blood vessel;embryo	11.7719
GSM2284645	normal control	blood vessel;embryo	3.99743
GSM2284646	normal control	blood vessel;embryo	4.03034
GSM2284647	normal control	blood vessel;embryo	4.0575
GSM2284648	normal control	blood vessel;embryo	4.96199
GSM2284649	normal control	blood vessel;embryo	5.16132
GSM2284650	normal control	blood vessel;embryo	5.15064
GSM2333475	normal control	blood vessel;embryo	21.8812
GSM2333476	normal control	blood vessel;embryo	22.9542
GSM2333477	normal control	blood vessel;embryo	19.5613
GSM2333478	normal control	blood vessel;embryo	12.1402
GSM2333479	normal control	blood vessel;embryo	19.4594
GSM2333480	normal control	blood vessel;embryo	21.7189
GSM2333481	normal control	blood vessel;embryo	19.7577
GSM2333482	normal control	blood vessel;embryo	16.1923
GSM2333483	normal control	blood vessel;embryo	15.4887
GSM2333484	normal control	blood vessel;embryo	16.3834
GSM2333698	normal control	blood vessel;embryo	15.936
GSM2333699	normal control	blood vessel;embryo	17.3292
GSM2333700	normal control	blood vessel;embryo	17.8683
GSM2333701	normal control	blood vessel;embryo	13.7278
GSM2333702	normal control	blood vessel;embryo	12.7341
GSM2333703	normal control	blood vessel;embryo	13.9631
GSM2333704	normal control	blood vessel;embryo	17.3191
GSM2333705	normal control	blood vessel;embryo	17.1168
GSM2333706	normal control	blood vessel;embryo	29.3954
GSM2333707	normal control	blood vessel;embryo	28.8971
GSM2546857	normal control	blood vessel	12.1983
GSM2546858	normal control	blood vessel	11.7676
GSM2546859	normal control	blood vessel	12.4824
GSM2546860	normal control	blood vessel	5.18854
GSM2546861	normal control	blood vessel	5.53749
GSM2546862	normal control	blood vessel	5.17733
GSM2546863	normal control	blood vessel	4.80311
GSM2546864	normal control	blood vessel	4.32315
GSM2546865	normal control	blood vessel	4.775
GSM2546866	normal control	blood vessel	0
GSM2546867	normal control	blood vessel	0.408302
GSM2546868	normal control	blood vessel	0.243023
GSM2546869	normal control	blood vessel	0.0684913
GSM2546870	normal control	blood vessel	0
GSM2546871	normal control	blood vessel	0.115449
GSM2546872	normal control	blood vessel	0.247959
GSM2546873	normal control	blood vessel	0.155597
GSM2546874	normal control	blood vessel	0.134209
GSM2676365	normal control	blood vessel	10.1905
GSM2676366	normal control	blood vessel	9.83664
GSM2676367	normal control	blood vessel	11.628
GSM2676368	normal control	blood vessel	10.3046
GSM2676369	normal control	blood vessel	11.297
GSM2676370	normal control	blood vessel	11.6542
GSM2739663	normal control	blood vessel	11.002
GSM2739664	normal control	blood vessel	12.0675
GSM2739665	normal control	blood vessel	4.80396
GSM2739666	normal control	blood vessel	4.77605
GSM2739667	normal control	blood vessel	4.63105
GSM2936285	normal control	blood vessel;embryo	4.08043
GSM2936286	normal control	blood vessel;embryo	4.59702
GSM2936287	normal control	blood vessel;embryo	4.51112
GSM2936288	normal control	blood vessel;embryo	3.91034
GSM2936289	normal control	blood vessel;embryo	3.6605
GSM2936290	normal control	blood vessel;embryo	5.13358
GSM2982037	normal control	blood vessel;embryo	6.19875
GSM2982038	normal control	blood vessel;embryo	4.09838
GSM2982039	normal control	blood vessel	2.9836
GSM2982040	normal control	blood vessel	9.53678
GSM3301474	normal control	blood vessel;embryo	0.594103
GSM3301475	normal control	blood vessel;embryo	3.56464
GSM3301476	normal control	blood vessel;embryo	1.60185
GSM3593244	normal control	blood vessel	8.56722
GSM3593245	normal control	blood vessel	8.35687
GSM3593246	normal control	blood vessel	2.88796
GSM3593247	normal control	blood vessel	2.98944
GSM3593248	normal control	blood vessel	6.09449
GSM3593249	normal control	blood vessel	5.63939
GSM3593250	normal control	blood vessel	11.7573
GSM3593251	normal control	blood vessel	12.337
GSM3593252	normal control	blood vessel	4.13733
GSM3593253	normal control	blood vessel	4.37268
GSM3593254	normal control	blood vessel	5.88874
GSM3593255	normal control	blood vessel	5.94903
GSM3752668	normal control	blood vessel;embryo	9.81583
GSM3752669	normal control	blood vessel;embryo	11.2639
GSM3752670	normal control	blood vessel;embryo	12.3201
GSM3752671	normal control	blood vessel;embryo	12.2044
GSM3752672	normal control	blood vessel;embryo	11.5851
GSM3752673	normal control	blood vessel;embryo	11.7701
GSM3752674	normal control	blood vessel;embryo	12.4849
GSM3752675	normal control	blood vessel;embryo	12.0205
GSM3752676	normal control	blood vessel;embryo	11.8773
GSM3752677	normal control	blood vessel;embryo	11.6826
GSM3752678	normal control	blood vessel;embryo	13.0799
GSM3752679	normal control	blood vessel;embryo	12.4411
GSM3752680	normal control	blood vessel;embryo	12.1504
GSM3752681	normal control	blood vessel;embryo	11.8213
GSM3752682	normal control	blood vessel;embryo	12.4591
GSM3752683	normal control	blood vessel;embryo	13.0868
GSM3752684	normal control	blood vessel;embryo	11.4567
GSM3752685	normal control	blood vessel;embryo	11.5428
GSM3752686	normal control	blood vessel;embryo	18.8859
GSM3752687	normal control	blood vessel;embryo	19.4904
GSM3752688	normal control	blood vessel;embryo	18.1679
GSM3752689	normal control	blood vessel;embryo	17.418
GSM3752690	normal control	blood vessel;embryo	17.0144
GSM3752691	normal control	blood vessel;embryo	18.539
GSM3752692	normal control	blood vessel;embryo	18.4025
GSM3752693	normal control	blood vessel;embryo	17.9787
GSM3752694	normal control	blood vessel;embryo	18.2858
GSM3752695	normal control	blood vessel;embryo	17.171
GSM3752696	normal control	blood vessel;embryo	18.8992
GSM3752697	normal control	blood vessel;embryo	17.3726
GSM3752698	normal control	blood vessel;embryo	19.2559
GSM3752699	normal control	blood vessel;embryo	16.8219
GSM3752700	normal control	blood vessel;embryo	17.7355
GSM3752701	normal control	blood vessel;embryo	19.3711
GSM3752702	normal control	blood vessel;embryo	19.753
GSM3752703	normal control	blood vessel;embryo	18.4067
GSM3752704	normal control	blood vessel;embryo	17.9927
GSM3955776	normal control	blood vessel;embryo	9.62626
GSM3955777	normal control	blood vessel;embryo	8.70176
GSM3955778	normal control	blood vessel;embryo	6.29384
GSM3955779	normal control	blood vessel;embryo	11.1491
GSM3955780	normal control	blood vessel	0.105049
GSM3955781	normal control	blood vessel	0.0961008
GSM3955782	normal control	blood vessel	0.0547412
GSM3955783	normal control	blood vessel	0.113322
GSM4005141	normal control	blood vessel;embryo	14.8994
GSM4005142	normal control	blood vessel;embryo	9.34334
GSM4005143	normal control	blood vessel;embryo	10.7957
GSM4005144	normal control	blood vessel;embryo	1.02425
GSM4005145	normal control	blood vessel;embryo	0.409032
GSM4005146	normal control	blood vessel;embryo	0.911606
GSM4005147	normal control	blood vessel;embryo	1.60805
GSM4005148	normal control	blood vessel;embryo	2.38715
GSM4005149	normal control	blood vessel;embryo	2.62111
GSM4117491	normal control	blood vessel	0.904787
GSM4117493	normal control	blood vessel	1.0037
GSM4117494	normal control	blood vessel	0.027487
GSM4117496	normal control	blood vessel	0.0264631
GSM4117497	normal control	blood vessel	0.508576
GSM4117499	normal control	blood vessel	0.567005
GSM4117652	normal control	blood vessel	9.22549
GSM4117654	normal control	blood vessel	12.1888
GSM4117655	normal control	blood vessel	0.809427
GSM4117657	normal control	blood vessel	0.594686
GSM4117658	normal control	blood vessel	0.841998
GSM4117660	normal control	blood vessel	0.988249
GSM4117790	normal control	blood vessel	8.72602
GSM4117792	normal control	blood vessel	10.1198
GSM4117793	normal control	blood vessel	11.1747
GSM4117796	normal control	blood vessel	0.515405
GSM4117798	normal control	blood vessel	0.809963
GSM4117799	normal control	blood vessel	0.234859
GSM4117801	normal control	blood vessel	0.286653
GSM4117921	normal control	blood vessel;embryo	6.5468
GSM4117923	normal control	blood vessel;embryo	9.21931
GSM4117924	normal control	blood vessel	7.50706
GSM4117926	normal control	blood vessel	8.19522
GSM4117927	normal control	blood vessel;embryo	0.0604187
GSM4117929	normal control	blood vessel;embryo	0.144908
GSM4117930	normal control	blood vessel	0.244982
GSM4117932	normal control	blood vessel	0.256943
GSM4117973	normal control	blood vessel	6.83665
GSM4117975	normal control	blood vessel	14.2875
GSM4195925	normal control	blood vessel	12.4414
GSM4195926	normal control	blood vessel	10.2538
GSM4195927	normal control	blood vessel	13.6623
GSM4195928	normal control	blood vessel	21.0424
GSM4195929	normal control	blood vessel	21.2225
GSM4195930	normal control	blood vessel	25.1403
GSM4195931	normal control	blood vessel	13.2596
GSM4195932	normal control	blood vessel	13.0092
GSM4195933	normal control	blood vessel	12.8112
GSM4195934	normal control	blood vessel	22.8928
GSM4195935	normal control	blood vessel	21.4861
GSM4195936	normal control	blood vessel	21.1099
GSM4195937	normal control	blood vessel;embryo	7.05385
GSM4195938	normal control	blood vessel;embryo	6.73132
GSM4195939	normal control	blood vessel;embryo	6.9944
GSM4195940	normal control	blood vessel;embryo	11.1363
GSM4195941	normal control	blood vessel;embryo	10.6778
GSM4195942	normal control	blood vessel;embryo	9.70495
GSM4284785	normal control	blood vessel	0.104633
GSM4284786	normal control	blood vessel	0.0167726
GSM4284787	normal control	blood vessel	0.419475
GSM4284788	normal control	blood vessel	0.55499
GSM4301101	normal control	blood vessel	0.0844806
GSM4301102	normal control	blood vessel	0.041311
GSM4301103	normal control	blood vessel	0.0325907
GSM4301104	normal control	blood vessel	0.195331
GSM4339007	normal control	blood vessel	19.6034
GSM4339008	normal control	blood vessel	20.0994
GSM4339009	normal control	blood vessel	24.1495
GSM4339010	normal control	blood vessel	21.5528
GSM4339011	normal control	blood vessel	22.9116
GSM4339012	normal control	blood vessel	20.3949
GSM4339013	normal control	blood vessel	20.3783
GSM4339014	normal control	blood vessel	22.2594
GSM4339015	normal control	blood vessel	21.4365
GSM4339016	normal control	blood vessel	20.0252
GSM4339017	normal control	blood vessel	22.0132
GSM4339018	normal control	blood vessel	22.6067
GSM4339019	normal control	blood vessel	25.2584
GSM4339020	normal control	blood vessel	18.6791
GSM4339021	normal control	blood vessel	15.2337
GSM4339022	normal control	blood vessel	21.9268
GSM4339023	normal control	blood vessel	21.3853
GSM4339024	normal control	blood vessel	23.2464
GSM4339025	normal control	blood vessel	17.8909
GSM4339026	normal control	blood vessel	17.8034
GSM4551978	normal control	blood vessel;embryo	9.35232
GSM4551979	normal control	blood vessel;embryo	9.05089
GSM4551980	normal control	blood vessel;embryo	9.39508
GSM4551981	normal control	blood vessel;embryo	8.60446
GSM4551982	normal control	blood vessel;embryo	8.67119
GSM4551983	normal control	blood vessel;embryo	7.28131
GSM4551984	normal control	blood vessel;embryo	7.0437
GSM4551985	normal control	blood vessel;embryo	6.96575
GSM4551986	normal control	blood vessel;embryo	6.99927
GSM4551987	normal control	blood vessel;embryo	7.09162
GSM4551988	normal control	blood vessel;embryo	8.31455
GSM4551989	normal control	blood vessel;embryo	7.36989
GSM4551990	normal control	blood vessel;embryo	10.344
GSM4551991	normal control	blood vessel;embryo	11.8681
GSM4551992	normal control	blood vessel;embryo	10.8428
GSM4592593	normal control	blood vessel	459.33
GSM4592594	normal control	blood vessel	17.953
GSM4592595	normal control	blood vessel	7.00723
GSM4592596	normal control	blood vessel	14.7405
GSM4592598	normal control	blood vessel	6.05993
GSM4592599	normal control	blood vessel	227.357
GSM4592601	normal control	blood vessel	0.581282
GSM4592602	normal control	blood vessel	0
GSM4592603	normal control	blood vessel	1.15546
GSM4592604	normal control	blood vessel	0.067772
GSM4592605	normal control	blood vessel	0
GSM4592606	normal control	blood vessel	6.87863
GSM4592607	normal control	blood vessel	14.0949
GSM4592608	normal control	blood vessel	0.0962114
GSM4592609	normal control	blood vessel	0
GSM4592610	normal control	blood vessel	1.60224
GSM4592611	normal control	blood vessel	1.6286
GSM4592612	normal control	blood vessel	1.94531
GSM4592613	normal control	blood vessel	4.80601
GSM4592614	normal control	blood vessel	1.19875
GSM4592615	normal control	blood vessel	8.41219
GSM4592616	normal control	blood vessel	8.25403
GSM4592617	normal control	blood vessel	3.39113
GSM4592618	normal control	blood vessel	1.61387
GSM4592619	normal control	blood vessel	13.0558
GSM4592620	normal control	blood vessel	4.43702
GSM4593841	normal control	blood vessel;embryo	9.0938
GSM4593842	normal control	blood vessel;embryo	10.9171
GSM4593843	normal control	blood vessel;embryo	10.4156
GSM4593844	normal control	blood vessel;embryo	11.0603
GSM4593845	normal control	blood vessel;embryo	11.0635
GSM4593846	normal control	blood vessel;embryo	12.9474
GSM4981890	normal control	blood vessel;embryo	13.6349
GSM4981891	normal control	blood vessel;embryo	14.7166
GSM4981892	normal control	blood vessel;embryo	12.8313
GSM4981893	normal control	blood vessel;embryo	8.63686
GSM4981894	normal control	blood vessel;embryo	8.27215
GSM4981895	normal control	blood vessel;embryo	7.39781
GSM5726505	normal control	blood vessel;embryo	21.2011
GSM5726506	normal control	blood vessel;embryo	20.5818
GSM5726507	normal control	blood vessel;embryo	21.3664
GSM5726508	normal control	blood vessel;embryo	19.0841
GSM5726509	normal control	blood vessel;embryo	20.8002
GSM5726510	normal control	blood vessel;embryo	19.8431
GSM5726511	normal control	blood vessel;embryo	21.2791
GSM5726512	normal control	blood vessel;embryo	20.9373
GSM5726697	normal control	blood vessel	21.7655
GSM5726698	normal control	blood vessel	19.3183
GSM5726699	normal control	blood vessel	20.4878
GSM5726700	normal control	blood vessel	20.1119
GSM5726701	normal control	blood vessel	20.5586
GSM5726702	normal control	blood vessel	20.605
GSM5726703	normal control	blood vessel	22.0463
GSM5726704	normal control	blood vessel	20.4214
GSM5820820	normal control	blood vessel	0.0628773
GSM5820821	normal control	blood vessel	0.183533
GSM5820822	normal control	blood vessel	0.0441446
GSM5820823	normal control	blood vessel	0

## Sheet: A-Z 2
SampleID	DiseaseCategory	TissueCategory	RnaSeq_Transcript
GSM2829931	cardiovascular disease	blood vessel	12.7649
GSM2829932	cardiovascular disease	blood vessel	4.87165			Extra unnomal high values were deleted.
GSM2829933	cardiovascular disease	blood vessel	3.83517			Then, the highest vallue in each group was deleted.
GSM2829935	cardiovascular disease	blood vessel	6.96783
GSM2829936	cardiovascular disease	blood vessel	0.436101
GSM2829937	cardiovascular disease	blood vessel	0.264538
GSM2829939	cardiovascular disease	blood vessel	1.31402
GSM2829940	cardiovascular disease	blood vessel	2.52079
GSM2829941	cardiovascular disease	blood vessel	0.0603142
GSM4284789	cardiovascular disease;respiratory tract disease	blood vessel	0.694279
GSM4284790	cardiovascular disease;respiratory tract disease	blood vessel	0.0209069
GSM4284791	cardiovascular disease;respiratory tract disease	blood vessel	0.167257
GSM4284792	cardiovascular disease;respiratory tract disease	blood vessel	0.830768
GSM4301105	cardiovascular disease;respiratory tract disease	blood vessel	0.0656599
GSM4301106	cardiovascular disease;respiratory tract disease	blood vessel	0.0872759
GSM4301107	cardiovascular disease;respiratory tract disease	blood vessel	0.0370321
GSM4301108	cardiovascular disease;respiratory tract disease	blood vessel	0.0709535
GSM5172160	cardiovascular disease;respiratory tract disease	blood vessel	0.21955
GSM5172161	cardiovascular disease;respiratory tract disease	blood vessel	0.0715338
GSM5172162	cardiovascular disease;respiratory tract disease	blood vessel	0.0978684
GSM5172163	cardiovascular disease;respiratory tract disease	blood vessel	0.190168
GSM5172164	cardiovascular disease;respiratory tract disease	blood vessel	0.639863
GSM5172165	cardiovascular disease;respiratory tract disease	blood vessel	0.177293
GSM5172166	cardiovascular disease;respiratory tract disease	blood vessel	0.237436
GSM5172167	cardiovascular disease;respiratory tract disease	blood vessel	0.419461
GSM5172168	cardiovascular disease;respiratory tract disease	blood vessel	0.12508
GSM5172169	cardiovascular disease;respiratory tract disease	blood vessel	0.367808
GSM5172170	cardiovascular disease;respiratory tract disease	blood vessel	0.180551
GSM5172172	cardiovascular disease;respiratory tract disease	blood vessel	0.0569852
GSM5172173	cardiovascular disease;respiratory tract disease	blood vessel	0.038152
GSM5172174	cardiovascular disease;respiratory tract disease	blood vessel	0.0260576
GSM5172175	cardiovascular disease;respiratory tract disease	blood vessel	0.114854
GSM5172176	cardiovascular disease;respiratory tract disease	blood vessel	0.0902258
GSM5820824	cardiovascular disease;respiratory tract disease	blood vessel	0.117408
GSM5820825	cardiovascular disease;respiratory tract disease	blood vessel	0.110073
GSM5820826	cardiovascular disease;respiratory tract disease	blood vessel	0.0780724
GSM5820827	cardiovascular disease;respiratory tract disease	blood vessel	0.118152
GSM5827397	cardiovascular disease;respiratory tract disease	blood vessel	0.0625584
GSM5827398	cardiovascular disease;respiratory tract disease	blood vessel	0.0440872
GSM5827399	cardiovascular disease;respiratory tract disease	blood vessel	0.0235372
GSM5827400	cardiovascular disease;respiratory tract disease	blood vessel	0.0134318
GSM5827401	cardiovascular disease;respiratory tract disease	blood vessel	0.061225
GSM5827402	cardiovascular disease;respiratory tract disease	blood vessel	0.00649995
GSM5827403	cardiovascular disease;respiratory tract disease	blood vessel	0.0746555
GSM5827404	cardiovascular disease;respiratory tract disease	blood vessel	0.115303
GSM5827405	cardiovascular disease;respiratory tract disease	blood vessel	0.0508226
GSM5827406	cardiovascular disease;respiratory tract disease	blood vessel	0.0810201
GSM5827408	cardiovascular disease;respiratory tract disease	blood vessel	0.0840825
GSM5827409	cardiovascular disease;respiratory tract disease	blood vessel	0.0436057
GSM5827410	cardiovascular disease;respiratory tract disease	blood vessel	0.100629
GSM5827412	cardiovascular disease;respiratory tract disease	blood vessel	0.155958
GSM5827413	cardiovascular disease;respiratory tract disease	blood vessel	0.0789207
GSM5827414	cardiovascular disease;respiratory tract disease	blood vessel	0.0999108
GSM5827415	cardiovascular disease;respiratory tract disease	blood vessel	0.0130849
GSM5827416	cardiovascular disease;respiratory tract disease	blood vessel	0.139204
GSM5827417	cardiovascular disease;respiratory tract disease	blood vessel	0.0550993
GSM5827418	cardiovascular disease;respiratory tract disease	blood vessel	0.0310907
GSM5827419	cardiovascular disease;respiratory tract disease	blood vessel	0.0592229
GSM5827420	cardiovascular disease;respiratory tract disease	blood vessel	0.0651861
GSM5827422	cardiovascular disease;respiratory tract disease	blood vessel	0.0394674
GSM5827423	cardiovascular disease;respiratory tract disease	blood vessel	0.0234991
GSM5827424	cardiovascular disease;respiratory tract disease	blood vessel	0.0334351
GSM5827425	cardiovascular disease;respiratory tract disease	blood vessel	0.127988
GSM5827426	cardiovascular disease;respiratory tract disease	blood vessel	0.0914009
GSM5827427	cardiovascular disease;respiratory tract disease	blood vessel	0.0820133
GSM5827428	cardiovascular disease;respiratory tract disease	blood vessel	0.0997435
GSM5827429	cardiovascular disease;respiratory tract disease	blood vessel	0.137854
GSM6278528	cardiovascular disease;respiratory tract disease	blood vessel	0.188077
GSM6278529	cardiovascular disease;respiratory tract disease	blood vessel	0.0163648
GSM6278530	cardiovascular disease;respiratory tract disease	blood vessel	0.292938
GSM1572241	normal control	blood vessel	8.16334
GSM1572242	normal control	blood vessel	2.77487
GSM1572243	normal control	blood vessel	5.26066
GSM1572244	normal control	blood vessel	5.50487
GSM1572245	normal control	blood vessel	5.71265
GSM1572246	normal control	blood vessel	10.0844
GSM1572247	normal control	blood vessel	5.69185
GSM1593039	normal control	blood vessel	0.124527
GSM1593040	normal control	blood vessel	0.0421922
GSM1593041	normal control	blood vessel	0.0179633
GSM1593042	normal control	blood vessel	0.211627
GSM1904491	normal control	blood vessel	11.1675
GSM1904492	normal control	blood vessel	8.33004
GSM2044419	normal control	blood vessel	12.6002
GSM2044420	normal control	blood vessel	12.4537
GSM2044421	normal control	blood vessel	14.0221
GSM2044422	normal control	blood vessel	9.56351
GSM2044423	normal control	blood vessel	10.0984
GSM2044424	normal control	blood vessel	8.52973
GSM2044425	normal control	blood vessel	8.18785
GSM2044426	normal control	blood vessel	7.35507
GSM2044427	normal control	blood vessel	8.07217
GSM2044428	normal control	blood vessel	13.8743
GSM2044429	normal control	blood vessel	13.8421
GSM2044430	normal control	blood vessel	14.3937
GSM2044431	normal control	blood vessel	7.82553
GSM2044432	normal control	blood vessel	8.70172
GSM2044433	normal control	blood vessel	8.54056
GSM2204053	normal control	blood vessel	15.7478
GSM2204054	normal control	blood vessel	17.0466
GSM2204055	normal control	blood vessel	17.0514
GSM2204056	normal control	blood vessel	18.2678
GSM2204057	normal control	blood vessel	19.6507
GSM2204058	normal control	blood vessel	18.0727
GSM2204059	normal control	blood vessel	22.1397
GSM2204060	normal control	blood vessel	19.6217
GSM2204061	normal control	blood vessel	20.9795
GSM2204062	normal control	blood vessel	18.4822
GSM2204063	normal control	blood vessel	18.8232
GSM2204064	normal control	blood vessel	21.145
GSM2546857	normal control	blood vessel	12.1983
GSM2546858	normal control	blood vessel	11.7676
GSM2546859	normal control	blood vessel	12.4824
GSM2546860	normal control	blood vessel	5.18854
GSM2546861	normal control	blood vessel	5.53749
GSM2546862	normal control	blood vessel	5.17733
GSM2546863	normal control	blood vessel	4.80311
GSM2546864	normal control	blood vessel	4.32315
GSM2546865	normal control	blood vessel	4.775
GSM2546867	normal control	blood vessel	0.408302
GSM2546868	normal control	blood vessel	0.243023
GSM2546869	normal control	blood vessel	0.0684913
GSM2546871	normal control	blood vessel	0.115449
GSM2546872	normal control	blood vessel	0.247959
GSM2546873	normal control	blood vessel	0.155597
GSM2546874	normal control	blood vessel	0.134209
GSM2676365	normal control	blood vessel	10.1905
GSM2676366	normal control	blood vessel	9.83664
GSM2676367	normal control	blood vessel	11.628
GSM2676368	normal control	blood vessel	10.3046
GSM2676369	normal control	blood vessel	11.297
GSM2676370	normal control	blood vessel	11.6542
GSM2739663	normal control	blood vessel	11.002
GSM2739664	normal control	blood vessel	12.0675
GSM2739665	normal control	blood vessel	4.80396
GSM2739666	normal control	blood vessel	4.77605
GSM2739667	normal control	blood vessel	4.63105
GSM2982039	normal control	blood vessel	2.9836
GSM2982040	normal control	blood vessel	9.53678
GSM3593244	normal control	blood vessel	8.56722
GSM3593245	normal control	blood vessel	8.35687
GSM3593246	normal control	blood vessel	2.88796
GSM3593247	normal control	blood vessel	2.98944
GSM3593248	normal control	blood vessel	6.09449
GSM3593249	normal control	blood vessel	5.63939
GSM3593250	normal control	blood vessel	11.7573
GSM3593251	normal control	blood vessel	12.337
GSM3593252	normal control	blood vessel	4.13733
GSM3593253	normal control	blood vessel	4.37268
GSM3593254	normal control	blood vessel	5.88874
GSM3593255	normal control	blood vessel	5.94903
GSM3955780	normal control	blood vessel	0.105049
GSM3955781	normal control	blood vessel	0.0961008
GSM3955782	normal control	blood vessel	0.0547412
GSM3955783	normal control	blood vessel	0.113322
GSM4117491	normal control	blood vessel	0.904787
GSM4117493	normal control	blood vessel	1.0037
GSM4117494	normal control	blood vessel	0.027487
GSM4117496	normal control	blood vessel	0.0264631
GSM4117497	normal control	blood vessel	0.508576
GSM4117499	normal control	blood vessel	0.567005
GSM4117652	normal control	blood vessel	9.22549
GSM4117654	normal control	blood vessel	12.1888
GSM4117655	normal control	blood vessel	0.809427
GSM4117657	normal control	blood vessel	0.594686
GSM4117658	normal control	blood vessel	0.841998
GSM4117660	normal control	blood vessel	0.988249
GSM4117790	normal control	blood vessel	8.72602
GSM4117792	normal control	blood vessel	10.1198
GSM4117793	normal control	blood vessel	11.1747
GSM4117796	normal control	blood vessel	0.515405
GSM4117798	normal control	blood vessel	0.809963
GSM4117799	normal control	blood vessel	0.234859
GSM4117801	normal control	blood vessel	0.286653
GSM4117924	normal control	blood vessel	7.50706
GSM4117926	normal control	blood vessel	8.19522
GSM4117930	normal control	blood vessel	0.244982
GSM4117932	normal control	blood vessel	0.256943
GSM4117973	normal control	blood vessel	6.83665
GSM4117975	normal control	blood vessel	14.2875
GSM4195925	normal control	blood vessel	12.4414
GSM4195926	normal control	blood vessel	10.2538
GSM4195927	normal control	blood vessel	13.6623
GSM4195928	normal control	blood vessel	21.0424
GSM4195929	normal control	blood vessel	21.2225
GSM4195930	normal control	blood vessel	25.1403
GSM4195931	normal control	blood vessel	13.2596
GSM4195932	normal control	blood vessel	13.0092
GSM4195933	normal control	blood vessel	12.8112
GSM4195934	normal control	blood vessel	22.8928
GSM4195935	normal control	blood vessel	21.4861
GSM4195936	normal control	blood vessel	21.1099
GSM4284785	normal control	blood vessel	0.104633
GSM4284786	normal control	blood vessel	0.0167726
GSM4284787	normal control	blood vessel	0.419475
GSM4284788	normal control	blood vessel	0.55499
GSM4301101	normal control	blood vessel	0.0844806
GSM4301102	normal control	blood vessel	0.041311
GSM4301103	normal control	blood vessel	0.0325907
GSM4301104	normal control	blood vessel	0.195331
GSM4339007	normal control	blood vessel	19.6034
GSM4339008	normal control	blood vessel	20.0994
GSM4339009	normal control	blood vessel	24.1495
GSM4339010	normal control	blood vessel	21.5528
GSM4339011	normal control	blood vessel	22.9116
GSM4339012	normal control	blood vessel	20.3949
GSM4339013	normal control	blood vessel	20.3783
GSM4339014	normal control	blood vessel	22.2594
GSM4339015	normal control	blood vessel	21.4365
GSM4339016	normal control	blood vessel	20.0252
GSM4339017	normal control	blood vessel	22.0132
GSM4339018	normal control	blood vessel	22.6067
GSM4339019	normal control	blood vessel	25.2584
GSM4339020	normal control	blood vessel	18.6791
GSM4339021	normal control	blood vessel	15.2337
GSM4339022	normal control	blood vessel	21.9268
GSM4339023	normal control	blood vessel	21.3853
GSM4339024	normal control	blood vessel	23.2464
GSM4339025	normal control	blood vessel	17.8909
GSM4339026	normal control	blood vessel	17.8034
GSM4592594	normal control	blood vessel	17.953
GSM4592595	normal control	blood vessel	7.00723
GSM4592596	normal control	blood vessel	14.7405
GSM4592598	normal control	blood vessel	6.05993
GSM4592601	normal control	blood vessel	0.581282
GSM4592603	normal control	blood vessel	1.15546
GSM4592604	normal control	blood vessel	0.067772
GSM4592606	normal control	blood vessel	6.87863
GSM4592607	normal control	blood vessel	14.0949
GSM4592608	normal control	blood vessel	0.0962114
GSM4592610	normal control	blood vessel	1.60224
GSM4592611	normal control	blood vessel	1.6286
GSM4592612	normal control	blood vessel	1.94531
GSM4592613	normal control	blood vessel	4.80601
GSM4592614	normal control	blood vessel	1.19875
GSM4592615	normal control	blood vessel	8.41219
GSM4592616	normal control	blood vessel	8.25403
GSM4592617	normal control	blood vessel	3.39113
GSM4592618	normal control	blood vessel	1.61387
GSM4592619	normal control	blood vessel	13.0558
GSM4592620	normal control	blood vessel	4.43702
GSM5726697	normal control	blood vessel	21.7655
GSM5726698	normal control	blood vessel	19.3183
GSM5726699	normal control	blood vessel	20.4878
GSM5726700	normal control	blood vessel	20.1119
GSM5726701	normal control	blood vessel	20.5586
GSM5726702	normal control	blood vessel	20.605
GSM5726703	normal control	blood vessel	22.0463
GSM5726704	normal control	blood vessel	20.4214
GSM5820820	normal control	blood vessel	0.0628773
GSM5820821	normal control	blood vessel	0.183533
GSM5820822	normal control	blood vessel	0.0441446
GSM1076106	normal control	blood vessel;embryo	14.255
GSM1386275	normal control	blood vessel;embryo	4.51412
GSM1386279	normal control	blood vessel;embryo	12.1668
GSM1386280	normal control	blood vessel;embryo	12.8196
GSM1386281	normal control	blood vessel;embryo	12.7155
GSM1386282	normal control	blood vessel;embryo	0.380892
GSM1467837	normal control	blood vessel;embryo	19.4661
GSM1467838	normal control	blood vessel;embryo	16.7899
GSM1467839	normal control	blood vessel;embryo	20.0753
GSM1467840	normal control	blood vessel;embryo	12.0507
GSM1467841	normal control	blood vessel;embryo	17.8722
GSM1467842	normal control	blood vessel;embryo	18.5612
GSM1467843	normal control	blood vessel;embryo	18.743
GSM1467844	normal control	blood vessel;embryo	11.3807
GSM1537573	normal control	blood vessel;embryo	9.48907
GSM1537574	normal control	blood vessel;embryo	13.6157
GSM1537575	normal control	blood vessel;embryo	15.8201
GSM1537576	normal control	blood vessel;embryo	9.80928
GSM1537577	normal control	blood vessel;embryo	12.204
GSM1537578	normal control	blood vessel;embryo	15.4516
GSM1654556	normal control	blood vessel;embryo	23.0679
GSM1654559	normal control	blood vessel;embryo	18.8978
GSM1654561	normal control	blood vessel;embryo	11.5913
GSM1654563	normal control	blood vessel;embryo	11.1326
GSM1830134	normal control	blood vessel;embryo	7.41259
GSM1830135	normal control	blood vessel;embryo	9.68605
GSM1830136	normal control	blood vessel;embryo	11.0697
GSM1830137	normal control	blood vessel;embryo	9.7476
GSM2033141	normal control	blood vessel;embryo	15.1623
GSM2033142	normal control	blood vessel;embryo	15.1674
GSM2033143	normal control	blood vessel;embryo	14.5631
GSM2033144	normal control	blood vessel;embryo	15.7226
GSM2033145	normal control	blood vessel;embryo	13.7697
GSM2033146	normal control	blood vessel;embryo	13.0895
GSM2033147	normal control	blood vessel;embryo	23.3386
GSM2033148	normal control	blood vessel;embryo	22.6884
GSM2033149	normal control	blood vessel;embryo	25.7467
GSM2033150	normal control	blood vessel;embryo	20.3622
GSM2033151	normal control	blood vessel;embryo	16.8202
GSM2033152	normal control	blood vessel;embryo	19.6721
GSM2284642	normal control	blood vessel;embryo	10.6829
GSM2284643	normal control	blood vessel;embryo	10
GSM2284644	normal control	blood vessel;embryo	11.7719
GSM2284645	normal control	blood vessel;embryo	3.99743
GSM2284646	normal control	blood vessel;embryo	4.03034
GSM2284647	normal control	blood vessel;embryo	4.0575
GSM2284648	normal control	blood vessel;embryo	4.96199
GSM2284649	normal control	blood vessel;embryo	5.16132
GSM2284650	normal control	blood vessel;embryo	5.15064
GSM2333475	normal control	blood vessel;embryo	21.8812
GSM2333476	normal control	blood vessel;embryo	22.9542
GSM2333477	normal control	blood vessel;embryo	19.5613
GSM2333478	normal control	blood vessel;embryo	12.1402
GSM2333479	normal control	blood vessel;embryo	19.4594
GSM2333480	normal control	blood vessel;embryo	21.7189
GSM2333481	normal control	blood vessel;embryo	19.7577
GSM2333482	normal control	blood vessel;embryo	16.1923
GSM2333483	normal control	blood vessel;embryo	15.4887
GSM2333484	normal control	blood vessel;embryo	16.3834
GSM2333698	normal control	blood vessel;embryo	15.936
GSM2333699	normal control	blood vessel;embryo	17.3292
GSM2333700	normal control	blood vessel;embryo	17.8683
GSM2333701	normal control	blood vessel;embryo	13.7278
GSM2333702	normal control	blood vessel;embryo	12.7341
GSM2333703	normal control	blood vessel;embryo	13.9631
GSM2333704	normal control	blood vessel;embryo	17.3191
GSM2333705	normal control	blood vessel;embryo	17.1168
GSM2333706	normal control	blood vessel;embryo	29.3954
GSM2333707	normal control	blood vessel;embryo	28.8971
GSM2936285	normal control	blood vessel;embryo	4.08043
GSM2936286	normal control	blood vessel;embryo	4.59702
GSM2936287	normal control	blood vessel;embryo	4.51112
GSM2936288	normal control	blood vessel;embryo	3.91034
GSM2936289	normal control	blood vessel;embryo	3.6605
GSM2936290	normal control	blood vessel;embryo	5.13358
GSM2982037	normal control	blood vessel;embryo	6.19875			Extra high concentration highligted in red was deleted
GSM2982038	normal control	blood vessel;embryo	4.09838
GSM3301474	normal control	blood vessel;embryo	0.594103
GSM3301475	normal control	blood vessel;embryo	3.56464
GSM3301476	normal control	blood vessel;embryo	1.60185
GSM3752668	normal control	blood vessel;embryo	9.81583
GSM3752669	normal control	blood vessel;embryo	11.2639
GSM3752670	normal control	blood vessel;embryo	12.3201
GSM3752671	normal control	blood vessel;embryo	12.2044
GSM3752672	normal control	blood vessel;embryo	11.5851
GSM3752673	normal control	blood vessel;embryo	11.7701
GSM3752674	normal control	blood vessel;embryo	12.4849
GSM3752675	normal control	blood vessel;embryo	12.0205
GSM3752676	normal control	blood vessel;embryo	11.8773
GSM3752677	normal control	blood vessel;embryo	11.6826
GSM3752678	normal control	blood vessel;embryo	13.0799
GSM3752679	normal control	blood vessel;embryo	12.4411
GSM3752680	normal control	blood vessel;embryo	12.1504
GSM3752681	normal control	blood vessel;embryo	11.8213
GSM3752682	normal control	blood vessel;embryo	12.4591
GSM3752683	normal control	blood vessel;embryo	13.0868
GSM3752684	normal control	blood vessel;embryo	11.4567
GSM3752685	normal control	blood vessel;embryo	11.5428
GSM3752686	normal control	blood vessel;embryo	18.8859
GSM3752687	normal control	blood vessel;embryo	19.4904
GSM3752688	normal control	blood vessel;embryo	18.1679
GSM3752689	normal control	blood vessel;embryo	17.418
GSM3752690	normal control	blood vessel;embryo	17.0144
GSM3752691	normal control	blood vessel;embryo	18.539
GSM3752692	normal control	blood vessel;embryo	18.4025
GSM3752693	normal control	blood vessel;embryo	17.9787
GSM3752694	normal control	blood vessel;embryo	18.2858
GSM3752695	normal control	blood vessel;embryo	17.171
GSM3752696	normal control	blood vessel;embryo	18.8992
GSM3752697	normal control	blood vessel;embryo	17.3726
GSM3752698	normal control	blood vessel;embryo	19.2559
GSM3752699	normal control	blood vessel;embryo	16.8219
GSM3752700	normal control	blood vessel;embryo	17.7355
GSM3752701	normal control	blood vessel;embryo	19.3711
GSM3752702	normal control	blood vessel;embryo	19.753
GSM3752703	normal control	blood vessel;embryo	18.4067
GSM3752704	normal control	blood vessel;embryo	17.9927
GSM3955776	normal control	blood vessel;embryo	9.62626
GSM3955777	normal control	blood vessel;embryo	8.70176
GSM3955778	normal control	blood vessel;embryo	6.29384
GSM3955779	normal control	blood vessel;embryo	11.1491
GSM4005141	normal control	blood vessel;embryo	14.8994
GSM4005142	normal control	blood vessel;embryo	9.34334
GSM4005143	normal control	blood vessel;embryo	10.7957
GSM4005144	normal control	blood vessel;embryo	1.02425
GSM4005145	normal control	blood vessel;embryo	0.409032
GSM4005146	normal control	blood vessel;embryo	0.911606
GSM4005147	normal control	blood vessel;embryo	1.60805
GSM4005148	normal control	blood vessel;embryo	2.38715
GSM4005149	normal control	blood vessel;embryo	2.62111
GSM4117921	normal control	blood vessel;embryo	6.5468
GSM4117923	normal control	blood vessel;embryo	9.21931
GSM4117927	normal control	blood vessel;embryo	0.0604187
GSM4117929	normal control	blood vessel;embryo	0.144908
GSM4195937	normal control	blood vessel;embryo	7.05385
GSM4195938	normal control	blood vessel;embryo	6.73132
GSM4195939	normal control	blood vessel;embryo	6.9944
GSM4195940	normal control	blood vessel;embryo	11.1363
GSM4195941	normal control	blood vessel;embryo	10.6778
GSM4195942	normal control	blood vessel;embryo	9.70495
GSM4551978	normal control	blood vessel;embryo	9.35232
GSM4551979	normal control	blood vessel;embryo	9.05089
GSM4551980	normal control	blood vessel;embryo	9.39508
GSM4551981	normal control	blood vessel;embryo	8.60446
GSM4551982	normal control	blood vessel;embryo	8.67119
GSM4551983	normal control	blood vessel;embryo	7.28131
GSM4551984	normal control	blood vessel;embryo	7.0437
GSM4551985	normal control	blood vessel;embryo	6.96575
GSM4551986	normal control	blood vessel;embryo	6.99927
GSM4551987	normal control	blood vessel;embryo	7.09162
GSM4551988	normal control	blood vessel;embryo	8.31455
GSM4551989	normal control	blood vessel;embryo	7.36989
GSM4551990	normal control	blood vessel;embryo	10.344
GSM4551991	normal control	blood vessel;embryo	11.8681
GSM4551992	normal control	blood vessel;embryo	10.8428
GSM4593841	normal control	blood vessel;embryo	9.0938
GSM4593842	normal control	blood vessel;embryo	10.9171
GSM4593843	normal control	blood vessel;embryo	10.4156
GSM4593844	normal control	blood vessel;embryo	11.0603
GSM4593845	normal control	blood vessel;embryo	11.0635
GSM4593846	normal control	blood vessel;embryo	12.9474
GSM4981890	normal control	blood vessel;embryo	13.6349
GSM4981891	normal control	blood vessel;embryo	14.7166
GSM4981892	normal control	blood vessel;embryo	12.8313
GSM4981893	normal control	blood vessel;embryo	8.63686
GSM4981894	normal control	blood vessel;embryo	8.27215
GSM4981895	normal control	blood vessel;embryo	7.39781
GSM5726505	normal control	blood vessel;embryo	21.2011
GSM5726506	normal control	blood vessel;embryo	20.5818
GSM5726507	normal control	blood vessel;embryo	21.3664
GSM5726508	normal control	blood vessel;embryo	19.0841
GSM5726509	normal control	blood vessel;embryo	20.8002
GSM5726510	normal control	blood vessel;embryo	19.8431
GSM5726511	normal control	blood vessel;embryo	21.2791
GSM5726512	normal control	blood vessel;embryo	20.9373
