# Supplementary material for: Endothelial MerTK impairment accelerates the development of atherosclerosis
Source: Redox Biol. 2025 Sep 11;87:103861. doi: 10.1016/j.redox.2025.103861 (PMC12628026; doi:10.1016/j.redox.2025.103861)
Supplement: Multimedia component 1 [file mmc1.zip › Supplement data/IPA Big data analytics-Endothelial Dysfunction/Atherosclerosis overall signaling.txt]

© 2000-2025 QIAGEN. All rights reserved.
Symbol	Synonym(s)	Entrez Gene Name	Location	Family	Drugs	Entrez Gene ID for Human	Entrez Gene ID for Mouse	Entrez Gene ID for Rat
Accumulation of cholesterol ester			Other	function
ACKR1	atypical chemokine receptor 1, atypical chemokine receptor 1 (Duffy blood group), CCBP1, CD234, Chemokine receptor, DARC, DARC/ACKR1, DFY, Duffy, ESTM35, FY, Fy glycoprotein, Glycoprotein D, GPD, GpFy, WBCQ1	atypical chemokine receptor 1 (Duffy blood group)	Plasma Membrane	G-protein coupled receptor		2532	13349	689105
Activation of microglia			Other	function
Activation of myofibroblasts			Other	function
Adhesion of blood platelets			Other	function
AGT	AGTN, ANG, Angiotensinogen, ANHU, ANRT, Aogen, hFLT1, LOC105373166, PAT, SERPINA8	angiotensinogen	Extracellular Space	growth factor	amlodipine/telmisartan, azilsartan, telmisartan, hydrochlorothiazide/telmisartan	183	11606	24179
Alox15	12-Lipoxygenase, 12-LO, 12-LOX, 12/15 LO, 12/15-LOX, 15-Lipoxygenase, 15-LOX, 15-LOX-1, Alox12, Alox12l, arachidonate 15-lipoxygenase, Arachidonate 5-lipoxygenase, L-12LO, L12lox, Leukocyte-type 12-lo	arachidonate 15-lipoxygenase	Cytoplasm	enzyme			11687	81639
APOA1	Alp-1, AMYLD3, APO A, apo(a), Apo1a, APOA-I, APOLIPOPROTEIN A1, APOLIPOPROTEIN A-I, APOLIPOPROTEIN A-I G1, Brp-14, CSL112, HPALP2, LP(A-I), Ltw-1, Lvtw-1, Sep-1, Sep-2	apolipoprotein A1	Extracellular Space	transporter	pelacarsen	335	11806	25081
APOB	Aa1064, Ac1-060, AI315052, APOB-29, APOLIPOPROTEIN B, FCHL2, FLDB, LDLCQ4	apolipoprotein B	Extracellular Space	transporter	mipomersen	338	238055	54225
APOD	AOPDGN, apolipoprotein D, LOC100047583	apolipoprotein D	Extracellular Space	transporter		347	11815	25239
APOE	AD2, APOEA, Apolipoprotein E, LDLCQ5, LPG	apolipoprotein E	Extracellular Space	transporter		348	11816	25728
Atherosclerosis			Other	disease
CCL2	AI323594, C-C motif chemokine ligand 2, Ccl13, CHEMOKINE C-C MOTIF LIGAND 2, GDCF-2, HC11, HSMCR30, JE, JE/CCL2, Macrophage Chemotactic Factor, MCAF, MCP-1, PDGF-inducible, SCYA2, Sigje, SMC-CF	C-C motif chemokine ligand 2	Extracellular Space	cytokine	CNTO 888, mimosine	6347	20296
Ccl6	c10, C-C motif chemokine ligand 6, MRP-1, Scay6, Scya6	C-C motif chemokine ligand 6	Extracellular Space	cytokine			20305	287910
CCR2	C-C motif chemokine receptor 2, CC-CKR-2, Ccr2a, Ccr2b, CD192, CHEMOKINE CC2 receptor, CKR2, CKR2A, CKR2B, CMKBR2, MCP-1-R, mJe-r, PCLUD	C-C motif chemokine receptor 2	Plasma Membrane	G-protein coupled receptor	AZD2423, PF-4136309, MLN1202, BMS-813160, propagermanium, ilacirnon, MK-0812	729230	12772	60463
Chemotaxis of bone marrow-derived macrophages			Other	function
CTSD	CATD, Cathepsin D, CD, CLN10, CPSD, EAI, HEL-S-130P, LOC196214	cathepsin D	Cytoplasm	peptidase		1509	13033	171293
Cxcl2	C-X-C motif chemokine ligand 2, Cinc3, CINC-2a, Gro2, Gro beta, Gro β, Gro-alpha, Gro-α, GROb, lncRNA of Cxcl2 locus, Mgsa-b, MIP-2, MIP-2a, Mip2 alpha, Mip2 α, Scyb2, Scyb15, Scyb	C-X-C motif chemokine ligand 2	Extracellular Space	cytokine			20310	114105
CYP7A1	7-α Hydroxylase, C7 α h, CHAP, cholesterol 7alpha-hydroxylase, Cholesterol hydroxylase 7 α, Cholesterol7 α Hydroxylase, CP7A, CYP7, CYP7A, CYP7S1, CYPVII, CYPVIIc, cytochrome P450 family 7 subfamily A member 1, cytochrome P450, family 7, subfamily a, polypeptide 1	cytochrome P450 family 7 subfamily A member 1	Cytoplasm	enzyme		1581	13122	25428
DAB1	AI956902, C630028C02RIK, DAB adaptor protein 1, disabled 1, LOC100502604, mDab1, SCA37, scm, scr, scrambler, yot	DAB adaptor protein 1	Cytoplasm	other		1600	13131	266729
Efflux of cholesterol			Other	function
Efflux of phosphatidylcholine			Other	function
F10	AI194738, Cf10, Coagulation factor 10, coagulation factor X, Factor X, FX	coagulation factor X	Extracellular Space	peptidase	heparin, aspirin/enoxaparin, rivaroxaban, RPR 120844, enoxaparin/warfarin, idraparinux, emicizumab, edoxaban, aspirin/rivaroxaban/ticlopidine, dalteparin, nematode anticoagulant protein c2, DPC 423, betrixaban, aspirin/rivaroxaban, tifacogin, activated recombinant human factor VII, F9, aspirin/clopidogrel/rivaroxaban, apixaban, fondaparinux/warfarin, fondaparinux, RPR 208566, enoxaparin, deligopa…	2159	14058	29243
F2	Cf-2, Coagulation factor 2, Coagulation Factor II, coagulation factor II, thrombin, DCP, factor II, FII, Meizothrombin Des-Fragment 1, Prothrombin, PT, rh thrombin, RPRGL2, THPH1	coagulation factor II, thrombin	Extracellular Space	peptidase	ximelagatran, argatroban, desirudin, aspirin/dabigatran etexilate, efegatran, enoxaparin, dabigatran, dabigatran etexilate, aspirin/eptifibatide/heparin, tinzaparin, bivalirudin, lepirudin, thrombin inhibitor, ulinastatin, heparin, aspirin/bivalirudin	2147	14061	29251
FBXO42	6720460I06Rik, Bc058667, F-box protein 42, Fbx42, JFK, KIAA1332, mKIAA1332	F-box protein 42	Other	other		54455	213499	362646
Formation of neutrophil extracellular trap			Other	function
HMGB1	Ac2-008, Amphoterin, high mobility group box 1, HMG3, HMG-1, Hmg1-Related, LOC100361707, p30, SBP-1	high mobility group box 1	Nucleus	transcription regulator	SB17170	3146	15289	25459
HMGCR	3-hydroxy-3-methylglutaryl-CoA reductase, 3-hydroxy-3-methylglutaryl-Coenzyme A reductase, 3-Methylglutaryl Coenzyme A Reductase, 3H3M, Hmg, HMG-CoA reductase, HMG-CoAR, HMGR, HYDROXYMETHYLGLUTARYL-COENZYME A REDUCTASE, LDLCQ3, LGMDR28, MYPLG, Red	3-hydroxy-3-methylglutaryl-CoA reductase	Cytoplasm	enzyme	atorvastatin/choline fenofibrate, lovastatin, lovastatin/niacin, crilvastatin, aspirin/pravastatin, fluvastatin, simvastatin, beta-hydroxy simvastatin acid, atorvastatin/niacin, atorvastatin, ezetimibe/fluvastatin, rosuvastatin, fenofibrate/simvastatin, ezetimibe/rosuvastatin, atorvastatin/ezetimibe, simvastatin/sitagliptin, cerivastatin, pitavastatin, pravastatin, ezetimibe/simvastatin, fenofibr…	3156	15357	25675
IL1B	IL-1, IL-1 β, IL-1F2, IL1-BETA, interleukin 1 beta, Interleukin 1 β, OAF, Osteoclast-Activating Factor, Pro-IL-1beta, Pro-IL-1β	interleukin 1 beta	Extracellular Space	cytokine	AK114, canakinumab/metformin/sulfonylurea, FL-101, anakinra, canakinumab/methotrexate, canakinumab/metformin, gevokizumab, rilonacept, canakinumab/INS, anakinra/methotrexate, gallium nitrate, canakinumab, canakinumab/colchicine	3553	16176	24494
Increased Levels of Blood Urea Nitrogen			Other	function
ING:3ruw			Other	other
KLK10	2300002A13RIK, AC011473.4, KALLIKREIN 10, kallikrein related-peptidase 10, Klnj, NES1, PRRSL1, PRSSL1	kallikrein related peptidase 10	Extracellular Space	peptidase		5655	69540	292850
LDLR	FH, FHC, FHCL1, Hlb301, LDLCQ2, LDLRA, low density lipoprotein receptor	low density lipoprotein receptor	Plasma Membrane	transporter	iodine I 131 iodocholesterol	3949	16835	300438
MAS1	c-mas, MAS, Mas receptor, MAS1 oncogene, MAS1 proto-oncogene, G protein-coupled receptor, MasR, MGRA	MAS1 proto-oncogene, G protein-coupled receptor	Plasma Membrane	G-protein coupled receptor		4142	17171	25153
Migration of pericytes			Other	function
Migration of vascular smooth muscle cells			Other	function
NFKBIE	I-kappa-B-epsilon, I-κ-B-ε, ikB-epsilon, ikB-ε, IKBE, NF-kappa-BIE, NF-κ-BIE, NFKB inhibitor epsilon, NFKB inhibitor ε, nuclear factor of kappa light polypeptide gene enhancer in B cells inhibitor, epsilon, nuclear factor of κ light polypeptide gene enhancer in B cells inhibitor, ε, Slc35b2	NFKB inhibitor epsilon	Nucleus	transcription regulator		4794	18037	316241
NR1H2	Liver X receptor, LXR, Lxr β, LXR-b, LXRbeta, LXRBSV, NER1, NER, NER-I, nuclear receptor subfamily 1 group H member 2, nuclear receptor subfamily 1, group H, member 2, OR-1, Retinoid x receptor interacting, RIP15, Unr2, UNR, UR	nuclear receptor subfamily 1 group H member 2	Nucleus	ligand-dependent nuclear receptor	abequolixron	7376	22260	58851
NR1H3	CHOP, LXR, Lxr α, LXR-a, LXRalpha, nuclear receptor subfamily 1 group H member 3, nuclear receptor subfamily 1, group H, member 3, RLD-1, Unr1	nuclear receptor subfamily 1 group H member 3	Nucleus	ligand-dependent nuclear receptor		10062	22259	58852
P2RY1	P2Y1, P2y, P2Y1 receptor, P2y1r, purinergic receptor P2Y1, purinergic receptor P2Y, G-protein coupled 1, SARCC	purinergic receptor P2Y1	Plasma Membrane	G-protein coupled receptor	clopidogrel/telmisartan, clopidogrel	5028	18441	25265
P2RY12	2900079B22Rik, 4921504D23Rik, ADPG-R, BDPLT8, HORK3, P2T(AC), P2TAC, P2Y12, P2Y(12)R, P2Y(AC), P2Y(ADP), P2Y(cyc), P2Y12 receptor, purinergic receptor P2Y12, purinergic receptor P2Y, G-protein coupled 12, SP1999	purinergic receptor P2Y12	Plasma Membrane	G-protein coupled receptor	aspirin/rivaroxaban/ticlopidine, clopidogrel/telmisartan, ticlopidine, aspirin/prasugrel, prasugrel, (2Z)-2-[1-[(S)-(2-chlorophenyl)-methoxycarbonyl-methyl]-4-sulfanyl-3-piperidylidene]acetic acid, aspirin/clopidogrel/rivaroxaban, aspirin/cangrelor, ticagrelor, aspirin/ticagrelor, ACT-246475, treprostinil, aspirin/clopidogrel, clopidogrel, cangrelor, epoprostenol	64805	70839	64803
PARP1	5830444G22Rik, Adprp1, Adprp, ADPRT, ADPRT 1, ARTD1, msPARP, pADPRT-1, PARP, PARS, poly (ADP-ribose) polymerase family, member 1, POLY(ADP-RIBOSE) POLYMERASE 1, Poly-PARP, PPOL, sPARP-1	poly(ADP-ribose) polymerase 1	Nucleus	enzyme	talazoparib, SC10914, olaparib, ABT-767, rucaparib, HS-10502, TQB3823, iniparib, RP12146, [18F]fluorthanatrace, AMXI-5001, simmiparib, IDX-1197, veliparib, poly ADP ribose polymerase 1 inhibitor, CEP-9722, niraparib, 2X-121, amelparib, senaparib, fluzoparib, AZD9574	142	11545	25591
PCYT1A	CCT-alpha, CCT-α, CCTA, CGL5, CT, Ct α, CTA, CTalpha, CTP, CTPCT, Cttalpha, LOC100911343, PCYT1, phosphate cytidylyltransferase 1, choline, alpha isoform, phosphate cytidylyltransferase 1, choline, α isoform, phosphate cytidylyltransferase 1A, choline, SMDCRD	phosphate cytidylyltransferase 1A, choline	Cytoplasm	enzyme		5130	13026	140544
Production of superoxide			Other	function
Proinflammatory response			Other	function
Proliferation of mesangial cells			Other	function
PTGS1	COX1, COX3, Cyclooxygenase 1, PCOX1, PES-1, PGG/HS, PGH SYNTHASE, PGHS-1, Pgs constitutive form, PHS 1, prostaglandin-endoperoxide synthase 1, PTGHS	prostaglandin-endoperoxide synthase 1	Cytoplasm	enzyme	sulindac/tamoxifen, esomeprazole/naproxen, acetaminophen/oxycodone, piroxicam, salicylic acid, 8Z,11Z,14Z-eicosatrienoic acid, raloxifene/sulindac, fenoprofen, acetaminophen, aspirin/rivaroxaban/ticlopidine, phenacetin, balsalazide, aspirin/caffeine/orphenadrine, acetaminophen/hydrocodone, aspirin/dabigatran etexilate, ketorolac/phenylephrine, acetaminophen/caffeine/dihydrocodeine, triflusal, dic…	5742	19224	24693
PTGS2	Cox, COX-2, CYCLO-OXYGENASE 2, GRIPGHS, hCox-2, hnCOX-2, INDUCIBLE CYCLOOXYGENASE, PES-2, PGG/HS, PGH synthase 2, PGHS-2, Pgi2 synthase, Pgs2, Pgsi, PHS II, PHS-2, Prostaglandin endoperoxide synthase 2, TIS10	prostaglandin-endoperoxide synthase 2	Cytoplasm	enzyme	aspirin/rivaroxaban/ticlopidine, phenacetin, balsalazide, sorafenib/sulindac/sunitinib, acetaminophen/hydrocodone, aspirin/dabigatran etexilate, acetaminophen/caffeine/dihydrocodeine, diclofenac/omeprazole, acetaminophen/butalbital/caffeine/codeine, diphenhydramine/ibuprofen, aspirin/hydrocodone, chlorpheniramine/ibuprofen/pseudoephedrine, GW406381X, licofelone, aspirin/oxycodone, icosapent, cele…	5743	19225	29527
Quantity of 12-hydroxyeicosatetraenoic acid			Other	function
Quantity of ldl cholesterol in blood			Other	function
Recruitment of neutrophils			Other	function
RELN	ETL7, LIS2, PRO1598, Reelen, reeler, REELIN, RL	reelin	Extracellular Space	peptidase		5649	19699	24718
RIPK3	2610528K09Rik, HCYP2, receptor interacting serine/threonine kinase 3, receptor-interacting serine-threonine kinase 3, RIP3	receptor interacting serine/threonine kinase 3	Plasma Membrane	kinase	N-[6-[3-[(3-bromophenyl)carbamoylamino]-4-fluorophenoxy]-1,3-benzothiazol-2-yl]cyclopropanecarboxamide, GSK843, GSK872, GSK840	11035	56532	246240
SCARB1	CD36, CD36L1, Chohd1, CLA-1, D5Ertd460e, HDL Receptor, HDLCQ6, Hdlq1, HDLQTL6, Hlb398, mSR-BI, SCAVENGER receptor B1, Scavenger receptor class b1, scavenger receptor class B member 1, scavenger receptor class B, member 1, SR-B1, SR-B, SR-BI	scavenger receptor class B member 1	Plasma Membrane	transporter	zeaxanthin	949	20778	25073
SOHLH2	4933406N12Rik, bHLHe81, RGD1304752, SOSF2, SPATA28, spermatogenesis and oogenesis specific basic helix-loop-helix 2, TEB1	spermatogenesis and oogenesis specific basic helix-loop-helix 2	Nucleus	transcription regulator		54937	74434	619575
Synthesis of 12(S)-hydroxyeicosatetraenoic acid			Other	function
Synthesis of leukotriene B4			Other	function
TAB2	1110030N06Rik, A530078N03Rik, CHTD2, LOC101928709, MAP3K7IP2, mKIAA0733, RP1 111D63, TGF-beta activated kinase 1 (MAP3K7) binding protein 2, TGF-beta activated kinase 1/MAP3K7 binding protein 2, TGF-β activated kinase 1 (MAP3K7) binding protein 2, TGF-β activated kinase 1/MAP3K7 binding protein 2	TGF-beta activated kinase 1 (MAP3K7) binding protein 2	Cytoplasm	other		23118	68652	308267
TRIM13	3110001L12Rik, CAR, DLEU5, LEU5, RET FINGER protein 2, RFP2, RNF77, tripartite motif-containing 13	tripartite motif containing 13	Cytoplasm	enzyme		10206	66597	364398
TTK	CT96, Esk1, ESK, MPH1, MPS1, MPS1L1, PYT, TTK protein kinase	TTK protein kinase	Nucleus	kinase	NMS-01940153E, BAL0891, BAY 1217389, NMS-P715, AZ3146, BOS172722, S81694	7272	22137	315852
VLDLR	CAMRQ1, CARMQ1, CHRMQ1, very low density lipoprotein receptor, VLDL receptor type I, VLDLRCH	very low density lipoprotein receptor	Plasma Membrane	transporter		7436	22359	25696
WTAP	2810408K05Rik, 9430038B09RIK, KIAA0105, Mum2, RGD1563824, WT1 associated protein, WT1 associating protein	WT1 associated protein	Nucleus	other		9589	60532	499020
ZNF202	C130037E22Rik, RGD1562294, Zfp202, zinc finger protein 202, ZKSCAN10, ZSCAN42	zinc finger protein 202	Nucleus	transcription regulator		7753	80902	500981
