# Supplementary material for: Endothelial MerTK impairment accelerates the development of atherosclerosis
Source: Redox Biol. 2025 Sep 11;87:103861. doi: 10.1016/j.redox.2025.103861 (PMC12628026; doi:10.1016/j.redox.2025.103861)
Supplement: Multimedia component 1 [file mmc1.zip › Supplement data/IPA Big data analytics-Endothelial Dysfunction/RnaSeq_Transcript.GeneVariable-MerTK in blood vessel and plaque.txt]

SampleID	DiseaseCategory	TissueCategory	RnaSeq_Transcript
GSM2829926	disease control	blood vessel	9.36111354827881
GSM2829927	disease control	blood vessel	5.79985666275024
GSM2829928	disease control	blood vessel	3.75310730934143
GSM2829929	disease control	blood vessel	7.70840167999268
GSM2829930	disease control	blood vessel	9.83739185333252
GSM2829931	cardiovascular disease	blood vessel	12.7648897171021
GSM2829932	cardiovascular disease	blood vessel	4.87165403366089
GSM2829933	cardiovascular disease	blood vessel	3.83517122268677
GSM2829934	cardiovascular disease	blood vessel	14.5134677886963
GSM2829935	cardiovascular disease	blood vessel	6.96783494949341
GSM2829936	cardiovascular disease	blood vessel	0.436101347208023
GSM2829937	cardiovascular disease	blood vessel	0.264538407325745
GSM2829938	cardiovascular disease	blood vessel	32.9661903381348
GSM2829939	cardiovascular disease	blood vessel	1.3140172958374
GSM2829940	cardiovascular disease	blood vessel	2.52079057693481
GSM2829941	cardiovascular disease	blood vessel	0.0603142119944096
GSM3110759	disease control	blood vessel	14.0363111495972
GSM3110760	disease control	blood vessel	12.7377576828003
GSM3110761	disease control	blood vessel	12.6572456359863
GSM3110762	disease control	blood vessel	12.6746006011963
GSM3110763	disease control	blood vessel	14.7736196517944
GSM3110764	disease control	blood vessel	13.2355890274048
GSM3132085	disease control	blood vessel	14.3473167419434
GSM3132086	disease control	blood vessel	15.973256111145
GSM3132087	disease control	blood vessel	15.263409614563
GSM3132088	disease control	blood vessel	13.4276094436646
GSM3132089	disease control	blood vessel	13.3054323196411
GSM3132090	disease control	blood vessel	12.665246963501
GSM3132091	disease control	blood vessel	12.0247430801392
GSM3132092	disease control	blood vessel	12.4982738494873
GSM3132093	disease control	blood vessel	11.9333038330078
GSM3132094	disease control	blood vessel	16.4662494659424
GSM3132095	disease control	blood vessel	17.9260120391846
GSM3132096	disease control	blood vessel	16.4704132080078
GSM3593244	normal control	blood vessel	8.56722164154053
GSM3593245	normal control	blood vessel	8.35686588287354
GSM3593246	normal control	blood vessel	2.88796091079712
GSM3593247	normal control	blood vessel	2.98944091796875
GSM3593248	normal control	blood vessel	6.09448862075806
GSM3593249	normal control	blood vessel	5.63939142227173
GSM3593250	normal control	blood vessel	11.7572965621948
GSM3593251	normal control	blood vessel	12.3369569778442
GSM3593252	normal control	blood vessel	4.13732719421387
GSM3593253	normal control	blood vessel	4.37267589569092
GSM3593254	normal control	blood vessel	5.88873624801636
GSM3593255	normal control	blood vessel	5.94903087615967
GSM4005141	normal control	blood vessel;embryo	14.899435043335
GSM4005142	normal control	blood vessel;embryo	9.34333801269531
GSM4005143	normal control	blood vessel;embryo	10.7957324981689
GSM4005144	normal control	blood vessel;embryo	1.02424681186676
GSM4005145	normal control	blood vessel;embryo	0.409032344818115
GSM4005146	normal control	blood vessel;embryo	0.911605775356293
GSM4005147	normal control	blood vessel;embryo	1.60805428028107
GSM4005148	normal control	blood vessel;embryo	2.38714528083801
GSM4005149	normal control	blood vessel;embryo	2.62111258506775
GSM4284785	normal control	blood vessel	0.104633085429668
GSM4284786	normal control	blood vessel	0.0167726259678602
GSM4284787	normal control	blood vessel	0.419474512338638
GSM4284788	normal control	blood vessel	0.554990291595459
GSM4284789	cardiovascular disease;respiratory tract disease	blood vessel	0.694278657436371
GSM4284790	cardiovascular disease;respiratory tract disease	blood vessel	0.020906874909997
GSM4284791	cardiovascular disease;respiratory tract disease	blood vessel	0.167256906628609
GSM4284792	cardiovascular disease;respiratory tract disease	blood vessel	0.830767691135406
GSM4551978	normal control	blood vessel;embryo	9.35232162475586
GSM4551979	normal control	blood vessel;embryo	9.05089378356934
GSM4551980	normal control	blood vessel;embryo	9.39508438110352
GSM4551981	normal control	blood vessel;embryo	8.60446357727051
GSM4551982	normal control	blood vessel;embryo	8.6711893081665
GSM4551983	normal control	blood vessel;embryo	7.28131246566772
GSM4551984	normal control	blood vessel;embryo	7.04370164871216
GSM4551985	normal control	blood vessel;embryo	6.96575403213501
GSM4551986	normal control	blood vessel;embryo	6.99927091598511
GSM4551987	normal control	blood vessel;embryo	7.09162044525146
GSM4551988	normal control	blood vessel;embryo	8.31454944610596
GSM4551989	normal control	blood vessel;embryo	7.36989068984985
GSM4551990	normal control	blood vessel;embryo	10.3440380096436
GSM4551991	normal control	blood vessel;embryo	11.8680820465088
GSM4551992	normal control	blood vessel;embryo	10.8427934646606
GSM4593841	normal control	blood vessel;embryo	9.0938024520874
GSM4593842	normal control	blood vessel;embryo	10.9170570373535
GSM4593843	normal control	blood vessel;embryo	10.4156360626221
GSM4593844	normal control	blood vessel;embryo	11.06032371521
GSM4593845	normal control	blood vessel;embryo	11.0635423660278
GSM4593846	normal control	blood vessel;embryo	12.9474201202393
GSM5172150	disease control	blood vessel	0.358721494674683
GSM5172151	disease control	blood vessel	0.0806504413485527
GSM5172152	disease control	blood vessel	0.0867209285497665
GSM5172153	disease control	blood vessel	0.136259660124779
GSM5172154	disease control	blood vessel	0.207672387361526
GSM5172155	disease control	blood vessel	0.0560807473957539
GSM5172156	disease control	blood vessel	0
GSM5172157	disease control	blood vessel	0.0406267903745174
GSM5172158	disease control	blood vessel	0.13678066432476
GSM5172160	cardiovascular disease;respiratory tract disease	blood vessel	0.219550430774689
GSM5172161	cardiovascular disease;respiratory tract disease	blood vessel	0.0715338364243507
GSM5172162	cardiovascular disease;respiratory tract disease	blood vessel	0.0978683605790138
GSM5172163	cardiovascular disease;respiratory tract disease	blood vessel	0.190167993307114
GSM5172164	cardiovascular disease;respiratory tract disease	blood vessel	0.639863252639771
GSM5172165	cardiovascular disease;respiratory tract disease	blood vessel	0.177292868494987
GSM5172166	cardiovascular disease;respiratory tract disease	blood vessel	0.237436443567276
GSM5172167	cardiovascular disease;respiratory tract disease	blood vessel	0.419460624456406
GSM5172168	cardiovascular disease;respiratory tract disease	blood vessel	0.12508025765419
GSM5172169	cardiovascular disease;respiratory tract disease	blood vessel	0.367808401584625
GSM5172170	cardiovascular disease;respiratory tract disease	blood vessel	0.1805509775877
GSM5172171	cardiovascular disease;respiratory tract disease	blood vessel	0
GSM5172172	cardiovascular disease;respiratory tract disease	blood vessel	0.0569851584732533
GSM5172173	cardiovascular disease;respiratory tract disease	blood vessel	0.0381519794464111
GSM5172174	cardiovascular disease;respiratory tract disease	blood vessel	0.0260575730353594
GSM5172175	cardiovascular disease;respiratory tract disease	blood vessel	0.114854365587234
GSM5172176	cardiovascular disease;respiratory tract disease	blood vessel	0.0902258083224297
GSM6278526	cardiovascular disease;respiratory tract disease	blood vessel	0
GSM6278527	cardiovascular disease;respiratory tract disease	blood vessel	0
GSM6278528	cardiovascular disease;respiratory tract disease	blood vessel	0.188077315688133
GSM6278529	cardiovascular disease;respiratory tract disease	blood vessel	0.0163648463785648
GSM6278530	cardiovascular disease;respiratory tract disease	blood vessel	0.292937934398651
GSM6278531	cardiovascular disease;respiratory tract disease	blood vessel	0
