# Supplementary material for: Endothelial MerTK impairment accelerates the development of atherosclerosis
Source: Redox Biol. 2025 Sep 11;87:103861. doi: 10.1016/j.redox.2025.103861 (PMC12628026; doi:10.1016/j.redox.2025.103861)
Supplement: Multimedia component 1 [file mmc1.zip › Supplement data/IPA Human Microarray GSE28829/Causal Networks- from inhibited.txt]

© 2000-2025 QIAGEN. All rights reserved.
Master Regulator	Expr Log Ratio	Molecule Type	Participating regulators	Depth	Predicted Activation	Activation z-score	p-value of overlap	Network bias-corrected p-value	Target Molecules in Dataset	Causal network	Target-connected regulators
POLB	0.064	enzyme	CGAS,POLB,RELA,STING1	2	Inhibited	-6.456	6.75E-10	3.57E-02	ALOX5AP,BCL2A1,C15orf48,CASP1,CCL19,CCL3,CCL5,CD14,CD28,CD83,CD86,CHI3L1,COLEC12,CX3CR1,CXCL2,CXCL5,CXCR4,CYBB,DOCK8,ELN,EVI2A,FCGR1A,FGF2,GMFG,HOPX,ICAM1,IER3,IGHG1,IL11RA,IL32,IRF8,ITGAM,MMP12,MMP7,MMP9,PECAM1,PLAUR,PRDM1,PTGER4,PTPN11,PTPN6,PTPRC,RGS1,RUNX2,S100A9,SAA2,SERPINE2,SGK1,SLC11A1,SOCS3,TLR2,TNFAIP3,VCAM1	53 (4)	3
methylprednisolone		chemical drug	methylprednisolone	1	Inhibited	-5.766	1.55E-30	1.00E-04	ANPEP,ARL4A,BLNK,C1QB,CCL3,CCL4,CD180,CD36,CD74,CTSC,CTSS,DAB2,DMD,FABP5,FCGR2B,IGHA1,IGHA2,IGHG1,IGHG2,IGHG4,IGHM,IGHV1-18,IGHV1-2,IGHV1-69D,IGHV3-15,IGHV3-21,IGHV3-23,IGHV3-30,IGHV3-33,IGHV3-48,IGHV3-7,IGHV4-34,IGHV4-39,IGHV4-59,IGKC,IGKV1-12,IGKV1-16,IGKV1-17,IGKV1-27,IGKV1-33,IGKV1-39,IGKV1-8,IGKV2-28,IGKV3-11,IGKV3-15,IGKV3-20,IGKV4-1,IGLC1,IGLC2,IGLC3,IGLV1-40,IGLV1-44,IGLV1-47,IGLV1-51,IGL…	91 (1)	1
IMPDH2	0.177	enzyme	IKBKB,IMPDH2,NFKB (complex),NFKBIA,P38 MAPK (family),PI3K (complex),PTPN6,RELA	2	Inhibited	-5.633	1.41E-15	2.37E-02	ABCA1,ABCD3,ABCG1,ACP5,ADAM28,ADAMTS9,ADRA2A,ALDH1B1,ALOX5AP,AMPD3,APOE,BAG2,BAMBI,BCL2A1,CASP1,CCL19,CCL3,CCL4,CCL5,CCL8,CCR1,CD14,CD28,CD36,CD83,CD86,CHI3L1,CHI3L2,CP,CSF1R,CTSB,CTSZ,CXCL16,CXCL2,CXCL5,CXCR4,CYBA,CYBB,CYP1B1,DOCK8,EDN1,ELN,ENPP1,ENY2,FABP5,FCGR1A,FGF2,GPR34,HDAC9,HK2,ICAM1,IER3,IGHG1,IL10RA,IL1RN,IL32,ITGA4,ITGAL,ITGAM,ITGB2,KYNU,MAP2,MCAM,MMP12,MMP7,MMP9,MYLK,NCF2,NPR1,ODC1,OL…	106 (8)	7
JAK inhibitor I		chemical drug	CHEK1,ERK1/2 (family),GSK3B,IRF1,JAK inhibitor I,JAK1,JAK2,JAK3,NFKB (complex),STAT (family),STAT1,STAT3,STAT5A,STAT5A/B (family),STAT6,TYK2	2	Inhibited	-5.590	1.55E-15	3.52E-02	ABCD3,ABCG1,ADAM8,ADAMTS9,ADRA2A,AIF1,ALDH1B1,AMPD3,ANO1,APOE,BAG2,BAMBI,BARD1,BCL2A1,C4B,CASP1,CCL19,CCL3,CCL4,CCL8,CCR1,CD14,CD163,CD209,CD36,CD4,CD74,CD83,CDKN3,CEP70,CHI3L1,CP,CTSB,CTSS,CX3CR1,CXCL14,CXCL16,CXCL2,CXCL5,CXCR4,DAPK1,DTL,EDN1,EMCN,ENPP1,ETS1,FABP5,FCGR2A,FCGR3A,FZD1,GNA15,GPR34,GPR65,HAVCR2,HCK,HDAC9,HK2,HLA-DMA,HLA-DMB,HP,ICAM1,IER3,IFI30,IGHG1,IGHM,IL1RN,IL31RA,IL32,IL7,IRF8,I…	127 (16)	16
methylprednisolone		chemical drug	AP1 (complex),CDH1,CTNNB1,DSG3,ERK1/2 (family),JAK3,MAPK1,methylprednisolone,MMP9,NR3C1,NTRK1,P38 MAPK (family),PCK1,PLCG2,STAT1,STAT3,STAT5A/B (family)	2	Inhibited	-5.579	1.31E-30	1.00E-04	ACADL,ACP5,AIF1,ALOX5AP,AMPD3,ANPEP,APOE,ARL4A,BAMBI,BCL2A1,BLNK,C1QB,C4B,CARMIL1,CASP1,CCL3,CCL4,CCL8,CCR1,CD14,CD163,CD180,CD209,CD36,CD52,CD74,CD83,CD84,CEMIP,CEP70,CHI3L1,CLEC7A,COL4A5,COX11,CP,CRYBG1,CSTA,CTSC,CTSS,CX3CR1,CXCL14,CXCL2,CXCL5,CXCR4,CYBB,CYP1B1,DAB2,DAPK1,DEPTOR,DMD,DTL,EDN1,EMCN,ENPP1,ETS1,FABP5,FAM20A,FAT3,FCGR2B,FREM1,GALNT6,GLS,GPR65,GRIA2,GRIA3,HADH,HAVCR2,HLA-DMA,HP,ICAM1…	216 (17)	17
USP18	0.187	peptidase	MAP3K7,NFAT (family),NFATC1,NFATC2,NFKB (complex),NFKB1,P38 MAPK (family),REL,RELA,STAT1,TAB1,USP18	2	Inhibited	-5.530	2.69E-15	1.33E-02	ABCA1,ABCD3,ABCG1,ACP5,ADAMTS9,ADRA2A,AIF1,ALDH1B1,ALOX5AP,APOE,BAG2,BAMBI,BARD1,BCL2A1,C4B,CALHM6,CASP1,CCL19,CCL3,CCL3L3,CCL4,CCL5,CCL8,CCR1,CD209,CD28,CD36,CD74,CHI3L1,CSF1R,CTSS,CXCL16,CXCL2,CXCL5,CXCR4,CYBB,CYP1B1,DAB2,DOCK8,ELN,ENPP1,ETS1,FABP5,FCER1G,FCGR1A,GPR34,HAVCR2,HDAC9,HP,ICAM1,ID4,IER3,IFI30,IGHM,IKZF1,IL10RA,IL1RN,IL31RA,IL32,IL7R,IRF8,ITGA4,ITGAL,ITGAM,ITGAX,JAK2,KYNU,LY96,MAF,MM…	110 (12)	12
SLC6A1	-0.047	transporter	NFKB (complex),NFKBIA,PRKCQ,SLC6A1,STAT1	2	Inhibited	-5.468	8.44E-14	1.52E-02	ABCA1,ABCD3,ABCG1,ADAMTS9,ADRA2A,ALDH1B1,AMPD3,APOE,BAG2,BAMBI,BCL2A1,C4B,CALHM6,CASP1,CCL3,CCL4,CCL5,CCL8,CCR1,CD14,CD83,CD86,CHI3L1,CHI3L2,CP,CTSB,CTSS,CTSZ,CX3CR1,CXCL2,CXCL5,CXCR4,CYBA,CYBB,CYP1B1,EDN1,ENPP1,ETS1,FABP5,FCER1G,FCGR1A,FGF2,GPR34,HAVCR2,HDAC9,HK2,ICAM1,IER3,IFI30,IL10RA,IL1RN,IL31RA,IL32,IL7R,IRF8,ITGAL,ITGAX,JAK2,KYNU,LY96,MYLK,ODC1,OLFM4,PECAM1,PHACTR1,PLAUR,PRDM1,SAA1,SAA2,SE…	87 (5)	4
ODN1411		chemical reagent	AKT (family),ATF2,ATP2A2,CASP8,CHUK,ERK (family),ERK1/2 (family),IFN (family),IKBKB,IKBKE,IL10RA,INTERFERON ALPHA (family),IRF1,IRF3,IRF5,IRF7,JNK (family),JUN,MAP3K14,MAP3K7,MAPK (family),MAPK14,MMP2,MYD88,NFKB (complex),NFKB1,NFKBIA,ODN1411,P38 MAPK (family),PI3K (complex),PRKCA,PRKCE,REL,RELA,SRC,STAT1,STAT3,SYK,TBK1,TICAM1,TLR3,TLR7,TLR7/8 (family),TLR8,TLR9,TRAF3,TRAF6	3	Inhibited	-5.401	8.18E-19	2.37E-02	ABAT,ABCA1,ABCD3,ABCG1,ADAM28,ADAM8,ADAMTS9,ADARB1,ADRA2A,AIF1,AK3,ALDH1B1,ALOX5,ALOX5AP,AMIGO2,AMPD3,ANKH,ANKRD6,ANO1,APOE,BAG2,BARD1,BCL2A1,BMPR1B,C3AR1,C4B,CARD16,CARMIL1,CASP1,CCL19,CCL3,CCL4,CCL5,CD14,CD163,CD28,CD300A,CD83,CD86,CEP70,CHI3L1,CHI3L2,CKS2,CLEC5A,COL14A1,CP,CPM,CSF2RB,CSTA,CTSB,CTSS,CTSZ,CX3CR1,CXCL14,CXCL2,CYBA,CYBB,CYP1B1,DAB2,DAPK1,DOCK2,DOCK8,EDN1,ELN,EMCN,ENAH,ENPP1,F13A1,…	198 (47)	46
TNIP1	0.101	other	IKBKG,IKK (complex),NFKB (complex),RELA,TNIP1	2	Inhibited	-5.367	3.87E-14	6.10E-03	ABCD3,ABCG1,ADAMTS9,ADRA2A,ALDH1B1,ALOX5AP,AMPD3,APOE,BAG2,BAMBI,BCL2A1,CASP1,CCL19,CCL3,CCL4,CCL8,CCR1,CD14,CD28,CD4,CD74,CD83,CD86,CHI3L1,CP,CTSB,CTSZ,CXCL2,CXCL5,CXCR4,CYBB,DOCK8,ELN,ENPP1,ETS1,FABP5,FCGR1A,FGF2,GPR34,HDAC9,HK2,IER3,IGHG1,IL10RA,IL1RN,IL32,IL7R,ITGAL,KYNU,MMP7,MMP9,MYLK,ODC1,PCDH7,PECAM1,PLAUR,PRDM1,PTGER4,PTPN11,PTPN6,RGS1,RUNX2,RYR2,S100A9,SAA1,SAA2,SELPLG,SERPINE2,SGK1,SH3R…	80 (5)	5
hexadimethrine bromide		chemical reagent	AKT (family),ATF2,ATP2A2,CASP8,CHUK,ERK (family),ERK1/2 (family),hexadimethrine bromide,IFN (family),IKBKB,IKBKE,IL10RA,INTERFERON ALPHA (family),IRF1,IRF3,IRF5,IRF7,JNK (family),JUN,MAP3K14,MAP3K7,MAPK (family),MAPK14,MMP2,MYD88,NFKB (complex),NFKB1,NFKBIA,P38 MAPK (family),PI3K (complex),PRKCA,PRKCE,REL,RELA,SRC,STAT1,STAT3,SYK,TBK1,TICAM1,TLR3,TLR7,TLR9,TRAF3,TRAF6	3	Inhibited	-5.344	7.99E-19	2.32E-02	ABAT,ABCA1,ABCD3,ABCG1,ADAM28,ADAM8,ADAMTS9,ADARB1,ADRA2A,AIF1,AK3,ALDH1B1,ALOX5,ALOX5AP,AMIGO2,AMPD3,ANKH,ANKRD6,ANO1,APOE,BAG2,BARD1,BMPR1B,C3AR1,C4B,CARD16,CARMIL1,CASP1,CCL19,CCL3,CCL4,CCL5,CD14,CD163,CD28,CD300A,CD83,CD86,CEP70,CHI3L1,CHI3L2,CKS2,CLEC5A,COL14A1,CP,CPM,CSF2RB,CSTA,CTSB,CTSS,CTSZ,CX3CR1,CXCL14,CXCL2,CYBA,CYBB,CYP1B1,DAB2,DAPK1,DOCK2,DOCK8,EDN1,ELN,EMCN,ENAH,ENPP1,F13A1,FABP5,F…	197 (45)	44
LIMK (family)		group	ANXA1,CFL1,COFILIN (family),F ACTIN (complex),LIMK (family),LIMK1,NFKB (complex),PLA2G4A,PLD1,SRF	3	Inhibited	-5.341	2.01E-13	3.90E-03	ABCD3,ABCG1,ACTG2,ADAMTS9,ADRA2A,ALDH1B1,ANKRD6,ANO1,APOE,BAG2,BAMBI,BCL2A1,CASP1,CCL3,CCL4,CCL5,CCL8,CD36,CD74,CD83,CNN1,CPM,CTSS,CXCL2,CXCL5,CYBB,DMD,DSTN,ENPP1,ETS1,FCGR1A,FERMT2,GPR34,HDAC9,ICAM1,IER3,IL10RA,IL1RN,IL32,IL7R,ITGAL,ITGAM,ITGB2,KYNU,LMOD1,MYOCD,NR4A3,ODC1,PDLIM7,PLAUR,PRDM1,RAMP1,S100A9,SAA1,SCP2,SELPLG,SH3RF1,SLC16A3,SLC2A12,SOCS3,SPP1,SVIL,TFEC,TLR2,TNFAIP3,TNFSF10,TPM1,TPM2,V…	71 (10)	7
SFTPA1	0.094	other	COMPLEMENT (complex),ERK1/2 (family),NFKB (complex),SFTPA1,STAT1	2	Inhibited	-5.330	1.02E-14	9.50E-03	ABCD3,ABCG1,ADAMTS9,ADRA2A,ALDH1B1,ANPEP,APOE,ARRB2,BAG2,BAMBI,BCL2A1,C4B,CALHM6,CASP1,CCL3,CCL4,CCL5,CCL8,CD14,CD74,CD83,CD86,CTSB,CTSS,CX3CR1,CXCL2,CXCL5,CXCR4,CYBB,CYP1B1,DAPK1,EDN1,EMCN,ENPP1,ETS1,EVI2B,FABP5,FCER1G,FCGR1A,FZD1,GPR34,HAVCR2,HDAC9,HK2,ICAM1,IER3,IFI30,IL10RA,IL1RN,IL31RA,IL32,IL7R,IRF8,ITGAL,ITGAM,ITGAX,JAK2,KYNU,LY96,MMP12,MYLK,MYOCD,ODC1,PECAM1,PHACTR1,PLAUR,POSTN,PRDM1,RUNX…	88 (5)	5
DHX58	0.185	enzyme	DHX58,IFIH1,IRF3,MAVS,NFKB (complex),PLAAT4,RIGI,STAT1	2	Inhibited	-5.288	8.24E-13	1.58E-02	ABCA1,ABCD3,ABCG1,ADAMTS9,ADRA2A,ALDH1B1,APOE,BAG2,BAMBI,BCL2A1,C4B,CALHM6,CASP1,CCL19,CCL3,CCL4,CCL5,CCL8,CD14,CD4,CD74,CD83,CD86,CLIC4,COLEC12,CTSS,CX3CR1,CXCL2,CXCL5,CXCR4,CYBB,EDN1,ENPP1,ETS1,FABP5,FCER1G,FCGR1A,FGF2,GPR34,HAVCR2,HDAC9,ICAM1,IER3,IFI30,IL10RA,IL11RA,IL1RN,IL31RA,IL32,IL7R,IRF8,ITGAL,ITGAM,ITGAX,JAK2,KYNU,LY96,MYLK,ODC1,PECAM1,PHACTR1,PLAUR,PRDM1,PTPRJ,SAA1,SAA2,SELPLG,SH3RF1,…	79 (8)	8
sesamol		chemical - endogenous mammalian	MMP1,NFKB (complex),sesamol,TNF,TYR	2	Inhibited	-5.276	4.69E-21	8.70E-03	ABCD3,ABCG1,ACP5,ADAM8,ADAMTS9,ADCY5,ADRA2A,AGTR1,AIMP1,ALDH1B1,ALOX5,ALOX5AP,AMPD3,ANPEP,APOE,AQP9,ARHGAP18,ARID5B,BAG2,BAMBI,BCL2A1,BMPR1A,C15orf48,C5AR1,CASP1,CCL19,CCL23,CCL3,CCL4,CCL5,CCL8,CCR1,CD14,CD209,CD28,CD4,CD74,CD83,CD86,CEMIP,CHI3L1,CLEC5A,CLIC4,CNN1,CRY1,CSF1R,CSF2RB,CTSB,CTSC,CTSS,CTSZ,CX3CR1,CXCL16,CXCL2,CXCL5,CXCR4,CYBA,CYBB,CYP1B1,CYTIP,DCBLD2,DENND2D,DOCK8,EDN1,EMCN,ENAH,ENPP1…	176 (5)	5
Lilrb2		transmembrane receptor	Lilrb2,NFKB (complex),STAT1,TLR4	2	Inhibited	-5.222	1.00E-13	1.03E-02	ABCA1,ABCD3,ABCG1,ADAMTS9,ADRA2A,ALDH1B1,APOE,BAG2,BAMBI,BCL2A1,C4B,CALHM6,CASP1,CCL3,CCL4,CCL5,CCL8,CD14,CD36,CD74,CD83,CD86,CTSS,CX3CR1,CXCL2,CXCL5,CXCR4,CYBB,EDN1,ENPP1,ETS1,FABP5,FCER1G,FCGR1A,FGF2,GPR34,HAVCR2,HDAC9,HK2,ICAM1,IER3,IFI30,IL10RA,IL1RN,IL31RA,IL32,IL7R,IRF8,ITGAL,ITGAM,ITGAX,JAK2,KYNU,LY96,MARCO,MYLK,ODC1,PECAM1,PGR,PHACTR1,PLAUR,PLEK,PRDM1,SAA1,SAA2,SELPLG,SH3RF1,SLAMF8,SLC16A…	81 (4)	3
IKBIP	0.732	other	IKBIP,IKBKB,NFKB (complex),NFKBIA,RELA	2	Inhibited	-5.194	1.18E-13	2.70E-02	ABCA1,ABCD3,ABCG1,ACP5,ADAMTS9,ADRA2A,ALDH1B1,ALOX5AP,AMPD3,APOE,BAG2,BAMBI,BCL2A1,CASP1,CCL19,CCL3,CCL4,CCL5,CCL8,CCR1,CD14,CD28,CD83,CD86,CHI3L1,CHI3L2,CP,CSF1R,CTSB,CTSZ,CXCL16,CXCL2,CXCL5,CXCR4,CYBA,CYBB,CYP1B1,DOCK8,EDN1,ELN,ENPP1,FABP5,FCGR1A,FGF2,GPR34,HDAC9,HK2,ICAM1,IER3,IGHG1,IL10RA,IL1RN,IL32,IL7R,ITGAL,KYNU,MMP7,MMP9,MYLK,ODC1,OLFM4,PCDH7,PECAM1,PLAUR,PRDM1,PTGER4,PTPN11,PTPN6,RGS1,RU…	89 (5)	4
belnacasan		chemical drug	BAX,belnacasan,CASP1,CASP3,IL1 (family),IL18,IL1B,IL33,MAPK (family),MAPK8,NFKB (complex),P38 MAPK (family),STAT3,TP53	3	Inhibited	-5.188	4.85E-20	9.60E-03	ABAT,ABCD3,ABCG1,ACADL,ADAMTS9,ADARB1,ADRA2A,AIF1,AK3,ALDH1B1,ALOX5,AMPD3,ANKH,ARHGAP30,ARHGAP9,ARRB2,BAG2,BARD1,C1QC,C2,CA12,CALHM6,CAMK2N1,CAP2,CASP1,CCL18,CCL23,CCL3,CCL4,CCL8,CCR1,CD14,CD163,CD209,CD28,CD4,CD52,CD53,CD74,CD83,CDKN3,CEMIP,CEP55,CEP70,CFI,CHI3L1,CHMP4C,CKB,CKS2,CLEC7A,CLIC4,CNN1,COL13A1,COL14A1,CORO1A,COX11,CSF2RB,CSTA,CTSB,CTSS,CXCL14,CXCL16,CXCR4,CYBA,CYP1B1,CYTIP,DAB2,DAPK1,…	209 (14)	13
SC-58125		chemical drug	EDN1,PTGS2,SC-58125,TNF	2	Inhibited	-5.185	5.41E-19	3.59E-02	ACP5,ADAM8,ADCY5,AGTR1,AIF1,AIMP1,ALOX5,ALOX5AP,AMPD3,ANPEP,APOE,AQP9,ARHGAP18,ARID5B,BAG2,BAMBI,BCL2A1,BMPR1A,C15orf48,CASP1,CCL19,CCL23,CCL3,CCL4,CCL5,CCL8,CD14,CD209,CD28,CD4,CD83,CD86,CEMIP,CHI3L1,CLEC5A,CLEC7A,CLIC4,CNN1,CRY1,CSF1R,CSF2RB,CTSB,CTSC,CTSS,CTSZ,CX3CR1,CXCL16,CXCL2,CXCL5,CXCR4,CYBA,CYBB,CYP1B1,CYTIP,DCBLD2,DENND2D,DOCK8,EDN1,EMCN,ENAH,ETS1,FABP5,FCER1G,FCGR2A,FCGR2B,FGF2,GKAP1,G…	167 (4)	3
DNAJA2	-0.422	enzyme	DNAJA2,STAT1,STING1,TBK1	2	Inhibited	-5.181	5.78E-11	5.80E-03	ABCA1,C15orf48,C4B,CALHM6,CASP1,CCL3,CCL5,CD14,CD83,COLEC12,CTSS,CX3CR1,CXCL2,CXCL5,EDN1,EVI2A,FCER1G,FCGR1A,FGF2,GMFG,HAVCR2,HOPX,ICAM1,IFI30,IL11RA,IL31RA,IRF8,ITGAM,ITGAX,JAK2,LY96,MARCO,MMP12,MMP9,PCM1,PECAM1,PHACTR1,PLAUR,PTPRC,S100A9,SAA2,SGK1,SLAMF8,SLC11A1,SOCS3,TLR2,TNFSF10,UCP2,VCAM1,VSIG4,ZEB1	51 (4)	4
ZFP36	0.112	transcription regulator	CDKN1A,CDKN1B,MAPK8,MAPK9,MMP1,NFKB (complex),PLAU,PLAUR,RELA,STAT3,TNF,ZFP36	2	Inhibited	-5.175	9.68E-23	1.70E-03	ABCA1,ABCD3,ABCG1,ACP5,ADAM8,ADAMTS9,ADARB1,ADCY5,ADRA2A,AGTR1,AIF1,AIMP1,ALDH1B1,ALOX5,ALOX5AP,AMPD3,ANPEP,APCDD1,APOE,AQP9,ARHGAP18,ARID5B,BAG2,BAMBI,BCL2A1,BLNK,BMPR1A,C15orf48,CALHM6,CASP1,CCL19,CCL23,CCL3,CCL4,CCL8,CCR1,CD14,CD163,CD36,CD4,CD74,CD83,CEMIP,CEP70,CHI3L1,CLEC5A,CLIC4,CNN1,CP,CRY1,CSF1R,CSF2RB,CSTA,CTSB,CTSC,CTSS,CTSZ,CX3CR1,CXCL14,CXCL2,CXCL5,CXCR4,CYBA,CYBB,CYP1B1,CYTIP,DCBLD2…	199 (12)	12
elocalcitol		chemical drug	elocalcitol,NFKB (complex),STAT1	2	Inhibited	-5.115	2.79E-14	3.00E-03	ABCA1,ABCD3,ABCG1,ADAMTS9,ADRA2A,ALDH1B1,APOE,BAG2,BAMBI,BCL2A1,C4B,CALHM6,CASP1,CCL3,CCL4,CCL5,CCL8,CD14,CD74,CD83,CD86,CTSS,CX3CR1,CXCL2,CXCL5,CXCR4,CYBB,EDN1,ENPP1,ETS1,FABP5,FCER1G,FCGR1A,FGF2,GPR34,HAVCR2,HDAC9,ICAM1,IER3,IFI30,IL10RA,IL1RN,IL31RA,IL32,IL7R,IRF8,ITGAL,ITGAX,JAK2,KYNU,LY96,MYLK,ODC1,PECAM1,PHACTR1,PLAUR,PRDM1,SAA1,SAA2,SELPLG,SH3RF1,SLAMF8,SLC16A3,SLC2A12,SOCS3,SPP1,TFEC,TGFB…	74 (3)	3
CD5L	0.192	transmembrane receptor	BAX,CASP1,CASP3,CD5L,IL1 (family),IL18,IL1B,IL33,MAPK (family),MAPK8,NFKB (complex),P38 MAPK (family),STAT3,TP53	3	Inhibited	-5.106	2.26E-20	7.10E-03	ABAT,ABCD3,ABCG1,ACADL,ADAMTS9,ADARB1,ADRA2A,AIF1,AK3,ALDH1B1,ALOX5,AMPD3,ANKH,ARHGAP30,ARHGAP9,ARRB2,BAG2,BARD1,C1QC,C2,CA12,CALHM6,CAMK2N1,CAP2,CCL18,CCL23,CCL3,CCL4,CCL5,CCL8,CCR1,CD14,CD163,CD209,CD28,CD4,CD52,CD53,CD74,CD83,CDKN3,CEMIP,CEP55,CEP70,CFI,CHI3L1,CHMP4C,CKB,CKS2,CLEC7A,CLIC4,CNN1,COL13A1,COL14A1,CORO1A,COX11,CSF2RB,CSTA,CTSB,CTSS,CXCL14,CXCL16,CXCR4,CYBA,CYP1B1,CYTIP,DAB2,DAPK1,D…	210 (14)	14
bicyclol		chemical drug	bicyclol,COLLAGENASE (family),NFKB (complex),RELA	2	Inhibited	-5.103	1.88E-12	1.44E-02	ABCD3,ABCG1,ADAMTS9,ADRA2A,ALDH1B1,ALOX5AP,APOE,BAG2,BAMBI,BCL2A1,CASP1,CCL19,CCL3,CCL4,CCL5,CCL8,CD14,CD28,CD74,CD83,CD86,CHI3L1,CXCL2,CXCL5,CXCR4,CYBB,DOCK8,ELN,ENPP1,ETS1,FABP5,FCGR1A,FGF2,GPR34,HDAC9,ICAM1,IER3,IGHG1,IL10RA,IL1RN,IL32,IL7R,ITGA4,ITGAL,KYNU,MMP7,MMP9,MYLK,ODC1,PECAM1,PLAUR,PRDM1,PTGER4,PTPN11,PTPN6,RGS1,RUNX2,SAA1,SAA2,SELPLG,SERPINE2,SH3RF1,SLC16A3,SLC2A12,SOCS3,SPP1,TFEC,TLR…	71 (4)	3
N-arachidonoyl-dopamine		chemical - endogenous mammalian	AP1 (complex),JNK (family),N-arachidonoyl-dopamine,NFAT (complex),NFATC2,NFKB (complex),RELA,T-TYPE CALCIUM CHANNEL (complex)	2	Inhibited	-5.098	2.58E-14	1.38E-02	ABCD3,ABCG1,ACP5,ADAMTS9,ADARB1,ADRA2A,ALDH1B1,ALOX5AP,ANKH,APOE,BAG2,BAMBI,BCL2A1,CASP1,CCL19,CCL3,CCL4,CCL5,CCL8,CD14,CD209,CD28,CD74,CHI3L1,CSF1R,CX3CR1,CXCL2,CXCL5,CXCR4,CYBB,DAB2,DOCK8,EDN1,ELN,ENPP1,FABP5,FCGR1A,FGF2,GPR34,HAVCR2,HDAC9,ICAM1,IER3,IGHG1,IKZF1,IL10RA,IL1RN,IL32,IL7R,IRF8,ITGA4,ITGAL,ITGAM,KYNU,MAF,MMP12,MMP9,MYLK,ODC1,PDZD2,PECAM1,PLAUR,POSTN,PRDM1,PTGER4,PTPN11,PTPN6,RGS1,RR…	85 (8)	7
Sn50 peptide		chemical toxicant	AKT1,CASP3,CASP8,MMP2,MMP9,NFKB (complex),NFKB1,RELA,Sn50 peptide,TERT	2	Inhibited	-5.051	4.97E-15	1.78E-02	ABCD3,ABCG1,ACP5,ADAMTS9,ADRA2A,ALDH1B1,ALOX5AP,ANKH,APOE,BAG2,BAMBI,BCL2A1,C1QA,C1QC,CARMIL1,CASP1,CCL19,CCL3,CCL4,CCL8,CD14,CD209,CD28,CD4,CD52,CD74,CD83,CD86,CHI3L1,CSF2RB,CTSB,CX3CR1,CXCL16,CXCL2,CXCL5,CXCR4,CYBB,DOCK8,ELN,ENPP1,ETS1,FABP5,FCGR1A,FGF2,GPR34,HAVCR2,HDAC9,HP,ICAM1,IER3,IGHG1,IGHM,IL10RA,IL2RG,IL32,IL7R,ITGAL,JAK2,KRT14,KYNU,MMP12,MMP7,MMP9,MSR1,MYLK,MYOCD,NABP1,NEXN,ODC1,PECAM1…	98 (10)	10
16:0 ceramide-1-phosphate		chemical - endogenous mammalian	16:0 ceramide-1-phosphate,NFKB (complex),RELA	2	Inhibited	-5.020	2.67E-12	1.41E-02	ABCD3,ABCG1,ADAMTS9,ADRA2A,ALDH1B1,ALOX5AP,APOE,BAG2,BAMBI,BCL2A1,CASP1,CCL19,CCL3,CCL4,CCL5,CCL8,CD14,CD28,CD74,CD83,CD86,CHI3L1,CXCL2,CXCL5,CXCR4,CYBB,DOCK8,ELN,ENPP1,ETS1,FABP5,FCGR1A,FGF2,GPR34,HDAC9,ICAM1,IER3,IGHG1,IL10RA,IL1RN,IL32,IL7R,ITGAL,KYNU,MMP7,MMP9,MYLK,ODC1,PECAM1,PLAUR,PRDM1,PTGER4,PTPN11,PTPN6,RGS1,RUNX2,SAA1,SAA2,SELPLG,SERPINE2,SH3RF1,SLC16A3,SLC2A12,SOCS3,SPP1,TFEC,TLR2,TNFA…	70 (3)	2
EVP 4593		chemical reagent	EVP 4593,NFKB (complex),RELA	2	Inhibited	-5.020	4.91E-12	1.93E-02	ABCD3,ABCG1,ADAMTS9,ADRA2A,ALDH1B1,ALOX5AP,APOE,BAG2,BAMBI,BCL2A1,CASP1,CCL19,CCL3,CCL4,CCL5,CCL8,CD14,CD28,CD74,CD83,CD86,CHI3L1,CXCL2,CXCL5,CXCR4,CYBB,DOCK8,ELN,ENPP1,ETS1,FABP5,FCGR1A,FGF2,GPR34,HDAC9,ICAM1,IER3,IGHG1,IL10RA,IL1RN,IL32,IL7R,ITGAL,KYNU,MMP7,MMP9,MYLK,ODC1,PECAM1,PLAUR,PRDM1,PTGER4,PTPN11,PTPN6,RGS1,RUNX2,SAA1,SAA2,SELPLG,SERPINE2,SH3RF1,SLC16A3,SLC2A12,SOCS3,SPP1,TFEC,TLR2,TNFA…	70 (3)	3
mycophenolate mofetil		chemical drug	ADA,IL1 (family),MPO,mycophenolate mofetil,NOS2	2	Inhibited	-5.013	3.52E-11	5.40E-03	C2,CASP1,CCL23,CCL3,CCL5,CD14,CD53,CD86,CHI3L1,CLEC7A,CP,CSF1R,CSF2RB,CTSB,CTSC,CXCL2,CXCL5,GLS,HP,ICAM1,IGHG1,IL1RN,IL32,IL7,ITGAM,ITGB2,KYNU,MMP12,MMP7,ODC1,PERP,PTGS1,RUNX2,S100A9,SAA1,SAA2,SOCS3,SPP1,TLR2,TLR7,TNC,TNFAIP3,TNFSF10,TNFSF13B,TYROBP,VCAM1	46 (5)	5
BRMS1	0.130	transcription regulator	BRMS1,NFKB (complex),NFKB1,NFKBIA,PKA (complex),RELA	2	Inhibited	-4.982	6.33E-13	4.63E-02	ABCD3,ABCG1,ADAMTS9,ADRA2A,AGTR1,ALDH1B1,ALOX5AP,AMPD3,APOE,BAG2,BAMBI,BCL2A1,CASP1,CCL19,CCL3,CCL4,CCL5,CCL8,CCR1,CD209,CD28,CD83,CD86,CHI3L1,CHI3L2,CP,CTSB,CTSZ,CXCL16,CXCL2,CXCL5,CXCR4,CYBA,CYBB,CYP1B1,DOCK8,EDN1,ELN,ENPP1,ETS1,FABP5,FCGR1A,FGF2,GPR34,HDAC9,HK2,HP,ICAM1,IER3,IGHG1,IGHM,IL10RA,IL1RN,IL32,IL7R,ITGAL,KYNU,MMP7,MMP9,MSR1,MYLK,ODC1,OLFM4,PECAM1,PLAUR,POU2AF1,PRDM1,PTGER4,PTPN11,PTP…	89 (6)	6
TRIM3	-0.209	enzyme	ACTG1,NFKB (complex),TLR3,TRIM3	2	Inhibited	-4.924	4.93E-13	3.90E-03	ABCA1,ABCD3,ABCG1,ADAMTS9,ADRA2A,ALDH1B1,APOE,BAG2,BAMBI,BCL2A1,CASP1,CCL3,CCL4,CCL5,CCL8,CD74,CD83,CD86,CNN1,CPM,CXCL2,CXCL5,CXCR4,CYBB,EDN1,ENPP1,ETS1,FABP5,FCGR1A,FGF2,GPR34,HDAC9,ICAM1,IER3,IL10RA,IL1RN,IL32,IL7R,ITGAL,KYNU,MARCKS,MMP12,MMP7,MMP9,MYLK,ODC1,PECAM1,PLAUR,PRDM1,RGS1,SAA1,SELPLG,SERPINB9,SH3RF1,SLC16A3,SLC2A12,SOCS3,SPP1,TFEC,TLR2,TLR7,TNC,TNFAIP3,TNFSF10,TREM1,VCAM1	66 (4)	4
LAMP2	0.393	other	LAMP2,STAT1,STING1,TBK1	2	Inhibited	-4.899	1.76E-11	4.20E-03	ABCA1,C15orf48,C4B,CALHM6,CASP1,CCL3,CCL5,CD14,CD83,COL4A5,COLEC12,CTSC,CTSS,CX3CR1,CXCL2,CXCL5,EDN1,EVI2A,FCER1G,FCGR1A,FGF2,GMFG,HAVCR2,HOPX,ICAM1,IFI30,IL11RA,IL31RA,IRF8,ITGAM,ITGAX,JAK2,LY96,MARCO,MMP12,MMP9,PCM1,PECAM1,PHACTR1,PLAUR,PTPRC,RUNX2,S100A9,SAA2,SGK1,SLAMF8,SLC11A1,SOCS3,TLR2,TNFSF10,UCP2,VCAM1,VSIG4,ZEB1	54 (4)	4
NLRP4	0.070	other	CHUK,IKBKB,NFKB (complex),NLRP4	2	Inhibited	-4.882	6.96E-15	1.90E-03	ABCA1,ABCD3,ABCG1,ACP5,ADAMTS9,ADRA2A,ALDH1B1,AMPD3,APOE,BAG2,BAMBI,BCL2A1,CASP1,CCL19,CCL3,CCL4,CCL5,CCL8,CCR1,CD74,CD83,CD86,CP,CSF1R,CTSB,CTSZ,CXCL16,CXCL2,CXCL5,CXCR4,CYBA,CYBB,CYP1B1,EDN1,ENAH,ENPP1,FABP5,FCGR1A,GPR34,HDAC9,HK2,ICAM1,IER3,IL10RA,IL1RN,IL32,IL7R,ITGAL,KYNU,MMP9,MYLK,ODC1,PCDH7,PLAUR,PRDM1,SAA1,SELPLG,SERPINE2,SGK1,SH3RF1,SLC16A3,SLC2A12,SNX10,SOCS3,TFEC,TLR2,TMEM176B,TNC,TNFA…	74 (4)	3
mir-31 (includes others)		microRNA	CEBPA,mir-31 (includes others),NFKB (complex),RELA	2	Inhibited	-4.874	5.58E-14	2.53E-02	ABCD3,ABCG1,ADAMTS9,ADRA2A,ALDH1B1,ALOX5AP,APCDD1,APOE,ARL4C,BAG2,BAMBI,BCL2A1,C3AR1,CASP1,CCL19,CCL3,CCL4,CCL5,CCL8,CCR1,CD14,CD28,CD74,CD83,CD86,CHI3L1,CSF1R,CXCL2,CXCL5,CXCR4,CYBB,DOCK8,EIF4E,ELN,EMCN,ENPP1,ETS1,FABP5,FCGR1A,FGF2,FZD1,GPR34,HPR,ICAM1,IGHG1,IL10RA,IL1RN,IL32,IL7R,ITGAL,ITGAM,ITGAX,JCHAIN,KRT14,KYNU,LST1,MMP7,MMP9,MSI2,MYLK,ODC1,PECAM1,PFN2,PLAUR,PTAFR,PTGER4,PTGS1,PTPN11,PTPN6,…	93 (4)	4
tetrandrine		chemical drug	CDK2,CDK4,ERK (family),ICAM1,JNK (family),MMP9,NFKB (complex),NFKB (family),tetrandrine,TNF	2	Inhibited	-4.858	3.78E-20	2.06E-02	ABCD3,ABCG1,ADAM8,ADAMTS9,ADARB1,ADCY5,ADRA2A,AGTR1,AIMP1,ALDH1B1,ALOX5,ALOX5AP,AMPD3,ANPEP,APOE,AQP9,ARHGAP18,ARID5B,BAG2,BAMBI,BARD1,BCL2A1,BMPR1A,C15orf48,C1QA,C5AR1,CARMIL1,CASP1,CCL19,CCL23,CCL3,CCL4,CCL5,CCL8,CCR1,CD14,CD28,CD4,CD52,CD74,CD83,CD86,CEMIP,CHI3L1,CKS2,CLEC5A,CLIC4,CNN1,CRY1,CSF1R,CSF2RB,CTSC,CTSS,CTSZ,CX3CR1,CXCL16,CXCL2,CXCL5,CXCR4,CYBA,CYBB,CYP1B1,CYTIP,DCBLD2,DENND2D,DOCK8,…	179 (10)	9
tosyllysine chloromethyl ketone		chemical - protease inhibitor	CASP3,CASP8,NFKB1,PTGS2,RELA,tosyllysine chloromethyl ketone	2	Inhibited	-4.837	1.41E-13	2.80E-03	ADCY5,AIF1,ALOX5AP,APOE,BAMBI,BCL2A1,C5AR1,CCL19,CCL3,CCL4,CCL5,CD14,CD209,CD28,CD74,CD83,CD86,CHI3L1,CLEC7A,CXCL16,CXCL2,CXCL5,CXCR4,CYBB,CYP1B1,DOCK8,ELN,FGF2,HLA-DMA,HLA-DMB,HP,ICAM1,IER3,IGHG1,IGHM,IL10RA,IL32,IL7R,KRT14,MMP7,MSR1,NKD1,NTN1,PCDH7,PECAM1,PIK3CG,PLXNC1,PRDM1,PTGER4,PTGS1,PTPN11,PTPN6,PYGB,RGS1,RUNX2,S100A9,SAA2,SERPINE2,TLR2,TNFAIP3,TNFSF10,TREM1,TREM2,VCAM1,VNN1	65 (6)	5
cyclopentenone		chemical reagent	cyclopentenone,NFKB (complex),NFKB1	2	Inhibited	-4.826	1.24E-11	1.35E-02	ABCD3,ABCG1,ADAMTS9,ADRA2A,ALDH1B1,APOE,BAG2,BAMBI,BCL2A1,CASP1,CCL19,CCL3,CCL4,CCL5,CCL8,CD209,CD74,CD83,CD86,CHI3L1,CXCL16,CXCL2,CXCL5,CXCR4,CYBB,ENPP1,ETS1,FABP5,FCGR1A,GPR34,HDAC9,HP,ICAM1,IER3,IGHG1,IGHM,IL10RA,IL1RN,IL32,IL7R,ITGAL,KYNU,MMP7,MMP9,MSR1,MYLK,ODC1,PECAM1,PLAUR,PRDM1,SAA1,SELPLG,SH3RF1,SLC16A3,SLC2A12,SOCS3,SPP1,TFEC,TLR2,TNFAIP3,TNFSF10,VCAM1	62 (3)	3
15-A2-cyclopentenone isoprostane		chemical reagent	15-A2-cyclopentenone isoprostane,NFKB (complex),NFKB1	2	Inhibited	-4.826	1.24E-11	1.35E-02	ABCD3,ABCG1,ADAMTS9,ADRA2A,ALDH1B1,APOE,BAG2,BAMBI,BCL2A1,CASP1,CCL19,CCL3,CCL4,CCL5,CCL8,CD209,CD74,CD83,CD86,CHI3L1,CXCL16,CXCL2,CXCL5,CXCR4,CYBB,ENPP1,ETS1,FABP5,FCGR1A,GPR34,HDAC9,HP,ICAM1,IER3,IGHG1,IGHM,IL10RA,IL1RN,IL32,IL7R,ITGAL,KYNU,MMP7,MMP9,MSR1,MYLK,ODC1,PECAM1,PLAUR,PRDM1,SAA1,SELPLG,SH3RF1,SLC16A3,SLC2A12,SOCS3,SPP1,TFEC,TLR2,TNFAIP3,TNFSF10,VCAM1	62 (3)	2
helenalin		chemical - endogenous non-mammalian	CASP3,CASP8,helenalin,NFKB1,NOD2	2	Inhibited	-4.802	3.67E-08	2.92E-02	APOE,BAMBI,CCL19,CCL3,CCL4,CCL5,CD209,CD83,CD86,CHI3L1,CLEC5A,CXCL16,CXCL2,CXCL5,HP,ICAM1,IER3,IGHG1,IGHM,IL10RA,IL7R,KRT14,MMP7,MMP9,MSR1,PECAM1,PRDM1,RASGRP3,RUNX2,S100A9,SOCS3,TLR2,TNFAIP3,VCAM1	34 (5)	5
etanercept		biologic drug	etanercept,LTA,MAPK14,PRKCD,TNF,TNF (family),TNFRSF1B	2	Inhibited	-4.709	3.80E-23	7.00E-04	ACP5,ADAM8,ADCY5,AGTR1,AIMP1,ALOX5,ALOX5AP,AMPD3,ANPEP,APOE,AQP9,ARHGAP18,ARID5B,BAMBI,BCL2A1,BMPR1A,C15orf48,C5AR1,CARD16,CASP1,CCL19,CCL23,CCL3,CCL4,CCL5,CCL8,CCR1,CD14,CD163,CD209,CD28,CD36,CD83,CD86,CHI3L1,CLEC5A,CLIC4,CNN1,CRY1,CSF1R,CSF2RB,CSTA,CTSB,CTSC,CTSS,CTSZ,CX3CR1,CXCL16,CXCL2,CXCL5,CXCR4,CYBA,CYBB,CYP1B1,CYTIP,DAB2,DCBLD2,DENND2D,DOCK8,EDN1,EMCN,ENAH,ETS1,FABP5,FCER1G,FCGR1A,FCGR2A,…	179 (7)	7
TGAL copolymer		biologic drug	NFKB (complex),STAT1,TGAL copolymer	2	Inhibited	-4.650	2.79E-14	2.40E-03	ABCA1,ABCD3,ABCG1,ADAMTS9,ADRA2A,ALDH1B1,APOE,BAG2,BAMBI,BCL2A1,C4B,CALHM6,CASP1,CCL3,CCL4,CCL5,CCL8,CD14,CD163,CD74,CD83,CD86,CTSS,CX3CR1,CXCL2,CXCL5,CXCR4,CYBB,EDN1,ENPP1,ETS1,FABP5,FCER1G,FCGR1A,FGF2,GPR34,HAVCR2,HDAC9,ICAM1,IER3,IFI30,IL10RA,IL1RN,IL31RA,IL32,IL7R,IRF8,ITGAL,ITGAX,JAK2,KYNU,LY96,MYLK,ODC1,PECAM1,PHACTR1,PLAUR,PRDM1,SAA1,SAA2,SELPLG,SH3RF1,SLAMF8,SLC16A3,SLC2A12,SOCS3,SPP1,TFE…	74 (3)	3
PDCD1	0.299	transmembrane receptor	AKT (family),CD274,CDK9,CSK,EIF4B,ERK (family),IL2RG,NFKB (complex),PAK2,PDCD1,PI3K (family),PRKCD,PTPN11,PTPN6,STAT1,STAT5A/B (family),ZAP70	2	Inhibited	-4.642	1.66E-14	4.64E-02	ABCD3,ACP5,ADAMTS9,ADRA2A,ALDH1B1,APOE,BAG2,BAMBI,BCL2A1,C4B,CALHM6,CASP1,CCL3,CCL4,CCL5,CCL8,CD14,CD36,CD4,CD74,CD83,CD86,CEMIP,CKB,CKS2,COL4A5,CPM,CRY1,CTSB,CTSS,CX3CR1,CXCL16,CXCL5,CXCR4,CYBA,ENPP1,ENY2,FABP5,FCGR1A,FEM1B,FZD1,GK,GLS,GPR34,GPRC5A,HAVCR2,HDAC9,HK2,HLA-DMA,HLA-DRA,HP,ICAM1,IFI30,IL10RA,IL1RN,IL2RG,IL31RA,IL32,IRF8,ITGAL,ITGAM,ITGAX,ITGB2,JAK2,JCHAIN,KYNU,LCP2,LY96,MAFB,MAP2,MARC…	116 (17)	17
chondroitin sulfate A		chemical - endogenous mammalian	chondroitin sulfate A,COMPLEMENT (complex),CTSK,CTSS,FGFR2,NFKB (complex),NFKB1,RELA,SOD (family),TIMP1	2	Inhibited	-4.638	4.06E-13	2.51E-02	ABCD3,ABCG1,ADAMTS9,ADRA2A,ALDH1B1,ALOX5AP,APOE,BAG2,BAMBI,BCL2A1,CCL19,CCL3,CCL4,CCL5,CCL8,CD14,CD163,CD209,CD28,CD74,CD83,CD86,CHI3L1,CTSC,CXCL16,CXCL2,CXCL5,CXCR4,CYBB,DAB2,DOCK8,ELN,ENPP1,ETS1,FABP5,FCGR1A,FGF2,GPR34,HDAC9,HLA-DRA,HP,ICAM1,IER3,IGHG1,IGHM,IL10RA,IL1RN,IL32,IL7R,ITGAL,ITGAM,ITGAX,KYNU,LEFTY2,MMP7,MMP9,MSR1,MYLK,MYO1F,ODC1,PECAM1,PLTP,PRDM1,PTGER4,PTPN11,PTPN6,RGS1,RUNX2,SAA1,S…	82 (10)	10
RNF216	-0.178	enzyme	IRF3,NFKB (complex),RIPK1,RNF216,TLR4,TLR9,TRAF3	2	Inhibited	-4.613	4.41E-12	3.27E-02	ABCA1,ABCD3,ABCG1,ADAMTS9,ADRA2A,ALDH1B1,APOE,BAG2,BAMBI,BCL2A1,CALHM6,CARMIL1,CASP1,CCL19,CCL3,CCL4,CCL5,CCL8,CCR1,CD14,CD300A,CD36,CD74,CD83,CLIC4,CPM,CSF2RB,CXCL2,CXCL5,CXCR4,CYBB,EDN1,ENPP1,ETS1,FABP5,FCGR1A,GPR34,HDAC9,HK2,ICAM1,IER3,IL10RA,IL1RN,IL32,IL7R,IRF8,ITGAL,ITGAM,KYNU,LAIR1,MARCKS,MARCO,MMP12,MMP9,MYLK,ODC1,PGR,PIP5K1B,PLAUR,PLEK,PRDM1,RSU1,SAA1,SELPLG,SH3RF1,SLC16A3,SLC1A3,SLC2A12…	79 (7)	6
G PROTEIN ALPHA T (family)		group	CHUK,G PROTEIN ALPHA T (family),GSK3B,IKBKB,MAPK8,NFKB (complex),PI3K (complex),PKC (family),PLC (family)	2	Inhibited	-4.587	9.80E-15	2.79E-02	ABCA1,ABCD3,ABCG1,ACP5,ADAM28,ADAMTS9,ADARB1,ADRA2A,ALDH1B1,ALOX5AP,AMPD3,BAG2,BAMBI,BCL2A1,CASP1,CCL19,CCL3,CCL4,CCL8,CCR1,CD36,CD4,CD74,CD83,CD86,CNN1,CP,CSF1R,CSTA,CTSZ,CXCL2,CXCL5,CXCR4,CYBA,CYP1B1,DMD,EDN1,ENAH,ENPP1,FABP5,FCGR1A,FGF2,GK,GPR34,HDAC9,HK2,ICAM1,IER3,IL10RA,IL1RN,IL32,ITGAL,ITGAM,ITGB2,KYNU,LIPA,MAP2,MCAM,MMP12,MMP7,MMP9,MSR1,MYLK,NR4A3,ODC1,PCDH7,PIK3CG,PLAUR,POSTN,PRDM1,SAA1,…	92 (9)	8
NMRAL1	0.128	other	IKBKB,NFKB (complex),NMRAL1	2	Inhibited	-4.565	1.08E-15	7.00E-04	ABCA1,ABCD3,ABCG1,ACP5,ADAMTS9,ADRA2A,ALDH1B1,AMPD3,APOE,BAG2,BAMBI,BCL2A1,CASP1,CCL19,CCL3,CCL4,CCL5,CCL8,CCR1,CD74,CD83,CD86,CP,CSF1R,CTSB,CTSZ,CXCL16,CXCL2,CXCL5,CXCR4,CYBA,CYBB,CYP1B1,EDN1,ENPP1,FABP5,FCGR1A,GPR34,HDAC9,HK2,ICAM1,IER3,IL10RA,IL1RN,IL32,IL7R,ITGAL,KYNU,MMP9,MYLK,ODC1,PCDH7,PLAUR,PRDM1,SAA1,SELPLG,SERPINE2,SGK1,SH3RF1,SLC16A3,SLC2A12,SOCS3,SPP1,TFEC,TLR2,TMEM176B,TNC,TNFAIP3,TN…	73 (3)	2
nitro-conjugated linoleic acid		chemical - endogenous mammalian	IRF3,nitro-conjugated linoleic acid,STING1,TBK1	2	Inhibited	-4.564	1.77E-07	3.22E-02	C15orf48,CALHM6,CASP1,CCL19,CCL3,CCL5,CD83,CLIC4,COLEC12,CX3CR1,CXCL2,CXCL5,EDN1,EVI2A,FCGR1A,GMFG,HOPX,ICAM1,IL11RA,IRF8,ITGAM,MARCO,MMP12,MMP9,PLAUR,PTPRC,S100A9,SGK1,SLC11A1,SOCS3,TLR2,TNFAIP3,TNFSF10,VCAM1,ZEB1	35 (4)	3
CXA-10		chemical drug	CXA-10,IRF3,STING1,TBK1	2	Inhibited	-4.564	1.77E-07	3.22E-02	C15orf48,CALHM6,CASP1,CCL19,CCL3,CCL5,CD83,CLIC4,COLEC12,CX3CR1,CXCL2,CXCL5,EDN1,EVI2A,FCGR1A,GMFG,HOPX,ICAM1,IL11RA,IRF8,ITGAM,MARCO,MMP12,MMP9,PLAUR,PTPRC,S100A9,SGK1,SLC11A1,SOCS3,TLR2,TNFAIP3,TNFSF10,VCAM1,ZEB1	35 (4)	3
9-nitrooleic acid		chemical - endogenous mammalian	9-nitrooleic acid,IRF3,STING1,TBK1	2	Inhibited	-4.564	1.77E-07	3.22E-02	C15orf48,CALHM6,CASP1,CCL19,CCL3,CCL5,CD83,CLIC4,COLEC12,CX3CR1,CXCL2,CXCL5,EDN1,EVI2A,FCGR1A,GMFG,HOPX,ICAM1,IL11RA,IRF8,ITGAM,MARCO,MMP12,MMP9,PLAUR,PTPRC,S100A9,SGK1,SLC11A1,SOCS3,TLR2,TNFAIP3,TNFSF10,VCAM1,ZEB1	35 (4)	3
erbstatin		chemical - endogenous non-mammalian	erbstatin,NFKB (complex),PI3K (complex)	2	Inhibited	-4.500	2.97E-11	3.80E-02	ABCA1,ABCD3,ABCG1,ADAM28,ADAMTS9,ADRA2A,ALDH1B1,ALOX5AP,APOE,BAG2,BAMBI,BCL2A1,CASP1,CCL3,CCL4,CCL5,CCL8,CCR1,CD74,CD83,CD86,CXCL2,CXCL5,CXCR4,CYBB,ENPP1,FABP5,FCGR1A,GPR34,HDAC9,ICAM1,IER3,IL10RA,IL1RN,IL32,ITGAL,ITGAM,ITGB2,KYNU,MAP2,MCAM,MMP12,MMP9,MYLK,ODC1,PIK3CG,PLAUR,POSTN,PRDM1,SAA1,SELPLG,SGK1,SH3RF1,SLC16A3,SLC2A12,SOCS3,SPP1,TFEC,TLR2,TNFAIP3,TNFRSF11A,TNFSF10,TREM1,VCAM1	64 (3)	2
CITED2	0.314	transcription regulator	CITED2	1	Inhibited	-4.491	2.70E-06	6.60E-03	ADAP2,ARL4A,C15orf48,C5AR1,CALHM6,CD86,CYBB,HOPX,ICAM1,IL1RN,IRF8,ITGA4,KYNU,LCP2,LEFTY2,MARCHF1,NUB1,RGS1,SLAMF7,SLAMF8,SLC1A3,TAGAP,TLR7,TNFAIP3	24 (1)	1
ACE2	-0.422	peptidase	ACE2,AGT,AKT (family),ANGPT2,CAT,ERK1/2 (family),KNG1,MMP2,NADPH OXIDASE (complex),NFKB (complex),NFKBIA,NOS3,RELA,SMAD2/3 (family),STAT3	2	Inhibited	-4.475	4.52E-18	2.61E-02	ABCA1,ABCD3,ABCG1,ACP5,ADAMTS9,ADRA2A,AGTR1,AIF1,ALDH1B1,ALDH1L1,ALOX5,ALOX5AP,AMPD3,APOE,ARHGEF9,ARL4C,BAG2,BAMBI,BCL2A1,C5AR1,CALHM6,CASP1,CCL19,CCL3,CCL4,CCL5,CCL8,CCR1,CD14,CD163,CD209,CD28,CD36,CD83,CDK8,CDKN3,CEP70,CFI,CHI3L1,CHI3L2,COL14A1,CP,CPM,CR1,CSF2RB,CSPG4,CTSB,CTSS,CTSZ,CX3CR1,CXADR,CXCL14,CXCL2,CXCL5,CXCR4,CYBA,CYBB,CYP1B1,DAB2,DAPK1,DNAJB4,DOCK8,EDN1,EMCN,ENPP1,ETS1,FABP5,FCER1G,…	168 (15)	15
ruboxistaurin		chemical drug	OCLN,PKC (family),PRKCB,ruboxistaurin,SPI1,TNNI3	2	Inhibited	-4.423	1.30E-10	9.70E-03	ABCA1,ACP5,BLNK,C3AR1,CCL3,CCR1,CD14,CD180,CD209,CD36,CD4,CD83,CD86,CNN1,CSF1R,CTSB,CTSS,CXCR4,CYBB,DAB2,DMD,EDN1,FCER1G,FGF2,HK2,ICAM1,IL1RN,IL7R,ITGA4,ITGAM,LIPA,MARCKS,MMP7,MMP9,NCF4,NR4A3,PIK3CG,PRDM1,PTPN6,PTPRC,SPP1,TFEC,TLR2,TNFRSF11A,TNFSF10,TREM1	46 (6)	6
PRDM16	-0.732	transcription regulator	ADAM17,AKT1,AKT2,APP,CAMKII (complex),CAT,CDH1,CREB (family),CTBP (family),CTBP1,CTNNB1,CYP19A1,ESR1,ESR2,ESRRA,ESRRG,FOXO1,glucocorticoid,IL2,JUN,MEF2C,MMP2,MMP9,NFE2L2,NFKB (complex),NFKB (family),NFKBIA,NR1H3,NR5A2,NRF1,NRIP1,PGR,PI3K (complex),PPARA,PPARD,PPARG,PPARGC1A,PPARGC1B,PRDM16,progesterone,RAC1,RB (family),RB1,RELA,RHOA,RXRA,SAT1,SMAD2,SMAD4,SOD (family),STAT1,STAT3,STAT5A/B (family)…	3	Inhibited	-4.397	3.15E-16	1.70E-02	AASS,ABAT,ABCA1,ABCD3,ABCG1,ACADL,ACTN2,ADAM28,ADAMDEC1,ADAMTS9,ADARB1,ADTRP,AGTR1,AIF1,AK3,ALDH1B1,AMIGO2,ANGPTL1,ANKH,ANO1,APOE,AQP9,ARHGAP18,ARHGEF9,ARID5B,ARRB2,BAG2,BAMBI,BARD1,BCAT1,BLNK,BMP2K,BMPR1A,C1QA,C1QB,C1QC,C2,C4B,CAP2,CARMIL1,CASQ2,CCL19,CCL5,CCPG1,CD209,CD28,CD300A,CD36,CD4,CEP55,CFL2,CHI3L1,CHI3L2,CHMP4C,CKB,CLIC4,CNN1,COL13A1,COL4A5,COLEC12,CORO1A,CSF2RB,CSTA,CTPS1,CTSC,CTSS,CXA…	291 (59)	59
PRMT2	-0.366	enzyme	ESR1,NFKB (complex),PRMT1,PRMT2	2	Inhibited	-4.382	2.37E-12	3.64E-02	AASS,ABCD3,ABCG1,ADAMTS9,ADRA2A,ALDH1B1,ALOX5,APCDD1,APOE,AQP9,ARHGAP18,ARHGEF9,BAG2,BAMBI,BCL2A1,CA12,CAP2,CASP1,CASQ2,CCL3,CCL4,CCL5,CCL8,CCPG1,CD74,CD83,CD86,CDKN3,CEP70,CFL2,CLEC7A,CP,CTSC,CTSS,CXADR,CXCL16,CXCL2,CXCL5,CXCR4,CYBB,CYP1B1,DAB2,DCBLD2,DLG1,DNAJC21,EDN1,EIF5A2,ELN,ENAH,ENPP1,ENY2,ETS1,FABP5,FCGR1A,GPR34,GPR37,GRIA2,GULP1,HACD1,HDAC9,ICAM1,IL10RA,IL1RN,IL32,IL7R,ITGAL,KCNMA1,KIF20…	120 (4)	3
OPA1	-0.443	enzyme	GLB1,LIPE,NFKB (complex),OPA1,PNPLA2	2	Inhibited	-4.366	1.47E-13	3.50E-03	ABCA1,ABCD3,ABCG1,ACADL,ADAMTS9,ADRA2A,ALDH1B1,APOE,BAG2,BAMBI,BCL2A1,C1QA,C1QB,C1QC,CASP1,CCL3,CCL4,CCL5,CCL8,CD74,CD83,CD86,CTSB,CTSZ,CXCL2,CXCL5,CXCR4,CYBB,ENPP1,ETS1,FABP5,FCGR1A,GK,GPR34,HDAC9,ICAM1,IER3,IL10RA,IL1RN,IL32,IL7R,ITGAL,KYNU,MMP9,MSR1,MYLK,ODC1,PLAUR,PRDM1,RBP4,RUNX2,S100A9,SAA1,SELPLG,SH3RF1,SLC16A1,SLC16A3,SLC2A12,SOCS3,SPP1,TFEC,TGFB2,TLR2,TNFAIP3,TNFSF10,TREM2,TYROBP,VCAM1	68 (5)	5
ZC3H12C	0.299	other	STAT1,ZC3H12C	2	Inhibited	-4.352	4.88E-07	4.99E-02	ABCA1,C4B,CALHM6,CASP1,CCL3,CCL5,CD14,CD86,CTSS,CX3CR1,EDN1,FCER1G,FGF2,GPR34,HAVCR2,ICAM1,IFI30,IL31RA,IRF8,ITGAX,JAK2,LY96,MMP9,PECAM1,PHACTR1,PLA2G7,SAA2,SLAMF8,SOCS3,TLR8,TNFSF10,UCP2,VSIG4	33 (2)	2
PX-12		chemical drug	AP1 (complex),MAPK8,NFE2L2,NFKB (complex),PX-12,TGM2	2	Inhibited	-4.347	7.59E-15	1.82E-02	ABCA1,ABCD3,ABCG1,ACP5,ADAMTS9,ADARB1,ADRA2A,ALDH1B1,APOE,AQP9,BAG2,BAMBI,BCL2A1,C1QA,C1QC,C5AR1,CASP1,CCL3,CCL4,CCL8,CCR1,CD14,CD163,CD300A,CD83,CD86,COX11,CP,CSTA,CX3CR1,CXCL16,CXCL2,CXCL5,CXCR4,CYBB,CYP1B1,DNAJB5,DSTN,EDN1,ELN,EMCN,ENPP1,EVI2A,F13A1,FCER1G,FCGR1A,GIMAP2,GIMAP6,GK,GLS,GPR34,HDAC9,HK2,HLA-DMA,ICAM1,IER3,IL10RA,IL32,IL7R,ITGAL,ITGAM,ITGAX,JPH2,KYNU,LCP2,LILRB2,LST1,MAF,MAFB,MCTP1…	112 (6)	6
HIVEP1	0.172	transcription regulator	HIVEP1,NFKB (complex)	2	Inhibited	-4.276	2.39E-10	2.52E-02	ABCD3,ABCG1,ADAMTS9,ADRA2A,ALDH1B1,APOE,BAG2,BAMBI,BCL2A1,CASP1,CCL3,CCL4,CCL5,CCL8,CD74,CD83,CD86,CXCL2,CXCL5,CXCR4,CYBB,ENPP1,ETS1,FABP5,FCER1G,FCGR1A,GPR34,HDAC9,ICAM1,IER3,IL10RA,IL1RN,IL32,IL7R,ITGAL,KYNU,LY96,MMP9,MYLK,ODC1,PLAUR,PRDM1,SAA1,SELPLG,SH3RF1,SLC16A3,SLC2A12,SOCS3,SPP1,TFEC,TLR2,TLR8,TNFAIP3,TNFSF10,TNFSF13B,VCAM1	56 (2)	2
N-acetyl-L-cysteine		chemical drug	N-acetyl-L-cysteine	1	Inhibited	-4.243	6.77E-09	7.60E-03	ACP5,BCL2A1,CASP1,CCL3,CCL4,CCL5,CD36,CD86,CXCL2,CXCR4,CYBA,CYBB,EDN1,FGF2,HK2,HLA-DRA,ICAM1,ITGA4,ITGAM,KYNU,LY96,MMP9,MSR1,MYOCD,NCF2,PGR,PLAUR,RUNX2,SLC16A1,SPP1,TNC,VCAM1	32 (1)	1
verapamil		chemical drug	26S PROTEASOME (complex),ABCC1,AKT (family),CACNA1D,CALPAIN (complex),CASP8,ERK1/2 (family),IL2,KCNJ6,L-TYPE CALCIUM CHANNEL (complex),MAPK (family),MMP9,SLC9A1,TNF,verapamil	2	Inhibited	-4.225	2.93E-21	9.70E-03	ABCA1,ACP5,ADAM8,ADCY5,AGTR1,AIMP1,ALOX5,ALOX5AP,AMPD3,ANKH,ANPEP,APOE,AQP9,ARHGAP18,ARID5B,BAMBI,BCL2A1,BMPR1A,C15orf48,C1QA,C5AR1,CAMK2N1,CARMIL1,CASP1,CCL19,CCL23,CCL3,CCL4,CCL5,CCL8,CCR1,CD14,CD209,CD28,CD36,CD4,CD52,CD74,CD83,CD86,CEMIP,CHI3L1,CLEC5A,CLIC4,CNN1,CPM,CRY1,CSF1R,CSF2RB,CTSC,CTSS,CTSZ,CX3CR1,CXCL16,CXCL2,CXCL5,CXCR4,CYBA,CYBB,CYP1B1,CYTH4,CYTIP,DAPK1,DCBLD2,DMD,DOCK8,EDN1,ENAH,E…	195 (15)	15
IKK-beta activation modulator 1		chemical drug	IKBKB,IKK-beta activation modulator 1,MAP3K1	2	Inhibited	-4.217	6.44E-12	7.00E-04	ABCA1,ACP5,AMPD3,CCL19,CCL3,CCL4,CCL5,CCR1,CP,CSF1R,CSTA,CTSB,CTSZ,CXCL16,CXCL2,CXCL5,CYBA,CYP1B1,EDN1,ETS1,HK2,ICAM1,IL1RN,MMP9,PCDH7,PGR,PLAUR,RUNX2,SERPINE2,SGK1,SOCS3,SPP1,TMEM176B,TNC,TNFAIP3,TNFSF8,TOP2A,TPH1,TPM2,TRPC1,VCAM1	41 (3)	2
PIAS4	-0.082	transcription regulator	AR,CEBPD,IFN BETA (family),JAK (family),LEF1,NFKB1,PIAS4,SIRT1,SMAD3,SP1,STAT1,STAT3,STAT4	2	Inhibited	-4.203	7.01E-15	4.63E-02	AASS,ABCG1,ACADL,ADGRA3,AGTR1,AIF1,ALOX5AP,AMPD3,ANKH,ANO1,APOC1,APOE,ARHGAP15,ARHGEF26,ARRB2,BAG2,BAMBI,C2,C3AR1,C3orf70,C4B,CA12,CASP1,CASQ2,CCL19,CCL3,CCL4,CCL8,CCR1,CD14,CD163,CD209,CD36,CD74,CEP70,CHI3L1,CORO1A,CP,CTSB,CTSS,CXCL14,CXCL16,CYBB,DAPK1,DMD,DMPK,EDN1,ELN,EMILIN2,EPPK1,ETS1,FABP5,FYB1,GLS,GPR65,GRIA2,HAVCR2,HCK,HOPX,ID4,IER3,IFI30,IGHG1,IGHM,IL1RN,IL2RG,IL31RA,IL7,IRF8,ITGAM,ITGAX…	159 (13)	12
ZFA-fmk		chemical reagent	CASP3,CASP6,CTSB,NFKB (complex),PLAU,ZFA-fmk	2	Inhibited	-4.202	8.72E-11	2.63E-02	ABCD3,ABCG1,ADAMTS9,ADRA2A,ALDH1B1,APOE,BAG2,BAMBI,BCL2A1,C5AR1,CASP1,CCL3,CCL4,CCL5,CCL8,CD74,CD83,CD86,CXCL2,CXCL5,CXCR4,CYBB,ENPP1,ETS1,FABP5,FCGR1A,GPR34,HDAC9,HLA-DMA,ICAM1,IER3,IL10RA,IL1RN,IL32,IL7R,ITGAL,KYNU,MMP12,MMP9,MYLK,ODC1,PIK3CG,PLAUR,PRDM1,RUNX2,S100A9,SAA1,SELPLG,SH3RF1,SLC16A3,SLC2A12,SOCS3,SPP1,TFEC,TLR2,TNFAIP3,TNFSF10,VCAM1	58 (6)	5
YOD1	-0.275	enzyme	IRF3,ITCH,MAVS,NFKB (complex),RELA,TRIM33,YAP/TAZ (family),YOD1	2	Inhibited	-4.196	8.60E-15	3.60E-03	ABCD3,ABCG1,ACADL,ADAMTS9,ADRA2A,ALDH1B1,ALOX5AP,APOE,BAG2,BAMBI,BCL2A1,CALHM6,CCL19,CCL3,CCL4,CCL5,CD14,CD28,CD74,CD86,CHI3L1,CLIC4,COLEC12,CX3CR1,CXCL2,CXCL5,CXCR4,CYBB,DOCK8,ELN,ENPP1,ETS1,FABP5,FCGR1A,FGF2,GPR34,HDAC9,HLA-DMA,HLA-DMB,HLA-DPA1,HLA-DQB1,HLA-DRA,HLA-DRB1,HLA-DRB5,IER3,IGHG1,IL10RA,IL11RA,IL1RN,IL32,IL7R,IRF8,ITGAL,KYNU,LEFTY2,MMP7,MMP9,MYLK,ODC1,PECAM1,PRDM1,PRKG1,PTGER4,PTPN11,…	82 (8)	8
phenylbutazone		chemical drug	CHUK,NFKB (complex),phenylbutazone,PTGIS,PTGS1,PTGS2	2	Inhibited	-4.181	4.45E-18	6.00E-04	ABCD3,ABCG1,ACP5,ADAMTS9,ADCY5,ADRA2A,AIF1,ALDH1B1,AMPD3,APOE,BAG2,BAMBI,BCL2A1,C5AR1,CAPN6,CASP1,CCL3,CCL4,CCL5,CCL8,CCR1,CD83,CD86,CLEC7A,CP,CTSB,CTSZ,CXCL2,CXCL5,CXCR4,CYBA,CYBB,CYP1B1,EDN1,ENAH,ENPP1,ETS1,FABP5,FCGR1A,FGF2,GPR34,HDAC9,HK2,HLA-DMA,HLA-DMB,ICAM1,IER3,IL10RA,IL1RN,IL32,IL7R,ITGAL,KYNU,MMP9,MSR1,MYLK,NKD1,NTN1,ODC1,PECAM1,PIK3CG,PLAUR,PLXNC1,PRDM1,PTGER4,PTGS1,PYGB,RUNX2,SAA1,SEL…	87 (6)	6
SMAD1/5/9 (family)		group	ADAM17,AKT (family),AKT1,APP,AR,CAMKII (complex),CEBPA,CREB (family),CTCF,DDX5,ERK1/2 (family),ESR1,glucocorticoid,IL2,IRS1,JUN,let-7 (includes others),MMP2,MMP9,NFE2L2,NFKB (complex),NFKB (family),NFKBIA,P38 MAPK (family),PGR,PI3K (complex),PPARA,PPARG,PPARGC1A,progesterone,RAC1,RELA,RHOA,SAT1,SMAD1,SMAD1/5/9 (family),SMAD2,SMAD5,STAT1,STAT3,STAT5A/B (family),STAT5B,TP53	3	Inhibited	-4.168	1.85E-15	1.86E-02	AASS,ABAT,ABCA1,ABCG1,ACTN2,ADAM28,ADAMDEC1,ADAMTS9,ADARB1,ADGRA3,ADTRP,AGTR1,AIF1,AK3,ALDH1B1,ANGPTL1,ANKH,APCDD1,APOE,AQP9,ARHGAP18,ARHGEF9,ARL4C,ARRB2,BAG2,BARD1,BCAT1,BMP2K,BMPR1A,C1QB,C1QC,C2,C4B,CAP2,CARMIL1,CCL19,CCL5,CCPG1,CD209,CD28,CD300A,CD36,CD4,CD83,CDK8,CEP55,CFL2,CHI3L1,CHI3L2,CHMP4C,CKB,CKS2,CLEC7A,CLIC4,CNN1,COL13A1,CORO1A,COX11,CPM,CSF2RB,CSTA,CTPS1,CTSS,CTSZ,CX3CR1,CXADR,CXCL14…	282 (43)	42
INSIG1	-0.182	other	INSIG1	1	Inhibited	-4.123	1.08E-06	4.90E-03	ABCA1,ABCG1,ALOX5AP,APOC1,APOE,CCL5,CLEC7A,CXCR4,FABP5,IRF8,LIPA,MARCO,PLA2G7,PTGS1,S100A9,SELPLG,VNN1	17 (1)	1
resiniferatoxin		chemical drug	AP1 (complex),ERK (family),IKK (complex),JNK (family),NFKB (complex),PRKCA,resiniferatoxin,STAT1	2	Inhibited	-4.098	1.60E-13	3.65E-02	ABCA1,ABCD3,ABCG1,ACP5,ADAMTS9,ADARB1,ADRA2A,ALDH1B1,APOE,BAG2,BAMBI,BCL2A1,C4B,CALHM6,CASP1,CCL3,CCL4,CCL5,CCL8,CCR1,CD14,CD209,CD36,CD74,CD83,CD86,CKS2,CSTA,CTSB,CTSS,CX3CR1,CXCL2,CXCL5,CXCR4,ENPP1,FABP5,FCER1G,FCGR1A,GK,GLS,GPR34,HAVCR2,HDAC9,IER3,IFI30,IL10RA,IL1RN,IL31RA,IL32,IL7R,IRF8,ITGA4,ITGAL,ITGAM,ITGAX,ITGB2,JAK2,KYNU,LY96,MAFB,MCAM,MMP7,MYLK,ODC1,PHACTR1,PLAUR,POSTN,PRDM1,RRM2,RUNX2,…	86 (8)	7
DOK3	1.253	other	DOK3,INPP5D,MAPK14,MAPK8,NFKB (complex)	2	Inhibited	-4.096	7.96E-13	1.66E-02	ABCA1,ABCD3,ABCG1,ACP5,ADAMTS9,ADARB1,ADRA2A,ALDH1B1,ALOX5AP,BAG2,BAMBI,BCL2A1,CASP1,CCL3,CCL4,CCL5,CCL8,CD36,CD83,CD86,COLEC12,CSTA,CXCL16,CXCL2,CXCL5,CXCR4,DAB2,ENPP1,ETS1,FABP5,FCGR1A,FCGR3B,GK,GPR34,HDAC9,ICAM1,IER3,IGHG1,IGHM,IL10RA,IL1RN,IL32,IL7R,ITGAL,KYNU,MMP7,MMP9,MSR1,MYLK,NR4A3,ODC1,P2RX7,PLA2G7,PLAUR,PRDM1,RGS1,RUNX2,S100A9,SAA1,SELPLG,SGK1,SH3RF1,SLC16A3,SLC2A12,SOCS3,SPP1,TFEC,TNFA…	73 (5)	4
resolvin D2		chemical - endogenous mammalian	NFKB (complex),resolvin D2	2	Inhibited	-4.082	2.52E-10	1.89E-02	ABCD3,ABCG1,ADAMTS9,ADRA2A,ALDH1B1,APOE,BAG2,BAMBI,BCL2A1,CASP1,CCL3,CCL4,CCL5,CCL8,CD74,CD83,CD86,CXCL2,CXCL5,CXCR4,CYBB,ENPP1,ETS1,FABP5,FCGR1A,GPR34,HDAC9,ICAM1,IER3,IL10RA,IL1RN,IL32,IL7R,ITGAL,ITGB2,KYNU,LY96,MMP9,MYLK,ODC1,PLAUR,PRDM1,SAA1,SELPLG,SH3RF1,SLC16A3,SLC2A12,SOCS3,SPP1,TFEC,TLR2,TNFAIP3,TNFSF10,VCAM1	54 (2)	2
indole		chemical - endogenous mammalian	indole,MPO,NADPH OXIDASE (complex),NFKB (complex)	2	Inhibited	-4.082	3.77E-10	2.73E-02	ABCD3,ABCG1,ADAMTS9,ADRA2A,ALDH1B1,APOE,BAG2,BAMBI,BCL2A1,CASP1,CCL3,CCL4,CCL5,CCL8,CD74,CD83,CD86,CXCL2,CXCL5,CXCR4,CYBB,EDN1,ENPP1,ETS1,FABP5,FCGR1A,GPR34,HDAC9,ICAM1,IER3,IL10RA,IL1RN,IL32,IL7R,ITGAL,KYNU,MMP12,MMP9,MYLK,ODC1,PLAUR,PRDM1,SAA1,SELPLG,SH3RF1,SLC16A3,SLC2A12,SOCS3,SPP1,TFEC,TLR2,TNFAIP3,TNFSF10,VCAM1	54 (4)	3
17-epi-resolvin D1		chemical - endogenous mammalian	17-epi-resolvin D1,C/EBP (family),NFKB (complex)	2	Inhibited	-4.082	3.77E-10	2.53E-02	ABCD3,ABCG1,ADAMTS9,ADRA2A,ALDH1B1,APOE,BAG2,BAMBI,BCL2A1,CASP1,CCL3,CCL4,CCL5,CCL8,CD74,CD83,CD86,CSF1R,CXCL2,CXCL5,CXCR4,CYBB,ENPP1,ETS1,FABP5,FCGR1A,GPR34,HDAC9,ICAM1,IER3,IL10RA,IL1RN,IL32,IL7R,ITGAL,KYNU,MMP9,MYLK,ODC1,PLAUR,PRDM1,PTAFR,SAA1,SELPLG,SH3RF1,SLC16A3,SLC2A12,SOCS3,SPP1,TFEC,TLR2,TNFAIP3,TNFSF10,VCAM1	54 (3)	2
arachidonyltrifluoromethane		chemical reagent	arachidonyltrifluoromethane,ERK1/2 (family),GRIN1,NFKB (complex),PKC (family),PLA2G4A,PPARG,TNF	2	Inhibited	-4.047	6.14E-20	1.14E-02	AASS,ABCD3,ABCG1,ACP5,ADAM8,ADAMTS9,ADCY5,ADRA2A,AGTR1,AIMP1,ALDH1B1,ALOX5,ALOX5AP,AMPD3,ANPEP,AQP9,ARHGAP18,ARID5B,BAG2,BAMBI,BCL2A1,BMPR1A,C15orf48,C5AR1,CASP1,CCL19,CCL23,CCL3,CCL4,CCL5,CCL8,CD14,CD209,CD28,CD36,CD74,CD83,CD86,CEMIP,CHI3L1,CLEC5A,CLIC4,CRY1,CSF1R,CSF2RB,CTPS1,CTSC,CTSS,CTSZ,CX3CR1,CXCL14,CXCL16,CXCL2,CXCR4,CYBB,CYP1B1,CYTIP,DAPK1,DCBLD2,DENND2D,DMD,DOCK8,ENAH,ENPP1,FCER1G,FCGR…	178 (8)	7
N-acetylserotonin		chemical - endogenous mammalian	CASP3,N-acetylserotonin,NFKB (complex),NTRK2	2	Inhibited	-4.036	1.16E-10	2.46E-02	ABCD3,ABCG1,ADAMTS9,ADRA2A,ALDH1B1,APOE,BAG2,BAMBI,BCL2A1,CAP2,CCL3,CCL4,CCL5,CCL8,CD74,CD83,CD86,CXCL2,CXCL5,CXCR4,CYBB,CYTH4,DAB2,DAPK1,DOCK2,ENPP1,ETS1,FABP5,FCGR1A,GPR34,HDAC9,ICAM1,IER3,IKZF1,IL10RA,IL1RN,IL32,IL7R,ITGAL,KYNU,MAF,MMP9,MYLK,ODC1,PLAUR,PRDM1,PYCARD,RIMS3,SAA1,SELPLG,SH3RF1,SLC16A3,SLC2A12,SOCS3,SPP1,TFEC,TLR2,TNFAIP3,VCAM1	59 (4)	3
glabridin		chemical - endogenous non-mammalian	AMPK (complex),glabridin,IRF3,NFKB (complex),PKC (family),REL,SOD (family),STING1	2	Inhibited	-4.013	2.97E-12	3.71E-02	ABCA1,ABCD3,ABCG1,ADAMTS9,ADRA2A,ALDH1B1,APOE,BAG2,BAMBI,BARD1,BCL2A1,C15orf48,CALHM6,CASP1,CCL19,CCL3,CCL4,CCL5,CCL8,CD36,CD4,CD74,CD83,CD86,CLIC4,CNN1,COLEC12,CTSB,CX3CR1,CXCL2,CXCL5,CXCR4,CYBB,DMD,EDN1,ENPP1,ETS1,EVI2A,FABP5,FCGR1A,FGF2,GMFG,GPR34,HDAC9,HLA-DRA,HOPX,ICAM1,IER3,IGHG1,IL10RA,IL11RA,IL1RN,IL32,IL7R,IRF8,ITGAL,ITGAM,KYNU,LIPA,MMP12,MMP9,MYLK,NR4A3,ODC1,PLAUR,PRDM1,PTPRC,RUNX2,S100…	85 (8)	7
LIMK2	0.208	kinase	CFL1,COFILIN (family),F ACTIN (complex),LIMK2,NFKB (complex),PLD1	3	Inhibited	-4.009	3.96E-11	9.60E-03	ABCD3,ABCG1,ADAMTS9,ADRA2A,ALDH1B1,APOE,BAG2,BAMBI,BCL2A1,CASP1,CCL3,CCL4,CCL5,CCL8,CD36,CD74,CD83,CTSS,CXCL2,CXCL5,CXCR4,CYBB,DSTN,ENPP1,ETS1,FABP5,FCGR1A,GPR34,HDAC9,ICAM1,IER3,IL10RA,IL1RN,IL32,IL7R,ITGAL,KYNU,MMP9,MYLK,NR4A3,ODC1,PLAUR,PRDM1,SAA1,SELPLG,SH3RF1,SLC16A3,SLC2A12,SOCS3,SPP1,TFEC,TLR2,TNFAIP3,TNFSF10,VCAM1,ZEB1	56 (6)	4
TESK2	-0.096	kinase	CFL1,COFILIN (family),F ACTIN (complex),NFKB (complex),PLD1,TESK2	3	Inhibited	-4.009	3.96E-11	9.60E-03	ABCD3,ABCG1,ADAMTS9,ADRA2A,ALDH1B1,APOE,BAG2,BAMBI,BCL2A1,CASP1,CCL3,CCL4,CCL5,CCL8,CD36,CD74,CD83,CTSS,CXCL2,CXCL5,CXCR4,CYBB,DSTN,ENPP1,ETS1,FABP5,FCGR1A,GPR34,HDAC9,ICAM1,IER3,IL10RA,IL1RN,IL32,IL7R,ITGAL,KYNU,MMP9,MYLK,NR4A3,ODC1,PLAUR,PRDM1,SAA1,SELPLG,SH3RF1,SLC16A3,SLC2A12,SOCS3,SPP1,TFEC,TLR2,TNFAIP3,TNFSF10,VCAM1,ZEB1	56 (6)	4
ritlecitinib		chemical drug	IL15,IL2,IL21,IL4,IL7,JAK3,ritlecitinib	2	Inhibited	-4.004	1.23E-19	1.00E-04	ABCA1,ACP5,ADAM8,ALOX5,ALOX5AP,ANO1,BCAT1,BCL2A1,BLNK,C15orf48,C5AR1,CALHM6,CAMK2G,CAMK2N1,CARD16,CCL18,CCL19,CCL23,CCL3,CCL4,CCR1,CD14,CD163,CD209,CD300A,CD36,CD74,CD83,CD84,CD86,CKB,CLEC7A,CLIP1,CSF1R,CSF2RB,CSTA,CTSC,CXCL16,CXCR4,CYBB,CYTH4,CYTIP,DENND2D,EDN1,EIF4E,ETS1,FBP1,FCER1G,FCGR1A,FCGR2B,GPLD1,HAVCR2,HCK,HK2,HLA-DMA,HLA-DMB,HLA-DPA1,HLA-DQB1,HLA-DRA,HLA-DRB1,HLA-DRB5,HOPX,HP,ICAM1,IFI3…	132 (7)	6
NC9		chemical reagent	FOCAL ADHESION KINASE (family),NC9,SRC (family),TGM2	2	Inhibited	-4.004	3.19E-07	8.70E-03	AQP9,BCL2A1,C5AR1,CCL3,CD36,CD74,CD86,COX11,CX3CR1,FCER1G,FGF2,GIMAP2,GIMAP6,ICAM1,IL10RA,ITGAM,ITGAX,ITGB2,KRT14,LILRB2,MAFB,MMP9,NCF2,OLFM4,PALLD,PTGS1,RUNX2,SLAMF7,SLC16A1,TYROBP,VCAM1,VSIG4,ZEB1	33 (4)	3
vinpocetine		chemical drug	IKBKB,IKK (complex),NFKB (complex),PDE (family),PDE4 (family),PDE5A,vinpocetine	2	Inhibited	-3.989	1.42E-16	6.00E-04	ABCA1,ABCD3,ABCG1,ACP5,ADAMTS9,ADRA2A,ALDH1B1,AMPD3,APOE,BAG2,BAMBI,BCL2A1,CASP1,CCL19,CCL3,CCL4,CCL5,CCL8,CCR1,CD14,CD163,CD74,CD83,CD86,CP,CSF1R,CTSB,CTSZ,CXCL16,CXCL2,CXCR4,CYBA,CYBB,CYP1B1,EDN1,ENPP1,FABP5,FCGR1A,GPR34,HDAC9,HK2,ICAM1,IER3,IL10RA,IL1RN,IL32,IL7R,ITGAL,KYNU,MYLK,NR4A3,ODC1,PCDH7,PLAUR,PRDM1,PRKG1,PTGS1,S100A9,SAA1,SELPLG,SERPINE2,SGK1,SH3RF1,SLC16A3,SLC2A12,SOCS3,SPP1,TFEC,TLR…	77 (7)	7
vamorolone		chemical drug	NFKB (complex),vamorolone	2	Inhibited	-3.983	4.18E-10	2.06E-02	ABCD3,ABCG1,ADAMTS9,ADRA2A,ALDH1B1,APOE,BAG2,BAMBI,BCL2A1,CASP1,CCL3,CCL4,CCL5,CCL8,CD74,CD83,CD86,CXCL2,CXCL5,CXCR4,CYBB,DMD,ENPP1,ETS1,FABP5,FCGR1A,GPR34,HDAC9,ICAM1,IER3,IL10RA,IL1RN,IL32,IL7R,ITGAL,KYNU,MMP9,MYLK,ODC1,PLAUR,PRDM1,SAA1,SELPLG,SH3RF1,SLC16A3,SLC2A12,SOCS3,SPP1,TFEC,TLR2,TNFAIP3,TNFSF10,VCAM1	53 (2)	2
fosfomycin		chemical drug	fosfomycin,NFKB (complex)	2	Inhibited	-3.983	4.53E-10	2.26E-02	ABCD3,ABCG1,ADAMTS9,ADRA2A,ALDH1B1,APOE,BAG2,BAMBI,BCL2A1,CASP1,CCL3,CCL4,CCL5,CCL8,CD74,CD83,CD86,CXCL2,CXCL5,CXCR4,CYBB,ENPP1,ETS1,FABP5,FCGR1A,GPR34,HDAC9,ICAM1,IER3,IL10RA,IL1RN,IL32,IL7R,ITGAL,KYNU,MMP9,MYLK,ODC1,PLAUR,PRDM1,PTAFR,SAA1,SELPLG,SH3RF1,SLC16A3,SLC2A12,SOCS3,SPP1,TFEC,TLR2,TNFAIP3,TNFSF10,VCAM1	53 (2)	2
DLEU7	-0.020	other	DLEU7,NFAT (complex),NFKB (complex)	2	Inhibited	-3.983	5.76E-10	2.54E-02	ABCD3,ABCG1,ADAMTS9,ADRA2A,AIF1,ALDH1B1,APOE,BAG2,BAMBI,BCL2A1,CASP1,CCL3,CCL4,CCL5,CCL8,CD74,CD83,CD86,CXCL2,CXCL5,CXCR4,CYBB,ENPP1,ETS1,FABP5,FCGR1A,GPR34,HDAC9,ICAM1,IER3,IL10RA,IL1RN,IL32,IL7R,ITGAL,KYNU,MMP9,MYLK,ODC1,PLAUR,PRDM1,SAA1,SELPLG,SH3RF1,SLC16A3,SLC1A3,SLC2A12,SOCS3,TFEC,TLR2,TNFAIP3,TNFSF10,VCAM1	53 (3)	2
ZBTB32	0.065	transcription regulator	NFKB (complex),ZBTB32	2	Inhibited	-3.983	5.76E-10	2.43E-02	ABCD3,ABCG1,ADAMTS9,ADRA2A,ALDH1B1,APOE,BAG2,BAMBI,BCL2A1,CASP1,CCL3,CCL4,CCL5,CCL8,CD74,CD83,CD86,CSF2RB,CXCL2,CXCL5,CXCR4,CYBB,ENPP1,ETS1,FABP5,FCGR1A,GPR34,HDAC9,ICAM1,IER3,IL10RA,IL1RN,IL32,IL7R,ITGAL,KYNU,MMP9,MYLK,ODC1,PLAUR,PRDM1,SAA1,SELPLG,SH3RF1,SLC16A3,SLC2A12,SOCS3,SPP1,TFEC,TLR2,TNFAIP3,TNFSF10,VCAM1	53 (2)	2
N-(1-carbamoyl-2-phenyl-ethyl) butyramide		chemical reagent	N-(1-carbamoyl-2-phenyl-ethyl) butyramide,NFKB (complex)	2	Inhibited	-3.983	6.75E-10	2.91E-02	ABCD3,ABCG1,ADAMTS9,ADRA2A,ALDH1B1,APOE,BAG2,BAMBI,BCL2A1,CASP1,CCL3,CCL4,CCL5,CCL8,CD14,CD74,CD83,CD86,CXCL2,CXCL5,CXCR4,CYBB,ENPP1,ETS1,FABP5,FCGR1A,GPR34,HDAC9,ICAM1,IER3,IL10RA,IL1RN,IL32,IL7R,ITGAL,KYNU,MMP9,MYLK,ODC1,PLAUR,PRDM1,SAA1,SELPLG,SH3RF1,SLC16A3,SLC2A12,SOCS3,SPP1,TFEC,TLR2,TNFAIP3,TNFSF10,VCAM1	53 (2)	2
UBE3C	-0.434	enzyme	ATF4,BAX,IFNA1/IFNA13,IFNA2,IFNA4,IFNB1,IFNE,IFNK,IFNW1,IRF3,IRF7,MTOR,NCOR/LXR/RXR/OXYSTEROL/9 CIS RA (complex),NFKB (complex),PRKAA (family),STAT1,UBE3C,YAP1	3	Inhibited	-3.974	5.34E-17	1.16E-02	ABCD3,ACADL,ADAMTS9,ADRA2A,ALDH1B1,ANKRD46,APOC1,APOE,ARL4C,BAG2,BAMBI,BCAT1,BCL2A1,C4B,CAB39L,CALHM6,CARD16,CCL19,CCL3,CCL4,CCL5,CCL8,CD14,CD28,CD36,CD74,CD83,CD86,CEMIP,CLIC4,CSF1R,CTSB,CTSS,CX3CR1,CXCL2,CXCL5,CYBB,CYTIP,DMD,EDN1,EIF4E,EMCN,ENPP1,ETS1,FABP5,FCGR1A,FGF2,FZD1,GPR34,HAVCR2,HDAC9,HK2,HLA-DRB1,HMMR,HP,ICAM1,IER3,IFI30,IGHM,IL10RA,IL1RN,IL31RA,IL32,IL7R,IRF8,ITGA1,ITGAL,ITGAM,ITGAX,I…	134 (18)	17
GM-1111		chemical reagent	CTSB,EIF4E,ELANE,ERK1/2 (family),F2R,F2RL1,GM-1111,HISTONE (family),IL1B,IRS1,MAPK1,MAPK3,NFKB (complex),P38 MAPK (family),RELA,SELP,SELPLG,SRC (family),TGF BETA (family),TIMP1,TLR4,TP53	3	Inhibited	-3.924	3.25E-18	1.86E-02	ABAT,ABCD3,ABCG1,ACADL,ACP5,ADAMTS9,ADRA2A,AIF1,AK3,ALDH1B1,ALOX5,ALOX5AP,AMPD3,ANPEP,ARL11,ARRB2,BAG2,BARD1,BCL2A1,C1QC,C2,C3AR1,C5AR1,CA12,CAMK2N1,CAP2,CAPG,CCL19,CCL3,CCL4,CCL8,CD14,CD163,CD209,CD28,CD4,CD52,CD74,CD83,CD84,CDKN3,CEMIP,CEP55,CFI,CHI3L1,CHMP4C,CKB,CKS2,CLEC7A,CLIC4,CNN1,COL13A1,COL14A1,CORO1A,COX11,CRYBG1,CSF2RB,CSTA,CTSB,CTSS,CTSZ,CXCL16,CXCL2,CXCL5,CXCR4,CYBA,CYBB,CYP1B1,CYTIP…	211 (22)	21
dehydroascorbic acid		chemical - endogenous mammalian	dehydroascorbic acid,IKBKB,JAK2,MAP3K14,MAPK (family),NFKB (complex),NFKBIA,RAC1,RAP1 (family),RHOA,STAT5A/B (family)	2	Inhibited	-3.922	3.05E-13	4.32E-02	ABCA1,ABCD3,ABCG1,ACP5,ADAM8,ADAMTS9,ADRA2A,AGTR1,ALDH1B1,AMPD3,APOE,BAG2,BAMBI,BCL2A1,CASP1,CCL19,CCL3,CCL4,CCL5,CCL8,CCR1,CD36,CD83,CHI3L1,CHI3L2,CP,CSF1R,CTSB,CTSZ,CXCL16,CXCL2,CXCL5,CXCR4,CYBA,CYBB,CYP1B1,EDN1,ENPP1,FABP5,FCGR1A,FGF2,GPR34,HDAC9,HK2,IER3,IL10RA,IL1RN,IL32,IL7R,ITGA4,ITGAL,ITGAM,KRT14,KYNU,LCP2,MMP7,MMP9,MYLK,ODC1,OLFM4,PAWR,PCDH7,PDE3B,PIK3CG,PRDM1,PRKG1,RASGRP3,RUNX2,SAA1,SE…	89 (11)	10
copanlisib		chemical drug	copanlisib,PI3K (complex),PIK3CA,PIK3CD	2	Inhibited	-3.889	3.45E-08	2.83E-02	ABCA1,ADAM28,ALOX5AP,BCL2A1,CCL19,CCL3,CCL4,CCR1,CD14,CD86,CXCR4,CYBB,ETS1,ICAM1,IL1RN,IL7R,ITGAM,ITGB2,MAF,MAP2,MCAM,MMP12,MMP9,POSTN,PRDM1,SGK1,SOCS3,TNFAIP3,TNFRSF11A,TNFSF10,TREM1,VCAM1	32 (4)	3
ETV6-RUNX1		fusion gene/product	ERK (family),ETV6-RUNX1,IRF3	2	Inhibited	-3.881	1.68E-14	1.00E-04	ABCG1,ACP5,ALOX5,ALOX5AP,ANO1,ARHGAP18,ARRB2,CALHM6,CCL19,CCL3,CCL4,CCL5,CCR1,CD48,CD83,CD86,CHI3L2,CKS2,CLIC4,CLIP1,CORO1A,CXCL2,CYBA,CYBB,DSTN,EDN1,ETS1,FAM43A,FCGR1A,FERMT2,FGF2,GIMAP4,GK,GLS,GNA15,ICAM1,IER3,IFI30,IL7,IRF8,ITGA4,ITGAL,ITGAM,ITGB2,JAK2,KYNU,LCP2,LST1,MAFB,MCAM,MMP9,MYLK,ODC1,PAG1,PECAM1,POSTN,PRDM1,PTPRC,RAC2,RUNX2,SDK2,SEMA6A,SPP1,TNFAIP3,TNFSF10,TPM1,TRAC,VCAM1	68 (3)	3
Rhodobacter sphaeroides lipopolysaccharide		chemical - endogenous non-mammalian	NFKB (complex),NTRK2,Rhodobacter sphaeroides lipopolysaccharide	2	Inhibited	-3.873	2.11E-11	8.10E-03	ABCD3,ABCG1,ADAMTS9,ADRA2A,ALDH1B1,APOE,BAG2,BAMBI,BCL2A1,CAP2,CCL3,CCL4,CCL5,CCL8,CD74,CD83,CD86,CXCL2,CXCL5,CXCR4,CYBB,CYTH4,DAB2,DAPK1,DOCK2,ENPP1,ETS1,FABP5,FCGR1A,GPR34,HDAC9,ICAM1,IER3,IKZF1,IL10RA,IL1RN,IL32,IL7R,ITGAL,KYNU,MAF,MMP9,MYLK,ODC1,PLAUR,PRDM1,PYCARD,RIMS3,RUNX2,SAA1,SELPLG,SH3RF1,SLC16A3,SLC2A12,SOCS3,SPP1,TFEC,TLR2,TNFAIP3,VCAM1	60 (3)	2
IKBIP	0.732	other	AHR,AR,ARID1A,ARNT,BTRC,CCND1,CDKN2A,CEBPA,CHUK,CSF2,CXCL8,ERK (family),ESTROGEN RECEPTOR (family),FOXO3,GCR/GLUCOCORTICOID DIMER (complex),GLI1,HIF1A,HNF4A,HSP70 (family),HTT,ICAM1,IKBIP,IKBKB,IKBKE,IKKA/B (family),IL1B,IL6,IRF1,IRF3,IRF4,IRS1,MAPK9,MEK (family),MMP2,MMP9,MTOR,NFKB (complex),NFKB1,NFKB2,NFKBIA,NOS2,P38 MAPK (family),POU2F2,PPARG,PRKCD,PRO-INFLAMMATORY CYTOKINE (family),PTGS2,PXN…	3	Inhibited	-3.863	2.74E-22	1.00E-04	AASS,ABAT,ABCA1,ABCD3,ABCG1,ACP5,ADAM8,ADAMTS9,ADCY5,ADGRA3,ADRA2A,AGTR1,AK3,ALDH1B1,ALDH3A2,ALOX5AP,AMIGO2,AMPD3,ANKRD46,ANO1,APCDD1,APOE,AQP9,ARHGAP15,ARID5B,ARRB2,BAG2,BAMBI,BCAT1,BCL2A1,BHMT2,BMPR1B,BTC,C1QB,C2,C4A,C4B,C5AR1,CA12,CAB39L,CAMK2N1,CAP2,CAPG,CARD10,CASP1,CASQ2,CCL19,CCL23,CCL3,CCL4,CCL5,CCL8,CCR1,CD14,CD180,CD28,CD52,CD53,CD83,CD84,CD86,CDH19,CDKN3,CEP55,CEP70,CFI,CFL2,CHI3L1,CHI…	319 (65)	63
DEL-22379		chemical drug	DEL-22379,ERK (family),ERK1/2 (family),MAP2K1/2 (family)	2	Inhibited	-3.857	8.53E-10	4.62E-02	ABCA1,ACP5,BCL2A1,CCL3,CCL4,CCL5,CCL8,CCR1,CD86,CHI3L1,CKS2,CTSB,CXCL2,CXCL5,CXCR4,CYBB,DAPK1,EDN1,ELN,EMCN,ETS1,FGF2,FZD1,GK,GLS,HK2,ICAM1,IER3,ITGAM,ITGB2,KYNU,MAFB,MCAM,MMP12,MMP9,MYLK,MYOCD,ODC1,PECAM1,PGR,PIK3CG,PLAUR,POSTN,PRDM1,RUNX2,SGK1,SPP1,VNN1,ZEB1	49 (4)	3
IRF2BP2	-0.339	transcription regulator	IRF2BP2	1	Inhibited	-3.838	6.43E-13	1.00E-04	C5AR1,CCL5,CCR1,CD14,CD180,CD52,CD53,CSF2RB,CYP1B1,CYTIP,FYB1,IGHM,IL2RG,JCHAIN,LY86,MYBL1,NR4A3,PILRA,PLEK,SLA,SLAMF7,VCAM1	22 (1)	1
Pirb (includes others)		transmembrane receptor	FCER1G,Pirb (includes others),PLCG2,PTK2B,STAT1,STAT2,TLN1,VAV1	2	Inhibited	-3.833	4.32E-11	1.50E-03	ABCA1,AMIGO2,C1QA,C1QB,C4B,CALHM6,CASP1,CCL3,CCL4,CCL5,CD14,CD36,CD74,CD86,CTSS,CX3CR1,EDN1,FCER1G,HAVCR2,ICAM1,IFI30,IGHM,IL1RN,IL31RA,IRF8,ITGA1,ITGAL,ITGAX,JAK2,LY96,MMP12,MS4A4A,PECAM1,PHACTR1,PTGS1,PTPRC,RALA,SAA2,SLAMF8,SOCS3,SPP1,TNFSF10,TREM2,UCP2,VCL,VSIG4	46 (8)	7
mir-515 (includes others)		microRNA	mir-515 (includes others),NFAT (complex),NFKB (complex),SPHK1	2	Inhibited	-3.810	8.24E-10	4.16E-02	ABCD3,ABCG1,ADAMTS9,ADRA2A,AIF1,ALDH1B1,APOE,BAG2,BAMBI,BCL2A1,CASP1,CCL3,CCL4,CCL8,CD74,CD83,CD86,CXCL2,CXCL5,CXCR4,CYBB,ENPP1,ETS1,FABP5,FCGR1A,GPR34,HDAC9,ICAM1,IER3,IL10RA,IL1RN,IL32,IL7R,ITGAL,KYNU,MMP9,MYLK,ODC1,PLAUR,PRDM1,RRM2,SAA1,SELPLG,SH3RF1,SLC16A3,SLC1A3,SLC2A12,TFEC,TLR2,TNFAIP3,TNFSF10,TNFSF13B,VCAM1,ZEB1	54 (4)	4
methimazole		chemical drug	CYP2E1,DIO1,DIO2,DIO3,LPL,methimazole,MPO,STAT1	2	Inhibited	-3.810	1.04E-08	2.35E-02	ABCA1,ALOX5,ALOX5AP,C3AR1,C4B,C5AR1,CALHM6,CARMIL1,CASP1,CCL3,CCL5,CD14,CD36,CD86,CPM,CTSS,CX3CR1,CYP1B1,EDN1,FCER1G,FGF2,HAVCR2,ICAM1,IFI30,IL31RA,IRF8,ITGA4,ITGAM,ITGAX,ITGB2,JAK2,KCNJ3,LAPTM5,LY96,MMP9,MSR1,MYOZ2,NCF2,NPR1,PECAM1,PHACTR1,RBP4,SAA2,SEL1L3,SERPINE2,SLAMF8,SLC16A1,SLC16A3,SLC1A3,SOCS3,TNFSF10,UCP2,VCAM1,VSIG4	54 (8)	7
clioquinol		chemical drug	CASP3,clioquinol,MMP9,NFKB (complex),SOD1	2	Inhibited	-3.787	2.69E-13	2.40E-03	ABCD3,ABCG1,ACP5,ADAMTS9,ADRA2A,ALDH1B1,APOE,BAG2,BAMBI,BCL2A1,C1QA,CARMIL1,CASP1,CCL3,CCL4,CCL5,CCL8,CD14,CD36,CD52,CD74,CD83,CD86,CTSB,CX3CR1,CXCL2,CXCL5,CXCR4,CYBB,ENPP1,ETS1,FABP5,FCGR1A,GPR34,HDAC9,ICAM1,IER3,IL10RA,IL32,IL7R,ITGAL,KYNU,MMP12,MMP9,MYLK,NABP1,ODC1,PLAUR,PRDM1,RUNX2,SAA1,SELPLG,SERPINA1,SERPINE2,SH3RF1,SLC16A3,SLC2A12,SOCS3,SPP1,TFEC,TLR2,TMEM176A,TNFAIP3,TNFSF10,TYROBP,VCAM1,…	67 (5)	4
FAM89B	-0.158	other	ANXA1,CFL1,COFILIN (family),F ACTIN (complex),FAM89B,LIMK1,PLA2G4A,PLD1,SRF	3	Inhibited	-3.772	3.04E-07	1.54E-02	ACTG2,ANKRD6,ANO1,CD36,CD83,CNN1,CPM,CTSS,CXCR4,CYBB,DMD,DSTN,FABP5,FERMT2,ITGAM,ITGB2,LMOD1,MMP9,MYLK,MYOCD,NR4A3,PDLIM7,RAMP1,S100A9,SCP2,SVIL,TPM1,TPM2,VCAM1,VCL,ZEB1	31 (9)	6
F3	0.166	transmembrane receptor	CXCL8,ERK1/2 (family),F2,F2R,F3,F7,FOCAL ADHESION KINASE (family),JAK1,MAPK14,nitric oxide,PLG,PTK2,STAT1,TYK2	2	Inhibited	-3.763	1.81E-16	2.90E-03	ACP5,ADAMTS9,AGTR1,ALDH1B1,ALOX5AP,BCL2A1,C1QA,C1QB,C1QC,C4B,CALHM6,CCL3,CCL4,CCL5,CCR1,CD14,CD4,CD74,CD83,CHI3L1,CLEC7A,CLIC4,COL13A1,COLEC12,CR1,CSPG4,CTPS1,CTSB,CTSS,CX3CR1,CXCL14,CXCL2,CXCR4,CYBA,DAB2,DAPK1,EMCN,FBP1,FCER1G,FERMT2,FZD1,GULP1,HAVCR2,HDAC9,HK2,ICAM1,IFI30,IGHM,IL31RA,IL32,IL7,ITGA1,ITGAL,ITGAM,ITGAX,JAK2,KRT14,LCP1,LMCD1,LY96,MCAM,MMP9,MYOCD,NCF4,NR4A3,NUB1,ODC1,PAK3,PALLD,PGR,…	102 (14)	14
3-hydroxyanthranilic acid		chemical - endogenous mammalian	3-hydroxyanthranilic acid,NFKB (complex),NOS2,PDPK1	2	Inhibited	-3.750	1.00E-11	1.37E-02	ABCD3,ABCG1,ACP5,ADAMTS9,ADRA2A,ALDH1B1,ALOX5,APOE,BAG2,BAMBI,BCL2A1,CASP1,CCL3,CCL5,CCL8,CD14,CD53,CD74,CD83,CD86,CHI3L1,CP,CTSC,CXCL2,CXCL5,CXCR4,CYBB,EDN1,ENPP1,ETS1,FABP5,FCGR1A,GPR34,HDAC9,ICAM1,IER3,IGHG1,IL10RA,IL1RN,IL7R,ITGAL,KYNU,MMP9,MYLK,ODC1,PDK3,PERP,PLAUR,PRDM1,SAA1,SELPLG,SH3RF1,SLC16A3,SLC2A12,SOCS3,SPP1,TFEC,TLR2,TNFAIP3,TNFRSF11A,TNFSF10,TNFSF13B,TYROBP,VCAM1	64 (4)	4
Casp12		peptidase	CASP1,Casp12,CASP3,NFKB (complex),TRAF6	2	Inhibited	-3.742	3.27E-10	3.25E-02	ABCD3,ABCG1,ADAMTS9,ADRA2A,ALDH1B1,APOE,BAG2,BAMBI,BCL2A1,CASP1,CCL3,CCL4,CCL5,CCL8,CD74,CD83,CD86,CXCL16,CXCL2,CXCL5,CXCR4,CYBB,ENPP1,ETS1,FABP5,FCGR1A,GPR34,HDAC9,ICAM1,IER3,IL10RA,IL1RN,IL32,IL7R,ITGAL,KYNU,MYLK,NCF2,ODC1,PAG1,PLAUR,PRDM1,PYCARD,RUNX2,SAA1,SELPLG,SH3RF1,SLC16A3,SLC2A12,SOCS3,SPP1,TFEC,TLR2,TNFAIP3,TNFSF10,VCAM1	56 (5)	4
alefacept		biologic drug	alefacept,CD2	2	Inhibited	-3.742	6.25E-06	3.70E-03	CCL5,CD48,CD52,CD86,CYBA,FCGR3A,HLA-DMA,HLA-DPA1,HOPX,ICAM1,IL7R,ITGAL,PTPRC,SOCS3	14 (2)	2
CD200R1	0.343	transmembrane receptor	CD200R1,INPP5D,JNK (family),MAPK1,MAPK3,NFKB (complex),P38 MAPK (family),STAT1	2	Inhibited	-3.726	1.32E-14	1.93E-02	ABCA1,ABCD3,ABCG1,ADAMTS9,ADARB1,ADRA2A,ALDH1B1,ANPEP,APOE,BAG2,BAMBI,BCL2A1,C4B,CALHM6,CASP1,CCL3,CCL4,CCL8,CCR1,CD14,CD209,CD36,CD74,CD83,CD84,COLEC12,CRYBG1,CSF2RB,CSTA,CTSB,CTSS,CX3CR1,CXCL16,CXCL2,CXCL5,CXCR4,CYBB,DAB2,DEPTOR,EDN1,ELN,ENPP1,ETS1,FABP5,FAM20A,FCER1G,FCGR1A,FCGR3B,FGF2,FLNC,GLS,GPR34,HAVCR2,HDAC9,HLA-DMA,ICAM1,IER3,IFI30,IGHG1,IGHM,IL10RA,IL1RN,IL2RG,IL31RA,IL32,IL7R,IRF8,ITGA…	104 (8)	8
A2ML1	-0.012	other	A2ML1,C3,C5,CDH1,CHYMOTRYPSIN (family),CST3,ELANE,ELASTASE (family),ETS (family),G6PD,IL33,MMP (family),MMP1,MMP2,MMP9,NFKB (complex)	3	Inhibited	-3.719	2.46E-18	2.00E-04	ABCA1,ABCD3,ABCG1,ACP5,ADAMTS9,ADRA2A,ALDH1B1,ARHGAP30,ARHGAP9,BAG2,BAMBI,BCL2A1,C1QA,C3AR1,CARMIL1,CASP1,CCL18,CCL3,CCL4,CCL8,CCR1,CD14,CD28,CD36,CD53,CD74,CD83,CD86,CSF1R,CSF2RB,CX3CR1,CXCL16,CXCL2,CXCL5,CXCR4,DOCK2,ELN,ENPP1,ETS1,FABP5,FCGR1A,FGF2,GPR34,HAVCR2,HCK,HDAC9,ICAM1,IER3,IGHM,IL10RA,IL2RG,IL7R,IRF8,ITGAL,ITGAX,ITGB2,JAK2,KYNU,MARCKS,MCAM,MMP12,MMP7,MMP9,MSR1,MYLK,MYOCD,NABP1,NCF2,NCF…	99 (16)	14
irbesartan		chemical drug	AGTR1,Agtr1a,AGTR2,irbesartan,LATS (family),MAPK (family),P38 MAPK (family),PTAFR,PTGES,PTGS2,reactive oxygen species,YAP1	2	Inhibited	-3.710	1.61E-14	8.90E-03	ABCA1,ADCY5,ANKRD46,C5AR1,CCL8,CD36,CD74,CD83,CD86,CLEC7A,CNN1,CP,CSF1R,CX3CR1,CXCL2,CXCL5,CXCR4,CYBA,CYBB,CYP1B1,CYTIP,DAB2,ELN,EMCN,ETS1,FGF2,HLA-DMA,HLA-DMB,HMMR,HP,ICAM1,IER3,IGHM,IL1RN,IL32,ITGA1,ITGA4,ITGAM,ITGB2,KRT14,LIMCH1,MCAM,MMP12,MMP16,MMP7,MMP9,MSR1,MYOCD,NAP1L1,NKD1,NPR1,NTN1,OLFM4,PCDH7,PDE3B,PECAM1,PGR,PIK3CG,PLA2G7,PLAUR,PLXNC1,POSTN,PRDM1,PTGER4,PYGB,ROR1,RRM2,RUNX2,SCIN,SGK1,S…	89 (12)	12
NLRP2	0.208	other	CASP1,NFKB (complex),NLRP2	2	Inhibited	-3.709	4.18E-10	2.21E-02	ABCD3,ABCG1,ADAMTS9,ADRA2A,ALDH1B1,APOE,BAG2,BAMBI,BCL2A1,CASP1,CCL3,CCL4,CCL5,CCL8,CD74,CD83,CD86,CXCL2,CXCL5,CXCR4,CYBB,ENPP1,ETS1,FABP5,FCGR1A,GPR34,HDAC9,ICAM1,IER3,IL10RA,IL1RN,IL32,IL7R,ITGAL,KYNU,MMP9,MYLK,ODC1,PLAUR,PRDM1,PYCARD,SAA1,SELPLG,SH3RF1,SLC16A3,SLC2A12,SOCS3,SPP1,TFEC,TLR2,TNFAIP3,TNFSF10,VCAM1	53 (3)	3
MEFV	-0.129	other	CASP1,MEFV,NFKB (complex)	2	Inhibited	-3.709	4.53E-10	2.27E-02	ABCD3,ABCG1,ADAMTS9,ADRA2A,ALDH1B1,APOE,BAG2,BAMBI,BCL2A1,CASP1,CCL3,CCL4,CCL5,CCL8,CD74,CD83,CD86,CXCL2,CXCL5,CXCR4,CYBB,ENPP1,ETS1,FABP5,FCGR1A,GPR34,HDAC9,ICAM1,IER3,IL10RA,IL1RN,IL32,IL7R,ITGAL,KYNU,MMP9,MYLK,ODC1,PLAUR,PRDM1,PYCARD,SAA1,SELPLG,SH3RF1,SLC16A3,SLC2A12,SOCS3,SPP1,TFEC,TLR2,TNFAIP3,TNFSF10,VCAM1	53 (3)	2
bepafant		chemical reagent	bepafant,NFKB (complex)	2	Inhibited	-3.709	4.91E-10	2.29E-02	ABCD3,ABCG1,ADAMTS9,ADRA2A,ALDH1B1,APOE,BAG2,BAMBI,BCL2A1,CASP1,CCL3,CCL4,CCL5,CCL8,CD74,CD83,CD86,CXCL2,CXCL5,CXCR4,CYBB,ENPP1,ETS1,FABP5,FCGR1A,FGF2,GPR34,HDAC9,ICAM1,IER3,IL10RA,IL1RN,IL32,IL7R,ITGAL,KYNU,MMP9,MYLK,ODC1,PLAUR,PRDM1,SAA1,SELPLG,SH3RF1,SLC16A3,SLC2A12,SOCS3,SPP1,TFEC,TLR2,TNFAIP3,TNFSF10,VCAM1	53 (2)	2
FLII	0.218	other	FLII,NFKB (complex),PXN	2	Inhibited	-3.709	6.75E-10	2.87E-02	ABCD3,ABCG1,ADAMTS9,ADRA2A,ALDH1B1,APOE,BAG2,BAMBI,BCL2A1,CASP1,CCL3,CCL4,CCL5,CCL8,CD74,CD83,CD86,CXCL2,CXCL5,CXCR4,CYBB,ENPP1,ETS1,FABP5,FCGR1A,GPR34,HDAC9,ICAM1,IER3,IL10RA,IL1RN,IL32,IL7R,ITGAL,KYNU,MMP9,MYLK,ODC1,PLAUR,PRDM1,SAA1,SELPLG,SH3RF1,SLC16A3,SLC2A12,SOCS3,SPP1,TFEC,TLR2,TNFAIP3,TNFSF10,VCAM1,VCL	53 (3)	2
NFKBIZ	0.305	transcription regulator	NFKB (complex),NFKBIZ	2	Inhibited	-3.709	7.90E-10	2.98E-02	ABCD3,ABCG1,ADAMTS9,ADRA2A,ALDH1B1,APOE,BAG2,BAMBI,BCL2A1,CASP1,CCL3,CCL4,CCL5,CCL8,CD74,CD83,CD86,CXCL2,CXCL5,CXCR4,CYBB,ENPP1,ETS1,FABP5,FCGR1A,GPR34,HDAC9,ICAM1,IER3,IL10RA,IL1RN,IL32,IL7R,ITGAL,KYNU,MMP9,MYLK,ODC1,PLAUR,PRDM1,S100A9,SAA1,SELPLG,SH3RF1,SLC16A3,SLC2A12,SOCS3,SPP1,TFEC,TLR2,TNFAIP3,TNFSF10,VCAM1	53 (2)	2
FC-99		chemical reagent	AP1 (complex),CHUK,ERK (family),ERK1/2 (family),FC-99,IKBKB,IRAK4,IRF5,IRF7,JNK (family),MAP3K7,MAPK (family),MAPK1,MAPK14,MKNK1,NFKB (complex),NFKBIA,P38 MAPK (family),RELA,STAT3,TRAF6,YAP1	3	Inhibited	-3.683	1.43E-16	2.27E-02	ABCD3,ABCG1,ADAMTS9,ADARB1,ADRA2A,AIF1,ALDH1B1,ALOX5AP,AMPD3,ANKRD46,ANPEP,APOE,BAG2,BAMBI,BCL2A1,CARD16,CASP1,CCL19,CCL3,CCL4,CCL8,CCR1,CD14,CD163,CD209,CD28,CD83,CD84,CD86,CEP70,CHI3L1,CHI3L2,CKS2,CP,CRYBG1,CSF1R,CSTA,CTSB,CTSZ,CXCL14,CXCL16,CXCL5,CYBA,CYBB,CYP1B1,CYTIP,DAB2,DAPK1,DEPTOR,DOCK8,ELN,EMCN,ENAH,ENPP1,FABP5,FAM20A,FCER1G,FCGR1A,FGF2,FLNC,FZD1,GK,GLS,GPR34,GPR65,HAVCR2,HDAC9,HK2,HLA-…	156 (22)	22
VP3.15		chemical reagent	NFE2L2,NFKB (complex),VP3.15	2	Inhibited	-3.669	9.92E-13	2.59E-02	ABCD3,ABCG1,ACP5,ADAMTS9,ADRA2A,ALDH1B1,APOE,BAG2,BAMBI,BCL2A1,C1QA,C1QC,C5AR1,CASP1,CCL3,CCL4,CCL5,CCL8,CCR1,CD14,CD163,CD300A,CD36,CD83,CD86,CP,CXCL2,CXCL5,CXCR4,CYBB,DNAJB5,DSTN,ELN,EMCN,ENPP1,ETS1,EVI2A,F13A1,FCGR1A,GLS,GPR34,HDAC9,HK2,HLA-DMA,ICAM1,IER3,IL10RA,IL32,IL7R,ITGAL,JPH2,KYNU,LCP2,LST1,MAF,MCTP1,ME1,MMP12,MMP9,MS4A7,MYLK,NCF2,NCF4,NCKAP1,ODC1,OGT,PCDH7,PFN2,PIR,PLAUR,PRDM1,RGS1,RGS…	91 (3)	3
LIMK1	0.273	kinase	ANXA1,CFL1,LIMK1,PLA2G4A,SRF	2	Inhibited	-3.657	5.18E-06	4.13E-02	ACTG2,ANKRD6,ANO1,CD83,CD86,CNN1,CPM,CXCR4,CYBB,DMD,DSTN,FABP5,FERMT2,ITGAM,ITGB2,LMOD1,MMP9,MYLK,MYOCD,PDLIM7,RAMP1,S100A9,SCP2,SVIL,TPM1,TPM2,VCL	27 (5)	4
valine		chemical - endogenous mammalian	PI3K (complex),valine	2	Inhibited	-3.651	2.41E-08	9.90E-03	ABCA1,ADAM28,ALOX5AP,BCL2A1,CCL3,CCL4,CCR1,CD83,CD86,CXCR4,CYBB,ETS1,ICAM1,IL1RN,IL7R,ITGAM,ITGB2,MAP2,MCAM,MMP12,MMP9,PIK3CG,POSTN,PPM1K,SGK1,SOCS3,TNFAIP3,TNFRSF11A,TREM1,VCAM1	30 (2)	2
mir-506 (includes others)		microRNA	mir-506 (includes others),NFKB (complex)	2	Inhibited	-3.641	2.27E-10	2.07E-02	ABCD3,ABCG1,ADAMTS9,ADRA2A,ALDH1B1,APOE,BAG2,BAMBI,BCL2A1,CASP1,CCL3,CCL4,CCL5,CCL8,CD163,CD74,CD83,CD86,CXCL2,CXCL5,CXCR4,CYBB,ENPP1,ETS1,FABP5,FCGR1A,FZD1,GPR34,HDAC9,ICAM1,IER3,IL10RA,IL1RN,IL32,IL7R,ITGAL,KYNU,MMP9,MSR1,MYLK,ODC1,PLAUR,PRDM1,SAA1,SELPLG,SH3RF1,SLC16A3,SLC2A12,SOCS3,SPP1,TFEC,TLR2,TNFAIP3,TNFSF10,VCAM1	55 (2)	2
LY311727		chemical reagent	LY311727,NFKB (complex),PLA2G10	2	Inhibited	-3.641	6.30E-10	3.08E-02	ABCD3,ABCG1,ADAMTS9,ADRA2A,ALDH1B1,APOE,BAG2,BAMBI,BCL2A1,CASP1,CCL3,CCL4,CCL5,CCL8,CD36,CD74,CD83,CD86,CXCL2,CXCL5,CXCR4,CYBB,ENPP1,ETS1,FABP5,FCGR1A,GPR34,HDAC9,ICAM1,IER3,IL10RA,IL1RN,IL32,IL7R,ITGAL,KYNU,MMP9,MYLK,NABP1,ODC1,PLAUR,PRDM1,PTPRC,SAA1,SELPLG,SH3RF1,SLC16A3,SLC2A12,SOCS3,SPP1,TFEC,TLR2,TNFAIP3,TNFSF10,VCAM1	55 (3)	2
FANCD2	0.307	other	BLM,FANCD2,NFKB (complex)	2	Inhibited	-3.641	9.20E-10	3.98E-02	ABCD3,ABCG1,ADAMTS9,ADRA2A,ALDH1B1,APOE,BAG2,BAMBI,BCL2A1,CASP1,CCL3,CCL4,CCL5,CCL8,CD74,CD83,CD86,CXCL2,CXCL5,CXCR4,CYBB,ENPP1,ETS1,FABP5,FCGR1A,GPR34,HDAC9,ICAM1,IER3,IL10RA,IL1RN,IL32,IL7R,ITGAL,KALRN,KYNU,MMP9,MYLK,ODC1,PARM1,PLAUR,PRDM1,SAA1,SCP2,SELPLG,SH3RF1,SLC16A3,SLC2A12,SOCS3,SPP1,TFEC,TLR2,TNFAIP3,TNFSF10,VCAM1	55 (3)	3
ESRRG	-0.147	ligand-dependent nuclear receptor	ESRRG,FOXO1,FOXO3,NFKB (complex)	2	Inhibited	-3.624	2.31E-14	1.44E-02	ABCD3,ABCG1,ACTN2,ADAMTS9,ALDH1B1,ALOX5,APOE,BAG2,BAMBI,BCL2A1,BLNK,C1QA,CASP1,CASQ2,CCL3,CCL4,CCL5,CCL8,CD36,CD74,CD83,CD86,CXCL2,CXCL5,CXCR4,CYBB,DAPK1,ENPP1,ETS1,FCGR1A,GK,GPR34,GULP1,HADH,HDAC9,HK2,ICAM1,IER3,IGLL5,IKZF1,IL10RA,IL1RN,IL32,IL7R,ITGAL,ITGAM,ITGB2,KCNE3,KYNU,LCP2,LEFTY2,MCAM,MMP9,MYLK,MYOCD,MYOZ2,NCAPG,NEXN,NPNT,NUSAP1,ODC1,PECAM1,PLAUR,PLN,PRDM1,PRKAA2,PTGS1,PTPRC,RBM47,RUNX2,R…	88 (4)	4
NLRX1	-0.102	other	CHUK,IKBKB,IKK (complex),JNK (family),MAVS,NFKB (complex),NLRX1	2	Inhibited	-3.622	6.61E-13	3.42E-02	ABCA1,ABCD3,ABCG1,ACP5,ADAMTS9,ADARB1,ADRA2A,ALDH1B1,AMPD3,APOE,BAG2,BAMBI,BCL2A1,CARD10,CASP1,CCL19,CCL8,CCR1,CD209,CD74,COLEC12,CP,CSF1R,CTSB,CTSZ,CX3CR1,CXCL16,CXCL2,CXCL5,CYBA,CYBB,CYP1B1,ENAH,ENPP1,FABP5,FCGR1A,FGF2,GPR34,HDAC9,HK2,IER3,IL10RA,IL11RA,IL1RN,IL32,IL7R,IRF8,ITGA4,ITGA8,ITGAL,ITGAM,ITGB2,JAK2,KYNU,MMP12,MMP9,MYLK,ODC1,PCDH7,PIK3CG,POSTN,PRDM1,PTPN6,SAA1,SELPLG,SERPINE2,SGK1,SH3R…	83 (7)	7
PI3	-0.069	other	ELANE,ELASTASE (family),NFKB (complex),PI3,PRTN3	2	Inhibited	-3.615	1.46E-12	3.30E-03	ABCD3,ABCG1,ADAMTS9,ADRA2A,ALDH1B1,APOE,BAG2,BAMBI,BCL2A1,C5AR1,CASP1,CCL3,CCL4,CCL5,CCL8,CD14,CD74,CD83,CD86,CTSB,CXCL2,CXCL5,CXCR4,CYBB,ELN,ENPP1,ETS1,FABP5,FCGR1A,FGF2,GPR34,HDAC9,ICAM1,IER3,IL10RA,IL1RN,IL32,IL7R,ITGAL,KYNU,MMP12,MMP7,MMP9,MYLK,ODC1,PLAUR,PRDM1,SAA1,SELPLG,SERPINA1,SH3RF1,SLC16A3,SLC2A12,SOCS3,SPP1,TFEC,TLR2,TNFAIP3,TNFSF10,VCAM1	60 (5)	5
cannabigerol		chemical drug	ADAM17,ADRA2 (family),AKT1,APP,ATF4,Ca2+,cannabigerol,CEBPA,CTNNB1,cyclic AMP,EGFR,ERK (family),FOCAL ADHESION KINASE (family),G PROTEIN ALPHA I (family),glucocorticoid,HTR1A,IL2,IRS1,JNK (family),JUN,KCNJ2,L-TYPE CALCIUM CHANNEL (complex),MEK (family),MMP2,MMP9,NFE2L2,NFKB (complex),NFKB (family),NFKBIA,PGR,PI3K (complex),PPARA,PPARG,PPARGC1A,progesterone,RAC1,RELA,RHOA,SAT1,SMAD2,STAT1,STAT5A/B…	3	Inhibited	-3.588	2.20E-14	2.43E-02	AASS,ABAT,ABCA1,ABCG1,ACTN2,ADAM28,ADAMDEC1,ADAMTS9,ADARB1,ADTRP,AGTR1,AK3,ALDH1B1,ANGPTL1,ANKH,ANPEP,APCDD1,APOE,AQP9,ARRB2,BAG2,BARD1,BMP2K,BTC,C15orf48,C1QB,C1QC,C2,C4B,CA12,CARMIL1,CCL19,CCL5,CD28,CD300A,CD36,CD4,CDKN3,CEMIP,CEP55,CHI3L2,CHMP4C,CKB,CLIC4,CLIP1,CNN1,COL13A1,COL4A5,CORO1A,COX11,CRY1,CSF2RB,CSTA,CTPS1,CTSC,CTSS,CTSZ,CX3CR1,CXCL14,CXCL16,CXCL5,CYBA,CYBB,CYTH4,CYTIP,DELEC1,DENND2D…	235 (47)	43
AcPhe(ornithine-Pro-cyclohexylamine-Trp-Arg)		chemical reagent	AcPhe(ornithine-Pro-cyclohexylamine-Trp-Arg),C5,C5AR1	2	Inhibited	-3.578	1.30E-06	1.31E-02	C3AR1,C5AR1,CCL3,CCL5,CD28,CD36,CD86,CYBB,FCER1G,FCGR1A,ICAM1,ITGAM,ITGB2,MMP9,SOCS3,TGFB2,TNFAIP3,TREM2,TYROBP,VCAM1	20 (3)	2
FAM210A	0.222	other	FAM210A,NEIL2,NFKB (complex),YBX1	3	Inhibited	-3.576	6.68E-10	4.67E-02	ABCD3,ABCG1,ADAMTS9,ADRA2A,ALDH1B1,ANPEP,APOE,BAG2,BAMBI,BCL2A1,CASP1,CCL4,CCL5,CCL8,CD74,CD83,CD86,CXCL2,CXCL5,CXCR4,CYBB,ENPP1,ETS1,FABP5,FCGR1A,FGF2,GPR34,HDAC9,HLA-DRA,ICAM1,IER3,IL10RA,IL1RN,IL32,IL7,IL7R,ITGAL,KYNU,MMP12,MMP9,MYLK,ODC1,PLAUR,PRDM1,RRM2,SAA1,SELPLG,SH3RF1,SLC16A3,SLC2A12,SOCS3,SPP1,TFEC,TLR2,TNFAIP3,TNFSF10,VCAM1	57 (4)	4
danazol		chemical drug	AR,CYP19A1,danazol,ESR1,NFKB (complex),PGR,STS,TYR	2	Inhibited	-3.573	6.24E-17	4.10E-03	AASS,ABCA1,ABCD3,ABCG1,ACADL,ACP5,ADAM8,ADAMTS9,ADARB1,ADGRA3,ADRA2A,AK3,ALDH1B1,ALOX5,AMIGO2,APOE,AQP9,ARHGAP18,ARHGEF9,BAG2,BAMBI,BARD1,BCL2A1,CA12,CAP2,CASP1,CCL3,CCL4,CCL8,CCPG1,CCR1,CD14,CD36,CD74,CD83,CD86,CDKN3,CEP70,CFL2,CLEC7A,COL14A1,CP,CTSC,CTSS,CXADR,CXCL2,CXCL5,CXCR4,CYBB,CYP1B1,DAB2,DCBLD2,DLG1,DMPK,DNAJB4,DNAJC21,EDN1,EIF1AX,EIF5A2,EIF5B,ELN,ENAH,ENPP1,ENY2,EPPK1,ETS1,FCGR1A,GLS,GP…	173 (8)	7
perilla alcohol		chemical drug	CAT,CDK2,G6PD,GSR,NFKB1,ODC1,perilla alcohol,RELA,TNFRSF1A,XDH	2	Inhibited	-3.556	1.58E-11	2.19E-02	ABCA1,ABCG1,AIF1,ALOX5AP,APOE,BAMBI,BARD1,BCL2A1,CCL19,CCL3,CCL4,CD14,CD209,CD28,CD36,CHI3L1,CXCL16,CXCL2,CXCL5,CXCR4,CYP1B1,DOCK8,ELN,FGF2,HLA-DRA,HP,IER3,IGHG1,IGHM,IL10RA,IL32,IL7R,ITGAL,ITGAM,MAP2,ME1,MMP7,MSR1,NCF2,P2RX7,PECAM1,PGR,PLAUR,POU2AF1,PRDM1,PTGER4,PTPN11,PTPN6,PTPRC,RGS1,RUNX2,SAA2,SERPINE2,SOCS3,SOX6,SPP1,STK26,TLCD4,TLR2,TNC,TNFAIP3,UCP2	62 (10)	9
nimbolide		chemical - endogenous non-mammalian	AHR,AR,ARID1A,BCL2L1,BTRC,CCND1,CDKN2A,CEBPA,CHUK,CSF2,CXCL8,CYTOKINE (family),ERK (family),ERK1/2 (family),ESTROGEN RECEPTOR (family),FOXO3,GLI1,HIF1A,HNF4A,HTT,ICAM1,IKBKB,IKBKE,IKK (complex),IL1B,IL6,IRF1,IRF3,IRF4,IRF7,IRS1,MAPK9,MEK (family),MMP2,MMP9,MTOR,NFKB (complex),NFKB1,NFKB2,NFKBIA,nimbolide,NOS2,NR3C1,P38 MAPK (family),POU2F2,PPARG,PRKCD,PTGS2,PXN,PXR/RXRA/PXR LIGAND/RETINOIC ACID (…	3	Inhibited	-3.550	1.40E-22	2.00E-04	AASS,ABAT,ABCA1,ABCD3,ABCG1,ACP5,ADAM8,ADAMTS9,ADCY5,ADGRA3,ADRA2A,AGTR1,AK3,ALDH1B1,ALDH3A2,ALOX5AP,AMIGO2,AMPD3,ANO1,APCDD1,APOE,AQP9,ARHGAP15,ARID5B,ARRB2,BAG2,BAMBI,BCAT1,BCL2A1,BHMT2,BMPR1B,BTC,C1QB,C2,C4A,C4B,C5AR1,CA12,CAB39L,CAMK2N1,CAP2,CAPG,CARD16,CARMIL1,CASP1,CASQ2,CCL19,CCL23,CCL3,CCL4,CCL5,CCL8,CCR1,CD180,CD52,CD53,CD83,CD84,CD86,CDH19,CDKN3,CEP55,CEP70,CFI,CFL2,CHI3L1,CHI3L2,CHMP4C…	315 (63)	63
HDAC11	-0.230	transcription regulator	CASP1,HDAC11,IFNAR1,IRF1,JAK1,NFKB (complex),RNASEL,STAT1,STAT3,STAT4,STAT5A/B (family),STAT6,TYK2	3	Inhibited	-3.545	1.76E-14	1.82E-02	ABCA1,ABCD3,ABCG1,ACADL,ADAM8,ADAMTS9,ADRA2A,AIF1,ALDH1B1,AMPD3,ANO1,ARHGAP15,BAG2,BAMBI,BARD1,C4B,CASP1,CCL19,CCL4,CCL5,CCR1,CD14,CD163,CD209,CD36,CD4,CD83,CD86,CDKN3,CEP70,CHI3L1,CP,CTSB,CTSS,CX3CR1,CXCL14,CXCL16,CXCL2,CXCL5,DTL,EDN1,ENPP1,FABP5,FCGR1A,FCGR2A,FCGR3A,FYB1,GNA15,GPR34,GPR65,HAVCR2,HCK,HDAC9,HLA-DMA,HLA-DMB,HP,IFI30,IGHG1,IGHM,IL31RA,IL32,IL7,IL7R,IRF8,ITGAL,ITGAM,ITGAX,ITGB2,JAK2…	121 (13)	13
incyclinide		chemical drug	incyclinide,MMP (family),MMP2,P38 MAPK (family),PTGS2	2	Inhibited	-3.538	3.11E-13	9.00E-04	ABCA1,ADCY5,AIF1,C5AR1,CCL8,CD36,CD74,CD83,CD86,CLEC7A,CSF1R,CSF2RB,CXCL2,CXCL5,CXCR4,CYBB,CYP1B1,EDN1,HLA-DMA,HLA-DMB,ICAM1,IER3,IL1RN,IL2RG,IL32,ITGA4,ITGAM,JAK2,MMP12,MMP9,MSR1,NKD1,NPR1,NTN1,PCDH7,PIK3CG,PLA2G7,PLAUR,PLXNC1,POSTN,PRDM1,PTGER4,PTGS1,PYGB,RUNX2,SGK1,SOCS3,SPP1,TLR2,TNFSF10,TREM1,TREM2,VCAM1,VNN1	54 (5)	4
ACOD1	0.019	enzyme	ACOD1,NFKB (complex)	2	Inhibited	-3.538	2.96E-10	2.05E-02	ABCD3,ABCG1,ADAMTS9,ADRA2A,AIF1,ALDH1B1,APOE,BAG2,BAMBI,BCL2A1,CASP1,CCL3,CCL4,CCL5,CCL8,CD74,CD83,CD86,CXCL2,CXCL5,CXCR4,CYBB,ENPP1,ETS1,FABP5,FCGR1A,GPR34,HDAC9,ICAM1,IER3,IL10RA,IL1RN,IL32,IL7R,ITGAL,KYNU,MMP9,MYLK,ODC1,PLAUR,PRDM1,SAA1,SELPLG,SGK1,SH3RF1,SLC16A3,SLC2A12,SOCS3,SPP1,TFEC,TLR2,TNFAIP3,TNFSF10,VCAM1	54 (2)	2
TAX1BP1	-0.892	other	IKBKE,IKBKG,MAPK8,NFKB (complex),RIPK1,TAX1BP1,TBK1,TRAF6	2	Inhibited	-3.536	7.10E-13	1.38E-02	ABCA1,ABCD3,ABCG1,ADAMTS9,ADARB1,ADRA2A,ALDH1B1,AMPD3,BAG2,BAMBI,BCL2A1,CASP1,CCL3,CCL4,CCL8,CCR1,CD74,CD83,CD86,CP,CSF2RB,CSTA,CTSB,CTSZ,CXCL2,CXCR4,EDN1,ENPP1,ETS1,FABP5,FCGR1A,GK,GPR34,HDAC9,HK2,IER3,IL10RA,IL1RN,IL32,IL7,IL7R,ITGAL,KYNU,MARCO,MMP12,MMP7,MSR1,MYLK,NCF2,ODC1,PAG1,PCDH7,PDK3,PLAUR,PRDM1,RYR2,SAA1,SELPLG,SERPINE2,SGK1,SH3RF1,SLC16A1,SLC1A3,SLC2A12,SOCS3,SPP1,TFEC,TMEM176B,TNFSF10…	72 (8)	7
miR-491-5p (and other miRNAs w/seed GUGGGGA)		mature microRNA	BCL2L1,ERK1/2 (family),HSP90 (family),miR-491-5p (and other miRNAs w/seed GUGGGGA),MMP2,MMP9,NFKB (complex)	2	Inhibited	-3.534	6.02E-14	1.14E-02	ABCA1,ABCD3,ABCG1,ACP5,ADAMTS9,ADRA2A,ALDH1B1,ALOX5AP,APOE,BAG2,BAMBI,BCL2A1,C1QA,CARMIL1,CASP1,CCL3,CCL4,CCL8,CD28,CD4,CD52,CD74,CD83,CD86,CSF2RB,CX3CR1,CXCL2,CXCL5,CXCR4,CYBB,DAPK1,EDN1,EMCN,ENPP1,ETS1,FABP5,FCGR1A,FGF2,FZD1,GPR34,HDAC9,HK2,ICAM1,IER3,IL10RA,IL2RG,IL32,IL7R,ITGAL,JAK2,KYNU,MAP2,MMP12,MMP9,MYLK,MYOCD,NABP1,ODC1,PLAUR,POSTN,PRDM1,PTPRC,RUNX2,SAA1,SELPLG,SERPINA1,SERPINE2,SGK1,SH3…	82 (7)	7
E 3330		chemical drug	E 3330,NFKB (complex),YAP1	2	Inhibited	-3.534	3.66E-12	2.59E-02	ABCD3,ABCG1,ADAMTS9,ADRA2A,ALDH1B1,ANKRD46,APOE,BAG2,BAMBI,BCL2A1,CASP1,CCL3,CCL4,CCL5,CCL8,CD74,CD83,CD86,CXCL2,CXCL5,CXCR4,CYBB,CYTIP,EDN1,EMCN,ENPP1,ETS1,FABP5,FCGR1A,GPR34,HDAC9,HMMR,HP,ICAM1,IER3,IGHM,IL10RA,IL1RN,IL32,IL7R,ITGA1,ITGAL,ITGB2,KYNU,LIMCH1,MMP16,MMP9,MYLK,MYOCD,NAP1L1,ODC1,OLFM4,PDE3B,PECAM1,PLAUR,PRDM1,ROR1,RRM2,RUNX2,SAA1,SCIN,SELPLG,SH3RF1,SLC16A3,SLC2A12,SOCS3,SORBS1,SPP1,S…	82 (3)	2
imetit		chemical drug	CAMKII (complex),imetit,MMP2,MMP9,P38 MAPK (family),ROCK (family),SLC9A1,TYR	3	Inhibited	-3.501	2.50E-11	5.00E-03	ABCA1,ACP5,C1QA,CARMIL1,CCL3,CCL8,CCR1,CD36,CD52,CD74,CD83,CD86,CNN1,CSF2RB,CTSB,CX3CR1,CXCL2,CXCR4,CYBB,DLG1,DMD,EDN1,ETS1,HK2,ICAM1,IER3,IL2RG,IL32,IL7R,ITGA4,JAK2,MMP12,MMP9,NABP1,NPR1,PLA2G7,PLAUR,POSTN,PRDM1,RUNX2,SERPINA1,SERPINE2,SGK1,SOCS3,SPP1,TLR2,TMEM176A,TNFSF10,TYROBP,VCAM1,XPR1	51 (8)	7
magnesium sulfate		chemical drug	magnesium sulfate,MMP9,NFKB (complex)	2	Inhibited	-3.500	9.84E-13	3.40E-03	ABCD3,ABCG1,ACP5,ADAMTS9,ADRA2A,ALDH1B1,APOE,BAG2,BAMBI,BCL2A1,C1QA,CARMIL1,CASP1,CCL3,CCL4,CCL5,CCL8,CD52,CD74,CD83,CD86,CTSB,CX3CR1,CXCL2,CXCL5,CXCR4,CYBB,ENPP1,ETS1,FABP5,FCGR1A,GPR34,HDAC9,ICAM1,IER3,IL10RA,IL32,IL7R,ITGAL,KYNU,MMP12,MMP9,MYLK,NABP1,ODC1,PLAUR,PRDM1,SAA1,SELPLG,SERPINA1,SERPINE2,SH3RF1,SLC16A3,SLC2A12,SOCS3,SPP1,TFEC,TLR2,TMEM176A,TNFAIP3,TNFSF10,TYROBP,VCAM1,XPR1	64 (3)	2
chloramine		chemical toxicant	chloramine,NCF1,NFKB (complex),PKC (family)	2	Inhibited	-3.500	1.00E-11	1.91E-02	ABCA1,ABCD3,ABCG1,ADAMTS9,ADRA2A,ALDH1B1,ALOX5AP,APOE,BAG2,BAMBI,BCL2A1,CASP1,CCL3,CCL4,CCL5,CCL8,CD36,CD4,CD74,CD83,CD86,CNN1,CTSB,CXCL2,CXCL5,CXCR4,CYBB,DMD,EDN1,ENPP1,ETS1,FABP5,FCGR1A,FGF2,GPR34,HDAC9,ICAM1,IER3,IL10RA,IL1RN,IL32,IL7R,ITGAL,KYNU,LIPA,MMP9,MYLK,NR4A3,ODC1,PLAUR,PRDM1,SAA1,SELPLG,SH3RF1,SLC16A3,SLC2A12,SOCS3,SPP1,TFEC,TLR2,TNFAIP3,TNFRSF11A,TNFSF10,VCAM1	64 (4)	3
alvelestat		chemical drug	alvelestat,CELA2A,CTSB,ELANE,ERK1/2 (family),F2R,F2RL1,HISTONE (family),IL1B,IRS1,MAPK1,MAPK3,MMP9,NFKB (complex),P38 MAPK (family),RELA,TGF BETA (family),TIMP1,TLR4	3	Inhibited	-3.479	6.78E-18	1.32E-02	ABCD3,ABCG1,ACP5,ADAMTS9,ADRA2A,AIF1,ALDH1B1,ALOX5AP,AMPD3,ANPEP,APOE,BAG2,BARD1,BCL2A1,C1QA,C2,C5AR1,CA12,CAP2,CARMIL1,CASP1,CCL19,CCL4,CCL8,CD14,CD163,CD209,CD28,CD4,CD52,CD74,CD83,CD84,CEMIP,CFI,CHI3L1,COL13A1,CP,CRYBG1,CSF1R,CSF2RB,CSTA,CTSB,CTSS,CX3CR1,CXCL2,CXCL5,CXCR4,CYBA,CYBB,CYP1B1,CYTIP,DAB2,DAPK1,DEPTOR,DOCK8,EDN1,EIF4E,ELN,EMCN,ENAH,ETS1,F13A1,FAM20A,FBP1,FCGR1A,FERMT3,FGF2,FHL5,FLNC…	160 (19)	17
ambroxol		chemical drug	ambroxol,CAT,NFKB (complex),PKC (family)	2	Inhibited	-3.447	2.23E-12	1.53E-02	ABCA1,ABCD3,ABCG1,ADAMTS9,ADRA2A,AIF1,ALDH1B1,APOE,BAG2,BAMBI,BCL2A1,CASP1,CCL3,CCL4,CCL5,CCL8,CD36,CD4,CD74,CD83,CD86,CNN1,CTSB,CXCL2,CXCL5,CXCR4,CYBB,CYP1B1,DMD,EDN1,ENPP1,ETS1,FABP5,FCGR1A,FGF2,GPR34,HDAC9,HLA-DRA,ICAM1,IER3,IL10RA,IL1RN,IL32,IL7R,ITGAL,KYNU,LIPA,MYLK,NR4A3,ODC1,PLAUR,PRDM1,SAA1,SELPLG,SH3RF1,SLC16A3,SLC2A12,SOCS3,SPP1,TFEC,TLR2,TNC,TNFAIP3,TNFRSF11A,TNFSF10,VCAM1	66 (4)	4
norisoboldine		chemical - endogenous non-mammalian	ERK (family),MMP9,NFKB (complex),norisoboldine,P38 MAPK (family),TRAF6	2	Inhibited	-3.444	2.62E-13	2.37E-02	ABCA1,ABCD3,ABCG1,ACADL,ADAMTS9,ADRA2A,ALDH1B1,APOE,BAG2,BAMBI,BCL2A1,C1QA,CARMIL1,CASP1,CCL3,CCL4,CCL5,CCL8,CCR1,CD36,CD52,CD74,CD83,CD86,CKS2,CTSB,CX3CR1,CXCL16,CXCL2,CXCR4,EDN1,ENPP1,ETS1,FABP5,FCGR1A,FGF2,GK,GLS,GPR34,HDAC9,IER3,IL10RA,IL32,IL7R,ITGA4,ITGAL,ITGAM,ITGB2,KYNU,MAFB,MCAM,MMP12,MMP9,MYLK,NABP1,NCF2,NPR1,ODC1,PAG1,PECAM1,PLA2G7,PLAUR,POSTN,PRDM1,RUNX2,SAA1,SELPLG,SERPINA1,SERPINE2,…	81 (6)	6
TRIM38	0.233	other	TRIM38	1	Inhibited	-3.441	3.96E-08	3.00E-04	CCL5,CD36,CD86,COL4A5,CXCR4,HMMR,ICAM1,IL2RG,IL7R,ITGA4,ITGAM,ITGB2,PTPRC,TLR2,TLR8,TNC,TNFAIP3,TNFRSF11A,VCAM1	19 (1)	1
SERPINB2	-0.057	other	PLAT,PLAU,PLG,SERPINB2	2	Inhibited	-3.441	1.16E-05	3.00E-02	ABCG1,C5AR1,CD14,CLEC7A,CLIC4,COLEC12,EDN1,FCGR1A,GULP1,HLA-DMA,MMP9,PECAM1,PIK3CG,PLAUR,RAC2,RALA,RUNX2,S100A9,SYK	19 (4)	4
MLN120B		chemical drug	AHR,AR,ARID1A,BCL2L1,BTRC,CCND1,CDKN2A,CEBPA,CHUK,CSF2,CXCL8,CYTOKINE (family),ERK (family),ERK1/2 (family),ESTROGEN RECEPTOR (family),FOXO3,GLI1,HIF1A,HNF4A,HTT,ICAM1,IKBKB,IKBKE,IKK (complex),IL1B,IL6,IRF1,IRF3,IRF4,IRF7,IRS1,MAPK9,MEK (family),MLN120B,MMP2,MMP9,MPO,MTOR,NFKB (complex),NFKB1,NFKB2,NFKBIA,NOS2,NOS3,NR3C1,P38 MAPK (family),PLG,POU2F2,PPARG,PRKAA2,PRKCD,PTGS2,PXN,PXR/RXRA/PXR LIGA…	3	Inhibited	-3.437	3.01E-22	3.00E-04	AASS,ABAT,ABCA1,ABCD3,ABCG1,ACP5,ADAM8,ADAMTS9,ADCY5,ADGRA3,ADRA2A,AGTR1,AK3,ALDH1B1,ALDH3A2,ALOX5AP,AMIGO2,AMPD3,ANO1,APCDD1,APOE,AQP9,ARHGAP15,ARID5B,ARRB2,BAG2,BAMBI,BCAT1,BCL2A1,BHMT2,BMPR1B,BTC,C1QB,C2,C4A,C4B,CA12,CAB39L,CAMK2N1,CAP2,CAPG,CARD16,CARMIL1,CASP1,CASQ2,CCL19,CCL23,CCL3,CCL4,CCL5,CCL8,CCR1,CD180,CD52,CD53,CD83,CD84,CD86,CDH19,CDKN3,CEP55,CEP70,CFI,CFL2,CHI3L1,CHI3L2,CHMP4C,CKB,C…	315 (67)	67
C29		chemical reagent	C29,NFKB (complex),RELA,YAP1	2	Inhibited	-3.422	1.13E-14	4.60E-03	ABCD3,ABCG1,ADAMTS9,ADRA2A,ALDH1B1,ALOX5AP,ANKRD46,APOE,BAG2,BAMBI,BCL2A1,CASP1,CCL19,CCL3,CCL4,CCL8,CD14,CD28,CD74,CD83,CD86,CHI3L1,CXCL5,CXCR4,CYBB,CYTIP,DOCK8,EDN1,ELN,EMCN,ENPP1,ETS1,FABP5,FCGR1A,FGF2,GPR34,HDAC9,HMMR,HP,IER3,IGHG1,IGHM,IL10RA,IL1RN,IL32,IL7R,ITGA1,ITGAL,ITGB2,KYNU,LIMCH1,MMP16,MMP7,MMP9,MYLK,MYOCD,NAP1L1,ODC1,OLFM4,PDE3B,PECAM1,PLAUR,PRDM1,PTGER4,PTPN11,PTPN6,RGS1,ROR1,RRM2,…	93 (4)	4
benfotiamine		chemical drug	benfotiamine,NFKB (complex),PKC (family)	2	Inhibited	-3.402	1.80E-11	2.56E-02	ABCA1,ABCD3,ABCG1,ADAMTS9,ADRA2A,ALDH1B1,APOE,BAG2,BAMBI,BCL2A1,CASP1,CCL3,CCL4,CCL5,CCL8,CD36,CD4,CD74,CD83,CD86,CNN1,CTSB,CXCL2,CXCL5,CXCR4,CYBB,DMD,EDN1,ENPP1,ETS1,FABP5,FCGR1A,FGF2,GPR34,HDAC9,ICAM1,IER3,IL10RA,IL1RN,IL32,IL7R,ITGAL,KYNU,LIPA,MMP9,MYLK,NR4A3,ODC1,PLAUR,PRDM1,SAA1,SELPLG,SH3RF1,SLC16A3,SLC2A12,SOCS3,SPP1,TFEC,TLR2,TNFAIP3,TNFRSF11A,TNFSF10,VCAM1	63 (3)	2
PKC-iota pseudosubstrate peptide inhibitor		biologic drug	MAP2K1,NFKB (complex),PKC-iota pseudosubstrate peptide inhibitor,PRKCI,SELL	2	Inhibited	-3.402	1.95E-11	2.32E-02	ABCD3,ABCG1,ADAMTS9,ADRA2A,ALDH1B1,ALDH1L1,APOE,BAG2,BAMBI,BCL2A1,CASP1,CCL3,CCL4,CCL5,CCL8,CD74,CD83,CD86,CSTA,CTSB,CXCL2,CXCL5,CXCR4,CYBB,ENPP1,ETS1,FABP5,FCGR1A,FGF2,GPR34,HDAC9,HK2,ICAM1,IER3,IL10RA,IL1RN,IL32,IL7R,ITGAL,KYNU,MMP12,MMP9,MYLK,ODC1,OLFM4,PLAUR,PRDM1,RUNX2,SAA1,SELPLG,SH3RF1,SLC16A3,SLC2A12,SOCS3,SPP1,TFEC,TLR2,TNC,TNFAIP3,TNFRSF11A,TREM2,VCAM1,ZWINT	63 (5)	4
UBASH3B	0.391	enzyme	NFAT (family),NFKB (complex),PLCG2,SYK,UBASH3B	2	Inhibited	-3.395	4.28E-12	1.53E-02	ABCD3,ABCG1,ACP5,ADAMTS9,ADRA2A,ALDH1B1,APOE,BAG2,BAMBI,BCL2A1,BMPR1B,C1QA,C1QB,CASP1,CCL3,CCL4,CCL5,CCL8,CD36,CD83,CD86,CXCL2,CXCL5,CYBB,EDN1,ENPP1,ETS1,FABP5,FCER1G,FCGR1A,FGF2,GIMAP7,GPLD1,GPR34,HAVCR2,HDAC9,ICAM1,IER3,IL10RA,IL1RN,IL32,IL7R,ITGAL,ITGAM,ITGAX,KYNU,MMP12,MMP9,MS4A4A,MYLK,ODC1,PLAUR,PRDM1,PTGS1,PTPRC,SAA1,SELPLG,SH3RF1,SLC16A3,SLC2A12,SOCS3,TAGAP,TFEC,TGFB2,TLR2,TNFAIP3,TREM2,VC…	68 (5)	4
protectin D1		chemical - endogenous mammalian	AKT (family),BAX,BCL2,BCL2L1,BID,CCL20,NFKB (complex),protectin D1,PTGS2,REL	2	Inhibited	-3.373	6.56E-13	1.62E-02	ABCD3,ABCG1,ADAMTS9,ADCY5,ADRA2A,ALDH1B1,ALOX5AP,APOE,BAG2,BAMBI,BARD1,BCL2A1,C3AR1,C5AR1,CASP1,CCL3,CCL4,CCL5,CCL8,CD36,CD83,CPM,CTSB,CTSS,CX3CR1,CXCL2,CXCL5,CYBB,CYP1B1,ENPP1,ETS1,FABP5,FCER1G,FCGR1A,GPR34,HDAC9,HK2,HLA-DMA,HLA-DMB,IGHG1,IL10RA,IL1RN,IL7R,IRF8,ITGAL,ITGAM,ITGAX,KYNU,LIPA,MAP2,MCAM,MGAT4A,MSR1,MYLK,NKD1,NR4A3,NTN1,ODC1,PCDH7,PGR,PIK3CG,PLA2G7,PLXNC1,POSTN,PTAFR,PTGER4,PTPRC,PYGB…	90 (10)	10
salinosporamide A		chemical drug	CASP3,EIF2A,NFKB (complex),salinosporamide A	2	Inhibited	-3.371	2.89E-10	2.76E-02	ABCD3,ABCG1,ADAMTS9,ADRA2A,ALDH1B1,APOE,BAG2,BAMBI,BCL2A1,CASP1,CCL3,CCL4,CCL5,CCL8,CD74,CD83,CD86,CXCL2,CXCL5,CXCR4,CYBB,ENPP1,ETS1,FABP5,FCGR1A,GPR34,HDAC9,ICAM1,IER3,IL10RA,IL1RN,IL32,IL7R,ITGAL,ITGAX,KYNU,MMP9,MYLK,ODC1,PLAUR,PRDM1,PTPRC,RUNX2,SAA1,SELPLG,SH3RF1,SLC16A3,SLC2A12,SOCS3,SPP1,TFEC,TLR2,TNFAIP3,TNFSF10,VCAM1	55 (4)	4
vinpocetine		chemical drug	AHR,AR,ARID1A,BCL2L1,CCND1,CDKN2A,CEBPA,CHUK,CSF2,CXCL8,cyclic AMP,CYTOKINE (family),ERK (family),ERK1/2 (family),ESTROGEN RECEPTOR (family),FOXO3,GLI1,HIF1A,HNF4A,HTT,ICAM1,IKBKB,IKBKE,IKK (complex),IL1B,IL6,IRF1,IRF3,IRF4,IRF7,IRS1,MEK (family),MMP2,MMP9,NEDD4L,NFKB (complex),NFKB2,NFKBIA,NOS2,NR3C1,PDE (family),PDE4 (family),PDE4B,PDE4D,PDE5A,POU2F2,PPARG,PRKCD,PXR/RXRA/PXR LIGAND/RETINOIC ACI…	3	Inhibited	-3.356	1.30E-22	1.00E-04	AASS,ABAT,ABCA1,ABCD3,ABCG1,ACP5,ADAM8,ADAMTS9,ADGRA3,ADRA2A,AK3,ALDH1B1,ALDH3A2,ALOX5AP,AMIGO2,AMPD3,ANO1,APCDD1,APOE,AQP9,ARHGAP15,ARID5B,ARRB2,BAG2,BAMBI,BCAT1,BCL2A1,BHMT2,BMPR1B,BTC,C1QB,C2,C4A,C4B,C5AR1,CA12,CAMK2N1,CAP2,CAPG,CARD16,CARMIL1,CASP1,CASQ2,CCL19,CCL23,CCL3,CCL4,CCL5,CCL8,CCR1,CD14,CD163,CD180,CD52,CD53,CD74,CD83,CD84,CD86,CDH19,CDKN3,CEP55,CEP70,CFI,CFL2,CHI3L2,CHMP4C,CKB,CLEC2…	309 (66)	65
CRY2	-0.134	enzyme	BMAL1,CLOCK,CRY2,ICAM1,NFKB (complex)	3	Inhibited	-3.349	5.18E-10	3.92E-02	ABCD3,ABCG1,ADAMTS9,ADRA2A,ALDH1B1,APOE,BAG2,BAMBI,BCL2A1,CASP1,CCL3,CCL4,CCL5,CCL8,CD74,CD83,CD86,CEMIP,CLIP1,CRY1,CXCL2,CXCL5,CXCR4,CYBB,DCBLD2,ENPP1,ETS1,FABP5,FCGR1A,GPR34,HDAC9,HK2,ICAM1,IER3,IL10RA,IL1RN,IL32,IL7R,ITGA4,ITGAL,KYNU,MMP9,MYLK,NADK2,ODC1,PCGF5,PLAUR,PRDM1,RGS5,RYR2,SAA1,SCD,SELPLG,SGK1,SH3RF1,SLC16A3,SLC2A12,SOCS3,SPP1,TBC1D1,TFEC,TLR2,TNFAIP3,TNFSF10,ZEB1	65 (5)	5
17-alpha-ethinylestradiol		chemical drug	17-alpha-ethinylestradiol,CEBPA,CYP7A1,ESR1,ESR2,GPER1,HNF1A,MAP2K1/2 (family),NFKB (complex),NR1I2,NR1I3,SLCO1B3	2	Inhibited	-3.345	5.42E-17	1.02E-02	AASS,ABCA1,ABCD3,ABCG1,ADAMTS9,ADRA2A,ALDH1B1,ALOX5,ALOX5AP,ANKH,APCDD1,APOC1,APOE,AQP9,ARHGAP18,ARHGEF9,ARID5B,ARL4C,BAG2,BAMBI,BCAT1,BCL2A1,BTC,C1QB,C1QC,C3AR1,CA12,CAP2,CASP1,CASQ2,CCL3,CCL4,CCL5,CCL8,CCPG1,CCR1,CD14,CD36,CD53,CD74,CD83,CD86,CDKN3,CEP70,CFI,CFL2,CHI3L1,CKB,CLEC7A,CP,CSF1R,CTPS1,CTSC,CTSS,CXADR,CXCL16,CXCL2,CXCL5,CXCR4,CYBB,CYP1B1,DAB2,DCBLD2,DLG1,DNAJC21,EIF5A2,ELN,EMCN,ENAH,E…	181 (12)	12
pyrophosphate		chemical - endogenous mammalian	CFTR,MAT1A,PI3K (complex),pyrophosphate	2	Inhibited	-3.333	1.30E-08	1.85E-02	ACADL,ADAM28,ALOX5AP,ANKH,BCL2A1,BLNK,CAPG,CCL3,CCL4,CCL5,CCR1,CD86,CFI,CXCR4,CYBB,ENPP1,ETS1,HADH,ICAM1,IL1RN,IL7R,ITGAM,ITGB2,MAP2,MCAM,MMP12,MMP9,PIK3CG,POSTN,SCP2,SGK1,SOCS3,SPP1,TNFRSF11A,TREM1,VCAM1	36 (4)	4
PCBP2	0.400	other	CEBPA,MAVS,PCBP2	2	Inhibited	-3.328	3.25E-09	3.44E-02	ALOX5AP,APCDD1,ARL4C,BCL2A1,C3AR1,CASP1,CCL3,CCL4,CCL5,CCL8,CCR1,CD14,CD83,COLEC12,CSF1R,CX3CR1,CXCR4,EIF4E,EMCN,FCGR1A,FZD1,HDAC9,HPR,ICAM1,IER3,IL11RA,IL1RN,IRF8,ITGAM,ITGAX,JCHAIN,KRT14,LST1,MSI2,PFN2,PLAUR,PRDM1,PTAFR,PTGS1,PTPRC,RUNX2,S100A9,SCD,SLC11A1,SMPDL3A,SOCS3,SPP1,TGFB2,THRB,TNFRSF11A,TNFSF10,VCL	52 (3)	2
MED24	-0.140	transcription regulator	1,25-dihydroxyvitamin D,ADAM17,AKT1,APP,AR,CAMKII (complex),CDK2,CEBPA,CREB (family),CTNNB1,CYP19A1,E2F1,ERK1/2 (family),FOXO3,glucocorticoid,HNF1A,IL18,IL2,IRS1,JUN,MAPK1,MED24,MMP2,MMP9,MTOR,NFE2L2,NFKB (complex),NFKB (family),NFKBIA,P38 MAPK (family),PGR,PPARA,PPARG,PPARGC1A,progesterone,RAC1,RELA,RHOA,SAT1,SMAD2,SPP1,STAT1,STAT3,STAT5A/B (family),STAT5B,THRB,TP53,VDR	3	Inhibited	-3.323	1.12E-16	1.64E-02	AASS,ABAT,ABCA1,ABCD3,ABCG1,ACTN2,ADAMDEC1,ADAMTS9,ADARB1,ADGRA3,ADTRP,AGTR1,AIF1,AK3,ALDH1B1,AMIGO2,ANGPTL1,ANKH,ANPEP,APCDD1,APOE,AQP9,ARRB2,BAG2,BARD1,BMP2K,C1QB,C1QC,C2,C4B,CA12,CAB39L,CARMIL1,CASP1,CASQ2,CCL18,CCL19,CCL5,CCR1,CD14,CD209,CD28,CD300A,CD4,CD83,CD84,CDKN3,CEP55,CEP70,CFI,CHI3L1,CHI3L2,CHMP4C,CKS2,CLIC4,CLIP1,CNN1,COL13A1,COL4A5,CORO1A,COX11,CRYBG1,CSF2RB,CTPS1,CTSB,CTSC,CTSS,CTS…	284 (48)	47
TRIM26	-0.233	enzyme	TRIM26	1	Inhibited	-3.317	2.84E-06	1.30E-03	CCL5,CLEC5A,CLEC7A,CXCL14,CXCL16,ICAM1,IL7,PTGS1,TLR2,TLR7,TLR8	11 (1)	1
dATP		chemical - endogenous mammalian	CASP3,CASP8,dATP,IKBKB,IKBKE,TBK1	2	Inhibited	-3.317	4.04E-10	1.87E-02	ABCA1,ACP5,AMPD3,CCL19,CCL3,CCL4,CCL5,CCR1,CD86,CP,CSF1R,CTSB,CTSZ,CXCL16,CXCL2,CXCL5,CYBA,CYP1B1,EDN1,ETS1,HK2,ICAM1,IL1RN,IL7,KRT14,MARCO,PCDH7,PDK3,RUNX2,S100A9,SERPINE2,SGK1,SLC16A1,SLC16A3,SOCS3,TLR2,TMEM176B,TNC,TNFAIP3,TNFSF8,TPM2,TRPC1,VCAM1,ZEB1	44 (6)	5
coomassie brilliant blue G-250		chemical drug	coomassie brilliant blue G-250,ERK1/2 (family),MMP9,P2RX7,PANX1	2	Inhibited	-3.317	9.90E-09	4.92E-02	ABCA1,ACP5,BCL2A1,C1QA,CARMIL1,CCL3,CCL4,CCL5,CCL8,CD52,CD74,CD86,CX3CR1,CXCL5,CXCR4,CYBB,DAPK1,EDN1,EMCN,ETS1,FGF2,FZD1,HK2,ICAM1,IL1RN,IL7R,MMP12,MMP9,MYOCD,NABP1,P2RX7,PLAUR,POSTN,RUNX2,SERPINA1,SERPINE2,SGK1,SPP1,TMEM176A,TNFSF10,TYROBP,VNN1,XPR1,ZEB1	44 (5)	5
vanillin		chemical - endogenous non-mammalian	AHR,AKT (family),AP1 (complex),ARNT,ATF2,ATM,BCL11A,BID,BLM,BRCA1,carbon monoxide,CAT,CDK2,CREB (family),CREB1,E2F1,EIF4EBP1,ERK (family),ERK1/2 (family),FANCD2,HIPK2,HMOX1,IGF1R,IKBKB,IKBKG,JUN,LAMTOR5,MAPK1,MAPK8,MDM4,MEF2D,MTOR,NFAT5,NFKB (complex),NPM1,NR3C1,P38 MAPK (family),PEX5,PKM,PRO-INFLAMMATORY CYTOKINE (family),RAD51,RASSF1,RB1,RELA,RELB,RXRA,SMAD2,SMAD3,SMARCA4,SMC3,SP1,STAT1,STAT5A/…	3	Inhibited	-3.317	4.08E-18	8.00E-04	AASS,ABAT,ABCG1,ABRACL,ACADL,ADAM8,ADAMTS9,ADARB1,ADRA2A,AGTR1,AIF1,AK3,ALDH1B1,ALOX5AP,ANKH,ANKRD46,ANO1,ANPEP,ARHGAP30,ARL4C,ARRB2,ASB2,BARD1,BCL2A1,BMPR1B,C1QB,C2,C4B,C5AR1,CAB39L,CALHM6,CAMK2N1,CARD10,CARD16,CARMIL1,CCL18,CCL19,CCL3,CCL5,CCL8,CD14,CD28,CD300A,CD37,CD4,CD48,CD52,CD53,CD83,CD84,CDKN3,CEMIP,CEP55,CHI3L1,CHMP4C,CKB,CLDND1,CLEC2B,CLEC5A,CLEC7A,CLIC4,CNN1,CNTN1,COLEC12,CORO1A,COX11…	275 (62)	61
APOE	1.924	transporter	APOE	1	Inhibited	-3.307	1.03E-14	1.00E-04	ABCA1,ACADL,C1QA,C1QB,C1QC,C2,C3AR1,C5AR1,CCL5,CD36,CSF2RB,CTSB,CTSS,CXCL16,CYBB,EDN1,FABP5,GRIA2,GRIA3,IL10RA,ITGAM,JAK2,LIPA,MAP2,MMP9,MSR1,MYOCD,NCF2,PHACTR1,SLC16A1,SOCS3,SPP1,TREM2	33 (1)	1
MARCHF5	-0.160	enzyme	DNM1L,IL2RG,MARCHF5,MIEF2,SOD1,STING1	2	Inhibited	-3.307	7.46E-08	1.40E-02	ABCG1,C15orf48,CAMK2N1,CASP1,CCL5,CD14,CD36,CD83,CD86,COLEC12,CRY1,CX3CR1,CXCL2,CXCL5,ETS1,EVI2A,FCGR1A,GMFG,HOPX,IL11RA,IL7R,IRF8,ITGAM,MMP12,MMP9,PLAUR,PTPRC,RHOH,S100A9,SCD,SGK1,SLC11A1,SOCS3	33 (6)	5
GYY 4137		chemical reagent	ADAM17,AMPK (complex),GYY 4137,LIPE,MTOR,NOS3,PLIN1,PTGS2,STAT3,XDH	2	Inhibited	-3.286	3.26E-13	3.89E-02	ABCG1,ACADL,ADCY5,AMPD3,ARL4C,BCL2A1,C5AR1,CAB39L,CALHM6,CASP1,CCL5,CCR1,CD163,CD209,CD36,CD74,CEP70,CHI3L1,CLEC7A,CP,CSF1R,CTSB,CXCL14,CXCL2,CXCL5,CXCR4,CYP1B1,DMD,EDN1,ETS1,FABP5,FCER1G,FGF2,GPR65,HAVCR2,HK2,HLA-DMA,HLA-DMB,HP,ICAM1,IFI30,IL10RA,IL1RN,IL7,IL7R,IRF8,ITGAM,ITGAX,ITGB2,JAK2,MAF,MAFB,MARCKS,MMP12,MMP7,NKD1,NPR1,NTN1,PCDH7,PECAM1,PGR,PIK3CG,PLAUR,PLXNC1,PPP1R9A,PRDM1,PTAFR,PTGER4,PT…	89 (10)	9
V-PYRRO/NO		chemical reagent	CASP3,NFKB (complex),TNFRSF1A,V-PYRRO/NO	2	Inhibited	-3.255	1.70E-10	4.41E-02	ABCD3,ABCG1,ADAMTS9,ADRA2A,ALDH1B1,APOE,BAG2,BAMBI,BCL2A1,CASP1,CCL19,CCL3,CCL4,CCL5,CCL8,CD36,CD74,CD83,CD86,CXCL2,CXCL5,CXCR4,CYBB,ENPP1,ETS1,FABP5,FCGR1A,GPR34,HDAC9,ICAM1,IL10RA,IL1RN,IL32,IL7R,ITGAL,ITGAM,KYNU,MMP7,MYLK,ODC1,P2RX7,PLAUR,POU2AF1,PRDM1,PTPRC,RUNX2,SAA1,SELPLG,SH3RF1,SLC16A3,SLC2A12,SOCS3,SOX6,SPP1,TFEC,TLCD4,TLR2,TNFSF10,VCAM1	59 (4)	4
angustibalin		chemical - endogenous non-mammalian	angustibalin,CEBPB,NFKB (complex)	2	Inhibited	-3.235	1.83E-12	2.97E-02	ABCD3,ABCG1,ADAMTS9,ADRA2A,ALDH1B1,ALOX5AP,ANPEP,APCDD1,APOE,BAG2,BAMBI,BARD1,BCL2A1,BLNK,C1QA,C1QC,C2,C3AR1,CASP1,CCL3,CCL4,CCL5,CCL8,CCR1,CD14,CD83,CDKN3,CP,CSF1R,CTPS1,CTSC,CXCL16,CXCL2,CXCL5,CXCR4,CYBB,DAB2,DAPK1,EMCN,ENPP1,ETS1,FABP5,FCER1G,FZD1,GPR34,HDAC9,HMMR,HP,ICAM1,IGKC,IL10RA,IL11RA,IL32,IL7,IL7R,ITGAL,KYNU,LCP2,MMP9,MSR1,MYLK,ODC1,PRDM1,PTGS1,RAC2,RRM2,RUNX2,SAA1,SAA2,SELPLG,SERPINA1…	86 (3)	2
FOXO4:MEF2C:NKX2-5:MYOCD gene		complex	FOXO4,FOXO4:MEF2C:NKX2-5:MYOCD gene,MEF2C,MYOCD,NKX2-5	2	Inhibited	-3.212	1.15E-07	2.40E-02	ACTN2,ANO1,C1QA,CASQ2,CNN1,CXCR4,FABP5,HDAC9,HOPX,IER3,IKZF1,ITGAM,ITGB2,KCNJ3,LCP2,LMOD1,MMP9,MYLK,MYOC,MYOCD,MYOT,MYOZ2,PLN,POSTN,PRKAA2,PTGS1,PTPRC,RUNX2,RYR2,S100A9,SGK1,SYK,TPM1,TSPAN2,VCAM1	35 (5)	5
NMRAL1	0.128	other	AHR,AR,ARID1A,BCL2L1,CCND1,CDKN2A,CEBPA,CHUK,CSF2,CXCL8,CYTOKINE (family),ERK (family),ERK1/2 (family),ESTROGEN RECEPTOR (family),FOXO3,GLI1,HIF1A,HNF4A,HTT,ICAM1,IKBKB,IKBKE,IL1B,IL6,IRF1,IRF3,IRF4,IRS1,MEK (family),MMP2,MMP9,MTOR,NFKB (complex),NFKB1,NFKB2,NFKBIA,NMRAL1,NOS2,NR3C1,P38 MAPK (family),POU2F2,PPARG,PRKCD,PXN,PXR/RXRA/PXR LIGAND/RETINOIC ACID (complex),RB1,REL,RELA,RELB,SMAD3,SP1,ST…	3	Inhibited	-3.212	2.27E-22	1.00E-04	AASS,ABAT,ABCA1,ABCD3,ABCG1,ACP5,ADAM8,ADAMTS9,ADGRA3,ADRA2A,AGTR1,AK3,ALDH1B1,ALDH3A2,ALOX5AP,AMIGO2,AMPD3,ANO1,APCDD1,APOE,AQP9,ARHGAP15,ARID5B,ARRB2,BAG2,BAMBI,BCAT1,BCL2A1,BHMT2,BMPR1B,BTC,C1QB,C2,C4A,C4B,C5AR1,CA12,CAB39L,CAMK2N1,CAP2,CAPG,CARMIL1,CASP1,CASQ2,CCL19,CCL23,CCL3,CCL4,CCL5,CCL8,CCR1,CD180,CD52,CD53,CD74,CD83,CD84,CD86,CDH19,CDKN3,CEP55,CEP70,CFI,CFL2,CHI3L2,CHMP4C,CKB,CLEC2B,CLI…	315 (59)	58
BMS-345541		chemical drug	BAX,BMS-345541,CASP3,ERG,IKBKB,MPO	2	Inhibited	-3.207	4.12E-10	4.30E-03	ACP5,AMPD3,CCL19,CCL3,CCL4,CCR1,CLIP1,CP,CSF1R,CTSS,CTSZ,CXCL16,CXCL2,CXCL5,CXCR4,CYBA,CYP1B1,DOCK2,DSTN,EDN1,EPB41L3,ETS1,FLNC,HK2,HMMR,IL1RN,IQGAP3,MMP12,MMP9,NLGN1,PCDH7,PECAM1,PLAUR,PLEK,POU2AF1,PRDM1,PTGER4,PTPN6,RRM2,RSU1,RUNX2,SERPINE2,SGK1,SOCS3,SPP1,SVIL,TMEM176B,TNC,TNFAIP3,TNFSF8,TPM1,TPM2,TREM1,TRPC1,VCAM1,ZEB1	56 (6)	6
alpha-ketoglutaramate		chemical - endogenous mammalian	alpha-ketoglutaramate,ERK (family)	2	Inhibited	-3.182	7.72E-08	2.42E-02	ACP5,ADAM8,CCL4,CCR1,CKS2,CLIP1,CXCL2,CYBB,EDN1,ETS1,FGF2,GK,GLS,ICAM1,IER3,IL11RA,ITGAM,ITGB2,KYNU,MAFB,MCAM,MMP9,MYLK,NCF2,ODC1,PECAM1,POSTN,PRDM1,RGS1,RUNX2,TREM1,TREM2	32 (2)	2
immethridine		chemical reagent	immethridine	1	Inhibited	-3.162	5.10E-09	1.00E-04	C5AR1,CD14,CFI,CTSS,FCGR1A,HP,SIGLEC1,SOCS3,SPP1,VCAM1	10 (1)	1
ANPEP	1.157	peptidase	ANPEP,CXCL8	2	Inhibited	-3.153	1.15E-05	2.67E-02	CCL5,CD74,CR1,CYBA,ICAM1,IL1RN,IL32,ITGA1,ITGAL,ITGAM,ITGAX,ITGB2,MMP9,NCF2,NCF4,TPM1,VCAM1	17 (2)	2
zidovudine		chemical drug	ADAM17,CEBPB,CEBPD,CRH,CTNNB1,EGFR,ERK1/2 (family),FOS,HSP27 (family),IKBKB,IL1 (family),IL12B,IL18,IL1A,IL1B,IL1F10,IL1RN,IL33,IL36B,IL36G,IL6,IRF1,IRF3,JNK (family),JUN,LIF,LPL,MAP3K1,MAP3K7,MAP3K8,MAPK1,MAPK14,MAPK8,MAPK9,MBP,MMP9,MTOR,NFKB (complex),NFKB1,NFKBIA,norepinephrine,NR1H3,P38 MAPK (family),PI3K (complex),PKA (complex),PKC (family),PLAU,PRKAA2,prostaglandin E2,RAS (family),RB1,RELA,…	3	Inhibited	-3.150	5.71E-17	1.80E-02	ABAT,ABCD3,ACTN2,ADAM28,ADAM8,ADAMTS9,ADARB1,ADRA2A,AK3,ALDH1B1,ALDH3A2,ALOX5,ALOX5AP,ANKH,ANPEP,APCDD1,APOC1,ARHGAP30,ARHGAP9,ARRB2,BAG2,BLNK,BMPR1A,C2,C5AR1,CA12,CAB39L,CAMK2N1,CAP2,CARMIL1,CASP1,CCL18,CCL19,CCL23,CCL3,CCL4,CCL5,CD14,CD28,CD300A,CD4,CD53,CD83,CD84,CEMIP,CEP55,CEP70,CFI,CHI3L1,CHI3L2,CHMP4C,CKB,CLEC2B,CLEC7A,CLIC4,CNN1,COL13A1,COL14A1,COL4A5,CORO1A,COX11,CP,CRY1,CRYBG1,CSF1R,CSF…	252 (63)	61
alpha-pinene		chemical drug	alpha-pinene,BCL2,BTRC,CASP8,CHUK,ELANE,ERK (family),IKBKB,IL4I1,MAPK8,MAPK9,MMP2,MMP9,MPO,MTOR,NFKB (family),NFKB2,NFKBIA,NOS3,PLG,PON1,PRKAA2,PTGS2,REL,RELB,SERPINE1	3	Inhibited	-3.106	1.84E-15	2.44E-02	ABCA1,ABCD3,ACADL,ADARB1,ADCY5,AMPD3,APOE,ARL4C,BARD1,C1QA,CAB39L,CARMIL1,CASP1,CCL19,CCL3,CCL5,CCL8,CCR1,CD14,CD52,CD74,CD83,CD86,CHI3L1,CHI3L2,CKS2,CLIC4,COLEC12,CP,CSF1R,CSF2RB,CSTA,CTSB,CTSS,CTSZ,CX3CR1,CXCL2,CXCL5,CXCR4,CYBA,CYP1B1,DEPTOR,EDN1,EIF4E,ELN,ENAH,FABP5,FGF2,FYB1,GLS,GRIA3,GULP1,HAVCR2,HK2,HLA-DMA,ICAM1,IGHG1,IL1RN,IL2RG,IL32,IL7R,ITGAM,ITGB2,JAK2,JCHAIN,JPH1,KRT14,KYNU,LMCD1,MAFB…	127 (26)	25
magnesium-adenosine triphosphate		chemical - endogenous mammalian	magnesium-adenosine triphosphate,SRC,TGM2,TRPM7	2	Inhibited	-3.087	1.25E-06	3.13E-02	ABCG1,AQP9,BCL2A1,C5AR1,CCL3,CD36,CD74,CD86,COX11,CTSB,CX3CR1,CXCR4,FCER1G,GIMAP2,GIMAP6,ICAM1,IL10RA,ITGAM,ITGAX,LILRB2,MAFB,NCF2,OLFM4,PLAUR,POSTN,PTGS1,RUNX2,SLAMF7,SLC16A1,SPP1,TNFRSF11A,TYROBP,VCAM1,VSIG4	34 (4)	3
DS-7423		chemical drug	DS-7423,MTOR,PI3K (complex)	2	Inhibited	-3.086	1.29E-08	3.24E-02	ABCA1,ACADL,ADAM28,ALOX5AP,ARL4C,BCL2A1,CAB39L,CASP1,CCL3,CCL4,CCR1,CD86,CSF1R,CXCL2,CXCR4,CYBB,DMD,ETS1,FABP5,HK2,ICAM1,IL1RN,IL7R,IRF8,ITGAM,ITGB2,MAF,MAP2,MCAM,MMP12,PIK3CG,POSTN,PYGB,RUNX2,SGCB,SGK1,SOCS3,TNFAIP3,TNFRSF11A,TREM1,TXNL1,VCAM1	42 (3)	2
olitigaltin		chemical drug	olitigaltin	1	Inhibited	-3.000	2.66E-07	1.00E-04	C1QA,C1QB,C1QC,C3AR1,CD84,CX3CR1,ICAM1,SIGLEC1,TREM2	9 (1)	1
alpha-ketoglutaramate		chemical - endogenous mammalian	alpha-ketoglutaramate	1	Inhibited	-3.000	5.66E-04	2.66E-02	ADAM8,CLIP1,CYBB,IL11RA,MMP9,NCF2,RGS1,TREM1,TREM2	9 (1)	1
SRF	-0.418	transcription regulator	SRF	1	Inhibited	-2.985	3.32E-05	4.66E-02	ACTG2,ANKRD6,ANO1,CNN1,CPM,CXCR4,CYBB,DMD,FABP5,FERMT2,ITGAM,LMOD1,MMP9,MYLK,MYOCD,PDLIM7,RAMP1,S100A9,SVIL,TPM1,TPM2,VCL	22 (1)	1
MARCHF2	-0.299	enzyme	ADRB2,DLG1,IKBKG,MARCHF2	2	Inhibited	-2.985	2.42E-06	2.78E-02	AMPD3,CCL5,CCR1,CD86,CP,CTSB,CTSZ,CYP1B1,HK2,ICAM1,IL1RN,KCNAB1,PCDH7,POU2AF1,RYR2,SERPINE2,SGK1,SOCS3,SPP1,TMEM176B,TNFSF10,TRPC1	22 (4)	4
ETV6-RUNX1		fusion gene/product	ETV6-RUNX1	1	Inhibited	-2.967	3.87E-12	1.00E-04	ABCG1,ALOX5,ALOX5AP,ANO1,ARHGAP18,ARRB2,CCL5,CD48,CD83,CHI3L2,CLIP1,CORO1A,CYBA,CYBB,DSTN,FAM43A,FERMT2,GIMAP4,GNA15,ICAM1,IER3,IFI30,IL7,IRF8,ITGA4,ITGAL,JAK2,LCP2,LST1,MMP9,MYLK,PAG1,PECAM1,PTPRC,RAC2,SDK2,SEMA6A,SPP1,TNFSF10,TPM1,TRAC	41 (1)	1
regadenoson		chemical drug	ADCY6,ADORA2A,AHR,AP1 (complex),ARNT,BDNF,carbon monoxide,CREB (family),CREB1,DRD2,GCR/GLUCOCORTICOID DIMER (complex),GSK3B,HMOX1,JUN,MAPK (family),MAPK1,MAPK8,NFKB (complex),NR3C1,NTRK1,NTRK2,P38 MAPK (family),PKA (complex),PRO-INFLAMMATORY CYTOKINE (family),regadenoson,RELA,RELB,RXRA,SMAD2,SMAD3,STAT5A/B (family),TCF4,VOLTAGE-GATED CALCIUM CHANNEL (complex),YAP1	3	Inhibited	-2.940	2.01E-19	4.40E-03	AASS,ABCA1,ABCG1,ACP5,ADAMTS9,ADARB1,ADRA2A,AGTR1,AIF1,ALDH1B1,ALOX5,ALOX5AP,AMIGO2,ANKRD46,ANPEP,ARL4C,BARD1,BCL2A1,BMPR1B,C1QC,C3AR1,CAMK2N1,CAP2,CARD10,CARMIL1,CASQ2,CCL19,CCL3,CCL4,CCL5,CD14,CD163,CD28,CD36,CD4,CD48,CD84,CEMIP,CHI3L1,CKB,CLEC2B,CLEC7A,CNN1,COL13A1,COL14A1,COLEC12,COX11,CRYBG1,CSF1R,CSF2RB,CSPG4,CTSS,CXCL16,CXCL2,CXCL5,CXCR4,CYBB,CYTH4,CYTIP,DAPK1,DEPTOR,DOCK2,DOCK8,DSTN,DTL,E…	224 (34)	33
dexamethasone		chemical drug	AKT (family),AR,benzo(a)pyrene,CALCA,CCNE1,CD40,CDK2,CEBPB,CHUK,CREB (family),CREB1,CREBBP,CXCL8,CYTOKINE (family),dexamethasone,diclofenac,EGFR,ERK (family),FOCAL ADHESION KINASE (family),FOXO1,FOXO3,G PROTEIN ALPHA I (family),GATA3,HDAC (family),IGF1,IL2,IRF3,IRS1,IRS2,JNK (family),MAP3K7,MAPK1,MAPK8,MAPK9,MEK (family),MMP9,MTOR,MYC,NCOA2,NFKB (complex),NFKBIA,NOS2,NR3C1,NTRK1,NTRK2,PARP1,PDIA3…	2	Inhibited	-2.936	1.88E-20	1.33E-02	AASS,ABAT,ACP5,ACTG2,ACTN2,ADAM28,ADAM8,ADAMTS9,ADARB1,ADCY5,ADGRA3,ADRA2A,AIF1,AIMP1,AK3,ALDH1B1,ALDH1L1,ALOX5,ALOX5AP,AMIGO2,AMPD3,ANKH,ANO1,ANPEP,APCDD1,APOE,AQP9,ARHGAP15,ARHGAP18,ARID5B,ARL4C,ARMC8,ARRB2,ATL2,BARD1,BCAT1,BCL2A1,BLNK,BMPR1B,BTC,C15orf48,C1QB,C2,C3AR1,C4B,C5AR1,CAB39L,CALHM6,CAMK2G,CAP2,CAPN6,CASP1,CASQ2,CCL18,CCL19,CCL23,CCL3L3,CCL4,CCL5,CCR1,CD14,CD163,CD209,CD37,CD4,CD48,CD…	377 (67)	67
indoxam		chemical reagent	ERK (family),indoxam,JNK (family),NFKB (complex),PLA2G2A,PLA2G2E,PLA2G4A	3	Inhibited	-2.926	1.98E-12	2.86E-02	ABCD3,ABCG1,ACP5,ADAM8,ADAMTS9,ADARB1,ADRA2A,ALDH1B1,APOE,BAG2,BAMBI,BCL2A1,CASP1,CCL3,CCL4,CCL5,CCL8,CCR1,CD209,CD74,CD83,CD86,CKS2,CXCL2,CXCL5,CXCR4,CYBB,EDN1,ENPP1,FABP5,FCGR1A,FGF2,GK,GLS,GPR34,HDAC9,ICAM1,IER3,IL10RA,IL1RN,IL32,IL7R,ITGA4,ITGAL,ITGAM,ITGB2,KRT14,KYNU,MAFB,MCAM,MMP12,MMP9,MYLK,ODC1,PECAM1,PLAUR,POSTN,PPP1R1A,PRDM1,RUNX2,S100A9,SAA1,SCP2,SELPLG,SH3RF1,SLC16A3,SLC2A12,SOCS3,SPP…	73 (7)	6
USP18	0.187	peptidase	USP18	1	Inhibited	-2.887	6.13E-06	6.20E-03	ACP5,CASP1,CCL3,CCL3L3,CCL4,CCL5,CCR1,CSF1R,IL1RN,SGK1,SOCS3,TNFSF10	12 (1)	1
GRN	0.789	growth factor	GRN	1	Inhibited	-2.858	7.02E-13	1.00E-04	AIF1,APOC1,APOE,C1QB,C3AR1,CCL3,CCL4,CD14,CD74,CD84,CTSB,CTSS,GPR34,HLA-DRA,HLA-DRB1,ICAM1,ITGAX,ITGB2,LIPA,MS4A4A,MS4A6A,SLCO2B1,SPP1,TREM2	24 (1)	1
budesonide		chemical drug	budesonide,CCL5,IL12 (complex),IL17A,IL5,NR3C1	2	Inhibited	-2.857	1.83E-12	3.51E-02	ACP5,AIF1,AK3,ALOX5AP,BCL2A1,BTC,C15orf48,C5AR1,CAB39L,CAMK2N1,CAP2,CCL19,CCL4,CCL8,CD14,CD163,CD28,CD83,CD86,CEMIP,CLEC2B,CLEC7A,CNTN4,COX11,CP,CSF2RB,CTSC,CXCL16,CXCL2,CXCL5,CYP1B1,CYTIP,FCER1G,FCGR2B,GK,GNA15,GRIA2,GRIA3,HADH,HAVCR2,HMMR,IFI30,IGHG1,IGHM,IL10RA,IL1RN,IL2RG,IRF8,ITGA4,ITGAL,ITGAM,ITGB2,JCHAIN,KRT14,LAPTM5,LCP2,LIMS1,MAF,MARCO,MYOC,NABP1,NTN1,OLFM4,PECAM1,PLAUR,PLCL1,PRDM1,PTPN1…	103 (6)	6
NFKBIE	0.493	transcription regulator	AHR,AP1 (complex),ARNT,carbon monoxide,GCR/GLUCOCORTICOID DIMER (complex),GSK3B,HMOX1,IL2,JUN,MAPK8,NFKB (complex),NFKBIA,NFKBIE,NR3C1,PIK3CD,PRO-INFLAMMATORY CYTOKINE (family),RB (family),REL,RELA,RELB,RXRA,SMAD2,SMAD3,TCF4,YAP1	3	Inhibited	-2.857	4.84E-17	4.10E-02	ABCG1,ACP5,ADAM8,ADAMTS9,ADARB1,ADRA2A,AIF1,ALDH1B1,ALOX5,ALOX5AP,AMIGO2,AMPD3,ANKRD46,ARL4C,BARD1,BCL2A1,BMPR1B,C1QB,C1QC,C3AR1,CAMK2N1,CARD10,CARMIL1,CCL19,CCL3,CCL4,CCL5,CCL8,CD14,CD163,CD28,CD36,CD4,CD74,CD83,CD84,CD86,CEMIP,CHI3L1,CHI3L2,CLEC2B,CLEC7A,COL13A1,COL14A1,COLEC12,COX11,CP,CSF1R,CSF2RB,CSTA,CTSC,CTSS,CTSZ,CXCL16,CXCL2,CXCL5,CXCR4,CYBA,CYBB,CYTH4,CYTIP,DAPK1,DENND2D,DOCK8,ELN,EMCN,…	196 (25)	25
SIVA1	-0.123	other	BID,CASP3,CASP8,NFKB (complex),SIVA1	2	Inhibited	-2.840	7.76E-12	8.90E-03	ABCD3,ABCG1,ADAMTS9,ADRA2A,ALDH1B1,APOE,BAG2,BAMBI,BCL2A1,C3AR1,C5AR1,CASP1,CCL3,CCL4,CCL5,CCL8,CD74,CD83,CD86,CTSB,CTSS,CXCL2,CXCL5,CXCR4,CYBB,ENPP1,ETS1,FABP5,FCGR1A,GPR34,HDAC9,ICAM1,IER3,IL10RA,IL1RN,IL32,IL7R,ITGAL,ITGAX,KRT14,KYNU,MMP12,MYLK,ODC1,PLAUR,PRDM1,RUNX2,S100A9,SAA1,SELPLG,SH3RF1,SLC16A3,SLC2A12,SOCS3,SPP1,TFEC,TLR2,TNFAIP3,TNFSF10,VCAM1	60 (5)	4
SERPINB6	0.121	other	CTSG,PLAU,PLG,SERPINB6,TRYPSIN (family)	2	Inhibited	-2.837	1.13E-07	1.50E-03	ABCG1,C5AR1,CLEC7A,CLIC4,COLEC12,CXCL5,EDN1,ELN,FCGR1A,GULP1,HLA-DMA,ICAM1,MMP7,MMP9,PECAM1,PIK3CG,PLAUR,RAC2,RALA,S100A9,SYK	21 (5)	4
tempol		chemical drug	tempol	1	Inhibited	-2.828	1.25E-04	1.79E-02	CYBA,ICAM1,MMP9,PLAUR,SGK1,SPP1,UCP2,VCAM1	8 (1)	1
DRD4	0.150	G-protein coupled receptor	ADCY (family),DRD4,MAPK (family),MMP (family),MMP2,MMP9,P38 MAPK (family),PDGFRB	2	Inhibited	-2.828	1.16E-10	1.59E-02	ABCA1,ACP5,C1QA,CARMIL1,CCL3,CCL8,CD36,CD52,CD74,CD83,CD86,CSF1R,CSF2RB,CTSB,CX3CR1,CXCL2,CXCR4,CYBB,CYP1B1,DAB2,EDN1,FGF2,ICAM1,IER3,IL2RG,IL32,IL7R,ITGAM,JAK2,MMP12,MMP7,NABP1,NPR1,PLA2G7,PLAUR,POSTN,PRDM1,RGS5,RUNX2,SERPINA1,SERPINE2,SGK1,SOCS3,SPP1,TLR2,TMEM176A,TNFSF10,TYROBP,VCAM1,XPR1	50 (8)	7
SFRP (family)		group	AKT (family),AKT1,AP1 (complex),AXIN1,BACE1,BCAR1,CDC42,CHUK,ERK1/2 (family),FLT1,FOS,FRIZZLED (family),FZD5,FZD9,GSK3B,ID2,IKBKB,JNK (family),JUN,LEF1,MAP2K1/2 (family),MAP3K7,MAPK1,MAPK14,MAPK8,MITF,MMP2,MMP9,NFKB (complex),NFKB1,NFKBIA,P38 MAPK (family),PI3K (complex),PKC (family),PLCG2,PTH,PTK2,RAC1,RELA,RHOA,ROR2,RSPO1,SFRP (family),SFRP1,SFRP2,SFRP5,SMAD2,SMAD3,SMO,SRC,STAT1,TCF7L1,TNF RECE…	3	Inhibited	-2.807	3.35E-16	1.41E-02	ABCD3,ABCG1,ABRACL,ACP5,ADAM28,ADAMTS9,ADARB1,ADRA2A,AEBP2,AGTR1,AIF1,AK3,ALDH1B1,ALOX5AP,AMPD3,ANKH,ANPEP,APCDD1,AQP9,ARHGAP18,ARHGEF26,ARRB2,BAG2,BCAT1,C1orf74,C1QB,C1QC,C3AR1,C3orf70,C4B,CA12,CALHM6,CARMIL1,CASP1,CCL19,CCL5,CCR1,CD14,CD209,CD28,CD300A,CD52,CD83,CD84,CDK8,CEP55,CHI3L1,CHI3L2,CKB,CLIC4,CNN1,COLEC12,CP,CPM,CSF2RB,CSPG4,CTSS,CTSZ,CXADR,CXCL14,CYBA,DAB2,DEPTOR,DMD,DMPK,DOCK8,EIF3F,…	193 (61)	56
NCOA6	-0.068	transcription regulator	AHR,AKT1,APP,BRCA1,CALCINEURIN (complex),CEBPA,CREB (family),CREB1,CTNNB1,EGF,EGFR,ERK (family),ESR1,ESR2,G PROTEIN ALPHA I (family),GATA1,glucocorticoid,HIF1A,IGF1R,IL2,JUN,L-triiodothyronine,MAPK1,MAPK3,MMP9,MTOR,NCOA6,NFE2L2,NFKB (complex),NFKBIA,NR4A1,PGR,PKC (family),PPARA,PPARG,PPARGC1A,PRKCD,progesterone,PTK2,RAC1,RELA,RUNX2,RXRA,RXRB,RXRG,SAT1,SMAD (complex),SP1,STAT1,STAT3,STAT5A/B (fami…	3	Inhibited	-2.794	2.52E-15	1.28E-02	AASS,ABCA1,ABCG1,ACTG2,ACTN2,ADAMDEC1,ADARB1,ADTRP,AEBP2,AFF3,ALDH1B1,ALDH3A2,ALOX5,ANGPTL1,ANO1,APCDD1,APOE,AQP9,ARHGAP18,ARHGEF9,ARID5B,BAG2,BARD1,BCAT1,BMP2K,BMPR1A,BMPR1B,BTC,BVES,C15orf48,C4A,C4B,CA12,CAB39L,CAP2,CARD10,CARMIL1,CASQ2,CCL18,CCL4,CCPG1,CD209,CD300A,CD36,CD37,CD48,CD53,CD83,CDKN3,CEMIP,CEP70,CFL2,CHI3L2,CLEC2B,CLEC7A,COL4A5,COLEC12,COX11,CP,CRYBG1,CSPG4,CTPS1,CTSC,CTSS,CXADR,CX…	283 (55)	55
MPZ gene:EGR2:SOX10:SMARCA4		complex	AHR/ARNT/ARYL HYDROCARBON (complex),AR,BATF,CDK2,CEBPB,E2F1,EGR2,ERK (family),ESR1,GLB1,HDAC (family),MPZ gene:EGR2:SOX10:SMARCA4,RB1,RPA1,SMARCA4,SOX10,STAT1,STAT3,TP53	3	Inhibited	-2.750	1.25E-17	2.18E-02	AASS,ABAT,ABCA1,ABCG1,ABRACL,ACP5,ACTN2,ADGRA3,AIF1,AK3,ALOX5AP,AMPD3,ANO1,ANPEP,APCDD1,APOE,AQP9,ARHGAP18,ARHGAP30,ARHGEF9,ARRB2,BAMBI,BARD1,BCL2A1,BLNK,C1QA,C1QB,C2,C3AR1,C4B,CA12,CAMK2N1,CAP2,CARD16,CASP1,CCPG1,CCR1,CD163,CD209,CD36,CD52,CD74,CD83,CEP55,CFL2,CHI3L1,CHMP4C,CKS2,CLDND1,CLEC7A,CLIC4,CNN1,CNTN1,COL13A1,COL14A1,CORO1A,COX11,CP,CPM,CSF1R,CTPS1,CTSB,CTSS,CTSZ,CX3CR1,CXADR,CXCL14,CXCL…	256 (19)	18
FABP3	-0.528	transporter	ERK (family),FABP3,LIPE	2	Inhibited	-2.744	7.82E-08	3.94E-02	ABCA1,ACADL,ACP5,CCL4,CCL5,CCR1,CD36,CKS2,CXCL2,EDN1,ETS1,FGF2,GK,GLS,ICAM1,IER3,ITGAM,ITGB2,KYNU,MAFB,MCAM,MMP9,MSR1,MYLK,ODC1,PECAM1,POSTN,PRDM1,RBP4,RRM2,RUNX2,TGFB2,TLR2,TOP2A	34 (3)	3
quinaprilat		chemical - endogenous mammalian	ACE,ADAM17,AGT,AKT (family),AKT1,BCAR1,CDK2,CHUK,CREB1,ERK (family),ERK1/2 (family),ESRRA,ETHE1,FGFR2,GSK3B,HISTONE H3 (family),IKBKB,INSR,IQGAP1,LCK,MAP2K1/2 (family),MAP3K11,MAPK (family),MAPK1,MAPK3,MAPK8,NANOG,NCF1,NEO1,NFKB (complex),NFKB1,NFKBIA,NRIP1,P38 MAPK (family),PKC (family),PRKCD,PRKCE,PRKD1,quinaprilat,RAF1,RELA,SHANK3,SHC1,STAT3,TEAD1,TICAM2,TRAF2,TSC2	3	Inhibited	-2.733	5.04E-17	4.23E-02	ABCD3,ACTN2,ADAM8,ADAMTS9,ADARB1,ADRA2A,AIF1,ALDH1B1,ALDH1L1,ALOX5,ALOX5AP,AMIGO2,AMPD3,ANKH,ANPEP,ARHGEF9,ARID5B,BAG2,BAMBI,BARD1,BCL2A1,BMPR1B,C1QC,C3AR1,C5AR1,CALHM6,CARMIL1,CASP1,CASQ2,CCL3,CCL4,CCL8,CD14,CD163,CD209,CD28,CD37,CD83,CD84,CDK8,CDKN3,CEMIP,CEP70,CFI,CHI3L1,CHI3L2,CKB,CKS2,CNN1,COL14A1,CORO1A,CP,CPM,CR1,CRYBG1,CSF1R,CSPG4,CTSC,CTSS,CTSZ,CX3CR1,CXADR,CXCL14,CXCL2,CYBA,CYP1B1,DAB2,…	225 (48)	46
HO (family)		group	BRCA1,CREB (family),CYBB,DGCR8,EGFR,EP300,ERK1/2 (family),HMOX1,HMOX2,HO (family),JNK (family),LYN,MAPK1,MAPK14,MAPK3,MAPT,MMP9,NADPH OXIDASE (complex),NFKB (complex),NOS2,NOX4,PRKAA (family),PTK2,RAC1,reactive oxygen species,RELA,RHOA,STAT1	3	Inhibited	-2.729	3.82E-13	3.77E-02	AASS,ABCA1,ABCD3,ABCG1,ACADL,ADAMTS9,ADARB1,ADRA2A,AIF1,ALDH1B1,AMIGO2,ANPEP,APOE,BAMBI,BTC,C1QA,C3AR1,C4B,C5AR1,CALHM6,CARD10,CARMIL1,CCL19,CCL3,CD14,CD209,CD28,CD52,CD53,CD74,CD84,CHI3L1,CNN1,CRYBG1,CSF1R,CSPG4,CSTA,CTSC,CTSS,CX3CR1,CXCL14,CXCL5,CYBA,CYBB,CYP1B1,DAPK1,DEPTOR,DOCK8,EDN1,EIF4E,EMCN,ENPP1,FABP5,FAM20A,FCER1G,FCGR1A,FLNC,FZD1,GIMAP8,GPR34,HADH,HAVCR2,HDAC9,HLA-DMA,HNRNPDL,ICAM1,IFI…	129 (28)	28
methotrexate		chemical drug	methotrexate	1	Inhibited	-2.711	6.70E-06	3.48E-02	ABCD3,ANKH,APOC1,C1QB,C2,C7,CCL19,CCL3,CCL4,CCL5,CCL8,CD28,CFI,CSF1R,CTSS,ICAM1,ITGA1,LY96,PFN2,SCD,SOCS3,SPP1,VCAM1	23 (1)	1
SPRY2	-0.030	other	SPRY2	1	Inhibited	-2.668	3.53E-06	6.40E-03	ADAM8,CAB39L,CXCR4,FCER1G,IKZF1,IL10RA,IL2RG,ITGB2,LCP1,LY96,PLAUR,PRDM1,RBP4,SPP1,TLR8,TPH1,ZEB1	17 (1)	1
FHD-286		chemical drug	FHD-286,SMARCA2,SMARCA4	2	Inhibited	-2.654	1.94E-06	3.67E-02	ABCA1,ABRACL,ANO1,ARHGAP30,BAMBI,BMPR1B,CARD16,CASP1,CD36,CD52,CLDND1,CNTN1,CP,CPM,CTSS,FBP1,FCGR2A,GIMAP2,GMFG,GULP1,HLA-DRA,ICAM1,IER3,ITGAM,KIFAP3,MARCHF1,MMP7,MYLK,NAP1L3,PAX8-AS1,PERP,RAC2,RAMP1,RGS1,RRM2,RUNX2,SEL1L3,SERPINE2,SLC11A1,SPP1,SYK,TGFB2,TLR2,TNFSF10,TREM1,TSPAN8	46 (3)	2
GLB1	0.246	enzyme	GLB1	1	Inhibited	-2.646	3.48E-06	2.00E-04	C1QA,C1QB,C1QC,CTSB,CTSZ,TREM2,TYROBP	7 (1)	1
NCSTN	-0.209	peptidase	NCSTN	1	Inhibited	-2.646	3.51E-04	1.91E-02	CD14,CD84,CSF1R,CSF2RB,FCER1G,IRF8,NCF4	7 (1)	1
eplerenone		chemical drug	eplerenone	1	Inhibited	-2.646	3.51E-04	1.41E-02	CYBA,CYBB,EDN1,ICAM1,MMP9,SPP1,VCAM1	7 (1)	1
TEAD (family)		group	TEAD (family)	1	Inhibited	-2.646	5.36E-04	1.68E-02	HLA-DMA,HLA-DMB,HLA-DPA1,HLA-DQB1,HLA-DRA,HLA-DRB1,HLA-DRB5	7 (1)	1
halofuginone		chemical drug	halofuginone	1	Inhibited	-2.646	6.53E-04	3.55E-02	ACP5,CTSS,MMP9,SAA1,SLC39A8,SPP1,VCAM1	7 (1)	1
SCARB1	0.651	transporter	SCARB1	1	Inhibited	-2.646	1.13E-03	4.85E-02	ABCA1,ABCG1,APOE,CCL5,ICAM1,SPP1,VCAM1	7 (1)	1
troglitazone		chemical drug	ACSL4,AKT (family),CAMKII (complex),CAT,CCND1,CDK5,CREB1,CTNNB1,CYP19A1,DDIT3,EGR1,ERK1/2 (family),GAPDH,HDAC (family),HDAC1,IL2,INSR,IRS1,JNK (family),MAPK1,MAPK14,MAPK8,MMP2,MMP9,NFKB (complex),NOS3,NR1I2,P38 MAPK (family),PKA (complex),PKC (family),PPAR (family),PPARG,PRKAA (family),PRKCD,PTK2B,PTPN1,RB1,RELA,ROCK (family),SECRETASE GAMMA (complex),SMAD2,SMAD3,STAT1,STAT3,TCF7L2,TP53,troglitaz…	2	Inhibited	-2.635	4.94E-16	3.29E-02	AASS,ABAT,ABCA1,ABCD3,ABCG1,ACTN2,ADAM8,ADAMTS9,ADRA2A,AGTR1,AIF1,AK3,ALDH1B1,AMIGO2,AMPD3,ANPEP,APCDD1,APOC1,AQP9,ARHGEF26,ARRB2,BAG2,BHMT2,C1QA,C1QC,C2,C4B,CARMIL1,CCL19,CCL3,CCL5,CCR1,CD163,CD209,CD28,CD36,CD52,CD74,CD84,CD86,CDKN3,CEMIP,CEP55,CEP70,CHI3L1,CHMP4C,CKB,CKS2,CLIC4,COL13A1,COL14A1,COL4A5,CORO1A,COX11,CPM,CRYBG1,CSF2RB,CTPS1,CTSC,CTSS,CX3CR1,CXCL5,CYBA,CYTH4,CYTIP,DENND2D,DEPTOR,DL…	254 (47)	47
paricalcitol		chemical drug	F3,NFKB (complex),paricalcitol,VDR	2	Inhibited	-2.621	2.75E-12	3.50E-02	ABCD3,ABCG1,ADAMTS9,ADRA2A,ALDH1B1,APOE,BAG2,BAMBI,BCL2A1,C1QA,C1QB,C1QC,CASP1,CCL3,CCL4,CCL8,CCR1,CD14,CD36,CD74,CD83,CD86,CLIP1,CXCL14,CXCL2,CXCL5,CXCR4,CYBB,EDN1,ENPP1,ETS1,FABP5,FCGR1A,FERMT2,GPR34,HDAC9,HK2,ICAM1,IL10RA,IL32,IL7,IL7R,ITGAL,ITGAM,KYNU,LCP1,MMP9,MYLK,NUB1,NUSAP1,PAK3,PLAUR,PRDM1,PYCARD,RUNX2,S100A9,SAA1,SCP2,SELPLG,SH3RF1,SLC16A3,SLC2A12,SOCS3,SPP1,SSX2IP,TFEC,TGFB2,TLR2,TNFAI…	77 (4)	4
cyanocobalamin		chemical - endogenous mammalian	APP,cyanocobalamin,MAPT	2	Inhibited	-2.610	6.37E-09	4.87E-02	ABCD3,ACADL,ACTN2,AIF1,AMIGO2,APOE,CASP1,CCL3,CCL4,CCL5,CD14,CD74,CD86,CP,CTSB,CXCL2,CXCL5,CXCR4,CYBB,EDN1,ELN,FCGR1A,FGF2,FZD1,GRIA2,HAVCR2,ICAM1,IL7,ITGA1,ITGAL,ITGAM,KCNE3,KYNU,MAFB,MAP2,MMP12,MMP9,P2RX7,POU2AF1,PTGS1,PYCARD,RAMP1,RUNX2,RYR3,SCD,SLAMF8,ST8SIA4,TAGAP,THSD4,TLR8,TNFSF10,TOP2A,VCAM1	53 (3)	3
mir-142 (includes others)		microRNA	mir-142 (includes others),STAT1	2	Inhibited	-2.592	5.06E-09	9.80E-03	ABAT,ABCA1,C4B,CALHM6,CASP1,CCL3,CCL5,CD14,CD86,CFL2,CLIC4,CTSS,CX3CR1,DSTN,EDN1,FCER1G,FGF2,HAVCR2,ICAM1,IFI30,IGLL5,IL31RA,IRF8,ITGA1,ITGAX,JAK2,LY96,MCAM,MMP9,NADK2,NCKAP1,OSBPL3,PECAM1,PHACTR1,PIP5K1B,RHOQ,SAA2,SLAMF8,SOCS3,STK26,TNFSF10,UCP2,VSIG4	43 (2)	2
JNK-IN-8		chemical drug	BCL2L11,CCND1,CDK4,CDKN1A,JNK-IN-8,MAPK8,MAPK9,MMP9	2	Inhibited	-2.566	3.85E-10	4.71E-02	ABCA1,ACP5,ADARB1,APOE,BHMT2,C1QA,CARMIL1,CCL3,CCL5,CD36,CD52,CD74,CD84,CLIC4,CSTA,CX3CR1,CXCL16,CXCR4,CYP1B1,DMD,DTL,EDN1,EIF4E,ELN,ETS1,FERMT2,FGF2,GK,GPRC5A,HDAC9,HECTD2,IER3,IL1RN,IL32,IL7R,ITGAM,KRT14,MARCKS,MARK1,MMP12,MMP7,MSR1,MYLK,NABP1,PCLAF,PGR,PLAUR,PTPRC,RAMP1,RRM2,SAA1,SCD,SERPINA1,SERPINE2,SPP1,SVIP,TIAM1,TMEM176A,TNC,TNFSF8,TOM1L1,TOP2A,TREM1,TYROBP,XPR1,ZEB1,ZNF148	67 (8)	7
MRTFB	0.863	transcription regulator	MRTFB	1	Inhibited	-2.558	1.94E-06	4.70E-03	ACTG2,ARID5B,CNN1,COL4A5,EDN1,EPPK1,FIBIN,GPR37,ITGA11,LIMCH1,MAP2,POSTN,RAMP1,RPS6KA6,S100A9,SEMA3D,SGK1,SORBS1,TGFB2,TLE1,TPM1,VCL	22 (1)	1
CGH2466		chemical drug	ADORA2B,ADORA3,CGH2466,MAPK11,MAPK14,PDE4D	2	Inhibited	-2.556	5.78E-08	3.24E-02	ABCA1,ACP5,ALOX5AP,CCL3,CCL4,CCL5,CCL8,CD36,CD74,CD83,CXCL2,CXCL5,DAB2,ICAM1,ITGB2,NPR1,PECAM1,PGR,PLAUR,RGS1,RUNX2,S100A9,SGK1,SOCS3,SPP1,TLR2,TOP2A,TPM1,TPM2,VCAM1	30 (6)	5
siponimod		chemical drug	siponimod	1	Inhibited	-2.530	3.78E-07	1.00E-04	CD86,CHI3L1,GPR34,HAVCR2,IFI30,IKZF1,IRF8,ITGAM,MPP7,PTPRC	10 (1)	1
valsartan		chemical drug	valsartan	1	Inhibited	-2.530	9.58E-05	9.60E-03	CD163,CTSS,CYBA,CYBB,EDN1,FGF2,ICAM1,POSTN,SPP1,UBE2V2	10 (1)	1
PPP6R3	-0.220	other	AKT (family),AKT1,AR,ARPC1B,AURKA,BRCA1,CASR,CDK2,CDKN1A,CREBBP,ELK1,ERK1/2 (family),ESR1,FADD,FHL2,FOXO3,GADD45A,HNRNPK,IGF1R,JAK1,JAK2,JNK (family),JUN,LATS2,MAPK14,MAPK8,MAPK9,NFKBIA,P38 MAPK (family),PGR,PKM,POU2F1,PPP6R3,RAD51,RASSF1,SMAD3,STAT1,STAT3,TP53,TWIST1,UBIQUITIN (family)	3	Inhibited	-2.523	4.95E-12	4.26E-02	ABAT,ACADL,ADGRA3,ADRA2A,AK3,ALOX5,ALOX5AP,AMIGO2,ANKH,AQP9,ARHGAP18,ARHGEF9,BARD1,BMPR1B,BTC,C1QA,C1QC,C3AR1,C4B,CA12,CAMK2G,CAMK2N1,CAP2,CARD10,CASQ2,CCL5,CCPG1,CD14,CD163,CD209,CD300A,CD37,CD4,CD53,CD83,CDKN3,CEP55,CFL2,CHI3L2,CHMP4C,CKB,CLEC7A,CLIP1,CORO1A,COX11,CPM,CSTA,CTSC,CTSS,CTSZ,CX3CR1,CXADR,CXCL14,CXCL16,CXCL5,CYBA,CYP1B1,DAPK1,DCBLD2,DMD,DMPK,DNAJB4,DNAJB5,DNAJC21,DSTN,EGFL6,EIF1AX,E…	215 (41)	40
daidzein		chemical drug	AHR,CREB (family),daidzein,EGFR,ERK (family),ESR1,ESR2,MMP9,MTTP,PARP1,PPARA,SRC (family),STAT1,STAT3	2	Inhibited	-2.519	8.00E-16	3.08E-02	ABCA1,ABCD3,ABCG1,ACADL,ADTRP,AIF1,AMIGO2,AMPD3,ANKH,ANPEP,APOE,AQP9,ARHGAP18,ARHGEF9,ARID5B,BAMBI,BMP2K,BMPR1B,BTC,C1QC,C2,C3AR1,C4B,CA12,CAMK2N1,CAP2,CARMIL1,CASQ2,CCL19,CCL3,CCPG1,CD14,CD163,CD209,CD28,CD36,CD4,CD52,CD74,CD83,CD84,CDKN3,CFL2,CHI3L1,CKS2,CLEC2B,CLEC7A,COL13A1,COL14A1,CP,CSF2RB,CTPS1,CTSC,CTSS,CXADR,CXCL14,CXCL16,CXCL2,CXCL5,CXCR4,CYBA,CYP1B1,DAB2,DCBLD2,DLG1,DNAJC21,EIF5A2,EMIL…	193 (14)	14
ginsenoside Rg1		chemical - endogenous non-mammalian	AHR,ERK (family),ginsenoside Rg1,JNK (family),NFKBIA,P38 MAPK (family),reactive oxygen species	2	Inhibited	-2.513	6.44E-15	1.99E-02	ABCA1,ABCD3,ACP5,ADARB1,AIF1,ALOX5,AMIGO2,AMPD3,BAMBI,BMPR1B,C1QA,C1QB,C1QC,CAMK2N1,CASP1,CCL19,CCL3,CCL4,CCL8,CCR1,CD14,CD209,CD28,CD4,CD74,CD83,CD84,CD86,CHI3L1,CHI3L2,CKS2,CLEC2B,COL13A1,COL14A1,CP,CSF1R,CSF2RB,CTSB,CTSZ,CX3CR1,CXCL2,CXCR4,CYBA,CYBB,CYP1B1,ELN,EMILIN2,EVI2B,FGF2,GK,GLS,HAVCR2,HDAC9,HP,ICAM1,IER3,IL1RN,IL32,IL7R,IQGAP2,ITGA11,ITGA4,ITGB2,KYNU,MAFB,MICAL2,MMP12,MMP9,MYLK,NPNT,NP…	99 (7)	6
ALPHA CATENIN (family)		group	ALPHA CATENIN (family)	1	Inhibited	-2.500	1.94E-05	2.05E-02	ADAM8,CTSB,EGFL6,ELN,IL2RG,ITGAM,MMP12,MMP9,NKD1,S100A9,SGK1,SOCS3,TNC,TNFAIP3,TSPAN8,VCAM1	16 (1)	1
ZFP36	0.112	transcription regulator	ZFP36	1	Inhibited	-2.496	8.14E-05	1.59E-02	CCR1,CD36,CTSS,CYBB,ICAM1,IER3,PLAUR,SOX6,SPP1,TLCD4,TNFRSF11A,TOP2A,VCAM1	13 (1)	1
glycosaminoglycan		chemical - endogenous mammalian	CAMP,CTSG,glycosaminoglycan,GPI,TNFSF11	2	Inhibited	-2.469	8.00E-11	1.20E-03	ACP5,AEBP2,AIF1,AK3,AQP9,BTC,C3AR1,C5AR1,CCL3,CCL4,CCL5,CCR1,CD86,CKB,CXCL5,CXCR4,DAB2,DMPK,ETS1,FGF2,HCK,ICAM1,IER3,IL1RN,IRF8,ITGAX,ITGB2,MAFB,MMP7,MMP9,PAG1,PCDH7,PLAUR,PRDM1,PTGER4,SAA1,SAA2,SOCS3,SPP1,TNFRSF11A,TNFSF13B,ZEB1	42 (5)	4
benzoic acid		chemical - endogenous mammalian	benzoic acid,HCAR2,NFKB (complex),STAT6	2	Inhibited	-2.458	3.40E-11	2.61E-02	ABCD3,ABCG1,ADAMTS9,ADRA2A,ALDH1B1,ANO1,BAG2,BAMBI,BARD1,BCL2A1,CASP1,CCL3,CCL4,CD74,CD83,CD86,CDKN3,CTSB,CXCL2,CXCL5,CXCR4,CYBB,DTL,ENPP1,ETS1,FABP5,FCER1G,FCGR1A,FCGR2A,FCGR3A,GNA15,GPR34,HCK,HDAC9,HLA-DMA,HLA-DMB,ICAM1,IER3,IGHG1,IL10RA,IL1RN,IL31RA,IL32,IL7R,IQGAP3,ITGAL,ITGAM,ITGAX,KIF20A,KMO,KYNU,LCP2,MAF,MMP12,MYLK,ODC1,PCLAF,PLAUR,PRDM1,RASGRP3,SAA1,SELPLG,SH3RF1,SLC16A3,SLC2A12,SPP1,SYK,…	73 (4)	4
ST8SIA1	0.723	enzyme	ST8SIA1	1	Inhibited	-2.449	2.12E-04	4.60E-03	C1QA,C1QB,C1QC,C3AR1,C5AR1,MMP9	6 (1)	1
GPX1	0.723	enzyme	GPX1	1	Inhibited	-2.449	1.82E-03	4.04E-02	CD14,CYBB,ICAM1,MMP9,TNFSF10,VCAM1	6 (1)	1
AZD4573		chemical drug	AZD4573,CDK9	2	Inhibited	-2.449	2.19E-03	3.86E-02	BCL2A1,CCL5,CXCL2,HLA-DRA,MMP9,TNFAIP3	6 (2)	2
AZ5576		chemical drug	AZ5576,CDK9	2	Inhibited	-2.449	3.09E-03	4.93E-02	BCL2A1,CCL5,CXCL2,HLA-DRA,MMP9,TNFAIP3	6 (2)	2
AZD0156		chemical drug	AKT (family),ATF2,ATM,AZD0156,BCL11A,BID,BLM,BRCA1,CAT,CDK2,CREB (family),CREB1,E2F1,EIF4EBP1,ERK (family),ERK1/2 (family),FANCD2,HIPK2,HSP27 (family),IGF1R,IKBKB,IKBKG,LAMTOR5,MAPK1,MAPK3,MDM4,MEF2D,MTOR,NFAT5,NFKB (complex),NFKBIA,NPM1,P38 MAPK (family),PEX5,PKM,RAD51,RASSF1,RB1,RELA,SMARCA4,SMC3,SP1,STAT1,STK11,TP53,TRAF6,TRIM28,TSC2,ZEB1	3	Inhibited	-2.393	2.56E-15	1.47E-02	AASS,ABAT,ABCD3,ABCG1,ABRACL,ACADL,ADAM8,ADAMTS9,ADRA2A,AGTR1,AIF1,AK3,ALDH1B1,ALOX5,ALOX5AP,AMIGO2,AMPD3,ANKH,ANO1,ANPEP,ARHGAP30,ARL4C,ARRB2,ASB2,BARD1,C1QC,C2,C3AR1,C4B,C5AR1,CAB39L,CALHM6,CAMK2N1,CARD10,CARD16,CCL18,CCL19,CCL3,CCL5,CCL8,CCR1,CD163,CD28,CD300A,CD37,CD48,CD52,CD53,CD83,CD84,CDKN3,CEP55,CHI3L1,CHI3L2,CHMP4C,CKB,CLDND1,CLEC5A,CLIC4,CNN1,CNTN1,COL14A1,CORO1A,COX11,CRYBG1,CSTA,CTPS…	239 (49)	49
N-(6,6-dimethyl-5-((1-methylpiperidin-4-yl)carbonyl)-1,4,5,6-tetrahydropyrrolo(3,4-c)pyrazol-3-yl)-3-methylbutanamide		chemical drug	APP,MAPT,N-(6,6-dimethyl-5-((1-methylpiperidin-4-yl)carbonyl)-1,4,5,6-tetrahydropyrrolo(3,4-c)pyrazol-3-yl)-3-methylbutanamide	2	Inhibited	-2.380	5.33E-09	2.96E-02	ABCD3,ACTN2,AIF1,AMIGO2,APOE,CASP1,CCL3,CCL4,CCL5,CD14,CD74,CD86,CP,CTSB,CXCL2,CXCL5,CXCR4,CYBB,EDN1,ELN,FCGR1A,FGF2,FZD1,GRIA2,HAVCR2,ICAM1,IL7,ITGA1,ITGAL,ITGAM,KCNE3,KYNU,MAFB,MAP2,MMP12,MMP9,P2RX7,POU2AF1,PTGS1,PYCARD,RAMP1,RUNX2,RYR3,SLAMF8,ST8SIA4,TAGAP,THSD4,TLR8,TNFSF10,TOP2A,VCAM1	51 (3)	2
PARP14	0.516	enzyme	F3,GPI,PARP14,STAT1	2	Inhibited	-2.359	1.57E-10	3.90E-03	ABCA1,C1QA,C1QB,C1QC,C4B,CALHM6,CASP1,CCL3,CCL5,CCR1,CD14,CD86,CTSS,CX3CR1,CXCL14,EDN1,FCER1G,FERMT2,FGF2,HAVCR2,ICAM1,IFI30,IL31RA,IL7,IRF8,ITGAM,ITGAX,JAK2,LCP1,LY96,NUB1,PAK3,PECAM1,PHACTR1,S100A9,SAA2,SLAMF8,SOCS3,TNFRSF11A,TNFSF10,TREM2,TRIM14,UCP2,VCAM1,VSIG4,ZEB1	46 (4)	4
AM 630		chemical reagent	AM 630,ERK (family),TNFRSF11A,TNFSF11	2	Inhibited	-2.359	2.18E-09	2.05E-02	AEBP2,AIF1,AK3,AQP9,C3AR1,CCL19,CCL4,CCL5,CCR1,CD83,CKB,CKS2,CXCL2,DAB2,DMPK,EDN1,ETS1,FGF2,GK,GLS,HCK,ICAM1,IER3,IL1RN,IRF8,ITGB2,KYNU,MCAM,MMP9,MYLK,ODC1,PAG1,PCDH7,PECAM1,PLAUR,POSTN,PRDM1,PTGER4,RUNX2,SAA1,SAA2,SOCS3,SPP1,TLR2,TNFRSF11A,VCAM1	46 (4)	4
Org 48762-0		chemical drug	MAPK11,MAPK14,Org 48762-0	2	Inhibited	-2.353	6.35E-07	4.29E-02	ABCA1,ACP5,ALOX5AP,CCL5,CD36,CD74,CD83,CD86,CXCL2,CXCL5,DAB2,ICAM1,MMP9,NPR1,PECAM1,PLAUR,RGS1,RUNX2,S100A9,SGK1,SOCS3,TLR2,TOP2A,TPM1,TPM2,VCAM1	26 (3)	3
PP1		chemical drug	AKT (family),AKT1,CAV1,CDC42,EGFR,ERBB2,ERBB3,ERK (family),ERK1/2 (family),ESR1,FCER1G,FOCAL ADHESION KINASE (family),HRAS,IGF1R,ITGB3,ITGB4,ITK,JAK2,JUN,LAIR1,LCK,LYN,MAP2K1,MAPK (family),MAPK1,MAPK14,MAPK3,MMP9,NEDD9,NFATC2,NFKB (complex),NFKBIA,NTRK1,NTRK2,P38 MAPK (family),PDGFR (family),PDIA3,PI3K (complex),PLCG2,PP1,PRKD1,PTK2,PTK2B,PTPN11,RAC1,RB1,RET,RHOA,SHC1,SMAD2/3 (family),STAT (famil…	2	Inhibited	-2.343	1.72E-14	2.01E-02	AASS,ABCD3,ACTN2,ADAM28,ADAM8,ADAMTS9,ADRA2A,AGTR1,ALDH1B1,ALDH1L1,AMPD3,ANKH,ANPEP,AQP9,ARHGAP18,ARHGEF9,BAG2,BAMBI,BCAT1,BCL2A1,BMPR1B,BTC,C15orf48,C1QB,C1QC,C4B,CA12,CARMIL1,CASP1,CASQ2,CCL19,CCL3,CCL4,CCPG1,CD163,CD180,CD209,CD300A,CD37,CD48,CD52,CD53,CD83,CDC37L1,CDKN3,CFL2,CHI3L1,CHI3L2,CKB,CKS2,CLEC7A,CLIC4,CNN1,CP,CPM,CRYBG1,CSPG4,CTSC,CTSS,CTSZ,CX3CR1,CXADR,CXCL14,CXCL16,CXCL2,CXCL5,CXCR…	236 (61)	61
NS-398		chemical reagent	26S PROTEASOME (complex),AP1 (complex),CASP8,CDC42,CREB (family),CYP19A1,ERK (family),IDO1,JNK (family),MAPK14,MMP2,MMP9,MSR1,NFAT (complex),NS-398,PDE4D,PLA2G4A,PPARG,PTGES,PTGS1,PTGS2,SP1	2	Inhibited	-2.335	3.36E-16	2.62E-02	AASS,ABCA1,ABCG1,ACADL,ADARB1,ADCY5,AGTR1,AIF1,ALOX5AP,AMIGO2,ANKH,APOE,BAG2,C1QA,C3AR1,C5AR1,CARMIL1,CASP1,CCL3,CCL4,CCL5,CCR1,CD14,CD209,CD52,CD83,CD86,CKS2,CLEC7A,CSF2RB,CTPS1,CTSS,CTSZ,CX3CR1,CXCL14,CXCL2,CXCR4,CYBB,CYP1B1,DAB2,DMD,FABP5,FCER1G,FCGR1A,FGF2,GIMAP8,GK,GLS,GRIA2,HK2,HLA-DMA,HLA-DMB,HP,ID4,IER3,IGLL5,IL2RG,IL7R,ITGA4,ITGAM,ITGB2,JAK2,KRT14,KYNU,LIPA,MAFB,MCAM,ME1,MMP7,MMP9,MSR1,M…	124 (22)	22
N-hydroxy-N'-(4-butyl-2-methylphenyl)formamidine		chemical reagent	ADCY (family),MMP9,N-hydroxy-N'-(4-butyl-2-methylphenyl)formamidine,PKA (complex)	2	Inhibited	-2.335	1.57E-07	2.20E-02	ABCA1,ACP5,AGTR1,APOE,C1QA,CARMIL1,CCL3,CD14,CD52,CD74,CTSB,CX3CR1,CXCR4,CYBB,CYP1B1,EDN1,FGF2,ICAM1,IL1RN,IL7R,MMP12,MMP9,NABP1,POU2AF1,SERPINA1,SERPINE2,SGK1,SLC1A3,TMEM176A,TYROBP,XPR1	31 (4)	4
spermine		chemical - endogenous mammalian	spermine	1	Inhibited	-2.309	1.31E-06	1.10E-03	CALHM6,CCL3,CCL4,CCR1,CXCL2,ITGAL,ITGB2,ODC1,RUNX2,TLR2,TNFSF10,TRIM14	12 (1)	1
OTUB1	0.206	peptidase	CD274,CDKN1B,DCN,ESR1,FOXM1,IRF3,MAF,MSH2,MTORC1 (complex),NFKB (complex),OTUB1,TP53,TRAF3,TRAF6,UBCH5 (family),UBE2D1,YAP1	2	Inhibited	-2.305	3.33E-16	3.33E-02	AASS,ABAT,ABCA1,ABCD3,ABCG1,ACADL,ADAMTS9,ADRA2A,AK3,ALDH1B1,ANKRD46,ANPEP,APCDD1,AQP9,ARHGAP18,ARHGEF9,ARRB2,BAG2,BAMBI,BLNK,C1QC,CA12,CALHM6,CAMK2N1,CAP2,CARMIL1,CASQ2,CCL19,CCL3,CCL4,CCL8,CCPG1,CCR1,CD36,CD74,CD83,CD86,CEP55,CEP70,CFL2,CHMP4C,CKB,CLEC7A,CNN1,COL13A1,COL14A1,CORO1A,COX11,CSF1R,CTSB,CTSC,CTSS,CXADR,CXCL16,CXCR4,CYP1B1,CYTIP,DAB2,DAPK1,DCBLD2,DEPTOR,DLG1,DNAJB4,DNAJB5,DNAJC21,DST…	205 (17)	17
solifenacin		chemical drug	AP1 (complex),CHRM3,CNR1,ERK1/2 (family),FOCAL ADHESION KINASE (family),GNAQ,KCNJ2,LEF1,MAPK (family),MMP9,MUSCARINIC CHOLINERGIC RECEPTOR (family),NFAT (family),PLC (family),PLD1,PRKCSH,RHOA,solifenacin,SRC (family),SYK,VOLTAGE-GATED CALCIUM CHANNEL (complex),ZAP70	3	Inhibited	-2.268	8.58E-15	3.70E-03	ABCA1,ACP5,AGTR1,APCDD1,APOE,ARHGEF26,ARRB2,BCL2A1,BMPR1A,BMPR1B,C15orf48,C1QA,C3orf70,CARMIL1,CCL3,CCL4,CCL5,CCL8,CD36,CD52,CD74,CD83,CD86,CLIP1,CNN1,COL4A5,CX3CR1,CXCL5,CYBA,CYBB,DAPK1,EMCN,EMILIN2,ETS1,EVI2B,FCER1G,FLNC,FZD1,GIMAP7,GPLD1,HAVCR2,HEYL,HK2,ICAM1,IL1RN,IQGAP2,ITGA4,ITGAM,ITGB2,JPH2,KCNJ3,KRT14,LIMCH1,LMCD1,MFAP3L,MICAL2,MMP12,MMP9,MYEF2,MYOCD,NABP1,NECTIN3,NR4A3,NTN1,ODC1,PALLD,PE…	112 (21)	19
apratastat		chemical drug	ADAM17,apratastat,METALLOPROTEASE (family),MMP1,MMP14,MMP2,MMP9	2	Inhibited	-2.263	6.27E-07	3.95E-02	ACP5,C1QA,CARMIL1,CCL3,CCL5,CD52,CD74,CSF2RB,CSPG4,CTSB,CX3CR1,CXCR4,CYBB,DAPK1,ICAM1,IL2RG,IL7R,ITGAM,JAK2,MARCKS,MMP12,MMP9,MYOCD,NABP1,PLTP,RUNX2,SERPINA1,SERPINE2,SOCS3,SPP1,TMEM176A,TYROBP,XPR1	33 (7)	6
SREBF1	0.316	transcription regulator	ACACB,acetylcholine,ADAM17,AKT (family),AKT1,APP,CAMKII (complex),CEBPA,CREB (family),CTNNB1,ERK1/2 (family),ESR2,glucocorticoid,IDH1,IL2,IRS1,JUN,MMP2,MMP9,NANOG,NFE2L2,NFKB (complex),NFKB (family),NFKB1-RELA (complex),NFKBIA,NR5A2,P38 MAPK (family),PGR,PI3K (complex),POU5F1,PPARA,PPARG,PPARGC1A,PRKCE,progesterone,RAC1,RB (family),RELA,RHOA,SAT1,SMAD2,SREBF1,SREBF2,STAT1,STAT3,STAT5A/B (family),…	3	Inhibited	-2.263	1.33E-16	3.90E-02	AASS,ABAT,ABCA1,ABCG1,ACTN2,ADAM28,ADAMDEC1,ADAMTS9,ADARB1,ADCY5,ADTRP,AGTR1,AIF1,AK3,ALDH1B1,ANGPTL1,ANKH,ANPEP,APOE,AQP9,ARID5B,ARL4C,ARRB2,BAG2,BARD1,BCAT1,BMP2K,BMPR1A,BMPR1B,C1QB,C1QC,C2,C3AR1,C4B,C5AR1,CAP2,CARMIL1,CCL19,CCL5,CD14,CD209,CD28,CD300A,CD36,CD4,CD83,CDKN3,CEP55,CEP70,CFI,CHI3L1,CHI3L2,CHMP4C,CKB,CKS2,CLIC4,CNN1,COL13A1,COL4A5,CORO1A,COX11,CPM,CSF2RB,CSTA,CTPS1,CTSC,CTSS,CTSZ,CX…	282 (49)	48
norgestimate		chemical drug	ESR1,norgestimate,PGR,TRPC3,TRPC6	2	Inhibited	-2.248	1.02E-10	3.52E-02	AASS,ACP5,ADAM8,ADARB1,ADRA2A,AK3,ALOX5,APOE,AQP9,ARHGAP18,ARHGEF9,BARD1,CA12,CAP2,CASQ2,CCL4,CCL8,CCPG1,CD36,CD83,CDKN3,CEP70,CFL2,CLEC7A,COL14A1,CP,CTSC,CTSS,CXADR,CYP1B1,DAB2,DCBLD2,DLG1,DNAJB4,DNAJC21,EDN1,EIF1AX,EIF5A2,EIF5B,ELN,ENAH,ENY2,FGF2,GLS,GPR37,GPRC5A,GRIA2,GRIA3,GULP1,HACD1,ICAM1,IER3,ITGA1,ITGA11,ITGA4,ITGA8,ITGAX,JPH1,KCNMA1,KIF20A,KLHL13,LCP1,MAP2,MARCKS,MARK1,MMP7,NCAPG,NCF2,NC…	114 (5)	4
B4GALNT1	-0.488	enzyme	B4GALNT1	1	Inhibited	-2.236	1.26E-04	1.70E-03	C1QA,C1QB,C1QC,C3AR1,C5AR1	5 (1)	1
PAEP	0.064	other	PAEP	1	Inhibited	-2.236	1.08E-03	2.84E-02	CCL5,CD83,CXCL16,CXCL5,EDN1	5 (1)	1
UCP2	1.050	transporter	UCP2	1	Inhibited	-2.236	2.84E-03	2.60E-02	HK2,ITGA4,ITGAL,ITGAM,ITGAX	5 (1)	1
imetit		chemical drug	imetit,SLC9A1,TYR	2	Inhibited	-2.236	2.28E-03	3.45E-02	CCR1,CXCR4,HK2,ICAM1,VCAM1	5 (3)	2
ACSBG1	-0.603	enzyme	26S PROTEASOME (complex),ACSBG1,ADAM10,AKT2,ALOX5,arachidonic acid,AREG,ATF6,CALMODULIN (family),CASP1,CAT,CD36,CEBPB,CHUK,CTNNB1,DDIT3,docosahexaenoic acid,EGFR,eicosapentaenoic acid,EIF4EBP2,ERK1/2 (family),erucic acid,FOCAL ADHESION KINASE (family),FOS,FOXO1,FOXO3,HIF1A,HSF1,HSPA5,ICAM1,IGF1R,IL12 (complex),IL27,INHBA,JUN,linoleic acid,MAP2K1,MAPK9,MAPT,MEK (family),MMP2,MMP9,myristic acid,NFA…	3	Inhibited	-2.223	2.99E-13	2.00E-03	ABAT,ABCD3,ABCG1,ACADL,ADAMDEC1,ADCY5,ADTRP,AGTR1,AK3,ALDH1B1,ALOX5,AMIGO2,ANKRD46,ANO1,APCDD1,APOE,AQP9,ARRB2,ASB2,BARD1,BCAT1,BLNK,BMPR1A,C2,C4B,CA12,CAMK2N1,CAP2,CARMIL1,CASQ2,CCL19,CCL3,CCL4,CCL5,CD28,CD300A,CD37,CD48,CD52,CD53,CD83,CEMIP,CEP55,CHMP4C,CKB,CLEC7A,CLIC4,COL13A1,COL14A1,COL4A5,COLEC12,COX11,CR1,CSF1R,CSF2RB,CTPS1,CTSB,CTSC,CX3CR1,CXADR,CXCL2,CXCL5,CXCR4,CYBA,CYBB,CYP1B1,CYTIP,DC…	234 (70)	68
MRTFA	0.141	transcription regulator	MRTFA	1	Inhibited	-2.200	2.04E-07	2.20E-03	ACTG2,CNN1,COL4A5,EDN1,EPPK1,FIBIN,ICAM1,ITGA11,MAP2,MMP16,MMP9,MYLK,MYOCD,PFN2,RAMP1,RPS6KA6,S100A9,SEMA3D,SGK1,SORBS1,TGFB2,TNC,TPM2,VCAM1,VCL	25 (1)	1
SHP (family)		group	KDR,NTRK2,PTPN11,PTPN6,SHP (family),SYK/ZAP (family)	2	Inhibited	-2.197	1.10E-10	6.00E-04	CAP2,CASP1,CD14,CD86,CXCL2,CXCR4,CYBB,CYTH4,DAB2,DAPK1,DOCK2,ENY2,ETS1,FCGR1A,HAVCR2,HP,IKZF1,ITGB2,MAF,MARCKS,MMP12,MMP9,NCF2,OLFM4,PERP,PLAUR,PLN,PYCARD,RIMS3,RUNX2,SPP1,SUB1,TNFSF10,UBE2V2,VCAM1	35 (6)	5
PLX5622		chemical drug	CSF1R,PLX5622	2	Inhibited	-2.188	4.52E-15	1.00E-04	ACP5,AIF1,AMPH,C1QB,C1QC,C3AR1,CAMK2N1,CCL19,CCL5,CCR1,CD14,CLEC7A,CP,CSF2RB,CTSS,CX3CR1,CXCL16,CYBB,CYTH4,FCER1G,FYB1,GRIA2,IL10RA,IL1RN,IL2RG,IL7,ITGAM,ITGAX,ITGB2,LAPTM5,LY86,MMP9,MSR1,NCKAP1L,NEGR1,PGR,PRKAA2,SELPLG,SLCO2B1,SPP1,TGFB2,TLR2,TNFSF10,TNFSF13B,TREM2,TYROBP,VCAM1	47 (2)	2
GM-1111		chemical reagent	ELANE,GM-1111,SELP	2	Inhibited	-2.183	1.61E-10	1.00E-04	BCL2A1,C5AR1,CCL3,CCL4,CD14,CTSB,CXCL2,CXCL5,CXCR4,CYP1B1,ELN,HCK,MMP7,MMP9,PLAUR,SERPINA1,SERPINB9	17 (3)	2
NLK	0.481	kinase	ESR1,ESTROGEN RECEPTOR (family),FOXO1,FOXO3,HDAC1,LEF1,NCOA3,NLK,NR4A2,STAT3,TCF7L2,YAP1	2	Inhibited	-2.180	1.47E-15	8.90E-03	AASS,ABCG1,ACADL,ADRA2A,AIF1,AMPD3,ANKRD46,APCDD1,APOE,AQP9,ARHGAP18,ARHGEF26,ARHGEF9,ARRB2,BAMBI,BCL2A1,BLNK,C3orf70,CA12,CALHM6,CAMK2N1,CAP2,CAPG,CASQ2,CCL4,CCPG1,CCR1,CD163,CD209,CD36,CD4,CD86,CDH19,CDKN3,CEP70,CFL2,CHI3L1,CLEC7A,COL13A1,COL4A5,CTSB,CTSC,CTSS,CX3CR1,CXADR,CXCL14,CXCL2,CYP1B1,CYTIP,DAB2,DAPK1,DCBLD2,DLG1,DNAJC21,EIF5A2,ELN,EMCN,EMILIN2,ENAH,ENPP4,ENY2,EVI2A,EVI2B,FBP1,FCER1G,FG…	177 (12)	11
herbimycin		chemical drug	AKT (family),BCAR1,CDK2,CYP2E1,EGFR,ERK (family),ERK1/2 (family),ESR1,herbimycin,IKBKB,IL5,JNK (family),LCK,LYN,MAPK (family),MAPK1,MAPK14,MAPK3,MAPK8,MEK (family),MMP9,NFAT5,NFKB (complex),NTRK1,P38 MAPK (family),PKC (family),PLA2G4A,PRKCA,RB1,RUNX2,SRC,STAT1,TLR4	2	Inhibited	-2.167	1.93E-17	1.31E-02	AASS,ABCD3,ADAMTS9,ADARB1,ADRA2A,AK3,ALDH1B1,ALOX5,ALOX5AP,AMPD3,ANPEP,AQP9,ARHGAP18,ARHGEF9,BAG2,BAMBI,BARD1,BCL2A1,BTC,C1QA,C2,C3AR1,C4B,CA12,CALHM6,CAP2,CARMIL1,CASP1,CASQ2,CCL19,CCL3,CCL8,CCPG1,CCR1,CD14,CD209,CD4,CD52,CD84,CDKN3,CEP70,CFL2,CHI3L1,CKS2,CLEC2B,CLEC7A,CNN1,CPM,CRYBG1,CSF2RB,CTSC,CTSZ,CX3CR1,CXADR,CXCL14,CXCL2,CXCL5,CXCR4,CYBA,DAB2,DAPK1,DCBLD2,DEPTOR,DLG1,DMD,DMPK,DNAJC21,DTL,E…	218 (33)	33
ethynodiol diacetate		chemical drug	ESR1,ethynodiol diacetate,PGR	2	Inhibited	-2.164	1.77E-10	4.02E-02	AASS,ACP5,ADAM8,ADARB1,ADRA2A,AK3,ALOX5,APOE,AQP9,ARHGAP18,ARHGEF9,BARD1,CA12,CAP2,CASQ2,CCL4,CCL8,CCPG1,CD36,CD83,CDKN3,CEP70,CFL2,CLEC7A,COL14A1,CP,CTSC,CTSS,CXADR,CYP1B1,DAB2,DCBLD2,DLG1,DNAJB4,DNAJC21,EDN1,EIF1AX,EIF5A2,EIF5B,ELN,ENAH,ENY2,FGF2,GLS,GPR37,GPRC5A,GRIA2,GRIA3,GULP1,HACD1,ICAM1,IER3,ITGA1,ITGA11,ITGA4,ITGA8,ITGAX,KCNMA1,KIF20A,KLHL13,LCP1,MAP2,MARCKS,MARK1,MMP7,NCAPG,NCF2,NCKAP1,…	113 (3)	2
etonogestrel		chemical drug	ESR1,etonogestrel,PGR	2	Inhibited	-2.164	1.77E-10	4.02E-02	AASS,ACP5,ADAM8,ADARB1,ADRA2A,AK3,ALOX5,APOE,AQP9,ARHGAP18,ARHGEF9,BARD1,CA12,CAP2,CASQ2,CCL4,CCL8,CCPG1,CD36,CD83,CDKN3,CEP70,CFL2,CLEC7A,COL14A1,CP,CTSC,CTSS,CXADR,CYP1B1,DAB2,DCBLD2,DLG1,DNAJB4,DNAJC21,EDN1,EIF1AX,EIF5A2,EIF5B,ELN,ENAH,ENY2,FGF2,GLS,GPR37,GPRC5A,GRIA2,GRIA3,GULP1,HACD1,ICAM1,IER3,ITGA1,ITGA11,ITGA4,ITGA8,ITGAX,KCNMA1,KIF20A,KLHL13,LCP1,MAP2,MARCKS,MARK1,MMP7,NCAPG,NCF2,NCKAP1,…	113 (3)	2
desogestrel		chemical drug	desogestrel,ESR1,PGR	2	Inhibited	-2.164	2.02E-10	4.30E-02	AASS,ACP5,ADAM8,ADARB1,ADRA2A,AK3,ALOX5,APOE,AQP9,ARHGAP18,ARHGEF9,BARD1,CA12,CAP2,CASQ2,CCL4,CCL8,CCPG1,CD36,CD83,CDKN3,CEP70,CFL2,CLEC7A,COL14A1,CP,CTSC,CTSS,CXADR,CYP1B1,DAB2,DCBLD2,DLG1,DNAJB4,DNAJC21,EDN1,EIF1AX,EIF5A2,EIF5B,ELN,ENAH,ENY2,FGF2,GLS,GPR37,GPRC5A,GRIA2,GRIA3,GULP1,HACD1,ICAM1,IER3,ITGA1,ITGA11,ITGA4,ITGA8,ITGAX,KCNMA1,KIF20A,KLHL13,LCP1,MAP2,MARCKS,MARK1,MMP7,NCAPG,NCF2,NCKAP1,…	113 (3)	2
belumosudil		chemical drug	belumosudil,NCF1,ROCK (family),ROCK2	2	Inhibited	-2.138	4.84E-05	1.88E-02	ALOX5AP,CCL5,CNN1,DMD,EDN1,ETS1,FABP5,HK2,ICAM1,PRDM1,PRKG1,RUNX2,SPP1,VCAM1	14 (4)	4
daclizumab		biologic drug	daclizumab,GAB2,IL2,IL2R (complex),IL2RA,IL2RG,JAK (family),JAK1,JAK3,LCK,MAPK8,MAPK9,PI3K (complex),PIK3CA,PIK3CD,PIK3CG,STAT1,STAT3,STAT6,SYK,ZAP70	3	Inhibited	-2.138	1.08E-14	2.55E-02	ABCG1,ACP5,ADAM28,ADAM8,ADARB1,ALOX5AP,AMPD3,ANO1,APOE,BARD1,BMPR1B,C2,C4B,CAMK2N1,CASP1,CCL19,CCL8,CD14,CD163,CD209,CD4,CD74,CD83,CD86,CDKN3,CEP70,CHI3L1,COL4A5,CP,CRY1,CSF1R,CSTA,CTSB,CTSC,CTSS,CXCL14,CXCL16,CYBA,CYTH4,CYTIP,DENND2D,DMD,DTL,EIF4E,ENPP1,FCGR1A,FCGR2A,GIMAP7,GK,GNA15,GPLD1,GPR65,HCK,HLA-DMA,HLA-DMB,HLA-DPA1,HLA-DQB1,HLA-DRA,HLA-DRB1,HLA-DRB5,HOPX,HP,IFI30,IGHG1,IGHM,IL10RA,IL31RA…	126 (21)	20
NEU3	0.077	enzyme	NEU3	1	Inhibited	-2.121	5.31E-06	8.00E-04	C1QA,C1QB,C1QC,CTSB,CTSZ,MMP7,TREM2,TYROBP	8 (1)	1
PTX3	0.647	other	PTX3	1	Inhibited	-2.121	1.56E-04	1.15E-02	CCL5,CD86,CX3CR1,ICAM1,MMP12,MMP9,TGFB2,TLR2	8 (1)	1
N-COR (family)		group	N-COR (family)	1	Inhibited	-2.121	3.45E-04	3.97E-02	ABCA1,CCL5,CCR1,CD36,CXCL14,HK2,MMP12,MMP9	8 (1)	1
AHCY	0.077	enzyme	AHCY	1	Inhibited	-2.121	8.11E-04	2.78E-02	CXCR4,DAB2,ICAM1,MMP16,SOX6,TIAM1,TLE1,VCAM1	8 (1)	1
YAP/TAZ (family)		group	YAP/TAZ (family)	1	Inhibited	-2.121	1.47E-03	4.72E-02	ACADL,HLA-DMA,HLA-DMB,HLA-DPA1,HLA-DQB1,HLA-DRA,HLA-DRB1,HLA-DRB5	8 (1)	1
SRF/ELK1 (complex)		complex	ELK1,SRF,SRF/ELK1 (complex)	2	Inhibited	-2.117	3.38E-06	3.01E-02	ACTG2,ANKH,ANKRD6,ANO1,ARRB2,CNN1,CPM,CXCR4,CYBB,DMD,FABP5,FERMT2,ITGAM,LMOD1,MMP9,MYOCD,PDLIM7,PLXDC2,RAMP1,RUNX2,S100A9,SOCS3,SPP1,SVIL,TPM1,TPM2,VCL	27 (3)	2
NEDD8	0.010	enzyme	AHR,AR,CDKN1B,CHEK1,JNK (family),MAP3K14,NEDD8,NFKB1	2	Inhibited	-2.079	1.09E-13	1.86E-02	AASS,ABCA1,ABCG1,ACP5,ADAM8,ADARB1,ADGRA3,AIF1,ALOX5,AMIGO2,APCDD1,APOE,BLNK,BMPR1B,C1QA,C1QB,C1QC,CAMK2N1,CASQ2,CCL3,CCL4,CD14,CD209,CD28,CD36,CD4,CD83,CD84,CD86,CHI3L1,CLEC2B,COL13A1,COL14A1,CSF2RB,CX3CR1,CXCL16,CXCR4,CYP1B1,DMPK,ELN,EMILIN2,EPPK1,ETS1,EVI2B,FABP5,HAVCR2,HDAC9,HK2,HOPX,HP,ICAM1,IER3,IGHG1,IGHM,IL10RA,IL7R,IQGAP2,ITGA11,ITGA4,KCNJ3,KRT14,LMOD1,MCAM,MICAL2,MMP12,MMP16,MMP7,MSR1,M…	112 (8)	7
AZD1390		chemical drug	AKT (family),ATF2,ATM,AZD1390,BCL11A,BID,BLM,BRCA1,CAT,CDK2,CREB (family),CREB1,E2F1,EIF4EBP1,ERK (family),ERK1/2 (family),FANCD2,HIPK2,HSP27 (family),IGF1R,IKBKB,IKBKG,LAMTOR5,MAPK1,MAPK3,MDM4,MEF2D,MTOR,NFAT5,NFKB (complex),NFKBIA,NPM1,P38 MAPK (family),PEX5,PKM,RAD51,RASSF1,RB1,RELA,SMARCA4,SMC3,SP1,STAT1,STK11,TP53,TRAF6,TRIM28,TSC2,ZEB1	3	Inhibited	-2.074	3.96E-15	1.54E-02	AASS,ABAT,ABCD3,ABCG1,ABRACL,ACADL,ADAM8,ADAMTS9,ADRA2A,AGTR1,AIF1,AK3,ALDH1B1,ALOX5,ALOX5AP,AMIGO2,AMPD3,ANKH,ANO1,ANPEP,ARHGAP30,ARL4C,ARRB2,ASB2,BARD1,C1QC,C2,C3AR1,C4B,C5AR1,CAB39L,CALHM6,CAMK2N1,CARD10,CARD16,CCL18,CCL19,CCL8,CCR1,CD163,CD28,CD300A,CD37,CD48,CD52,CD53,CD83,CD84,CDKN3,CEP55,CHI3L1,CHI3L2,CHMP4C,CKB,CLDND1,CLEC5A,CLIC4,CNN1,CNTN1,COL14A1,CORO1A,COX11,CRYBG1,CSTA,CTPS1,CTSZ,CX3…	238 (49)	49
IKK-beta activation modulator 1		chemical drug	AP1 (complex),AR,ARID1A,BCL2L1,CDKN2A,CHUK,EP300,ERK (family),ERK1/2 (family),ESR1,FADD,FOXO3,GLI1,HTT,IKBKB,IKBKE,IKBKG,IKK-beta activation modulator 1,IRF1,IRF3,IRF5,JUN,MAP2K1,MAP2K1/2 (family),MAP2K2,MAP2K5,MAP2K6,MAP3K1,MAPK14,MAPK8,MAPK9,MAPT,MEK (family),MMP9,MTOR,NCOR2,NFKB (complex),NFKB1,NFKBIA,NR3C1,P38 MAPK (family),PAX2,PGR,PLAU,RAF1,RAS (family),RB1,RELA,RHOA,SMAD2,SPI1,STAT3,TARDBP…	3	Inhibited	-2.062	2.19E-20	5.00E-04	ABCA1,ABCD3,ACADL,ACP5,ADAMTS9,ADGRA3,AGTR1,AIF1,AK3,ALDH1B1,ALDH1L1,ALOX5AP,AMIGO2,AMPD3,ANKH,ANO1,ANPEP,AQP9,ARHGAP18,ARHGEF9,ARID5B,ARRB2,BAG2,BARD1,BCAT1,BLNK,C1QB,C3AR1,C5AR1,CA12,CAB39L,CAP2,CASQ2,CCL18,CCL19,CCL3,CCL4,CCL5,CCPG1,CCR1,CD14,CD163,CD180,CD37,CD52,CEMIP,CEP70,CFL2,CHI3L2,CLIC4,CNN1,COL14A1,COX11,CP,CSF1R,CSTA,CTPS1,CTSB,CTSC,CTSZ,CXADR,CXCL16,CXCL2,CXCL5,CYBA,CYP1B1,DAB2,DAPK1…	272 (58)	57
cyproterone acetate		chemical drug	cyproterone acetate,ESR1,PGR,TYR	2	Inhibited	-2.060	1.28E-10	4.13E-02	AASS,ACP5,ADAM8,ADARB1,ADRA2A,AK3,ALOX5,APOE,AQP9,ARHGAP18,ARHGEF9,BARD1,CAP2,CASQ2,CCL4,CCL8,CCPG1,CCR1,CD36,CD83,CDKN3,CEP70,CFL2,CLEC7A,COL14A1,CP,CTSC,CTSS,CXADR,CXCR4,CYP1B1,DAB2,DCBLD2,DLG1,DNAJB4,DNAJC21,EDN1,EIF1AX,EIF5A2,EIF5B,ENAH,ENY2,FGF2,GLS,GPR37,GPRC5A,GRIA2,GRIA3,GULP1,HACD1,ICAM1,ITGA1,ITGA11,ITGA4,ITGA8,ITGAX,KCNMA1,KIF20A,KLHL13,LCP1,MAP2,MARCKS,MARK1,MMP7,MMP9,NCAPG,NCF2,NCKAP…	114 (4)	3
TFPI	0.648	other	AP1 (complex),Ca2+,CTSG,F2,F3,F7,heparin,MMP2,MMP9,NFKB (complex),phospholipid,TFPI	2	Inhibited	-2.041	1.00E-13	3.98E-02	ABCD3,ABCG1,ACADL,ACP5,ADAMTS9,ADRA2A,ALDH1B1,ALOX5,ANKH,APOE,BAG2,BAMBI,BCL2A1,C1QB,C1QC,CARMIL1,CASP1,CCL3,CCL4,CCL8,CCR1,CD36,CD52,CD74,CD83,CD86,CNN1,CRY1,CSF2RB,CTPS1,CTSB,CX3CR1,CXCL14,CXCL2,CXCL5,CYBB,EDN1,ETS1,FABP5,FCGR1A,FERMT2,FGF2,GPR34,HDAC9,HLA-DRA,IER3,IL10RA,IL2RG,IL32,IL7,IL7R,ITGAL,ITGAM,JAK2,KRT14,KYNU,LCP1,LMCD1,MCAM,MMP12,MMP9,MSR1,MYLK,MYOCD,NABP1,NCF2,NR4A3,NUB1,ODC1,PAK3,P…	96 (12)	11
TESK1	-0.177	kinase	CFL1,HISTONE H3 (family),MBP,SPRY2,TESK1	2	Inhibited	-2.041	6.57E-09	6.00E-04	ADAM8,CAB39L,CD300A,CXCR4,DSTN,FCER1G,IKZF1,IL10RA,IL2RG,ITGB2,LCP1,LY96,PGR,PLAUR,PRDM1,PTPRC,RBP4,RRM2,SGK1,SPP1,TLR8,TPH1,VCAM1,ZEB1	24 (5)	4
lumichrome		chemical - endogenous non-mammalian	lumichrome,MMP2,MMP9,MTOR,ZAP70	2	Inhibited	-2.021	6.60E-10	3.70E-03	ACADL,ACP5,ARL4C,BCL2A1,C1QA,CAB39L,CARMIL1,CASP1,CCL3,CCL5,CD52,CD74,CD86,COL4A5,CSF1R,CSF2RB,CTSB,CX3CR1,CXCL2,CXCR4,CYBA,CYBB,DMD,FABP5,HK2,ICAM1,IL2RG,IL7R,IRF8,JAK2,MAF,MAP2,MMP12,MMP9,NABP1,PYGB,RUNX2,SCD,SERPINA1,SERPINE2,SGCB,SOCS3,TFEC,TMEM176A,TXNL1,TYROBP,VCAM1,XPR1	48 (5)	5
formylmethylflavin		chemical - endogenous non-mammalian	formylmethylflavin,MMP2,MMP9,MTOR,ZAP70	2	Inhibited	-2.021	6.60E-10	3.70E-03	ACADL,ACP5,ARL4C,BCL2A1,C1QA,CAB39L,CARMIL1,CASP1,CCL3,CCL5,CD52,CD74,CD86,COL4A5,CSF1R,CSF2RB,CTSB,CX3CR1,CXCL2,CXCR4,CYBA,CYBB,DMD,FABP5,HK2,ICAM1,IL2RG,IL7R,IRF8,JAK2,MAF,MAP2,MMP12,MMP9,NABP1,PYGB,RUNX2,SCD,SERPINA1,SERPINE2,SGCB,SOCS3,TFEC,TMEM176A,TXNL1,TYROBP,VCAM1,XPR1	48 (5)	5
carboxymethylflavin		chemical - endogenous mammalian	carboxymethylflavin,MMP2,MMP9,MTOR,ZAP70	2	Inhibited	-2.021	6.60E-10	3.70E-03	ACADL,ACP5,ARL4C,BCL2A1,C1QA,CAB39L,CARMIL1,CASP1,CCL3,CCL5,CD52,CD74,CD86,COL4A5,CSF1R,CSF2RB,CTSB,CX3CR1,CXCL2,CXCR4,CYBA,CYBB,DMD,FABP5,HK2,ICAM1,IL2RG,IL7R,IRF8,JAK2,MAF,MAP2,MMP12,MMP9,NABP1,PYGB,RUNX2,SCD,SERPINA1,SERPINE2,SGCB,SOCS3,TFEC,TMEM176A,TXNL1,TYROBP,VCAM1,XPR1	48 (5)	5
INTEGRIN α (family)		group	INTEGRIN α (family)	1	Inhibited	-2.000	2.18E-05	1.00E-03	ITGAL,ITGAM,ITGB2,TLR2	4 (1)	1
Cd163		transmembrane receptor	Cd163	1	Inhibited	-2.000	2.18E-05	2.00E-04	CCL5,CD36,ICAM1,MMP9	4 (1)	1
EEF1A2	-0.083	translation regulator	EEF1A2	1	Inhibited	-2.000	4.73E-04	6.70E-03	CYBA,CYBB,ITGAL,ITGB2	4 (1)	1
AEBP1	0.045	peptidase	AEBP1	1	Inhibited	-2.000	7.60E-04	1.43E-02	ABCA1,ABCG1,APOE,CD36	4 (1)	1
miR-208a-3p (and other miRNAs w/seed UAAGACG)		mature microRNA	miR-208a-3p (and other miRNAs w/seed UAAGACG)	1	Inhibited	-2.000	7.60E-04	1.18E-02	CD14,ETS1,RUNX2,SPP1	4 (1)	1
PLA2G2E	-0.034	enzyme	PLA2G2E	1	Inhibited	-2.000	7.60E-04	5.20E-03	ADAM8,CCL5,KRT14,S100A9	4 (1)	1
Ginkgo biloba		chemical drug	Ginkgo biloba	1	Inhibited	-2.000	1.15E-03	1.08E-02	CCL3,CCL4,CCL5,CCL8	4 (1)	1
IZUMO1R		other	IZUMO1R	1	Inhibited	-2.000	1.66E-03	1.68E-02	CD14,CLEC7A,IRF8,S100A9	4 (1)	1
IL15RA	0.393	transmembrane receptor	IL15RA	1	Inhibited	-2.000	6.65E-03	3.43E-02	CD84,EDN1,ITGAX,PTPRC	4 (1)	1
ZC3H12C	0.299	other	ZC3H12C	1	Inhibited	-2.000	6.65E-03	2.39E-02	GPR34,PLA2G7,SLAMF8,TLR8	4 (1)	1
elovanoid N32		chemical - endogenous mammalian	elovanoid N32	1	Inhibited	-2.000	6.65E-03	4.02E-02	APOE,ICAM1,MMP12,MMP9	4 (1)	1
niflumic acid		chemical drug	NADPH OXIDASE (complex),niflumic acid,PLA2G1B,PTGS2	2	Inhibited	-2.000	1.21E-12	1.00E-04	ADCY5,AIF1,C5AR1,CCL5,CD36,CD74,CD86,CLEC7A,CXCL5,CXCR4,CYBB,CYP1B1,EDN1,HLA-DMA,HLA-DMB,ICAM1,LILRB2,LILRB4,MMP12,MMP9,MSR1,NKD1,NTN1,PCDH7,PIK3CG,PLXNC1,PTGER4,PTGS1,PYGB,RUNX2,TNFSF10,TREM1,TREM2,UCP2,VCAM1,VNN1	36 (4)	4
CTSZ	0.923	peptidase	CTSS,CTSZ,PLG	2	Inhibited	-2.000	5.85E-06	8.20E-03	CD83,CD86,CLEC7A,CLIC4,COLEC12,EDN1,GULP1,LILRB2,LILRB4,MMP12,MMP9,PECAM1,RAC2,RALA,SYK,TNFSF10	16 (3)	3
tenoxicam		chemical drug	MPO,PTGS1,PTGS2,tenoxicam	2		-1.976	4.95E-10	6.00E-04	ADCY5,AIF1,C5AR1,CCL5,CD74,CLEC7A,CXCL5,CXCR4,CYBB,CYP1B1,EDN1,FGF2,HLA-DMA,HLA-DMB,ICAM1,MMP9,MSR1,NKD1,NTN1,PCDH7,PIK3CG,PLXNC1,PTGER4,PTGS1,PYGB,RUNX2,TNFSF10,TREM1,TREM2,VCAM1,VNN1	31 (4)	3
dexamethasone		chemical drug	dexamethasone	1		-1.960	3.26E-20	1.20E-03	ACP5,ACTG2,ADAM28,ADRA2A,AIF1,ALDH1L1,ALOX5,ALOX5AP,AMIGO2,AMPD3,ANO1,ANPEP,APOE,ARL4C,ARMC8,ARRB2,BCL2A1,C1QB,C3AR1,C5AR1,CASP1,CCL18,CCL19,CCL23,CCL3L3,CCL4,CCL5,CCR1,CD14,CD163,CD209,CD48,CD52,CD74,CD83,CD86,CHI3L1,CLEC5A,CLEC7A,CLIC4,COL4A5,CP,CR1,CRYBG1,CSF1R,CSF2RB,CTSB,CTSC,CX3CR1,CXADR,CXCL14,CXCL2,CXCL5,CXCR4,CYBB,CYP1B1,DAPK1,DLG1,EDN1,EIF4E,ELN,EMILIN2,ENPP1,FABP5,FBP1,FCER1G,FCGR1A,FG…	176 (1)	1
pirtobrutinib		chemical drug	BTK,ERK (family),pirtobrutinib,PLCG2	2		-1.947	5.61E-09	2.00E-02	ACP5,C1QA,C1QB,CCL4,CCR1,CD36,CD74,CD86,CKS2,CXCL2,CXCR4,EDN1,FGF2,GK,GLS,ICAM1,IER3,IGLL5,IL10RA,ITGAX,ITGB2,KYNU,MAFB,MCAM,MMP12,MMP9,MS4A4A,MYLK,ODC1,PECAM1,POSTN,PRDM1,PTGS1,PTPRC,RUNX2,SPP1,TNFSF10,TREM2	38 (4)	3
LATS (family)		group	LATS (family)	1		-1.941	3.72E-07	1.10E-03	AIF1,CNN1,DAB2,EDN1,ELN,ICAM1,ITGB2,KRT14,MSR1,PGR,PTGS1,SPP1,ZEB1	13 (1)	1
ATP-gamma-S		chemical reagent	ATP-gamma-S	1		-1.941	9.71E-10	1.00E-04	CASP1,CCL3,CCL4,CCL8,CD83,CSF1R,CXCR4,IL1RN,P2RX7,PYCARD,SOCS3,TLR7,TLR8	13 (1)	1
PTPN11	-0.782	phosphatase	PTPN11	1		-1.941	5.44E-05	1.70E-02	CD14,CXCL2,CYBB,ENY2,FCGR1A,HP,MARCKS,MMP12,OLFM4,PERP,PLAUR,PLN,SUB1	13 (1)	1
SUMO1	-0.458	enzyme	AHR,AKT (family),AR,ARNT,ATP2A2,FOXL2,GATA4,GCR/GLUCOCORTICOID DIMER (complex),JNK (family),LATS1,NFKB (complex),NR3C1,PGR,STAT1,SUMO1	2		-1.935	1.71E-15	3.91E-02	AASS,ABCD3,ACTG2,ACTN2,ADAM8,ADAMTS9,ADGRA3,ADRA2A,AIF1,AK3,ALDH1B1,ALOX5,ALOX5AP,AMIGO2,APOE,BAG2,BAMBI,BARD1,BMPR1B,BTC,C1QA,C1QB,C1QC,C4B,CALHM6,CAMK2N1,CARD10,CASQ2,CCL19,CCL3,CCL3L3,CCL4,CCL5,CCL8,CCR1,CD163,CD209,CD28,CD4,CD74,CD83,CD84,CD86,CEMIP,CLEC2B,CLEC7A,COL13A1,COX11,CPM,CSF2RB,CTSS,CX3CR1,CXCL2,CXCL5,CYBB,CYP1B1,DAB2,DMPK,DNAJB4,EIF1AX,EIF5B,ELN,EMILIN2,ENPP1,EPPK1,EVI2B,FABP5,FBP1…	167 (15)	15
TCF7	0.313	transcription regulator	TCF7	1		-1.915	1.28E-05	4.55E-02	ARHGEF26,C3orf70,CCL5,CD4,CD83,CX3CR1,EMILIN2,HAVCR2,IL7R,KCNJ3,MAF,MFAP3L,MMP9,OSBPL3,PECAM1,PIP5K1B,PLA2G7,PLCB4,PLTP,PRDM1,RAB4A,RASGRP3,RBPMS,RUNX2,SCP2,SH3RF1,SLC41A2,SOCS3,SPP1,ST14,TIAM1,TMEM176A,ZC3H12D	33 (1)	1
mir-219 (includes others)		microRNA	AKT1,CDC42,COLLAGEN TYPE II (complex),ERK (family),ERK1/2 (family),FOXJ3,FRS2,HES5,ITGAV,ITGB3,MAPK8,MEF2C,mir-219 (includes others),MMP2,MTOR,PDGFRA,PDGFRB,PI3K (family),PTPN11,RAC1,RAS (family),SHC1,SOX6,SRC (family),STAT (family),STAT1,STAT3,STAT5A/B (family),ZBTB18	3		-1.909	3.73E-16	3.80E-03	ABCG1,ACADL,ACP5,ACTN2,ADARB1,AIF1,AMIGO2,AMPD3,ANKH,ANPEP,APOE,ARL4C,C1QC,C4B,CAB39L,CAPN6,CASP1,CASQ2,CCL18,CCL19,CCL23,CCL3,CCL4,CCL5,CCR1,CD163,CD209,CD4,CD74,CEP70,CHI3L1,CKS2,CP,CSF1R,CSF2RB,CSTA,CTSB,CTSS,CTSZ,CXCL14,CXCL16,CXCL5,DAB2,DAPK1,DMD,EDN1,EMCN,ENY2,ETS1,FABP5,FCGR1A,FZD1,GLS,GPR65,HAVCR2,HDAC9,ICAM1,IFI30,IKZF1,IL10RA,IL2RG,IL31RA,IL7,ITGA1,ITGAM,ITGAX,ITGB2,KRT14,KYNU,LCP2,LILR…	121 (29)	27
riboflavin		chemical - endogenous mammalian	MMP (family),MMP2,MMP9,MTOR,riboflavin,ZAP70	2		-1.857	5.12E-10	3.70E-03	ACADL,ACP5,ARL4C,BCL2A1,C1QA,CAB39L,CARMIL1,CASP1,CCL3,CCL5,CD52,CD74,CD86,COL4A5,CSF2RB,CTSB,CX3CR1,CXCL2,CXCR4,CYBA,CYBB,DMD,FABP5,FZD1,HK2,ICAM1,IL2RG,IL7R,IRF8,ITGAM,JAK2,MAF,MAP2,MMP12,MMP9,NABP1,PYGB,RUNX2,SCD,SERPINA1,SERPINE2,SGCB,SOCS3,TFEC,TMEM176A,TXNL1,TYROBP,VCAM1,XPR1	49 (6)	6
PLX5622		chemical drug	PLX5622	1		-1.852	2.35E-13	2.00E-04	AIF1,AMPH,C1QB,C1QC,C3AR1,CAMK2N1,CCL19,CCL5,CCR1,CD14,CLEC7A,CP,CSF2RB,CTSS,CX3CR1,CXCL16,CYBB,CYTH4,FCER1G,FYB1,GRIA2,IL10RA,IL1RN,IL2RG,IL7,ITGAM,ITGAX,ITGB2,LAPTM5,LY86,NCKAP1L,NEGR1,PRKAA2,SELPLG,SLCO2B1,SPP1,TGFB2,TLR2,TNFSF10,TNFSF13B,TREM2,TYROBP	42 (1)	1
galangin		chemical - endogenous non-mammalian	AHR,CYP1A1,FOCAL ADHESION KINASE (family),galangin,MAPK8,RELA	2		-1.844	7.03E-15	3.20E-03	ABCA1,ACP5,ADARB1,AIF1,ALOX5,ALOX5AP,AMIGO2,APOE,BAMBI,BCL2A1,BMPR1B,C1QA,C1QB,C1QC,CAMK2N1,CCL3,CD14,CD36,CD4,CD84,CHI3L1,CLEC2B,COL13A1,COL14A1,CSF2RB,CSTA,CX3CR1,CXCL16,CXCL2,CXCL5,CXCR4,CYP1B1,DOCK8,EDN1,ELN,EMILIN2,ETS1,EVI2B,FGF2,GK,HAVCR2,HDAC9,HK2,HP,ICAM1,IER3,IGHG1,IL32,IQGAP2,ITGA11,ITGAM,ITGB2,KRT14,MARCO,MCAM,MICAL2,MMP7,MMP9,MSR1,NPNT,PALLD,PAWR,PECAM1,PLA2G12A,PLAUR,PRDM1,PTGER4,PT…	85 (6)	6
XRD-0394		chemical drug	AKT (family),AKT1,AKT2,ATF2,ATM,BCL11A,BID,BLM,BRCA1,CAT,CDK2,CREB (family),CREB1,DNA-PK (complex),E2F1,EGR1,EIF4EBP1,ERK (family),ERK1/2 (family),ESR1,FANCD2,HIPK2,HSP27 (family),IGF1R,IKBKB,IKBKG,IRF3,JUN,LAMTOR5,MAPK1,MAPK3,MDM4,MEF2D,MTOR,NCOA6,NFAT5,NFKB (complex),NFKB1,NFKBIA,NPM1,P38 MAPK (family),PDX1,PEX5,PKM,RAD51,RASSF1,RB1,RELA,SMARCA4,SMC3,SP1,STAT1,STK11,TP53,TRAF6,TRIM28,TSC2,XRCC5…	3		-1.839	2.04E-15	7.30E-03	AASS,ABAT,ABCD3,ABCG1,ABRACL,ACADL,ADAM8,ADAMTS9,ADRA2A,AGTR1,AIF1,AK3,ALDH1B1,ALOX5AP,AMIGO2,AMPD3,AMPH,ANO1,ANPEP,AQP9,ARHGAP18,ARHGAP30,ARHGEF9,ARL4C,ARRB2,ASB2,BARD1,BTC,C1QC,C2,C3AR1,C4B,C5AR1,CA12,CAB39L,CAMK2N1,CAP2,CARD10,CARD16,CASQ2,CCL18,CCL19,CCPG1,CCR1,CD163,CD209,CD28,CD300A,CD37,CD4,CD48,CD52,CD53,CD84,CEP55,CEP70,CFL2,CHI3L1,CHI3L2,CHMP4C,CLDND1,CLEC5A,CLEC7A,CLIC4,CNN1,CNTN1,COL1…	266 (61)	59
menatetrenone		chemical drug	menatetrenone,PTGS1,PTGS2	2		-1.826	1.62E-09	1.20E-03	ADCY5,AIF1,C5AR1,CCL5,CD74,CLEC7A,CXCL5,CXCR4,CYBB,CYP1B1,EDN1,FGF2,HLA-DMA,HLA-DMB,ICAM1,MMP9,MSR1,NKD1,NTN1,PCDH7,PIK3CG,PLXNC1,PTGER4,PTGS1,PYGB,RUNX2,TNFSF10,TREM1,TREM2,VNN1	30 (3)	2
licofelone		chemical drug	licofelone,PTGS1,PTGS2	2		-1.826	1.62E-09	1.20E-03	ADCY5,AIF1,C5AR1,CCL5,CD74,CLEC7A,CXCL5,CXCR4,CYBB,CYP1B1,EDN1,FGF2,HLA-DMA,HLA-DMB,ICAM1,MMP9,MSR1,NKD1,NTN1,PCDH7,PIK3CG,PLXNC1,PTGER4,PTGS1,PYGB,RUNX2,TNFSF10,TREM1,TREM2,VNN1	30 (3)	2
phloroglucinol		chemical drug	phloroglucinol,PTGS1,PTGS2	2		-1.826	1.62E-09	1.20E-03	ADCY5,AIF1,C5AR1,CCL5,CD74,CLEC7A,CXCL5,CXCR4,CYBB,CYP1B1,EDN1,FGF2,HLA-DMA,HLA-DMB,ICAM1,MMP9,MSR1,NKD1,NTN1,PCDH7,PIK3CG,PLXNC1,PTGER4,PTGS1,PYGB,RUNX2,TNFSF10,TREM1,TREM2,VNN1	30 (3)	2
nitroarachidonic acid		chemical reagent	nitroarachidonic acid,PTGS1,PTGS2	2		-1.826	1.62E-09	1.20E-03	ADCY5,AIF1,C5AR1,CCL5,CD74,CLEC7A,CXCL5,CXCR4,CYBB,CYP1B1,EDN1,FGF2,HLA-DMA,HLA-DMB,ICAM1,MMP9,MSR1,NKD1,NTN1,PCDH7,PIK3CG,PLXNC1,PTGER4,PTGS1,PYGB,RUNX2,TNFSF10,TREM1,TREM2,VNN1	30 (3)	2
mefenamic acid		chemical drug	mefenamic acid,PTGS1,PTGS2	2		-1.826	1.62E-09	1.20E-03	ADCY5,AIF1,C5AR1,CCL5,CD74,CLEC7A,CXCL5,CXCR4,CYBB,CYP1B1,EDN1,FGF2,HLA-DMA,HLA-DMB,ICAM1,MMP9,MSR1,NKD1,NTN1,PCDH7,PIK3CG,PLXNC1,PTGER4,PTGS1,PYGB,RUNX2,TNFSF10,TREM1,TREM2,VNN1	30 (3)	2
noramidopyrine		chemical - endogenous mammalian	noramidopyrine,PTGS1,PTGS2	2		-1.826	1.62E-09	1.20E-03	ADCY5,AIF1,C5AR1,CCL5,CD74,CLEC7A,CXCL5,CXCR4,CYBB,CYP1B1,EDN1,FGF2,HLA-DMA,HLA-DMB,ICAM1,MMP9,MSR1,NKD1,NTN1,PCDH7,PIK3CG,PLXNC1,PTGER4,PTGS1,PYGB,RUNX2,TNFSF10,TREM1,TREM2,VNN1	30 (3)	2
tiaprofenic acid		chemical drug	PTGS1,PTGS2,tiaprofenic acid	2		-1.826	1.62E-09	1.20E-03	ADCY5,AIF1,C5AR1,CCL5,CD74,CLEC7A,CXCL5,CXCR4,CYBB,CYP1B1,EDN1,FGF2,HLA-DMA,HLA-DMB,ICAM1,MMP9,MSR1,NKD1,NTN1,PCDH7,PIK3CG,PLXNC1,PTGER4,PTGS1,PYGB,RUNX2,TNFSF10,TREM1,TREM2,VNN1	30 (3)	2
lumiracoxib		chemical drug	lumiracoxib,PTGS1,PTGS2	2		-1.826	1.62E-09	1.20E-03	ADCY5,AIF1,C5AR1,CCL5,CD74,CLEC7A,CXCL5,CXCR4,CYBB,CYP1B1,EDN1,FGF2,HLA-DMA,HLA-DMB,ICAM1,MMP9,MSR1,NKD1,NTN1,PCDH7,PIK3CG,PLXNC1,PTGER4,PTGS1,PYGB,RUNX2,TNFSF10,TREM1,TREM2,VNN1	30 (3)	2
zomepirac		chemical drug	PTGS1,PTGS2,zomepirac	2		-1.826	1.62E-09	1.20E-03	ADCY5,AIF1,C5AR1,CCL5,CD74,CLEC7A,CXCL5,CXCR4,CYBB,CYP1B1,EDN1,FGF2,HLA-DMA,HLA-DMB,ICAM1,MMP9,MSR1,NKD1,NTN1,PCDH7,PIK3CG,PLXNC1,PTGER4,PTGS1,PYGB,RUNX2,TNFSF10,TREM1,TREM2,VNN1	30 (3)	2
lornoxicam		chemical drug	lornoxicam,PTGS1,PTGS2	2		-1.826	1.62E-09	1.20E-03	ADCY5,AIF1,C5AR1,CCL5,CD74,CLEC7A,CXCL5,CXCR4,CYBB,CYP1B1,EDN1,FGF2,HLA-DMA,HLA-DMB,ICAM1,MMP9,MSR1,NKD1,NTN1,PCDH7,PIK3CG,PLXNC1,PTGER4,PTGS1,PYGB,RUNX2,TNFSF10,TREM1,TREM2,VNN1	30 (3)	2
etoricoxib		chemical drug	etoricoxib,PTGS1,PTGS2	2		-1.826	1.62E-09	1.20E-03	ADCY5,AIF1,C5AR1,CCL5,CD74,CLEC7A,CXCL5,CXCR4,CYBB,CYP1B1,EDN1,FGF2,HLA-DMA,HLA-DMB,ICAM1,MMP9,MSR1,NKD1,NTN1,PCDH7,PIK3CG,PLXNC1,PTGER4,PTGS1,PYGB,RUNX2,TNFSF10,TREM1,TREM2,VNN1	30 (3)	2
darbufelone		chemical drug	darbufelone,PTGS1,PTGS2	2		-1.826	1.62E-09	1.20E-03	ADCY5,AIF1,C5AR1,CCL5,CD74,CLEC7A,CXCL5,CXCR4,CYBB,CYP1B1,EDN1,FGF2,HLA-DMA,HLA-DMB,ICAM1,MMP9,MSR1,NKD1,NTN1,PCDH7,PIK3CG,PLXNC1,PTGER4,PTGS1,PYGB,RUNX2,TNFSF10,TREM1,TREM2,VNN1	30 (3)	2
bromfenac		chemical drug	bromfenac,PTGS1,PTGS2	2		-1.826	1.62E-09	1.20E-03	ADCY5,AIF1,C5AR1,CCL5,CD74,CLEC7A,CXCL5,CXCR4,CYBB,CYP1B1,EDN1,FGF2,HLA-DMA,HLA-DMB,ICAM1,MMP9,MSR1,NKD1,NTN1,PCDH7,PIK3CG,PLXNC1,PTGER4,PTGS1,PYGB,RUNX2,TNFSF10,TREM1,TREM2,VNN1	30 (3)	2
suprofen		chemical drug	PTGS1,PTGS2,suprofen	2		-1.826	1.62E-09	1.20E-03	ADCY5,AIF1,C5AR1,CCL5,CD74,CLEC7A,CXCL5,CXCR4,CYBB,CYP1B1,EDN1,FGF2,HLA-DMA,HLA-DMB,ICAM1,MMP9,MSR1,NKD1,NTN1,PCDH7,PIK3CG,PLXNC1,PTGER4,PTGS1,PYGB,RUNX2,TNFSF10,TREM1,TREM2,VNN1	30 (3)	2
etodolac		chemical drug	etodolac,PTGS1,PTGS2	2		-1.826	1.85E-09	1.30E-03	ADCY5,AIF1,C5AR1,CCL5,CD74,CLEC7A,CXCL5,CXCR4,CYBB,CYP1B1,EDN1,FGF2,HLA-DMA,HLA-DMB,ICAM1,MMP9,MSR1,NKD1,NTN1,PCDH7,PIK3CG,PLXNC1,PTGER4,PTGS1,PYGB,RUNX2,TNFSF10,TREM1,TREM2,VNN1	30 (3)	2
2-hydroxyarachidonic acid		chemical reagent	2-hydroxyarachidonic acid,PTGS1,PTGS2	2		-1.826	2.11E-09	1.20E-03	ADCY5,AIF1,C5AR1,CCL5,CD74,CLEC7A,CXCL5,CXCR4,CYBB,CYP1B1,EDN1,FGF2,HLA-DMA,HLA-DMB,ICAM1,MMP9,MSR1,NKD1,NTN1,PCDH7,PIK3CG,PLXNC1,PTGER4,PTGS1,PYGB,RUNX2,TNFSF10,TREM1,TREM2,VNN1	30 (3)	2
fluticasone propionate		chemical drug	CEBPB,fluticasone propionate,IL4,IL5,NR3C1	2		-1.813	1.37E-20	2.00E-04	ABCG1,ADAM8,ADAMDEC1,AK3,ALOX5,ANO1,ANPEP,APCDD1,AQP9,BARD1,BCAT1,BLNK,C15orf48,C1QA,C1QB,C1QC,C2,C3AR1,C5AR1,CARD16,CCL18,CCL23,CCL5,CCL8,CCR1,CD14,CD163,CD209,CD300A,CD36,CD4,CD74,CD83,CD86,CDKN3,CEMIP,CHI3L1,CKB,CLEC2B,CLEC7A,CLIP1,COX11,CP,CSF1R,CSF2RB,CSTA,CTPS1,CTSC,CX3CR1,CXCL5,CYBB,DAB2,DAPK1,EMCN,FCGR1A,FCGR2B,FCGR3A,FZD1,GK,GPLD1,GRIA2,GRIA3,HADH,HK2,HLA-DMA,HLA-DMB,HLA-DPA1,HLA-DQB1,HL…	161 (5)	5
melagatran		chemical drug	F10,F2,melagatran,PLAT,PLG	2		-1.808	1.75E-07	4.06E-02	ADAMTS9,ALDH1B1,CASP1,CCL8,CD36,CLEC7A,CLIC4,COLEC12,CTPS1,CXCR4,CYBB,EDN1,ETS1,FGF2,GULP1,HDAC9,ICAM1,IER3,IL32,LMCD1,MMP12,MMP9,NCF2,NR4A3,PECAM1,PGR,PLAUR,RAC2,RALA,RUNX2,SLC2A12,SYK,TGFB2,TNFAIP3,TNFSF10,TRPC1,VCAM1	37 (5)	4
ND-336		chemical drug	MMP14,MMP2,MMP9,ND-336	2		-1.800	2.04E-07	4.40E-03	ACP5,C1QA,CARMIL1,CCL3,CCL5,CD52,CD74,CSF2RB,CSPG4,CTSB,CX3CR1,CXCR4,CYBB,DAPK1,ICAM1,IL2RG,IL7R,JAK2,MMP12,NABP1,SERPINA1,SERPINE2,TMEM176A,TYROBP,XPR1	25 (4)	3
4-(4-phenoxyphenylsulfonyl)butane-1,2-dithiol		chemical reagent	4-(4-phenoxyphenylsulfonyl)butane-1,2-dithiol,MMP14,MMP2,MMP9	2		-1.800	2.04E-07	4.40E-03	ACP5,C1QA,CARMIL1,CCL3,CCL5,CD52,CD74,CSF2RB,CSPG4,CTSB,CX3CR1,CXCR4,CYBB,DAPK1,ICAM1,IL2RG,IL7R,JAK2,MMP12,NABP1,SERPINA1,SERPINE2,TMEM176A,TYROBP,XPR1	25 (4)	3
ABL1	-0.392	kinase	ABL1,AKT (family),APP,BCAR1,BMPR1A,CAT,CAV1,CDKN1B,CTNNB1,cytarabine,DGCR8,ERK1/2 (family),ESR1,HIPK2,JAK2,JNK (family),MAP2K6,MAP3K1,MAPK14,MAPK8,MAPK9,MAPT,MMP9,MTOR,NEDD9,NFAT5,NFKB (complex),NFKBIA,P38 MAPK (family),PDPK1,PI3K (complex),PRKCD,PXN,RAD51,RHOA,SMPD1,SNCA,STAT3,TARDBP,TBX21,TERT,TP53,TP63,TP73,YBX1	2		-1.785	7.96E-15	1.39E-02	AASS,ABAT,ACP5,ADAM28,ADAMTS9,ADARB1,ADRA2A,AGTR1,AK3,ALDH1B1,ALOX5AP,AMIGO2,AMPD3,ANKRD28,APCDD1,AQP9,ARHGAP18,ARHGEF9,ARID5B,ARL4C,ARRB2,BAG2,BAMBI,BLNK,C1QB,C1QC,C2,CAB39L,CALHM6,CAMK2N1,CAP2,CAPN6,CARMIL1,CASQ2,CCPG1,CCR1,CD163,CD180,CD209,CD4,CD52,CEMIP,CEP55,CEP70,CFL2,CHI3L1,CHI3L2,CHMP4C,CKS2,CLIC4,CNN1,COL13A1,COL14A1,COL4A5,CORO1A,COX11,CPM,CSTA,CTSB,CTSC,CTSS,CTSZ,CX3CR1,CXADR,CXCL14,C…	246 (45)	45
CLDN2	0.194	other	CLDN2,MMP2,MMP9,RHOA	2		-1.768	1.26E-09	1.10E-03	ACP5,AGTR1,C1QA,CARMIL1,CCL3,CCL5,CD52,CD74,CSF2RB,CTSB,CX3CR1,CXCL5,CXCR4,CYBB,ICAM1,IL1RN,IL2RG,IL7R,JAK2,MMP12,MMP9,NABP1,PIK3CG,PRKG1,RUNX2,SERPINA1,SERPINE2,TMEM176A,TYROBP,VCAM1,XPR1,ZEB1	32 (4)	4
inulin		chemical - endogenous non-mammalian	inulin	1		-1.732	9.16E-04	1.10E-02	IL1RN,TLR2,TLR8	3 (1)	1
amoxicillin		chemical drug	amoxicillin	1		-1.732	9.16E-04	9.90E-03	TLR2,TLR7,TLR8	3 (1)	1
medroxyprogesterone acetate		chemical drug	medroxyprogesterone acetate	1		-1.732	1.50E-08	4.60E-02	ACP5,ALDH3A2,CCL3,CCL4,CCL5,CKB,CSF2RB,CTSB,CXCR4,EDN1,ENAH,EOGT,ETS1,FLNC,GLS,ICAM1,ID4,IL11RA,IL7R,IQGAP2,IQGAP3,ITGA1,ITGA11,ITGA4,ITGA8,ITGB2,JAK2,LEFTY2,LIPA,MMP7,MYLK,NCAPG,NKD1,NPR1,NUSAP1,ODC1,OGT,PDE3B,RAC2,RALA,RPS6KA6,RRAS2,SCD,SGK1,TGFB2,TLN2,TNC,VCL	48 (1)	1
LAPTM5	1.462	other	LAPTM5	1		-1.732	5.00E-06	1.90E-03	CCL5,CCR1,CD36,COL4A5,CX3CR1,CXCL16,CXCR4,HACD1,ITGA11,TLR2,TLR7,TLR8	12 (1)	1
KCNK2	0.140	ion channel	KCNK2	1		-1.732	9.83E-05	8.00E-04	ICAM1,PECAM1,VCAM1	3 (1)	1
origanum majorana extract		chemical reagent	origanum majorana extract	1		-1.732	9.16E-04	4.60E-03	ICAM1,MMP9,PLAUR	3 (1)	1
Hbb		other	Hbb	1		-1.732	3.80E-04	3.30E-03	ICAM1,PECAM1,VCAM1	3 (1)	1
nexinhib20		chemical reagent	nexinhib20	1		-1.732	3.80E-04	2.50E-03	CYBB,ITGAM,VSIG4	3 (1)	1
allosamidin		chemical reagent	allosamidin	1		-1.732	9.16E-04	4.70E-03	ABCA1,ABCG1,CD36	3 (1)	1
taselisib		chemical drug	taselisib	1		-1.732	1.77E-03	7.90E-03	CCL3,CCL4,CCL5	3 (1)	1
SF1	0.166	transcription regulator	SF1	1		-1.732	2.99E-03	1.65E-02	CNN1,ICAM1,VCAM1	3 (1)	1
BLVRA	-0.274	enzyme	BLVRA	1		-1.732	4.62E-03	3.30E-02	C5AR1,CCL5,TNFSF10	3 (1)	1
CCX771		chemical reagent	CCX771	1		-1.732	4.62E-03	4.32E-02	CXCR4,PECAM1,SELPLG	3 (1)	1
L-TYPE CALCIUM CHANNEL (complex)		complex	L-TYPE CALCIUM CHANNEL (complex)	1		-1.732	4.62E-03	2.77E-02	ANKH,APOE,ENPP1	3 (1)	1
hexamethoxyflavone		chemical toxicant	hexamethoxyflavone	1		-1.732	6.70E-03	8.20E-03	ICAM1,MMP9,VCAM1	3 (1)	1
dobesilic acid		chemical drug	dobesilic acid	1		-1.732	6.70E-03	2.73E-02	CD14,CYBB,MMP9	3 (1)	1
1-((2-chlorophenyl)diphenylmethyl)-1H-pyrazole		chemical reagent	1-((2-chlorophenyl)diphenylmethyl)-1H-pyrazole	1		-1.732	6.70E-03	2.08E-02	ACP5,MMP9,PGR	3 (1)	1
IC87114		chemical drug	IC87114	1		-1.732	6.70E-03	2.75E-02	CCL5,ICAM1,VCAM1	3 (1)	1
PLIN2	0.577	other	PLIN2	1		-1.732	6.70E-03	3.66E-02	ABCG1,APOE,UCP2	3 (1)	1
SOD (family)		group	SOD (family)	1		-1.732	9.24E-03	4.96E-02	HLA-DRA,ICAM1,VCAM1	3 (1)	1
docosapentaenoic acid		chemical reagent	docosapentaenoic acid	1		-1.732	1.23E-02	3.98E-02	CCL5,CD36,ITGAX	3 (1)	1
SB-3CT compound		chemical - protease inhibitor	ADAM17,MMP2,MMP9,SB-3CT compound	2		-1.732	1.50E-06	2.20E-02	ACP5,C1QA,CARMIL1,CCL3,CCL5,CD52,CD74,CSF2RB,CTSB,CX3CR1,CXCR4,CYBB,ICAM1,IL1RN,IL2RG,IL7R,JAK2,MARCKS,MMP12,NABP1,SERPINA1,SERPINE2,SOCS3,SPP1,TMEM176A,TYROBP,XPR1	27 (4)	3
CCAR2	-0.169	peptidase	CCAR2,NFKB2,RELB	2		-1.732	4.01E-06	9.60E-03	APOE,CAMK2G,CARMIL1,CCL19,CCL5,CCR1,CD83,CD86,CHI3L1,CTSS,CXCR4,FYB1,HLA-DMB,IGHG1,JCHAIN,JPH1,LMCD1,MAF,MMP9,PLD5,POU2AF1,PPP1R12B,PRDM1,RSU1,TMEM35A,TNFRSF17,VCAM1	27 (3)	3
lacidipine		chemical drug	CASP3,lacidipine,MMP9	2		-1.706	1.73E-06	9.30E-03	ACP5,C1QA,CARMIL1,CCL3,CD52,CD74,CTSB,CX3CR1,CXCR4,CYBB,ICAM1,IL1RN,IL7R,MMP12,MMP9,NABP1,RUNX2,SERPINA1,SERPINE2,TMEM176A,TYROBP,XPR1	22 (3)	2
mir-155		microRNA	mir-155	1		-1.698	5.08E-05	4.17E-02	AGTR1,CCL18,CCL3,CCL5,CD163,CD209,EDN1,HK2,ICAM1,IL7,IRF8,ITGB2,MAF,P2RX7,PECAM1,RHEB,SOCS3	17 (1)	1
camostat		chemical drug	camostat,ERK (family),PLG,TGF BETA (family)	2		-1.692	3.59E-10	2.43E-02	ABCA1,ANKH,BAMBI,CASP1,CCL3,CCL4,CCL5,CCR1,CD209,CKS2,CLEC7A,CLIC4,COLEC12,CSF1R,CX3CR1,CXCL2,CXCR4,DAB2,EDN1,ETS1,FGF2,GK,GLS,GULP1,HEYL,ICAM1,ID4,IER3,IL1RN,IL32,ITGA1,ITGAM,ITGB2,KYNU,LMCD1,MAFB,MCAM,MGAT4A,MMP12,MMP7,MMP9,MYLK,ODC1,PCDHB16,POSTN,PRDM1,RAC2,RALA,RYR2,RYR3,SGK1,SOCS3,SPP1,SYK,TFEC,TNFRSF11A,TNFSF10,TREM1,VCAM1	59 (4)	3
DLK2	0.145	other	AKT (family),AKT1,DLK2,EGFR,ERK1/2 (family),IGF1R,IKBKB,JAK3,JNK (family),LCK,LEF1,MAPK (family),MAPK1,MAPK14,MAPK3,MTOR,NFKB (complex),NOS3,NOTCH (family),NOTCH1,NOTCH3,PDPK1,PI3K (complex),PRKAA (family),RBPJ,RELA,RUNX2,STAT3,TCF3,VASP,VEGF (family)	3		-1.689	1.15E-17	4.20E-02	ABCD3,ACADL,ADAM28,ADAMTS9,ADRA2A,AIF1,ALDH1B1,ALOX5,AMPD3,ANKH,ANPEP,ARHGAP18,ARHGEF26,ARL4C,ARRB2,ASB2,BAMBI,BCL2A1,BLNK,BMP2K,BTC,C1QC,C3orf70,CAB39L,CALHM6,CAMK2N1,CAPG,CCL19,CCL3,CCL4,CCL8,CCR1,CD14,CD163,CD209,CD28,CD300A,CD37,CD48,CD53,CD74,CD84,CDKN3,CEP70,CHI3L1,CNN1,COL14A1,CORO1A,CP,CPM,CRY1,CRYBG1,CSF1R,CSF2RB,CTSB,CTSZ,CX3CR1,CXCL14,CXCR4,CYBA,CYP1B1,CYTH4,DAPK1,DCBLD2,DENND2D,DEPTOR…	202 (31)	30
rofecoxib		chemical drug	AP1 (complex),ETS1,JNK (family),MAPK3,MMP2,NFKB (complex),NOS2,P38 MAPK (family),PTGIS,PTGS1,PTGS2,REN,rofecoxib	2		-1.687	8.25E-14	4.25E-02	ABCA1,ABCD3,ABCG1,ADAMTS9,ADARB1,ADCY5,ADRA2A,AIF1,ALDH1B1,ANPEP,APOE,BAG2,BAMBI,BCL2A1,C5AR1,CASP1,CCL8,CD14,CD209,CD36,CD53,CD83,CHI3L1,CLEC7A,CP,CSF1R,CSF2RB,CSTA,CTSC,CXCL2,CXCL5,CXCR4,CYBB,CYP1B1,ELN,ENPP1,FABP5,FCGR1A,FGF2,GPR34,HDAC9,HLA-DMA,HLA-DMB,IER3,IGHG1,IL10RA,IL2RG,IL32,IL7R,ITGA4,ITGAL,ITGAM,ITGB2,JAK2,KYNU,MCAM,MMP7,MSR1,MYLK,NKD1,NPR1,NTN1,ODC1,PCDH7,PECAM1,PERP,PGR,PIK3CG,PLA2G…	90 (13)	12
crenigacestat		chemical drug	AKT (family),AKT1,APH-1 (family),crenigacestat,EGFR,ERK1/2 (family),HES1,IGF1R,IKBKB,JNK (family),LCK,LEF1,MAPK1,MAPK3,MAPK8,MDM2,MTOR,NFKB (complex),NOS3,NOTCH (family),NOTCH1,PDPK1,PRESENILIN (family),PRKAA (family),PSEN1,PSEN2,RBPJ,RELA,RUNX2,SECRETASE GAMMA (complex),STAT3,TCF3,TREM2,VEGF (family)	3		-1.680	1.74E-17	4.68E-02	ABCD3,ACADL,ACP5,ADAMTS9,ADRA2A,AIF1,ALDH1B1,ALOX5,AMPD3,ANKH,ANPEP,APOE,ARHGAP18,ARHGEF26,ARL4C,ARRB2,ASB2,BAMBI,BCL2A1,BLNK,BMP2K,BTC,C1QA,C1QB,C3AR1,C3orf70,CAB39L,CALHM6,CAPG,CCL19,CCL3,CCL4,CCL8,CCR1,CD14,CD163,CD209,CD28,CD300A,CD37,CD48,CD53,CD83,CD84,CDKN3,CEP70,CHI3L1,CNN1,CORO1A,CP,CPM,CRY1,CRYBG1,CSF1R,CSF2RB,CSTA,CTSC,CX3CR1,CXCL14,CXCL2,CXCL5,CXCR4,CYBA,CYBB,CYP1B1,CYTH4,CYTIP,DAB2,D…	204 (34)	33
NUP98-DDX10		fusion gene/product	NUP98-DDX10	1		-1.667	1.82E-04	8.80E-03	ALOX5,C3AR1,C5AR1,CLEC7A,FCGR2C,FPR3,MSR1,RAP1A,ZNF521	9 (1)	1
emodin		chemical drug	emodin	1		-1.667	3.58E-04	1.92E-02	CCR1,CD86,CSF1R,CXCR4,CYP1B1,ICAM1,MMP9,TREM2,VCAM1	9 (1)	1
PTPN6	0.963	phosphatase	PTPN6	1		-1.667	6.54E-04	2.58E-02	CD86,CYBB,ENY2,ETS1,ITGB2,MMP9,NCF2,SUB1,UBE2V2	9 (1)	1
PD 173958		chemical drug	FYN,LYN,PD 173958,PRKCD,SRC	2		-1.667	5.29E-08	2.61E-02	ABCA1,ABCG1,BCL2A1,C5AR1,CD4,CD86,CEMIP,CTSB,CXCL16,CXCL5,ETS1,FEM1B,FZD1,GPRC5A,ICAM1,IL1RN,IL2RG,IL32,IL7R,ITGAM,JCHAIN,MMP12,MMP9,ODC1,PALMD,PDLIM7,PLAUR,POSTN,PTPN6,SOCS3,SPP1,TLR2,TNFRSF11A,TRPC1,VCAM1,ZEB1	36 (5)	4
rivastigmine		chemical drug	ACHE,CASP3,ELANE,GSK3 (family),MAPT,MMP2,MMP9,MPO,NOS3,PLG,PON1,PRKAA2,PRKCE,rivastigmine,SERPINE1	3		-1.638	1.21E-13	1.20E-03	ACP5,AIF1,C1QA,C5AR1,CARMIL1,CCL3,CCL5,CD52,CD74,CD86,CLEC7A,CLIC4,COLEC12,CP,CSF2RB,CX3CR1,CXCL16,CXCL5,CXCR4,CYBB,EDN1,ELN,FCGR1A,FGF2,GRIA3,GULP1,IER3,IL2RG,IL7R,ITGA1,ITGAM,JAK2,MAP2,MMP12,MMP7,MMP9,MSR1,MYLK,NABP1,NAP1L5,NCF2,NPR1,ODC1,PECAM1,PLAUR,PTPN11,RAC2,RALA,RUNX2,SERPINA1,SERPINE2,SLC16A1,SOCS3,SPP1,SYK,TLR2,TMEM176A,TNFAIP3,TREM2,TYROBP,UCP2,VCAM1,XPR1	63 (15)	13
ginsenoside Rb1		chemical - endogenous non-mammalian	ginsenoside Rb1	1		-1.633	7.95E-04	2.25E-02	CYBA,CYBB,ICAM1,PECAM1,PGR,VCAM1	6 (1)	1
AIM2	0.537	other	AIM2	1		-1.633	1.50E-03	4.70E-02	C7,CSF2RB,ITGB2,PTPN11,TLR7,TNFAIP3	6 (1)	1
pentoxifylline		chemical drug	pentoxifylline	1		-1.633	1.82E-03	2.52E-02	CCL5,CYBB,ICAM1,ITGAM,POSTN,VCAM1	6 (1)	1
sulfur		chemical - endogenous mammalian	MMP2,MMP9,sulfur	2		-1.633	1.29E-07	2.80E-03	ACP5,C1QA,CARMIL1,CCL3,CCL5,CD52,CD74,CSF2RB,CTSB,CX3CR1,CXCR4,CYBB,ICAM1,IL2RG,IL7R,JAK2,MMP12,MMP9,NABP1,SERPINA1,SERPINE2,TMEM176A,TYROBP,XPR1	24 (3)	3
rebimastat		chemical drug	MMP (family),MMP1,MMP14,MMP2,MMP9,rebimastat	2		-1.616	1.60E-08	3.80E-03	ACP5,C1QA,CARMIL1,CCL3,CCL5,CD52,CD74,CSF1R,CSF2RB,CSPG4,CTSB,CX3CR1,CXCR4,CYBB,DAPK1,ICAM1,IL2RG,IL7R,ITGAM,JAK2,MMP12,MMP9,MYOCD,NABP1,PLTP,RUNX2,SERPINA1,SERPINE2,TMEM176A,TYROBP,XPR1	31 (6)	5
PLK (family)		group	FOS,JUND,MAPKAPK2,NEK6,NFATC2,PLK (family),PLK2,PLK4,PRDM1,Samsn1	2		-1.612	4.85E-10	2.44E-02	ACP5,ADAM8,AFF3,AIF1,C3AR1,CCL5,CD14,CD48,CD53,CD74,CD83,CD86,CHI3L1,CLEC2B,CSF1R,CTSB,CX3CR1,CXCL16,CXCR4,CYBB,CYTH4,DAB2,FGF2,HAVCR2,HCK,HK2,HLA-DMA,HLA-DMB,HLA-DRA,HMMR,ICAM1,IGHG1,IGHM,IKZF1,ITGA4,JCHAIN,MAFB,ME1,MGAT4A,MS4A4A,MSR1,MYO18B,ODC1,PCDH11X,PDZD2,PIK3AP1,PLAUR,PRDM1,PTPN6,RGS1,S100A9,SERPINE2,SLA,SLAMF7,SLC2A5,SLCO2B1,SOCS3,SPP1,THEMIS2,TNFRSF17,TNFSF10,TNFSF13B,TOP2A,VCAM1,ZEB1	65 (10)	9
SPINK5	-0.258	other	CTSG,ELANE,KLK5,PLG,SPINK5,TRYPSIN (family)	2		-1.606	2.19E-07	1.80E-03	C5AR1,CD14,CLEC7A,CLIC4,COLEC12,CTSB,CXCL5,EDN1,GULP1,ICAM1,MMP12,MMP7,MMP9,PECAM1,RAC2,RALA,S100A9,SERPINA1,SYK	19 (6)	5
GUCY1B1	-0.377	enzyme	GUCY1B1	1		-1.604	3.75E-06	1.80E-03	ANKH,C1QB,CD74,CTSS,CXCL14,FERMT2,MXRA7,PECAM1,PLA2G7,RBP4,SERPINE2,SPP1,TREM2,TYROBP	14 (1)	1
sunitinib		chemical drug	sunitinib	1		-1.604	3.25E-05	1.75E-02	ALOX5,CSF1R,CX3CR1,CXCR4,HAVCR2,ICAM1,ITGA1,ITGA4,ITGA8,ITGAL,ITGB2,LY86,MMP9,TNC	14 (1)	1
AHI1	-0.449	other	ADAM15,AHI1,AKT1,ALOX5,AXIN1,BCR-ABL1,BTK,CTNNB1,ELMO1,ERK (family),F ACTIN (complex),FLT1,GAB2,GSK3 (family),HCK,INPP5D,LEF1,MAPK1,MAPK3,MAPK8,NFKB (complex),P38 MAPK (family),PAK2,PI3K (complex),PLCG2,PRKCD,RAPGEF1,RIPK2,ROR2,RSPO1,STAT3,STAT5A/B (family),STAT5B,SYK,TCF7L1,TP73,VAV1,WAS,WNT (family),WNT1,WNT16,WNT3A,WNT5A	3		-1.588	1.05E-17	2.00E-04	ABCD3,ABCG1,ABRACL,ACP5,ACTN2,ADAM28,ADAMTS9,ADARB1,ADRA2A,AIF1,ALDH1B1,ALDH1L1,ALOX5AP,AMPD3,ANKH,ANPEP,APCDD1,ARHGAP18,ARHGEF26,ARRB2,BAG2,BAMBI,BCAS4,BCAT1,BTC,C1QA,C1QB,C1QC,C3orf70,CALHM6,CASP1,CCR1,CD14,CD163,CD209,CD300A,CD36,CD4,CD84,CDK8,CDKN3,CEMIP,CEP70,CFI,CHI3L1,CKB,CLEC5A,CLEC7A,CLIC4,CNN1,COL4A5,CP,CRYBG1,CSF2RB,CTSS,CX3CR1,CXCL14,CXCL16,CYBA,CYP1B1,DAB2,DEPTOR,DLG1,DOCK2,EIF3F,ELN…	192 (43)	43
CSF2RA/CSF2RB (complex)		complex	CSF2RA/CSF2RB (complex),HCK,JAK2,LYN,PTPN11,SHC1	2		-1.569	3.61E-06	4.52E-02	C5AR1,CCL19,CD14,CD36,CD86,CXCL2,CXCL5,ENY2,ETS1,FCGR1A,FGF2,HP,ICAM1,IL7R,ITGAM,LILRB4,MARCKS,MMP12,OLFM4,PERP,PLAUR,PLN,SLC1A3,SOCS3,SUB1,TFEC	26 (6)	5
FOXO1,FOXO3:CITED2 gene		complex	CITED2,FOXO1,FOXO1,FOXO3:CITED2 gene,FOXO3	2		-1.549	2.94E-10	3.28E-02	ADAP2,ADRA2A,ALOX5,ARL4A,BCL2A1,BLNK,C15orf48,C1QA,C5AR1,CALHM6,CCL4,CD36,CD86,CYBB,DAPK1,FABP5,GK,GULP1,HOPX,ICAM1,IER3,IGLL5,IKZF1,IL1RN,IL7R,IRF8,ITGA4,ITGAM,ITGB2,KYNU,LCP2,LEFTY2,MARCHF1,MCAM,MMP9,MYOCD,NCAPG,NPNT,NUB1,NUSAP1,PECAM1,PRDM1,PRKAA2,PTGS1,PTPRC,RBM47,RGS1,RUNX2,SGK1,SLAMF7,SLAMF8,SLC1A3,TAGAP,TGFB2,TLR7,TNFAIP3,TNFRSF11A,TNFSF10,UCP2,ZEB1	60 (4)	3
LRP4	0.228	other	AHR,AKT (family),AXIN1,BCL9/CREBBP/EP300/CTNNB1/LEF/TCF (complex),BMP6,CDC42,CTNNB1,ERK1/2 (family),FLT1,FOCAL ADHESION KINASE (family),GSK3B,L-tyrosine,LEF1,LRP4,LRP6,MAPK1,MTORC1 (complex),MUSK,PI3K (complex),ROR2,RSPO1,SMAD (complex),SOST,TCF7L1,WNT (family),WNT1,WNT10B,WNT11,WNT16,WNT2B,WNT3A,WNT5A,WNT7A	3		-1.536	5.94E-15	4.49E-02	ABRACL,ACADL,ACP5,ADAM28,AIF1,ALOX5,ALOX5AP,AMIGO2,ANPEP,APCDD1,ARHGAP18,ARHGEF26,ARRB2,BAMBI,BCAT1,BCL2A1,BMPR1B,BTC,C1QA,C1QB,C1QC,C3orf70,CAMK2N1,CCL19,CCL4,CCL8,CD14,CD28,CD300A,CD36,CD4,CD83,CD84,CD86,CDK8,CLEC2B,CLIC4,CNN1,COL13A1,COL14A1,COL4A5,COLEC12,CPM,CRYBG1,CSF2RB,CSTA,CTSS,CTSZ,CX3CR1,CXCL5,CYBB,DAB2,DAPK1,DEPTOR,EIF3F,ELN,EMCN,ENPP1,EVI2B,FAM20A,FGF2,FLNC,GLS,HAVCR2,HDAC9,HLA-DMA,H…	153 (33)	30
mir-551 (includes others)		microRNA	mir-551 (includes others),MMP9	2		-1.528	1.00E-06	3.70E-03	ACP5,C1QA,CARMIL1,CCL3,CD52,CD74,CTSB,CX3CR1,CXCR4,CYBB,ICAM1,IL1RN,IL7R,MMP12,MMP9,NABP1,SERPINA1,SERPINE2,TMEM176A,TYROBP,XPR1	21 (2)	2
TCF7	0.313	transcription regulator	CEBPA,GATA3,HAVCR2,PRDM1,TCF7	2		-1.523	2.15E-15	1.00E-03	ADAM8,AFF3,ALOX5AP,APCDD1,ARHGEF26,ARL4C,BCL2A1,C3AR1,C3orf70,CCL3,CCL4,CCL5,CD14,CD4,CD48,CD53,CD74,CD83,CD86,CHI3L1,CLEC2B,CSF1R,CX3CR1,CYTH4,EIF4E,EMCN,EMILIN2,ETS1,FCGR1A,FZD1,HAVCR2,HCK,HDAC9,HLA-DMA,HLA-DMB,HLA-DRA,HPR,ICAM1,ID4,IER3,IGHG1,IGHM,IL1RN,IL7R,IRF8,ITGA4,ITGAX,KCNJ3,LST1,MAF,MAFB,ME1,MFAP3L,MMP9,MS4A4A,MSI2,MYO18B,OSBPL3,PECAM1,PFN2,PIK3AP1,PIP5K1B,PLA2G7,PLCB4,PLTP,PRDM1,PTAFR,…	97 (5)	5
aprotinin		biologic drug	aprotinin,GZMB,NOS2,PLAU,PLG,TGF BETA (family),TGFB1	2		-1.516	8.99E-20	5.10E-03	ABCA1,ABCG1,ACP5,ACTG2,ADRA2A,ALOX5,ALOX5AP,ANKH,ANPEP,APOE,AQP9,BAMBI,BCAT1,C1QA,C1QB,C1QC,C2,C3AR1,C5AR1,CAMK2N1,CASP1,CCL18,CCL23,CCL4,CCL5,CCL8,CCR1,CD14,CD163,CD209,CD28,CD300A,CD36,CD4,CD53,CD74,CDH19,CEMIP,CFI,CHI3L1,CHI3L2,CLEC7A,CLIC4,CNN1,COLEC12,CP,CSF1R,CSPG4,CTPS1,CTSB,CTSC,CTSS,CX3CR1,CXADR,CXCR4,CYBA,CYBB,DAB2,DAPK1,DEPTOR,DOCK2,ELN,ENPP1,ETS1,F13A1,FABP5,FCER1G,FCGR3A,FERMT2,FGF2,…	157 (7)	6
prinomastat		chemical drug	MMP (family),MMP14,MMP2,MMP9,prinomastat	2		-1.512	3.91E-09	4.00E-04	ACP5,C1QA,CARMIL1,CCL3,CCL5,CD52,CD74,CSF1R,CSF2RB,CSPG4,CTSB,CX3CR1,CXCR4,CYBB,DAPK1,ICAM1,IL2RG,IL7R,ITGAM,JAK2,MMP12,MMP9,NABP1,SERPINA1,SERPINE2,TMEM176A,TYROBP,XPR1	28 (5)	4
macitentan		chemical drug	EDNRA,EDNRB,macitentan,MMP2,MMP9	2		-1.512	7.62E-09	1.40E-03	ACP5,C1QA,CARMIL1,CCL3,CCL5,CD52,CD74,CSF2RB,CTSB,CX3CR1,CXCR4,CYBB,EDN1,ICAM1,IL2RG,IL7R,ITGAM,JAK2,MMP12,NABP1,PTGS1,SERPINA1,SERPINE2,TMEM176A,TPM1,TYROBP,XPR1,ZEB1	28 (5)	5
INPP5D	0.770	phosphatase	INPP5D	1		-1.508	1.31E-04	1.18E-02	CD86,COLEC12,FCGR3B,IGHG1,IGHM,IL1RN,NR4A3,P2RX7,PECAM1,PLA2G7,S100A9	11 (1)	1
CIP2A	-0.233	other	CIP2A	1		-1.508	3.43E-04	1.90E-02	ACTG2,GPR37,GRSF1,HK2,IER3,PDLIM7,PLAUR,PXYLP1,SCIN,SERPINE2,SLC16A3	11 (1)	1
mannosylated lipoarabinomannan		chemical - endogenous non-mammalian	ADAM15,AKT (family),CD247,CD28,CD3 (complex),CD5,CD79A,CD79B,CHUK,CREB1,CXCL12,DLG1,EGFR,ERK (family),ERK1/2 (family),ESR1,FOXP3,GAB2,HNRNPK,HRAS,IKBKB,IL15,ITGB1,ITK,JAK3,LAT,LCK,mannosylated lipoarabinomannan,MAPK14,MAPK8,MAPK9,MBP,MED28,MTOR,NFAT (complex),NFKB (complex),NFKB2,NFKBIA,NRAS,PAK2,PLCG2,PRKCD,PTGS2,PTPN6,RAC1,RAS (family),REL,RELB,SH2B3,SHC1,STAT3,TCR (complex),TLR2/4 (family),TLR…	3		-1.488	4.58E-15	1.76E-02	AASS,ABCA1,ABCD3,ABCG1,ACADL,ACTG2,ADAMTS9,ADCY5,ADRA2A,AIMP1,ALDH1B1,ALOX5,AMIGO2,AMPD3,ANKRD46,AQP9,ARHGAP18,ARHGEF9,ARL4C,BAG2,BARD1,BCAT1,BMPR1A,BMPR1B,BTC,C1QA,C1QB,C2,C5AR1,CA12,CAB39L,CALHM6,CAMK2G,CAP2,CARMIL1,CASQ2,CCL5,CCPG1,CCR1,CD163,CD28,CD300A,CD4,CD52,CD74,CD86,CDKN3,CEMIP,CEP70,CFL2,CHI3L1,CHI3L2,CKB,CKS2,CLIP1,CNN1,COL4A5,CP,CPM,CSF1R,CTSB,CTSC,CTSZ,CX3CR1,CXADR,CXCL14,CXCL2,CXCR…	239 (58)	55
ZC3H12A:CDH19 gene		complex	CEBPB,EIF2A,JNK (family),NFKB (complex),PPARG,TRAF2,TRAF3,TRAF6,ZC3H12A,ZC3H12A:CDH19 gene	3		-1.486	2.76E-15	1.39E-02	AASS,ABCA1,ABCD3,ADAMTS9,ADARB1,ADRA2A,ALDH1B1,ALOX5AP,ANPEP,APCDD1,APOE,BAG2,BAMBI,BARD1,BCL2A1,BLNK,C15orf48,C1QA,C1QC,C2,C3AR1,CARMIL1,CASP1,CCL8,CCR1,CD14,CD209,CD36,CD74,CD83,CD86,CDH19,CDKN3,CP,CSF1R,CTPS1,CTSC,CTSS,CXCL14,CXCL2,CYBA,DAB2,DAPK1,EDN1,EMCN,ENPP1,FCER1G,FCGR1A,FZD1,GRAMD2B,HDAC9,HMMR,ICAM1,IER3,IGKC,IKZF1,IL10RA,IL11RA,IL1RN,IL2RG,IL32,IL7,IL7R,IRF8,ITGA4,ITGAL,ITGAX,KRT14,KYN…	116 (10)	10
balsalazide		chemical drug	ALOX5,balsalazide,PPARG,PTGS1,PTGS2	2		-1.477	1.84E-09	3.04E-02	AASS,ABCA1,ABCG1,ADCY5,AIF1,ALDH1L1,APOE,BCL2A1,BMPR1B,C5AR1,CD74,CFI,CLEC7A,CNN1,CTPS1,CXCL14,CXCL5,CXCR4,CYBA,CYBB,CYP1B1,EPPK1,ETS1,EVI2A,FABP5,FAM43A,FGF2,HLA-DMA,HLA-DMB,HP,ICAM1,LOC105370854,ME1,MMP12,NKD1,NPL,NTN1,ODC1,PCDH7,PDE3B,PDE8B,PDLIM5,PECAM1,PIK3CG,PLXNC1,PPP2R2B,PRDM1,PRR16,PTGER4,PTGS1,PYGB,RBP4,RUNX2,SCD,SLC1A3,SOCS3,SORBS1,SPP1,TGFB2,TPM2,TRBC2,TREM1,TREM2,UCP2,VAMP8,VCAM1	66 (5)	4
lamifiban		chemical drug	lamifiban,MMP2,MMP9	2		-1.460	4.54E-07	4.30E-03	ACP5,C1QA,CARMIL1,CCL3,CCL5,CD52,CD74,CSF2RB,CTSB,CX3CR1,CXCR4,CYBB,ICAM1,IL2RG,IL7R,JAK2,MMP12,NABP1,SERPINA1,SERPINE2,TMEM176A,TYROBP,XPR1	23 (3)	2
trans paranaric acid		chemical - endogenous non-mammalian	MMP2,MMP9,trans paranaric acid	2		-1.460	4.54E-07	4.30E-03	ACP5,C1QA,CARMIL1,CCL3,CCL5,CD52,CD74,CSF2RB,CTSB,CX3CR1,CXCR4,CYBB,ICAM1,IL2RG,IL7R,JAK2,MMP12,NABP1,SERPINA1,SERPINE2,TMEM176A,TYROBP,XPR1	23 (3)	2
cis-parinaric acid		chemical - endogenous non-mammalian	cis-parinaric acid,MMP2,MMP9	2		-1.460	4.54E-07	4.30E-03	ACP5,C1QA,CARMIL1,CCL3,CCL5,CD52,CD74,CSF2RB,CTSB,CX3CR1,CXCR4,CYBB,ICAM1,IL2RG,IL7R,JAK2,MMP12,NABP1,SERPINA1,SERPINE2,TMEM176A,TYROBP,XPR1	23 (3)	2
L-buthionine (SR)-sulfoximine		chemical drug	26S PROTEASOME (complex),APP,BCL2L11,BTRC,Ca2+,CCND1,CDK2,CDKN1A,CTNNB1,DDX17,DIO3,DTX1,E2F1,EGFR,ELK1,ERK1/2 (family),ESR1,FOXL2,FOXO3,GCLC,GLI1,glucocorticoid,HES1,HIF1A,HNF4A,HSF1,INSR,IRF7,JNK (family),JUN,JUNB,L-buthionine (SR)-sulfoximine,L-triiodothyronine,LATS1,MAP2K1/2 (family),MAPK8,MAPK9,MMP2,MTOR,MYC,NFATC1,NFATC2,NFE2L2,NFKB (complex),NOTCH3,NQO1,NR3C1,NR4A1,PAX2,PKC (family),RAC1,RA…	3		-1.441	2.85E-15	1.52E-02	ABAT,ABCA1,ACP5,ACTG2,ADAMTS9,ADARB1,ADRA2A,AGTR1,AK3,ALDH1B1,ALOX5,ALOX5AP,AMPD3,ANKRD46,ANPEP,APCDD1,APOE,AQP9,ARHGAP18,ARHGEF9,ARID5B,ARRB2,BAG2,BARD1,BCAT1,BHMT2,BLNK,BMPR1A,BMPR1B,BTC,BVES,C1QA,C1QC,C4A,C5AR1,CAB39L,CAMK2N1,CAP2,CARD16,CASQ2,CCL3L3,CCR1,CD14,CD163,CD300A,CD36,CD37,CD48,CD74,CD84,CD86,CEMIP,CEP55,CHMP4C,CKB,COL13A1,COL4A5,COLEC12,CP,CPM,CRY1,CSF2RB,CSTA,CTSC,CTSZ,CXADR,CXCL16…	301 (67)	66
DTX1	0.079	transcription regulator	AKT1,DTX1,ERK (family),MAP3K1,MAPK14,MAPK3,MAPK8,RBPJ	2		-1.434	5.29E-12	3.21E-02	ABCA1,ABCG1,ACP5,ADARB1,ALOX5AP,ANKH,APOE,C1QC,CCL3,CCL4,CCR1,CD36,CD4,CD83,CEP55,CKS2,CORO1A,CXCL16,CXCL5,CYBB,CYTH4,DAB2,EDN1,ELN,EMILIN2,ENPP1,FGF2,GK,GLS,HAVCR2,HLA-DMA,HMMR,IER3,IL1RN,IL7R,IRF8,ITGAL,ITGAM,ITGB2,KYNU,LEFTY2,LILRB4,LST1,MAFB,MCAM,MMP7,MYLK,MYOCD,NEXN,ODC1,PECAM1,PGR,PLAUR,POSTN,PRDM1,RAMP1,RGS1,S100A9,SELPLG,SGK1,SLAMF8,SOCS3,SPP1,TGFB2,TLR2,TNFSF10,TPH1,TPM1,TPM2,VCAM1	70 (8)	8
JAG2	0.210	growth factor	JAG2	1		-1.414	3.45E-04	2.35E-02	AIMP1,CCL5,CCR1,CXCL5,IL10RA,IL1RN,MMP12,SPP1	8 (1)	1
CLEC4M	0.215	other	CLEC4M	1		-1.414	2.13E-03	1.46E-02	CCL3,CCL4	2 (1)	1
KLK10	-0.085	peptidase	KLK10	1		-1.414	2.13E-03	6.80E-03	ICAM1,VCAM1	2 (1)	1
T-TYPE CALCIUM CHANNEL (complex)		complex	T-TYPE CALCIUM CHANNEL (complex)	1		-1.414	2.13E-03	6.80E-03	ANKH,ENPP1	2 (1)	1
ticagrelor		chemical drug	ticagrelor	1		-1.414	2.13E-03	1.29E-02	ICAM1,PECAM1	2 (1)	1
ZNF202	0.182	transcription regulator	ZNF202	1		-1.414	2.13E-03	1.63E-02	ABCA1,ABCG1	2 (1)	1
bee venom		chemical - endogenous non-mammalian	bee venom	1		-1.414	2.19E-03	4.98E-02	CYTIP,FYB1,HSPA4L,NUSAP1,RGS1,SOCS3,TNFAIP3,TOP2A	8 (1)	1
phenanthridine		chemical toxicant	phenanthridine	1		-1.414	6.20E-03	3.09E-02	CD83,CD86	2 (1)	1
TROPOMYOSIN (family)		group	TROPOMYOSIN (family)	1		-1.414	6.20E-03	2.65E-02	TPM1,TPM2	2 (1)	1
C66		chemical reagent	C66	1		-1.414	6.20E-03	1.88E-02	ICAM1,VCAM1	2 (1)	1
LSS	-0.268	enzyme	LSS	1		-1.414	6.20E-03	3.96E-02	ABCA1,ABCG1	2 (1)	1
fosfomycin		chemical drug	fosfomycin	1		-1.414	6.20E-03	2.05E-02	CCL5,PTAFR	2 (1)	1
miR-224-5p (miRNAs w/seed AAGUCAC)		mature microRNA	miR-224-5p (miRNAs w/seed AAGUCAC)	1		-1.414	6.20E-03	2.45E-02	CD53,CXCL14	2 (1)	1
ethyl gallate		chemical - endogenous non-mammalian	ethyl gallate	1		-1.414	6.20E-03	2.51E-02	ICAM1,VCAM1	2 (1)	1
IL10R (complex)		complex	IL10R (complex)	1		-1.414	6.20E-03	2.97E-02	CD86,ICAM1	2 (1)	1
SKF-83959		chemical reagent	SKF-83959	1		-1.414	6.20E-03	2.97E-02	FGF2,MAP2	2 (1)	1
minodronate		chemical drug	minodronate	1		-1.414	6.20E-03	2.27E-02	CXCR4,ICAM1	2 (1)	1
pentosan polysulfate		chemical drug	pentosan polysulfate	1		-1.414	6.20E-03	2.40E-02	ABCA1,MMP9	2 (1)	1
polymethyl methacrylate		chemical reagent	polymethyl methacrylate	1		-1.414	1.20E-02	2.88E-02	CSF1R,TNFRSF11A	2 (1)	1
C25-140		chemical reagent	C25-140	1		-1.414	1.20E-02	5.00E-02	ICAM1,TNFAIP3	2 (1)	1
2-cyclohexen-1-one		chemical - endogenous non-mammalian	2-cyclohexen-1-one	1		-1.414	1.20E-02	3.23E-02	ICAM1,VCAM1	2 (1)	1
CYP26B1	-0.280	enzyme	CYP26B1	1		-1.414	1.20E-02	3.73E-02	P2RX7,RBP4	2 (1)	1
STAG1	-0.326	other	STAG1	1		-1.414	1.20E-02	1.57E-02	PCDH11X,PCDH7	2 (1)	1
adalimumab		biologic drug	adalimumab	1		-1.414	1.20E-02	2.31E-02	CD86,FCGR2B	2 (1)	1
succinylacetone		chemical - endogenous mammalian	succinylacetone	1		-1.414	1.20E-02	4.89E-02	CYBA,CYBB	2 (1)	1
resolvin D5		chemical - endogenous mammalian	resolvin D5	1		-1.414	1.94E-02	4.62E-02	ITGAM,PLA2G7	2 (1)	1
ranolazine		chemical drug	ranolazine	1		-1.414	1.94E-02	4.22E-02	ICAM1,VCAM1	2 (1)	1
vinpocetine		chemical drug	vinpocetine	1		-1.414	2.83E-02	3.28E-02	ICAM1,VCAM1	2 (1)	1
valdecoxib		chemical drug	CA9,PTGS1,PTGS2,valdecoxib	2		-1.414	4.79E-09	3.20E-03	ADCY5,AIF1,C5AR1,CA12,CCL5,CD74,CLEC7A,CXCL5,CXCR4,CYBB,CYP1B1,EDN1,FGF2,HLA-DMA,HLA-DMB,ICAM1,MMP9,MSR1,NKD1,NTN1,PCDH7,PIK3CG,PLXNC1,PTGER4,PTGS1,PYGB,RUNX2,SLC38A1,TNFSF10,TREM1,TREM2,VNN1	32 (4)	3
indolepropionic acid		chemical - endogenous mammalian	indolepropionic acid,MPO	2		-1.414	1.20E-02	3.98E-02	CCL5,VCAM1	2 (2)	2
hormone		chemical drug	ADCY (family),AMPK (complex),EIF4E,ESR1,hormone,NR3C1,PGR,RECEPTOR PROTEIN TYROSINE KINASE (family)	2		-1.402	2.65E-14	1.30E-02	AASS,ACP5,ADAM8,ADARB1,ADRA2A,AK3,ALOX5,ALOX5AP,APOE,AQP9,ARHGAP18,ARHGEF9,ARL11,BARD1,C3AR1,CA12,CAP2,CAPG,CASQ2,CCL4,CCL5,CCL8,CCPG1,CCR1,CD36,CD52,CD83,CDKN3,CEMIP,CEP70,CFL2,CKS2,COL14A1,COX11,CP,CSF1R,CTSC,CTSS,CTSZ,CX3CR1,CXADR,CXCL16,CYBA,CYBB,CYP1B1,DAB2,DCBLD2,DLG1,DNAJB4,DNAJC21,EDN1,EIF1AX,EIF5A2,EIF5B,ELN,ENAH,ENY2,FCER1G,GLS,GPR37,GPR65,GPRC5A,GRIA2,GRIA3,GULP1,HACD1,HADH,ICAM1,IL10R…	147 (8)	7
TPST-1495		chemical drug	PTGER2,PTGER4,TPST-1495	2		-1.400	1.96E-06	1.29E-02	CCL5,CDKN3,CEP55,CKS2,CP,CSF1R,CXCR4,CYBB,EDN1,HAVCR2,ICAM1,ITGAL,KIF20A,MAFB,MMP9,NCF2,NUSAP1,RUNX2,SLAMF8,SPP1,ST8SIA4,TAGAP,TLR8,TNFSF10,TREM1	25 (3)	2
ZC3H12A	0.314	enzyme	CEBPB,EIF2A,JNK (family),NFKB (complex),PPARG,TRAF2,TRAF3,TRAF6,ZC3H12A	2		-1.399	6.44E-15	1.81E-02	AASS,ABCA1,ABCD3,ADAMTS9,ADARB1,ADRA2A,ALDH1B1,ALOX5AP,ANPEP,APCDD1,APOE,BAG2,BAMBI,BARD1,BCL2A1,BLNK,C15orf48,C1QA,C1QC,C2,C3AR1,CARMIL1,CASP1,CCL8,CCR1,CD14,CD209,CD36,CD74,CD83,CD86,CDKN3,CP,CSF1R,CTPS1,CTSC,CTSS,CXCL14,CXCL2,CYBA,DAB2,DAPK1,EDN1,EMCN,ENPP1,FCER1G,FCGR1A,FZD1,GRAMD2B,HDAC9,HMMR,ICAM1,IER3,IGKC,IKZF1,IL10RA,IL11RA,IL1RN,IL2RG,IL32,IL7,IL7R,IRF8,ITGA4,ITGAL,ITGAX,KRT14,KYNU,LCP2…	115 (9)	9
MKNK1	0.495	kinase	EIF4E,ERK1/2 (family),MKNK1,SFPQ	2		-1.361	9.06E-09	3.58E-02	ABCA1,ARL11,BCL2A1,C3AR1,CAPG,CCL3,CCL4,CCL5,CCL8,CD52,CD86,CKS2,CLEC7A,CP,CSF1R,CTSB,CTSZ,CX3CR1,CXCL16,CXCL5,CXCR4,CYBA,DAPK1,EDN1,EMCN,ETS1,FZD1,GPR65,HK2,HSPA4L,ICAM1,MMP12,MMP9,MYOCD,NLGN1,NR4A3,ODC1,PDLIM5,PLAUR,PLTP,POSTN,PTPRC,RAB23,RGS5,RRM2,RUNX2,SELPLG,SGK1,SLC11A1,SLCO2B1,SPP1,SVIL,VNN1,ZEB1	54 (4)	4
SC-202525		chemical reagent	CTTN,PLCB3,PRKCD,SC-202525	2		-1.347	3.98E-08	1.50E-03	ABCA1,BCL2A1,CCL5,CD4,CEMIP,CTSB,CXCL16,FEM1B,FZD1,GPRC5A,ICAM1,IL1RN,IL2RG,IL32,ITGAM,JCHAIN,LMCD1,MMP12,MMP9,ODC1,PALMD,PDLIM7,PTPN6,TLR2,TRPC1,VCAM1,ZEB1	27 (4)	3
GSE1	0.172	other	GSE1	1		-1.342	4.32E-05	1.20E-03	ICAM1,IL31RA,IRF8,ITGAM,LY86	5 (1)	1
GLUL	0.598	enzyme	GLUL	1		-1.342	2.94E-04	5.20E-03	CCL18,CD209,CXCR4,GLS,MSR1	5 (1)	1
ZNF148	-0.685	transcription regulator	ZNF148	1		-1.342	1.41E-03	2.61E-02	CCL3,CXCL5,DEPTOR,ITGAM,TPH1	5 (1)	1
TRIM3	-0.209	enzyme	TRIM3	1		-1.342	1.81E-03	2.65E-02	CXCL5,FGF2,MMP12,MMP7,MMP9	5 (1)	1
plumbagin		chemical drug	plumbagin	1		-1.342	1.81E-03	2.84E-02	BCL2A1,CYBB,MMP9,PECAM1,PTPN6	5 (1)	1
progesterone		chemical - endogenous mammalian	AKT (family),AKT1,AR,CASP8,CDK2,CDKN1B,CFTR,CRH,DIO3,ERK (family),ERK1/2 (family),ESR1,ESTROGEN RECEPTOR (family),FOCAL ADHESION KINASE (family),HOXA9,HSF1,IL6,IRF3,IRF7,MAPK1,MAPK8,MAPK9,MAPT,MEK (family),MMP (family),MMP11,MMP9,NFAT (complex),NFKB (complex),NOS2,NR1I2,NR1I3,PGR,PKA (complex),progesterone,PTK2,PXN,SRC,SRD5A1,STAT4,STAT5A/B (family)	2		-1.336	2.28E-17	2.75E-02	AASS,ABCD3,ACADL,ACP5,ADAM8,ADAMDEC1,ADAMTS9,ADARB1,ADGRA3,ADRA2A,AGTR1,AIF1,AK3,ALDH1B1,ALOX5,ALOX5AP,AMIGO2,AMPD3,ANKH,APCDD1,APOC1,APOE,AQP9,ARHGAP15,ARHGAP18,ARHGEF9,BAG2,BAMBI,BCAT1,BMP2K,BTC,C1QA,C1QC,C5AR1,CA12,CAP2,CARD16,CARMIL1,CASP1,CCL5,CCPG1,CD163,CD209,CD36,CD4,CD52,CD53,CD83,CD84,CD86,CDH19,CDKN3,CEMIP,CEP70,CFI,CFL2,CHI3L1,CLEC7A,CLIC4,COL13A1,COL14A1,COL4A5,CP,CPM,CRYBG1,CSF1R,CS…	247 (41)	41
CITED1:EP300:ESR1:estrogen:TGFA gene promoter		complex	beta-estradiol,CITED1:EP300:ESR1:estrogen:TGFA gene promoter,EP300,ESR1,estriol,TGFA	2		-1.336	1.67E-16	3.92E-02	AASS,ABAT,ABCA1,ACADL,ACP5,ADAMDEC1,ALDH3A2,ALOX5,ANO1,ANPEP,APCDD1,APOE,AQP9,ARHGAP18,ARHGEF9,ARID5B,ARRB2,ASB2,BAMBI,BCAT1,BLNK,BMPR1A,BMPR1B,BTC,CA12,CAP2,CASP1,CASQ2,CCL3,CCL3L3,CCL4,CCL5,CCPG1,CD14,CD36,CD74,CD83,CD86,CDKN3,CEP70,CFL2,CHI3L1,CKB,CLDND1,CLEC7A,CLIC4,CNN1,COL13A1,COL4A5,COLEC12,CPM,CRTAP,CSF1R,CSF2RB,CTSB,CTSC,CTSS,CXADR,CXCL16,CXCL2,CXCR4,CYBB,CYP1B1,CYTH4,DAB2,DCBLD2,DLG1,DN…	224 (6)	5
CEBPG	-0.290	transcription regulator	CEBPB,CEBPD,CEBPG	2		-1.313	1.85E-09	2.25E-02	ALOX5AP,ANPEP,APCDD1,BARD1,BLNK,C1QA,C1QC,C2,C3AR1,CCL3,CCL4,CCR1,CD14,CD74,CD86,CDKN3,CP,CSF1R,CTPS1,CTSC,CXCL16,CXCL5,CXCR4,DAB2,DAPK1,EMCN,FCER1G,FCGR1A,FZD1,HK2,HMMR,HP,IER3,IGKC,IL11RA,IL1RN,IL7,ITGAM,LCP2,MSR1,ODC1,PLAUR,PRDM1,PTAFR,PTGS1,RAC2,RRM2,RUNX2,SAA2,SERPINA1,SGK1,SOCS3,SPP1,TLR8,TMEM176A,TMEM176B,TNC,TOP2A	58 (3)	2
CYFIP1	0.098	translation regulator	CYFIP1,EIF4E,PTK2,PXN	2		-1.300	2.46E-07	3.40E-03	ARL11,C3AR1,CAPG,CD52,CKS2,CLEC7A,CSF1R,CSPG4,CTSZ,CX3CR1,CXCL16,CYBA,CYBB,FGF2,GPR65,MMP7,MMP9,NLGN1,ODC1,PALLD,PTPRC,RRM2,SELPLG,SLC11A1,SLCO2B1,SVIL,TNC,VCAM1,VCL	29 (4)	3
enoxaparin		chemical drug	C3,enoxaparin,F10,F2	2		-1.298	2.27E-08	1.45E-02	ADAMTS9,ALDH1B1,APOE,C1QA,C3AR1,C5AR1,CASP1,CCL4,CCL5,CCL8,CD36,CTPS1,CXCL16,CXCR4,CYBB,EDN1,ETS1,FGF2,HDAC9,ICAM1,IER3,IL32,ITGAM,LMCD1,MMP9,NCF2,NR4A3,PGR,PLAUR,PTPRC,RAC2,SLC2A12,TGFB2,TNFAIP3,TNFSF10,TRPC1,UCP2,VCAM1	38 (4)	3
AHRR		transcription regulator	AHR,AHR/ARNT (complex),AHR/ARNT/ARYL HYDROCARBON (complex),AHRR,ARNT,HDAC4,HDAC5	2		-1.291	1.75E-10	2.08E-02	ACADL,ACP5,AIF1,ALOX5,AMIGO2,BAMBI,BMPR1B,C1QA,C1QB,C1QC,CAMK2N1,CARD10,CCL19,CCL5,CD14,CD28,CD36,CD4,CD84,CLEC2B,COL13A1,COL14A1,CSF2RB,CX3CR1,CXCR4,CYP1B1,DAPK1,DMD,EDN1,ELN,EMILIN2,EVI2B,HAVCR2,HDAC9,HK2,HLA-DRA,HP,IQGAP2,ITGA11,ITGAM,MCAM,MICAL2,MMP9,MYOT,NCAPG,NPNT,PAWR,PLA2G12A,PTGER4,PTGS1,RGS5,RUNX2,SAA1,SCD,SLAMF8,SLC16A10,SOCS3,TGFB2,VCAM1,VCL	60 (7)	6
CGP 52608		chemical reagent	ALOX5,CGP 52608	2		-1.279	1.88E-03	4.46E-02	ALDH1L1,ALOX5,BCL2A1,BMPR1B,CD36,CFI,CNN1,EPPK1,EVI2A,FAM43A,LOC105370854,MMP12,MMP9,MSR1,NPL,PDE8B,PDLIM5,PRR16,SLC1A3,SPP1,TGFB2,TRBC2	22 (2)	2
N6-cyclopentyladenosine		chemical reagent	ADCY (family),ADORA1,N6-cyclopentyladenosine,PLC (family),SLC9A1	2		-1.265	2.92E-04	3.07E-02	CYP1B1,FGF2,GRIA2,HK2,ICAM1,MMP12,MMP9,ODC1,TNFRSF11A,VCAM1	10 (5)	5
TTR	0.045	transporter	MAPT,TTR	2		-1.265	5.10E-04	2.93E-02	AIF1,AMIGO2,CCL5,CD14,CP,ICAM1,ITGA1,ITGAM,MAP2,MMP9	10 (2)	2
MIR143-145a		group	mir-143,mir-145,MIR143-145a	2		-1.265	6.61E-04	4.67E-02	ABCA1,CD28,CNN1,DMD,HK2,MMP9,MSI2,MYOCD,PDE3B,SOCS4	10 (3)	3
RHOH	1.164	enzyme	ITK,MAPK14,NFKB (complex),RHOH,STAT1,STAT5A/B (family)	2		-1.238	2.73E-12	4.35E-02	ABCD3,ABCG1,ACP5,ADAMTS9,ADRA2A,ALDH1B1,ALOX5AP,APOE,BAG2,BAMBI,BCL2A1,C4B,CALHM6,CCL4,CCL8,CD14,CD36,CD4,CD83,CTSS,CXCL2,CXCL5,CXCR4,CYBB,DAB2,EDN1,ENPP1,ETS1,FABP5,FCGR1A,FGF2,GPR34,HAVCR2,HDAC9,IER3,IFI30,IL10RA,IL1RN,IL31RA,IL32,IL7R,IRF8,ITGA1,ITGAL,ITGAX,ITGB2,JAK2,KYNU,LCP2,LY96,MAF,MYLK,MYO1F,ODC1,PHACTR1,PLAUR,PRDM1,RGS1,RUNX2,S100A9,SAA1,SAA2,SELPLG,SGK1,SH3RF1,SLAMF7,SLAMF8,SLC16A3,SLC…	79 (6)	6
phenacetin		chemical drug	phenacetin,PTGS1,PTGS2	2		-1.183	9.65E-11	7.00E-04	ADCY5,AIF1,C5AR1,CAPN6,CCL5,CD74,CLEC7A,CP,CXCL5,CXCR4,CYBB,CYP1B1,EDN1,FGF2,HLA-DMA,HLA-DMB,ICAM1,IER3,MMP9,MSR1,NKD1,NTN1,PCDH7,PIK3CG,PLXNC1,PTGER4,PTGS1,PYGB,RUNX2,SPP1,TNFSF10,TREM1,TREM2,TSPAN8,VNN1	35 (3)	3
6-formylindolo[3,2-b]carbazole		chemical reagent	6-formylindolo[3,2-b]carbazole,AHR,ARNT,ERK1/2 (family),P38 MAPK (family),PTPN11,STAT6	2		-1.177	4.06E-15	1.30E-02	ACP5,AIF1,ALOX5,AMIGO2,ANO1,APOE,BARD1,BCL2A1,BMPR1B,C1QA,C1QB,C1QC,CAMK2N1,CARD10,CCL19,CCL3,CCL4,CCL8,CD28,CD4,CD83,CD84,CD86,CDKN3,CLEC2B,COL13A1,COL14A1,CSF2RB,CTSB,CX3CR1,CXCL2,CXCL5,DAPK1,DTL,ELN,EMCN,EMILIN2,ENY2,ETS1,EVI2B,FCER1G,FCGR1A,FCGR2A,FCGR3A,FGF2,FZD1,GNA15,HAVCR2,HCK,HDAC9,HLA-DMA,HLA-DMB,ICAM1,IER3,IGHG1,IL10RA,IL1RN,IL31RA,IL32,IQGAP2,ITGA11,ITGA4,ITGAM,KMO,LCP2,MAF,MARCKS,MCA…	104 (7)	7
COLLAGEN TYPE II (complex)		complex	COLLAGEN TYPE II (complex)	1		-1.155	1.08E-07	1.00E-04	CCL18,CCL23,CCL8,CX3CR1,CXCL2,CXCL5,IL1RN,JAK2,MMP7,TLR7,TLR8,TNFSF10	12 (1)	1
HNF1A-AS1		other	HNF1A-AS1,PTPN6	2		-1.155	1.04E-04	1.00E-02	CD86,CEP55,CYBB,ENY2,ETS1,ITGB2,JADE1,MMP9,NCAPG,NCF2,SUB1,UBE2V2	12 (2)	2
STAR	0.103	transporter	BAX,LIPE,STAR	2		-1.147	3.29E-05	4.22E-02	ABCA1,ACADL,CCL5,CD36,CD86,CLEC7A,CTSB,CTSS,FGF2,MMP12,MMP9,MSR1,OGT,RBP4,RUNX2,RYR3,SPP1,TGFB2,UCP2	19 (3)	3
acetovanillone		chemical drug	acetovanillone	1		-1.134	9.48E-04	4.24E-02	EDN1,MMP9,MSR1,NCF2,RYR2,RYR3,UCP2	7 (1)	1
tanshinone II		chemical - endogenous non-mammalian	tanshinone II	1		-1.134	1.13E-03	3.75E-02	ABCA1,ABCG1,EDN1,ICAM1,MMP9,MSR1,VCAM1	7 (1)	1
(2-(2',3'-dihydrobenzo(1,4)dioxin-6'-yl)-2-hydroxy-1-pyrrolidin-1-ylmethylethyl)nonanoic acid amide		chemical reagent	(2-(2',3'-dihydrobenzo(1,4)dioxin-6'-yl)-2-hydroxy-1-pyrrolidin-1-ylmethylethyl)nonanoic acid amide,ADAM15,AKT (family),AP1 (complex),CALCINEURIN (complex),CD247,CD28,CD3 (complex),CD5,CD79A,CD79B,CREB1,CXCL12,CXCR3,DLG1,EGFR,ERK (family),ERK1/2 (family),ESR1,FOXP3,GAB2,HNRNPK,HRAS,IL2RB,ITGB1,ITK,JAK3,JNK (family),LAT,LCK,MAP2K1,MAPK8,MBP,MED28,NFAT (complex),NFAT (family),NFKB (complex),NFKBIA,…	3		-1.094	2.96E-13	3.74E-02	AASS,ABCA1,ABCD3,ABCG1,ACTG2,ADAM28,ADAMTS9,ADRA2A,AIMP1,ALDH1B1,ALDH1L1,ALOX5,AMIGO2,AMPD3,ANKRD46,AQP9,ARHGAP18,ARHGEF9,BAG2,BAMBI,BCAT1,BCL2A1,BMPR1A,BMPR1B,BTC,C1QA,C1QB,C2,CA12,CALHM6,CAP2,CASP1,CASQ2,CCL18,CCL19,CCPG1,CD163,CD209,CD28,CD300A,CD4,CD52,CDKN3,CEMIP,CEP70,CFL2,CHI3L1,CHI3L2,CKB,CKS2,CLEC7A,CLIP1,CNN1,COL4A5,CPM,CTSC,CTSS,CTSZ,CX3CR1,CXADR,CXCL14,CXCL16,CYBA,CYTIP,DAPK1,DCBLD2,D…	214 (56)	54
IGA (complex)		complex	APP,IGA (complex),Igha,NFKB (complex),STAT1	2		-1.091	4.80E-12	4.45E-02	ABCA1,ABCG1,ACTN2,ADAMTS9,ADRA2A,AIF1,ALDH1B1,APOE,BAG2,BAMBI,BCL2A1,C4B,CALHM6,CCL3,CCL8,CD14,CD83,CD86,CP,CTSB,CTSS,CX3CR1,CXCR4,EDN1,ELN,ENPP1,ETS1,FABP5,FCER1G,FCGR1A,FCGR2B,FZD1,GPR34,GRIA2,HDAC9,IER3,IFI30,IGHM,IL10RA,IL1RN,IL31RA,IL32,IL7,IL7R,IRF8,ITGAM,ITGAX,JAK2,KCNE3,LY96,MAFB,MAP2,MMP12,MYLK,ODC1,P2RX7,PECAM1,PHACTR1,PLAUR,POU2AF1,PRDM1,PTGS1,PYCARD,RAMP1,RUNX2,RYR3,SAA1,SAA2,SELPLG,S…	84 (5)	5
NCOA4	0.075	transcription regulator	AHR,AR,ESR1,NCOA4,T3/TR/RXR (complex)	2		-1.072	1.45E-13	1.80E-02	AASS,ABCA1,ABCG1,ACP5,ADGRA3,AIF1,AMIGO2,APOE,AQP9,ARHGAP18,ARHGEF9,BAMBI,BMPR1B,C1QA,C1QB,C1QC,CA12,CAMK2N1,CAP2,CCL19,CCL4,CCL5,CCPG1,CD14,CD28,CD36,CD4,CD83,CD84,CDKN3,CEP70,CFL2,CLEC2B,CLEC7A,COL13A1,COL14A1,CP,CSF2RB,CTSC,CTSS,CX3CR1,CXADR,CYP1B1,DAB2,DCBLD2,DLG1,DMPK,DNAJC21,EIF5A2,EMILIN2,ENAH,ENY2,EPPK1,EVI2B,FABP5,GPR37,GRIA2,GULP1,HACD1,HAVCR2,HDAC9,HK2,HOPX,ICAM1,IER3,IQGAP2,ITGA11,ITG…	147 (5)	5
ETV5	0.268	transcription regulator	ETV5	1		-1.069	2.83E-05	1.52E-02	C5AR1,CCL5,CD14,CHI3L1,CXCR4,CYBB,EGFL6,HOPX,ICAM1,LCP2,PLAUR,RGS1,SPP1,ZEB1	14 (1)	1
hydroxypropyl-beta-cyclodextrin		chemical drug	hydroxypropyl-beta-cyclodextrin	1		-1.069	7.07E-05	7.30E-03	ABCA1,ABCG1,APOE,C2,CR1,CTSB,CX3CR1,CXCL14,ITGAX,JCHAIN,PLTP,TLR8,TREM2,VCAM1	14 (1)	1
GS-444217		chemical drug	CEBPB,GS-444217,MAP3K5	2		-1.069	1.18E-09	1.37E-02	ALOX5AP,ANPEP,APCDD1,BARD1,BLNK,C1QA,C1QC,C2,C3AR1,CCL3,CCL4,CCR1,CD14,CD74,CD86,CDKN3,CP,CSF1R,CTPS1,CTSC,CXCL16,CXCL5,CXCR4,CYBB,DAB2,DAPK1,EMCN,FCER1G,FCGR1A,FZD1,HMMR,HP,IER3,IGKC,IL11RA,IL1RN,IL7,LCP2,MSR1,ODC1,PLAUR,PRDM1,PTGS1,RAC2,RRM2,RUNX2,SAA2,SERPINA1,SGK1,SOCS3,SPP1,TLR8,TMEM176A,TMEM176B,TNC,TOP2A	56 (3)	2
HOXC9	-0.016	transcription regulator	CEBPB,HOXC9	2		-1.069	1.82E-09	1.74E-02	ALOX5AP,ANPEP,APCDD1,BARD1,BLNK,C1QA,C1QC,C2,C3AR1,CCL3,CCL4,CCR1,CD14,CD74,CD86,CDKN3,CP,CSF1R,CTPS1,CTSC,CXCL16,CXCL5,CXCR4,DAB2,DAPK1,EMCN,FCER1G,FCGR1A,FZD1,HMMR,HP,IER3,IGKC,IL11RA,IL1RN,IL7,LCP2,MMP9,MSR1,ODC1,PLAUR,PRDM1,PTGS1,RAC2,RRM2,RUNX2,SAA2,SERPINA1,SGK1,SOCS3,SPP1,TLR8,TMEM176A,TMEM176B,TNC,TOP2A	56 (2)	2
ML323		chemical reagent	CEBPB,ML323	2		-1.069	2.60E-09	2.27E-02	ALOX5AP,ANPEP,APCDD1,BARD1,BLNK,C1QA,C1QC,C2,C3AR1,CCL3,CCL4,CCR1,CD14,CD36,CD74,CD86,CDKN3,CP,CSF1R,CTPS1,CTSC,CXCL16,CXCL5,CXCR4,DAB2,DAPK1,EMCN,FCER1G,FCGR1A,FZD1,HMMR,HP,IER3,IGKC,IL11RA,IL1RN,IL7,LCP2,MSR1,ODC1,PLAUR,PRDM1,PTGS1,RAC2,RRM2,RUNX2,SAA2,SERPINA1,SGK1,SOCS3,SPP1,TLR8,TMEM176A,TMEM176B,TNC,TOP2A	56 (2)	2
USP21	0.046	peptidase	AIM2,FOXO3,GATA3,IKBKB,IRF3,NFKB (complex),RELA,RIGI,RIPK1,STING1,USP21	2		-1.031	2.33E-13	2.57E-02	ABCA1,ABCD3,ABCG1,ACP5,ADAMTS9,ADRA2A,ALDH1B1,ALOX5AP,AMPD3,APOE,BAG2,BAMBI,C15orf48,C1QA,C7,CALHM6,CASP1,CCL19,CCL8,CD14,CD28,CD4,CD74,CD83,CHI3L1,CLIC4,COLEC12,CP,CSF1R,CSF2RB,CTSB,CTSS,CTSZ,CX3CR1,CXCL16,CYBA,CYP1B1,DOCK8,EDN1,ELN,ENPP1,ETS1,EVI2A,FGF2,GMFG,GPR34,GULP1,HDAC9,HK2,HOPX,ID4,IGHG1,IL10RA,IL11RA,IRF8,ITGAL,ITGB2,KRT14,KYNU,LCP2,MAF,MCAM,MMP12,MMP7,MYLK,MYOCD,NPNT,ODC1,PCDH7,PLAUR,P…	94 (11)	10
fluticasone propionate		chemical drug	fluticasone propionate	1		-1.029	3.03E-14	1.00E-04	ABCG1,ADAMDEC1,ALOX5,AQP9,C1QB,CCL5,CCL8,CD163,CD36,CD4,CD74,CD83,CD86,CHI3L1,CXCL5,HLA-DMA,HLA-DMB,HLA-DPA1,HLA-DRA,IL1RN,IRF8,LST1,MMP7,MMP9,PTGS1,RNASE1,SERPINA1,SLA,SLC16A6,SLC1A3,SLC2A5,SPP1,TNFSF13B,VSIG4	34 (1)	1
PRDM1	1.093	transcription regulator	PRDM1	1		-1.029	2.25E-08	1.10E-03	ADAM8,AFF3,CD48,CD53,CD74,CHI3L1,CLEC2B,CXCR4,CYTH4,HCK,HLA-DMA,HLA-DMB,HLA-DRA,ICAM1,IGHG1,IGHM,IRF8,ITGA4,ITGAM,JCHAIN,MAF,MAFB,ME1,MS4A4A,MYO18B,PIK3AP1,PTPN6,S100A9,SLC2A5,SLCO2B1,THEMIS2,TNFRSF17,TNFSF10,TNFSF13B	34 (1)	1
F ACTIN (complex)		complex	ABL1,ACTB,ACTC1,ACTG1,CAMP,F ACTIN (complex),MYH9,OCLN,PRKCB,PTK2B,TRPC3	2		-1.029	7.37E-10	3.20E-03	ACP5,BTC,C5AR1,CCL3,CCL5,CD83,CD86,CNN1,CTSB,CTSS,CXCL5,CXCR4,CYBB,DSTN,ICAM1,IER3,IGHM,IL1RN,IRF8,ITGAM,ITGAX,ITGB2,JPH1,MMP7,MMP9,MYLK,PPP1R12B,SLC11A1,TGFB2,TLR2,TNFSF13B,TRPC1,VCAM1,ZEB1	34 (11)	11
TIMP (family)		group	MMP (family),MMP2,MMP9,phorbol esters,TIMP (family),TIMP1,TIMP3	2		-1.029	7.13E-08	2.91E-02	ACP5,BAMBI,C1QA,CARMIL1,CCL3,CCL5,CD163,CD52,CD74,CSF1R,CSF2RB,CTSB,CX3CR1,CXCL5,CXCR4,CYBB,HK2,ICAM1,IL2RG,IL7R,ITGAX,JAK2,MMP12,NABP1,ODC1,PLAUR,PLTP,SERPINA1,SERPINE2,ST14,TMEM176A,TNFSF10,TYROBP,XPR1	34 (7)	6
tirofiban		chemical drug	ITGA2B/ITGB3 (complex),ITGB3,MMP2,MMP9,NOS3,PRKCD,tirofiban	2		-1.021	1.07E-12	2.00E-04	ABCA1,ACP5,BCL2A1,C1QA,CARMIL1,CCL3,CD36,CD4,CD52,CD74,CD86,CEMIP,CSF2RB,CX3CR1,CXCL16,CXCR4,CYBB,FEM1B,FZD1,GPRC5A,ICAM1,IL2RG,IL32,IL7R,ITGAM,JAK2,JCHAIN,LIMS1,MMP12,MMP9,NABP1,NPR1,ODC1,PALMD,PDLIM7,PLAUR,PTPN6,RUNX2,SERPINA1,SERPINE2,TLR2,TMEM176A,TRPC1,TYROBP,VCAM1,XPR1,ZEB1	47 (7)	6
MEOX2	0.130	transcription regulator	MEOX2	1		-1.000	1.26E-04	2.24E-02	CTSS,CXCL2,EDN1,FGF2,ICAM1,ID4,TNFAIP3,VCAM1,VCL	9 (1)	1
conjugated linoleic acid		chemical drug	conjugated linoleic acid	1		-1.000	3.04E-04	2.84E-02	ACP5,CXCR4,IL10RA,IL1RN,ITGB2,MMP9,SOCS3,TNFAIP3,TNFSF8	9 (1)	1
HDL (complex)		complex	HDL (complex)	1		-1.000	4.18E-04	4.54E-02	ABCG1,AGTR1,CCL5,CD86,CX3CR1,ICAM1,ITGAM,ITGB2,VCAM1	9 (1)	1
TRIM13	-0.223	enzyme	TRIM13	1		-1.000	4.73E-04	1.39E-02	ABCA1,ABCG1,CD36,SOCS3	4 (1)	1
ANO1	-0.869	ion channel	ANO1	1		-1.000	1.15E-03	2.03E-02	ABCA1,ABCG1,CYBA,MYOCD	4 (1)	1
momelotinib		chemical drug	momelotinib	1		-1.000	1.15E-03	1.79E-02	ICAM1,IL32,JAK2,SERPINE2	4 (1)	1
EIF4B	-0.211	translation regulator	EIF4B	1		-1.000	4.11E-03	3.73E-02	CCR1,ITGAL,MARCO,TNFAIP3	4 (1)	1
PMP22	0.453	other	PMP22	1		-1.000	5.28E-03	4.92E-02	ABCA1,APOE,CSPG4,P2RX7	4 (1)	1
PTAFR	1.007	G-protein coupled receptor	PTAFR	1		-1.000	8.24E-03	3.12E-02	CASP1,MCAM,MMP9,ZEB1	4 (1)	1
CHD5	-0.220	enzyme	CHD5	1		-1.000	4.62E-02	4.98E-02	PLCL1	1 (1)	1
JADRR		other	JADRR	1		-1.000	4.62E-02	3.74E-02	JADE1	1 (1)	1
SOX10:CDH19 gene		complex	SOX10:CDH19 gene	1		-1.000	4.62E-02	3.70E-02	CDH19	1 (1)	1
ZC3H12A:CDH19 gene		complex	ZC3H12A:CDH19 gene	1		-1.000	4.62E-02	3.70E-02	CDH19	1 (1)	1
Hsf3		other	Hsf3	1		-1.000	4.62E-02	4.56E-02	PDZD2	1 (1)	1
DDR1-IN-1		chemical drug	DDR1,DDR1-IN-1,MMP2	2		-1.000	2.58E-04	2.37E-02	CCL5,CSF2RB,CXCL5,ELN,IL1RN,IL2RG,JAK2,MMP9,VCAM1	9 (3)	2
MMP16	-0.667	peptidase	DDR1,MMP16,MMP2	2		-1.000	2.58E-04	2.37E-02	CCL5,CSF2RB,CXCL5,ELN,IL1RN,IL2RG,JAK2,MMP9,VCAM1	9 (3)	2
MMP15	0.104	peptidase	DDR1,MMP15,MMP2	2		-1.000	2.58E-04	2.37E-02	CCL5,CSF2RB,CXCL5,ELN,IL1RN,IL2RG,JAK2,MMP9,VCAM1	9 (3)	2
AA-861		chemical reagent	AA-861,Alox15,ALOX5	2		-1.000	4.24E-04	2.74E-02	ABCA1,ABCG1,ALDH1L1,BCL2A1,BMPR1B,CD36,CFI,CNN1,EPPK1,EVI2A,FAM43A,ICAM1,LOC105370854,MMP12,MMP9,MSR1,NPL,PDE8B,PDLIM5,PRR16,SLC1A3,SPP1,TGFB2,TRBC2,VCAM1	25 (3)	2
wedelolactone		chemical - endogenous non-mammalian	ALOX5,NFKB (complex),STAT1,wedelolactone	2		-0.988	1.07E-12	3.90E-03	ABCA1,ABCD3,ABCG1,ADAMTS9,ADRA2A,ALDH1B1,ALDH1L1,APOE,BAG2,BAMBI,BCL2A1,BMPR1B,C4B,CALHM6,CCL4,CCL8,CD14,CD36,CD74,CD83,CFI,CNN1,CTSS,CX3CR1,CXCL2,CXCL5,CXCR4,CYBB,EDN1,ENPP1,EPPK1,ETS1,EVI2A,FABP5,FAM43A,FCER1G,FCGR1A,FGF2,GPR34,HAVCR2,HDAC9,IER3,IFI30,IL10RA,IL1RN,IL31RA,IL32,IL7R,IRF8,ITGAL,ITGAX,JAK2,KYNU,LOC105370854,LY96,MMP12,MSR1,MYLK,NPL,ODC1,PDE8B,PDLIM5,PECAM1,PHACTR1,PLAUR,PRDM1,PRR16…	83 (4)	4
D-glucose		chemical - endogenous mammalian	D-glucose	1		-0.985	7.38E-12	7.60E-03	ABCA1,ABCG1,ACADL,ACTG2,ADARB1,ADCY5,ANO1,BVES,CASP1,CASQ2,CCPG1,CD36,CNN1,COL4A5,CSF1R,CTSB,CXCL2,CXCR4,CYBA,CYBB,DMD,EDN1,EMCN,FBP1,FGF2,GPLD1,GRIA2,HK2,HP,ICAM1,ITGA1,ITGA8,LCP1,LMOD1,MAFB,MCAM,MMP9,MSR1,NEXN,NPNT,NR4A3,ODC1,OGT,PLAUR,PRKAA2,PTPN6,RRM2,RUNX2,SCUBE3,SGK1,SH3BGR,SLC1A3,SLC39A8,SORBS1,SPP1,SUSD5,SVIL,TLR2,TPM1,TPM2,TSPAN2,UCP2,VAMP8,VCAM1,VCL,XK	66 (1)	1
VENTX:TCF4,LEF1:CCND1 Gene		complex	CCND1,LEF1,TCF7L2,VENTX:TCF4,LEF1:CCND1 Gene	2		-0.956	8.42E-09	6.70E-03	ACADL,ALOX5,APCDD1,AQP9,ARHGEF26,ARRB2,BAMBI,BHMT2,C3orf70,CAMK2N1,CCL5,CD4,CD83,CX3CR1,CXCR4,DTL,EDN1,EMILIN2,ENPP4,EVI2A,EVI2B,FBP1,GPRC5A,GRAMD2B,HECTD2,ID4,IER3,IL7R,KCNJ3,KRT14,LGR6,MARCKS,MARK1,MCAM,ME1,MFAP3L,MMP7,MYLK,NUDT4,PGR,PIP5K1B,PLA2G7,PLAUR,PLCB4,PLTP,PRDM1,PTPN11,PTPRC,RAP1A,RASGRP3,RBPMS,RHOH,RRM2,RUNX2,SH3RF1,SLC41A2,SPP1,ST14,SVIP,SYDE2,TIAM1,TLR2,TLR7,TMEM176A,TNFRSF11A,TSPAN…	70 (4)	3
lisinopril		biologic drug	ACE,AGT,BDKRB2,ELANE,lisinopril,MMP2,MMP9,MPO,NCF1,NOS3,PLG,PON1,PRKAA2,SERPINE1	3		-0.953	1.72E-15	5.20E-03	ACP5,AGTR1,ALDH1L1,ALOX5,ALOX5AP,ARHGEF9,C1QA,CARMIL1,CASP1,CCL3,CCL8,CCR1,CD36,CD52,CD74,CDK8,CDKN3,CFI,CLEC7A,CLIC4,COL14A1,COLEC12,CP,CR1,CSF2RB,CSPG4,CTSS,CX3CR1,CXADR,CXCL16,CXCL5,CXCR4,CYBA,CYBB,DAB2,EDN1,ENPP1,ETS1,FCGR1A,FGF2,FIBIN,FREM1,FZD1,GLS,GRIA3,GULP1,HLF,HP,IER3,IKZF1,IL2RG,IL7R,ITGA1,ITGAM,ITGB2,JAK2,MAFB,MAP2,MMP12,MMP7,MMP9,MSR1,MYBL1,MYLK,NABP1,NAP1L5,NCF2,NPNT,NPR1,PALLD,PAWR…	110 (14)	13
THROMBOXANE RECEPTOR (family)		group	NOS2,TBXA2R,THROMBOXANE RECEPTOR (family)	2		-0.943	3.70E-05	4.58E-02	CCL4,CD14,CD53,CD86,CHI3L1,CP,CTSC,EDN1,ICAM1,IGHG1,IL1RN,IL32,MMP9,PERP,TNFSF10,TNFSF13B,TYROBP,VCAM1	18 (3)	2
mir-7 (includes others)		microRNA	EIF4E,mir-7 (includes others),PTK2	2		-0.928	2.43E-06	1.64E-02	ARL11,C3AR1,CAPG,CD52,CKS2,CLEC7A,CSF1R,CSPG4,CTSZ,CX3CR1,CXCL16,CYBA,CYBB,EIF4E,FGF2,GPR65,MMP7,MMP9,NLGN1,ODC1,PALLD,PTPRC,RRM2,SELPLG,SLC11A1,SLCO2B1,SVIL,TNC,VCAM1	29 (3)	3
MRTFB	0.863	transcription regulator	MRTFB,TEAD (family),YAP1	2		-0.911	6.43E-10	8.20E-03	ACTG2,ANKRD46,ARID5B,CCL5,CNN1,COL4A5,CXCL2,CYTIP,EDN1,EMCN,EPPK1,FIBIN,GPR37,HLA-DMA,HLA-DMB,HLA-DPA1,HLA-DQB1,HLA-DRA,HLA-DRB1,HLA-DRB5,HMMR,HP,ICAM1,IGHM,ITGA1,ITGA11,ITGB2,LIMCH1,MAP2,MMP16,MYOCD,NAP1L1,OLFM4,PDE3B,PECAM1,POSTN,RAMP1,ROR1,RPS6KA6,RRM2,RUNX2,S100A9,SCIN,SEMA3D,SGK1,SORBS1,SYK,TGFB2,TIAM1,TLE1,TNFAIP3,TOP2A,TPM1,UCP2,VCAM1,VCL,XPR1,ZEB1,ZNF521	59 (3)	3
rolipram		chemical drug	rolipram	1		-0.905	3.63E-06	8.00E-04	CASP1,CD86,CXCR4,IL1RN,MMP9,P2RX7,PGR,PYCARD,SOCS3,TLR7,TLR8	11 (1)	1
minocycline		chemical drug	minocycline	1		-0.905	8.26E-05	1.23E-02	ALOX5,CASP1,CD163,CD86,CYBB,ICAM1,ITGAM,ITGAX,NANOS1,SLC16A1,VCAM1	11 (1)	1
filgrastim		biologic drug	filgrastim	1		-0.896	1.05E-14	1.00E-04	ADAM28,ALOX5,CCL23,CCL3,CCL3L3,CCL4,CCL5,CD163,CD48,CD52,CD74,CD83,CLEC5A,CLEC7A,CR1,CRYBG1,CSF1R,CXCR4,CYBB,CYP1B1,EMILIN2,FABP5,FBP1,FCER1G,GPR34,HLA-DMB,HLA-DPA1,HLA-DQB1,HLA-DQB2,HLA-DRA,HLA-DRB1,HLA-DRB5,HP,IGKC,IL31RA,IL32,ITGA4,ITGAM,JAK2,LAIR1,LST1,MMP12,MMP9,MPEG1,MS4A4A,MS4A6A,NR4A3,OLFM4,PCGF5,PILRA,PLAUR,PPP1R12B,RGS1,SAMSN1,SGK1,SLC1A3,SMPDL3A,SPP1,TAGAP,TLR8,VNN1	61 (1)	1
miR-155-5p (miRNAs w/seed UAAUGCU)		mature microRNA	miR-155-5p (miRNAs w/seed UAAUGCU)	1		-0.894	1.08E-04	2.27E-02	AGTR1,AMIGO2,CASP1,CCL18,CCL3,CCL4,CD209,CSF1R,CXCL2,ETS1,JADE1,MAF,MAFB,MSI2,PDLIM5,PTPRJ,RAB23,RHEB,SLA,UFL1	20 (1)	1
CMIP	0.585	other	AKT1,AKT2,ALPHA CATENIN (family),CAV1,CD247,CHUK,CMIP,CREB (family),CTNNB1,EGFR,EGR1,EIF4E,ERBB2,ERK (family),ERK1/2 (family),ESR1,ESTROGEN RECEPTOR (family),FCER1 (complex),FOCAL ADHESION KINASE (family),FOS,GNAQ,GNAS,GRIN3A,HGS,HNRNPK,HRAS,IGF1R,IKBKB,INPP5D,IRF4,ITGB1,ITGB3,ITK,JAK1,JUN,KRAS,MAP2K1,MAP2K1/2 (family),MAPK1,MAPK14,MAPK8,MAPK9,MET,MKNK1,MMP9,MUC1,MYD88,NEDD9,NEU3,NFKB (complex),N…	3		-0.868	8.19E-11	2.78E-02	AASS,ABCD3,ABCG1,ADAM28,ADAM8,ADAMTS9,ADRA2A,AGTR1,AK3,ALDH1B1,ALDH1L1,ALOX5AP,AMIGO2,AMPD3,ANKH,ANKRD28,ANKRD46,ANO1,AQP9,ARHGAP18,ARHGEF9,ARL11,BAG2,BARD1,BCAT1,BHMT2,BMPR1A,BTC,C15orf48,C1QB,C2,C3AR1,C4B,CAMK2G,CAP2,CAPN6,CARMIL1,CASQ2,CCL18,CCPG1,CD163,CD28,CD300A,CD48,CDC37L1,CDH19,CEMIP,CEP70,CFL2,CHI3L1,CHI3L2,CKB,CLIC4,CNN1,COL13A1,CPVL,CRYBG1,CSPG4,CTSB,CTSC,CXCL14,CXCL5,CYBA,CYTIP,DCBLD…	260 (95)	94
cilomilast		chemical drug	cilomilast,MMP9,PDE4B,PDE4D	2		-0.853	1.38E-06	8.30E-03	ACP5,C1QA,CARMIL1,CCL3,CD52,CD74,CTSB,CX3CR1,CXCR4,CYBB,ICAM1,IL1RN,IL7R,ITGB2,MMP12,NABP1,PGR,SERPINA1,SERPINE2,TMEM176A,TYROBP,XPR1	22 (4)	4
IRF2BP2	-0.339	transcription regulator	IRF2BP2,VEGFA	2		-0.849	4.94E-13	1.00E-04	ANPEP,BCL2A1,C5AR1,CCL5,CCR1,CD14,CD180,CD36,CD52,CD53,CD83,CD86,CLIC4,CSF2RB,CTSB,CTSS,CXCR4,CYP1B1,CYTIP,EDN1,ETS1,FGF2,FYB1,GRIA2,HAVCR2,ICAM1,IGHM,IL2RG,ITGA1,ITGA4,JCHAIN,LY86,MMP12,MYBL1,MYLK,NR4A3,PECAM1,PIK3CG,PILRA,PLEK,PTGS1,RASGRP3,RGS5,RUNX2,SLA,SLAMF7,SPP1,SYNM,TNC,VCAM1	50 (2)	2
NC410		biologic drug	NC410	1		-0.832	4.10E-05	2.29E-02	ADAM8,CCL8,CD36,CXCL2,CXCL5,F13A1,HK2,IER3,MMP12,MMP7,PLTP,RGS1,RUNX2	13 (1)	1
Cyp2c23		enzyme	Cyp2c23	1		-0.816	5.14E-05	8.00E-04	CD86,CX3CR1,ITGAM,MS4A7,PLXDC2,TGFB2	6 (1)	1
potassium nitrate		chemical drug	ELANE,MMP2,MMP9,MPO,NOS3,PLG,PON1,potassium nitrate,PRKAA2,SERPINE1	3		-0.816	1.46E-13	5.00E-04	ACP5,C1QA,C5AR1,CARMIL1,CCL3,CCL5,CD14,CD52,CD74,CD86,CLEC7A,CLIC4,COLEC12,CSF2RB,CX3CR1,CXCL16,CXCL5,CXCR4,CYBB,EDN1,ELN,FGF2,GRIA3,GULP1,IER3,IL2RG,IL7R,ITGAM,JAK2,MMP12,MMP7,MMP9,MSR1,MYLK,NABP1,NAP1L5,NCF2,NPR1,PECAM1,PLAUR,PTPN11,RAC2,RALA,SERPINA1,SERPINE2,SLC16A1,SOCS3,SYK,TLR2,TMEM176A,TYROBP,UCP2,VCAM1,XPR1	54 (10)	10
pectin		chemical drug	ELANE,MMP2,MMP9,MPO,NOS3,pectin,PLG,PON1,PRKAA2,SERPINE1	3		-0.816	2.26E-13	6.00E-04	ACP5,C1QA,C5AR1,CARMIL1,CCL3,CCL5,CD14,CD52,CD74,CD86,CLEC7A,CLIC4,COLEC12,CSF2RB,CX3CR1,CXCL16,CXCL5,CXCR4,CYBB,EDN1,ELN,FGF2,GRIA3,GULP1,IER3,IL2RG,IL7R,JAK2,MMP12,MMP7,MMP9,MSR1,MYLK,NABP1,NAP1L5,NCF2,NPR1,PECAM1,PLAUR,PTPN11,RAC2,RALA,SERPINA1,SERPINE2,SLC16A1,SOCS3,SPP1,SYK,TLR2,TMEM176A,TYROBP,UCP2,VCAM1,XPR1	54 (10)	10
chlorous acid		chemical - endogenous non-mammalian	chlorous acid,ELANE,isoniazid,LPO,MMP2,MMP9,MPO,NOS3,PLG,PON1,PRKAA2,SERPINE1	3		-0.816	2.51E-13	5.00E-04	ACP5,C1QA,C5AR1,CARMIL1,CCL3,CCL5,CD14,CD52,CD74,CD86,CLEC7A,CLIC4,COLEC12,CSF2RB,CX3CR1,CXCL16,CXCL5,CXCR4,CYBB,EDN1,ELN,FGF2,GRIA3,GULP1,IER3,IL2RG,IL7,IL7R,JAK2,MMP12,MMP7,MMP9,MSR1,MYLK,NABP1,NAP1L5,NCF2,NPR1,PECAM1,PLAUR,PTPN11,RAC2,RALA,SERPINA1,SERPINE2,SLC16A1,SOCS3,SYK,TLR2,TMEM176A,TYROBP,UCP2,VCAM1,XPR1	54 (12)	10
astragalin		chemical - endogenous non-mammalian	astragalin,ELANE,MMP2,MMP9,MPO,NOS3,PLG,PON1,PRKAA2,SERPINE1	3		-0.816	2.79E-13	5.00E-04	ACP5,C1QA,C5AR1,CARMIL1,CCL3,CCL5,CD14,CD52,CD74,CD86,CLEC7A,CLIC4,COLEC12,CSF2RB,CX3CR1,CXCL16,CXCL5,CXCR4,CYBB,EDN1,ELN,FGF2,GRIA3,GULP1,ICAM1,IER3,IL2RG,IL7R,JAK2,MMP12,MMP7,MMP9,MSR1,MYLK,NABP1,NAP1L5,NCF2,NPR1,PECAM1,PLAUR,PTPN11,RAC2,RALA,SERPINA1,SERPINE2,SLC16A1,SOCS3,SYK,TLR2,TMEM176A,TYROBP,UCP2,VCAM1,XPR1	54 (10)	10
levonorgestrel		chemical drug	CG (complex),levonorgestrel,PGR,SRD5A1	2		-0.778	1.14E-11	8.00E-03	ABCD3,ACP5,ADAM8,ADAMTS9,ADARB1,ADRA2A,AK3,APCDD1,ARID5B,BAMBI,BARD1,BCAT1,BMPR1A,BMPR1B,BTC,C2,C4A,CA12,CCL8,CD36,CNN1,COL14A1,CPM,CRYBG1,CXCR4,CYP1B1,DMD,DNAJB4,DTL,EIF1AX,EIF4E,EIF5B,ELN,EMCN,FABP5,FGF2,FZD1,GLS,GNA15,GPRC5A,GRIA3,HK2,ICAM1,IL7,ITGA11,ITGA8,ITGAX,LCP1,LMCD1,MAF,MCAM,MMP7,NLGN1,NPNT,NPR1,NTN1,PECAM1,PFN2,PGR,PIP5K1B,PLAUR,POSTN,PRKAA2,PTGS1,RHOH,RHOQ,RUNX2,SCUBE3,SDK2,SERPINA1,…	81 (4)	4
ALPHA 1 ANTITRYPSIN (family)		group	ALPHA 1 ANTITRYPSIN (family),CREB (family),CTSG,ELANE,F2,MMP14,PLG,PRTN3,SERPINA1,SERPINA4,SERPINA6,TRYPSIN (family)	2		-0.762	3.73E-10	2.49E-02	AASS,ABCA1,ABCG1,ADAMTS9,ALDH1B1,APOE,C1QA,C3AR1,C5AR1,CASP1,CCL5,CCL8,CD14,CD74,CLEC7A,CLIC4,COLEC12,CSPG4,CTPS1,CTSB,CXCL5,CXCR4,DAPK1,EDN1,ETS1,FCER1G,FGF2,GIMAP8,GULP1,HDAC9,HLA-DRA,ICAM1,IER3,IL32,IL7R,ITGAM,LMCD1,MCAM,MMP12,MMP7,MMP9,NCF2,OSBPL3,PECAM1,PGR,PLAUR,POU2AF1,PRKAA2,RAC2,RALA,RRM2,RYR2,SCP2,SERPINA1,SLC2A12,SYK,TLR2,TMEM176A,TNFAIP3,TNFSF10,TRPC1,VCAM1	62 (12)	12
TRPS1	0.521	transcription regulator	TGFB1,TRPS1	2		-0.747	3.85E-20	2.60E-03	ABCA1,ABCG1,ACP5,ACTG2,ADRA2A,ALOX5,ALOX5AP,ANKH,ANPEP,APOE,AQP9,BCAT1,C1QA,C1QB,C1QC,C2,C3AR1,C5AR1,CAMK2N1,CASP1,CCL18,CCL23,CCL3,CCL8,CCR1,CD14,CD163,CD28,CD300A,CD36,CD4,CD74,CD86,CDH19,CEMIP,CFI,CHI3L2,CLIC4,CNN1,CSF1R,CSPG4,CTPS1,CTSB,CTSS,CXADR,CXCR4,CYBA,CYBB,DAB2,DAPK1,DEPTOR,DOCK2,EDN1,ELN,ENPP1,ETS1,F13A1,FABP5,FCER1G,FCGR1A,FCGR3A,FERMT2,FGF2,FZD1,GLS,HDAC9,HK2,HLA-DPA1,HLA-DQB1,HLA-D…	145 (2)	2
LEF1	0.672	transcription regulator	LEF1	1		-0.730	7.98E-07	4.00E-03	ARHGEF26,ARRB2,C3orf70,CCL5,CD83,CX3CR1,CXCR4,EMILIN2,IL7R,KCNJ3,MFAP3L,PIP5K1B,PLA2G7,PLCB4,PLTP,PRDM1,RASGRP3,RBPMS,RHOH,RUNX2,SH3RF1,SLC41A2,SPP1,ST14,TIAM1,TLR2,TLR7,TMEM176A,TNFRSF11A,ZC3H12D	30 (1)	1
DIO3	0.207	enzyme	DIO3	1		-0.728	5.33E-04	2.86E-02	ALOX5,ALOX5AP,CPM,IRF8,ITGA4,ITGAM,ITGB2,KCNJ3,LAPTM5,MMP9,MSR1,MYOZ2,NPR1,RBP4,SEL1L3,SERPINE2,VCAM1	17 (1)	1
TEAD2	0.276	transcription regulator	TEAD2	1		-0.707	5.86E-04	1.81E-02	ARID5B,EDN1,FIBIN,GPR37,LIMCH1,POSTN,TLE1,TPM1	8 (1)	1
TEAD3	-0.336	transcription regulator	TEAD3	1		-0.707	1.47E-03	3.93E-02	ARID5B,EDN1,FIBIN,GPR37,LIMCH1,POSTN,TLE1,TPM1	8 (1)	1
OTUB2	0.263	enzyme	CD274,NFKB (complex),OTUB2,PKM,STAT1,TRAF3,TRAF6	2		-0.707	1.50E-11	3.11E-02	ABCD3,ABCG1,ADAMTS9,ADRA2A,ALDH1B1,BAG2,BAMBI,BCL2A1,C4B,CALHM6,CARMIL1,CCL4,CCL8,CCR1,CD14,CD36,CD74,CD83,CTSB,CTSS,CX3CR1,CXCL16,CXCL2,CXCR4,EDN1,ENPP1,ETS1,FABP5,FBP1,FCER1G,FCGR1A,HAVCR2,HDAC9,HK2,IER3,IFI30,IL10RA,IL1RN,IL31RA,IL32,IL7R,IRF8,ITGAL,ITGAX,JAK2,KYNU,LY96,MYLK,NCF2,ODC1,PAG1,PHACTR1,PIP5K1B,PLAUR,PRDM1,RSU1,SAA1,SAA2,SELPLG,SH3RF1,SLAMF8,SLC16A3,SLC2A12,SPP1,TFEC,TGFB2,TLR2,TREM…	72 (7)	6
CK1ε/CK1δ (family)		group	CK1ε/CK1δ (family),ERK (family),YAP/TAZ (family)	2		-0.707	3.83E-08	2.02E-02	ACADL,ACP5,CCL4,CCR1,CKS2,CXCL2,EDN1,ETS1,FGF2,GK,GLS,HLA-DMA,HLA-DMB,HLA-DPA1,HLA-DQB1,HLA-DRA,HLA-DRB1,HLA-DRB5,ICAM1,IER3,ITGAM,ITGB2,KYNU,MAFB,MCAM,MMP9,MYLK,ODC1,PECAM1,POSTN,PRDM1,RUNX2	32 (3)	2
MHC I (family)		group	HLA-G,LILRB1,MHC I (family)	2		-0.707	6.91E-04	2.99E-02	CCL5,CXCR4,DEPTOR,LILRB2,LILRB4,MAF,MMP9,PRDM1	8 (3)	3
SEMA5A	0.412	transmembrane receptor	AKT (family),AKT1,AP1 (complex),CDC42,CDH1,CDK5R1,CDK6,CTNNB1,CYBB,DYRK1B,EGFR,ERK1/2 (family),ESR1,FSCN1,HIF1A,HRAS,JNK (family),JUN,MAP2K1/2 (family),MAP3K1,MAPK1,MAPK11,MAPK14,MAPK3,MAPK8,MEK (family),MMP2,MRTFA,NFAT (complex),NFAT5,NFKB (complex),NFKBIA,NOD2,NR3C2,P38 MAPK (family),PAK2,PAK4,PI3K (complex),PIP5K1A,PKC (family),PLCG2,PRKAA (family),PRKCA,RAC1,reactive oxygen species,RELA,RHOA,…	3		-0.694	1.48E-13	4.57E-02	AASS,ABAT,ABCD3,ABCG1,ACTG2,ADAM28,ADAMTS9,ADRA2A,AGTR1,AK3,ALDH1B1,ALOX5AP,AMPD3,ANKH,ANKRD46,ANKRD6,ANO1,ANPEP,APCDD1,APOC1,AQP9,ARHGAP18,ARHGEF26,ARHGEF9,ARRB2,BAG2,BTC,C1QA,C1QB,C2,C3AR1,C4B,CA12,CAMK2N1,CAP2,CASQ2,CCL19,CCPG1,CD14,CD163,CD209,CD28,CD4,CD84,CD86,CDKN3,CEP55,CEP70,CFL2,CHI3L1,CHI3L2,CHMP4C,CKB,CLEC5A,CLEC7A,CLIC4,COL13A1,COL14A1,COL4A5,CORO1A,COX11,CPM,CRYBG1,CSF2RB,CTSB,CTSC,…	251 (57)	55
ZC3H12A:CDH19 gene		complex	ZC3H12A,ZC3H12A:CDH19 gene	2		-0.688	1.09E-04	1.97E-02	C15orf48,CDH19,CTSS,GRAMD2B,ICAM1,IKZF1,IL10RA,IL2RG,IRF8,KRT14,MAF,MMP9,PECAM1,PIK3CG,PLEK,POU2AF1,RAC2,TAGAP,ZC3H12D	19 (2)	2
8-epi-prostaglandin F2alpha		chemical - endogenous mammalian	8-epi-prostaglandin F2alpha,CTTN,EDN1,MMP2,MMP9	2		-0.686	8.58E-08	3.37E-02	ACP5,BAG2,C1QA,CARMIL1,CCL3,CCL5,CD52,CD74,CSF2RB,CTSB,CX3CR1,ENAH,FGF2,IL2RG,IL7R,ITGAM,JAK2,MCAM,MMP12,MMP7,MMP9,NABP1,PLAUR,PLCB4,PTGER4,PTGS1,SERPINA1,SERPINE2,SOCS3,TMEM176A,TYROBP,VCAM1,XPR1,ZEB1	34 (5)	5
WWC1	-0.232	transcription regulator	AHR,APP,ARPC1B,ATYPICAL PROTEIN KINASE C (family),AURKA,AURKB,Ca2+,CALCINEURIN (complex),CDCA8,CDK2,CDKN1A,CREB1,CTNNB1,DDX17,EGF,ERK (family),ESR1,ESR2,FOXL2,FOXO3,G PROTEIN ALPHA I (family),GATA1,HNRNPK,IGF1R,IRF3,JUN,LATS (family),LATS1,MAPK1,MAPK3,MMP2,MTOR,MYC,NFE2L2,NFKB (complex),NFKBIA,NOTCH3,NPM1,NR1H (family),P38 MAPK (family),PI3K (complex),PKC (family),PKM,PRKCD,PTK2,RAF1,RASSF1,RUNX2…	3		-0.678	7.01E-15	1.54E-02	AASS,ADAM28,ADAM8,ADARB1,ADRA2A,ADTRP,AEBP2,AFF3,AGTR1,AIF1,ALDH1B1,ALDH3A2,ALOX5,AMPD3,ANKRD46,ANO1,APOE,AQP9,ARHGAP18,ARHGEF9,ARL4C,BAG2,BARD1,BCAT1,BMPR1B,BTC,C15orf48,C1QB,C2,C3AR1,CA12,CAB39L,CALHM6,CAP2,CASQ2,CCL18,CCL3L3,CCL4,CCL5,CCPG1,CD14,CD163,CD37,CD48,CD53,CD83,CDKN3,CEMIP,CEP70,CFI,CFL2,CHI3L2,CLEC2B,CLEC7A,CNN1,COL4A5,CP,CRY1,CRYBG1,CSF2RB,CSPG4,CTSC,CTSS,CXADR,CXCL2,CYBA,CYP1B1,CY…	263 (64)	61
ARHGAP4	0.475	other	ARHGAP4,ERK1/2 (family),PTK2,SRC (family),SRF,TEAD (family)	2		-0.674	4.31E-11	8.60E-03	ABCA1,ACTG2,ANKRD6,ANO1,BCL2A1,CCL3,CCL4,CCL5,CCL8,CD36,CD86,CNN1,CPM,CSPG4,CTSB,CXCL5,CXCR4,DAPK1,DMD,EDN1,EMCN,ETS1,FABP5,FERMT2,FZD1,HK2,HLA-DMA,HLA-DMB,HLA-DPA1,HLA-DQB1,HLA-DRA,HLA-DRB1,HLA-DRB5,ITGAM,LMOD1,MMP12,MMP7,MYLK,PALLD,PDLIM7,PLAUR,POSTN,RAMP1,RUNX2,S100A9,SGK1,SPP1,SVIL,TNC,TPM1,TPM2,VCAM1,VCL,VNN1,ZEB1	55 (6)	5
ADAMTSL2	0.156	other	ADAMTSL2,AR,ERK1/2 (family),ERN1,ITCH,MTOR,PDPK1,SKIL,SMAD2,SMAD3,SP1,STAT3,TGFB1,TGFBR1	3		-0.645	1.20E-19	6.90E-03	AASS,ACADL,ACP5,ACTG2,ADGRA3,ADRA2A,AGTR1,AIF1,ALOX5AP,AMPD3,ANKH,ANPEP,APOE,AQP9,ARL4C,BAG2,BCAT1,BCL2A1,C1QC,C2,C5AR1,CAB39L,CALHM6,CAMK2N1,CASQ2,CCL18,CCL19,CCL23,CCL3,CCL4,CCL5,CCL8,CD14,CD209,CD28,CD300A,CD36,CD4,CD74,CDH19,CEMIP,CEP70,CFI,CHI3L1,CHI3L2,CKS2,CLDND1,CLIC4,CNN1,CNTN1,COL14A1,CP,CSF1R,CSPG4,CTPS1,CTSB,CTSS,CXADR,CXCL14,CXCL2,CXCL5,CXCR4,CYBA,CYBB,DAB2,DEPTOR,DMD,DMPK,DOCK2,EDN1…	195 (14)	14
MED1	-0.150	transcription regulator	ADAM17,AHR,AHR/ARNT/ARYL HYDROCARBON (complex),APP,AR,ARNT,calcitriol,CAV1,CEBPA,CREB (family),CREBBP,CTNNB1,FOS,GATA1,GCR/GLUCOCORTICOID DIMER (complex),glucocorticoid,IL2,IRS1,JUN,L-triiodothyronine,MED1,MMP2,MMP9,NCOA2,NFE2L2,NFKB (complex),NFKB (family),NFKBIA,NR1H4,NR3C1,NTRK1,PGR,PPARA,PPARG,PPARGC1A,progesterone,PTGS2,RAC1,RAR (family),RARA,RELA,RHOA,RXR/VDR/VITAMIN D3 (complex),RXRA,RXRB,…	3		-0.618	6.93E-14	1.85E-02	AASS,ABCA1,ABCG1,ACTG2,ADAMDEC1,ADAMTS9,ADCY5,ADGRA3,ADTRP,AEBP2,AFF3,AGTR1,ALDH1B1,ALOX5AP,AMIGO2,ANGPTL1,ANPEP,APCDD1,APOE,AQP9,BAG2,BARD1,BMP2K,BMPR1A,BMPR1B,BVES,C15orf48,C4A,C4B,CAMK2G,CARD10,CARMIL1,CASQ2,CCPG1,CCR1,CD14,CD163,CD300A,CD36,CD83,CD84,CEMIP,CEP70,CHI3L1,CHI3L2,CLEC2B,CLEC7A,CLIP1,COL13A1,COL4A5,COLEC12,COX11,CSTA,CTPS1,CTSS,CTSZ,CX3CR1,CXCL14,CXCL16,CXCL5,CYBA,CYP1B1,CYTH4,CYT…	262 (57)	56
IL12B	0.131	cytokine	IL12 (complex),IL12B,NFKB (complex),STAT (family),STAT3,STAT5A,STAT5A/B (family),TYK2	2		-0.606	1.04E-15	4.60E-03	ABCA1,ABCD3,ABCG1,ADAMTS9,ADRA2A,AIF1,ALDH1B1,AMPD3,APOE,BAG2,BAMBI,BCL2A1,CALHM6,CASP1,CCL5,CCL8,CCR1,CD163,CD209,CD28,CD36,CD4,CD74,CD83,CD86,CEP70,CHI3L1,CP,CTSB,CTSS,CXCL14,CXCL2,CXCL5,CYBB,CYTIP,EDN1,ENPP1,FABP5,FCER1G,FCGR1A,GPR34,GPR65,HAVCR2,HDAC9,HP,ICAM1,IER3,IFI30,IGHM,IL10RA,IL7,IL7R,IRF8,ITGA4,ITGAM,ITGB2,JAK2,KYNU,LCP2,MAF,MAFB,MAP2,MARCO,MMP12,MMP7,MMP9,MYLK,NCF2,ODC1,PECAM1,PGR,PI…	98 (8)	8
UBA3	-0.313	enzyme	AR,CDKN1B,ESR1,ESR2,JNK (family),NFKB (complex),NFKB1,PGR,UBA3	2		-0.583	2.03E-15	2.22E-02	AASS,ABCA1,ABCD3,ACP5,ADAM8,ADAMTS9,ADARB1,ADGRA3,AK3,ALDH1B1,ALOX5,ANKH,ANPEP,APCDD1,AQP9,ARHGAP18,ARHGEF9,ARID5B,BAG2,BAMBI,BARD1,BCL2A1,BLNK,CA12,CAP2,CASP1,CCL19,CCL3,CCL5,CCPG1,CD209,CD36,CD74,CD86,CDKN3,CEP70,CFL2,CHI3L1,CLEC7A,COL14A1,CP,CTPS1,CTSC,CTSS,CXADR,CXCL2,CXCL5,CXCR4,CYBB,CYP1B1,DAB2,DCBLD2,DLG1,DMPK,DNAJB4,DNAJC21,EIF1AX,EIF4E,EIF5A2,EIF5B,ELN,ENAH,ENPP1,ENY2,EPPK1,FABP5,FCGR1A,…	188 (9)	8
NOTCH4	0.244	transcription regulator	ADAM10,AKT (family),APP,AR,BCAR1,BCL2L1,CDC42,CDK2,CEBPA,CHUK,CREB (family),CTNNB1,CYP2E1,DNM1L,EGFR,ESR1,ESR2,ESTROGEN RECEPTOR (family),FANCC,FOS,FOXA2,GATA4,HNF4A,IFN (family),IL21R,IRF1,JUN,MAPK1,MET,mir-21 (includes others),MMP2,MMP9,MYC,NOS2,NOTCH (family),NOTCH4,PI3K (complex),PKM,PPARA,PPARG,PRL,PTK2,RELA,RHOA,RORC,RUNX2,SMAD2,STAT (family),STAT1,STAT3,STAT5A,STAT5B,STAT6,TIMP1,TP53,TP63	3		-0.583	1.12E-14	2.41E-02	ABAT,ABCG1,ACTG2,ADAM28,ADAM8,ADARB1,ADGRA3,ADTRP,AGTR1,AIF1,AK3,AMIGO2,AMPD3,ANKRD6,ANO1,APCDD1,ARHGAP18,ARHGEF9,ARL4C,ARRB2,BARD1,BCAT1,BMPR1A,BTC,C2,C3AR1,C4A,C4B,C5AR1,CA12,CALHM6,CAMK2N1,CAP2,CAPG,CAPN6,CARMIL1,CASP1,CCL3,CCPG1,CCR1,CD14,CD163,CD180,CD209,CD28,CD48,CD52,CD53,CD84,CD86,CDH19,CDKN3,CEP55,CEP70,CFL2,CHI3L1,CHMP4C,CKB,CLDND1,CLEC5A,CLEC7A,CLIC4,CNN1,CNTN1,COL13A1,COL14A1,CORO1A,…	294 (56)	56
ADAMTSL2	0.156	other	ADAMTSL2	1		-0.577	1.32E-05	7.90E-03	CNTN1,COL14A1,ELN,ICAM1,ITGA1,ITGA4,ITGAM,POSTN,SPP1,TNC,VCAM1,VCL	12 (1)	1
N-butyldeoxynojirimycin		chemical drug	N-butyldeoxynojirimycin	1		-0.577	9.83E-05	8.00E-04	ICAM1,MSR1,PAWR	3 (1)	1
olmesartan		chemical drug	olmesartan	1		-0.577	1.77E-03	1.84E-02	CYBA,ICAM1,UCP2	3 (1)	1
N-hydroxy-N'-(4-butyl-2-methylphenyl)formamidine		chemical reagent	N-hydroxy-N'-(4-butyl-2-methylphenyl)formamidine	1		-0.577	1.77E-03	2.33E-02	ABCA1,CYBB,MMP9	3 (1)	1
ZK159222		chemical reagent	ZK159222	1		-0.577	1.77E-03	2.31E-02	CD14,PGR,TLR2	3 (1)	1
DASA-58		chemical reagent	DASA-58	1		-0.577	4.62E-03	2.20E-02	ABCA1,ABCG1,CD36	3 (1)	1
SRI	-0.719	transporter	SRI	1		-0.577	4.62E-03	2.85E-02	CASP1,PYCARD,ZEB1	3 (1)	1
tyrphostin AG 1296		chemical drug	tyrphostin AG 1296	1		-0.577	6.70E-03	4.13E-02	CD14,ICAM1,ITGAM	3 (1)	1
HPGDS	0.878	enzyme	HPGDS	1		-0.577	1.23E-02	3.07E-02	CCL5,ITGAM,MMP9	3 (1)	1
erythromycin		chemical drug	erythromycin	1		-0.577	1.58E-02	4.73E-02	CD86,ICAM1,TLR2	3 (1)	1
hyodeoxycholic acid		chemical - endogenous mammalian	HDL (complex),hyodeoxycholic acid	2		-0.577	1.10E-05	6.60E-03	ABCA1,ABCG1,ACADL,AGTR1,APOE,CCL5,CD86,CX3CR1,ICAM1,ITGAM,ITGB2,VCAM1	12 (2)	2
ZX-101A		chemical drug	PIK3CD,PIK3CG,ZX-101A	2		-0.535	3.72E-05	2.40E-02	ACP5,AIF1,C2,CCL19,CCL3,CCL4,CXCR4,ENPP1,ICAM1,MAF,PRDM1,TLR2,TLR8,TNFSF10	14 (3)	2
AZD8154		chemical drug	AZD8154,PIK3CD,PIK3CG	2		-0.535	3.72E-05	2.40E-02	ACP5,AIF1,C2,CCL19,CCL3,CCL4,CXCR4,ENPP1,ICAM1,MAF,PRDM1,TLR2,TLR8,TNFSF10	14 (3)	2
tenalisib		chemical drug	PIK3CD,PIK3CG,tenalisib	2		-0.535	3.72E-05	2.40E-02	ACP5,AIF1,C2,CCL19,CCL3,CCL4,CXCR4,ENPP1,ICAM1,MAF,PRDM1,TLR2,TLR8,TNFSF10	14 (3)	2
TG100-115		chemical drug	PIK3CD,PIK3CG,TG100-115	2		-0.535	3.72E-05	2.40E-02	ACP5,AIF1,C2,CCL19,CCL3,CCL4,CXCR4,ENPP1,ICAM1,MAF,PRDM1,TLR2,TLR8,TNFSF10	14 (3)	2
dociparstat		chemical drug	AGER,CTSG,dociparstat,ELANE,HPSE	2		-0.500	1.06E-06	2.80E-03	C1QB,C1QC,C5AR1,CCL3,CCL4,CD14,CTSB,CXCL2,CXCL5,ELN,MMP7,MMP9,PLAUR,S100A9,SERPINA1,VCAM1	16 (5)	4
ILF3	-0.300	transcription regulator	ILF3	1		-0.471	3.39E-08	5.00E-04	C3AR1,CAPG,CCL23,CD14,CD163,CD300A,CD86,CHI3L1,COL14A1,FABP5,IL1RN,MAFB,PLA2G7,PLAUR,PTGER4,SCD,TFEC,TNC	18 (1)	1
ZC3H12A	0.314	enzyme	ZC3H12A	1		-0.471	2.98E-04	3.49E-02	C15orf48,CTSS,GRAMD2B,ICAM1,IKZF1,IL10RA,IL2RG,IRF8,KRT14,MAF,MMP9,PECAM1,PIK3CG,PLEK,POU2AF1,RAC2,TAGAP,ZC3H12D	18 (1)	1
ETV5	0.268	transcription regulator	ETV5,MMP2	2		-0.471	4.15E-06	1.16E-02	C5AR1,CCL5,CD14,CHI3L1,CSF2RB,CXCR4,CYBB,EGFL6,HOPX,ICAM1,IL1RN,IL2RG,JAK2,LCP2,PLAUR,RGS1,SPP1,ZEB1	18 (2)	2
LITATS1	0.029	other	AR,CD44,CDK5,CREB (family),EIF4EBP1,ENG,ERK1/2 (family),ITCH,JAK1,JNK (family),LITATS1,MTOR,NFKB (complex),PDPK1,PI3K (complex),SHC1,SKIL,SMAD1,SMAD1/5 (family),SMAD2,SMAD2/3 (family),SP1,STAT3,TGFB1,TGFBR1,YAP1	3		-0.469	2.03E-21	2.60E-03	AASS,ABCD3,ACADL,ACP5,ACTG2,ADAM28,ADAM8,ADAMTS9,ADARB1,ADGRA3,AGTR1,AIF1,ALDH1B1,ALOX5AP,AMPD3,ANKH,ANKRD46,ANPEP,AQP9,ARL4C,BAMBI,BARD1,BCAT1,BCL2A1,C1QA,C1QB,C1QC,C2,C3AR1,C5AR1,CAB39L,CALHM6,CAMK2N1,CASQ2,CCL18,CCL23,CCL3,CCL4,CCL8,CCR1,CD14,CD209,CD28,CD300A,CD4,CD74,CD83,CD86,CDH19,CEMIP,CEP70,CFI,CHI3L1,CHI3L2,CKS2,CLDND1,CLEC5A,CLEC7A,CLIC4,CNN1,CP,CSF1R,CSPG4,CTPS1,CTSB,CTSS,CX3CR1,CXCL1…	223 (26)	25
GCK	0.097	kinase	2-deoxyglucose,D-fructose,D-glucose,GCK,JNK (family),mannose	2		-0.459	1.15E-12	1.67E-02	ABCA1,ABCG1,ACADL,ACTG2,ADARB1,ADCY5,ANO1,BVES,CASP1,CASQ2,CCL3,CCL4,CCPG1,CD209,CD36,CD83,CD86,CNN1,COL4A5,CTSB,CXCL2,CXCR4,CYBA,CYBB,DMD,EDN1,EMCN,ETS1,FBP1,FGF2,GPLD1,GRIA2,HADH,HP,ICAM1,IRF8,ITGA1,ITGA4,ITGA8,ITGAM,LCP1,LMOD1,MAFB,MCAM,MMP12,MMP9,MSR1,NEXN,NPNT,NR4A3,OGT,PLAUR,POSTN,PRKAA2,PTPN6,RRM2,RUNX2,SCUBE3,SGK1,SH3BGR,SLC1A3,SLC2A12,SLC39A8,SORBS1,SPP1,SUSD5,SVIL,TLR2,TOX2,TPM1,TPM2,TS…	76 (6)	6
PIN1	-0.184	enzyme	BTK,CDK5R1,CDKN1B,ESR1,ESTROGEN RECEPTOR (family),FBXW7,FOXM1,IRF3,JUN,MAP2K1/2 (family),MAPT,MEF2C,NFE2L2,NFKB (complex),NOS3,NOTCH1,NR5A1,PIN1,RAF1,RELA,RUNX2,RUNX3,SMAD3,TP53,TP63	2		-0.455	1.99E-17	6.60E-03	AASS,ABAT,ABCD3,ACADL,ACTN2,ADAMTS9,ADRA2A,AIF1,AK3,ALDH1B1,ALOX5AP,AMIGO2,APCDD1,AQP9,ARHGAP18,ARHGEF9,ARID5B,ARRB2,ASB2,BAG2,BAMBI,BCL2A1,BLNK,C1QA,C1QC,C3AR1,C5AR1,CA12,CALHM6,CAMK2N1,CAP2,CAPG,CAPN6,CASP1,CCPG1,CCR1,CD163,CD28,CD300A,CD37,CD4,CD74,CD84,CDH19,CEP55,CEP70,CFL2,CHI3L1,CHMP4C,CKB,CLEC7A,CNN1,COL4A5,CORO1A,COX11,CPVL,CSF2RB,CTSB,CTSC,CTSS,CXADR,CXCL14,CXCL16,CXCL2,CXCL5,CYP1B1,DAB…	237 (25)	25
ZFP91	-0.191	transcription regulator	ZFP91	1		-0.447	1.96E-04	6.60E-03	BCAT1,CCL19,HK2,RRM2,TNFSF13B	5 (1)	1
SFTPD	-0.146	other	SFTPD	1		-0.447	2.94E-04	5.10E-03	CD14,CD209,CXCL2,MMP12,MMP9	5 (1)	1
FUT8	0.162	enzyme	FUT8	1		-0.447	1.41E-03	2.55E-02	CYP1B1,ELN,IGHM,IGLL5,MMP12	5 (1)	1
APOC1	1.857	transporter	APOC1	1		-0.447	1.41E-03	2.60E-02	APOE,FGF2,MMP7,TGFB2,ZEB1	5 (1)	1
CCL3	1.571	cytokine	CCL3	1		-0.447	2.28E-03	2.36E-02	CCL4,CCR1,ITGAM,RYR2,RYR3	5 (1)	1
suramin		chemical drug	suramin	1		-0.447	3.49E-03	4.77E-02	CCL5,CD86,FGF2,ICAM1,ODC1	5 (1)	1
AHI1	-0.449	other	AHI1	1		-0.447	6.09E-03	2.49E-02	BCAS4,HCK,IL1RN,LAPTM5,LMCD1	5 (1)	1
SCNN1A	0.367	ion channel	CFTR,NEDD4,NEDD4L,NOS3,SCNN1A,WWP2	2		-0.447	1.17E-05	3.58E-02	ABCA1,ABCG1,BLNK,CAPG,CCL5,CD86,CFI,CSF1R,CXCL2,CYBB,HADH,ICAM1,IL11RA,MMP9,NPR1,SCP2,SOCS3,SPP1,TNFAIP3,VCAM1	20 (6)	6
1,1,2,2-tetrachloroethane		chemical toxicant	1,1,2,2-tetrachloroethane,2-amino-1-methyl-6-phenylimidazo-4-5-b-pyridine,9,10-dimethyl-1,2-benzanthracene,acetaminophen,AKT (family),benzene,benzo(a)pyrene,BRCA1,carbon tetrachloride,CAT,clopidogrel,CREB (family),cyclophosphamide,CYP (family),CYP11B2,CYP19A1,CYP1A1,Cyp1a2,CYP1B1,CYP26A1,CYP26B1,Cyp2c23,Cyp2c70,CYP2E1,CYP2J2,D-glucose,DGCR8,ERK1/2 (family),ethanol,FOXO1,G6PC1,HMOX1,JNK (family),M…	3		-0.447	3.71E-15	3.98E-02	AASS,ABCA1,ABCD3,ABCG1,ACTG2,ADAMTS9,ADARB1,ADCY5,AGTR1,AIF1,ALDH1B1,ALOX5,AMIGO2,ANKH,ANO1,ARHGAP18,ARRB2,BAG2,BAMBI,BLNK,BTC,BVES,C3AR1,C4B,C5AR1,CALHM6,CAPN6,CARD10,CARMIL1,CASQ2,CCL19,CCL3,CCPG1,CD209,CD28,CD52,CD53,CD84,CD86,CHI3L1,CLIC4,CNN1,COL4A5,CPM,CRYBG1,CSF1R,CSPG4,CSTA,CTSC,CTSS,CX3CR1,CXCL5,CYBA,DAPK1,DEPTOR,DOCK8,ENPP1,FAM20A,FBP1,FCER1G,FCGR1A,FLNC,FZD1,GIMAP8,GPLD1,GPR34,GPRC5A,G…	180 (46)	44
flunitrazepam		chemical drug	flunitrazepam,GABA-A RECEPTOR (complex),MAPT,TSPO	3		-0.447	3.84E-07	4.00E-04	AIF1,ALOX5,AMIGO2,CCL19,CD14,CD74,CHI3L1,CP,CXCL16,CYBB,CYP1B1,ICAM1,ITGA1,ITGAM,MAP2,MMP9,NDUFAF4,TIMMDC1,TNFSF8,VCAM1	20 (4)	2
sitosterol		chemical - endogenous non-mammalian	ADA,adenosine,AKT (family),CD247,CYP7A1,ELANE,FOXO1,MMP2,MMP9,MPO,NOS3,PDE (family),PLG,PON1,PRKAA2,SERPINE1,sitosterol,SOD (family),SPHK1	3		-0.417	1.56E-13	1.94E-02	ABCA1,ABCG1,ACP5,ADRA2A,ALOX5,BLNK,C1QA,C5AR1,CARMIL1,CCL3,CCL4,CD14,CD28,CD52,CD74,CD86,CLEC7A,CLIC4,COL4A5,COLEC12,CPM,CSF2RB,CX3CR1,CXCL16,CXCL5,CXCR4,CYBA,CYBB,DAPK1,EDN1,ELN,FABP5,FCER1G,FGF2,GK,GRIA3,GULP1,HK2,HLA-DRA,IER3,IGLL5,IKZF1,IL2RG,IL32,ITGAM,ITGB2,JAK2,LCP2,LEFTY2,MAP2,MCAM,MGAT4A,MMP12,MMP7,MMP9,MSR1,MYLK,NABP1,NAP1L5,NCAPG,NCF2,NPR1,NR4A3,NUSAP1,PECAM1,PGR,PLA2G12A,PLAUR,PRDM1,P…	92 (19)	18
IMMUNOGLOBULIN (complex)		complex	IMMUNOGLOBULIN (complex)	1		-0.396	4.59E-18	3.00E-04	ACTN2,AIF1,AMPH,ANPEP,APOE,AQP9,BCL2A1,C1QA,C1QB,C1QC,C3AR1,C5AR1,C7,CALHM6,CAPG,CCL18,CCL3,CCL4,CCL5,CCL8,CCR1,CD163,CD28,CD52,CD74,CD83,CD86,CLEC7A,CSF1R,CSF2RB,CTSZ,CXCL16,CXCL2,CXCL5,CXCR4,CYP1B1,DLGAP1,ELN,EPB41L3,FCER1G,FCGR1A,FCGR2A,FCGR3A,FGF2,GRIA2,GRIA3,HAVCR2,HCK,IER3,IFI30,IL10RA,IL1RN,IL2RG,IL32,IQGAP2,IRF8,ITGA4,ITGAM,ITGAX,JCHAIN,KALRN,LILRB2,LILRB4,LST1,MAF,MAP2,MGAT4A,MICAL2,MMP9…	102 (1)	1
miR-7a-5p (and other miRNAs w/seed GGAAGAC)		mature microRNA	EIF4E,miR-7a-5p (and other miRNAs w/seed GGAAGAC)	2		-0.392	3.30E-06	8.30E-03	ARL11,C3AR1,CAPG,CD52,CKS2,CLEC7A,CSF1R,CTSZ,CX3CR1,CXCL16,CYBA,CYBB,EIF4E,FGF2,GPR65,NLGN1,ODC1,OGT,PTPRC,RRM2,SELPLG,SLC11A1,SLCO2B1,SVIL,SYNE1,ZEB1	26 (2)	2
CYGB	0.389	transporter	CYGB	1		-0.378	1.01E-04	1.40E-03	ADPRHL1,AMPH,CASP1,CD74,CXCR4,SYK,TNFAIP3	7 (1)	1
ACOD1	0.019	enzyme	ACOD1	1		-0.378	6.53E-04	1.96E-02	AIF1,CCL5,CD86,ICAM1,SGK1,SPP1,TNFAIP3	7 (1)	1
phenindione		chemical drug	ALOX5,NQO1,phenindione	2		-0.378	2.20E-04	4.48E-02	ALDH1L1,BCL2A1,BMPR1B,C5AR1,CCL5,CCR1,CD36,CFI,CNN1,CXCR4,DOCK2,EPPK1,EVI2A,FAM43A,GLS,HK2,LOC105370854,MMP12,MSR1,NPL,PDE8B,PDLIM5,PRR16,SLC1A3,SPP1,TGFB2,TRBC2,VCAM1	28 (3)	2
butylbenzyl phthalate		chemical toxicant	2-amino-1-methyl-6-phenylimidazo-4-5-b-pyridine,ACOX1,AHR,AKT (family),AKT1,APP,ARNT,butylbenzyl phthalate,CEBPA,CREB (family),CREB1,CTNNB1,Cyp1a1,Cyp1a2,EGFR,ERK1/2 (family),ESR1,FASN,FOCAL ADHESION KINASE (family),glucocorticoid,IL2,IRS1,JUN,MITF,MMP2,MMP9,NFE2L2,NFKB (complex),NFKB1-RELA (complex),PGR,PKA (complex),PPARG,PPARGC1A,progesterone,RAC1,RAF1,RB (family),RB1,RHOA,SAT1,SMAD2,SMAD4,STA…	3		-0.348	5.37E-16	4.35E-02	AASS,ABAT,ABCA1,ABCD3,ABCG1,ACADL,ACP5,ACTN2,ADAMDEC1,ADAMTS9,AGTR1,AIF1,AK3,ALDH1B1,ALOX5,AMIGO2,ANGPTL1,ANKH,APCDD1,APOC1,APOE,ARHGAP18,ARHGEF9,ARL4C,BAG2,BAMBI,BARD1,BCAT1,BMP2K,BMPR1B,BTC,C15orf48,C1orf74,C1QA,C1QB,C1QC,C4B,CA12,CAMK2N1,CAP2,CARD10,CARMIL1,CASQ2,CCL19,CCL5,CCPG1,CD14,CD28,CD300A,CD37,CD4,CD84,CEP70,CFL2,CHMP4C,CKB,CLEC2B,CLEC7A,CLIC4,CNN1,COL13A1,COL14A1,COL4A5,COLEC12,CORO1A…	298 (50)	48
CD22	0.571	transmembrane receptor	CD22,LYN,MAPK3,PLCG2,PTPN6,VAV1	2		-0.343	3.97E-10	1.80E-03	C1QA,C1QB,C5AR1,CCL3,CCL5,CD36,CD74,CSTA,CXCL5,CYBB,ELN,ENY2,ETS1,FGF2,ICAM1,IL7R,ITGAM,ITGAX,ITGB2,MMP12,MMP9,MS4A4A,NCF2,PLAUR,PTGS1,PTPRC,RALA,SELPLG,SOCS3,SPP1,SUB1,TNFSF10,TREM2,UBE2V2	34 (6)	6
3,4,5,3',4'-pentachlorobiphenyl		chemical toxicant	3,4,5,3',4'-pentachlorobiphenyl,4-nitroquinoline-1-oxide,AHR,CDK2,CYP1A1,Cyp1a2,ESR1,JUN,NQO1	2		-0.341	3.20E-15	5.80E-03	AASS,ACP5,AIF1,AMIGO2,AQP9,ARHGAP18,ARHGEF9,BAMBI,BARD1,BMPR1B,C1QA,C1QB,C1QC,C3AR1,C5AR1,CA12,CAMK2N1,CAP2,CASQ2,CCL19,CCL4,CCL5,CCL8,CCPG1,CCR1,CD28,CD36,CD4,CD83,CD84,CDKN3,CEP70,CFL2,CLEC2B,CLEC7A,COL13A1,COL14A1,CP,CSF1R,CSF2RB,CSTA,CTSC,CTSS,CX3CR1,CXADR,CXCL16,CXCL5,CXCR4,CYP1B1,DAB2,DCBLD2,DLG1,DNAJC21,DOCK2,EIF5A2,EMILIN2,ENAH,ENY2,EPB41L3,EVI2B,FGF2,GLS,GPR37,GRIA2,GULP1,HACD1,HAVCR2,HD…	138 (9)	9
RHO	0.054	G-protein coupled receptor	RHO	1		-0.333	7.53E-04	2.95E-02	C1QA,CD74,CSF1R,CTSS,HK2,PLA2G7,SGK1,TNFAIP3,TRPC1	9 (1)	1
MSC	0.155	transcription regulator	MSC	1		-0.333	7.53E-04	1.50E-02	AMPD3,ASB2,CCL4,HAVCR2,JCHAIN,PAG1,SPP1,STS,TLR7	9 (1)	1
STAR	0.103	transporter	STAR	1		-0.333	1.13E-03	3.34E-02	CCL5,CD36,CD86,CLEC7A,FGF2,OGT,RYR3,SPP1,UCP2	9 (1)	1
NKX2-5	0.258	transcription regulator	CFL1,FOS,GATA1,GATA4,ITGAM,MEF2C,MYB,NFKB (complex),NKX2-5,PTK2,RUNX2,SMAD3,SPI1,SRF,STAT1,STAT3,STAT5A/B (family),TBX5	3		-0.333	3.63E-15	4.98E-02	ABCA1,ABCD3,ABCG1,ACP5,ACTG2,ACTN2,ADAMTS9,ADRA2A,AEBP2,AFF3,AIF1,ALDH1B1,AMPD3,ANKRD6,ANO1,BAG2,BAMBI,C15orf48,C4B,C5AR1,CA12,CASQ2,CCL4,CCL8,CCR1,CD163,CD180,CD28,CD36,CD74,CD83,CEP70,CHI3L1,CNN1,CP,CPM,CSF1R,CSPG4,CSTA,CTSB,CX3CR1,CXCL14,CXCL16,CXCL2,CXCL5,CXCR4,DAPK1,DMD,DSTN,ELN,ENPP1,FABP5,FCGR1A,FERMT2,GLS,GPR34,GPR65,HAVCR2,HDAC9,HMMR,HOPX,HP,IER3,IFI30,IGLL5,IKZF1,IL10RA,IL31RA,IL32,IL7,…	144 (18)	18
dipyrone		chemical drug	aspirin,CASP3,dipyrone,PTGS1,PTGS2	2		-0.316	9.91E-10	1.07E-02	ABCA1,ABCG1,ADCY5,AIF1,C5AR1,CCL3,CCL4,CCL5,CD4,CD74,CD86,CLEC7A,CXCL5,CYBB,CYP1B1,EDN1,FBP1,FGF2,HLA-DMA,HLA-DMB,IER3,ITGA1,MCAM,MSR1,NKD1,NPR1,NTN1,PCDH7,PECAM1,PIK3CG,PLXNC1,POSTN,PTGER4,PTGS1,PYGB,RUNX2,TREM1,TREM2,VCAM1,VNN1	40 (5)	4
FOXO1,FOXO3:CAV1 gene		complex	AKT (family),AKT1,ATF4,CALCINEURIN (complex),CAT,CAV1,CDC42,CDKN1A,CDKN1B,CREB (family),EGR1,ESR1,FGFR1,FOXO1,FOXO1,FOXO3:CAV1 gene,FOXO3,G PROTEIN ALPHA I (family),GLB1,HIF1A,HMGA1,IGF1R,JNK (family),JUN,MEK (family),MET,MMP2,MMP9,MTOR,MYC,MYD88,NEU3,NFKB (complex),NFKBIA,NOS2,NOS3,NR1I2,NTRK1,NTRK2,P38 MAPK (family),PI3K (complex),POU5F1,PPARG,PPRC1,PTEN,PTGS2,PTK2,RAC1,RB1,RELA,RUNX2,SHC1,SIRT…	3		-0.311	6.46E-13	3.96E-02	ABAT,ABCD3,ACTN2,ADAM28,ADAMDEC1,ADAMTS9,ADARB1,ADCY5,ADRA2A,AK3,ALDH1B1,ALOX5,ALOX5AP,AMPD3,ANKH,ANO1,APCDD1,APOC1,AQP9,ARHGAP18,ARHGEF9,ARL4A,ARL4C,ARRB2,BAG2,BAMBI,BCL2A1,BLNK,BMPR1A,C15orf48,C1QA,C1QB,C1QC,C4B,C5AR1,CA12,CAB39L,CAMK2N1,CARMIL1,CCL18,CCL19,CCL4,CCPG1,CCR1,CD14,CD163,CD28,CD300A,CD36,CD37,CD4,CD52,CD53,CD86,CEMIP,CEP55,CEP70,CFL2,CHI3L2,CHMP4C,CKB,CLIC4,COL13A1,COL14A1,CORO1A,C…	259 (56)	55
HNRNPU	-0.627	transporter	HNRNPU	1		-0.302	6.29E-04	4.76E-02	APOE,C1QA,C1QB,C1QC,GRIA2,MMP12,PERP,SPP1,TGFB2,TREM2,VCAM1	11 (1)	1
HTR2 (family)		group	GNA11,GNAQ,HTR2 (family),PLC (family)	2		-0.302	2.31E-04	4.18E-02	BMPR1A,C15orf48,CNN1,LMCD1,ODC1,PGR,PLAUR,SOCS3,TGFB2,TNFRSF11A,VCAM1	11 (4)	3
CX3CL1	0.138	cytokine	CX3CL1	1		-0.277	7.13E-05	7.80E-03	CX3CR1,FABP5,FGF2,ICAM1,IL7R,MMP9,MSR1,MYLK,OLFM4,RYR3,SAA2,SPP1,TGFB2	13 (1)	1
NTRK2	0.466	kinase	NTRK2	1		-0.277	9.28E-05	1.10E-02	CAP2,CASP1,CYTH4,DAB2,DAPK1,DOCK2,IKZF1,MAF,PYCARD,RIMS3,RUNX2,SPP1,TNFSF10	13 (1)	1
colistin		biologic drug	colistin	1		-0.277	4.18E-04	3.30E-02	BLNK,C1QA,C1QB,CTSB,DNAJB4,HAVCR2,IL10RA,NPNT,PPP1R9A,SCOC,SPP1,TNFRSF11A,TREM2	13 (1)	1
kanamycin A		chemical drug	kanamycin A	1		-0.277	4.63E-04	3.59E-02	BLNK,C1QA,C1QB,CTSB,DNAJB4,HAVCR2,IL10RA,NPNT,PPP1R9A,SCOC,SPP1,TNFRSF11A,TREM2	13 (1)	1
ACSBG1	-0.603	enzyme	ACSBG1,arachidonic acid,docosahexaenoic acid,eicosapentaenoic acid,erucic acid,linoleic acid,oleic acid,palmitic acid,stearic acid	2		-0.254	1.58E-10	3.38E-02	ABAT,ABCD3,ABCG1,ACADL,ADTRP,AGTR1,ALDH1B1,ALOX5,APOE,BCAT1,CCL19,CCL3,CCL4,CCL5,CD28,CD83,CSF1R,CTSB,CX3CR1,CXCL2,CXCL5,CXCR4,CYBA,CYBB,CYP1B1,EDN1,ELN,FABP5,GK,HADH,HDAC9,HK2,IER3,IL1RN,ITGAX,KCNMA1,MAFB,MGAT4A,MMP7,MMP9,NCF2,NCF4,NR4A3,NTN1,PECAM1,PLTP,PPP2R2B,PSMC2,PTAFR,PTPN11,RUNX2,S100A9,SAA1,SCD,SCP2,SCUBE3,SOCS3,SPP1,TNFAIP3,TNFSF10,UCP2,VCAM1	62 (9)	8
NPAS4:ARNT2,(NPAS4:ARNT,NPAS4:ARNTL):RET gene		complex	AKT (family),AKT1,ARNT,ARNT2,ATF4,BMAL1,CDC42,CLOCK,CYP1A1,ELK1,ERK (family),ERK1/2 (family),ESR1,ESR2,FOCAL ADHESION KINASE (family),HIF1A,HRAS,HSF1,HSP90 (family),IRS1,ITGB1,JUN,MAPK (family),MAPK1,MAPK3,MAPK8,MBP,MMP2,MMP9,MTOR,NFE2L2,NFKB (family),NPAS4:ARNT2,(NPAS4:ARNT,NPAS4:ARNTL):RET gene,NTRK1,PDPK1,PI3K (complex),PTK2,RAC1,RET,SHC1,SRC,STAT3	3		-0.249	5.98E-19	7.60E-03	AASS,ABCG1,ADAM28,ADRA2A,AGTR1,AIF1,ALOX5,ALOX5AP,AMIGO2,AMPD3,ANPEP,APOE,AQP9,ARHGAP18,ARHGEF9,ARID5B,ARL4C,ARRB2,BAMBI,BCAT1,BCL2A1,BMPR1A,BMPR1B,C1QA,C1QC,C3AR1,C5AR1,CA12,CAB39L,CALHM6,CAP2,CARD10,CARMIL1,CASQ2,CCL19,CCL3,CCPG1,CCR1,CD14,CD163,CD209,CD28,CD300A,CD36,CD52,CD74,CD83,CD84,CD86,CDKN3,CEP70,CFL2,CHI3L1,CLEC7A,CLIP1,CPM,CRY1,CRYBG1,CSF2RB,CSPG4,CTPS1,CTSC,CTSZ,CX3CR1,CXADR,CXCL14,C…	258 (42)	41
SMI11293		chemical drug	NTRK2,SMI11293,SRC (family)	2		-0.243	3.30E-05	1.96E-02	CAP2,CASP1,CD36,CYTH4,DAB2,DAPK1,DOCK2,FGF2,ICAM1,IKZF1,MAF,PYCARD,RIMS3,RUNX2,SPP1,TNFSF10,VCAM1	17 (3)	2
CALCA	0.145	other	CALCA	1		-0.218	6.27E-06	1.47E-02	ACP5,CD86,CXCR4,CYBA,EDN1,ETS1,GPR65,HAVCR2,ICAM1,IER3,IL7R,ODC1,PLXDC2,PPP1R1A,PRDM1,PTGER4,RUNX2,SMPX,ST14,TNFAIP3,TPH1	21 (1)	1
zeaxanthin		chemical drug	aflatoxin B1,ALPHA CATENIN (family),BCR (complex),CAV1,CD244,CD247,CD28,CD44,CD5,CDK5,CDKN1B,CREBBP,CTNNB1,CYP3A4,diclofenac,docetaxel,EGFR,ERK (family),ERK1/2 (family),FCER1 (complex),FOCAL ADHESION KINASE (family),FYN,GRIN1,GRIN2A,HRAS,IKBKB,INPP5D,IRF7,IRS1,IRS2,ITCH,ITGB1,ITPR2,JAK2,LCK,LYN,MAP3K1,MAP3K7,MAPK1,MAPK14,MAPT,MED28,MMP9,monocrotaline,NFE2L2,NFKB (complex),NOS2,NTRK2,P38 MAPK (fam…	3		-0.197	9.77E-19	5.00E-04	ABCD3,ABRACL,ACADL,ACTG2,ADAM28,ADAM8,ADAMTS9,ADRA2A,AGTR1,ALDH1B1,ALOX5AP,AMIGO2,AMPD3,ANKRD28,ANPEP,APCDD1,BAG2,BARD1,BCAT1,BLNK,BMPR1A,BTC,C1QB,C4B,C5AR1,CA12,CAB39L,CAMK2G,CAP2,CARD16,CARMIL1,CASP1,CCL18,CCL5,CCL8,CD163,CD180,CD300A,CD37,CD53,CD84,CD86,CDKN3,CEMIP,CEP55,CEP70,CHI3L1,CKB,CKS2,CLEC5A,CLEC7A,CLIP1,COL14A1,COL4A5,COLEC12,CP,CRYBG1,CSF2RB,CSPG4,CTSC,CTSZ,CXADR,CXCL14,CXCL2,CXCL5,C…	233 (76)	75
mir-21 (includes others)		microRNA	mir-21 (includes others)	1		-0.174	6.98E-06	4.75E-02	AIF1,C1QB,CCL19,CD180,CD86,CKS2,CLDND1,CLEC5A,ELN,FCGR1A,ICAM1,IGHG1,IGHM,ITGAM,JAK2,MARCKS,MARCO,MMP9,NCAPG,NUSAP1,PECAM1,RNASE6,SIGLEC1,SLC11A1,SLC16A10,TBC1D1,TIAM1,TLR2,TNFSF13B,TOP2A,TPM1,TREM2,VCAM1	33 (1)	1
chloride		chemical - endogenous mammalian	ACE2,chloride,ITGB2,MMP9,PLG,SLC6A4,SOD1,XDH	2		-0.160	2.12E-08	1.62E-02	ABCA1,ABCG1,ACP5,C1QA,CARMIL1,CCL4,CCL5,CD14,CD36,CD52,CD74,CD86,CLEC7A,CLIC4,COLEC12,CTSB,CX3CR1,EDN1,GULP1,ICAM1,IL1RN,IL7R,ITGA4,ITGAL,NABP1,PECAM1,PLAUR,PTGS1,RALA,RUNX2,SERPINA1,SERPINE2,SPP1,SYK,TMEM176A,TPH1,TYROBP,VCAM1,XPR1	39 (8)	7
IRF7	0.524	transcription regulator	26S PROTEASOME (complex),AKT (family),AKT1,AMBRA1,ATF3,ATF4,ATF6,BCL2L1,DDIT3,EIF4E,EPO,ERK (family),ESR1,FOXO1,FOXO3,HIF1A,IRF7,IRS1,IRS2,JAK1,JNK (family),MAPT,MTOR,MYC,NFE2L2,NFKB (complex),NR3C1,PI3K (complex),PPARGC1A,PRDM1,PRKAA (family),PRKAA1,PRKAA2,PRKCA,PRKCD,RAC1,RAF1,RELA,RICTOR,RORC,RUNX2,SGK1,SIRT1,SREBF1,STAT1,STAT3,STAT5A/B (family),STIM1,TFEB,TSC1,TSC2,VHL,YAP1	3		-0.131	4.31E-12	4.38E-02	AASS,ABCA1,ABCD3,ACADL,ADAM28,ADAM8,ADAMTS9,ADARB1,ADRA2A,AFF3,AIF1,ALDH1B1,AMIGO2,AMPD3,ANGPTL1,ANKH,ANKRD46,ANO1,ANO5,APCDD1,APOC1,AQP9,ARHGAP18,ARHGEF9,ARL11,ARL4C,BAG2,BCAT1,BCL2A1,BLNK,BMPR1A,C2,C3AR1,C4B,CA12,CAB39L,CALHM6,CAP2,CAPG,CARD16,CASP1,CASQ2,CCL19,CCL5,CCL8,CCPG1,CD14,CD163,CD28,CD300A,CD36,CD37,CD4,CD48,CD52,CD53,CD86,CEMIP,CEP70,CFI,CFL2,CLEC2B,CLEC7A,CPM,CSF1R,CSTA,CTPS1,CTSC,C…	232 (53)	53
8-bromo-cAMP		chemical reagent	8-bromo-cAMP,ABCA1,AKT (family),AKT1,CAV1,CDK2,CIITA,CREB (family),CREB1,CREM,CYP1B1,DIO2,DIO3,DRD2,ERK (family),ERK1/2 (family),ESR1,ESTROGEN RECEPTOR (family),GNA13,HDAC4,HRAS,IGF1R,INSR,JNK (family),JUN,KCNJ2,LOX,MAPK8,MEK (family),NR1H3,P38 MAPK (family),PFKFB3,PGR,PI3K (complex),PKA (complex),PPARG,PTK2,PTPN11,RAF1,RAP1 (family),RAS (family),SOX9,STAR,STAT5A/B (family),THRB,TIMP1	2		-0.127	7.60E-18	1.46E-02	AASS,ABCA1,ABCD3,ACP5,ADAM28,ADAM8,ADGRA3,AGTR1,AK3,ALDH3A2,ALOX5,ANKH,ANPEP,APOC1,AQP9,ARHGAP18,ARHGEF9,ARL4C,C1QA,C1QB,C1QC,CA12,CAP2,CAPG,CARMIL1,CASQ2,CCL19,CCPG1,CD209,CD300A,CD4,CD48,CD53,CD84,CDH19,CDKN3,CEP70,CFL2,CKB,CKS2,CLIP1,CNN1,COL13A1,COL14A1,COL4A5,CORO1A,CP,CPM,CSF2RB,CSPG4,CSTA,CTPS1,CTSB,CTSC,CTSS,CXADR,CXCL14,CXCL16,CXCL2,CYBA,CYP1B1,DAB2,DAPK1,DLG1,DMD,DNAJB4,DNAJC21,EDN1,EIF…	248 (46)	46
Reg3b		other	NFKB (complex),Reg3b,STAT3	2		-0.108	1.52E-14	6.80E-03	ABCD3,ABCG1,ADAMTS9,ADRA2A,AIF1,ALDH1B1,AMPD3,APOE,BAG2,BAMBI,BCL2A1,CALHM6,CASP1,CCL3,CCL4,CCL8,CCR1,CD163,CD209,CD74,CD83,CD86,CEP70,CHI3L1,CP,CTSB,CXCL14,CXCL2,CXCL5,CYBB,EDN1,ENPP1,FABP5,FCER1G,FCGR1A,FGF2,GPR34,GPR65,HAVCR2,HDAC9,HP,IER3,IFI30,IL10RA,IL32,IL7,IL7R,ITGAL,ITGAM,ITGB2,JAK2,KYNU,MAF,MAFB,MAP2,MMP12,MMP7,MMP9,MYLK,ODC1,PECAM1,PGR,PLAUR,PPP1R9A,PTAFR,RRAS2,RRM2,RUNX2,SELPLG,SERPIN…	85 (3)	3
fish oils		chemical drug	fish oils,NFKB (complex),STAT3	2		-0.108	5.05E-14	1.30E-02	ABCD3,ABCG1,ADAMTS9,ADRA2A,AIF1,ALDH1B1,AMPD3,APOE,BAG2,BAMBI,BCL2A1,CALHM6,CASP1,CCL3,CCL4,CCL8,CCR1,CD163,CD209,CD74,CD83,CD86,CEP70,CHI3L1,CP,CTSB,CXCL14,CXCL2,CXCL5,CYBB,EDN1,ENPP1,FABP5,FCER1G,FCGR1A,FGF2,GPR34,GPR65,HAVCR2,HDAC9,HP,IER3,IFI30,IL10RA,IL32,IL7,IL7R,ITGAL,ITGAM,ITGB2,JAK2,KYNU,MAF,MAFB,MAP2,MMP12,MMP7,MMP9,MYLK,ODC1,PECAM1,PGR,PIK3CG,PLAUR,PPP1R9A,PTAFR,RRAS2,RRM2,RUNX2,SELPLG…	85 (3)	3
indole-3-carbinol		chemical drug	AHR,CDK2,CDK6,CDKN1A,CDKN1B,ESR1,indole-3-carbinol,NFKB (complex),NOS3,PARP1,RB1	2		-0.078	4.29E-15	2.28E-02	AASS,ABCA1,ABCD3,ABCG1,ACP5,ACTN2,ADAMTS9,ADRA2A,AIF1,ALDH1B1,ALOX5,AMIGO2,APCDD1,AQP9,ARHGAP18,ARHGEF9,BAG2,BARD1,BCL2A1,BLNK,BMPR1B,C1QA,C1QB,C1QC,CA12,CAMK2N1,CAP2,CASP1,CASQ2,CCL19,CCL3,CCL8,CCPG1,CD14,CD28,CD4,CD74,CD84,CDKN3,CEP70,CFL2,CLEC2B,CLEC7A,CLIC4,COL13A1,COL14A1,CP,CSF2RB,CTSB,CTSC,CTSS,CX3CR1,CXADR,CXCL2,CXCL5,CXCR4,CYBB,DAB2,DCBLD2,DLG1,DMPK,DNAJC21,EDN1,EIF5A2,ELN,EMILIN2,ENAH,E…	163 (11)	11
SRC (family)		group	AKT (family),AP1 (complex),APP,AR,BLK,CAMKII (complex),CAV1,CCND1,CD3 (complex),CD46,CDC42,CDKN1B,CHUK,CSF1R,CTNNB1,EFNB1,EGFR,ENG,EPHA2,ERBB2,ERK (family),ERK1/2 (family),ESR1,FOCAL ADHESION KINASE (family),FOSL1,FOXO1,FOXO3,HIPK2,HRAS,IGF1R,IKBKB,INPP5D,ITK,JAK2,JNK (family),LCK,LYN,MAPK1,MAPT,MEK (family),MET,MMP14,MTOR,MYC,NCF1,NFKB (complex),NFKBIA,NGEF,NOS2,NTRK2,P38 MAPK (family),PDGFR (fa…	2		-0.060	6.92E-14	7.50E-03	AASS,ABCD3,ACADL,ACTN2,ADAM28,ADAM8,ADAMTS9,ADGRA3,ADPRHL1,AGTR1,AIF1,AIMP1,AK3,ALDH1B1,ALOX5AP,AMPD3,ANKRD28,ANKRD46,ANO1,ANPEP,APOC1,AQP9,ARHGAP18,ARHGEF9,ARL4C,BAG2,BCAT1,BHMT2,BLNK,BMPR1A,BMPR1B,BTC,C1QB,C2,C3AR1,C4B,CAP2,CARMIL1,CCL19,CCPG1,CD163,CD209,CD28,CD300A,CD36,CD48,CDC37L1,CDKN3,CEP70,CFL2,CHI3L1,CHI3L2,CKS2,CLEC7A,CLIC4,CLIP1,CNN1,COL14A1,COL4A5,COLEC12,CRYBG1,CSTA,CTPS1,CTSC,CTSZ,…	281 (82)	82
DIO1	0.070	enzyme	DIO1	1		0.000	1.20E-02	4.45E-02	SLC16A1,SLC16A3	2 (1)	1
MCC950		chemical reagent	MCC950	1		0.000	1.08E-07	5.00E-04	CASP1,CD86,CX3CR1,CXCR4,IL7,ITGA4,ITGAM,ITGAX,MMP9,PECAM1,PYCARD,SIGLEC1	12 (1)	1
GW3965		chemical reagent	GW3965	1		0.000	3.64E-06	8.90E-03	ABCA1,ABCG1,ADRA2A,APOC1,APOE,CCL5,CD86,CX3CR1,CYTIP,FABP5,IER3,IL1RN,IRF8,MMP9,PLTP,RGS1,SOCS3,TOP2A	18 (1)	1
IL17F	0.299	cytokine	IL17F	1		0.000	4.38E-06	6.90E-03	CCL19,CCL3,CCL4,CCL8,CXCL16,CXCL2,CXCL5,CXCR4,ICAM1,IL2RG,IL32,PLCL1,RUNX2,S100A9,TNFSF10,TNFSF13B	16 (1)	1
GPS2	-0.227	transcription regulator	GPS2	1		0.000	1.58E-05	1.80E-03	ABCA1,ABCG1,BLNK,CD14,CXCL2,FZD1,MBNL1,MCTP1,PGR,PID1,SGK1,VCAM1	12 (1)	1
ELANE	-0.376	peptidase	ELANE	1		0.000	2.04E-05	1.40E-03	C5AR1,CD14,CTSB,CXCL5,ELN,MMP7,MMP9,SERPINA1	8 (1)	1
PTGER4	1.130	G-protein coupled receptor	PTGER4	1		0.000	6.94E-05	2.63E-02	CP,CXCR4,CYBB,EDN1,HAVCR2,ICAM1,MAFB,MMP9,NCF2,RUNX2,SLAMF8,SPP1,ST8SIA4,TAGAP,TLR8,TNFSF10	16 (1)	1
CTSZ	0.923	peptidase	CTSZ	1		0.000	1.42E-04	5.00E-04	CD83,CD86,LILRB2,LILRB4	4 (1)	1
1810019D21Rik		other	1810019D21Rik	1		0.000	1.86E-04	8.70E-03	ADAMTSL3,EDN1,ITGB2,MMP9,PALMD,PLA2G7,SYNE1,TCEAL1,ZEB1,ZNF365	10 (1)	1
highly active antiretroviral therapy		chemical drug	highly active antiretroviral therapy	1		0.000	2.73E-04	6.10E-03	CD4,CXCR4,IL7,IL7R	4 (1)	1
H-[1,2,4]oxadiazolo[4,3-alpha]quinoxalin-1-one		chemical reagent	H-[1,2,4]oxadiazolo[4,3-alpha]quinoxalin-1-one	1		0.000	3.77E-04	8.60E-03	CD83,CD86,ICAM1,MMP9,PLAUR,PRKG1	6 (1)	1
DHX36	-0.280	enzyme	DHX36	1		0.000	6.29E-04	1.21E-02	ACTN2,CASQ2,FLNC,PLN,RYR2,TPM1	6 (1)	1
MM-589		chemical reagent	MM-589	1		0.000	6.91E-04	2.99E-02	ACTN2,CAP2,ELN,HOPX,KCNJ5,MMP16,POSTN,RYR2	8 (1)	1
PTC-209		chemical reagent	PTC-209	1		0.000	9.47E-04	3.87E-02	ACTN2,CAP2,ELN,HOPX,KCNJ5,MMP16,POSTN,RYR2	8 (1)	1
SR 144528		chemical reagent	SR 144528	1		0.000	1.15E-03	6.00E-03	CCL4,CCR1,ICAM1,IL1RN	4 (1)	1
COLLAGEN TYPE I (family)		group	COLLAGEN TYPE I (family)	1		0.000	1.23E-03	1.80E-02	CCL18,CFL2,IL1RN,MSR1,RIT1,ZEB1	6 (1)	1
MTA3	-0.187	transcription regulator	MTA3	1		0.000	1.66E-03	2.96E-02	BLNK,CCL3,PRDM1,SYK	4 (1)	1
CLEC2D	0.413	transmembrane receptor	CLEC2D	1		0.000	2.13E-03	1.38E-02	CD83,CXCR4	2 (1)	1
KT 5926		chemical drug	KT 5926	1		0.000	2.13E-03	1.11E-02	CD14,VCAM1	2 (1)	1
APH-1 (family)		group	APH-1 (family)	1		0.000	2.19E-03	4.68E-02	APOE,C3AR1,CD83,CTSB,CTSS,IL7R,RAMP1,SELPLG	8 (1)	1
calcium chloride		chemical drug	calcium chloride	1		0.000	2.32E-03	3.49E-02	ANKH,ENPP1,MMP12,MMP9	4 (1)	1
aloxistatin		chemical - protease inhibitor	aloxistatin	1		0.000	2.32E-03	3.54E-02	CD74,FGF2,HLA-DMA,ITGAM	4 (1)	1
CD209	1.068	other	CD209	1		0.000	2.32E-03	2.03E-02	CCL3,CCL4,CD86,MMP9	4 (1)	1
UPF2	-0.110	other	UPF2	1		0.000	2.61E-03	2.76E-02	CAMK2N1,CCL5,MPPED2,PTPN21,TNFAIP3,TSPAN8	6 (1)	1
prostaglandin E1		chemical - endogenous mammalian	prostaglandin E1	1		0.000	3.12E-03	1.94E-02	CD14,CD86,ICAM1,RRM2	4 (1)	1
cannabinoid		chemical drug	cannabinoid	1		0.000	6.20E-03	2.91E-02	CXCR4,ICAM1	2 (1)	1
DEFA1	-0.857	other	DEFA1	1		0.000	6.20E-03	2.48E-02	CASP1,CD4	2 (1)	1
LY117018		chemical drug	LY117018	1		0.000	6.20E-03	3.21E-02	ELN,PGR	2 (1)	1
IGA (complex)		complex	IGA (complex)	1		0.000	6.65E-03	4.34E-02	CCL3,CD86,FCGR1A,FCGR2B	4 (1)	1
BCL2L11	0.696	other	BCL2L11	1		0.000	8.24E-03	3.12E-02	CCL5,CD36,CD84,HDAC9	4 (1)	1
NUP98-HOXA9		fusion gene/product	NUP98-HOXA9	1		0.000	1.20E-02	3.62E-02	MSI2,RAP1A	2 (1)	1
PU-H71		chemical drug	PU-H71	1		0.000	1.20E-02	4.74E-02	JAK2,SYK	2 (1)	1
RAPSN	0.063	other	RAPSN	1		0.000	1.20E-02	5.00E-02	JAK2,SOCS3	2 (1)	1
Rp-8-Br-cGMPS		chemical - kinase inhibitor	Rp-8-Br-cGMPS	1		0.000	1.20E-02	4.05E-02	ITGAM,RYR2	2 (1)	1
riociguat		chemical drug	riociguat	1		0.000	1.20E-02	4.45E-02	PHACTR1,SPP1	2 (1)	1
miR-660-3p (miRNAs w/seed CCUCCUG)		mature microRNA	miR-660-3p (miRNAs w/seed CCUCCUG)	1		0.000	1.20E-02	4.38E-02	APOC1,TGFB2	2 (1)	1
3'-O-(4-benzoyl)benzoyladenosine 5'-triphosphate		chemical reagent	3'-O-(4-benzoyl)benzoyladenosine 5'-triphosphate	1		0.000	3.84E-02	4.38E-02	CXCR4,P2RX7	2 (1)	1
PKD2	-0.691	ion channel	JAK2,JUN,MAP2K1,NFKB (complex),PKD2,STAT1,TNNI3	2		0.000	3.05E-13	2.44E-02	ABCA1,ABCD3,ABCG1,ACP5,ADAMTS9,ADRA2A,ALDH1B1,ALDH1L1,BAG2,BAMBI,BCL2A1,C3AR1,C4B,CALHM6,CCL4,CCL8,CCR1,CD14,CD36,CD74,CD83,CSF1R,CSTA,CTSB,CTSS,CX3CR1,CXCL16,CXCL2,CXCR4,CYBB,EDN1,ENPP1,ETS1,FABP5,FCER1G,FCGR1A,GPR34,HAVCR2,HDAC9,HK2,IER3,IFI30,IL10RA,IL1RN,IL31RA,IL32,IL7R,IRF8,ITGAL,ITGAM,ITGAX,JAK2,KYNU,LY96,MMP12,MMP7,MYLK,ODC1,OLFM4,PECAM1,PHACTR1,PRDM1,PTPN6,RUNX2,SAA1,SAA2,SELPLG,SH3RF1,S…	84 (7)	6
9-keto-12-oxo-10-dodecenoic acid 2-lyso-phosphocholine ester		chemical - endogenous mammalian	9-keto-12-oxo-10-dodecenoic acid 2-lyso-phosphocholine ester,ADCY6,LIMA1,LYN,PLCG2,SYK/ZAP (family)	2		0.000	4.78E-09	4.00E-04	C1QA,C1QB,C5AR1,CD36,CD74,CD86,CXCL5,ETS1,FGF2,ICAM1,IL7R,ITGAM,ITGAX,MMP12,MMP7,MS4A4A,PLN,PTGS1,PTPRC,SOCS3,SPP1,TNFSF10,TREM2,VCAM1	24 (6)	5
TRANSGLUTAMINASE (family)		group	GAPDH,PDGFR (family),TRANSGLUTAMINASE (family)	2		0.000	5.86E-04	3.76E-02	C2,CCL3,CCL4,ENPP1,FCER1G,NUB1,SPP1,TNC	8 (3)	2
PCOLCE	0.554	other	MMP (family),MMP2,PCOLCE	2		0.000	5.86E-04	3.73E-02	CCL5,CSF1R,CSF2RB,IL1RN,IL2RG,ITGAM,JAK2,MMP9	8 (3)	2
thiol		chemical - endogenous mammalian	F3,MMP9,thiol	2		0.000	1.58E-08	7.90E-03	ACP5,C1QB,C1QC,CARMIL1,CCL3,CCL5,CCR1,CD52,CD74,CTSB,CX3CR1,CXCL14,CXCR4,CYBB,FERMT2,ICAM1,IL1RN,IL7,IL7R,ITGAM,LCP1,MMP12,MMP9,NABP1,NUB1,PAK3,S100A9,SERPINA1,SERPINE2,TMEM176A,TNFRSF11A,TREM2,TRIM14,TYROBP,VCAM1,XPR1	36 (3)	2
BDKR (family)		group	BCAR1,BDKR (family),FOCAL ADHESION KINASE (family),G PROTEIN (complex),GNAQ,PKC (family),PLC (family),PXN	2		0.000	1.97E-07	3.03E-02	ABCA1,BMPR1A,C15orf48,CD36,CD4,CNN1,CTSB,CXCR4,CYP1B1,DMD,EDN1,FGF2,ICAM1,ITGB2,KRT14,LIPA,LMCD1,MMP7,MMP9,NR4A3,ODC1,PALLD,PGR,PLAUR,RALA,SOCS3,TGFB2,TNFRSF11A,VCAM1,VCL	30 (8)	7
miR-345-3p inhibitor		chemical reagent	HNRNPU,miR-345-3p inhibitor	2		0.000	2.59E-04	3.49E-02	APOE,C1QA,C1QB,C1QC,GRIA2,MMP12,PERP,SCD,SPP1,TGFB2,TREM2,VCAM1	12 (2)	2
CCK RECEPTOR (family)		group	CCK RECEPTOR (family),FOCAL ADHESION KINASE (family),PLC (family),PXN	2		0.000	6.91E-04	2.86E-02	ICAM1,ITGB2,KRT14,ODC1,PALLD,TNFRSF11A,VCAM1,VCL	8 (4)	3
CEBPA gene: LEF1		complex	CDK2,CDK4,CEBPA,CEBPA gene: LEF1,CREBBP,CTNNB1,FOXO3,GADD45A,IL6ST,JAG1,LEF1,PPARG,PTPN11,RUNX2,RXR/VDR/VITAMIN D3 (complex),SREBF1,STAT3,TYK2	3		0.000	1.71E-20	8.00E-04	AASS,ACADL,ALDH1B1,ALOX5AP,AMPD3,APCDD1,APOE,ARHGEF26,ARL4C,ARRB2,BAMBI,BARD1,BCL2A1,C1QA,C3AR1,C3orf70,C5AR1,CALHM6,CAMK2G,CAP2,CCL3,CCL4,CCL5,CCR1,CD14,CD163,CD209,CD36,CD4,CD74,CD83,CD86,CEP70,CFI,CHI3L1,COL13A1,COL4A5,CP,CSF1R,CTSS,CX3CR1,CXADR,CXCL2,CXCL5,CYBA,CYBB,CYP1B1,EIF4E,ELN,EMCN,EMILIN2,ENAH,ENPP1,ENY2,FCER1G,FCGR1A,FGF2,FZD1,GPR65,GRIA2,GRIA3,GULP1,HAVCR2,HDAC9,HEYL,HPR,IER3,IFI30,I…	158 (18)	17
LGR5	-0.624	transmembrane receptor	AKT1,BCL2L11,CDC42,CREBBP,CTNNB1,DDX17,ELK1,ERK (family),ESR1,IQGAP1,IRF3,JNK (family),KAT5,LATS (family),LCK,LEF1,LGR5,LRP6,MAP2K1/2 (family),MAPK1,MAPK14,MET,MTOR,NFATC2,NOTCH3,RAF1,RELA,RSPO1,SHH,SMAD2,SMAD2/3 (family),STAT1,TBK1,TEAD (family),TEAD1,TP73,XBP1,YAP1	3		0.000	1.66E-18	1.10E-03	AASS,ABCG1,ACADL,ACTN2,ADARB1,ALOX5,ALOX5AP,ANKH,ANKRD46,ANPEP,AQP9,ARHGAP18,ARHGEF26,ARHGEF9,ARID5B,ARL4C,BAMBI,BMPR1B,C1QA,C1QC,C3orf70,C4B,CA12,CAB39L,CALHM6,CAMK2G,CAMK2N1,CAP2,CASQ2,CCPG1,CCR1,CD209,CD28,CD36,CD37,CD74,CD84,CDKN3,CEP70,CFL2,CKS2,CLEC7A,CLIC4,CNN1,COL14A1,COL4A5,CP,CRYBG1,CTSC,CTSZ,CX3CR1,CXADR,CXCL2,CXCR4,CYBA,CYTIP,DEPTOR,DMD,DNAJC21,DOCK8,DSTN,EDN1,EIF5A2,EMCN,EMILIN2,ENAH…	232 (38)	38
RC3H1	-0.132	enzyme	26S PROTEASOME (complex),AKT (family),AKT1,AR,BCAR1,BCL2L1,CDC42,CEBPA,CHUK,CREB (family),CTNNB1,EIF4E,ERK (family),ESR1,FOS,FOXO1,FOXO3,GATA4,HIF1A,IL21R,JNK (family),JUN,MAPT,MET,mir-21 (includes others),MMP2,MMP9,MTOR,MYC,NFKB (complex),NFKB (family),NR3C1,P38 MAPK (family),PKM,PPARGC1A,PRDM1,PRKAA (family),PRKAA1,PRKAA2,PRKCA,PRKCD,PTK2,RAC1,RAF1,RC3H1,RELA,RICTOR,RORC,SIRT1,SREBF1,STAT3,STIM…	3		0.000	1.06E-13	1.74E-02	AASS,ABCD3,ACADL,ACTG2,ACTN2,ADAM8,ADARB1,ADGRA3,ADRA2A,AFF3,AIF1,ALDH1B1,AMIGO2,AMPD3,ANGPTL1,ANKH,ANKRD46,ANO1,ANO5,APCDD1,APOC1,AQP9,ARHGAP18,ARHGEF9,ARID5B,ARL11,ARL4C,BAG2,BCAT1,BCL2A1,BLNK,BMPR1A,C1QB,C2,C3AR1,C5AR1,CAB39L,CALHM6,CAP2,CAPG,CAPN6,CARMIL1,CASP1,CCL5,CCPG1,CCR1,CD163,CD180,CD209,CD28,CD36,CD37,CD4,CD48,CD53,CEMIP,CEP70,CFI,CFL2,CHI3L1,CLDND1,CLEC2B,CLEC5A,CLEC7A,COL4A5,CP,CPM,…	260 (58)	58
PDLIM5	-0.930	other	APP,AR,BLK,CAMKII (complex),CAV1,CCND1,CD3 (complex),CDC42,CDKN1B,CHUK,CSF1R,CTNNB1,EGFR,ENG,EPHA2,ERBB2,ERK (family),ERK1/2 (family),ESR1,FOCAL ADHESION KINASE (family),FOSL1,FOXO1,FOXO3,HES1,HIPK2,HRAS,ID2,IGF1R,IKBKB,INPP5D,ITK,JAK2,JNK (family),LCK,LYN,MAPK1,MAPT,MEK (family),MET,MMP14,MTOR,MYC,NCF1,NFKB (complex),NFKBIA,NGEF,NOS2,NTRK2,P38 MAPK (family),PDLIM5,PGR,PI3K (complex),PKC (family)…	3		0.059	5.05E-16	1.10E-03	AASS,ABCD3,ACADL,ACTN2,ADAM28,ADAM8,ADAMTS9,ADGRA3,ADPRHL1,AGTR1,AIF1,AIMP1,AK3,ALDH1B1,ALOX5AP,AMPD3,ANKRD28,ANKRD46,ANO1,ANPEP,APOC1,AQP9,ARHGAP18,ARHGEF9,ARL4C,ASB2,BAG2,BCAT1,BHMT2,BLNK,BMPR1A,BMPR1B,BTC,C1QB,C2,C3AR1,C4B,CAP2,CARMIL1,CCL19,CCL5,CCPG1,CCR1,CD163,CD209,CD28,CD300A,CD36,CD48,CDC37L1,CFL2,CHI3L1,CHI3L2,CKS2,CLEC7A,CLIC4,CLIP1,CNN1,COL14A1,COL4A5,COLEC12,CRYBG1,CSF2RB,CSTA,CTPS1,…	291 (81)	80
Ly6a (includes others)		other	AKT (family),AP1 (complex),APP,AR,BLK,CAMKII (complex),CAV1,CCND1,CD3 (complex),CD46,CDC42,CDKN1B,CHUK,CSF1R,CTNNB1,EFNB1,EGFR,ENG,EPHA2,ERBB2,ERK (family),ERK1/2 (family),ESR1,FOCAL ADHESION KINASE (family),FOSL1,FOXO1,FOXO3,HIPK2,HRAS,IGF1R,IKBKB,INPP5D,ITK,JAK2,JNK (family),LCK,Ly6a (includes others),LYN,MAPK1,MAPT,MEK (family),MET,MMP14,MTOR,MYC,NCF1,NFKB (complex),NFKBIA,NGEF,NOS2,NTRK2,P38 …	3		0.119	4.10E-14	6.20E-03	AASS,ABCD3,ACADL,ACTN2,ADAM28,ADAM8,ADAMTS9,ADGRA3,ADPRHL1,AGTR1,AIF1,AIMP1,AK3,ALDH1B1,ALOX5AP,AMPD3,ANKRD28,ANKRD46,ANO1,ANPEP,APOC1,AQP9,ARHGAP18,ARHGEF9,ARL4C,BAG2,BCAT1,BHMT2,BLNK,BMPR1A,BMPR1B,BTC,C1QB,C2,C3AR1,C4B,CAP2,CARMIL1,CCL19,CCPG1,CD163,CD209,CD28,CD300A,CD36,CD48,CDC37L1,CDKN3,CEP70,CFL2,CHI3L1,CHI3L2,CKS2,CLEC7A,CLIC4,CLIP1,CNN1,COL14A1,COL4A5,COLEC12,CRYBG1,CSTA,CTPS1,CTSC,CTSZ,…	282 (83)	83
FIBRINOGEN (family)		group	FCER1G,FIBRINOGEN (family),ITGB3,PLCG2,PTK2,PTPN11,PTPN6,SMAD2,SYK,TLR4,WAS	2		0.130	4.85E-11	1.57E-02	BAMBI,BMPR1B,C1QA,C1QB,CCL3,CCL4,CCL5,CD74,CSPG4,CXCL2,CXCR4,CYBB,EDN1,ENY2,ETS1,FCER1G,FCGR1A,FGF2,GIMAP7,GPLD1,GPR34,HK2,HP,IL1RN,IRF8,ITGAX,ITGB2,LEFTY2,LIMS1,MARCKS,MARCO,MMP7,MS4A4A,NCF2,OLFM4,PALLD,PERP,PGR,PLAUR,PLEK,PLN,PTGS1,PTPRC,SELPLG,SERPINE2,SMPDL3A,SOCS3,SPP1,SUB1,TAGAP,TLR2,TNC,TNFSF13B,TPM1,TPM2,TREM1,TREM2,UBE2V2,VCAM1	59 (11)	10
TDG	0.338	enzyme	CBP/P300 (family),CREBBP,DNMT3A,TDG	2		0.146	6.33E-11	1.80E-03	ABCA1,ADAMTS9,ADCY5,BLNK,CAMK2G,CASQ2,CCL3,CCL5,CD4,CD74,CXCL2,CXCL5,CXCR4,CYBB,FCER1G,GRIA2,GRIA3,IL10RA,IL31RA,IL7R,IRF8,JCHAIN,KRT14,MMP9,NABP1,P2RX7,PGR,PIK3CG,PLA2G7,PLCB4,POU2AF1,PTGS1,PTPRC,RRAS2,RUNX2,RYR2,S100A9,SERPINE2,SPP1,SSBP2,ST14,SYK,TLR2,TLR7,TNC,VCAM1,ZNF521	47 (4)	3
CD79A	0.678	transmembrane receptor	ABL1,ACTB,ACTG1,AHCY,BLK,CD79A,CDK2,G3BP1,IKZF3,INPP5D,LCK,LDHA,LDHB,LYN,MAPK1,MAPK14,MAPK3,PEBP1,PIK3AP1,PIK3R1,PLCG2,PRKCD,PRMT1,PTPN11,PTPN6,SYK,VASP,WAS,YBX1	2		0.191	2.08E-15	9.90E-03	ABCG1,ACP5,ADPRHL1,ALOX5AP,ANPEP,APCDD1,APOC1,BARD1,BCL2A1,BLNK,BMPR1B,C1QA,C1QB,C5AR1,CCL3,CCL4,CD14,CD83,CD84,CEMIP,CNN1,COLEC12,CRYBG1,CSTA,CTSB,CTSS,CXCL16,CXCL2,CXCL5,CXCR4,DEPTOR,DSTN,EDN1,ELN,ENY2,FAM20A,FCER1G,FCGR1A,FCGR3B,FEM1B,FGF2,FLNC,FZD1,GIMAP7,GLS,GPLD1,GPRC5A,HDAC9,HK2,HLA-DMA,HLA-DRA,HP,IER3,IGHG1,IGHM,IL2RG,IL32,IL7R,INAFM2,IRF8,ITGA1,ITGA4,ITGAL,ITGAX,JAK2,JCHAIN,MARCKS,MMP16,…	110 (29)	29
MITF-M dimer:BAF complex:TYRP1 gene		complex	ACTB,ACTL6A,AR,ARID1A,BRCA1,CDKN1A,CDKN2A,E2F1,ESR1,ESTROGEN RECEPTOR (family),GLB1,ITGB1,MITF,MITF-M dimer:BAF complex:TYRP1 gene,MYC,NR3C1,PPARG,RB1,RHOA,SMARCA2,SMARCA4,SMARCB1,SMARCC1,SMARCD1,SMARCD3,SMARCE1,SRF,SS18,STAT3,TP53	3		0.236	2.90E-18	2.68E-02	AASS,ABAT,ABCA1,ABCD3,ABRACL,ACP5,ACTG2,ACTN2,ADARB1,ADGRA3,AGTR1,AK3,ALOX5,ALOX5AP,AMIGO2,AMPD3,AMPH,ANKH,ANKRD6,ANO1,APCDD1,APOC1,APOE,AQP9,ARHGAP18,ARHGAP30,ARHGEF9,ARID5B,ARRB2,BAMBI,BMPR1A,BMPR1B,C1orf74,C1QA,C1QB,CA12,CALHM6,CAMK2N1,CAP2,CAPG,CARD10,CARD16,CASP1,CCL18,CCL4,CCPG1,CD14,CD163,CD209,CD28,CD36,CD48,CD52,CD83,CD86,CDH19,CEMIP,CEP55,CFL2,CHI3L1,CHMP4C,CLDND1,CNN1,CNTN1,COL14A1,COL…	288 (30)	27
picrotoxin		chemical toxicant	AKT (family),AP1 (complex),APP,AR,BLK,CAMKII (complex),CAV1,CCND1,CD3 (complex),CD46,CDC42,CDKN1B,CHUK,CSF1R,CTNNB1,EFNB1,EGFR,ENG,EPHA2,ERBB2,ERK (family),ERK1/2 (family),ESR1,FOCAL ADHESION KINASE (family),FOSL1,FOXO1,FOXO3,GABA RECEPTOR (complex),GABA-A RECEPTOR (complex),HIPK2,HRAS,IGF1R,IKBKB,INPP5D,ITK,JAK2,JNK (family),LCK,LYN,MAPK1,MAPT,MEK (family),MET,MMP14,MTOR,MYC,NCF1,NFKB (complex),…	3		0.237	2.14E-14	5.10E-03	AASS,ABCD3,ACADL,ACTN2,ADAM28,ADAM8,ADAMTS9,ADGRA3,ADPRHL1,ADRA2A,AGTR1,AIF1,AIMP1,AK3,ALDH1B1,ALOX5AP,AMPD3,ANKRD28,ANKRD46,ANO1,ANPEP,APOC1,AQP9,ARHGAP18,ARHGEF9,ARL4C,BAG2,BCAT1,BHMT2,BLNK,BMPR1A,BMPR1B,BTC,C1QB,C2,C3AR1,C4B,CAP2,CARMIL1,CCL19,CCPG1,CD163,CD209,CD28,CD300A,CD36,CD48,CDC37L1,CDKN3,CEP70,CFL2,CHI3L1,CHI3L2,CKS2,CLEC7A,CLIC4,CLIP1,CNN1,COL14A1,COL4A5,COLEC12,CRYBG1,CSTA,CTPS1,CTS…	284 (85)	84
HCRTR1	0.043	G-protein coupled receptor	ADCY (family),GNAQ,HCRTR1,NFKB (family),PI3K (complex),PPARG,PTPN11	2		0.239	5.65E-14	5.70E-03	AASS,ABCA1,ABCG1,ADAM28,ALOX5AP,APOE,BCL2A1,BMPR1A,C15orf48,CASP1,CCL3,CCR1,CD14,CD36,CD86,CNN1,CTPS1,CXCL14,CXCL2,CXCL5,CXCR4,CYBA,CYP1B1,EDN1,ENY2,ETS1,FABP5,FCGR1A,FGF2,HP,IL1RN,IL32,IL7R,ITGAM,ITGB2,LMCD1,MAP2,MARCKS,MCAM,ME1,MYLK,ODC1,OLFM4,PDE3B,PECAM1,PERP,PGR,PIK3CG,PLN,POSTN,PPP2R2B,PRDM1,RBP4,RRM2,RUNX2,S100A9,SCD,SGK1,SOCS3,SORBS1,SPP1,SUB1,TGFB2,TNFRSF11A,TNFSF10,TPM2,TREM1,UCP2,VAMP8…	70 (7)	6
TAL1	0.626	transcription regulator	TAL1	1		0.243	6.25E-05	1.39E-02	ACP5,CDKN3,CEP70,ETS1,ICAM1,IL31RA,KIF20A,LCORL,MARCKS,MCTP1,NCAPG,PTGER4,RNASE6,SYK,TNFAIP3,TNFSF10,ZBTB21	17 (1)	1
MT3	0.085	other	ABL1,MT3,NTRK2	2		0.243	4.57E-05	2.72E-02	CAP2,CASP1,CTSB,CYTH4,DAB2,DAPK1,DOCK2,IER3,IKZF1,MAF,MMP9,PYCARD,RIMS3,RUNX2,SPP1,TGFB2,TNFSF10	17 (3)	2
PLCG2	0.910	enzyme	PLCG2	1		0.258	1.32E-08	1.00E-04	C1QA,C1QB,CD36,CD74,FGF2,ICAM1,ITGAM,ITGAX,MMP12,MS4A4A,PTGS1,PTPRC,SPP1,TNFSF10,TREM2	15 (1)	1
AP2M1	-0.044	other	AP2M1,NTRK2	2		0.258	9.68E-06	3.90E-03	CAP2,CASP1,CD4,CD74,CYTH4,DAB2,DAPK1,DOCK2,IKZF1,MAF,PYCARD,RIMS3,RUNX2,SPP1,TNFSF10	15 (2)	2
(2-(trimethylammonium)ethyl)methanethiosulfonate		chemical reagent	(2-(trimethylammonium)ethyl)methanethiosulfonate,CFTR,SLC4A1,SLC6A4,SLC8A1	2		0.258	3.52E-04	4.08E-02	ABCA1,BLNK,CAPG,CCL5,CFI,EDN1,FCER1G,FCGR1A,HADH,ICAM1,SCP2,SOCS3,TNFAIP3,TPH1,VCAM1	15 (5)	4
cantharidin		chemical drug	AHR,cantharidin,CASP8,CTSK,ERK1/2 (family),MAPK8,MMP2,P38 MAPK (family),PI3K (complex),PKC (family),PPP2CA,RAF1,SP1,STAT3	2		0.260	1.17E-15	3.94E-02	ACP5,ADAM28,ADARB1,AGTR1,ALDH1B1,ALDH3A2,ALOX5,ALOX5AP,AMIGO2,AMPD3,ANKH,APOE,BAG2,BAMBI,BCL2A1,BMP2K,BMPR1B,C1QA,C1QB,C1QC,CALHM6,CAMK2N1,CASP1,CCL19,CCL8,CCR1,CD14,CD163,CD209,CD28,CD37,CD74,CD83,CD84,CD86,CEP70,CHI3L1,CLEC2B,CNN1,COL13A1,COL14A1,COL4A5,CP,CSF1R,CX3CR1,CXCL14,CXCL16,CXCL2,CXCL5,CYP1B1,DAPK1,DCBLD2,DMD,ELN,EMCN,EMILIN2,EVI2B,FCER1G,FCGR1A,FZD1,GK,GPR65,GPRC5A,GRIA2,HDAC9,HLA-DMA…	133 (14)	14
TUBULIN (complex)		complex	AKT (family),AKT1,AKT2,AP2M1,ATF2,ATXN1,CAMKII (complex),CD38,CDK2,CREB (family),CREB1,EIF4EBP1,ERK (family),ESR1,FOXO1,FOXO3,GNA11,GNAQ,GRIN1,IKBKG,IRF3,IRS1,JAK2,L-TYPE CALCIUM CHANNEL (complex),MAP2K1,MAP2K1/2 (family),MAPK (family),MAPK1,MAPK3,MAPK8,MAPT,MBP,MEK (family),MET,NCOA1,NFKB (complex),PDPK1,PI3K (complex),PKC (family),PKD2,PLCB1,PP2A (complex),PPP2CA,PRMT1,RELA,SLC6A4,SP1,STAT1,STA…	3		0.260	4.57E-14	1.03E-02	AASS,ABAT,ABCD3,ABCG1,ADAM28,ADAMTS9,ADARB1,ADRA2A,AGTR1,AIF1,AK3,ALDH1B1,ALDH1L1,ALOX5AP,AMIGO2,AMPD3,ANO1,ANPEP,APCDD1,AQP9,ARHGAP18,ARHGEF9,ARRB2,BAMBI,BARD1,BLNK,BMPR1A,C15orf48,C1QA,C1QC,C4B,CA12,CAMK2N1,CAP2,CASQ2,CCL19,CCPG1,CD163,CD209,CD28,CD300A,CD74,CD84,CEP55,CEP70,CFL2,CHI3L1,CHMP4C,CKB,CLEC7A,CLIC4,CNN1,COL13A1,COL14A1,CORO1A,COX11,CPM,CRYBG1,CSF2RB,CTSC,CTSZ,CX3CR1,CXADR,CXCL14,CXC…	236 (55)	50
L-buthionine (SR)-sulfoximine		chemical drug	DIO3,GCLC,L-buthionine (SR)-sulfoximine,LATS1,MAPK8,NFE2L2,YAP1	2		0.293	1.88E-12	3.71E-02	ABCA1,ACP5,ADARB1,ALOX5,ALOX5AP,ANKRD46,APOE,BTC,C1QA,C1QC,C5AR1,CCR1,CD14,CD163,CD300A,CD36,CD74,CD86,CP,CPM,CSTA,CXCL16,CXCL2,CYBB,CYTIP,DNAJB5,DSTN,EDN1,ELN,ETS1,EVI2A,F13A1,FABP5,GK,GLS,HK2,HLA-DMA,HMMR,HP,IGHM,IL1RN,IL7R,IRF8,ITGA1,ITGA4,ITGAM,JPH2,KCNJ3,LAPTM5,LCP2,LIMCH1,LST1,MAF,MCTP1,ME1,MMP12,MMP16,MMP7,MS4A7,MYOCD,MYOZ2,NAP1L1,NCF2,NCF4,NCKAP1,NPR1,OGT,OLFM4,PCDH7,PDE3B,PECAM1,PFN2,PGR…	105 (7)	6
M-MITF dimer:BAF complex:TYR gene		complex	ACTB,ACTL6A,AR,ARID1A,BRCA1,CDKN1A,CDKN2A,E2F1,ESR1,ESTROGEN RECEPTOR (family),GLB1,ITGB1,M-MITF dimer:BAF complex:TYR gene,MITF,MYC,NR3C1,PPARG,RB1,RHOA,SMARCA2,SMARCA4,SMARCB1,SMARCC1,SMARCD1,SMARCD3,SMARCE1,SRF,SS18,STAT3,TP53,TYR	3		0.294	1.71E-18	2.38E-02	AASS,ABAT,ABCA1,ABCD3,ABRACL,ACP5,ACTG2,ACTN2,ADARB1,ADGRA3,AGTR1,AK3,ALOX5,ALOX5AP,AMIGO2,AMPD3,AMPH,ANKH,ANKRD6,ANO1,APCDD1,APOC1,APOE,AQP9,ARHGAP18,ARHGAP30,ARHGEF9,ARID5B,ARRB2,BAMBI,BMPR1A,BMPR1B,C1orf74,C1QA,C1QB,CA12,CALHM6,CAMK2N1,CAP2,CAPG,CARD10,CARD16,CASP1,CCL18,CCL4,CCPG1,CCR1,CD14,CD163,CD209,CD28,CD36,CD48,CD52,CD83,CD86,CDH19,CEMIP,CEP55,CFL2,CHI3L1,CHMP4C,CLDND1,CNN1,CNTN1,COL14A…	289 (31)	28
clodronic acid		chemical drug	clodronic acid	1		0.302	1.68E-05	5.60E-03	APOE,C1QA,CD36,CD74,CD86,ICAM1,MSR1,POSTN,S100A9,SPP1,VCAM1	11 (1)	1
HCAR1	-0.033	G-protein coupled receptor	HCAR1	1		0.302	7.03E-05	7.00E-03	BCAT1,CD36,CXCR4,EDN1,HK2,ICAM1,LIMCH1,PCDH7,SLC16A1,SLC16A3,TGFB2	11 (1)	1
MAGT1	-0.401	enzyme	MAGT1,PLCG2,PRKCB,PRKCD,SYK	2		0.302	6.49E-12	3.00E-04	ABCA1,ACP5,BCL2A1,BMPR1B,C1QA,C1QB,CD36,CD4,CD74,CD83,CD86,CEMIP,CTSB,CXCL16,CXCR4,EDN1,FCER1G,FEM1B,FGF2,FZD1,GIMAP7,GPLD1,GPRC5A,IL1RN,IL2RG,IL32,ITGAM,ITGAX,JCHAIN,MMP9,MS4A4A,ODC1,PALMD,PDLIM7,PTGS1,PTPN6,PTPRC,SPP1,TAGAP,TLR2,TREM2,TRPC1,VCAM1,ZEB1	44 (5)	4
dulanermin		biologic drug	BAX,dulanermin,TNFRSF10A,TNFRSF10B	2		0.302	9.66E-05	1.87E-02	CCL5,CD14,CD28,CD4,CTSB,CTSS,IL7R,ITGAM,MMP12,MMP9,TNFSF10	11 (4)	3
P2RY4	0.070	G-protein coupled receptor	GNAQ,P2RY4	2		0.302	1.75E-04	3.10E-02	BMPR1A,C15orf48,CNN1,ICAM1,LMCD1,MMP9,PGR,PLAUR,SOCS3,TGFB2,VCAM1	11 (2)	2
TRIM14	1.080	enzyme	NFKB (complex),STAT3,TRIM14	2		0.325	1.52E-14	6.80E-03	ABCD3,ABCG1,ADAMTS9,ADRA2A,AIF1,ALDH1B1,AMPD3,APOE,BAG2,BAMBI,BCL2A1,CALHM6,CASP1,CCL3,CCL4,CCL8,CCR1,CD163,CD209,CD74,CD83,CD86,CEP70,CHI3L1,CP,CTSB,CXCL14,CXCL2,CXCL5,CYBB,EDN1,ENPP1,FABP5,FCER1G,FCGR1A,FGF2,GPR34,GPR65,HAVCR2,HDAC9,HP,IER3,IFI30,IL10RA,IL32,IL7,IL7R,ITGAL,ITGAM,ITGB2,JAK2,KYNU,MAF,MAFB,MAP2,MMP12,MMP7,MMP9,MYLK,ODC1,PECAM1,PGR,PLAUR,PPP1R9A,PTAFR,RRAS2,RRM2,RUNX2,SELPLG,SERPIN…	85 (3)	3
hyaluronic acid		chemical - endogenous mammalian	AKT1,AP1 (complex),AR,CAMKII (complex),EGFR,ELK1,EP300,ERBB2,ERBB3,ERK (family),ERK1/2 (family),ESR1,FOCAL ADHESION KINASE (family),FOXO1,hyaluronic acid,JNK (family),MAPK1,MAPK14,MAPK3,MMP2,MMP9,NFKB (complex),NOS2,P38 MAPK (family),PDGFRB,PI3K (complex),PRKCA,PRKCD,PRKCE,PTK2,RAC1,RAF1,RAS (family),RB1,RELA,RHOA,ROCK (family),ROCK1,SLC9A1,SMAD2,SMAD3,SOD (family),SRC,TGFBR1,TIMP1,TLR4,TWIST1	2		0.332	1.34E-16	5.70E-03	ABCD3,ABCG1,ACADL,ACTN2,ADAM28,ADAMTS9,ADARB1,ADGRA3,AGTR1,ALDH1B1,AMIGO2,ANPEP,AQP9,ARHGAP18,ARHGEF9,ARRB2,BAG2,BAMBI,BLNK,BTC,C1QB,C1QC,C5AR1,CA12,CAP2,CARMIL1,CASP1,CASQ2,CCL5,CCPG1,CD163,CD209,CD28,CD37,CD4,CD52,CD53,CD83,CD84,CD86,CDC37L1,CDKN3,CEMIP,CEP70,CFL2,CKS2,CLEC7A,CNN1,CPM,CRYBG1,CSF1R,CSF2RB,CSPG4,CTSC,CTSS,CX3CR1,CXADR,CXCL14,CXCL16,CXCR4,CYP1B1,DAPK1,DCBLD2,DEPTOR,DLG1,DMD,DMPK,D…	227 (47)	47
PPP2R5A	-0.220	phosphatase	AHR,BCL2,EIF4E,LIPE,MAP3K3,PPP2R5A,TNNI3	2		0.342	6.99E-14	2.00E-03	ABCA1,ACADL,ACP5,AIF1,ALOX5,AMIGO2,ARL11,BAMBI,BMPR1B,C1QA,C1QB,C1QC,C3AR1,CAMK2N1,CAPG,CCL19,CCL5,CCR1,CD14,CD28,CD4,CD52,CD84,CKS2,CLEC2B,CLEC7A,COL13A1,COL14A1,CSF1R,CSF2RB,CTSZ,CX3CR1,CXCL16,CYBA,CYBB,CYP1B1,EDN1,ELN,EMILIN2,EVI2B,FGF2,GPR65,HDAC9,HK2,HP,ICAM1,IQGAP2,ITGA11,ITGAM,MICAL2,MMP9,MSR1,NLGN1,NPNT,ODC1,PAWR,PLA2G12A,PLAUR,PRDM1,PTGER4,PTGS1,PTPRC,RBP4,RRM2,RUNX2,SAA1,SCD,SELPLG,SLAM…	77 (7)	7
SLC35C1	0.158	transporter	BCL2L11,CD274,CIP2A,ERK (family),IRF3,ITGB2,MAPK1,MAPK3,MAPK8,MEK (family),MTOR,PDCD1,PI3K (complex),PIK3CA,SELL,SELPLG,SLC35C1,STAT1,STAT3,STAT5A/B (family),STING1,SYK,TBK1,ZAP70	3		0.365	7.14E-15	3.00E-03	ACADL,ACP5,ACTG2,ADAM28,AIF1,ALOX5AP,AMPD3,ANPEP,APOE,ARL4C,BCL2A1,BMPR1B,C15orf48,C4B,CAB39L,CCL19,CCL3,CCL4,CCL5,CD14,CD163,CD86,CEP70,CHI3L1,CKS2,CLIC4,COL4A5,COLEC12,CP,CRYBG1,CSTA,CTSS,CXCL14,CXCL16,CXCL2,CXCR4,CYBA,CYP1B1,DAB2,DEPTOR,DMD,ELN,EVI2A,FABP5,FAM20A,FCGR1A,FGF2,FLNC,GIMAP7,GMFG,GPLD1,GPR37,GPR65,GRSF1,HAVCR2,HCK,HDAC9,HOPX,HP,ICAM1,IFI30,IL10RA,IL11RA,IL31RA,IL7,ITGAL,ITGAM,ITGAX…	120 (24)	23
alpha,beta-methyleneadenosine 5'-triphosphate		chemical reagent	alpha,beta-methyleneadenosine 5'-triphosphate,IKBKB,IKBKE,NFKB (complex),TBK1	2		0.372	1.55E-13	2.20E-03	ABCA1,ABCD3,ABCG1,ACP5,ADAMTS9,ADRA2A,ALDH1B1,AMPD3,APOE,BAG2,BAMBI,BCL2A1,CASP1,CCL19,CCL8,CCR1,CD74,CD83,CD86,CP,CSF1R,CTSB,CTSZ,CXCL16,CXCR4,CYBA,CYBB,CYP1B1,EDN1,ENPP1,ETS1,FABP5,FCGR1A,GPR34,HDAC9,HK2,IER3,IL10RA,IL32,IL7,IL7R,ITGAL,KYNU,MARCO,MYLK,ODC1,PCDH7,PDK3,PLAUR,PRDM1,SAA1,SELPLG,SERPINE2,SGK1,SH3RF1,SLC16A1,SLC2A12,SPP1,TFEC,TMEM176B,TNC,TNFSF10,TNFSF8,TPM2,TRPC1	65 (5)	4
GAPDH	-0.039	enzyme	GAPDH	1		0.378	9.48E-04	3.05E-02	C2,CCL3,CCL4,ENPP1,FCER1G,NUB1,SPP1	7 (1)	1
MIP1 (family)		group	CCL15,CCL3,CCL4,MIP1 (family)	2		0.378	9.48E-04	2.25E-02	CCL3,CCL4,CCR1,ICAM1,ITGAM,RYR2,RYR3	7 (4)	3
CK1ε/CK1δ (family)		group	APC,ARRB1,ASCL1,BACE1,BMAL1,CCND1,CDH1,CEBPB,CK1ε/CK1δ (family),CREB (family),CREB1,CSNK1D,CSNK1E,CTNNB1,cytarabine,DDIT3,DUSP1,EDN1,EIF4E,ELK1,ERK (family),ERK1/2 (family),ESR1,ESTROGEN RECEPTOR (family),ETV5,FOS,FOSL1,FOXO4,FUS,GATA4,HGS,MAP2K1,MAPK1,MAPKAPK2,MEF2C,METTL3,MTOR,MYC,MYCN,NCOA2,NFAT (family),NFATC1,NFATC2,NFKB (complex),NOS2,NOTCH (family),PI3K (complex),PPARG,PSEN2,PTEN,RELA,ROR2…	3		0.384	7.56E-10	3.59E-02	ABCD3,ABRACL,ACADL,ACP5,ACTG2,ACTN2,ADAM28,ADAM8,ADAMDEC1,ADAMTS9,ADRA2A,AGTR1,ALDH1L1,AMPD3,ANKH,ANKRD46,ANKRD6,ANPEP,ARHGAP18,ARHGEF26,ARHGEF9,ARL11,ATP1A2,BAMBI,BCAT1,BHMT2,BLNK,C15orf48,C1QB,C2,C5AR1,CAB39L,CALHM6,CAP2,CASQ2,CCL4,CCPG1,CCR1,CD163,CD180,CD209,CD28,CD4,CD48,CD52,CD53,CDH19,CEP70,CFL2,CHI3L1,CKS2,CLEC7A,COL4A5,COLEC12,CPM,CRYBG1,CSF2RB,CSPG4,CTSZ,CX3CR1,CXADR,CXCL14,CXCL2,CYBA,D…	244 (71)	68
gentamicin C		chemical drug	CAT,gentamicin C,SMPD1	2		0.408	5.86E-08	4.40E-03	AIF1,BCL2A1,CAPN6,CCL3,CCL4,CCL5,CD14,CD36,CP,CTSB,CXCL2,CXCR4,CYP1B1,DMD,HLA-DRA,IER3,JAK2,MMP9,SPP1,TLR2,TNC,TNFSF10,TPM1,VCAM1	24 (3)	3
BAMBI	-0.822	other	BAMBI,CEBPB,TGF BETA (family),TGFBR2	2		0.413	5.66E-12	3.15E-02	ABCA1,ACP5,ADAM8,ALOX5,ANKH,ANPEP,APCDD1,BARD1,BCAT1,BLNK,C15orf48,C1QA,C1QC,C2,C3AR1,C5AR1,CASP1,CCL4,CCL5,CCR1,CD14,CD209,CD74,CD83,CD86,CDKN3,CKB,CLIC4,CP,CTPS1,CTSC,CX3CR1,CXCL16,CXCL5,CXCR4,DAB2,DAPK1,EDN1,EMCN,FCER1G,FCGR1A,FGF2,FZD1,GPLD1,HEYL,HK2,HMMR,ICAM1,ID4,IER3,IGKC,IL11RA,IL1RN,IL32,IL7,IRF8,ITGA1,ITGAM,LCP2,LMCD1,MGAT4A,MMP7,MSR1,P2RX7,PCDHB16,PLAUR,POSTN,PRDM1,PTGS1,PTPRC,RAC2,RRM…	94 (4)	4
3-methylcholanthrene		chemical toxicant	3-methylcholanthrene,AHR,ARNT,CYP (family),CYP1A1,Cyp1a2,ESR1,MAPK14,NFKB (complex),PON1,RHOA,TP53	2		0.418	1.76E-17	2.91E-02	AASS,ABAT,ABCA1,ABCD3,ABCG1,ACADL,ACP5,ADAMTS9,ADRA2A,AGTR1,AIF1,AK3,ALDH1B1,ALOX5AP,AMIGO2,AQP9,ARHGAP18,ARHGEF9,ARRB2,BAG2,BAMBI,BCL2A1,BMPR1B,C1QA,C1QB,C1QC,CA12,CAP2,CARD10,CASP1,CASQ2,CCL19,CCL3,CCL5,CCL8,CCPG1,CD14,CD28,CD36,CD4,CD84,CD86,CEP55,CEP70,CFL2,CHMP4C,CKB,CKS2,CLEC2B,CLEC7A,CLIC4,CNN1,COL14A1,CORO1A,COX11,CSF1R,CSF2RB,CTSB,CTSC,CTSS,CX3CR1,CXADR,CXCL2,CXCL5,CYBB,CYP1B1,DAB2,DAPK1…	206 (12)	12
ITGAM	1.467	transmembrane receptor	ITGAM	1		0.447	1.41E-03	1.89E-02	APOE,C5AR1,CCL5,CD28,CD86	5 (1)	1
nickel		chemical toxicant	nickel	1		0.447	1.81E-03	4.52E-02	CD86,FGF2,ICAM1,IL1RN,PGR	5 (1)	1
POU3F1 gene:SOX10 dimer:HDAC2:SMARCA4		complex	AHR/ARNT/ARYL HYDROCARBON (complex),AR,CDK2,CDKN2A,E2F1,ESR1,GLB1,HDAC (family),HDAC2,JAK1,JAK2,POU3F1,POU3F1 gene:SOX10 dimer:HDAC2:SMARCA4,RB1,RPA1,SMARCA4,SOX10,STAT (family),STAT1,TP53	3		0.453	5.14E-17	3.27E-02	AASS,ABAT,ABCA1,ABCG1,ABRACL,ACTN2,ADGRA3,AK3,ANO1,AQP9,ARHGAP18,ARHGAP30,ARHGEF9,ARRB2,BAMBI,BARD1,BCAT1,BCL2A1,C1QA,C1QB,C4B,CA12,CALHM6,CAMK2N1,CAP2,CARD16,CASP1,CCL18,CCL3,CCL4,CCPG1,CD14,CD36,CD4,CD52,CD83,CD86,CEP55,CEP70,CFL2,CHI3L1,CHMP4C,CKS2,CLDND1,CLEC7A,CLIC4,CNN1,CNTN1,COL13A1,COL14A1,CORO1A,COX11,CP,CPM,CTSB,CTSC,CTSS,CTSZ,CX3CR1,CXADR,CXCL2,CXCL5,CXCR4,CYBB,CYP1B1,DAB2,DAPK1,DCBLD2…	239 (20)	19
TNFRSF1A	0.280	transmembrane receptor	TNFRSF1A	1		0.471	3.64E-06	1.45E-02	CCL19,CCL5,CD36,CD83,CD86,ICAM1,IER3,ITGAM,MMP7,MMP9,P2RX7,POU2AF1,PTPRC,SOCS3,SOX6,TLCD4,TNFAIP3,VCAM1	18 (1)	1
PCSK6	0.435	peptidase	MMP2,MMP9,NODAL,NR1H3,PCSK6	2		0.493	7.76E-09	1.26E-02	ABCA1,ABCG1,ACP5,APOC1,APOE,ARL4C,C1QA,CARMIL1,CCL3,CD52,CD74,CD86,CSF2RB,CTSB,CX3CR1,CXCL16,CXCR4,CYBB,FBP1,ICAM1,IL2RG,IL7R,IRF8,ITGAL,ITGAM,JAK2,MMP12,MMP9,NABP1,PLTP,SERPINA1,SERPINE2,SLC16A10,THRB,TMEM176A,TYROBP,XPR1	37 (5)	4
BMP10	0.106	growth factor	BMP10	1		0.500	1.74E-06	6.60E-03	AASS,CCR1,CD74,CD83,CFI,CX3CR1,FGF2,GPR65,ICAM1,ITGAL,MMP12,MSR1,NR4A3,SERPINE2,SMPX,VCAM1	16 (1)	1
mir-142 (includes others)		microRNA	mir-142 (includes others)	1		0.500	7.75E-06	2.30E-03	ABAT,CFL2,CLIC4,DSTN,IGLL5,ITGA1,ITGAX,MCAM,NADK2,NCKAP1,OSBPL3,PIP5K1B,RHOQ,SOCS3,STK26,TNFSF10	16 (1)	1
NEO2734		chemical drug	BET (family),BRD4,CBP/P300 (family),CREBBP,CTNNB1,EP300,ESR1,ESR2,ESTROGEN RECEPTOR (family),IL6,NEO2734,NFE2L2,NR3C2,PPARG,RELA,SMAD2/3 (family),SMAD3,STAT3,TP53	3		0.510	1.61E-16	4.07E-02	AASS,ABAT,ABCA1,ABCG1,ACP5,AIF1,AK3,ALDH1B1,ALOX5AP,AMPD3,ANKH,ANPEP,APOC1,AQP9,ARHGAP18,ARHGEF9,ARID5B,ARRB2,BAMBI,BCL2A1,BLNK,BTC,C1QA,C1QC,CALHM6,CAMK2G,CAMK2N1,CAP2,CAPG,CASP1,CASQ2,CCL19,CCL4,CCPG1,CD14,CD163,CD209,CD28,CD300A,CD36,CDH19,CEMIP,CEP55,CEP70,CFL2,CHI3L1,CHMP4C,CKB,CKS2,CLEC7A,CLIC4,CNN1,COL13A1,COL14A1,COL4A5,CORO1A,COX11,CSF1R,CTPS1,CTSC,CTSS,CXADR,CXCL16,CXCL2,CYBA,CYP1B1,CYT…	246 (19)	17
1-alkyl-2-lyso-sn-glycero-3-phosphocholine		chemical - endogenous mammalian	1-alkyl-2-lyso-sn-glycero-3-phosphocholine,MAPT,PAK2	2		0.535	7.07E-05	3.10E-02	AIF1,AMIGO2,CD14,CKB,CP,ETS1,ICAM1,ITGA1,ITGAM,MAP2,MMP9,PGR,PLAUR,ZEB1	14 (3)	2
ITGB2	2.078	transmembrane receptor	AKT (family),AKT1,CAMKII (complex),CDC42,CHUK,ERK (family),FGR,ITGB2,JAK2,MAPK1,MAPK14,MAPK3,MAPK8,MAPK9,MAPKAPK2,NFKB (complex),P38 MAPK (family),PI3K (complex),PTK2,RAC1,RHOA,STAT1,STAT3,STAT6,SYK,TYK2,VAV1,WAS	2		0.570	2.32E-16	1.29E-02	ABCD3,ABCG1,ADAM28,ADAMTS9,ADARB1,ADRA2A,AGTR1,AIF1,ALDH1B1,ALOX5AP,ANKH,ANO1,ANPEP,BAG2,BAMBI,BARD1,BCL2A1,BMPR1B,C1QC,C4B,CCL3,CCL4,CD14,CD163,CD209,CD83,CD84,CD86,CDKN3,CEP70,CHI3L1,CKS2,CPM,CRYBG1,CSPG4,CTSZ,CX3CR1,CXCL14,CXCL16,CXCL2,CXCL5,CYBA,DAB2,DEPTOR,DLG1,DMD,DTL,EIF4E,ELN,ENAH,ENPP1,FABP5,FAM20A,FCGR1A,FCGR2A,FCGR3A,FLNC,GIMAP7,GLS,GNA15,GPLD1,GPR34,GPR65,HCK,HDAC9,HK2,HLA-DMA,HLA-DMB…	151 (28)	28
CHRM3	-0.195	G-protein coupled receptor	CHRM3,CNR1,GNAQ,LEF1,MAPK (family),MAPK7,MMP9,NFAT (family),PLC (family),PLD1,PRKCSH,RHOA,SRC (family)	2		0.570	3.29E-10	4.94E-02	ACP5,AGTR1,APCDD1,APOE,ARHGEF26,ARRB2,BMPR1A,C15orf48,C1QA,C3orf70,CARMIL1,CCL3,CCL5,CD36,CD52,CD74,CD83,CNN1,CTSB,CX3CR1,CXCL5,CYBB,EDN1,EMILIN2,EVI2B,FGF2,HAVCR2,HEYL,ICAM1,IL1RN,ITGA4,JPH2,KCNJ3,LMCD1,MFAP3L,MMP12,MMP7,MMP9,NABP1,NECTIN3,NR4A3,NTN1,ODC1,PECAM1,PGR,PIK3CG,PIP5K1B,PLA2G7,PLAUR,PLCB4,PLTP,PNMA8A,PRDM1,PRKG1,RASGRP3,RBPMS,RHOH,RUNX2,SERPINA1,SERPINE2,SH3RF1,SLC41A2,SOCS3,SOX6,SPP1…	77 (13)	13
SWI/SNF (complex)		complex	ACTB,AKT1,AR,ARID1A,BCAR1,BRCA1,BRD7,CDC42,CDKN1A,CDKN1B,CDKN2A,CHUK,E2F1,ERK (family),ESR1,ESTROGEN RECEPTOR (family),GATA6,GCR/GLUCOCORTICOID DIMER (complex),GLB1,glucocorticoid,HRAS,IRS1,JUN,MAP2K1/2 (family),MAP3K1,MAPK1,MAPK14,MAPK8,MRTFA,MYCN,NFATC1,NFKB1,NR3C1,PBRM1,PHF10,PI3K (complex),PPARG,PRKCB,PTK2,RAF1,RAR/RXR/RETINOIC ACID (complex),RARA,RB1,RELA,RHOA,RXRA,RXRB,SMARCA2,SMARCA4,SMARC…	3		0.570	3.56E-16	1.14E-02	AASS,ABAT,ABCA1,ABRACL,ACP5,ACTG2,ACTN2,ADAM28,ADAMTS9,ADGRA3,AGTR1,AIF1,AIMP1,AK3,ALDH3A2,ALOX5,AMPD3,AMPH,ANKH,ANKRD46,ANKRD6,ANO1,ANPEP,AQP9,ARHGAP18,ARHGAP30,ARHGEF9,ARID5B,ARL4C,ARRB2,ASB2,BAMBI,BCAT1,BCL2A1,BLNK,BMPR1B,BTC,C1QA,C1QB,C3AR1,C5AR1,CA12,CALHM6,CAMK2N1,CAP2,CAPG,CARD10,CARD16,CASP1,CCL18,CCL19,CCL5,CCPG1,CD163,CD28,CD36,CD37,CD4,CD52,CD53,CD83,CD84,CDH19,CEMIP,CEP55,CFL2,CHI3L1,…	308 (64)	63
dextran		chemical drug	dextran	1		0.577	9.16E-04	3.90E-03	APOE,ICAM1,PRDM1	3 (1)	1
TREM2	1.021	transmembrane receptor	TREM2	1		0.577	2.24E-05	4.70E-03	BAMBI,CD36,CD86,CTSB,CX3CR1,FABP5,FGF2,IRF8,ITGAX,LIPA,TNFAIP3,TREM1	12 (1)	1
ZXDC	-0.268	transcription regulator	ZXDC	1		0.577	3.80E-04	3.50E-03	CD14,HLA-DRA,ITGAM	3 (1)	1
CYP4A11	-0.193	enzyme	CYP4A11	1		0.577	9.16E-04	8.70E-03	ABCA1,MMP9,SGK1	3 (1)	1
GPR174	0.363	G-protein coupled receptor	GPR174	1		0.577	1.41E-03	3.93E-02	ABCA1,CD180,CD86,CYBB,CYTIP,HDAC9,LAPTM5,MSRB3,PDE3B,PTPN6,PTPRJ,SLA	12 (1)	1
KRT80	-0.169	other	KRT80	1		0.577	1.77E-03	1.25E-02	HK2,MMP9,ZEB1	3 (1)	1
diacylglycerol		chemical - endogenous mammalian	diacylglycerol	1		0.577	2.99E-03	4.35E-02	CD36,ODC1,UCP2	3 (1)	1
niflumic acid		chemical drug	niflumic acid	1		0.577	4.62E-03	2.07E-02	CD86,LILRB2,LILRB4	3 (1)	1
pyrophosphate		chemical - endogenous mammalian	pyrophosphate	1		0.577	4.62E-03	4.11E-02	ANKH,ENPP1,SPP1	3 (1)	1
MS4A1	1.411	other	MS4A1	1		0.577	4.62E-03	4.01E-02	CD86,HK2,PRDM1	3 (1)	1
TGAL copolymer		biologic drug	TGAL copolymer	1		0.577	1.23E-02	4.56E-02	CCL5,CD163,IL1RN	3 (1)	1
abciximab		biologic drug	abciximab,F3,ITGAV,ITGB3,PRKCD	2		0.590	3.52E-11	8.00E-04	ABCA1,AMIGO2,BCL2A1,C1QA,C1QB,C1QC,CCR1,CD14,CD36,CD4,CEMIP,CTSB,CXCL14,CXCL16,FEM1B,FERMT2,FZD1,GPRC5A,ICAM1,IL1RN,IL2RG,IL32,IL7,ITGA1,ITGAM,JCHAIN,LCP1,LIMS1,MMP12,MMP9,NUB1,ODC1,PAK3,PALMD,PDLIM7,PLAUR,PTPN6,RUNX2,S100A9,TLR2,TNFRSF11A,TREM2,TRIM14,TRPC1,VCAM1,ZEB1	46 (5)	4
PTPN6	0.963	phosphatase	AKT (family),AKT1,BCR-ABL1,BTK,CD247,CEBPB,CTNNB1,EGFR,ERBB2,ERK (family),ESR1,HOXA10,IGF1R,IL2RB,INSR,IRAK1,IRF3,IRS1,IRS2,JAK (family),JAK1,JAK2,JAK3,JNK (family),JUN,LCK,MAPK (family),MAPK1,MAPK8,MAPK9,NFAT (family),NFAT5,NFKB (complex),NTRK1,NTRK2,P38 MAPK (family),PDGFRB,PDK1,PI3K (complex),PIP5K1C,PLCG2,PTK2B,PTPN11,PTPN6,RELA,RET,SRC,STAT1,STAT3,STAT5A/B (family),STAT6,SYK,TBK1,ZAP70	2		0.595	1.14E-13	3.34E-02	AASS,ABCD3,ABCG1,ACADL,ACTN2,ADAM28,ADAMTS9,ADARB1,ADRA2A,AIF1,ALDH1B1,ALOX5,AMPD3,ANKH,ANO1,APCDD1,AQP9,ARHGAP18,ARHGEF9,ARL4A,BAG2,BLNK,BMPR1B,BTC,C1QB,C1QC,C2,C3AR1,C4B,CA12,CAP2,CASQ2,CCL19,CCPG1,CCR1,CD163,CD209,CD28,CD300A,CD37,CD48,CD53,CD86,CDC37L1,CEP70,CFL2,CHI3L1,CKS2,CLEC7A,CLIC4,COL4A5,CORO1A,CPM,CRYBG1,CSF2RB,CTPS1,CTSC,CX3CR1,CXADR,CXCL14,CXCL16,CYBA,CYBB,CYP1B1,CYTH4,DCBLD2,DEPTOR…	229 (54)	54
PTGDR	0.313	G-protein coupled receptor	ADCY (family),JAK2,NFKB (complex),PTGDR,STAT1	2		0.602	1.27E-12	9.10E-03	ABCA1,ABCD3,ABCG1,ADAMTS9,ADRA2A,ALDH1B1,APOE,BAG2,BAMBI,BCL2A1,C4B,CALHM6,CCL4,CCL8,CD14,CD36,CD74,CD83,CTSS,CX3CR1,CXCL2,CXCL5,CXCR4,CYP1B1,EDN1,ENPP1,ETS1,FABP5,FCER1G,FCGR1A,GPR34,HAVCR2,HDAC9,IER3,IFI30,IL10RA,IL1RN,IL31RA,IL32,IL7R,IRF8,ITGAL,ITGAM,ITGAX,JAK2,KYNU,LY96,MMP9,MYLK,ODC1,PECAM1,PHACTR1,PLAUR,PRDM1,SAA1,SAA2,SELPLG,SH3RF1,SLAMF8,SLC16A3,SLC1A3,SLC2A12,SPP1,TFEC,TLR2,TNFAIP3,UCP2…	69 (5)	4
squalene		chemical - endogenous mammalian	AHR,AKT (family),AKT1,ALOX5,ARNT,ATF4,EIF2A,ERK1/2 (family),ESR1,ESR2,ESTROGEN RECEPTOR (family),GCR/GLUCOCORTICOID DIMER (complex),HMOX1,JUN,LIPOXYGENASE (family),MAPK14,MAPK8,NFKB (complex),NFKBIA,NR3C1,P38 MAPK (family),PI3K (complex),PPARG,PRL,PRO-INFLAMMATORY CYTOKINE (family),RELA,RELB,RXRA,SMAD2,SMAD3,SOCS6,squalene,STAT1,STAT4,STAT5A,STAT5A/B (family),STAT5B,TCF4,TP53,YAP1	3		0.602	1.81E-15	3.58E-02	AASS,ABAT,ABCA1,ABCG1,ACP5,ADAM28,ADAMTS9,ADARB1,ADRA2A,AIF1,AK3,ALDH1B1,ALDH1L1,ALOX5,ALOX5AP,AMIGO2,AMPD3,ANKRD46,ANPEP,APOE,AQP9,ARHGAP15,ARHGAP18,ARHGEF9,ARID5B,ARL4C,ARRB2,BARD1,BCAT1,BCL2A1,C1QB,C1QC,C3AR1,C4B,CA12,CALHM6,CAP2,CAPG,CARD10,CARMIL1,CASQ2,CCL19,CCL3,CCL5,CCPG1,CD14,CD163,CD28,CD84,CDH19,CDKN3,CEMIP,CEP55,CEP70,CFI,CFL2,CHI3L1,CHI3L2,CHMP4C,CKB,CKS2,CLEC2B,CLEC7A,CLIC4,CNN1,COL…	276 (40)	38
NSUN6	0.338	enzyme	NSUN6	1		0.632	7.88E-06	2.70E-03	DAB2,FGF2,GLS,HMMR,ITGB2,MARCKS,SCHIP1,SGK1,TGFB2,TOP2A	10 (1)	1
lysophosphatidylinositol		chemical - endogenous mammalian	lysophosphatidylinositol	1		0.632	4.59E-05	1.18E-02	BMPR1A,CASP1,CD36,CD74,CXCL5,GLS,HLA-DRB1,ICAM1,ITGA1,PLCE1	10 (1)	1
HIC1	0.557	transcription regulator	HIC1	1		0.632	2.92E-04	1.11E-02	AMIGO2,CA12,CXCL14,GRSF1,ID4,MATCAP2,MCAM,MMP12,SMPDL3A,SPP1	10 (1)	1
TNFRSF8	0.070	transmembrane receptor	TNFRSF8	1		0.632	3.88E-04	3.34E-02	CASP1,CCL3,CCL4,CTSC,CXCR4,LCP2,ODC1,PCDH7,TNFSF10,VCL	10 (1)	1
APBB1IP	0.895	other	APBB1IP,ITGAM,ITGB2,ITGB3,TLN1	2		0.655	3.77E-09	3.00E-04	AMIGO2,APOE,C5AR1,CCL3,CCL4,CCL5,CD14,CD28,CD36,CD86,ICAM1,ITGA1,ITGA4,ITGAL,ITGAM,LIMS1,MMP9,PLAUR,RAC2,RUNX2,VCAM1	21 (5)	4
MPO	0.057	enzyme	ELANE,MMP2,MMP9,MPO,NOS3,PLG,PON1,PRKAA2,SERPINE1	2		0.687	4.74E-13	6.00E-04	ACP5,C1QA,C5AR1,CARMIL1,CCL3,CCL5,CD14,CD52,CD74,CD86,CLEC7A,CLIC4,COLEC12,CSF2RB,CX3CR1,CXCL16,CXCL5,CXCR4,CYBB,EDN1,ELN,FGF2,GRIA3,GULP1,IER3,IL2RG,IL7R,JAK2,MMP12,MMP7,MMP9,MSR1,MYLK,NABP1,NAP1L5,NCF2,NPR1,PECAM1,PLAUR,PTPN11,RAC2,RALA,SERPINA1,SERPINE2,SLC16A1,SOCS3,SYK,TLR2,TMEM176A,TYROBP,UCP2,VCAM1,XPR1	53 (9)	9
PLK4	0.288	kinase	HISTONE H3 (family),MBP,PLG,PLK4	2		0.688	2.48E-06	8.10E-03	CD300A,CLEC7A,CLIC4,COLEC12,EDN1,GULP1,ICAM1,MARCO,MMP12,PECAM1,PGR,PTPRC,RAC2,RALA,RGS1,RRM2,SGK1,SYK,VCAM1	19 (4)	4
alpha-amino-beta-methylaminopropionate		chemical reagent	alpha-amino-beta-methylaminopropionate,MAPT,PPP2CA	2		0.688	6.58E-06	1.78E-02	AIF1,AMIGO2,CASP1,CD14,CD36,CD74,CP,HLA-DMA,ICAM1,IL2RG,ITGA1,ITGAL,ITGAM,MAP2,MMP9,NCKAP1,PTPRC,SLAMF8,SOCS3	19 (3)	2
laquinimod		chemical drug	laquinimod,MYRF	2		0.688	5.31E-05	4.10E-03	ADAMDEC1,ADAMTS9,AQP9,CCR1,CFI,CHMP4C,COL13A1,COL14A1,CYP1B1,DAB2,INAFM2,MS4A7,MSR1,PALMD,PHACTR1,PLAUR,PRDM1,SCIN,TPH1	19 (2)	2
CLIC4	-0.803	ion channel	CLIC4	1		0.707	1.27E-03	2.32E-02	APOE,CCL5,CFI,CX3CR1,IER3,PILRA,PLTP,SLC16A3	8 (1)	1
KDM3B	-0.415	enzyme	KDM3B	1		0.707	3.17E-03	2.51E-02	ADRA2A,DAPK1,KALRN,MYLK,NCAPG,PALLD,PALMD,TXNDC16	8 (1)	1
ATF3:ATF4:CEBPB:CHAC1 gene		complex	ATF3,ATF3:ATF4:CEBPB:CHAC1 gene,ATF4,CEBPB	2		0.707	1.85E-11	1.16E-02	ABCA1,ALOX5AP,ANPEP,APCDD1,BARD1,BCAT1,BLNK,C1QA,C1QC,C2,C3AR1,CCL3,CCL4,CCL5,CCR1,CD14,CD74,CD83,CD86,CDKN3,CEMIP,CP,CSF1R,CTPS1,CTSC,CXCL16,CXCL2,CXCL5,CXCR4,DAB2,DAPK1,EMCN,FBP1,FCER1G,FCGR1A,FZD1,HAVCR2,HMMR,HP,ICAM1,IER3,IGKC,IL11RA,IL1RN,IL7,LCP2,MSR1,ODC1,PEG3,PLAUR,PLN,PRDM1,PTGS1,RAC2,RRM2,RUNX2,SAA2,SERPINA1,SGK1,SLC11A1,SOCS3,SPP1,SRI,SSBP2,TGFB2,TLR2,TLR8,TMEM176A,TMEM176B,TNC,TNFRSF1…	72 (4)	3
CRK/DOCK/PXN (complex)		complex	AKT1,ATF2,CDC42,CDK5R1,CDK6,CRK,CRK/DOCK/PXN (complex),CTNNB1,CYBB,DOCK1,DYRK1B,EGFR,ERK (family),ESR1,FOCAL ADHESION KINASE (family),HIF1A,HRAS,JUN,MAP2K1/2 (family),MAP3K1,MAPK1,MAPK14,MAPK3,MAPK8,MEK (family),MMP2,NFAT (complex),NFAT5,NFKB (complex),NFKBIA,NOD2,NR3C2,PAK2,PI3K (complex),PIP5K1A,PLCG2,PRKAA (family),PTK2,PTK2B,PXN,RAC1,RAPGEF1,reactive oxygen species,RELA,RHOA,SECRETASE GAMMA (…	3		0.718	8.82E-14	1.83E-02	AASS,ABAT,ABCD3,ABCG1,ACTG2,ADAM28,ADAMTS9,ADRA2A,AGTR1,AK3,ALDH1B1,ALOX5AP,AMPD3,ANKH,ANKRD6,ANO1,ANPEP,APCDD1,APOC1,AQP9,ARHGAP18,ARHGEF26,ARHGEF9,ARRB2,BAG2,BTC,C1QA,C1QB,C2,C3AR1,C4B,CA12,CAMK2N1,CAP2,CASQ2,CCL19,CCPG1,CCR1,CD14,CD163,CD28,CD4,CD84,CD86,CDKN3,CEP55,CEP70,CFL2,CHI3L1,CHI3L2,CHMP4C,CKB,CKS2,CLEC5A,CLEC7A,CLIC4,COL13A1,COL14A1,COL4A5,CORO1A,COX11,CRYBG1,CSF2RB,CSPG4,CTSC,CTSZ,CX…	235 (53)	49
HNF1A-AS1		other	AKT (family),AKT1,BCR-ABL1,BTK,CD247,CEBPB,CTNNB1,EGFR,ERBB2,ERK (family),ESR1,HNF1A-AS1,HOXA10,IGF1R,IL2RB,INSR,IRAK1,IRF3,IRS1,IRS2,JAK (family),JAK1,JAK2,JAK3,JNK (family),JUN,LCK,MAPK (family),MAPK1,MAPK8,MAPK9,NFAT (family),NFAT5,NFKB (complex),NTRK1,NTRK2,P38 MAPK (family),PDGFRB,PDK1,PI3K (complex),PIP5K1C,PLCG2,PTK2B,PTPN11,PTPN6,RELA,RET,SRC,STAT1,STAT3,STAT5A/B (family),STAT6,SYK,TBK1,Z…	3		0.724	5.89E-14	2.86E-02	AASS,ABCD3,ABCG1,ACADL,ACTN2,ADAM28,ADAMTS9,ADARB1,ADRA2A,AIF1,ALDH1B1,ALOX5,AMPD3,ANKH,ANO1,APCDD1,AQP9,ARHGAP18,ARHGEF9,ARL4A,BAG2,BLNK,BMPR1B,BTC,C1QB,C1QC,C2,C3AR1,C4B,CA12,CAP2,CASQ2,CCL19,CCPG1,CCR1,CD163,CD209,CD28,CD300A,CD37,CD48,CD53,CD86,CDC37L1,CEP55,CEP70,CFL2,CHI3L1,CKS2,CLEC7A,CLIC4,COL4A5,CORO1A,CPM,CRYBG1,CSF2RB,CTPS1,CTSC,CX3CR1,CXADR,CXCL14,CXCL16,CYBA,CYBB,CYP1B1,CYTH4,DCBLD2,…	231 (55)	55
NR1H3	0.626	ligand-dependent nuclear receptor	NR1H3	1		0.728	6.08E-06	2.08E-02	ABCA1,ABCG1,APOC1,APOE,ARL4C,CCL5,CXCL16,FBP1,IL1RN,IRF8,ITGAL,ITGAM,MMP9,PLTP,SCD,SLC16A10,THRB	17 (1)	1
BMP10	0.106	growth factor	BMP10,SMAD1/5 (family)	2		0.728	6.65E-07	3.80E-03	AASS,CCR1,CD74,CD83,CFI,CX3CR1,FGF2,GPR65,ICAM1,ITGAL,MMP12,MSR1,NR4A3,PLAUR,SERPINE2,SMPX,VCAM1	17 (2)	2
ITGAM	1.467	transmembrane receptor	AKT (family),CHUK,ELANE,IRF3,ITGAM,JAK2,MAPK1,MAPK14,MAPK3,MAPK8,MAPK9,MAPKAPK2,NFKB (complex),NFKBIA,P38 MAPK (family),PLG,PTK2B,RELA,STAT1,STAT3,STAT6,SYK,TYK2	2		0.742	2.30E-14	4.19E-02	ABCD3,ABCG1,ACP5,ADAMTS9,ADARB1,ADRA2A,AIF1,ALDH1B1,ALOX5AP,ANO1,ANPEP,APOE,BAG2,BAMBI,BARD1,BCL2A1,BMPR1B,C4B,C5AR1,CCL19,CCL4,CCL5,CD163,CD209,CD28,CD4,CD83,CD84,CD86,CDKN3,CEP70,CHI3L2,CLEC7A,CLIC4,COLEC12,CPM,CRYBG1,CTSZ,CX3CR1,CXCL14,CXCL16,CXCL2,CXCL5,CYBA,CYP1B1,DAB2,DEPTOR,DMD,DOCK8,DTL,EIF4E,ENAH,ENPP1,FABP5,FAM20A,FCGR1A,FCGR2A,FCGR3A,FLNC,GIMAP7,GK,GLS,GNA15,GPLD1,GPR34,GPR65,GULP1,HAV…	147 (23)	23
barium		chemical reagent	barium,ERK (family),FOCAL ADHESION KINASE (family),JNK (family),MMP14,SRC,VOLTAGE-GATED CALCIUM CHANNEL (complex)	2		0.745	2.17E-09	3.35E-02	ABCG1,ACP5,ADARB1,C1QA,CCL3,CCL5,CCR1,CD209,CD74,CD83,CD86,CKS2,CSPG4,CTSB,CX3CR1,CXCL2,CXCR4,CYBB,DAPK1,ETS1,FGF2,GK,GLS,IER3,IL1RN,IL7R,ITGA4,ITGB2,KRT14,KYNU,MAFB,MCAM,MMP12,MYLK,ODC1,PALLD,PECAM1,PRDM1,PTPRC,RUNX2,SPP1,TMEM176A,TNFRSF11A,VCAM1,ZEB1	45 (7)	6
ATP7A	-0.368	transporter	ATP7A,EIF4E,LOX,PLA2G4A,SOD3,TYR	2		0.756	3.70E-06	2.05E-02	ARL11,C3AR1,CAPG,CCR1,CD52,CKS2,CLEC7A,CSF1R,CTSZ,CX3CR1,CXCL16,CXCR4,CYBA,CYBB,EDN1,ELN,FGF2,GPR65,NLGN1,ODC1,PTPRC,RRM2,SCP2,SELPLG,SLC11A1,SLCO2B1,SVIL,VCAM1	28 (6)	5
TGFB1	0.436	growth factor	TGFB1	1		0.758	2.75E-19	3.80E-03	ABCA1,ABCG1,ACP5,ACTG2,ADRA2A,ALOX5,ALOX5AP,ANKH,ANPEP,APOE,AQP9,BCAT1,C1QA,C1QB,C1QC,C2,C3AR1,C5AR1,CAMK2N1,CASP1,CCL18,CCL23,CCL3,CCL8,CCR1,CD14,CD163,CD28,CD300A,CD36,CD4,CD74,CD86,CDH19,CEMIP,CFI,CHI3L2,CLIC4,CNN1,CSF1R,CSPG4,CTPS1,CTSB,CTSS,CXADR,CXCR4,CYBA,CYBB,DAB2,DAPK1,DEPTOR,DOCK2,EDN1,ELN,ENPP1,ETS1,F13A1,FABP5,FCER1G,FCGR1A,FCGR3A,FERMT2,FGF2,FZD1,GLS,HDAC9,HK2,HLA-DPA1,HLA-DQB1,HLA-D…	141 (1)	1
ginsenoside Re		chemical drug	AHR,CASP3,CASP8,CDK2,ginsenoside Re,IRAK1,MPO	2		0.788	6.86E-11	1.49E-02	ABCA1,ACP5,AIF1,ALOX5,AMIGO2,BAMBI,BARD1,BMPR1B,C1QA,C1QB,C1QC,CAMK2N1,CCL19,CD14,CD28,CD36,CD4,CD84,CLEC2B,COL13A1,COL14A1,CSF2RB,CX3CR1,CXCL16,CYP1B1,EDN1,ELN,EMILIN2,EVI2B,HAVCR2,HDAC9,HK2,HP,IQGAP2,ITGA11,ITGAM,KRT14,MAP2,MCAM,MICAL2,NPNT,PAWR,PGR,PLA2G12A,PTGER4,PTGS1,RUNX2,S100A9,SAA1,SCD,SLAMF8,SLC16A10,SOCS3,TGFB2,TNFAIP3,UCP2,VCAM1,VCL	58 (7)	6
EPHA (family)		group	CDC42,CDK5,cyclic GMP,EPHA (family),ILK,NGEF,PI3K (complex),PTPN11,RAC1,RAP1 (family),RHOA,ROCK (family),SRC (family)	2		0.788	7.33E-10	4.39E-02	ADAM28,AGTR1,ALOX5AP,BCL2A1,CCL3,CCL4,CCR1,CD36,CNN1,CTSB,CTSS,CTSZ,CXCL2,CXCL5,CXCR4,DMD,ENY2,FCGR1A,FGF2,HDAC9,HP,IL1RN,IL7R,ITGAM,ITGB2,KCNMA1,KRT14,LIMCH1,LIMS1,MAFB,MAP2,MARCKS,MCAM,PAWR,PECAM1,PEG3,PERP,PIK3CG,PLAUR,PLN,POSTN,PRKG1,RALA,RASGRP3,RRM2,RSU1,RUNX2,RYR2,SGK1,SOCS3,SOX6,SUB1,TNFAIP3,TNFRSF11A,TNFSF10,TOP2A,TREM1,VCL	58 (13)	12
mir-181 (includes others)		microRNA	BCL2,BCL2L11,IL2,mir-181 (includes others),MMP2,MMP9,NFKB (complex),THRB	2		0.808	4.75E-13	3.81E-02	ABCA1,ABCG1,ACP5,ADAM8,ADAMTS9,ADRA2A,AIF1,ALDH1B1,APOE,BAG2,BAMBI,C1QA,CAMK2N1,CARMIL1,CCL8,CD36,CD52,CD84,CSF1R,CSF2RB,CTSB,CTSC,CXCL2,CXCL5,CYBB,CYTH4,CYTIP,DENND2D,EDN1,ENPP1,FABP5,FCGR1A,FCGR3A,FZD1,GPLD1,GPR34,GRIA2,HAVCR2,HCK,HLA-DPA1,HLA-DQB1,HLA-DRA,HLA-DRB1,HLA-DRB5,HOPX,ICAM1,IER3,IGHM,IL10RA,IL2RG,IL32,IL7,IL7R,IRF8,ITGA1,ITGA4,ITGAL,JAK2,KCNMA1,KYNU,LAPTM5,LCP2,MAF,MCAM,ME1,MMP12,MYL…	98 (8)	8
CD83	1.108	transmembrane receptor	CD83	1		0.816	4.91E-04	1.01E-02	ACP5,CD36,CD86,MARCO,MMP9,MSR1	6 (1)	1
low molecular weight heparin		chemical drug	low molecular weight heparin,SERPINC1	2		0.816	1.23E-03	2.67E-02	AIF1,BCL2A1,HK2,MMP7,MMP9,PLTP	6 (2)	2
CA2	0.563	enzyme	CA2,SLC16A1,SLC4A1,SLC9A1	2		0.816	2.19E-03	2.30E-02	CYBB,FCER1G,FCGR1A,HK2,ICAM1,VCAM1	6 (4)	3
OSCAR	0.743	other	OSCAR	1		0.832	9.71E-10	1.00E-04	CD83,CD86,CX3CR1,CXCL2,CXCL5,ICAM1,IL1RN,ITGAM,JAK2,MMP7,TLR7,TLR8,TNFSF10	13 (1)	1
taurodeoxycholic acid		chemical - endogenous mammalian	taurodeoxycholic acid	1		0.832	1.53E-04	1.34E-02	ANPEP,CASP1,CCL5,CD74,CXCL5,HLA-DRA,IL7R,P2RX7,PLXNC1,S100A9,SEMA6A,SERPINE2,TREM1	13 (1)	1
EPHA DIMER (complex)		complex	EPHA DIMER (complex),JAK2,NGEF,PI3K (complex),PTK2,PTPN11,SHC1	2		0.832	7.74E-11	5.20E-03	ABCA1,ADAM28,ALOX5AP,BCL2A1,CCL19,CCL3,CCL4,CCL5,CCR1,CD14,CD36,CD86,CSPG4,CXCL2,CXCR4,ENY2,ETS1,FCGR1A,FGF2,HP,ICAM1,IL1RN,IL7R,ITGB2,LILRB4,LIMCH1,MAFB,MAP2,MARCKS,MCAM,MMP7,MMP9,OLFM4,PALLD,PECAM1,PEG3,PERP,PIK3CG,PLAUR,PLN,POSTN,SGK1,SLC1A3,SOCS3,SUB1,TFEC,TNC,TNFAIP3,TNFRSF11A,TNFSF10,TREM1,VCAM1	52 (7)	6
C3AR1	1.472	G-protein coupled receptor	C3AR1,EIF2A,NFKB (complex),P38 MAPK (family),STAT3	2		0.834	2.47E-14	1.66E-02	ABCA1,ABCD3,ABCG1,ADAMTS9,ADRA2A,AIF1,ALDH1B1,AMPD3,APOE,BAG2,BAMBI,BCL2A1,CALHM6,CASP1,CCL3,CCL4,CCL5,CCL8,CCR1,CD163,CD209,CD28,CD36,CD74,CD83,CD86,CEP70,CHI3L1,CP,CTSB,CXCL14,CXCL2,CXCL5,CYBB,ENPP1,FABP5,FCER1G,FCGR1A,FGF2,GPR34,GPR65,GULP1,HAVCR2,HDAC9,HP,IER3,IFI30,IL10RA,IL32,IL7,IL7R,ITGA4,ITGAL,ITGAM,ITGAX,ITGB2,JAK2,KYNU,MAF,MAFB,MAP2,MMP12,MMP7,MMP9,MYLK,NPR1,ODC1,PECAM1,PGR,PLA2G7,PLAU…	92 (5)	5
RASA3	0.233	ion channel	RALA,RASA3,RRAS2	2		0.853	6.75E-07	4.10E-03	BVES,C5AR1,CD14,CD209,CD36,CD74,HLA-DMA,IER3,ITGA8,MMP9,NECTIN3,NEXN,NR4A3,NUB1,PCDH7,POSTN,RGS1,SELPLG,SLAMF7,TNFAIP3,TRIM14,VCL	22 (3)	2
IRF4	0.328	transcription regulator	CASP8,EOMES,IL10,IRF4,IRF5,JNK (family),NFATC2,NFKB (complex),PRDM1,TBX21,TCF7	2		0.884	2.47E-29	1.00E-04	ABCA1,ABCD3,ABCG1,ACP5,ADAM8,ADAMTS9,ADARB1,ADRA2A,AFF3,AIF1,ALDH1B1,ALOX5AP,APOE,ARHGEF26,BAG2,BAMBI,BCL2A1,BMPR1A,C3orf70,CA12,CAP2,CASP1,CCL18,CCL19,CCL23,CCL3,CCL4,CCL8,CCR1,CD14,CD163,CD28,CD36,CD4,CD48,CD53,CD83,CD86,CEMIP,CHI3L1,CHI3L2,CLEC2B,CLEC7A,CR1,CSF1R,CTSB,CTSS,CTSZ,CX3CR1,CXCL2,CXCL5,CXCR4,CYBB,CYTH4,DAB2,DIPK2A,DOCK8,EMILIN2,ENPP1,FABP5,FAT3,FCER1G,FCGR2A,FCGR2B,FCGR3A,FREM1,GPR3…	155 (11)	11
RET	0.231	kinase	AKT (family),AKT1,ATF4,CDC42,ELK1,ERK (family),ERK1/2 (family),ESR1,FOCAL ADHESION KINASE (family),HRAS,HSF1,IRS1,ITGB1,JUN,MAPK (family),MAPK1,MAPK3,MAPK8,MBP,MMP2,MMP9,MTOR,NFKB (family),NTRK1,PDPK1,PI3K (complex),PTK2,RAC1,RET,SHC1,SRC,STAT3	2		0.891	8.69E-18	9.10E-03	AASS,ABCG1,ACADL,ADAM28,ADRA2A,AIF1,ALOX5,ALOX5AP,AMIGO2,AMPD3,ANPEP,AQP9,ARHGAP18,ARHGEF9,ARL4C,ARRB2,BAMBI,BCAT1,BCL2A1,BMPR1A,BMPR1B,C1QA,C1QC,C3AR1,CA12,CAB39L,CALHM6,CAP2,CARMIL1,CASQ2,CCL19,CCL3,CCPG1,CCR1,CD14,CD163,CD209,CD300A,CD36,CD4,CD52,CD74,CD83,CD84,CDKN3,CEMIP,CEP70,CFL2,CHI3L1,CLEC7A,CPM,CRYBG1,CSF2RB,CSPG4,CTSC,CTSZ,CX3CR1,CXADR,CXCL14,CXCL16,CXCL2,CXCL5,CXCR4,CYP1B1,DAB2,DAPK1,…	213 (32)	32
C3	0.572	peptidase	C3	1		0.905	2.31E-04	3.34E-02	APOE,C1QA,C3AR1,C5AR1,CCL4,CCL5,CXCL16,ITGAM,PTPRC,UCP2,VCAM1	11 (1)	1
STK38L	-0.540	kinase	ADAM17,BCAR1,CASP8,CAV1,DDX17,GAB2,GRIN1,HIF1A,IGF1R,IRF3,IRS2,ITGB1,JNK (family),JUN,LAMA2,LATS (family),MAPK1,MAPK14,MMP2,MMP9,NEDD9,NOTCH3,NUAK1,P38 MAPK (family),PI3K (complex),PI3K (family),PLAU,PLCG2,PRKAA (family),PRKCA,PRKCD,PTK2,RAD51,RAF1,RAP1 (family),RAS (family),RELA,RHOA,SEMA7A,SHC1,SMAD2,SRC,STAT3,STAT5A/B (family),STK38L,TBK1,TEAD (family),TEAD1,TP53,TP73,YAP1	3		0.917	2.72E-13	4.21E-02	ABAT,ABCG1,ACTN2,ADAM28,ADARB1,AGTR1,AIF1,AK3,ALOX5,ALOX5AP,AMIGO2,AMPD3,ANKRD46,ANPEP,AQP9,ARID5B,ARRB2,BMPR1A,BMPR1B,C1QB,C3AR1,C5AR1,CARMIL1,CCL5,CCR1,CD14,CD163,CD28,CD300A,CD37,CD48,CD52,CD53,CEMIP,CEP55,CEP70,CHMP4C,CKB,CLEC7A,CLIC4,CNN1,COL13A1,COL14A1,CORO1A,COX11,CP,CRYBG1,CSF2RB,CSPG4,CTSS,CX3CR1,CXCL16,CXCL2,CYBA,CYTIP,DAB2,DCBLD2,DEPTOR,DNAJB4,DNAJB5,DOCK8,EDN1,EIF5A2,EMCN,ENAH,FAM20A…	201 (51)	49
DNMT3L	-0.090	transcription regulator	DNMT3A,DNMT3B,DNMT3L	2		0.926	2.93E-11	1.00E-04	ADAMTS9,ADCY5,BLNK,CASQ2,CCL5,CD36,CD4,CXCL2,CXCL5,CXCR4,CYBB,CYP1B1,EMILIN2,FCER1G,FGF2,HDAC9,HLA-DQB1,IL31RA,IL7R,IRF8,JCHAIN,P2RX7,PECAM1,PIK3CG,PLA2G7,PLCB4,POU2AF1,PPP1R1A,PRUNE2,PTGS1,PTPRC,RRAS2,RUNX2,RYR2,S100A9,SERPINB9,SPP1,SSBP2,ST14,SYK,TLR7,ZNF521	42 (3)	2
NCX-4040		chemical drug	20S PROTEASOME (complex),9,10-dimethyl-1,2-benzanthracene,acetaminophen,aflatoxin B1,AKT (family),AKT1,ATM,BCL2,benzo(a)pyrene,BTRC,CALCINEURIN (complex),CASP3,CASP9,CCND1,CDK2,CHUK,clopidogrel,CTNNB1,cyclophosphamide,CYP (family),CYP11B2,CYP19A1,CYP1A1,CYP1A2,CYP1B1,CYP26A1,CYP26B1,Cyp2c23,Cyp2c70,CYP2E1,CYP4F2,DICER1,ERK (family),IKBKB,IL18,JNK (family),KSR1,LEF1,MAP3K1,MAPK8,MAPK9,NCX-4040,NFE…	3		0.931	1.96E-16	1.05E-02	ABCD3,ACADL,ADAM8,ADAMDEC1,ADAMTS9,ADCY5,ADRA2A,ALDH1B1,ALOX5,AMIGO2,AMPD3,ANKH,APCDD1,APOC1,AQP9,ARHGEF26,ARRB2,BAG2,BAMBI,BARD1,BHMT2,BTC,C1QA,C3orf70,C4B,CALHM6,CAMK2N1,CAPN6,CARMIL1,CCL18,CCL5,CCR1,CD163,CD209,CD300A,CD4,CD74,CDKN3,CEMIP,CEP55,CHI3L1,CHI3L2,CKB,CKS2,CLEC7A,CLIP1,CNN1,COL14A1,COL4A5,CP,CPM,CSTA,CTSB,CTSZ,CXCL2,CXCR4,CYBA,CYP1B1,DEPTOR,DNAJB5,DSTN,DTL,EDN1,EIF4E,EMCN,EMILIN2,EN…	226 (58)	53
GROWTH HORMONE (family)		group	ADCY (family),AKT (family),AKT1,ATF2,CAT,EGFR,ERK1/2 (family),ESR1,ESR2,GH1,GROWTH HORMONE (family),IGF1,IGF1R,IRS1,IRS2,JAK1,JAK2,JNK (family),LIPE,MAPK (family),MAPK1,MAPK3,MAPK8,NFKB (family),PI3K (complex),PKA (complex),PRL,Prl,PTK2,PTPN1,RAP1 (family),RAPGEF1,RAS (family),RHOA,ROCK (family),SHC1,STAT1,STAT3,STAT5A,STAT5A/B (family),STAT5B	2		0.935	1.35E-17	1.92E-02	AASS,ABCG1,ACADL,ACTN2,ADAM28,ALOX5,ALOX5AP,AMPD3,ANKH,ANPEP,AQP9,ARHGAP18,ARHGEF9,ARID5B,ATL2,BTC,C1QA,C1QC,C4B,CA12,CAMK2N1,CAP2,CASP1,CASQ2,CCL19,CCL3,CCL5,CCL8,CCPG1,CCR1,CD14,CD163,CD209,CD300A,CD36,CD37,CD4,CD48,CD53,CD74,CDKN3,CEP70,CFL2,CHI3L1,CLEC7A,CNN1,COL14A1,CPM,CRYBG1,CSPG4,CSTA,CTPS1,CTSB,CTSC,CX3CR1,CXADR,CXCL14,CXCL16,CXCL2,CXCL5,CXCR4,CYBA,CYBB,CYP1B1,DCBLD2,DEPTOR,DLG1,DMD,DNAJ…	224 (41)	41
terfenadine		chemical drug	CYP2E1,CYP2J2,KCNJ2,terfenadine	2		0.943	1.53E-03	4.36E-02	C3AR1,C5AR1,CD14,CLIP1,FLNC,ICAM1,IQGAP2,LIMCH1,MICAL2,MMP9,MYEF2,NCF2,PHACTR1,PIK3CG,RYR2,SHROOM3,SVIL,VCAM1	18 (4)	3
CEBPB	0.049	transcription regulator	CEBPB	1		0.944	2.77E-09	1.83E-02	ALOX5AP,ANPEP,APCDD1,BARD1,BLNK,C1QA,C1QC,C2,C3AR1,CCL3,CCL4,CCR1,CD14,CD74,CD86,CDKN3,CP,CSF1R,CTPS1,CTSC,CXCL16,CXCL5,CXCR4,DAB2,DAPK1,EMCN,FCER1G,FCGR1A,FZD1,HMMR,HP,IER3,IGKC,IL11RA,IL1RN,IL7,LCP2,MSR1,ODC1,PLAUR,PRDM1,PTGS1,RAC2,RRM2,RUNX2,SAA2,SERPINA1,SGK1,SOCS3,SPP1,TLR8,TMEM176A,TMEM176B,TNC,TOP2A	55 (1)	1
TCDD/AHR (complex)		complex	AHR,TCDD/AHR (complex),tetrachlorodibenzodioxin	2		0.956	1.19E-11	7.90E-03	ACP5,AIF1,ALOX5,AMIGO2,ARID5B,BAMBI,BCAT1,BMPR1B,C1QA,C1QB,C1QC,CA12,CAMK2N1,CAP2,CARD10,CCL19,CCL5,CD14,CD28,CD36,CD4,CD84,CD86,CLEC2B,COL13A1,COL14A1,CSF2RB,CX3CR1,CYP1B1,EDN1,ELN,EMILIN2,EVI2B,HAVCR2,HDAC9,HK2,HLA-DMA,HP,IGHM,IQGAP2,ITGA11,ITGAL,ITGAM,ITGAX,JAK2,KRT14,MARCO,MCAM,MICAL2,NPNT,PAWR,PCLAF,PERP,PGR,PLA2G12A,PLAUR,PRDM1,PTGER4,PTGS1,SAA1,SCD,SLAMF8,SLC16A10,SLCO2B1,SOCS3,TGFB2,TNC,T…	70 (3)	2
NKX2-3	-0.104	transcription regulator	NKX2-3,SMAD1	2		0.962	2.32E-05	4.65E-02	C1orf74,CASP1,CD36,CDKN3,CEP55,CXADR,CXCL16,CXCL2,EDN1,EMCN,FGF2,GIMAP7,HMMR,ICAM1,ID4,IL7R,MAP2,MCTP1,MMP7,MTURN,PAWR,POSTN,REEP1,RUNX2,SERPINE2,SPP1,VCAM1	27 (2)	2
BRCA1/BARD1 (complex)		complex	26S PROTEASOME (complex),AKT (family),AKT1,AR,BARD1,BHLHE40,BRCA1,BRCA1/BARD1 (complex),CASR,CCND1,CDKN2A,CEBPA,CREBBP,CTNNB1,DNMT3A,E2F1,EGFR,ELK1,EP300,ERBB2,ERK (family),ERK1/2 (family),ESR1,FANCD2,FHL2,FOXO3,GLB1,GLI1,GRIN1,HIF1A,HNF4A,IGF1R,IL6,MAP2K1,MAPK8,MAPK9,mir-145,mir-23 (includes others),MSH2,MTOR,NANOG,NFKB1,NFKBIA,NOTCH1,NPM1,NR3C1,NTRK1,PGR,PI3K (complex),POU2F1,PPARG,PRKAA1,PTK2,…	3		0.977	3.02E-14	4.88E-02	ABAT,ABCA1,ACADL,ADAM28,ADAM8,ADCY5,ADGRA3,AFF3,AK3,ALDH1L1,ALOX5,ANO1,APOE,ARHGAP18,ARHGEF9,ARRB2,ASB2,BAMBI,BCL2A1,BHMT2,BLNK,BMPR1B,BTC,C1QA,C1QB,C1QC,C4A,C4B,C5AR1,CA12,CAB39L,CAMK2G,CAMK2N1,CAP2,CARD10,CASP1,CASQ2,CCL18,CCL3,CCL4,CCL5,CCPG1,CD300A,CD36,CD37,CD4,CD53,CD84,CDC37L1,CDKN3,CEMIP,CEP55,CFL2,CHI3L2,CHMP4C,CKB,CKS2,CLEC5A,CLIC4,CLIP1,CNN1,CNTN1,COL13A1,COL14A1,COL4A5,COLEC12,CORO1A,…	303 (63)	61
SMC3	-0.255	enzyme	SMC3	1		1.000	2.18E-05	7.00E-04	HLA-DQB1,HLA-DRA,HLA-DRB1,ODC1	4 (1)	1
CCL2	1.001	cytokine	CCL2	1		1.000	3.55E-05	4.54E-02	ABCA1,ABCG1,CCL5,CD14,CD86,CTSB,CYBB,ETS1,ICAM1,IL32,ITGA1,ITGAL,MMP9,SLC11A1,SPP1,VCAM1	16 (1)	1
IL7	0.929	cytokine	IL7	1		1.000	5.00E-05	4.99E-02	BLNK,CCL3,CCL4,CD86,CXCR4,HAVCR2,IGHM,IL7R,MMP9,NTN1,PTPRC,RUNX2,SELPLG,SOCS3,TNFSF10,TNFSF8	16 (1)	1
COX5B	0.194	enzyme	COX5B	1		1.000	1.42E-04	3.50E-03	CAPN6,MMP16,POSTN,TGFB2	4 (1)	1
TLR2/3/4/9 (family)		group	TLR2/3/4/9 (family)	1		1.000	2.73E-04	6.00E-03	CD83,CD86,FCGR2B,ICAM1	4 (1)	1
hyodeoxycholic acid		chemical - endogenous mammalian	hyodeoxycholic acid	1		1.000	4.73E-04	1.06E-02	ABCA1,ABCG1,ACADL,APOE	4 (1)	1
CD244	0.082	other	CD244	1		1.000	4.73E-04	7.40E-03	CCL3,CCL4,CCL5,PTPN11	4 (1)	1
polyphosphate		chemical - endogenous mammalian	polyphosphate	1		1.000	4.73E-04	8.70E-03	ICAM1,ITGAM,SPP1,VCAM1	4 (1)	1
IL4R	0.291	transmembrane receptor	IL4R	1		1.000	2.07E-03	4.73E-02	CD14,CD209,CD86,CX3CR1,FCER1G,IL31RA,ITGAX,RUNX2,SOCS3	9 (1)	1
isopentenyl diphosphate		chemical - endogenous mammalian	isopentenyl diphosphate	1		1.000	2.32E-03	2.80E-02	CCL3,CCL4,CCR1,FCGR3A	4 (1)	1
APOH	-0.179	transporter	APOH	1		1.000	2.32E-03	2.10E-02	ARID5B,CD36,CD83,CD86	4 (1)	1
oxysterol		chemical - endogenous mammalian	oxysterol	1		1.000	3.12E-03	4.51E-02	ABCA1,ABCG1,APOE,SCP2	4 (1)	1
TIRAP	-0.118	other	TIRAP	1		1.000	4.11E-03	2.65E-02	CCL5,CD86,ICAM1,VCAM1	4 (1)	1
miR-486-5p (and other miRNAs w/seed CCUGUAC)		mature microRNA	miR-486-5p (and other miRNAs w/seed CCUGUAC)	1		1.000	1.01E-02	2.24E-02	ADARB1,AFF3,DCBLD2,PIK3AP1	4 (1)	1
mir-486 (includes others)		microRNA	mir-486 (includes others)	1		1.000	1.21E-02	2.92E-02	ADARB1,AFF3,DCBLD2,PIK3AP1	4 (1)	1
RUNX1:CBFB:SOCS4 gene		complex	RUNX1:CBFB:SOCS4 gene	1		1.000	4.62E-02	3.95E-02	SOCS4	1 (1)	1
miR-1275 (and other miRNAs w/seed UGGGGGA)		mature microRNA	miR-1275 (and other miRNAs w/seed UGGGGGA)	1		1.000	4.62E-02	3.53E-02	HAND2-AS1	1 (1)	1
CDC16	-0.262	other	CDC16	1		1.000	4.62E-02	4.89E-02	SCUBE3	1 (1)	1
SAMD4B	0.149	other	SAMD4B	1		1.000	4.62E-02	4.84E-02	NANOS1	1 (1)	1
WTAPP1		other	WTAPP1	1		1.000	4.62E-02	3.53E-02	HAND2-AS1	1 (1)	1
miR-299a-5p (and other miRNAs w/seed GGUUUAC)		mature microRNA	miR-299a-5p (and other miRNAs w/seed GGUUUAC)	1		1.000	4.62E-02	3.92E-02	DOK7	1 (1)	1
POU3F1:ZNF521 gene		complex	POU3F1:ZNF521 gene	1		1.000	4.62E-02	4.15E-02	ZNF521	1 (1)	1
RUNX1:CBFB:CR1 gene		complex	RUNX1:CBFB:CR1 gene	1		1.000	4.62E-02	4.81E-02	CR1	1 (1)	1
triacetyl-3-hydroxyphenyladenosine		chemical reagent	MPO,PON1,triacetyl-3-hydroxyphenyladenosine	2		1.000	5.28E-03	3.93E-02	ABCA1,ABCG1,MSR1,VCAM1	4 (3)	3
collagen-related peptide		chemical - other	AKT1,BTK,collagen-related peptide,ERK (family),HSP27 (family),ITGB3,LYN,P38 MAPK (family),PAK2,PDE5A,PLC (family),PLCB3,PLCG2,PTK2,PTPN11,PTPN6,PXN,RAB1A,RAB7A,RABL6,SRC,STAT1,STIM1,SYK,TSC2,VASP,VAV1,WAS	2		1.026	6.47E-18	2.00E-03	ABAT,ABCA1,ABCG1,ACP5,AGTR1,ANKH,BMPR1B,C1QA,C1QB,C1QC,C4B,C5AR1,CALHM6,CASP1,CCL3,CCL4,CCL8,CCR1,CD163,CD4,CD83,CDKN3,CKB,CKS2,CP,CSF1R,CSPG4,CTSB,CTSS,CX3CR1,CXCL2,CXCL5,DAPK1,EDN1,ENY2,FCER1G,FCGR1A,FERMT2,GIMAP7,GK,GLS,GPLD1,HAVCR2,HK2,HMMR,HP,ICAM1,IER3,IFI30,IGLL5,IL10RA,IL1RN,IL31RA,IL32,IL7R,IRF8,ITGA11,ITGA4,ITGAX,KYNU,LIMS1,LMCD1,LY96,MAFB,MARCKS,MCAM,MMP7,MS4A4A,MSR1,MYBL1,MYLK,MYOCD,N…	115 (28)	27
CSF3	0.042	cytokine	CSF3	1		1.029	1.48E-11	1.00E-04	ADCY5,C3AR1,CAPG,CCL3,CCL5,CD14,CX3CR1,CXCL5,CXCR4,CYBB,DLGAP1,EDN1,ETS1,FCGR1A,HLA-DPA1,HLA-DRA,HLA-DRB1,ICAM1,IL1RN,IL7,ITGAM,ITGB2,KALRN,LY96,MMP9,RGS1,SOCS3,TIAM1,TLR2,TLR8,TNFAIP3,TNFSF10,TPM1,VCAM1	34 (1)	1
CHRNA1	-0.088	transmembrane receptor	CHRNA1,MMP9,PLC (family)	2		1.043	3.14E-07	2.50E-03	ACP5,C1QA,CARMIL1,CCL3,CD28,CD52,CD74,CTSB,CX3CR1,CXCR4,CYBB,ICAM1,IL1RN,IL7R,MMP12,NABP1,ODC1,SERPINA1,SERPINE2,TMEM176A,TNFRSF11A,TYROBP,XPR1	23 (3)	3
EIF4EBP3	0.160	other	EIF4E,EIF4EBP3	2		1.043	8.90E-06	9.60E-03	ARL11,C3AR1,CAPG,CD52,CKS2,CLEC7A,CSF1R,CTSZ,CX3CR1,CXCL16,CYBA,CYBB,FGF2,GPR65,IRF8,NLGN1,ODC1,PTPRC,RRM2,SELPLG,SLC11A1,SLCO2B1,SVIL	23 (2)	2
IL1R1/IL1RAP (complex)		complex	ADCY6,AP1 (complex),CFTR,cyclic AMP,EGF,ERK (family),ERK1/2 (family),G PROTEIN (complex),G PROTEIN ALPHA (family),G PROTEIN ALPHA I (family),GNA11,GNA12,GNA13,GNAI2,GNAQ,GNAS,IL1 (family),IL1A,IL1B,IL1R1,IL1R1/IL1RAP (complex),IL1RAP,INSR,IRAK1,JNK (family),MAPK1,MAPK14,MAPK3,MAPK8,MAPT,MTOR,MYD88,NFKB (complex),P38 MAPK (family),PDGFRB,PDIA3,PI3K (complex),PIK3CG,PLC (family),PLCB3,PTK2,RELA,SMP…	3		1.043	2.19E-15	3.56E-02	ABCD3,ABCG1,ACADL,ADAM28,ADAMTS9,ADARB1,ADRA2A,ADTRP,AGTR1,AK3,ALDH1B1,ALDH3A2,ALOX5AP,AMIGO2,AMPD3,ANKH,ANO1,ANPEP,ARL4C,BARD1,BLNK,BMPR1A,C15orf48,C4B,CA12,CAB39L,CALHM6,CAP2,CAPG,CARD16,CARMIL1,CCL19,CD163,CD209,CD28,CD83,CD84,CEMIP,CFI,CFL2,CHI3L1,CKS2,CLEC7A,CLIC4,CNN1,CORO1A,CP,CRYBG1,CSF2RB,CSPG4,CTSS,CX3CR1,CXCL14,CXCL16,CXCL2,CXCL5,CYBA,CYP1B1,CYTIP,DAPK1,DEPTOR,DMD,DOCK8,EIF4E,EMCN,ENAH…	180 (47)	45
stallimycin		biologic drug	26S PROTEASOME (complex),AKT1,AR,BCAR1,BHLHE40,BLM,CCND1,CDKN1A,CDKN2A,CHUK,CREB (family),CYP2E1,DNMT3A,E2F1,EIF4E,EP300,ERBB2,ERK (family),FANCC,FOS,FOXO3,GATA4,GLI1,HIF1A,HNF4A,IFN (family),IGF1R,IL21R,IL6,IRS1,MAP2K1,MAPK1,MAPK8,MEK (family),MET,mir-145,mir-21 (includes others),mir-23 (includes others),MMP9,MSH2,MTOR,NANOG,NFKB (complex),NFKB1,NFKBIA,NOS2,NOTCH1,NPM1,NR3C1,NTRK1,PGR,PKA (compl…	3		1.060	2.26E-16	3.71E-02	ABAT,ABCA1,ACADL,ACTG2,ADAMTS9,ADCY5,ADGRA3,ADRA2A,AFF3,AIF1,AK3,ALDH1B1,ALDH1L1,ALOX5,AMPD3,ANKRD6,ANO1,ANPEP,APOE,AQP9,ARID5B,ARL11,ARRB2,ASB2,BAG2,BCL2A1,BHMT2,BLNK,BMPR1B,BTC,C1QC,C4A,C4B,C5AR1,CAB39L,CAMK2N1,CAPG,CAPN6,CARMIL1,CASP1,CCL18,CCL3,CCL5,CCR1,CD14,CD163,CD180,CD209,CD300A,CD36,CD37,CD4,CD84,CDC37L1,CDKN3,CEMIP,CEP55,CEP70,CFL2,CHI3L1,CHI3L2,CHMP4C,CKB,CKS2,CLDND1,CLEC7A,CLIC4,CNN1…	321 (67)	67
DNMT3A	-0.346	enzyme	DNMT3A	1		1.061	1.29E-10	1.00E-04	ADAMTS9,ADCY5,BLNK,CASQ2,CD4,CXCL2,CXCL5,CXCR4,CYBB,FCER1G,FGF2,IL31RA,IL7R,IRF8,JCHAIN,P2RX7,PIK3CG,PLA2G7,PLCB4,POU2AF1,PTGS1,PTPRC,RRAS2,RUNX2,RYR2,S100A9,SPP1,SSBP2,ST14,SYK,TLR7,ZNF521	32 (1)	1
CRP	0.090	other	AKT (family),AKT1,C3,C4B,COMPLEMENT (complex),CRP,ERK (family),ERK1/2 (family),FCGR2A,INPP5D,MAPK14,MAPT,MEK (family),MMP9,NOS3,PLCG2,RAF1,SERPINE1,SOD (family),SYK	2		1.063	2.02E-13	4.65E-02	ABCA1,AIF1,ALOX5AP,AMIGO2,ANKH,ANPEP,APOE,BCL2A1,BMPR1B,C1QB,C1QC,C3AR1,C4A,C5AR1,CARMIL1,CASP1,CCL18,CCL19,CCL3,CCL4,CCL5,CCL8,CCR1,CD14,CD37,CD4,CD52,CD83,CKS2,COLEC12,CP,CPM,CSF1R,CSTA,CX3CR1,CXCL16,CYBB,DAB2,DAPK1,DCBLD2,EDN1,EMCN,ETS1,FCER1G,FCGR3B,FZD1,GIMAP7,GK,GLS,GPLD1,HAVCR2,HK2,HLA-DRA,IGHG1,IGHM,IL1RN,IL32,ITGA1,ITGAM,ITGAX,ITGB2,KYNU,MAF,MAFB,MCAM,MGAT4A,MMP12,MS4A4A,MSR1,MYLK,MYOCD,…	107 (20)	20
adenine		chemical - endogenous mammalian	ADCY (family),ADCY6,adenine,ADGRE2,ADORA2A,ADORA3,ADRA1B,ADRB3,AGTR1,AGTR2,AKT1,C3AR1,C5AR1,CASR,CAT,CCR2,CCR9,CCRL2,CDC42,CNR1,CREB (family),CRHR1,CX3CR1,cyclic AMP,EDNRB,EGFR,ERK (family),ERK1/2 (family),F2R,F2RL1,FFAR3,FOCAL ADHESION KINASE (family),FSHR,FZD9,G PROTEIN ALPHA (family),GNA11,GNA13,GNAQ,GNAS,GPCR (family),GPER1,GPR174,GPR37,GRK2,GSR,GUCY1B1,HCAR1,HCAR2,HRH3,HTR1E,IGF1R,IKBKB,JNK …	3		1.080	7.21E-14	2.80E-02	AASS,ABCD3,ABCG1,ACTG2,ADAM28,ADAMTS9,ADARB1,AIF1,ALDH1B1,ALOX5,ALOX5AP,AMPD3,APCDD1,AQP9,ARID5B,ARL4A,BAMBI,BBS7,BCAT1,BMPR1A,C15orf48,C1QC,C2,C3AR1,C5AR1,CA12,CCL18,CCL3,CCL4,CCL8,CCR1,CD180,CD209,CD300A,CD37,CD4,CD53,CDKN3,CEP55,CHI3L1,CKB,CKS2,CLEC7A,CLIP1,CNN1,CNTN1,COL13A1,COL14A1,CRYBG1,CSPG4,CSTA,CTPS1,CTSZ,CX3CR1,CXCL14,CXCL16,CXCL2,CXCL5,CYBA,CYP1B1,CYTIP,DAB2,DAPK1,DEPTOR,DOCK2,DOCK8,D…	193 (93)	91
HECW1	0.170	enzyme	26S PROTEASOME (complex),ACO1,AKT (family),APC,CALCINEURIN (complex),CAMKII (complex),CTNNB1,DVL1,ERK1/2 (family),GSK3B,HDAC4,HECW1,JNK (family),LEF1,MAP3K1,MAPT,MEF2 (family),NFKB (complex),PKC (family),PPP3CA,PRKAA (family),PTK2,PXN,RAC1,RET,RHOA,ROCK (family),SOD (family),SOD1,SOD2,STAT1,TCF7L2	3		1.087	2.02E-13	3.47E-02	ABCD3,ABCG1,ADAMTS9,ADRA2A,AGTR1,AIF1,ALDH1B1,ALOX5,AMIGO2,APCDD1,AQP9,ARRB2,BAG2,C3orf70,C4B,CALHM6,CAMK2N1,CCL18,CCL8,CD14,CD209,CD36,CD74,CNN1,COL4A5,CP,CPM,CSPG4,CTSS,CX3CR1,CXCL2,CYP1B1,DAPK1,DLG1,ELN,EMCN,EMILIN2,ENPP1,ENPP4,EVI2A,EVI2B,FABP5,FBP1,FCER1G,FCGR1A,GPR34,GRAMD2B,HAVCR2,HDAC9,HLA-DRA,HOPX,ICAM1,ID4,IER3,IFI30,IGLL5,IL10RA,IL1RN,IL31RA,IL7,IL7R,ITGA1,ITGA4,ITGAL,ITGAM,ITGAX,JAK2,…	143 (32)	30
RRAS2	-0.878	enzyme	RRAS2	1		1.091	1.13E-06	6.40E-03	BVES,C5AR1,CD14,CD209,CD36,CD74,HLA-DMA,IER3,ITGA8,NECTIN3,NEXN,NR4A3,NUB1,PCDH7,POSTN,RGS1,SELPLG,SLAMF7,TNFAIP3,TRIM14,VCL	21 (1)	1
ginsenoside Rh2		chemical - endogenous non-mammalian	AHR,CASP8,CDK2,CTNNB1,ERK (family),ginsenoside Rh2,MAPK8	2		1.117	2.98E-14	2.40E-02	ABCA1,ACADL,ACP5,ADARB1,AIF1,ALOX5,AMIGO2,APOE,BARD1,BMPR1B,C1QA,C1QB,C1QC,CAMK2N1,CCL19,CCL3,CCL4,CCL5,CCR1,CD14,CD28,CD36,CD4,CD84,CKS2,CLEC2B,COL13A1,COL14A1,COL4A5,CSF2RB,CSTA,CX3CR1,CXCL16,CXCL2,CYBB,CYP1B1,ELN,EMILIN2,ENPP1,EVI2B,FGF2,FZD1,GK,GLS,HAVCR2,HDAC9,HP,ICAM1,IER3,IL10RA,IL7,IQGAP2,IRF8,ITGA11,ITGB2,KRT14,KYNU,LGR6,MAFB,MAP2,MICAL2,MMP16,MMP7,MSR1,MYLK,NKD1,NPNT,ODC1,PAWR,PGR,PLA2G…	97 (7)	6
bromodeoxyuridine		chemical drug	26S PROTEASOME (complex),AKT1,AR,BCAR1,BHLHE40,BLM,bromodeoxyuridine,CCND1,CDKN1A,CDKN2A,CHUK,CREB (family),CYP2E1,DNMT3A,E2F1,EIF4E,EP300,ERBB2,ERK (family),FANCC,FOS,FOXO3,GATA4,GLI1,HIF1A,HNF4A,IFN (family),IGF1R,IL21R,IL6,IRS1,MAP2K1,MAPK1,MAPK8,MEK (family),MET,mir-145,mir-21 (includes others),mir-23 (includes others),MMP9,MSH2,MTOR,NANOG,NFKB (complex),NFKB1,NFKBIA,NOS2,NOTCH1,NPM1,NR3C1,NT…	3		1.118	4.60E-16	4.66E-02	ABAT,ABCA1,ACADL,ACTG2,ADAMTS9,ADCY5,ADGRA3,ADRA2A,AFF3,AIF1,AK3,ALDH1B1,ALDH1L1,ALOX5,AMPD3,ANKRD6,ANO1,ANPEP,APOE,AQP9,ARID5B,ARL11,ARRB2,ASB2,BAG2,BCL2A1,BHMT2,BLNK,BMPR1B,BTC,C1QC,C4A,C4B,C5AR1,CAB39L,CAMK2N1,CAPG,CAPN6,CARMIL1,CASP1,CCL18,CCL3,CCL5,CCR1,CD14,CD163,CD180,CD209,CD300A,CD36,CD37,CD4,CD84,CDC37L1,CDKN3,CEMIP,CEP55,CEP70,CFL2,CHI3L1,CHI3L2,CHMP4C,CKB,CKS2,CLDND1,CLEC7A,CLIC4,CNN1…	320 (67)	67
TLN1	-0.421	other	TLN1	1		1.134	2.21E-04	4.20E-03	AMIGO2,CD14,ICAM1,ITGA1,ITGAL,ITGAM,MMP9	7 (1)	1
IL20	-0.004	cytokine	IL20	1		1.134	5.36E-04	1.75E-02	APOC1,HP,MMP9,RBP4,RGS5,TLR2,TNFRSF11A	7 (1)	1
alendronic acid		chemical drug	alendronic acid	1		1.134	9.48E-04	2.05E-02	ENPP1,FGF2,ITGAM,MMP9,NCF2,SPP1,TLN2	7 (1)	1
TLR7/8 (family)		group	TLR7/8 (family)	1		1.134	1.85E-03	2.31E-02	BCL2A1,EDN1,KCNMA1,NPR1,PLAUR,RGS1,TNFAIP3	7 (1)	1
CEBPA gene: LEF1		complex	CEBPA,CEBPA gene: LEF1,LEF1	2		1.134	5.29E-11	4.10E-03	ALOX5AP,APCDD1,ARHGEF26,ARL4C,ARRB2,BCL2A1,C3AR1,C3orf70,CCL3,CCL4,CCL5,CCR1,CD14,CD83,CSF1R,CX3CR1,EIF4E,EMCN,EMILIN2,FCGR1A,FZD1,HDAC9,HPR,IER3,IL1RN,IL7R,ITGAM,ITGAX,JCHAIN,KCNJ3,KRT14,LST1,MFAP3L,MSI2,PFN2,PIP5K1B,PLA2G7,PLCB4,PLTP,PRDM1,PTAFR,PTGS1,PTPRC,RASGRP3,RBPMS,RHOH,S100A9,SCD,SH3RF1,SLC41A2,SMPDL3A,SPP1,ST14,TGFB2,THRB,TIAM1,TLR2,TLR7,TMEM176A,TNFRSF11A,TNFSF10,VCL,ZC3H12D	63 (3)	2
GMP		chemical - endogenous mammalian	GMP,NADPH OXIDASE (complex),NT5E	2		1.134	7.90E-04	2.17E-02	CYBB,EDN1,MMP12,MMP9,SPP1,VCAM1,ZNF366	7 (3)	2
COFILIN (family)		group	COFILIN (family),F ACTIN (complex),PLD1	2		1.134	4.36E-04	1.63E-02	CD36,CD86,CTSS,ICAM1,NR4A3,VCAM1,ZEB1	7 (3)	2
DDR1	-0.120	kinase	CDC42,DDR1,ERK (family),IRS1,MAPK (family),MMP2,MMP9,NFKB (complex),PTK2B,RARA,STAT3	2		1.144	6.57E-14	4.71E-02	AASS,ABCD3,ABCG1,ADAMTS9,ADRA2A,AIF1,ALDH1B1,ALOX5,AMPD3,APOE,BAG2,BAMBI,BCL2A1,C1QA,CA12,CALHM6,CARMIL1,CASP1,CCL3,CCL4,CCL8,CCPG1,CD163,CD209,CD52,CD74,CD83,CD86,CDKN3,CEP70,CHI3L1,CKS2,CSF2RB,CTSS,CTSZ,CX3CR1,CXCL14,CXCL2,CXCL5,CYBB,DNAJC21,EIF5A2,ELN,ENPP1,ENY2,FABP5,FCER1G,FCGR1A,GK,GLS,GPR34,GPR65,HAVCR2,HDAC9,HP,IER3,IFI30,IGHM,IL10RA,IL2RG,IL32,IL7,IL7R,ITGA4,ITGAL,KYNU,MAF,MAP2,MCAM,MMP1…	110 (11)	11
aluminum chloride		chemical drug	ACHE,AKT1,aluminum chloride,CAMKII (complex),CD38,COX4I1,COX5B,COX6A2,CYTOCHROME-C OXIDASE (complex),ERK1/2 (family),GNA11,GNAQ,GSK3 (family),MAPT,PKC (family),PLCB1,PRKCA,PRKCE,STAT6	3		1.153	1.28E-12	3.91E-02	AIF1,AK3,ANKH,ANO1,APOE,BARD1,BCL2A1,BMPR1A,C15orf48,C1QC,CAPN6,CCL3,CCL4,CD14,CD36,CD74,CDKN3,CNN1,CP,CSF2RB,CSTA,CXCL5,CXCR4,DAPK1,DLG1,DMD,DTL,EDN1,EMCN,ETS1,FCER1G,FCGR1A,FCGR2A,FCGR3A,FGF2,FZD1,GNA15,HAVCR2,HCK,HK2,HLA-DMA,HLA-DMB,HMMR,ICAM1,IFI30,IGHG1,IL10RA,IL2RG,IL31RA,ITGA1,ITGAM,JCHAIN,KMO,LCP2,LIPA,LMCD1,MAF,MAP2,MMP16,MSR1,NABP1,NEXN,NR4A3,ODC1,PCLAF,PGR,PLAUR,POSTN,PRDM1,RAMP1,RASGR…	91 (19)	15
3M-002		chemical reagent	3M-002	1		1.155	3.29E-04	1.01E-02	CCL5,CD300A,CD83,CD86,FCGR1A,ITGAX,MARCO,MYOC,NCF4,TLR8,TNFSF10,VMO1	12 (1)	1
laquinimod		chemical drug	laquinimod	1		1.155	6.40E-04	1.42E-02	ADAMDEC1,ADAMTS9,CCR1,COL13A1,CYP1B1,DAB2,MS4A7,MSR1,PALMD,PHACTR1,SCIN,TPH1	12 (1)	1
C4B	1.183	other	C3,C4B	2		1.155	5.86E-05	1.50E-02	APOE,C1QA,C3AR1,C4A,C5AR1,CCL4,CCL5,CXCL16,ITGAM,PTPRC,UCP2,VCAM1	12 (2)	2
MDC1	-0.230	other	26S PROTEASOME (complex),AKT (family),AKT1,AR,BHLHE40,BRCA1,CASR,CCND1,CDKN2A,CEBPA,CREBBP,CTNNB1,DNMT3A,E2F1,E2F3,EIF4E,ELK1,EP300,ERBB2,ERK1/2 (family),ESR1,FHL2,FOXO3,GLB1,GLI1,GRIN1,H2AX,HIF1A,HNF4A,IGF1R,IL6,LIN28A,MAP2K1,MAPK1,MAPK8,MAPK9,MDC1,MEK (family),mir-145,mir-23 (includes others),MSH2,MTOR,NANOG,NFKB (complex),NFKB1,NFKBIA,NOTCH1,NR3C1,NTRK1,PGR,PI3K (complex),PML,PPARG,PRKAA1,PRKC…	3		1.179	1.28E-15	1.70E-02	ABAT,ABCA1,ACADL,ADAM28,ADAMTS9,ADCY5,ADGRA3,ADRA2A,AFF3,AK3,ALDH1B1,ALDH1L1,ALOX5,ANO1,ANPEP,APOE,ARHGAP18,ARHGEF9,ARL11,ARRB2,ASB2,BAG2,BCL2A1,BHMT2,BLNK,BMPR1B,BTC,C1QA,C1QB,C1QC,C4A,C4B,C5AR1,CAB39L,CAMK2G,CAMK2N1,CAP2,CAPG,CARD10,CASP1,CASQ2,CCL18,CCL19,CCL5,CCPG1,CD300A,CD36,CD37,CD4,CD52,CD53,CD84,CDC37L1,CDKN3,CEMIP,CEP55,CFL2,CHI3L2,CHMP4C,CKB,CKS2,CLEC5A,CLEC7A,CLIC4,CLIP1,CNN1,CNTN1,CO…	317 (69)	66
EDN3	0.168	other	CDK2,CDK4,CDK6,EDN3,EDNRB,EGR1,ERK (family),FOCAL ADHESION KINASE (family),G PROTEIN ALPHA I (family),GJA1,GNAQ,MAPK (family),MMP1,MMP2,MMP9,PLC (family),PRL,YAP/TAZ (family)	2		1.193	2.58E-14	7.90E-03	ACADL,ACTN2,ADAMTS9,ALOX5AP,BARD1,BMPR1A,C15orf48,C1QA,CARMIL1,CCL3,CCL4,CCL5,CCR1,CD36,CD52,CD74,CKS2,CNN1,CSF2RB,CTSB,CX3CR1,CXCL2,CXCR4,CYBB,EDN1,ELN,ETS1,FGF2,FLNC,GK,GLS,HLA-DMA,HLA-DMB,HLA-DPA1,HLA-DQB1,HLA-DRA,HLA-DRB1,HLA-DRB5,IL2RG,IL7R,ITGA11,ITGA4,ITGAM,ITGB2,KRT14,KYNU,LMCD1,MAFB,MAP2,MCAM,ME1,MMP12,MMP7,MMP9,MYBL1,MYLK,MYOCD,NABP1,NR4A3,PALLD,PECAM1,PGR,PLAUR,PLTP,POSTN,PPM1K,PRDM1,S…	85 (18)	18
IL13	0.036	cytokine	IL13	1		1.195	1.06E-22	1.00E-04	ABCA1,ACP5,ADAM28,ADAM8,ADAMDEC1,AIF1,ALOX5AP,C3AR1,CASP1,CCL18,CCL23,CCL3,CCL3L3,CCL4,CCL5,CD14,CD163,CD209,CD36,CD37,CD4,CD48,CD52,CD86,CHI3L1,CLEC7A,CP,CTSB,CTSC,CTSS,CXCL5,CXCR4,CYBB,F13A1,FCGR1A,FCGR2A,FCGR2B,FCGR3A,HLA-DRB5,ICAM1,IL11RA,IL1RN,IL31RA,IL32,ITGAM,ITGAX,LILRB2,LIPA,MAF,MMP12,MMP7,MMP9,MS4A4A,NTN1,PCM1,PID1,PLXNC1,POSTN,PYCARD,SAMSN1,SLA,SLC16A6,SOCS3,ST14,ST8SIA4,TFEC,TNFRSF11A…	70 (1)	1
AHR:TCDD:ARNT		complex	AHR,AHR:TCDD:ARNT,ARNT,ARNT2,tetrachlorodibenzodioxin	2		1.207	2.25E-12	1.00E-02	ABCG1,ACP5,ADAM28,AIF1,ALOX5,AMIGO2,APOE,ARID5B,BAMBI,BCAT1,BMPR1B,C1QA,C1QB,C1QC,CA12,CAMK2N1,CAP2,CCL19,CCL5,CCR1,CD14,CD28,CD36,CD4,CD52,CD84,CD86,CFL2,CLEC2B,COL13A1,COL14A1,CSF2RB,CX3CR1,CXCR4,CYBA,CYP1B1,EDN1,ELN,EMILIN2,EVI2B,HAVCR2,HDAC9,HK2,HLA-DMA,HP,ICAM1,IGHM,IQGAP2,ITGA11,ITGAL,ITGAM,ITGAX,KRT14,LCP1,MARCO,MCAM,MICAL2,NPNT,PAWR,PCLAF,PERP,PGR,PLA2G12A,PLAUR,POSTN,PRDM1,PTGER4,PTGS1,R…	83 (5)	4
IL17F DIMER (complex)		complex	IL17F,IL17F DIMER (complex),IL17R (complex)	2		1.213	4.06E-06	7.20E-03	CCL19,CCL3,CCL4,CCL5,CCL8,CXCL16,CXCL2,CXCL5,CXCR4,ICAM1,IL2RG,IL32,PLCL1,RUNX2,S100A9,TNFSF10,TNFSF13B	17 (3)	3
ATF4:CEBPB,CEBPG:ASNS gene		complex	ATF4,ATF4:CEBPB,CEBPG:ASNS gene,CEBPB	2		1.250	1.61E-09	4.76E-02	ABCA1,ALOX5AP,ANPEP,APCDD1,BARD1,BCAT1,BLNK,C1QA,C1QC,C2,C3AR1,CCL3,CCL4,CCR1,CD14,CD74,CD86,CDKN3,CEMIP,CP,CSF1R,CTPS1,CTSC,CXCL16,CXCL2,CXCL5,CXCR4,DAB2,DAPK1,EMCN,FCER1G,FCGR1A,FZD1,HAVCR2,HMMR,HP,IER3,IGKC,IL11RA,IL1RN,IL7,LCP2,MSR1,ODC1,PEG3,PLAUR,PRDM1,PTGS1,RAC2,RRM2,RUNX2,SAA2,SERPINA1,SGK1,SOCS3,SPP1,SSBP2,TGFB2,TLR8,TMEM176A,TMEM176B,TNC,TNFRSF11A,TOP2A	64 (3)	2
ferric chloride		chemical toxicant	ferric chloride,JNK (family),TGFB1	2		1.254	2.45E-19	3.20E-03	ABCA1,ABCG1,ACP5,ACTG2,ADARB1,ADRA2A,ALOX5,ALOX5AP,ANKH,ANPEP,APOE,AQP9,BCAT1,C1QA,C1QB,C1QC,C2,C3AR1,C5AR1,CAMK2N1,CASP1,CCL18,CCL23,CCL3,CCL4,CCL5,CCL8,CCR1,CD14,CD163,CD209,CD28,CD300A,CD36,CD4,CD74,CD83,CDH19,CEMIP,CFI,CHI3L2,CLIC4,CNN1,CSF1R,CSPG4,CTPS1,CTSB,CTSS,CXADR,CXCR4,CYBA,CYBB,DAB2,DAPK1,DEPTOR,DOCK2,EDN1,ELN,ENPP1,F13A1,FABP5,FCER1G,FCGR1A,FCGR3A,FERMT2,FGF2,FZD1,GLS,HDAC9,HK2,HLA-D…	143 (3)	2
GRB14	-0.303	other	AKT (family),GRB14,IRS1,NFE2L2,NR1H3,PTPN1	2		1.265	2.81E-12	3.71E-02	ABCA1,ABCG1,ACP5,APOC1,APOE,ARL4C,BCL2A1,C1QA,C1QC,C5AR1,CCR1,CD14,CD163,CD300A,CD36,CD74,CD86,CP,CPM,CXCL16,CXCR4,CYBB,DNAJB5,DSTN,ELN,EMCN,ENAH,EVI2A,F13A1,FABP5,FBP1,GLS,HLA-DMA,ICAM1,IER3,IL1RN,IL32,IL7R,IRF8,ITGAL,ITGAM,JPH2,LCP2,LST1,MAF,MAP2,MARCO,MCAM,MCTP1,ME1,MGAT4A,MMP12,MS4A7,MYOCD,NCF2,NCF4,NCKAP1,OGT,PCDH7,PDLIM5,PFN2,PGR,PIR,PLTP,PTAFR,PTGS1,RGS1,RGS17,RRM2,RUNX2,RYR3,S100A9,SCD,SG…	90 (6)	5
p-dimethylaminoazobenzene		chemical toxicant	CAT,HO (family),p-dimethylaminoazobenzene	2		1.265	1.86E-04	3.90E-02	AIF1,BCL2A1,CD36,CYP1B1,HLA-DRA,ICAM1,ITGAM,MMP9,TNC,VCAM1	10 (3)	2
EIF4E	-1.025	translation regulator	EIF4E	1		1.279	1.63E-05	1.23E-02	ARL11,C3AR1,CAPG,CD52,CKS2,CLEC7A,CSF1R,CTSZ,CX3CR1,CXCL16,CYBA,CYBB,FGF2,GPR65,NLGN1,ODC1,PTPRC,RRM2,SELPLG,SLC11A1,SLCO2B1,SVIL	22 (1)	1
Mmp3		peptidase	Mmp3,MMP9	2		1.279	3.60E-07	2.90E-03	ACP5,C1QA,CARMIL1,CCL3,CD52,CD74,CTSB,CX3CR1,CXCR4,CYBB,ICAM1,IL1RN,IL7R,MMP12,MMP7,MMP9,NABP1,SERPINA1,SERPINE2,TMEM176A,TYROBP,XPR1	22 (2)	2
ramipril		chemical drug	ACE,AGT,AP1 (complex),Cyp2c23,ERK (family),MAPK (family),NCF1,NFKB (complex),ramipril,REN,XDH	3		1.289	1.84E-14	4.73E-02	ABCA1,ABCD3,ACP5,ADAMTS9,ADRA2A,AGTR1,ALDH1B1,ALDH1L1,ALOX5,ALOX5AP,APOE,ARHGEF9,BAG2,BAMBI,BCL2A1,C5AR1,CCL3,CCL4,CD14,CD36,CD74,CD83,CD86,CDK8,CDKN3,CFI,CKS2,COL14A1,COL4A5,CP,CR1,CSPG4,CTSB,CTSS,CX3CR1,CXADR,CXCL2,CXCL5,CXCR4,CYBA,DAB2,ELN,FABP5,FGF2,FIBIN,FREM1,FZD1,GK,GLS,GPR34,HDAC9,HLF,HP,ICAM1,IER3,IKZF1,IL10RA,IL1RN,IL32,IL7R,ITGA1,ITGA4,ITGAL,KYNU,MAP2,MCAM,MMP9,MS4A7,MSR1,MYBL1,MYLK,NC…	118 (11)	10
CLEC1B	0.143	transmembrane receptor	CLEC1B,ITGA2B/ITGB3 (complex),PLCG2,SYK,SYK/ZAP (family)	2		1.300	1.05E-10	1.00E-04	ANGPTL1,BMPR1B,C1QA,C1QB,CCL5,CD36,CD74,CXCR4,EDN1,FCER1G,FGF2,GIMAP7,GPLD1,ICAM1,IL7,ITGAM,ITGAX,LCP2,MMP12,MMP9,MS4A4A,PTGS1,PTPRC,SPP1,SYK,TAGAP,TNC,TREM2,VCAM1	29 (5)	5
pinitol		chemical drug	CAT,GSR,JNK (family),P70 S6K (family),pinitol,SOD2	2		1.300	3.31E-07	4.04E-02	ADARB1,AIF1,BCL2A1,CCL3,CCL4,CCL5,CD209,CD36,CD83,CD86,CXCR4,CYP1B1,EDN1,ETS1,HLA-DRA,ICAM1,ITGA4,MAP2,ME1,MMP12,MMP7,MMP9,ODC1,PLAUR,POSTN,RUNX2,TNC,UCP2,VCAM1	29 (6)	5
proteoglycan		chemical - other	proteoglycan,TGFB1,TLR (family)	2		1.324	2.31E-20	1.70E-03	ABCA1,ABCG1,ACP5,ACTG2,ADRA2A,ALOX5,ALOX5AP,ANKH,ANPEP,APOE,AQP9,BCAT1,C1QA,C1QB,C1QC,C2,C3AR1,C5AR1,CAMK2N1,CASP1,CCL18,CCL23,CCL3,CCL5,CCL8,CCR1,CD14,CD163,CD28,CD300A,CD36,CD4,CD74,CD83,CDH19,CEMIP,CFI,CHI3L2,CLEC2B,CLIC4,CNN1,CSF1R,CSPG4,CTPS1,CTSB,CTSS,CXADR,CXCR4,CYBA,CYBB,DAB2,DAPK1,DEPTOR,DOCK2,EDN1,ELN,ENPP1,ETS1,F13A1,FABP5,FCER1G,FCGR1A,FCGR3A,FERMT2,FGF2,FZD1,GLS,GPR34,HDAC9,HK2,HLA-D…	146 (3)	2
Klra4 (includes others)		transmembrane receptor	Klra4 (includes others)	1		1.342	4.05E-06	1.00E-04	ABCD3,CCL5,GPR65,SERPINE2,TYROBP	5 (1)	1
DDP-38003		chemical reagent	DDP-38003	1		1.342	4.05E-06	1.00E-04	ICAM1,IL31RA,IRF8,ITGAM,LY86	5 (1)	1
MMP9	2.152	peptidase	MMP9	1		1.342	3.09E-06	7.00E-03	ACP5,C1QA,CARMIL1,CCL3,CD52,CD74,CTSB,CX3CR1,CXCR4,CYBB,ICAM1,IL1RN,IL7R,MMP12,NABP1,SERPINA1,SERPINE2,TMEM176A,TYROBP,XPR1	20 (1)	1
MC2580		chemical reagent	MC2580	1		1.342	2.25E-05	6.00E-04	ICAM1,IL31RA,IRF8,ITGAM,LY86	5 (1)	1
interferon beta-1a		biologic drug	interferon beta-1a	1		1.342	7.62E-05	1.70E-03	CD4,CXCR4,IL1RN,MMP9,TNFSF13B	5 (1)	1
COX4I1	0.224	enzyme	COX4I1	1		1.342	5.94E-04	2.80E-03	CAPN6,MMP16,POSTN,TGFB2,TSPAN8	5 (1)	1
HISTONE H3 (family)		group	HISTONE H3 (family)	1		1.342	1.41E-03	3.37E-02	ICAM1,PGR,RRM2,SGK1,VCAM1	5 (1)	1
NFAT (complex)		complex	NFAT (complex)	1		1.342	1.81E-03	2.13E-02	AIF1,CD86,ICAM1,SLC1A3,SPP1	5 (1)	1
KT5823		chemical - kinase inhibitor	KT5823	1		1.342	1.81E-03	2.92E-02	CNN1,EDN1,ITGAM,PLAUR,RYR2	5 (1)	1
COL1A1	0.901	other	COL1A1	1		1.342	1.81E-03	3.55E-02	CXCR4,EDN1,ELN,ICAM1,VCAM1	5 (1)	1
DNM3OS	-0.403	other	DNM3OS	1		1.342	2.28E-03	2.60E-02	C5AR1,CD74,ITGA1,ITGAX,PTAFR	5 (1)	1
CDK5R1	0.140	kinase	CDK5R1	1		1.342	4.25E-03	4.81E-02	CD14,MIB1,RRM2,SOX6,TOP2A	5 (1)	1
BLK	0.271	kinase	BLK	1		1.342	4.25E-03	1.94E-02	ADPRHL1,CTSS,ETS1,HDAC9,NEXN	5 (1)	1
acetone		chemical - endogenous mammalian	acetone,CYP2E1	2		1.342	2.84E-03	3.59E-02	ABCA1,C3AR1,C5AR1,CD14,NCF2	5 (2)	2
FCGR2 (family)		group	FCGR2 (family),FCGR2A,Fcgr2b,FGR,GAB2,GRB2,INPP5D,NFKB (complex),PTPN6,SYK	2		1.364	1.74E-10	4.52E-02	ABCD3,ABCG1,ADAMTS9,ADRA2A,ALDH1B1,APOE,BAG2,BAMBI,BCL2A1,BMPR1B,CASP1,CCL18,CCL4,CCL5,CCL8,CD74,CD83,COLEC12,CXCL2,CXCL5,EDN1,ENPP1,ENY2,ETS1,FABP5,FCER1G,FCGR1A,FCGR3B,GIMAP7,GPLD1,GPR34,HDAC9,ICAM1,IER3,IGHG1,IGHM,IL10RA,IL32,IL7R,ITGAL,ITGB2,KRT14,KYNU,MYLK,NCF2,NR4A3,ODC1,P2RX7,PLA2G7,PLAUR,SAA1,SELPLG,SH3RF1,SLC16A3,SLC2A12,SOCS3,SPP1,SUB1,TAGAP,TFEC,TLR2,TNFAIP3,UBE2V2,VCAM1,ZEB1	65 (10)	10
endothall		chemical toxicant	AKT (family),AKT1,AKT2,AP2M1,ATF2,ATXN1,BCAR1,BCL2,BRAF,CAMKII (complex),CASP8,CDK2,CDK9,CPEB1,CREB (family),CREB1,endothall,ERK (family),ERK1/2 (family),ESR1,FOXO1,FOXO3,GRIN1,IRF3,IRS1,JUN,L-TYPE CALCIUM CHANNEL (complex),MAP2K1,MAP2K1/2 (family),MAP2K2,MAPK (family),MAPK1,MAPK3,MAPK8,MAPT,MBP,MEK (family),MET,MMP2,MMP9,MTOR,NCOA1,NFKB (complex),NPM1,NR1I2,OCLN,P38 MAPK (family),PDPK1,PI3K (com…	3		1.386	1.08E-14	1.95E-02	AASS,ABAT,ABCD3,ABCG1,ADAM28,ADAM8,ADAMTS9,ADARB1,ADRA2A,AGTR1,AIF1,AK3,ALDH1B1,ALDH1L1,ALOX5AP,AMIGO2,AMPD3,ANPEP,APCDD1,APOC1,AQP9,ARHGAP18,ARHGEF9,ARL4C,ARRB2,BARD1,BLNK,C1QA,C1QC,C3AR1,CA12,CAB39L,CAMK2N1,CAP2,CARMIL1,CASQ2,CCL19,CCPG1,CCR1,CD14,CD163,CD180,CD209,CD28,CD300A,CD52,CD74,CD84,CEP55,CEP70,CFL2,CHI3L1,CHMP4C,CKB,CLEC7A,CLIC4,COL13A1,COL14A1,CORO1A,COX11,CPM,CRYBG1,CSF2RB,CTSC,CX3C…	252 (68)	65
PF4	0.024	cytokine	PF4	1		1.387	7.13E-05	2.68E-02	C1QB,CCL18,CCL3,CCL4,CD83,CD86,CNN1,CPM,ICAM1,IL1RN,ITGAM,PGR,TNFSF13B	13 (1)	1
KW 2449		chemical drug	ABL1,AKT (family),AKT1,APP,AURK (family),BCAR1,BMPR1A,CAT,CAV1,CDKN1B,CTNNB1,cytarabine,DGCR8,ERK1/2 (family),ESR1,FLT3,HIPK2,IDH2,JAK2,JNK (family),KW 2449,MAP2K6,MAP3K1,MAPK (family),MAPK14,MAPK8,MAPK9,MAPT,MMP14,MMP9,MTOR,NEDD9,NFAT5,NFKB (complex),NFKBIA,P38 MAPK (family),PDPK1,PI3K (complex),PRKCD,PTK2B,RAD51,RHOA,SHC1,SNCA,STAT3,STAT5A/B (family),TARDBP,TBX21,TERT,TP53,TP63,TP73,YBX1	3		1.391	4.44E-15	8.50E-03	AASS,ABAT,ACP5,ADAM28,ADAMTS9,ADARB1,ADRA2A,AGTR1,AK3,ALDH1B1,ALOX5AP,AMIGO2,AMPD3,ANKH,ANKRD28,APCDD1,AQP9,ARHGAP18,ARHGEF9,ARID5B,ARL4C,ARRB2,BAG2,BAMBI,BLNK,C1QB,C1QC,C2,CAB39L,CALHM6,CAMK2N1,CAP2,CAPN6,CARMIL1,CASQ2,CCL19,CCPG1,CCR1,CD163,CD180,CD209,CD4,CD52,CEMIP,CEP55,CEP70,CFL2,CHI3L1,CHI3L2,CHMP4C,CKS2,CLIC4,CNN1,COL13A1,COL14A1,COL4A5,CORO1A,COX11,CPM,CSPG4,CSTA,CTPS1,CTSB,CTSC,CTSS,CTS…	250 (53)	51
TBX3	0.252	transcription regulator	TBX3	1		1.400	2.14E-05	4.23E-02	ADAMTS9,AGTR1,CD36,CEP55,CKS2,EDN1,FLNC,GRIA3,KCNJ3,KIF20A,MMP16,MMP9,MYLK,PTGS1,RASGRP3,RRM2,RUNX2,RYR2,SMPX,TBX18,TGFB2,THSD4,TNC,TOP2A,ZWINT	25 (1)	1
CCR1	1.848	G-protein coupled receptor	CCR1	1		1.414	2.39E-06	4.00E-04	ACP5,CCL5,CTSS,ITGAM,MMP9,RUNX2,SPP1,TNFRSF11A	8 (1)	1
PGF	0.489	growth factor	PGF	1		1.414	2.04E-05	1.50E-03	ALOX5,ALOX5AP,CASP1,CCL4,CXCR4,EDN1,MMP9,NANOS1	8 (1)	1
N-formyl-Met-Leu-Phe		chemical reagent	N-formyl-Met-Leu-Phe	1		1.414	3.63E-05	1.70E-03	CCL4,FCGR1A,ITGAM,ITGB2,LILRB2,RAC2,SELPLG,VSIG4	8 (1)	1
PRO-INFLAMMATORY CYTOKINE (family)		group	PRO-INFLAMMATORY CYTOKINE (family)	1		1.414	7.86E-05	7.30E-03	FGF2,HP,ICAM1,ITGA1,KMO,MMP9,SOCS3,VCAM1	8 (1)	1
ITGB2	2.078	transmembrane receptor	ITGB2	1		1.414	2.35E-04	1.97E-02	CCL3,CCL4,CD86,ITGA4,ITGAL,RAC2,RUNX2,VCAM1	8 (1)	1
SOX11	-0.104	transcription regulator	SOX11	1		1.414	3.49E-04	3.03E-02	BMPR1A,BMPR1B,CCL3L3,CCL5,CD52,CD86,CP,GPR34,HLA-DRB5,ITGA4,MARCKS,MSI2,NTN1,PAG1,POSTN,PRDM1,RUNX2,TIAM1	18 (1)	1
CBP/IRF1/IRF8/SPI1 (complex)		complex	CBP/IRF1/IRF8/SPI1 (complex)	1		1.414	2.13E-03	1.29E-02	CYBB,NCF2	2 (1)	1
lynestrenol		chemical drug	lynestrenol	1		1.414	2.13E-03	1.56E-02	ABCA1,APOE	2 (1)	1
GPR34	1.263	G-protein coupled receptor	GPR34	1		1.414	2.13E-03	1.45E-02	ITGAM,ITGB2	2 (1)	1
GPR4	0.174	G-protein coupled receptor	GPR4	1		1.414	2.13E-03	6.80E-03	ICAM1,VCAM1	2 (1)	1
Alocasia cucullata root extract		chemical reagent	Alocasia cucullata root extract	1		1.414	2.13E-03	1.36E-02	CD14,ITGAM	2 (1)	1
prochloraz		chemical reagent	prochloraz	1		1.414	6.20E-03	3.97E-02	CYP1B1,ODC1	2 (1)	1
KDM7A	0.096	enzyme	KDM7A	1		1.414	6.20E-03	2.51E-02	ICAM1,VCAM1	2 (1)	1
CFL1	0.028	other	CFL1	1		1.414	6.20E-03	2.12E-02	DSTN,ICAM1	2 (1)	1
picolinic acid		chemical toxicant	picolinic acid	1		1.414	6.20E-03	2.96E-02	CCL3,CCL4	2 (1)	1
phosphorothioate oligodeoxynucleotide		chemical - other	phosphorothioate oligodeoxynucleotide	1		1.414	6.20E-03	3.50E-02	CCL3,CCL4	2 (1)	1
COL3A1	0.465	other	COL3A1	1		1.414	6.20E-03	2.89E-02	CCL18,IL1RN	2 (1)	1
menin-MLL inhibitor 2		chemical reagent	menin-MLL inhibitor 2	1		1.414	6.20E-03	4.07E-02	ABCA1,ABCG1	2 (1)	1
platelet activating factor-C16		chemical - endogenous mammalian	platelet activating factor-C16	1		1.414	6.20E-03	6.50E-03	PLA2G7,PTAFR	2 (1)	1
lalistat-2		chemical reagent	lalistat-2	1		1.414	6.20E-03	4.28E-02	CSF1R,ITGAX	2 (1)	1
SOHLH2	0.078	transcription regulator	SOHLH2	1		1.414	6.20E-03	4.21E-02	ABCA1,ABCG1	2 (1)	1
MUCIN (family)		group	MUCIN (family)	1		1.414	1.20E-02	3.92E-02	CD83,CD86	2 (1)	1
GSDMB	0.118	transporter	GSDMB	1		1.414	1.20E-02	4.87E-02	ALOX5,HK2	2 (1)	1
NPLOC4	-0.138	other	NPLOC4	1		1.414	1.20E-02	4.69E-02	CCL5,TNFSF13B	2 (1)	1
UFD1	-0.058	peptidase	UFD1	1		1.414	1.20E-02	4.69E-02	CCL5,TNFSF13B	2 (1)	1
NFKBIE	0.493	transcription regulator	NFKBIE	1		1.414	1.20E-02	4.22E-02	ICAM1,VCAM1	2 (1)	1
coconut oil		chemical drug	coconut oil	1		1.414	1.94E-02	3.21E-02	HP,MAP2	2 (1)	1
ARHGEF2	-0.074	other	ARHGEF2	1		1.414	1.94E-02	2.40E-02	EDN1,VCAM1	2 (1)	1
alloxan		chemical reagent	alloxan	1		1.414	2.83E-02	4.65E-02	ICAM1,OGT	2 (1)	1
palmitoyl-Cys((RS)-2,3-di(palmitoyloxy)-propyl)-Ala-Gly-OH		chemical reagent	palmitoyl-Cys((RS)-2,3-di(palmitoyloxy)-propyl)-Ala-Gly-OH	1		1.414	2.83E-02	4.06E-02	ICAM1,TLR2	2 (1)	1
ITGB8	0.225	other	AHR,CDC42,ERK1/2 (family),ITGB8,MAPK14,PTK2,RAC1,RHOA,SMAD1/5 (family),SMAD2/3 (family),SMAD3,TGFB1	2		1.414	1.06E-20	1.50E-03	ABCG1,ACP5,ACTG2,ADRA2A,AGTR1,AIF1,ALOX5,ALOX5AP,AMIGO2,ANKH,ANPEP,APOE,AQP9,BAMBI,BCAT1,BCL2A1,BMPR1B,C1QA,C1QB,C1QC,C2,C3AR1,C5AR1,CAMK2N1,CASP1,CCL18,CCL19,CCL23,CCL3,CCL4,CCL5,CCL8,CCR1,CD163,CD28,CD300A,CD83,CD84,CDH19,CEMIP,CFI,CHI3L2,CLEC2B,CLIC4,CNN1,COL13A1,COL14A1,CSF1R,CSF2RB,CSPG4,CTPS1,CTSZ,CX3CR1,CXADR,CXCL2,CXCR4,CYBA,CYBB,CYP1B1,DAB2,DAPK1,DEPTOR,DOCK2,EDN1,EMCN,EMILIN2,ENPP1,ETS1…	162 (12)	12
TPO	0.107	enzyme	CTTN,EIF4E,MKNK1,SYK/ZAP (family),TPO	2		1.414	5.60E-06	2.27E-02	ARL11,C3AR1,CAPG,CCL5,CD52,CKS2,CLEC7A,CP,CSF1R,CTSZ,CX3CR1,CXCL16,CYBA,CYBB,ETS1,FGF2,GPR65,HSPA4L,MMP9,NLGN1,NR4A3,ODC1,PDLIM5,PLTP,PTPRC,RGS5,RRM2,SELPLG,SLC11A1,SLCO2B1,SVIL,VCAM1	32 (5)	4
IL2 BETA GAMMA RECEPTOR (complex)		complex	ADAM15,AKT (family),AP1 (complex),CASP8,CD247,CD28,CD3 (complex),CD5,CD79A,CD79B,CREB1,CXCL12,CXCR3,DLG1,EGFR,ERK (family),ERK1/2 (family),ESR1,FOXP3,GAB2,HNRNPK,HRAS,IL2 BETA GAMMA RECEPTOR (complex),IL2RB,IL2RG,ITGB1,ITK,JAK1,JAK3,JNK (family),LCK,LILRB1,MAP2K1,MAPK1,MAPK3,MAPK8,MBP,MED28,NFAT (complex),NFKB (complex),NFKBIA,NRAS,P38 MAPK (family),PAK2,PI3K (complex),PLCG2,PRKCD,PTPN11,PTPN6,RA…	3		1.414	1.25E-16	4.40E-03	AASS,ABCA1,ABCD3,ABCG1,ACTG2,ADAM28,ADAMTS9,ADRA2A,AIMP1,ALDH1B1,ALDH1L1,ALOX5,AMIGO2,AMPD3,ANO1,AQP9,ARHGAP18,ARHGEF9,BAG2,BAMBI,BARD1,BCAT1,BCL2A1,BMPR1A,BTC,C1QA,C1QB,C2,C4B,CA12,CAP2,CASP1,CASQ2,CCL19,CCPG1,CD163,CD209,CD28,CD300A,CD4,CD52,CD84,CDKN3,CEMIP,CEP70,CFL2,CHI3L1,CHI3L2,CKB,CKS2,CLEC7A,CLIP1,CNN1,COL4A5,CPM,CRY1,CTSC,CTSZ,CX3CR1,CXADR,CXCL14,CXCL16,CYBA,CYTIP,DCBLD2,DEPTOR,DLG1,DMP…	242 (64)	63
LIMK inhibitor 2c		chemical drug	CFL1,COFILIN (family),F ACTIN (complex),LIMK (family),LIMK inhibitor 2c,PLD1	3		1.414	9.96E-05	5.90E-03	CD36,CD86,CTSS,DSTN,ICAM1,NR4A3,VCAM1,ZEB1	8 (6)	3
LIMK inhibitor 2		chemical drug	CFL1,COFILIN (family),F ACTIN (complex),LIMK (family),LIMK inhibitor 2,PLD1	3		1.414	9.96E-05	5.90E-03	CD36,CD86,CTSS,DSTN,ICAM1,NR4A3,VCAM1,ZEB1	8 (6)	3
LIMK inhibitor 2b		chemical drug	CFL1,COFILIN (family),F ACTIN (complex),LIMK (family),LIMK inhibitor 2b,PLD1	3		1.414	9.96E-05	5.90E-03	CD36,CD86,CTSS,DSTN,ICAM1,NR4A3,VCAM1,ZEB1	8 (6)	3
LIMK inhibitor 2a		chemical drug	CFL1,COFILIN (family),F ACTIN (complex),LIMK (family),LIMK inhibitor 2a,PLD1	3		1.414	9.96E-05	5.90E-03	CD36,CD86,CTSS,DSTN,ICAM1,NR4A3,VCAM1,ZEB1	8 (6)	3
LIMK inhibitor 1a		chemical drug	CFL1,COFILIN (family),F ACTIN (complex),LIMK (family),LIMK inhibitor 1a,PLD1	3		1.414	9.96E-05	5.90E-03	CD36,CD86,CTSS,DSTN,ICAM1,NR4A3,VCAM1,ZEB1	8 (6)	3
LIMK inhibitor 2d		chemical drug	CFL1,COFILIN (family),F ACTIN (complex),LIMK (family),LIMK inhibitor 2d,PLD1	3		1.414	9.96E-05	5.90E-03	CD36,CD86,CTSS,DSTN,ICAM1,NR4A3,VCAM1,ZEB1	8 (6)	3
MASP2	0.115	peptidase	C3,C4B,F2,MASP2	2		1.441	6.52E-09	8.50E-03	ADAMTS9,ALDH1B1,APOE,C1QA,C3AR1,C4A,C5AR1,CASP1,CCL4,CCL5,CCL8,CD36,CTPS1,CXCL16,CXCR4,CYBB,EDN1,ETS1,FGF2,HDAC9,ICAM1,IER3,IL32,ITGAM,LMCD1,MMP9,NCF2,NR4A3,PGR,PLAUR,PTPRC,RAC2,SLC2A12,TGFB2,TNFAIP3,TNFSF10,TRPC1,UCP2,VCAM1	39 (4)	3
17-alpha-ethinylestradiol		chemical drug	17-alpha-ethinylestradiol	1		1.460	7.64E-10	2.00E-04	APOE,BCAT1,C1QB,C1QC,CCL5,CCR1,CD53,CD74,CKB,CSF1R,CTSS,HMGN5,IFI30,KRT14,LY86,MARCO,MMP9,PERP,PGR,SGK1,SLC11A1,TNFSF8,VCAM1	23 (1)	1
SIN3A:AcK685,Y705,STAT3 dimer:PRDM1 gene		complex	PRDM1,SIN3A:AcK685,Y705,STAT3 dimer:PRDM1 gene,STAT3	2		1.481	2.57E-12	1.36E-02	ADAM8,AFF3,AIF1,AMPD3,CALHM6,CCL5,CCR1,CD163,CD209,CD48,CD53,CD74,CD86,CEP70,CHI3L1,CLEC2B,CP,CTSB,CXCL14,CXCR4,CYTH4,EDN1,ETS1,FCER1G,FGF2,GPR65,HAVCR2,HCK,HLA-DMA,HLA-DMB,HLA-DRA,HP,IFI30,IGHG1,IGHM,IL10RA,IL1RN,IL7,IL7R,IRF8,ITGA4,ITGB2,JAK2,JCHAIN,MAF,MAP2,ME1,MMP12,MMP7,MS4A4A,MYO18B,PECAM1,PGR,PIK3AP1,PPP1R9A,PRDM1,PTAFR,PTPN6,RRAS2,RRM2,RUNX2,S100A9,SAA1,SERPINA1,SGK1,SLC16A1,SLC1A3,SLC22A…	77 (3)	3
Clec4n		other	AHR,AP1 (complex),Clec4n,ERK (family),ERK1/2 (family),FOCAL ADHESION KINASE (family),GAB2,IRF3,JNK (family),L-tyrosine,MAPK1,MTORC1 (complex),NFATC1,NFATC2,NFKB (complex),NFKBIA,P38 MAPK (family),PI3K (complex),PKC (family),PLCG2,PTK2B,SRC	3		1.511	6.54E-16	4.98E-02	ABCD3,ABCG1,ADAM28,ADAMTS9,ADARB1,ADRA2A,ALDH1B1,ALOX5,ALOX5AP,AMIGO2,AMPD3,ANPEP,APOE,BAG2,BAMBI,BMPR1B,C1QA,C1QB,C1QC,CALHM6,CAMK2N1,CASP1,CCL19,CCL8,CD14,CD209,CD28,CD36,CD74,CD84,CHI3L1,CHI3L2,CKS2,CLEC2B,CLIC4,CNN1,COL13A1,COL14A1,CP,CRYBG1,CSF1R,CSF2RB,CSTA,CTSZ,CXCL2,CXCL5,CYBA,DAB2,DAPK1,DEPTOR,DMD,EDN1,ELN,EMCN,EMILIN2,ENPP1,EVI2B,FABP5,FAM20A,FCGR1A,FGF2,FLNC,FZD1,GK,GLS,GPR34,HAVCR2,HD…	142 (22)	20
NOTCH4 coactivator complex:FLT4 gene		complex	MAML1,NOTCH4,NOTCH4 coactivator complex:FLT4 gene,RBPJ	2		1.512	5.55E-07	2.78E-02	ABCG1,CCL5,CD74,CNN1,CORO1A,CXCL16,CYTH4,EMILIN2,ENPP1,ETS1,FGF2,GLS,HEYL,HLA-DMA,HMMR,IL1RN,IL7R,IRF8,ITGAL,LEFTY2,LST1,MYLK,PRDM1,RGS5,SLAMF8,SPP1,TGFB2,TNC	28 (4)	3
S100A8	0.411	other	S100A8	1		1.528	5.64E-06	1.09E-02	ABCG1,ARL4C,C1QB,CASP1,CORO1A,CP,CPM,CSF2RB,CXCL14,CYBB,ELN,GPRC5A,ITGAM,KCNMA1,MMP7,MMP9,NR4A3,POSTN,RNASE6,SGK1,SOCS3	21 (1)	1
CONVULXIN (complex)		complex	CONVULXIN (complex),FC GAMMA RECEPTOR (family),FCER1G,INTEGRIN (complex),ITGA2B/ITGB3 (complex),PLCG2,PRKCD,RAP1 (family),SYK	2		1.540	3.89E-16	1.00E-04	ABCA1,BCL2A1,BMPR1B,C1QA,C1QB,CCL3,CCL4,CCL5,CD36,CD4,CD74,CD86,CEMIP,CTSB,CXCL16,CXCR4,EDN1,FCER1G,FEM1B,FGF2,FZD1,GIMAP7,GPLD1,GPRC5A,ICAM1,IL1RN,IL2RG,IL32,IRF8,ITGAX,JCHAIN,MMP12,MMP9,MS4A4A,ODC1,PALMD,PDLIM7,PTGS1,PTPN6,PTPRC,RASGRP3,SOCS3,SPP1,TAGAP,TGFB2,TLR2,TNFAIP3,TREM2,TRPC1,VCAM1,ZEB1	51 (9)	8
MMP3	0.525	peptidase	CDH1,COLLAGEN TYPE I (complex),CXCL12,MAPK (family),MMP1,MMP2,MMP3,MMP9,NFKB (complex),SERPINE1	2		1.565	3.91E-11	3.31E-02	ABCD3,ABCG1,ADAMTS9,ADRA2A,AIF1,ALDH1B1,APOE,BAG2,BAMBI,BCL2A1,C1QA,CARMIL1,CASP1,CCL3,CCL4,CCL8,CD14,CD36,CD4,CD52,CD74,CD86,CSF2RB,CTSB,CX3CR1,CXCL16,CXCL2,CXCL5,CXCR4,CYBB,DMPK,ENPP1,ETS1,F13A1,FABP5,FCGR1A,FGF2,GPR34,HDAC9,IL10RA,IL2RG,IL32,IL7R,ITGA1,ITGA4,ITGAX,JAK2,KYNU,LCP2,MARCKS,MCAM,MMP9,MYLK,MYOCD,NABP1,ODC1,PGR,PLAUR,PLTP,PRDM1,RALA,RAP1A,RUNX2,RYR2,RYR3,SAA1,SAA2,SERPINA1,SERPINE2,S…	80 (10)	10
PRKCD	0.432	kinase	PRKCD	1		1.569	5.90E-08	1.60E-03	ABCA1,BCL2A1,CCL5,CD4,CEMIP,CTSB,CXCL16,FEM1B,FZD1,GPRC5A,ICAM1,IL1RN,IL2RG,IL32,ITGAM,JCHAIN,MMP12,MMP9,ODC1,PALMD,PDLIM7,PTPN6,TLR2,TRPC1,VCAM1,ZEB1	26 (1)	1
NFKB2-RELB (complex)		complex	NFKB2,NFKB2-RELB (complex),RELB	2		1.569	5.72E-07	2.30E-03	APOE,CARMIL1,CCL19,CCL5,CCR1,CD83,CD86,CHI3L1,CTSS,CXCR4,FYB1,HLA-DMB,IGHG1,JCHAIN,JPH1,LMCD1,MAF,MMP9,PLD5,POU2AF1,PPP1R12B,PRDM1,RSU1,TMEM35A,TNFRSF17,VCAM1	26 (3)	2
SCAVENGER RECEPTOR CLASS A (family)		group	MSR1,SCAVENGER RECEPTOR CLASS A (family),TLR (family)	2		1.604	2.83E-05	1.11E-02	CCL3,CCL5,CD83,CD86,CLEC2B,GPR34,ICAM1,MMP9,PGR,RGS1,SOCS3,TNFAIP3,TNFSF13B,TREM1	14 (3)	3
TUSC7	-0.114	other	PTPN11,TUSC7	2		1.604	4.25E-05	1.84E-02	CD14,CXCL2,CYBB,ENY2,FCGR1A,HP,MARCKS,MMP12,MMP9,OLFM4,PERP,PLAUR,PLN,SUB1	14 (2)	2
LECTIN (family)		group	ERK (family),LECTIN (family),prostaglandin,prostaglandin E2	2		1.605	1.55E-09	3.55E-02	ABCG1,ACP5,AIF1,CALHM6,CCL3,CCL4,CCL5,CCR1,CD14,CD74,CD83,CKS2,CLEC7A,CP,CXCL2,CXCR4,EDN1,GK,GLS,HLA-DMA,IER3,IGHG1,IL1RN,IL2RG,ITGAM,ITGB2,KYNU,LEFTY2,MAFB,MCAM,MMP7,MYLK,ODC1,OSBPL3,PECAM1,PIK3CG,POSTN,PRDM1,PTGER4,PTGS1,SOCS3,SPP1,TAGAP,THEMIS2,TREM1,UCP2,ZEB1	47 (4)	3
LGALS1	0.112	other	AKT (family),CASP8,CD247,CDK2,ELK1,ERK (family),ERK1/2 (family),FLT1,GLI1,ITGB3,KDR,LGALS1,MAPK8,MMP1,MTOR,NFKBIA,P38 MAPK (family),PLCG2,PTPRC,RAF (family),RAF1,RELA,SMAD2,SP1,SYK	2		1.612	1.39E-14	2.95E-02	ABCD3,ABCG1,ACADL,ACP5,ADARB1,AGTR1,ALOX5,ALOX5AP,AMPD3,ANO1,APOE,ARRB2,BAG2,BARD1,BCAT1,BCL2A1,BMPR1B,C1QA,C1QB,CA12,CAB39L,CASP1,CCL19,CCL8,CCR1,CD14,CD28,CD37,CD83,CD86,CEP70,CFL2,CHI3L2,CKS2,CLIC4,COL4A5,CP,CPM,CSF1R,CTPS1,CTSZ,CXCL14,CXCL16,CXCL2,CYBA,CYP1B1,DAPK1,DCBLD2,DOCK8,EIF5A2,ELN,EMCN,ETS1,FABP5,FAM43A,FGF2,FZD1,GAS2L3,GIMAP7,GLS,GMFG,GPLD1,GPRC5A,GRIA2,GRIA3,HAVCR2,HK2,ICAM1,ID4,IGH…	154 (25)	25
COMPLEMENT RECEPTOR (complex)		complex	BCAR1,C3AR1,C5AR1,COMPLEMENT RECEPTOR (complex),FOCAL ADHESION KINASE (family),ITGAM,ITGB2,SYK	2		1.616	2.11E-09	1.20E-03	APOE,BMPR1B,C5AR1,CCL3,CCL4,CD28,CD36,CD86,CXCR4,EDN1,FCER1G,FCGR1A,GIMAP7,GPLD1,GULP1,ICAM1,ITGA4,ITGAL,ITGB2,KRT14,MMP7,MMP9,PALLD,RAC2,RALA,RUNX2,TAGAP,TGFB2,TNFSF10,TREM2,TYROBP	31 (8)	7
CLEC1B	0.143	transmembrane receptor	CLEC1B	1		1.633	3.62E-06	2.00E-04	ANGPTL1,IL7,LCP2,SPP1,SYK,TNC	6 (1)	1
FC GAMMA RECEPTOR (family)		group	FC GAMMA RECEPTOR (family)	1		1.633	6.29E-04	1.47E-02	CCL3,CD86,ICAM1,IRF8,SOCS3,TNFAIP3	6 (1)	1
VTN	0.225	other	VTN	1		1.633	7.95E-04	1.80E-02	IRF8,ITGA4,ITGAM,MMP9,PLAUR,RUNX2	6 (1)	1
THBS4	0.225	other	THBS4	1		1.633	1.50E-03	4.37E-02	ICAM1,MMP16,PECAM1,TGFB2,TNC,VCAM1	6 (1)	1
deferasirox		chemical drug	deferasirox	1		1.667	4.47E-05	1.50E-03	CD300A,F13A1,ITGAM,ITGB2,ME1,MS4A6A,PIP5K1B,RGS1,TNFSF10	9 (1)	1
MAPT	0.278	other	MAPT	1		1.667	1.13E-03	3.75E-02	AIF1,AMIGO2,CD14,CP,ICAM1,ITGA1,ITGAM,MAP2,MMP9	9 (1)	1
Ro 20-1724		chemical reagent	HISTONE H3 (family),PDE (family),PDE4 (family),Ro 20-1724	2		1.667	3.04E-04	3.15E-02	CD14,CD163,CXCL5,NR4A3,PGR,PTGS1,RRM2,SGK1,VCAM1	9 (4)	3
RUNX3	0.784	transcription regulator	RUNX3	1		1.698	1.31E-05	4.60E-03	CAPN6,CD4,CPVL,CSF1R,FGF2,MMP9,MSRB3,NAP1L5,NEGR1,PCDH7,PTPN21,REEP1,SSX2IP,TGFB2,TLCD4,TOX2,TPM2	17 (1)	1
RAB11 (family)		group	MMP2,NADPH OXIDASE (complex),RAB11 (family),RAB11FIP1,RGS4	2		1.698	3.88E-04	4.66E-02	CCL5,CSF2RB,CYBB,EDN1,EIF5A2,ID4,IL1RN,IL2RG,JAK2,MBNL1,MFAP3L,MMP12,MMP9,POSTN,SPP1,VCAM1,ZEB1	17 (5)	4
S100A9	1.089	other	S100A9	1		1.706	2.17E-06	6.20E-03	ABCG1,ARL4C,C1QB,CASP1,CORO1A,CP,CPM,CSF2RB,CXCL14,ELN,GPRC5A,ICAM1,ITGAM,KCNMA1,MMP7,MMP9,NR4A3,POSTN,RNASE6,SGK1,SOCS3,VCAM1	22 (1)	1
CELA2A	0.176	peptidase	CELA2A,F2RL1,MMP9	2		1.706	2.17E-06	1.16E-02	ACP5,C1QA,CARMIL1,CCL3,CD52,CD74,CTSB,CX3CR1,CXCR4,CYBB,ICAM1,IL1RN,IL7R,IRF8,MMP12,MMP9,NABP1,SERPINA1,SERPINE2,TMEM176A,TYROBP,XPR1	22 (3)	2
NOTCH3 coactivator complex:PBX1 gene		complex	MAML1,NOTCH3,NOTCH3 coactivator complex:PBX1 gene,PBX1,RBPJ	2		1.718	3.37E-09	9.70E-03	ABCG1,CAMK2N1,CCL5,CD74,CD86,COL14A1,CORO1A,CXCL16,CYTH4,DSTN,EMILIN2,ENPP1,ETS1,GLS,HEYL,HLA-DMA,HMMR,IL1RN,IL7R,IRF8,ITGA1,ITGA11,ITGA8,ITGAL,ITGAX,LEFTY2,LST1,MMP9,MSR1,MYLK,NALCN,PLN,PRDM1,RAP1A,RGS5,SLAMF8,SOCS3,SPP1,TGFB2,TNC,ZEB1	41 (5)	4
perfluorooctanoic acid		chemical reagent	CYP19A1,perfluorooctanoic acid,PPARA,PTGS2	2		1.722	3.40E-10	2.28E-02	ABCA1,ABCD3,ACADL,ADCY5,ADTRP,AIF1,AMIGO2,APOE,AQP9,C1QA,C1QB,C2,C5AR1,CCL5,CD14,CD36,CD74,CLEC7A,CXCL5,CXCR4,CYBA,CYBB,CYP1B1,EDN1,FGF2,GK,HADH,HLA-DMA,HLA-DMB,ICAM1,IL1RN,ITGAX,MMP9,MSR1,NCF2,NKD1,NTN1,PCDH7,PGR,PIK3CG,PLA2G7,PLTP,PLXNC1,PTGER4,PTGS1,PYGB,RBP4,RUNX2,S100A9,SCP2,TLR2,TNFSF10,TREM1,TREM2,UCP2,VCAM1,VNN1	57 (4)	3
TERF2IP	-0.244	other	KAT5,NFKB (complex),RELA,STAT3,TERF2IP	2		1.726	1.31E-12	4.63E-02	ABCD3,ABCG1,ADAMTS9,ADRA2A,AIF1,ALDH1B1,ALOX5AP,AMPD3,APOE,BAG2,BAMBI,BCL2A1,CALHM6,CASP1,CCL19,CCL3,CCL4,CCL8,CCR1,CD14,CD163,CD209,CD28,CD74,CD83,CD86,CEP70,CP,CTSB,CXCL14,CXCL2,CXCL5,CYBB,DOCK8,EDN1,ELN,ENPP1,FABP5,FCER1G,FCGR1A,GPR34,GPR65,GRIA3,HAVCR2,HDAC9,HP,IER3,IFI30,IGHG1,IL10RA,IL32,IL7,IL7R,ITGAL,ITGAM,ITGB2,JAK2,KYNU,MAF,MAFB,MAP2,MMP12,MMP9,MYLK,ODC1,PALMD,PCDH20,PCDH7,PGR,PLA2G12A,…	97 (5)	5
TTK	0.623	kinase	TTK	1		1.732	3.80E-04	2.20E-03	ICAM1,MMP9,VCAM1	3 (1)	1
SLC8A1	-0.453	transporter	SLC8A1	1		1.732	9.16E-04	8.50E-03	EDN1,ICAM1,VCAM1	3 (1)	1
AHR	0.276	ligand-dependent nuclear receptor	AHR	1		1.732	7.61E-09	2.59E-02	ACP5,AIF1,ALOX5,AMIGO2,BAMBI,BMPR1B,C1QA,C1QB,C1QC,CAMK2N1,CCL19,CCL5,CD14,CD28,CD36,CD4,CD84,CLEC2B,COL13A1,COL14A1,CSF2RB,CX3CR1,CYP1B1,EDN1,ELN,EMILIN2,EVI2B,HAVCR2,HDAC9,HK2,HP,IQGAP2,ITGA11,ITGAM,MCAM,MICAL2,NPNT,PAWR,PLA2G12A,PTGER4,PTGS1,SAA1,SCD,SLAMF8,SLC16A10,SOCS3,TGFB2,VCL	48 (1)	1
IFN ALPHA/BETA (family)		group	IFN ALPHA/BETA (family)	1		1.732	2.24E-05	1.53E-02	CCL5,CD83,CD86,CXCL14,CXCL16,IL7,IRF8,TLR2,TLR7,TNFSF10,TNFSF13B,TREM1	12 (1)	1
PSMD4	-0.088	other	PSMD4	1		1.732	9.16E-04	9.10E-03	CD14,CD36,MARCO	3 (1)	1
obinutuzumab		biologic drug	obinutuzumab	1		1.732	9.16E-04	3.60E-03	CCL3,CCL4,CCL5	3 (1)	1
NCR3	0.252	transmembrane receptor	NCR3	1		1.732	1.77E-03	1.13E-02	CCL3,CCL4,CCL5	3 (1)	1
APCS	-0.111	other	APCS	1		1.732	1.77E-03	6.60E-03	CD163,FCGR2A,FCGR2B	3 (1)	1
12-hydroxyeicosatetraenoic acid		chemical - endogenous mammalian	12-hydroxyeicosatetraenoic acid	1		1.732	1.77E-03	1.01E-02	ICAM1,PTPRC,VCAM1	3 (1)	1
CLEC2A		other	CLEC2A	1		1.732	1.77E-03	1.89E-02	CCL3,CCL4,CCL5	3 (1)	1
IL13RA2	-0.484	transmembrane receptor	IL13RA2	1		1.732	1.77E-03	1.62E-02	MMP12,MMP9,VNN1	3 (1)	1
CCL-34		chemical reagent	CCL-34	1		1.732	1.77E-03	1.41E-02	CD4,ITGAM,ITGAX	3 (1)	1
PIWIL1	0.247	enzyme	PIWIL1	1		1.732	1.77E-03	4.30E-03	MYO18B,TPM2,VCL	3 (1)	1
24(S),25-epoxycholesterol		chemical - endogenous mammalian	24(S),25-epoxycholesterol	1		1.732	2.99E-03	3.00E-02	ABCA1,ABCG1,APOE	3 (1)	1
P2RY4	0.070	G-protein coupled receptor	P2RY4	1		1.732	2.99E-03	2.21E-02	ICAM1,MMP9,VCAM1	3 (1)	1
ABCC1	-0.554	transporter	ABCC1	1		1.732	4.62E-03	4.00E-02	CYBA,CYBB,NCF2	3 (1)	1
BQ-788		biologic drug	BQ-788	1		1.732	4.62E-03	1.60E-02	AQP9,EDN1,MCAM	3 (1)	1
nickel sulfate		chemical toxicant	nickel sulfate	1		1.732	6.70E-03	4.01E-02	CCL18,CD83,CD86	3 (1)	1
NEU1	0.339	enzyme	NEU1	1		1.732	6.70E-03	2.70E-02	CYBA,CYBB,NCF2	3 (1)	1
ELN	-0.672	other	ELN	1		1.732	6.70E-03	3.92E-02	CD86,MMP12,MMP9	3 (1)	1
MAT2A	-0.328	enzyme	MAT2A	1		1.732	6.70E-03	4.30E-02	ACP5,HAVCR2,MMP9	3 (1)	1
ELASTASE (family)		group	ELASTASE (family)	1		1.732	9.24E-03	4.26E-02	ICAM1,MMP12,MMP9	3 (1)	1
TRPC3	-0.092	ion channel	TRPC3	1		1.732	1.58E-02	3.12E-02	JPH1,TRPC1,VCAM1	3 (1)	1
LY-2510924		biologic drug	LY-2510924	1		1.732	1.58E-02	4.60E-02	CD14,CD300A,TREM1	3 (1)	1
Ren2		peptidase	ADCY (family),MMP2,MMP9,Ren2	2		1.732	2.42E-08	1.70E-03	ACP5,C1QA,CARMIL1,CCL3,CCL5,CD52,CD74,CSF2RB,CTSB,CX3CR1,CXCR4,CYBA,CYBB,CYP1B1,FGF2,ICAM1,IL2RG,IL7R,JAK2,MMP12,NABP1,NCF4,SERPINA1,SERPINE2,TMEM176A,TYROBP,XPR1	27 (4)	4
TAPI		chemical - protease inhibitor	CSF1R,JAK2,TAPI	2		1.732	2.59E-04	4.25E-02	ACP5,CCL5,CD36,CYBB,FGF2,ICAM1,ITGAM,MMP9,MSR1,PGR,SLC1A3,VCAM1	12 (3)	2
NFAT (complex)		complex	AKT1,ALOX5,CALCINEURIN (complex),CDK6,ERK (family),ERK1/2 (family),ESR1,ESR2,FOXO1,HRAS,IL5,JAK (family),JAK1,JNK (family),JUN,LYN,MAPK1,MAPK3,MEF2 (family),MEF2C,MITF,NFAT (complex),NFAT5,NFATC1,NFATC2,NFATC3,NFATC4,NFKB (complex),P38 MAPK (family),PI3K (complex),RAC1,RAP1 (family),RAS (family),RCAN (family),SMAD2,SOX4,SPI1,SRC,STAT1,STAT3,STAT5A/B (family),STAT5B,SYK,TP53	3		1.755	2.00E-18	7.00E-03	AASS,ABAT,ABCD3,ACADL,ACP5,ACTN2,ADAM28,ADAMTS9,AIF1,AK3,ALDH1L1,ALOX5AP,AMPD3,ANKH,ANPEP,AQP9,ARHGAP18,ARHGEF9,ARID5B,ARRB2,BAG2,BAMBI,BLNK,C1orf74,C1QA,C2,C4B,C5AR1,CA12,CALHM6,CAMK2N1,CAP2,CASP1,CASQ2,CCL18,CCL3,CCPG1,CCR1,CD163,CD180,CD209,CD4,CD53,CD74,CD83,CD84,CD86,CDKN3,CEP55,CEP70,CFI,CFL2,CHI3L1,CHMP4C,CKB,CKS2,CLEC2B,CLEC7A,CLIC4,CNN1,COL13A1,COL14A1,CORO1A,COX11,CSF1R,CSF2RB,CSTA,CTPS…	273 (44)	41
histrelin		biologic drug	AKT (family),CALCINEURIN (complex),CAV1,EGR1,EIF4E,EIF4EBP1,ELK1,ESR1,FOS,FOXO1,FSH (complex),FST,G PROTEIN ALPHA I (family),GNAQ,GNAS,GNRH (family),GNRH1,GNRH2,GNRHR,histrelin,IRS1,JUN,MAPK14,MKNK1,NFKB (complex),NR3C1,PGR,PKA (complex),PKC (family),PRL,PTK2,RELA,SRF,VOLTAGE-GATED CALCIUM CHANNEL (complex)	3		1.759	1.87E-12	6.70E-03	ABCD3,ACTG2,ADAM8,AGTR1,AK3,ALDH1B1,ANKRD6,ANO1,APCDD1,AQP9,ARHGAP18,ARHGEF9,ARL11,ARRB2,BAG2,BAMBI,BARD1,BLNK,BMPR1B,C15orf48,C1QA,CA12,CAP2,CAPG,CASQ2,CCL18,CCL19,CCPG1,CD28,CD4,CD52,CD74,CDKN3,CEMIP,CEP70,CFL2,CNN1,COL14A1,COX11,CP,CPM,CSPG4,CTSC,CTSS,CTSZ,CX3CR1,CXADR,CYBA,CYTIP,DCBLD2,DLG1,DNAJB4,DNAJC21,DOCK8,EIF1AX,EIF5A2,EIF5B,ENAH,ENPP1,ENY2,FCGR1A,FERMT2,GPR34,GPR37,GPR65,GULP1,HACD1,HA…	171 (34)	31
AMOTL1	-0.518	other	AMOTL1,LATS2,NFKB (complex),YAP1	2		1.789	1.67E-12	1.44E-02	ABCD3,ABCG1,ADAMTS9,ADRA2A,ALDH1B1,ANKRD46,APOE,BAG2,BAMBI,BCL2A1,BTC,CASP1,CCL3,CCL4,CCL8,CD14,CD74,CD83,CD86,CXCL5,CXCR4,CYBB,CYTIP,EDN1,EMCN,ENPP1,ETS1,FABP5,FCGR1A,GPR34,HDAC9,HMMR,HP,IER3,IGHM,IL10RA,IL1RN,IL32,IL7R,ITGA1,ITGAL,ITGB2,KYNU,LIMCH1,MMP16,MMP9,MYLK,MYOCD,NAP1L1,ODC1,OLFM4,PDE3B,PECAM1,PGR,PLAUR,PRDM1,ROR1,RRM2,RUNX2,SAA1,SCIN,SELPLG,SH3RF1,SLC16A3,SLC2A12,SOCS3,SORBS1,SPP1,SYK,T…	80 (4)	3
arginine vasotocin		chemical - endogenous non-mammalian	arginine vasotocin,GNAI1,GNAI2,GNAI3,GNAQ,GNB1,OXTR	2		1.789	2.15E-06	1.63E-02	BMPR1A,C15orf48,CCL3,CCL4,CCL5,CCL8,CD36,CNN1,EDN1,ITGA4,ITGAL,LMCD1,MMP9,PGR,PLAUR,RUNX2,SOCS3,SPP1,TGFB2,VCAM1	20 (7)	6
CXCL12	0.770	cytokine	CXCL12	1		1.800	2.62E-06	1.73E-02	ACP5,AIF1,CCL5,CD14,CD36,CD4,CXCR4,DMPK,ICAM1,ITGAL,ITGAX,LCP2,MARCKS,MMP7,MMP9,PGR,RAP1A,RUNX2,RYR2,RYR3,SAA2,SELPLG,SOCS3,TNFRSF11A,TNFSF10	25 (1)	1
CTSK	0.475	peptidase	CTSK,MMP2,MMP9	2		1.800	1.61E-07	3.80E-03	ACP5,C1QA,CARMIL1,CCL3,CCL5,CD52,CD74,CSF2RB,CTSB,CX3CR1,CXCR4,CYBB,ICAM1,IL2RG,IL7R,JAK2,MMP12,NABP1,SERPINA1,SERPINE2,TLR2,TLR7,TMEM176A,TYROBP,XPR1	25 (3)	3
calicheamicin gamma(1)I		biologic drug	AKT1,ATF2,ATM,BCL11A,BCL2,BID,BLM,BRCA1,CALCINEURIN (complex),calicheamicin gamma(1)I,CASP3,CASP9,CDK2,CREB (family),CREB1,DICER1,E2F1,ERK (family),ERK1/2 (family),FANCD2,FUS,HIPK2,HSP27 (family),IGF1R,IKBKB,IKBKG,IL18,LAMTOR5,MAP3K1,MAPK1,MAPK3,MDM4,MEF2D,MTOR,NFAT5,NFKB (complex),NFKBIA,NPM1,P38 MAPK (family),PEX5,PKM,PRKCD,PTEN,RAD51,RASSF1,RB1,RELA,ROCK1,SMARCA4,SMC3,SP1,STAT1,STK11,TP53,TRAF…	3		1.800	8.99E-15	5.10E-03	AASS,ABAT,ABCD3,ABCG1,ABRACL,ACADL,ADAM8,ADAMDEC1,ADAMTS9,ADRA2A,AGTR1,AK3,ALDH1B1,ALOX5,ALOX5AP,AMIGO2,AMPD3,ANKH,ANO1,ANPEP,ARHGAP30,ARL4C,ARRB2,ASB2,BARD1,C2,C3AR1,C4B,C5AR1,CAB39L,CALHM6,CAMK2N1,CARD10,CARD16,CCL19,CCL8,CCR1,CD163,CD28,CD300A,CD37,CD48,CD52,CD53,CD84,CDKN3,CEMIP,CEP55,CHI3L1,CHI3L2,CHMP4C,CLDND1,CLEC5A,CLIC4,CNN1,CNTN1,COL14A1,CORO1A,COX11,CRYBG1,CSTA,CTPS1,CTSZ,CXADR,CYBA,CY…	242 (58)	56
Clec4a2		other	Clec4a2	1		1.807	2.54E-10	1.00E-04	ABCA1,ABCG1,ALOX5,CD36,CD83,CLEC7A,FCGR1A,IL7R,ITGAM,LIPA,MSR1,SIGLEC1,SLCO2B1,TLR2,TREM2	15 (1)	1
NOTCH2 Coactivator Complex:HES5 gene		complex	HES5,MAML1,NOTCH2,NOTCH2 Coactivator Complex:HES5 gene,RBPJ	2		1.826	2.64E-07	2.40E-02	ABCG1,CCL5,CD74,CD86,CNN1,CORO1A,CXCL16,CYTH4,EMILIN2,ENPP1,ETS1,FGF2,GLS,HEYL,HLA-DMA,HMMR,IL1RN,IL7R,IRF8,ITGAL,LEFTY2,LST1,MYLK,PRDM1,RGS5,SLAMF8,SPP1,TGFB2,THRB,TNC	30 (5)	4
NOTCH3 coactivator complex:DLGAP5 gene		complex	MAML1,NOTCH3,NOTCH3 coactivator complex:DLGAP5 gene,RBPJ	2		1.852	3.16E-10	2.80E-03	ABCG1,CAMK2N1,CCL5,CD74,CD86,COL14A1,CORO1A,CXCL16,CYTH4,DSTN,EMILIN2,ENPP1,ETS1,FGF2,GLS,HEYL,HLA-DMA,HMMR,IL1RN,IL7R,IRF8,ITGA1,ITGA11,ITGA8,ITGAL,ITGAX,LEFTY2,LST1,MMP9,MSR1,MYLK,NALCN,PLN,PRDM1,RAP1A,RGS5,SLAMF8,SOCS3,SPP1,TGFB2,TNC,ZEB1	42 (4)	3
NOTCH3 coactivator complex:PTCRA gene		complex	MAML1,NOTCH3,NOTCH3 coactivator complex:PTCRA gene,RBPJ	2		1.852	3.16E-10	2.60E-03	ABCG1,CAMK2N1,CCL5,CD74,CD86,COL14A1,CORO1A,CXCL16,CYTH4,DSTN,EMILIN2,ENPP1,ETS1,FGF2,GLS,HEYL,HLA-DMA,HMMR,IL1RN,IL7R,IRF8,ITGA1,ITGA11,ITGA8,ITGAL,ITGAX,LEFTY2,LST1,MMP9,MSR1,MYLK,NALCN,PLN,PRDM1,RAP1A,RGS5,SLAMF8,SOCS3,SPP1,TGFB2,TNC,ZEB1	42 (4)	3
NOTCH3 coactivator complex:HEYL gene		complex	MAML1,NOTCH3,NOTCH3 coactivator complex:HEYL gene,RBPJ	2		1.852	4.73E-10	3.40E-03	ABCG1,CAMK2N1,CCL5,CD74,CD86,COL14A1,CORO1A,CXCL16,CYTH4,DSTN,EMILIN2,ENPP1,ETS1,FGF2,GLS,HEYL,HLA-DMA,HMMR,IL1RN,IL7R,IRF8,ITGA1,ITGA11,ITGA8,ITGAL,ITGAX,LEFTY2,LST1,MMP9,MSR1,MYLK,NALCN,PLN,PRDM1,RAP1A,RGS5,SLAMF8,SOCS3,SPP1,TGFB2,TNC,ZEB1	42 (4)	4
NOTCH3 coactivator complex:WWC1 gene		complex	MAML1,NOTCH3,NOTCH3 coactivator complex:WWC1 gene,RBPJ	2		1.852	5.23E-10	3.40E-03	ABCG1,CAMK2N1,CCL5,CD74,CD86,COL14A1,CORO1A,CXCL16,CYTH4,DSTN,EMILIN2,ENPP1,ETS1,FGF2,GLS,HEYL,HLA-DMA,HMMR,IL1RN,IL7R,IRF8,ITGA1,ITGA11,ITGA8,ITGAL,ITGAX,LEFTY2,LST1,MMP9,MSR1,MYLK,NALCN,PLN,PRDM1,RAP1A,RGS5,SLAMF8,SOCS3,SPP1,TGFB2,TNC,ZEB1	42 (4)	3
PRKD2	0.401	kinase	CREB (family),CREB1,F3,IFNAR1,JNK (family),MAPK3,MMP9,NFKB (complex),P38 MAPK (family),PLAU,PRKD2,RTKN,SPHK2	2		1.873	1.07E-13	2.41E-02	AASS,ABCA1,ABCD3,ABCG1,ACADL,ACP5,ADAMTS9,ADARB1,ADRA2A,ALDH1B1,APOE,BAG2,BAMBI,BCL2A1,C1QB,C1QC,C3AR1,C5AR1,CARMIL1,CASP1,CCL3,CCL4,CCL8,CCR1,CD209,CD36,CD52,CD74,CD83,CNN1,CSTA,CTSB,CX3CR1,CXCL14,CXCL2,CXCL5,CYBB,EDN1,ELN,ENPP1,FABP5,FCER1G,FCGR1A,FERMT2,GIMAP8,GLS,GPR34,GRIA3,HDAC9,HLA-DMA,HLA-DRA,ICAM1,IER3,IL10RA,IL32,IL7,IL7R,ITGA4,ITGAL,KYNU,LCP1,MCTP1,MIGA1,MMP9,MYLK,NABP1,NAP1L5,NECTIN3,…	114 (13)	12
RRM1	-0.228	enzyme	MMP9,RAF (family),RRM1	2		1.877	5.77E-07	5.70E-03	ACP5,ANPEP,C1QA,CARMIL1,CCL3,CD52,CD74,CTSB,CX3CR1,CXCR4,CYBB,EDN1,ICAM1,IL1RN,IL7R,MMP12,NABP1,SERPINA1,SERPINE2,TMEM176A,TOP2A,TYROBP,XPR1	23 (3)	2
AKAP13	0.422	other	AKAP13,CFTR,ESR2,ESTROGEN RECEPTOR (family),MEF2C,MTORC1 (complex),NFKB (complex),PRKD1,PTPN11,RELA,RHOA,SRF	2		1.886	6.65E-17	1.51E-02	ABCA1,ABCD3,ACP5,ACTG2,ACTN2,ADAMTS9,ADRA2A,AGTR1,ALDH1B1,ALOX5AP,ANKH,ANKRD6,ANO1,ANPEP,APOE,ARID5B,BAG2,BAMBI,BCL2A1,BLNK,CA12,CASP1,CASQ2,CCL19,CCL3,CCL4,CCL8,CD14,CD28,CD74,CD83,CD86,CDH19,CFI,CHI3L1,CNN1,COL13A1,COL4A5,CPM,CTPS1,CXCL16,CXCL5,CXCR4,DAB2,DMD,DOCK8,EIF4E,ELN,ENPP1,ENY2,FABP5,FCGR1A,FERMT2,FGF2,FLNC,FZD1,GPR34,GPR37,HADH,HDAC9,HK2,HMMR,HP,IER3,IGHG1,IKZF1,IL10RA,IL1RN,IL32,IL7R,…	136 (12)	11
CARD9	0.736	other	CARD9	1		1.890	7.61E-05	2.10E-03	C5AR1,CCL5,CCR1,CD36,CLEC7A,FCGR1A,TLR2	7 (1)	1
S100A4	0.138	other	S100A4	1		1.890	7.90E-04	3.57E-02	CCL19,CCL5,CLIC4,ICAM1,MMP9,S100A9,VCAM1	7 (1)	1
bryostatin 1		chemical drug	bryostatin 1	1		1.890	9.48E-04	2.96E-02	CCL3,CCL5,CD209,CD86,ICAM1,IL2RG,ODC1	7 (1)	1
EWSR1	0.416	other	EWSR1	1		1.890	1.13E-03	2.29E-02	KCNE3,KIF20A,NUSAP1,PCDH20,PCLAF,RRM2,TOP2A	7 (1)	1
CCR9	-0.020	G-protein coupled receptor	CCR9,NADPH OXIDASE (complex)	2		1.890	2.21E-04	4.40E-03	CYBB,EDN1,FAM43A,GLS,MMP12,MMP9,VCAM1	7 (2)	2
COLLAGEN TYPE III (complex)		complex	COL1A1,COL3A1,COLLAGEN TYPE III (complex)	2		1.890	3.51E-04	2.54E-02	CCL18,CXCR4,EDN1,ELN,ICAM1,IL1RN,VCAM1	7 (3)	2
PDE1 (family)		group	cyclic GMP,NADPH OXIDASE (complex),PDE1 (family)	2		1.890	5.36E-04	2.15E-02	CYBB,EDN1,MMP12,MMP9,RYR2,VCAM1,VCL	7 (3)	2
JAK (family)		group	AKT1,AP1 (complex),ERK (family),ESR1,IL6ST,JAK (family),JAK1,JAK2,JAK3,JNK (family),MEK (family),NFKB (complex),P38 MAPK (family),PI3K (complex),PRKCD,PTPN11,SHC1,STAT (family),STAT1,STAT1 DIMER (complex),STAT2,STAT3,STAT4,STAT5A,STAT5A/B (family),STAT5B,STAT6,TYK2	2		1.895	4.86E-20	1.30E-03	AASS,ABCD3,ABCG1,ACADL,ACP5,ADAM28,ADAMTS9,ADARB1,ADRA2A,AIF1,ALDH1B1,ALOX5,ALOX5AP,AMPD3,ANKH,ANO1,AQP9,ARHGAP15,ARHGAP18,ARHGEF9,BAG2,BAMBI,BARD1,BCL2A1,C1QC,C4B,CA12,CAP2,CASP1,CASQ2,CCL19,CCL3,CCL5,CCL8,CCPG1,CCR1,CD163,CD209,CD36,CD4,CD74,CD83,CDKN3,CEMIP,CEP70,CFL2,CHI3L1,CKS2,CLEC7A,CSF1R,CTSB,CTSC,CX3CR1,CXADR,CXCL14,CXCL16,CXCL2,CXCL5,CXCR4,CYP1B1,DAB2,DAPK1,DCBLD2,DLG1,DNAJC21,DTL,EIF5A…	203 (28)	28
acetic acid		chemical - endogenous mammalian	acetic acid,CREB (family),ELANE,ERK1/2 (family),FFAR2,FFAR3,G PROTEIN ALPHA I (family),LPL,MMP2,MMP9,MPO,MTOR,NOS3,P38 MAPK (family),PLG,PRKAA2,SERPINE1,STAT3,TP53	3		1.896	2.05E-17	3.86E-02	AASS,ABAT,ACP5,ADAMTS9,AIF1,AK3,ALOX5,AMPD3,ANPEP,APOE,ARL4C,ARRB2,BCL2A1,C15orf48,C1QA,C1QC,C3AR1,C5AR1,CAB39L,CALHM6,CAMK2N1,CARMIL1,CCL3,CCL4,CCL8,CCR1,CD14,CD163,CD209,CD36,CD52,CD74,CD83,CDKN3,CEP55,CEP70,CHI3L1,CHMP4C,CKB,CKS2,CLEC7A,CLIC4,CNN1,COL13A1,COL14A1,COLEC12,CORO1A,COX11,CP,CSF1R,CSF2RB,CX3CR1,CXCL14,CXCL16,CXCL2,CXCL5,CXCR4,CYBB,DAPK1,DLG1,DMD,DNAJB4,DNAJB5,DSTN,EDN1,ELN,EMCN,ETS…	188 (19)	18
platelet activating factor		chemical - endogenous mammalian	platelet activating factor	1		1.897	8.03E-05	1.11E-02	FGF2,ICAM1,ITGAM,ITGB2,MMP9,PLA2G7,PLAUR,PTAFR,SELPLG,SOCS3	10 (1)	1
MMP14	0.378	peptidase	MMP14	1		1.897	2.92E-04	2.15E-02	C1QA,CCL5,CD74,CSPG4,CX3CR1,CYBB,DAPK1,IL1RN,IL7R,TMEM176A	10 (1)	1
PLG	0.270	peptidase	PLG	1		1.897	8.47E-04	4.78E-02	CLEC7A,CLIC4,COLEC12,EDN1,GULP1,MMP12,PECAM1,RAC2,RALA,SYK	10 (1)	1
FFAR3	0.065	G-protein coupled receptor	FFAR3	1		1.897	1.51E-03	3.21E-02	ANPEP,CD36,FCGR1A,HLA-DMB,ICAM1,LY86,PAG1,TLR7,TLR8,TPH1	10 (1)	1
taurochenodeoxycholate		chemical - endogenous mammalian	taurochenodeoxycholate	1		1.897	1.68E-03	3.68E-02	ANPEP,CCL5,CD74,CXCL5,HLA-DRA,IL7R,PLXNC1,SEMA6A,SERPINE2,TREM1	10 (1)	1
TNFSF11	0.253	cytokine	TNFSF11	1		1.915	4.02E-09	8.00E-04	ACP5,AEBP2,AIF1,AK3,AQP9,C3AR1,CCL5,CCR1,CD83,CKB,DAB2,DMPK,ETS1,HCK,ICAM1,IER3,IL1RN,IRF8,ITGAM,MAFB,MMP9,PAG1,PCDH7,PLAUR,PRDM1,PTGER4,SAA1,SAA2,SOCS3,SPP1,TLR2,TNFRSF11A,VCAM1	33 (1)	1
GRB2/SOS (complex)		complex	GAB2,GRB2/SOS (complex),KRAS,PI3K (complex),PTPN11,RAS (family)	2		1.921	3.90E-11	1.73E-02	ABCA1,ADAM28,ALOX5AP,AMPH,ANPEP,BCL2A1,CAMK2G,CASP1,CCL3,CCL4,CCR1,CD14,CD74,CD86,CXADR,CXCL2,CXCR4,EDN1,ELN,ENY2,ETS1,FCGR1A,HLA-DRB1,HP,ICAM1,IL1RN,IL7R,ITGAM,ITGB2,MAP2,MARCKS,MMP7,MMP9,MYLK,NFYB,ODC1,OLFM4,PALLD,PAWR,PEG3,PERP,PIK3CG,PLAUR,PLN,POSTN,PRDM1,S100A9,SERPINE2,SGK1,SOCS3,SUB1,TNC,TNFAIP3,TNFRSF11A,TOP2A,TPM1,TPM2,TREM1,VCAM1,VMP1,ZEB1	61 (6)	5
PRKCD	0.432	kinase	AKT (family),AKT1,AP1 (complex),APC,CARD9,CCND1,CREB (family),CREB1,CTNNB1,EGFR,ELAVL1,ERK (family),ERK1/2 (family),ESR1,FGF1,FLI1,FOCAL ADHESION KINASE (family),GAPDH,GSK3 (family),HNRNPK,IKBKB,IRS1,ITGB2,JNK (family),LYN,MAP3K11,MAPK1,MAPK14,MAPK3,MAPK8,MAPK9,MAPT,MEK (family),MMP14,MMP9,NCF1,NFE2L2,NFKB (complex),NFKB1,NOTCH2,NR3C2,ODC1,P38 MAPK (family),PGR,PLA2G4A,PRKCD,PRKD1,PTK2B,RAC1,RAF1…	2		1.933	8.20E-14	3.75E-02	ABAT,ABCA1,ABCD3,ACTN2,ADAM8,ADAMTS9,ADARB1,AGTR1,AIF1,ALDH1B1,ALOX5,ALOX5AP,AMIGO2,AMPD3,ANKH,ANPEP,APCDD1,APOC1,AQP9,ARHGAP18,ARHGEF9,ARID5B,ARRB2,BAG2,BAMBI,BCL2A1,BHMT2,BTC,C1QA,C1QC,C2,C3AR1,C4B,CAP2,CASQ2,CCL19,CCL3,CCL4,CCL5,CCPG1,CD14,CD163,CD209,CD28,CD300A,CD37,CD4,CD84,CDKN3,CEMIP,CEP55,CFL2,CHMP4C,CKB,CNN1,COL13A1,COL14A1,COL4A5,CORO1A,COX11,CP,CPM,CRYBG1,CSPG4,CTSB,CTSC,CTSS,CTSZ,CX3…	274 (64)	64
IL10	0.168	cytokine	IL10	1		1.940	1.56E-25	1.00E-04	ABCA1,ALOX5AP,BCL2A1,BMPR1A,CA12,CCL18,CCL19,CCL23,CCL3,CCL4,CCL5,CCR1,CD14,CD163,CD209,CD28,CD36,CD74,CD83,CD86,CHI3L2,CLEC7A,CR1,CSF1R,CTSB,CTSS,CTSZ,CX3CR1,CXCL5,CXCR4,FCER1G,FCGR1A,FCGR2A,FCGR2B,FCGR3A,HDAC9,ICAM1,IL1RN,IL2RG,IL7,IL7R,ITGA4,ITGAL,ITGAM,LILRB2,LILRB4,MAF,MARCO,MMP7,MMP9,MSR1,NR4A3,PIK3CG,PLEK,PRDM1,PTAFR,S100A9,SELPLG,SLC1A3,SOCS3,TLR2,TNFRSF17,TNFSF10,TNFSF13B,TOP2A,TREM1,VCA…	68 (1)	1
CCR2	0.756	G-protein coupled receptor	CCR2	1		1.941	1.53E-04	4.28E-02	C1QA,C1QB,C1QC,CCL5,CCR1,CD86,COL14A1,CXCR4,F13A1,ITGAL,MMP9,TGFB2,TNC	13 (1)	1
TBX3	0.252	transcription regulator	GLB1,RUNX2,TBX3	2		1.947	8.27E-08	1.68E-02	ADAMTS9,AGTR1,C1QA,C1QB,C1QC,CD36,CEP55,CKS2,CTSB,CTSZ,EDN1,FLNC,GRIA3,KCNJ3,KIF20A,MMP16,MMP9,MYLK,NEXN,PTGS1,RASGRP3,RRM2,RUNX2,RYR2,SELPLG,SMPX,SOX6,SPP1,SVIL,TBX18,TGFB2,THSD4,TNC,TOP2A,TPM1,TREM2,TYROBP,ZWINT	38 (3)	3
platelet activating factor-C16		chemical - endogenous mammalian	KCNK2,MAPT,platelet activating factor-C16,PTAFR,TYK2	2		1.964	7.77E-07	4.00E-03	AIF1,AMIGO2,CASP1,CD14,CD36,CD4,CD74,CP,CTSS,IGHM,ITGA1,ITGAM,MAP2,MCAM,NCF2,PECAM1,PLA2G7,PTAFR,TOP2A,VCAM1,ZEB1	21 (5)	5
ECM (family)		group	AP1 (complex),BCAR1,ECM (family),FOCAL ADHESION KINASE (family),INTEGRIN (complex),PTK2,PXN	2		1.964	6.97E-06	4.92E-02	CCL3,CCL4,CCL5,CSPG4,EDN1,ETS1,ICAM1,ITGB2,KRT14,MMP12,MMP9,PALLD,PLAUR,PRDM1,RALA,RRM2,SOCS3,TGFB2,TNC,VCAM1,VCL	21 (7)	6
CYCLOOXYGENASE (family)		group	CYCLOOXYGENASE (family),PTGS1,PTGS2,TBXA2R	2		1.976	1.44E-09	1.10E-03	ADCY5,AIF1,C5AR1,CCL5,CD74,CLEC7A,CXCL5,CXCR4,CYBB,CYP1B1,EDN1,FGF2,HLA-DMA,HLA-DMB,ICAM1,MMP9,MSR1,NKD1,NTN1,PCDH7,PIK3CG,PLXNC1,PTGER4,PTGS1,PYGB,RUNX2,TNFSF10,TREM1,TREM2,VCAM1,VNN1	31 (4)	3
NOTCH2 Coactivator Complex:FCER2 gene		complex	FCER2,MAML1,NOTCH2,NOTCH2 Coactivator Complex:FCER2 gene,RBPJ	2		1.976	4.72E-08	1.11E-02	ABCG1,CCL3,CCL4,CCL5,CD74,CD86,CNN1,CORO1A,CXCL16,CYTH4,EMILIN2,ENPP1,ETS1,FGF2,GLS,HEYL,HLA-DMA,HMMR,IL1RN,IL7R,IRF8,ITGAL,LEFTY2,LST1,MYLK,PRDM1,RGS5,SLAMF8,SPP1,TGFB2,TNC	31 (5)	4
NOTCH3 coactivator complex:HES1 gene		complex	HES1,MAML1,NOTCH3,NOTCH3 coactivator complex:HES1 gene,RBPJ	2		1.982	3.26E-09	1.22E-02	ABCG1,CAMK2N1,CCL5,CD4,CD74,CD86,COL14A1,CORO1A,CXCL16,CYTH4,DSTN,EMILIN2,ENPP1,ETS1,FGF2,GLS,HEYL,HLA-DMA,HMMR,IL1RN,IL7R,IRF8,ITGA1,ITGA11,ITGA8,ITGAL,ITGAX,LEFTY2,LST1,MMP9,MSR1,MYLK,NALCN,PLN,PRDM1,RAP1A,RGS5,SLAMF8,SOCS3,TGFB2,TNC,TPH1,ZEB1	43 (5)	4
MSX2	-0.131	transcription regulator	ADAM17,AKT1,ALP (family),APP,CAMKII (complex),CEBPA,CEBPB,CEBPD,COL1A1,CREB (family),CREBBP,CTNNB1,EGFR,EIF4E,ELK1,FASN,FOSL1,glucocorticoid,HIF1A,IGF1R,IL2,INSR,IRS1,JUN,MMP9,MSX2,MTOR,NFE2L2,NFKB (complex),NFKB (family),NFKBIA,NKX3-1,NOTCH1,PGR,PI3K (complex),PPARA,PPARG,PPARGC1A,PRKCE,PRL,progesterone,PTK2,RB1,RELA,RHOA,RUNX2,RXR/VDR/VITAMIN D3 (complex),SAT1,SMAD2,SMURF1,STAT1,STAT5A/B (famil…	3		1.983	9.05E-16	2.89E-02	AASS,ABAT,ABCA1,ABCG1,ACTN2,ADAM28,ADAMDEC1,ADAMTS9,ADARB1,ADTRP,AK3,ALDH1B1,ALOX5AP,ANGPTL1,ANPEP,APCDD1,APOC1,APOE,AQP9,ARL11,ARRB2,ASB2,BAG2,BARD1,BCAT1,BLNK,BMP2K,BTC,C1QA,C1QB,C1QC,C2,C3AR1,C4B,CA12,CAB39L,CAMK2G,CAPG,CARMIL1,CCL19,CCL3,CCL4,CCL5,CCR1,CD14,CD28,CD300A,CD36,CD37,CD4,CD48,CD53,CD74,CD86,CDKN3,CEP55,CHI3L2,CHMP4C,CKB,CLEC7A,CLIC4,COL13A1,COL4A5,COX11,CP,CSF1R,CSTA,CTPS1,CTSC,CX…	277 (56)	55
aldesleukin		biologic drug	aldesleukin	1	Activated	2.000	5.77E-08	3.00E-04	CCR1,CX3CR1,CXCR4,FCGR2A,FCGR2B,FCGR3A,GIMAP7,HLA-DRA,HLA-DRB1,IFI30,IGKC,JAK2,RGS1,TAGAP,TNFAIP3,TNFSF10	16 (1)	1
CAMP	-0.124	other	CAMP	1	Activated	2.000	1.25E-06	4.40E-03	BTC,C5AR1,CCL3,CCL4,CD83,CD86,CXCL5,CXCR4,FGF2,IL1RN,IRF8,ITGAM,ITGAX,ITGB2,TLR2,TNFSF13B	16 (1)	1
hyaluronic acid		chemical - endogenous mammalian	hyaluronic acid	1	Activated	2.000	1.74E-06	5.50E-03	CCL5,CD83,CD86,CSF1R,CXCR4,FRK,ICAM1,LY96,MMP12,NCF2,PTPRC,SOCS3,SPP1,TGFB2,TLR2,VCAM1	16 (1)	1
NFKB2	0.329	transcription regulator	NFKB2	1	Activated	2.000	8.59E-05	1.80E-02	CCL19,CCL5,CD83,CD86,CTSS,CXCR4,HLA-DMB,JCHAIN,LMCD1,MAF,MMP9,PLD5,POU2AF1,TMEM35A,TNFRSF17,VCAM1	16 (1)	1
U1 SNRNP (complex)		complex	U1 SNRNP (complex)	1	Activated	2.000	1.42E-04	7.00E-04	CCL3,CCL4,CCL5,SLAMF7	4 (1)	1
RELL1	0.341	other	RELL1	1	Activated	2.000	1.42E-04	4.20E-03	CD83,ETS1,ICAM1,VCAM1	4 (1)	1
lactosylceramide		chemical - endogenous mammalian	lactosylceramide	1	Activated	2.000	4.73E-04	3.20E-03	CCL5,ICAM1,PECAM1,TNFRSF11A	4 (1)	1
FBXO42	-0.224	other	FBXO42	1	Activated	2.000	4.73E-04	2.40E-03	CCL5,ICAM1,MMP9,VCAM1	4 (1)	1
LXR/LXR LIGAND/RXRA/RETINOIC ACID (complex)		complex	LXR/LXR LIGAND/RXRA/RETINOIC ACID (complex)	1	Activated	2.000	7.60E-04	1.64E-02	ABCA1,ABCG1,APOE,PLTP	4 (1)	1
COLLAGEN ALPHA1 (family)		group	COLLAGEN ALPHA1 (family)	1	Activated	2.000	1.66E-03	1.98E-02	CCL18,IL1RN,MMP9,PLAUR	4 (1)	1
FZD9	0.017	G-protein coupled receptor	FZD9	1	Activated	2.000	2.32E-03	2.75E-02	CCL5,CXCL14,RUNX2,SPP1	4 (1)	1
desoxycorticosterone		chemical - endogenous mammalian	desoxycorticosterone	1	Activated	2.000	2.32E-03	2.48E-02	CYBA,CYBB,MMP12,SPP1	4 (1)	1
TIFA	-0.186	other	TIFA	1	Activated	2.000	4.11E-03	4.07E-02	CASP1,CCL5,ICAM1,TNFAIP3	4 (1)	1
superoxide		chemical - endogenous mammalian	superoxide	1	Activated	2.000	4.11E-03	2.42E-02	CYBA,ICAM1,MMP9,TLR8	4 (1)	1
DDR1	-0.120	kinase	DDR1	1	Activated	2.000	5.28E-03	3.66E-02	CXCL5,ELN,MMP9,VCAM1	4 (1)	1
CYP2E1	0.199	enzyme	CYP2E1	1	Activated	2.000	5.28E-03	4.21E-02	C3AR1,C5AR1,CD14,NCF2	4 (1)	1
ACTB	-0.179	enzyme	ACTB	1	Activated	2.000	6.65E-03	4.53E-02	DSTN,MYLK,PPP1R12B,SLC11A1	4 (1)	1
LYMPHOTOXIN (complex)		complex	LYMPHOTOXIN (complex)	1	Activated	2.000	6.65E-03	3.59E-02	CCL5,ICAM1,POU2AF1,VCAM1	4 (1)	1
EIF2 (complex)		complex	ADCY (family),ADCY6,AGO1,AGO2,AGO3,AGO4,AKT (family),ALOX5,ANXA7,ATF4,C/EBP (family),CASP8,CD38,CDK5,CDK5R1,CIITA,EIF2 (complex),EIF2A,EIF2S1,EIF4EBP1,ERK (family),ERK1/2 (family),FOS,G PROTEIN (complex),G PROTEIN ALPHA (family),GDP,GNAS,GTP,HSPA5,MAPK8,MITF,MMP14,MTOR,NADPH OXIDASE (complex),NFATC1,NFKB (complex),NOS3,ODC1,PI3K (complex),PPARG,PRKCA,RAF1,RHO,SPI1,SREBP (family),TGM2,UCP1,UCP2	3	Activated	2.031	2.22E-15	3.58E-02	AASS,ABCD3,ABCG1,ACADL,ADAM28,ADAMTS9,ADARB1,ADRA2A,AIF1,AK3,ALDH1B1,ALDH1L1,ALOX5AP,ANKH,AQP9,ARL4C,ASB2,BAMBI,BCAT1,BLNK,BMPR1B,C1orf74,C1QA,C3AR1,C5AR1,CAB39L,CCL19,CCL4,CCL8,CCR1,CD14,CD180,CD209,CD37,CD83,CEMIP,CEP55,CFI,CKS2,CNN1,COX11,CPM,CRYBG1,CSF1R,CSF2RB,CSPG4,CTPS1,CTSS,CXCL14,CXCL16,CXCL2,CXCR4,CYBA,CYP1B1,CYTIP,DAB2,DAPK1,DCBLD2,DMD,EMCN,ENPP1,EPPK1,EVI2A,FABP5,FAM43A,FCGR1A,FZD1,GI…	190 (48)	44
Pam3-Cys-Ser-Lys4		chemical reagent	Pam3-Cys-Ser-Lys4	1	Activated	2.043	1.23E-10	2.00E-04	BCL2A1,CCL19,CCL5,CCR1,CD14,CD180,CD83,CD86,CHI3L2,CSF1R,CXCL2,FCGR2A,FCGR2B,HAVCR2,HK2,ICAM1,IL1RN,IL32,IL7R,ITGA4,ITGAX,MMP9,MXRA5,RGS1,SLC16A3,TGFB2,TLR2,TNFAIP3,TNFRSF11A	29 (1)	1
CD40	0.224	transmembrane receptor	CD40	1	Activated	2.043	2.23E-06	3.13E-02	BCL2A1,CCL18,CCL3,CCL4,CCL5,CD83,CD86,FCGR2B,GLS,HK2,ICAM1,IGHG1,IL10RA,IL1RN,ITGAL,ITGAM,ITGB2,JCHAIN,MMP9,NDUFAF4,ODC1,POU2AF1,SLAMF7,SLC38A1,TLR2,TNFAIP3,TNFSF10,TNFSF13B,VCAM1	29 (1)	1
PLGRKT	0.061	other	MMP9,PLG,PLGRKT	2	Activated	2.043	1.11E-08	1.30E-03	ACP5,C1QA,CARMIL1,CCL3,CD52,CD74,CLEC7A,CLIC4,COLEC12,CTSB,CX3CR1,CXCR4,CYBB,EDN1,GULP1,ICAM1,IL1RN,IL7R,MMP12,NABP1,PECAM1,RAC2,RALA,SERPINA1,SERPINE2,SYK,TMEM176A,TYROBP,XPR1	29 (3)	2
ARHGEF11	0.204	other	ARHGEF11,JNK (family),MMP2,MMP9,P38 MAPK (family),RAS HOMOLOG (family),RHOA,ROCK (family),YAP1	2	Activated	2.065	7.35E-12	2.20E-02	ABCA1,ACP5,ADARB1,AGTR1,ANKRD46,C1QA,CARMIL1,CCL3,CCL4,CCL8,CD209,CD36,CD52,CD74,CD83,CD86,CNN1,CSF2RB,CTSB,CX3CR1,CXCL5,CXCR4,CYBB,CYTIP,DMD,EMCN,HMMR,HP,IER3,IGHM,IL2RG,IL32,IL7R,ITGA1,ITGA4,ITGB2,JAK2,LIMCH1,MMP12,MMP16,MMP9,MYOCD,NABP1,NAP1L1,NPR1,OLFM4,PDE3B,PECAM1,PIK3CG,PLA2G7,PLAUR,POSTN,PRDM1,PRKG1,ROR1,RRM2,SCIN,SERPINA1,SERPINE2,SGK1,SOCS3,SORBS1,SPP1,SYK,TGFB2,TIAM1,TLR2,TMEM176A,TNFA…	76 (9)	9
PIDD1	0.048	peptidase	IKBKG,NFKB (complex),PIDD1	2	Activated	2.066	1.34E-12	2.10E-03	ABCD3,ABCG1,ADAMTS9,ADRA2A,ALDH1B1,AMPD3,APOE,BAG2,BAMBI,BCL2A1,CASP1,CCL3,CCL4,CCL8,CCR1,CD74,CD83,CD86,CP,CTSB,CTSZ,CXCL2,CXCL5,CXCR4,CYBB,ENPP1,ETS1,FABP5,FCGR1A,GPR34,HDAC9,HK2,ICAM1,IER3,IL10RA,IL32,IL7R,ITGAL,KYNU,MMP9,MYLK,ODC1,PCDH7,PLAUR,PRDM1,RYR2,SAA1,SELPLG,SERPINE2,SGK1,SH3RF1,SLC16A3,SLC2A12,SPP1,TFEC,TLR2,TMEM176B,TNFAIP3,TRPC1,VCAM1	60 (3)	2
TBX5	0.124	transcription regulator	GATA4,MEF2C,NFKB (complex),NKX2-5,TBX5	2	Activated	2.092	4.37E-11	4.75E-02	ABCD3,ABCG1,ACTG2,ACTN2,ADAMTS9,ADRA2A,ALDH1B1,APOE,BAG2,BAMBI,BCL2A1,CA12,CASP1,CASQ2,CCL3,CCL4,CCL5,CCL8,CD74,CD83,CD86,CXCL2,CXCL5,CXCR4,CYBB,DAB2,EDN1,ENPP1,ETS1,FABP5,FCGR1A,GPR34,HDAC9,HOPX,ICAM1,IER3,IKZF1,IL10RA,IL1RN,IL32,IL7R,IRF8,ITGAL,KRT14,KYNU,MMP9,MYLK,MYOC,MYOCD,MYOT,MYOZ2,NUSAP1,ODC1,PLAUR,PLN,POSTN,RUNX2,RYR2,S100A9,SAA1,SELPLG,SH3RF1,SLC16A3,SLC2A12,SOCS3,SPP1,SYK,TFEC,TLR2,TNF…	74 (5)	5
MEOX2	0.130	transcription regulator	CDKN2A,MEOX2,NFKB (complex)	2	Activated	2.109	5.14E-11	2.40E-02	ABCD3,ABCG1,ADAMTS9,ADRA2A,ALDH1B1,APOE,BAG2,BAMBI,BARD1,BCAT1,BCL2A1,CASP1,CCL18,CCL3,CCL4,CCL5,CCL8,CD74,CD83,CD86,CTSS,CXCL2,CXCL5,CXCR4,CYBB,EDN1,ENPP1,ETS1,FABP5,FCGR1A,FGF2,GLS,GPR34,GPRC5A,HDAC9,ICAM1,ID4,IER3,IL10RA,IL1RN,IL32,IL7R,ITGAL,KYNU,MMP9,MYLK,ODC1,PLAUR,PRDM1,RRM2,SAA1,SELPLG,SH3RF1,SLC16A3,SLC2A12,SOCS3,SPP1,TFEC,TLR2,TNFAIP3,TNFSF10,TOB2,TPM1,VCAM1,VCL	65 (3)	3
TSPO	0.273	transmembrane receptor	TSPO	1	Activated	2.111	4.25E-05	3.10E-03	ALOX5,CCL19,CD74,CHI3L1,CXCL16,CYBB,CYP1B1,NDUFAF4,TIMMDC1,TNFSF8,VCAM1	11 (1)	1
NOTCH3 coactivator		complex	HES5,HEY1,HEY2,MAML1,NOTCH3,NOTCH3 coactivator,RBPJ	2	Activated	2.111	6.51E-10	5.40E-03	ABCG1,CAMK2N1,CCL5,CD74,CD86,CNN1,COL14A1,CORO1A,CXCL16,CYTH4,DSTN,EMILIN2,ENPP1,ETS1,FGF2,GLS,HEYL,HLA-DMA,HMMR,IL1RN,IL7R,IRF8,ITGA1,ITGA11,ITGA8,ITGAL,ITGAX,LEFTY2,LST1,MMP9,MSR1,MYLK,NALCN,PLN,PRDM1,RAP1A,RGS5,SLAMF8,SOCS3,SPP1,TGFB2,THRB,TNC,ZEB1	44 (7)	6
FENDRR	0.103	other	FENDRR,MMP2,MMP9,STAT1	2	Activated	2.111	1.26E-08	3.26E-02	ABCA1,ACP5,C1QA,C4B,CALHM6,CARMIL1,CASP1,CCL5,CD14,CD52,CD74,CD86,CSF2RB,CTSB,CTSS,CXCR4,CYBB,EDN1,FCER1G,FGF2,HAVCR2,IFI30,IL2RG,IL31RA,IL7R,IRF8,ITGAX,LY96,MMP12,MMP9,NABP1,PECAM1,PHACTR1,SAA2,SERPINA1,SERPINE2,SLAMF8,SOCS3,TMEM176A,TNFSF10,TYROBP,UCP2,VSIG4,XPR1	44 (4)	3
CIITA	0.434	transcription regulator	CIITA	1	Activated	2.121	3.63E-05	1.80E-03	CD74,HLA-DMA,HLA-DMB,HLA-DPA1,HLA-DQB1,HLA-DRA,HLA-DRB1,MMP9	8 (1)	1
VE-821		chemical reagent	VE-821	1	Activated	2.121	9.96E-05	8.20E-03	CCL3,CCL5,CXCL2,ITGAM,MMP12,PRDM1,RASGRP3,TNFAIP3	8 (1)	1
IL12B	0.131	cytokine	IL12B	1	Activated	2.121	3.45E-04	2.11E-02	CCL5,CD86,ICAM1,PIK3AP1,S100A9,SELPLG,SOCS3,VCAM1	8 (1)	1
LTBR	0.306	transmembrane receptor	LTBR	1	Activated	2.121	6.91E-04	2.69E-02	CCL19,CD74,CD86,CNN1,ICAM1,PLXNB1,POU2AF1,TNFSF13B	8 (1)	1
CLEC4E	0.394	other	CLEC4E,FC GAMMA RECEPTOR (family)	2	Activated	2.121	1.92E-04	1.36E-02	CCL3,CCL4,CD86,CLEC5A,ICAM1,IRF8,SOCS3,TNFAIP3	8 (2)	2
CYTH1	0.686	other	ARF6,CYTH1,INTEGRIN (complex),NADPH OXIDASE (complex)	2	Activated	2.121	4.14E-04	1.88E-02	CCL5,CYBB,EDN1,MMP12,MMP9,SOCS3,TGFB2,VCAM1	8 (4)	3
thiabendazole		chemical drug	9,10-dimethyl-1,2-benzanthracene,aflatoxin B1,AR,benz[a]anthracene,benzo(a)pyrene,CYP1A2,CYP2C9,dibenzo(a,l)pyrene,diclofenac,losartan potassium,MAPK8,NFKBIA,RELA,thiabendazole	3	Activated	2.121	1.31E-13	4.86E-02	AASS,ABCD3,ABCG1,ADAM8,ADARB1,ADGRA3,AGTR1,ALOX5AP,AMPD3,APOE,BARD1,BCAT1,BCL2A1,BTC,CASQ2,CCL19,CCL3,CCR1,CD14,CD28,CD36,CD74,CD86,CDKN3,CEP55,CHI3L1,CHI3L2,COL14A1,CP,CSTA,CTSB,CTSZ,CX3CR1,CXCL16,CXCL2,CXCL5,CXCR4,CYBA,CYBB,CYP1B1,DMPK,DOCK8,EDN1,ELN,EPPK1,ETS1,F13A1,FABP5,FGF2,GK,GPLD1,GRIA2,GRIA3,GULP1,HK2,HMMR,HOPX,HP,ICAM1,IER3,IGHG1,IL1RN,IL32,IL7R,IQGAP3,ITGAM,ITGB2,KCNJ3,KIF20A,KRT14,LCP…	128 (14)	11
PPP1R2	-0.589	phosphatase	AKT (family),AKT1,AR,ARPC1B,AURKA,BCAR1,BRCA1,CASR,CDK2,CDKN1A,CREB (family),CREBBP,ELK1,ERK1/2 (family),ESR1,FHL2,FOXO3,GADD45A,GNA12,GNAQ,HNRNPK,IGF1R,IRF7,JAK1,JAK2,JNK (family),L-TYPE CALCIUM CHANNEL (complex),LATS2,MAP2K1,MAP2K2,MAP3K7,MAPK (family),MAPK1,MAPK14,MAPK3,MTOR,P38 MAPK (family),PGR,PIM1,PKM,PP1 (complex),PPP1CC,PPP1R2,PPP2C (family),PPP2CA,PTK2,RAD51,RAF1,RASSF1,RB1,RHOA,SLC6A4,…	3	Activated	2.129	6.42E-11	1.91E-02	ABAT,ACTN2,ADGRA3,ADRA2A,AGTR1,AK3,ALDH1L1,ALOX5,ALOX5AP,AMIGO2,ANKRD28,ANKRD46,ANPEP,AQP9,ARHGAP18,ARHGEF9,ARL4C,BARD1,BMPR1B,BTC,C15orf48,C1QA,C1QC,C4B,C7,CA12,CAB39L,CAMK2G,CAP2,CARD10,CARD16,CARMIL1,CASQ2,CCL19,CCL5,CCPG1,CD163,CD180,CD209,CD37,CD4,CD53,CD83,CDKN3,CEP55,CHMP4C,CKB,CLEC7A,CLIP1,CORO1A,COX11,CPM,CRYBG1,CSPG4,CTSC,CTSS,CX3CR1,CXADR,CXCL14,CYP1B1,DEPTOR,DNAJB4,DNAJB5,DNAJC21,DSTN…	226 (64)	60
IFN (family)		group	IFN (family)	1	Activated	2.138	2.14E-05	2.67E-02	ICAM1,IL10RA,IL32,IL7,IRF8,ITGA4,MMP9,NUB1,PTAFR,PTPRJ,SPP1,TLR2,TLR7,TNFSF13B	14 (1)	1
IGF RECEPTOR (family)		group	IGF RECEPTOR (family),IGF1R,IGF2R,IRS1,IRS2,PI3K (complex),RAS (family)	2	Activated	2.143	9.27E-10	3.98E-02	ABCA1,ADAM28,ALOX5AP,ANPEP,BCL2A1,CCL3,CCL4,CCL5,CCR1,CD300A,CD36,CD37,CD48,CD53,CD84,CD86,CXCR4,CYBB,EDN1,ENAH,ETS1,ICAM1,IL1RN,IL7R,ITGAM,ITGB2,MAP2,MCAM,MMP12,MMP9,MYOCD,ODC1,PDLIM5,PIK3CG,POSTN,PRDM1,RRM2,RUNX2,SCP2,SGK1,SOCS3,SPP1,TNFAIP3,TNFRSF11A,TNFSF10,TPM2,TREM1,VCAM1,ZEB1	49 (7)	6
selenomethylselenocysteine		chemical - endogenous mammalian	AKT (family),ATF2,ATM,BCL11A,BID,BLM,BRCA1,CAT,CDK2,CREB (family),CREB1,E2F1,EIF4EBP1,ERK (family),ERK1/2 (family),FANCD2,HIPK2,HSP27 (family),IGF1R,IKBKB,IKBKG,LAMTOR5,MAPK1,MAPK3,MDM4,MEF2D,MTOR,NFAT5,NFKB (complex),NFKBIA,NPM1,P38 MAPK (family),PEX5,PKM,RAD51,RASSF1,RB1,RELA,selenomethylselenocysteine,SMARCA4,SMC3,SP1,STAT1,STK11,TP53,TRAF6,TRIM28,TSC2,ZEB1	3	Activated	2.144	9.72E-15	2.29E-02	AASS,ABAT,ABCD3,ABCG1,ABRACL,ACADL,ADAM8,ADAMTS9,ADRA2A,AGTR1,AIF1,AK3,ALDH1B1,ALOX5,ALOX5AP,AMIGO2,AMPD3,ANKH,ANO1,ANPEP,ARHGAP30,ARL4C,ARRB2,ASB2,BARD1,C1QC,C2,C3AR1,C4B,C5AR1,CAB39L,CALHM6,CAMK2N1,CARD10,CARD16,CCL18,CCL19,CCL8,CCR1,CD163,CD28,CD300A,CD37,CD48,CD52,CD53,CD83,CD84,CDKN3,CEP55,CHI3L1,CHI3L2,CHMP4C,CKB,CLDND1,CLEC5A,CLIC4,CNN1,CNTN1,COL14A1,CORO1A,COX11,CRYBG1,CSTA,CTPS1,CTSZ,CX3…	237 (49)	49
CCNC/CDK8 (complex)		complex	AKT (family),AKT1,ARID1A,CCNC,CCNC/CDK8 (complex),CDK19,CDK8,DNM1L,E2F1,EGFR,EP300,ERK1/2 (family),GLI3,HISTONE H3 (family),IGF1R,IKBKB,JNK (family),LCK,LEF1,MAPK1,MAPK3,MAPK8,MED1,MED12,MED13,MTOR,NFKB (complex),NOTCH1,PBRM1,PDPK1,PRKAA (family),RBPJ,RELA,RUNX2,STAT1,STAT3,STAT5A,TCF3,VEGF (family)	3	Activated	2.157	6.50E-18	2.42E-02	ABAT,ABCD3,ACP5,ADAMTS9,ADCY5,ADRA2A,AIF1,ALDH1B1,AMPD3,ANKH,ANPEP,APOC1,APOE,ARHGAP18,ARHGEF26,ARID5B,ARL4C,ARRB2,ASB2,BCL2A1,BLNK,BMP2K,BTC,C1QC,C3orf70,C4B,CAB39L,CAMK2N1,CCL19,CCL3,CCL4,CCL8,CCR1,CD14,CD163,CD209,CD300A,CD37,CD48,CD53,CD74,CD84,CDKN3,CEP70,CHI3L1,CKB,CNN1,CORO1A,CP,CPM,CRY1,CRYBG1,CSF1R,CSF2RB,CSTA,CTSB,CTSS,CTSZ,CXCL14,CXCL2,CXCL5,CXCR4,CYBA,CYBB,CYP1B1,CYTH4,DAB2,DCBLD2,DEN…	220 (39)	37
IFN GAMMA (complex)		complex	IFN GAMMA (complex)	1	Activated	2.183	8.32E-09	1.00E-04	CASP1,CD86,CHI3L1,CXCL16,CYBB,EDN1,HLA-DRA,ICAM1,IRF8,JAK2,LY96,MMP9,NR4A3,PCDH7,SOCS3,TGFB2,TNFSF10	17 (1)	1
TSPAN33	0.390	other	NFKB (complex),NOTCH1,TSPAN33	2	Activated	2.183	9.19E-12	3.25E-02	ABCD3,ABCG1,ADAMTS9,ADRA2A,ALDH1B1,APOE,ASB2,BAG2,BAMBI,BCL2A1,CASP1,CCL3,CCL4,CCL5,CCL8,CD14,CD74,CD83,CD84,CD86,CNN1,CSF1R,CSF2RB,CXCL2,CXCL5,CYBB,ENPP1,ETS1,FABP5,FCER1G,FCGR1A,FGF2,GLS,GPR34,HDAC9,HEYL,HK2,ICAM1,IER3,IL10RA,IL1RN,IL32,IL7R,IRF8,ITGAL,KRT14,KYNU,MCAM,MMP9,MYLK,NCF4,ODC1,PLAUR,PRDM1,RGS5,RUNX2,SAA1,SELPLG,SH3RF1,SLC16A3,SLC2A12,SOCS3,TFEC,TGFB2,TLR2,TNFAIP3,TNFSF10,VCAM1	68 (3)	2
NPLOC4	-0.138	other	NFKB2,NPLOC4	2	Activated	2.183	2.96E-05	1.08E-02	CCL19,CCL5,CD83,CD86,CTSS,CXCR4,HLA-DMB,JCHAIN,LMCD1,MAF,MMP9,PLD5,POU2AF1,TMEM35A,TNFRSF17,TNFSF13B,VCAM1	17 (2)	2
ipriflavone		chemical drug	2-amino-1-methyl-6-phenylimidazo-4-5-b-pyridine,9,10-dimethyl-1,2-benzanthracene,aflatoxin B1,AR,benz[a]anthracene,benzo(a)pyrene,CYP1A2,CYP2C9,dibenzo(a,l)pyrene,diclofenac,ipriflavone,losartan potassium,MAPK8,NFKBIA,RELA	3	Activated	2.184	6.99E-14	4.70E-02	AASS,ABCD3,ABCG1,ADAM8,ADARB1,ADGRA3,AGTR1,ALOX5AP,AMPD3,APOE,BARD1,BCAT1,BCL2A1,BTC,CASQ2,CCL19,CCL3,CCR1,CD14,CD28,CD36,CD74,CD86,CDKN3,CEP55,CHI3L1,CHI3L2,COL14A1,CP,CSTA,CTSB,CTSZ,CX3CR1,CXCL16,CXCL2,CXCL5,CXCR4,CYBA,CYBB,CYP1B1,DMPK,DOCK8,EDN1,ELN,EPPK1,ETS1,F13A1,FABP5,FGF2,GK,GPLD1,GRIA2,GRIA3,GULP1,HK2,HMMR,HOPX,HP,ICAM1,IER3,IGHG1,IL1RN,IL32,IL7R,IQGAP3,ITGAM,ITGB2,KCNJ3,KIF20A,KRT14,LCP…	131 (15)	12
dimethylformamide		chemical - endogenous mammalian	2-amino-1-methyl-6-phenylimidazo-4-5-b-pyridine,9,10-dimethyl-1,2-benzanthracene,aflatoxin B1,AR,benz[a]anthracene,benzo(a)pyrene,CYP1A2,CYP2C9,dibenzo(a,l)pyrene,diclofenac,dimethylformamide,losartan potassium,MAPK8,NFKBIA,RELA	3	Activated	2.184	6.99E-14	4.70E-02	AASS,ABCD3,ABCG1,ADAM8,ADARB1,ADGRA3,AGTR1,ALOX5AP,AMPD3,APOE,BARD1,BCAT1,BCL2A1,BTC,CASQ2,CCL19,CCL3,CCR1,CD14,CD28,CD36,CD74,CD86,CDKN3,CEP55,CHI3L1,CHI3L2,COL14A1,CP,CSTA,CTSB,CTSZ,CX3CR1,CXCL16,CXCL2,CXCL5,CXCR4,CYBA,CYBB,CYP1B1,DMPK,DOCK8,EDN1,ELN,EPPK1,ETS1,F13A1,FABP5,FGF2,GK,GPLD1,GRIA2,GRIA3,GULP1,HK2,HMMR,HOPX,HP,ICAM1,IER3,IGHG1,IL1RN,IL32,IL7R,IQGAP3,ITGAM,ITGB2,KCNJ3,KIF20A,KRT14,LCP…	131 (15)	12
IRF8	1.200	transcription regulator	IRF8	1	Activated	2.191	4.16E-12	1.00E-04	APOE,CCL5,CD14,CD4,CD83,CD86,CSF1R,CTSS,CXCL16,CYBB,DAB2,DMPK,ENPP1,GNA15,ICAM1,IL1RN,ITGAM,KCNJ5,MAF,MAFB,MMP9,MSR1,MYOC,NF1,PCDH7,RIMS3,TBX18,TNFSF13B,TREM2,TYROBP	30 (1)	1
resiquimod		chemical drug	resiquimod	1	Activated	2.197	6.16E-08	6.20E-03	AIF1,BCL2A1,BLNK,CCL3,CCL4,CCL5,CD180,CD83,CD86,CSF1R,CTPS1,FCER1G,FCGR1A,FCGR1BP,FCGR2A,FCGR2B,HCK,HDAC9,ICAM1,IGLL5,IL7,NCKAP1L,PRDM1,PSMC2,PTPN6,PYCARD,RAP1A,SELPLG,SOCS3,THEMIS2,TLR2,TLR7,TLR8,TNFAIP3,TYROBP	35 (1)	1
IL21RA/IL2RG (complex)		complex	AKT1,BTK,CASP1,CREB (family),EIF4E,ERBB3,ERK1/2 (family),EZH2,FES,GAB2,GSK3B,IFNAR1,IFNGR1,IL10RA,IL21R,IL21RA/IL2RG (complex),IL2RB,IL2RG,IL4R,INPP5D,IRS1,IRS2,JAK (family),JAK1,JAK2,JAK3,MAPK1,MKNK1,MTORC1 (complex),NFATC1,NFKB (complex),OSMR,PI3K (complex),PIP5K1C,PLD1,PTK2,PTK2B,PTPN11,RAC1,RAF1,RELA,RHOA,RIPK1,SHC1,SIRT1,SOCS3,SRC (family),STAM,STAT1,STAT3,STAT4,STAT5A/B (family),STAT5B,STAT…	3	Activated	2.198	7.34E-15	2.82E-02	AASS,ABAT,ABCD3,ACADL,ACP5,ADAM28,ADAMTS9,ADRA2A,AGTR1,AIF1,ALDH1B1,ALOX5,AMPD3,ANPEP,APOC1,ARHGAP15,ARL11,BAG2,BAMBI,BARD1,BMPR1B,C15orf48,C1QC,C3AR1,C4B,CA12,CAPG,CCL4,CCL8,CCR1,CD14,CD163,CD209,CD28,CD36,CD37,CD52,CD84,CDKN3,CEMIP,CEP70,CHI3L1,CKS2,CLEC5A,CLEC7A,COL14A1,COLEC12,CORO1A,CP,CRY1,CRYBG1,CSF1R,CSF2RB,CSPG4,CTSS,CTSZ,CXCL14,CXCL16,CYBA,CYP1B1,DAB2,DCBLD2,DEPTOR,DOCK8,DTL,EDN1,ELN,EM…	199 (56)	55
ATM	0.185	kinase	AKT (family),ATF2,ATM,BCL11A,BID,BLM,BRCA1,CAT,CDK2,CREB (family),CREB1,E2F1,EIF4EBP1,ERK (family),ERK1/2 (family),FANCD2,HIPK2,HSP27 (family),IGF1R,IKBKB,IKBKG,LAMTOR5,MAPK1,MAPK3,MDM4,MEF2D,MTOR,NFAT5,NFKB (complex),NFKBIA,NPM1,P38 MAPK (family),PEX5,PKM,RAD51,RASSF1,RB1,RELA,SMARCA4,SMC3,SP1,STAT1,STK11,TP53,TRAF6,TRIM28,TSC2,ZEB1	2	Activated	2.213	1.12E-14	2.12E-02	AASS,ABAT,ABCD3,ABCG1,ABRACL,ACADL,ADAM8,ADAMTS9,ADRA2A,AGTR1,AIF1,AK3,ALDH1B1,ALOX5,ALOX5AP,AMIGO2,AMPD3,ANKH,ANO1,ANPEP,ARHGAP30,ARL4C,ARRB2,ASB2,BARD1,C1QC,C2,C3AR1,C4B,C5AR1,CAB39L,CALHM6,CAMK2N1,CARD10,CARD16,CCL18,CCL19,CCL8,CCR1,CD163,CD28,CD300A,CD37,CD48,CD52,CD53,CD83,CD84,CDKN3,CEP55,CHI3L1,CHI3L2,CHMP4C,CKB,CLDND1,CLEC5A,CLIC4,CNN1,CNTN1,COL14A1,CORO1A,COX11,CRYBG1,CSTA,CTPS1,CTSZ,CX3…	236 (48)	48
CEBPA	0.661	transcription regulator	CEBPA	1	Activated	2.214	1.61E-07	4.94E-02	ALOX5AP,APCDD1,ARL4C,BCL2A1,C3AR1,CCL3,CCL4,CCR1,CD14,CSF1R,CXCR4,EIF4E,EMCN,FCGR1A,FZD1,HDAC9,HPR,IER3,IL1RN,ITGAM,ITGAX,JCHAIN,KRT14,LST1,MSI2,PFN2,PRDM1,PTAFR,PTGS1,PTPRC,RUNX2,S100A9,SCD,SMPDL3A,SPP1,TGFB2,THRB,TNFRSF11A,TNFSF10,VCL	40 (1)	1
COLLAGEN TYPE II (complex)		complex	COL2A1,COLLAGEN TYPE II (complex),ERK1/2 (family),MMP2,SMAD1/5 (family)	2	Activated	2.214	2.93E-09	1.85E-02	ABCA1,BCL2A1,CCL18,CCL23,CCL3,CCL4,CCL8,CD86,CSF2RB,CTSB,CX3CR1,CXCL2,CXCL5,CXCR4,CYBB,DAPK1,EDN1,EMCN,ETS1,FGF2,FZD1,HK2,ICAM1,IL1RN,IL2RG,JAK2,MMP12,MMP7,MMP9,MYOCD,PLAUR,POSTN,RUNX2,SGK1,SPP1,TLR7,TLR8,TNFSF10,VNN1,ZEB1	40 (5)	5
MARK3	-0.226	kinase	ERK1/2 (family),HDAC7,KSR1,MARK3,YAP/TAZ (family)	2	Activated	2.214	4.27E-09	2.34E-02	ABCA1,ACADL,ACP5,BCL2A1,CCL3,CCL4,CCL5,CCL8,CD86,CTSB,CXCL5,CXCR4,CYBB,DAPK1,EDN1,EMCN,ETS1,FGF2,FZD1,HK2,HLA-DMA,HLA-DMB,HLA-DPA1,HLA-DQB1,HLA-DRA,HLA-DRB1,HLA-DRB5,ICAM1,MMP12,MMP9,MYOCD,PLAUR,POSTN,RUNX2,SGK1,SPP1,TPM1,TPM2,VNN1,ZEB1	40 (5)	5
AIMP1	-0.768	cytokine	AIMP1	1	Activated	2.236	1.96E-04	8.00E-04	CCL3,CCL4,CCL5,CXCL2,ICAM1	5 (1)	1
ADORA3	0.518	G-protein coupled receptor	ADORA3	1	Activated	2.236	1.08E-03	2.77E-02	CCL3,CCL4,CCL5,CCL8,SPP1	5 (1)	1
GNAI3	-0.266	enzyme	GNAI3	1	Activated	2.236	1.08E-03	1.53E-02	CCL3,CCL4,CCL5,CCL8,SPP1	5 (1)	1
NADPH OXIDASE (complex)		complex	NADPH OXIDASE (complex)	1	Activated	2.236	1.81E-03	2.33E-02	CYBB,EDN1,MMP12,MMP9,VCAM1	5 (1)	1
chrysotile asbestos		chemical toxicant	chrysotile asbestos	1	Activated	2.236	2.28E-03	3.77E-02	CKS2,CTSS,CTSZ,ITGAX,MMP12	5 (1)	1
deoxycorticosterone acetate		chemical drug	deoxycorticosterone acetate	1	Activated	2.236	2.84E-03	4.90E-02	CYBA,EDN1,SPP1,TNC,VCAM1	5 (1)	1
TASL	0.509	enzyme	TASL	1	Activated	2.236	3.49E-03	4.28E-02	BCL2A1,CCL5,MAFB,SLAMF7,VCAM1	5 (1)	1
pristane		chemical toxicant	pristane	1	Activated	2.236	3.49E-03	4.35E-02	CCL19,CD86,ICAM1,IRF8,TNFSF13B	5 (1)	1
GCKR	0.154	other	D-glucose,GCK,GCKR,JNK (family)	2	Activated	2.255	4.65E-12	1.64E-02	ABCA1,ABCG1,ACADL,ACTG2,ADCY5,ANO1,BVES,CASP1,CASQ2,CCL3,CCL4,CCL5,CCPG1,CD209,CD36,CD83,CD86,CNN1,COL4A5,CSF1R,CTSB,CXCL2,CYBA,CYBB,DMD,EMCN,ETS1,FBP1,FGF2,GPLD1,GRIA2,HADH,HK2,HP,ITGA1,ITGA4,ITGA8,LCP1,LMOD1,MAFB,MCAM,MMP12,MSR1,NEXN,NPNT,NR4A3,ODC1,OGT,POSTN,PRKAA2,PTPN6,RRM2,RUNX2,SCUBE3,SGK1,SH3BGR,SLC1A3,SLC39A8,SORBS1,SPP1,SUSD5,SVIL,TLR2,TPM1,TPM2,TSPAN2,UCP2,VAMP8,VCAM1,VCL,XK	71 (4)	3
GPBAR1	-0.012	G-protein coupled receptor	CAT,CREB (family),CYP7A1,GNAS,GPBAR1,STAT3,STAT6	2	Activated	2.266	8.56E-14	2.10E-02	AASS,ABCA1,ABCG1,AIF1,AMPD3,ANKH,ANO1,APOE,BARD1,BCL2A1,C3AR1,CALHM6,CASP1,CCL5,CCL8,CCR1,CD163,CD209,CD36,CD86,CDKN3,CEP70,CHI3L1,CP,CTSB,CXCL14,CXCR4,CYBB,CYP1B1,CYTIP,DTL,EDN1,ETS1,FCGR1A,FCGR2A,FCGR3A,FGF2,GIMAP8,GNA15,GPR65,GPRC5A,HAVCR2,HCK,HDAC9,HLA-DMA,HLA-DMB,HLA-DRA,HP,ICAM1,IFI30,IGHG1,IL10RA,IL1RN,IL31RA,IL7,IL7R,ITGAM,ITGB2,JAK2,KMO,LCP2,MAF,MAFB,MAP2,MCAM,MMP7,MSRB3,NR4A3,OSBPL3,PCL…	103 (7)	7
PTGS2	0.882	enzyme	PTGS2	1	Activated	2.268	5.85E-09	1.30E-03	ADCY5,AIF1,C5AR1,CCL5,CD74,CLEC7A,CXCL5,CXCR4,CYBB,CYP1B1,HLA-DMA,HLA-DMB,ICAM1,MMP9,MSR1,NKD1,NTN1,PCDH7,PIK3CG,PLXNC1,PTGER4,PTGS1,PYGB,RUNX2,TNFSF10,TREM1,TREM2,VNN1	28 (1)	1
CD48	1.367	other	CD244,CD48,ERK (family)	2	Activated	2.268	3.38E-07	3.26E-02	ACP5,CCL3,CCL4,CCL5,CCR1,CKS2,CXCL2,EDN1,ETS1,FGF2,GK,GLS,ICAM1,IER3,ITGAM,ITGB2,KYNU,MAFB,MCAM,MMP9,MYLK,ODC1,PECAM1,POSTN,PRDM1,PTPN11,RUNX2,SERPINB9	28 (3)	3
NFAT (family)		group	AKT1,ALOX5,CDK2,CEBPA,CREB1,CSF2,EGR1,EIF4E,ERK (family),ERK1/2 (family),ESR1,ESR2,FN1,FOXO1,GATA3,GATA4,GLB1,HGS,IL15,INPP5D,LYN,MAP2K6,MAPK1,MAPK8,MAPK9,MEF2 (family),MEF2A,MEF2C,MEF2D,MEK (family),MITF,MMP9,NFAT (family),NFAT5,NFATC1,NFATC2,NFATC4,NOTCH1,P38 MAPK (family),PI3K (complex),PRDM1,PTK2,PTPN11,RAC1,RAF1,RARA,RAS (family),RB1,SHC1,SPI1,STAT3,STAT5A/B (family),STAT5B,SYK,TCF7,TNF,TNFR…	3	Activated	2.271	2.34E-25	2.00E-04	AASS,ABAT,ABCA1,ABCG1,ACADL,ACP5,ACTG2,ACTN2,ADAM28,ADAM8,ADARB1,ADCY5,AFF3,AGTR1,AIMP1,AK3,ALDH1L1,ALOX5,ALOX5AP,AMPD3,ANKH,ANPEP,APCDD1,AQP9,ARHGEF26,ARHGEF9,ARID5B,ARL11,ARL4C,ARRB2,ASB2,BARD1,BCAT1,BLNK,BMPR1A,C15orf48,C1orf74,C1QB,C2,C3orf70,C5AR1,CA12,CAMK2G,CAMK2N1,CAP2,CAPG,CARMIL1,CASP1,CASQ2,CCL18,CCL23,CCL3,CCL4,CCL5,CCPG1,CCR1,CD14,CD163,CD180,CD209,CD28,CD37,CD4,CD48,CD53,CD74,CDKN3,…	342 (59)	58
NFAT5	0.433	transcription regulator	NFAT5	1	Activated	2.294	1.46E-07	5.40E-03	ACTN2,C2,CCR1,CD74,CXCL16,CYBB,EDN1,HLA-DMA,HLA-DMB,IL1RN,ITGA1,ITGA4,MYLK,PTGS1,RRM2,SGK1,SPP1,TLR2,TNC,TNFAIP3,TNFSF10,VCAM1,VCL	23 (1)	1
aldesleukin		biologic drug	aldesleukin,IL2RA,IL2RB,IL2RG	2	Activated	2.294	5.50E-09	1.00E-04	ABCG1,CCR1,CD86,CRY1,CX3CR1,CXCR4,ETS1,FCGR2A,FCGR2B,FCGR3A,GIMAP7,HAVCR2,HLA-DRA,HLA-DRB1,IFI30,IGKC,IL7R,JAK2,RGS1,RHOH,TAGAP,TNFAIP3,TNFSF10	23 (4)	4
RUNX3:CBFB		complex	CBFB,RUNX3,RUNX3:CBFB	2	Activated	2.294	4.10E-06	7.80E-03	ARL4C,CAPN6,CD4,CPVL,FGF2,GPLD1,ICAM1,MSRB3,NAP1L5,NEGR1,PCDH7,PDE3B,PTGER4,PTPN21,REEP1,RGS1,SPP1,SSX2IP,TGFB2,TLCD4,TLR7,TOX2,TPM2	23 (3)	3
CCL5	1.322	cytokine	CCL5	1	Activated	2.309	2.24E-05	6.00E-03	AIF1,C5AR1,CCL3,CCL4,CCR1,CD163,CYP1B1,ITGAM,LIMS1,MMP9,PLAUR,SGK1	12 (1)	1
Hbb-b1		transporter	Hbb-b1	1	Activated	2.324	1.68E-06	1.80E-03	C1QA,CD74,CLEC7A,CYBA,CYBB,ICAM1,IL10RA,IL2RG,ITGAM,LY86,NCF2,PECAM1,TLR2,UCP2,VCAM1	15 (1)	1
CD84	1.858	other	CD84,FES,NFKB (complex),PLCG1,PTPN6,SYK	2	Activated	2.324	4.72E-11	1.66E-02	ABCD3,ABCG1,ADAMTS9,ADRA2A,ALDH1B1,APOE,BAG2,BAMBI,BCL2A1,BMPR1B,CASP1,CCL3,CCL4,CCL8,CD74,CD83,CXCL2,CXCL5,CXCR4,EDN1,ENPP1,ENY2,ETS1,FABP5,FCER1G,FCGR1A,GIMAP7,GPLD1,GPR34,HDAC9,IER3,IL10RA,IL1RN,IL32,IL7R,ITGA4,ITGAL,ITGB2,KYNU,MYLK,NCF2,ODC1,PECAM1,PLAUR,PRDM1,SAA1,SELPLG,SH3RF1,SLC16A3,SLC2A12,SOCS3,SPP1,SUB1,TAGAP,TFEC,TLR2,TNFAIP3,TNFSF10,UBE2V2,VCAM1	60 (6)	5
KLRA1 DIMER (complex)		complex	CNR1,ERK1/2 (family),KDR,KLRA1 DIMER (complex),Klra4 (includes others),NTRK2,PI3K (complex),PLCG1,PTPN11,PTPN6,SHP (family),SYK,TYROBP	3	Activated	2.325	5.04E-14	2.30E-03	ABCD3,ADAM28,ALOX5AP,APCDD1,APOE,BCL2A1,BMPR1B,CAP2,CASP1,CCL3,CCL4,CCL5,CCL8,CCR1,CD14,CD83,CTSB,CXCL2,CXCL5,CYTH4,DAB2,DOCK2,EDN1,EMCN,ENY2,FCER1G,FCGR1A,FCGR2B,FGF2,FZD1,GIMAP7,GPLD1,GPR65,HAVCR2,HEYL,HK2,HP,ICAM1,IKZF1,IL1RN,IL7R,IRF8,ITGAM,ITGAX,MAF,MAP2,MARCKS,MCAM,MYOCD,NCF2,NTN1,OLFM4,PECAM1,PERP,PIK3CG,PLN,POSTN,PYCARD,RIMS3,SERPINE2,SOCS3,SOX6,STAM2,SUB1,TAGAP,TNFAIP3,TNFRSF11A,TNFSF10,…	74 (13)	11
C5AR1	1.251	G-protein coupled receptor	C5AR1	1	Activated	2.333	5.66E-04	3.87E-02	CD28,CD36,CD86,FCER1G,FCGR1A,MMP9,TGFB2,TREM2,TYROBP	9 (1)	1
ELOVL3	-0.047	enzyme	ELOVL3	1	Activated	2.357	1.56E-11	1.00E-04	ACP5,C3AR1,CD53,CTSS,CYBB,FCER1G,HACD1,IFI30,IGSF6,IQGAP2,ITGB2,LIPA,MSR1,PLA2G7,SLAMF7,SPP1,TYROBP,VNN1	18 (1)	1
SERPIN (family)		group	AGT,CTSG,ELANE,PRTN3,SERPIN (family)	2	Activated	2.372	8.40E-12	2.66E-02	ACP5,AGTR1,ALDH1L1,ALOX5,ARHGEF9,C5AR1,CASP1,CCL5,CCL8,CCR1,CD14,CD36,CD86,CDK8,CDKN3,CFI,COL14A1,CP,CR1,CSPG4,CTSS,CX3CR1,CXADR,CXCL5,CYBA,CYBB,DAB2,EDN1,ELN,ENPP1,ETS1,FCGR1A,FGF2,FIBIN,FREM1,FZD1,GLS,HLF,HP,ICAM1,IKZF1,ITGA1,ITGB2,MAFB,MAP2,MMP12,MMP7,MSR1,MYBL1,NCF2,NPNT,NPR1,PALLD,PAWR,PECAM1,PIR,PLN,POSTN,PTGS1,PTPRC,RBP4,RNASE1,RYR2,S100A9,SCUBE3,SEMA3D,SEMA6A,SERPINA1,SERPINE2,SGK1,SIGLEC…	86 (5)	4
ACE	0.539	other	ACE,AGT,BDKRB2,NCF1	2	Activated	2.372	1.46E-11	3.58E-02	ACP5,AGTR1,ALDH1L1,ALOX5,ALOX5AP,ARHGEF9,C5AR1,CASP1,CCL5,CCL8,CCR1,CD14,CD36,CD86,CDK8,CDKN3,CFI,COL14A1,CP,CR1,CSPG4,CTSB,CTSS,CX3CR1,CXADR,CYBA,CYBB,DAB2,EDN1,ELN,ENPP1,ETS1,FCGR1A,FGF2,FIBIN,FREM1,FZD1,GLS,HLF,HP,IKZF1,ITGA1,ITGAM,ITGB2,MAFB,MAP2,MMP12,MMP9,MSR1,MYBL1,NCF2,NPNT,NPR1,PALLD,PAWR,PECAM1,PIR,PLN,POSTN,PTGS1,PTPRC,RBP4,RNASE1,RYR2,S100A9,SCUBE3,SEMA3D,SEMA6A,SERPINE2,SGK1,SIGLEC1,…	86 (4)	3
BMAL1:CLOCK,NPAS2:BHLHE40 gene		complex	AKT (family),BHLHE40,BMAL1,BMAL1:CLOCK,NPAS2:BHLHE40 gene,CLOCK,CRY1,CRY2,GSK3B,ICAM1,NFE2L2,NFKB (complex),NPAS2	3	Activated	2.384	1.63E-16	2.19E-02	ABCD3,ABCG1,ACP5,ADAMTS9,ADRA2A,AFF3,ALDH1B1,ALOX5,APOE,BAG2,BAMBI,BCL2A1,C15orf48,C1QA,C1QC,C3AR1,C5AR1,CAPG,CASP1,CCL3,CCL4,CCL8,CCR1,CD14,CD163,CD300A,CD36,CD74,CD83,CEMIP,CLEC5A,CLIP1,CNTN1,CP,CPM,CRY1,CSF2RB,CTSS,CXCL2,CXCL5,CXCR4,CYBB,DCBLD2,DNAJB5,DSTN,ELN,EMCN,ENPP1,ETS1,EVI2A,F13A1,FABP5,FCGR1A,GLS,GPR34,HAVCR2,HDAC9,HK2,HLA-DMA,IER3,IL10RA,IL1RN,IL2RG,IL32,IRF8,ITGA4,ITGAL,JAK2,JCHAIN,J…	138 (12)	11
GELATINASE (family)		group	ERK (family),GELATINASE (family),MMP2,MMP9	2	Activated	2.412	1.81E-11	9.00E-04	C1QA,CARMIL1,CCL3,CCL4,CCL5,CCR1,CD52,CD74,CKS2,CSF2RB,CTSB,CX3CR1,CXCL2,CXCR4,CYBB,EDN1,ETS1,FGF2,GK,GLS,ICAM1,IER3,IL2RG,IL7R,ITGAM,ITGB2,JAK2,KYNU,MAFB,MCAM,MMP12,MMP9,MYLK,NABP1,ODC1,PECAM1,POSTN,PRDM1,RUNX2,SERPINA1,SERPINE2,TMEM176A,TYROBP,XPR1	44 (4)	3
G-ACTIN (family)		group	ACTB,ACTC1,G-ACTIN (family),MRTFA	2	Activated	2.414	4.53E-08	1.40E-03	ACTG2,CNN1,COL4A5,CYBB,DSTN,EDN1,EPPK1,FIBIN,ICAM1,ITGA11,MAP2,MMP16,MMP9,MYLK,MYOCD,PFN2,PPP1R12B,RAMP1,RPS6KA6,S100A9,SEMA3D,SGK1,SLC11A1,SORBS1,TGFB2,TNC,TPM2,VCAM1,VCL	29 (4)	3
CDH17	-0.213	transporter	CDH17,ERK (family),ERK1/2 (family),FOCAL ADHESION KINASE (family),ITGB1,JNK (family),PTK2	2	Activated	2.433	5.76E-11	4.31E-02	ABCA1,ACP5,ADARB1,AMIGO2,BCL2A1,BMPR1A,BMPR1B,CCL3,CCL4,CCL5,CCL8,CCR1,CD14,CD209,CD83,CD86,CKS2,CSPG4,CTSB,CXCL2,CXCL5,CXCR4,CYBB,DAPK1,EDN1,EMCN,FGF2,FZD1,GK,GLS,HK2,ICAM1,IER3,IGHM,ITGA1,ITGA4,ITGAM,ITGB2,KRT14,KYNU,LIMS1,MAFB,MCAM,MMP12,MMP7,MMP9,MYLK,MYOCD,ODC1,PALLD,PECAM1,PLAUR,POSTN,PRDM1,RAC2,RUNX2,SGK1,SPP1,TNC,VNN1,ZEB1	61 (7)	6
IFN ALPHA/BETA (family)		group	IFN ALPHA/BETA (family),IFNA1/IFNA13,IFNA21,IFNA4,IFNA5,IFNAR1,IFNB1,JAK1,NFKB (complex),NFKB1,RELA,STAT1,STAT3,STAT4,STAT6,TYK2	2	Activated	2.435	7.87E-14	3.33E-02	ABCA1,ABCD3,ABCG1,ACADL,ACP5,ADAMTS9,ADRA2A,AIF1,ALDH1B1,ALOX5AP,AMPD3,ANO1,ARHGAP15,BAG2,BARD1,C4B,CASP1,CCL19,CCL5,CCL8,CCR1,CD163,CD28,CD36,CD4,CD74,CD83,CD86,CDKN3,CEP70,CLIC4,CP,CTSB,CTSS,CX3CR1,CXCL14,CXCL16,DOCK8,DTL,EDN1,ELN,ENPP1,ETS1,FABP5,FCGR2A,FCGR3A,FYB1,GNA15,GPR34,GPR65,HAVCR2,HCK,HDAC9,HLA-DMA,HLA-DMB,IFI30,IL1RN,IL31RA,IL7,IRF8,ITGAL,ITGAM,ITGAX,ITGB2,JAK2,KMO,KYNU,LCP2,LY96,MAF…	123 (16)	16
FN1	-0.471	other	FN1	1	Activated	2.449	6.84E-07	9.40E-03	ACP5,APOE,BCAT1,CCL4,CCL5,CD83,CLIC4,CXCL2,CXCL5,FGF2,IL7,ITGA1,ITGA4,ITGAM,LIMS1,MARCKS,MMP9,PLAUR,RBBP4,RUNX2,SOCS3,SPP1,TLR2,VCL	24 (1)	1
BID	0.711	other	BID	1	Activated	2.449	1.55E-04	5.80E-03	C3AR1,C5AR1,CTSB,CTSS,ITGAX,MMP12	6 (1)	1
STAT1 DIMER (complex)		complex	STAT1 DIMER (complex)	1	Activated	2.449	3.77E-04	1.50E-02	CCL5,CD36,CYBB,FCGR1A,IRF8,SOCS3	6 (1)	1
NCOR/LXR/RXR/OXYSTEROL/9 CIS RA (complex)		complex	NCOR/LXR/RXR/OXYSTEROL/9 CIS RA (complex)	1	Activated	2.449	4.91E-04	1.60E-02	ABCA1,ABCG1,APOC1,APOE,CD36,PLTP	6 (1)	1
S-(2,3-bispalmitoyloxypropyl)-cysteine-GDPKHPKSF		chemical reagent	S-(2,3-bispalmitoyloxypropyl)-cysteine-GDPKHPKSF	1	Activated	2.449	4.91E-04	7.30E-03	CCL4,CCL5,CD86,ICAM1,MMP9,TLR2	6 (1)	1
TRADD	0.193	other	TRADD	1	Activated	2.449	1.23E-03	3.48E-02	BCL2A1,CXCL2,ICAM1,MMP9,TNFAIP3,VCAM1	6 (1)	1
IL12A	-0.139	cytokine	IL12A	1	Activated	2.449	2.19E-03	3.86E-02	CCL5,CD86,ICAM1,SELPLG,SOCS3,VCAM1	6 (1)	1
ITPR2	0.569	ion channel	GLB1,ITPR2,NFATC2	2	Activated	2.469	4.46E-15	1.00E-04	ACP5,ADAM8,AIF1,ALOX5AP,C1QA,C1QB,C1QC,CCL5,CD180,CD83,CD86,CLEC7A,CSF1R,CTSB,CTSZ,CX3CR1,DAB2,EDN1,FCER1G,FCGR1A,HAVCR2,IKZF1,IRF8,ITGAM,ITGB2,LY96,MAF,PDZD2,PIK3CG,PTAFR,RGS1,SLC11A1,SOCS3,SYK,THEMIS2,TLR7,TNFAIP3,TNFSF8,TREM2,TYROBP,VNN1,ZEB1	42 (3)	3
P38 ALPHA/BETA (family)		group	EIF4E,MAPK11,MAPK14,P38 ALPHA/BETA (family)	2	Activated	2.480	3.85E-11	1.00E-03	ABCA1,ACP5,ALOX5AP,ARL11,C3AR1,CAPG,CD36,CD52,CD74,CD83,CD86,CKS2,CLEC7A,CSF1R,CTSZ,CX3CR1,CXCL16,CXCL2,CXCL5,CYBA,CYBB,DAB2,FGF2,GPR65,ICAM1,MMP9,NLGN1,NPR1,ODC1,PECAM1,PLAUR,PTPRC,RGS1,RRM2,RUNX2,S100A9,SELPLG,SGK1,SLC11A1,SLCO2B1,SOCS3,SVIL,TLR2,TOP2A,TPM1,TPM2,VCAM1	47 (4)	3
AGT	0.524	growth factor	AGT	1	Activated	2.495	1.72E-11	3.10E-02	ACP5,AGTR1,ALDH1L1,ALOX5,ARHGEF9,C5AR1,CASP1,CCL5,CCL8,CCR1,CD14,CD36,CD86,CDK8,CDKN3,CFI,COL14A1,CP,CR1,CSPG4,CTSB,CTSS,CX3CR1,CXADR,CYBA,CYBB,DAB2,EDN1,ELN,ENPP1,ETS1,FCGR1A,FGF2,FIBIN,FREM1,FZD1,GLS,HLF,HP,ICAM1,IKZF1,ITGA1,ITGB2,MAFB,MAP2,MMP12,MMP9,MSR1,MYBL1,NCF2,NPNT,NPR1,PALLD,PAWR,PECAM1,PIR,PLN,POSTN,PTGS1,PTPRC,RBP4,RNASE1,RYR2,S100A9,SCUBE3,SEMA3D,SEMA6A,SERPINE2,SGK1,SIGLEC1,SOCS3,SO…	85 (1)	1
lysophosphatidylcholine		chemical - other	lysophosphatidylcholine	1	Activated	2.496	1.20E-04	4.46E-02	ABCA1,CD36,CD74,CD86,CYBB,FABP5,HLA-DMA,HLA-DRB1,ICAM1,MMP9,PLAUR,SCD,TNFAIP3	13 (1)	1
adenosine dialdehyde		chemical reagent	adenosine dialdehyde,AHCY,BAX	2	Activated	2.496	5.44E-05	1.56E-02	CCL5,CTSB,CTSS,CXCR4,DAB2,ICAM1,MMP12,MMP16,MMP9,SOX6,TIAM1,TLE1,VCAM1	13 (3)	3
RNASE2	0.607	enzyme	RNASE2	1	Activated	2.530	2.59E-07	1.00E-04	CCL23,CCL3,CCL4,CCL5,CCL8,CD300A,CD83,CD86,CXCL5,IL7	10 (1)	1
IL10RA	0.921	transmembrane receptor	COL1A1,IL10RA,ITGAM,JAK1,PTK2,STAT1,STAT3	2	Activated	2.530	5.40E-13	3.44E-02	ABAT,ABCA1,ABCG1,AIF1,ALOX5,AMPD3,ANKH,ANO1,APOE,C4B,C5AR1,CALHM6,CASP1,CCL3,CCL5,CCR1,CD14,CD163,CD209,CD28,CD36,CEP70,CHI3L1,CLEC5A,COL14A1,CP,CSPG4,CTSB,CTSS,CX3CR1,CXCL14,EDN1,ELN,ETS1,F13A1,FABP5,GPR65,HAVCR2,HP,IFI30,IL1RN,IL2RG,IL31RA,IL7,IL7R,IRF8,ITGAM,ITGAX,ITGB2,JAK2,KCNE3,LY96,MAF,MAFB,MAP2,MMP12,NPL,OLFM4,PALLD,PECAM1,PGR,PHACTR1,POSTN,PPP1R9A,PRDM1,PTAFR,RRAS2,RRM2,RUNX2,SAA1,SAA2,S…	90 (7)	7
NPFF	0.138	other	ADCY (family),Mrgpra2a (includes others),MRGPRX2,NPFF	2	Activated	2.530	2.92E-04	3.58E-02	CCL4,CCR1,CLEC5A,CLEC7A,CXCR4,CYP1B1,FGF2,IL1RN,S100A9,TAGAP	10 (4)	3
GRM3	0.155	G-protein coupled receptor	ADCY (family),GRM3,PI3K (complex),PKA (complex)	2	Activated	2.535	1.21E-08	2.54E-02	ABCA1,ADAM28,AGTR1,ALOX5AP,APOE,BCL2A1,CCL3,CCL4,CCR1,CD14,CD86,CXCR4,CYBB,CYP1B1,EDN1,ETS1,FGF2,ICAM1,IL1RN,IL7R,ITGAM,ITGB2,MAP2,MCAM,MMP12,MMP9,PIK3CG,POSTN,POU2AF1,SLC1A3,SOCS3,TNFAIP3,TNFRSF11A,TREM1,VCAM1	35 (4)	4
TRIM69	-0.097	enzyme	IRF3,NFKB (complex),PRKCD,TRIM69	2	Activated	2.540	5.68E-10	4.88E-02	ABCA1,ABCD3,ABCG1,ADAMTS9,ADRA2A,ALDH1B1,APOE,BAG2,BAMBI,CALHM6,CASP1,CCL19,CCL3,CCL4,CCL8,CD4,CD74,CD83,CD86,CEMIP,CLIC4,CTSB,CXCL16,CXCL2,CXCL5,CXCR4,CYBB,ENPP1,ETS1,FABP5,FCGR1A,FEM1B,FZD1,GPR34,GPRC5A,HDAC9,IER3,IL10RA,IL2RG,IL7R,ITGAL,ITGAM,JCHAIN,KYNU,MMP12,MYLK,PALMD,PDLIM7,PLAUR,PRDM1,PTPN6,SAA1,SELPLG,SH3RF1,SLC16A3,SLC2A12,SOCS3,SPP1,TFEC,TNFSF10,TRPC1,ZEB1	62 (4)	3
OSM	0.354	cytokine	OSM	1	Activated	2.562	9.44E-08	4.19E-02	ABCA1,ABCG1,AMPD3,AQP9,ARL4A,ARL4C,BAMBI,BTC,CCL5,CHI3L1,CHI3L2,CLEC2B,CLIP1,CPM,CRY1,CSF2RB,CXADR,CXCL2,CXCL5,CYP1B1,DAPK1,FGF2,HK2,HP,ICAM1,IER3,IL32,IL7,ITGAL,MAP2,MARCKS,MMP9,MYEF2,PDLIM5,PLCB4,PRDM1,PTPN11,PTPN21,RAB4A,S100A9,SAA1,SERPINA1,SLC16A1,SLC16A3,SLC16A6,SOCS3,SPP1,SYNE1,TLR2,TNC,TNFRSF11A,TOP2A,TPM1,USP46,VCAM1	55 (1)	1
IL10R (complex)		complex	AMPK (complex),IL10R (complex),IL10RA,JAK1,NFKB (family),STAT1,STAT5A/B (family),TYK2	2	Activated	2.566	2.59E-10	4.54E-02	ABAT,ABCA1,ABCG1,ALOX5,ANKH,ANO1,BCL2A1,C4B,CASP1,CCL3,CCL4,CD14,CD36,CD4,CD74,CD86,CHI3L1,CLEC5A,COL14A1,CTSS,CX3CR1,EDN1,F13A1,FABP5,FCER1G,FGF2,HAVCR2,ICAM1,IFI30,IGHM,IL1RN,IL2RG,IL31RA,IL32,IRF8,ITGAM,ITGAX,JAK2,KCNE3,LCP2,LY96,MYLK,NCF2,NPL,OLFM4,PECAM1,PHACTR1,PLAUR,POSTN,RRM2,RUNX2,S100A9,SAA2,SCIN,SLC16A3,SLC1A3,SLCO2B1,SOCS3,TFEC,TLR2,TNFAIP3,TNFSF10,TOP2A,TREM1,UBE2W,UCP2,VSIG4	67 (8)	8
GSE1	0.172	other	CREBBP,EP300,GSE1,HISTONE H2B (family),SMARCA4	3	Activated	2.566	2.57E-09	3.21E-02	ABCA1,ABRACL,ACADL,ANO1,ARHGAP30,BAMBI,CAMK2G,CARD16,CASP1,CCL3,CCL5,CD36,CD52,CD74,CLDND1,CNTN1,CP,CPM,CTSS,EDN1,FBP1,FCGR2A,FGF2,GIMAP2,GMFG,GRIA2,GRIA3,GULP1,HK2,HLA-DRA,ICAM1,IER3,IL10RA,IL31RA,IRF8,ITGAM,ITGB2,KIFAP3,KRT14,LY86,MARCHF1,MMP7,MMP9,MYLK,NABP1,NAP1L3,NPR1,PAX8-AS1,PERP,PGR,RAC2,RAMP1,RGS1,RRM2,RUNX2,SEL1L3,SERPINE2,SLC11A1,SPP1,SYK,TGFB2,TLR2,TNC,TNFSF10,TREM1,TSPAN8,VCAM1	67 (5)	4
misoprostol		chemical drug	misoprostol,PGR,PLC (family),PTGER2,PTGER4,STAT3	2	Activated	2.574	9.55E-14	2.03E-02	ACP5,ADAM8,ADARB1,ADRA2A,AIF1,AK3,AMPD3,BARD1,CA12,CALHM6,CCL5,CCL8,CCR1,CD163,CD209,CD36,CD86,CDKN3,CEP55,CEP70,CHI3L1,CKS2,COL14A1,CSF1R,CTSB,CXCL14,CXCR4,CYBB,DNAJB4,EIF1AX,EIF5B,ELN,ETS1,FCER1G,GLS,GPR65,GPRC5A,GRIA3,HAVCR2,HP,IER3,IFI30,IL10RA,IL1RN,IL7,IL7R,ITGA1,ITGA11,ITGA8,ITGAL,ITGAM,ITGAX,ITGB2,JAK2,KIF20A,LCP1,MAF,MAFB,MAP2,MMP12,NCF2,NLGN1,NPNT,NTN1,NUSAP1,ODC1,PECAM1,PFN2,PGR,PIP5K1…	102 (6)	6
CSF3	0.042	cytokine	AKT (family),CASP8,CDKN1B,CREB (family),CSF3,ERK (family),ERK1/2 (family),JAK1,JAK2,JAK3,JNK (family),JUN,LYN,MAP2K1/2 (family),MAPK1,MAPK14,MAPK3,MAPKAPK2,MMP9,NCF1,NFKB (complex),NOTCH2,NR4A1,P38 MAPK (family),PDPK1,PKA (complex),PTPN11,RAP1 (family),RARA,RAS (family),SHC1,STAT1,STAT3,STAT5A,STAT5A/B (family),SYK,TYK2	2	Activated	2.587	1.32E-16	4.53E-02	AASS,ABCD3,ABCG1,ADAMTS9,ADARB1,ADCY5,ADRA2A,AGTR1,AIF1,ALDH1B1,ALOX5,ALOX5AP,AMPD3,ANPEP,APCDD1,BAG2,BAMBI,BCL2A1,BLNK,BMPR1B,C1QA,C3AR1,C4B,C5AR1,CA12,CAPG,CARMIL1,CCL19,CCL3,CCL4,CCL5,CCPG1,CCR1,CD14,CD163,CD209,CD4,CD52,CD83,CD84,CDKN3,CEP70,CHI3L1,CKS2,CNN1,COX11,CPM,CRYBG1,CSF1R,CX3CR1,CXCL14,CXCL16,CXCL2,CXCL5,CXCR4,CYBB,DAB2,DAPK1,DEPTOR,DLGAP1,DNAJC21,EDN1,EIF5A2,EMCN,ENAH,ENPP1,ETS1,FAB…	183 (37)	37
RHOC	0.207	enzyme	ERK (family),JNK (family),MMP2,MMP9,NFKB (complex),P38 MAPK (family),RAC1,RHOA,RHOC,ROCK (family)	2	Activated	2.588	2.44E-13	3.82E-02	ABCA1,ABCD3,ABCG1,ADAMTS9,ADARB1,ADRA2A,AGTR1,ALDH1B1,APOE,BAG2,BAMBI,BCL2A1,C1QA,CARMIL1,CASP1,CCL3,CCL4,CCL8,CCR1,CD209,CD36,CD52,CD74,CD83,CKS2,CNN1,CSF2RB,CTSB,CX3CR1,CXCL2,CXCR4,CYBB,DMD,EDN1,ENPP1,FABP5,FCGR1A,FGF2,GK,GLS,GPR34,HDAC9,IER3,IL10RA,IL2RG,IL32,IL7R,ITGA4,ITGAL,ITGAM,ITGB2,JAK2,KRT14,KYNU,MAFB,MCAM,MMP12,MYLK,NABP1,NPR1,ODC1,PAWR,PECAM1,PIK3CG,PLA2G7,POSTN,PRDM1,PRKG1,SAA1,SELPL…	86 (10)	9
IL4, IL13		group	IL13,IL4,IL4, IL13	2	Activated	2.592	1.42E-24	1.00E-04	ABCA1,ACP5,ADAM28,ADAM8,ADAMDEC1,AIF1,ALOX5,ALOX5AP,ANO1,BCAT1,C15orf48,C3AR1,C5AR1,CARD16,CASP1,CCL18,CCL23,CCL3L3,CCL4,CCR1,CD14,CD209,CD300A,CD36,CD37,CD4,CD48,CD52,CD74,CD83,CD86,CHI3L1,CKB,CLEC7A,CLIP1,CP,CSF2RB,CSTA,CTSB,CTSC,CTSS,CXCL16,CXCL5,CYBB,F13A1,FCER1G,FCGR2A,FCGR2B,GPLD1,HK2,HLA-DMA,HLA-DMB,HLA-DPA1,HLA-DQB1,HLA-DRA,HLA-DRB1,HLA-DRB5,HOPX,HP,IFI30,IGHG1,IGHG2,IGHG4,IL10RA,IL11RA,I…	134 (3)	3
FCER1G	1.625	transmembrane receptor	CDK2,CDK4,CDK6,CEBPB,CEBPD,ERK (family),FCER1G,MAPK1,PI3K (complex),PLCG2,RAP1 (family),RB1,STAT1,SYK,SYK/ZAP (family),VAV2,ZAP70	2	Activated	2.592	2.20E-16	5.00E-03	ABCA1,ACP5,ACTN2,ADAM28,ALOX5AP,ANPEP,APCDD1,BARD1,BCL2A1,BLNK,BMPR1B,BTC,C1QA,C1QB,C1QC,C2,C3AR1,C4B,CALHM6,CASP1,CCL3,CCL4,CCL5,CD14,CD74,CD83,CD84,CDKN3,CKS2,COL4A5,CP,CRYBG1,CSF1R,CSTA,CTPS1,CTSB,CTSC,CTSS,CX3CR1,CXCL16,CXCL2,CXCL5,CYBA,CYBB,DAB2,DAPK1,DEPTOR,DMPK,EDN1,ELN,EMCN,FAM20A,FCGR1A,FLNC,FZD1,GIMAP7,GK,GLS,GPLD1,HAVCR2,HK2,HLA-DMA,HMMR,HP,ICAM1,IFI30,IGKC,IL11RA,IL1RN,IL31RA,IL7,IL7R…	134 (17)	17
APP	-0.332	other	APP	1	Activated	2.598	1.87E-08	3.94E-02	ABCD3,ACTN2,AIF1,APOE,CASP1,CCL3,CCL4,CCL5,CD74,CD86,CP,CTSB,CXCL2,CXCL5,CXCR4,CYBB,EDN1,ELN,FCGR1A,FGF2,FZD1,GRIA2,HAVCR2,ICAM1,IL7,ITGAL,ITGAM,KCNE3,KYNU,MAFB,MAP2,MMP12,MMP9,P2RX7,POU2AF1,PTGS1,PYCARD,RAMP1,RUNX2,RYR3,SLAMF8,ST8SIA4,TAGAP,THSD4,TLR8,TNFSF10,TOP2A,VCAM1	48 (1)	1
RBPJ	0.233	transcription regulator	RBPJ	1	Activated	2.600	8.67E-07	2.46E-02	ABCG1,CCL5,CD74,CD86,CORO1A,CXCL16,CYTH4,EMILIN2,ENPP1,ETS1,FGF2,GLS,HLA-DMA,HMMR,IL1RN,IL7R,IRF8,ITGAL,LEFTY2,LST1,PRDM1,SLAMF8,SPP1,TGFB2,TNC	25 (1)	1
L-homocysteine		chemical - endogenous mammalian	CCL2,CXCL8,L-homocysteine	2	Activated	2.600	6.30E-07	2.40E-02	ABCA1,ABCG1,CCL5,CD14,CD74,CD86,CR1,CTSB,CYBA,CYBB,ETS1,ICAM1,IL32,ITGA1,ITGAL,ITGAM,ITGAX,ITGB2,MMP9,NCF2,NCF4,SLC11A1,SPP1,TPM1,VCAM1	25 (3)	2
S100A10	0.398	other	ANXA2,MAPK (family),MMP9,PLAT,PLG,S100A10	2	Activated	2.611	5.77E-07	4.47E-02	ACP5,C1QA,CARMIL1,CCL3,CD52,CD74,CLEC7A,CLIC4,COLEC12,CTSB,CX3CR1,CXCR4,CYBB,EDN1,GULP1,ICAM1,IL1RN,IL7R,ITGA4,MMP12,MMP7,MMP9,NABP1,PECAM1,RAC2,RALA,RUNX2,SERPINA1,SERPINE2,SYK,TMEM176A,TYROBP,XPR1	33 (6)	5
FKBP5	-0.388	enzyme	FKBP5,NFKB (complex),PGR	2	Activated	2.621	3.08E-14	5.10E-03	ABCD3,ABCG1,ACP5,ADAM8,ADAMTS9,ADARB1,ADRA2A,AK3,ALDH1B1,APOE,BAG2,BAMBI,BARD1,BCL2A1,CA12,CASP1,CCL3,CCL4,CCL5,CCL8,CD36,CD74,CD83,CD86,COL14A1,CXCL2,CXCL5,CXCR4,CYBB,DNAJB4,EIF1AX,EIF5B,ELN,ENPP1,ETS1,FABP5,FCGR1A,FGF2,GLS,GPR34,GPRC5A,GRIA3,HDAC9,ICAM1,IL10RA,IL1RN,IL32,IL7R,ITGA1,ITGA11,ITGA4,ITGA8,ITGAL,ITGAX,KYNU,LCP1,MMP7,MMP9,MYLK,NLGN1,NPNT,NTN1,ODC1,PFN2,PIP5K1B,PLAUR,POSTN,PRDM1,RHOH,R…	91 (3)	3
ADRM1	-0.082	other	ADRM1,NFKB (complex),NOS2	2	Activated	2.626	4.07E-10	4.36E-02	ABCD3,ABCG1,ADAMTS9,ADRA2A,ALDH1B1,APOE,BAG2,BAMBI,BCL2A1,CASP1,CCL3,CCL4,CCL5,CCL8,CD14,CD53,CD74,CD83,CHI3L1,CP,CTSC,CXCL2,CXCL5,CXCR4,CYBB,EDN1,ENPP1,ETS1,FABP5,FCGR1A,GPR34,HDAC9,ICAM1,IER3,IGHG1,IL10RA,IL32,IL7R,ITGAL,KYNU,MYLK,ODC1,PERP,PLAUR,PRDM1,SAA1,SELPLG,SH3RF1,SLC16A3,SLC2A12,SOCS3,SPP1,TFEC,TLR2,TNFAIP3,TNFSF13B,TYROBP,VCAM1	58 (3)	2
SWI/SNF (complex)		complex	ACTB,ARID1A,BRD7,GCR/GLUCOCORTICOID DIMER (complex),PBRM1,PHF10,RAR/RXR/RETINOIC ACID (complex),RHOA,SMARCA2,SMARCA4,SMARCB1,SMARCC1,SMARCD3,SMARCE1,SWI/SNF (complex)	2	Activated	2.635	1.89E-15	5.00E-04	ABCA1,ABRACL,ADAMTS9,AGTR1,ALOX5,AMPH,ANKH,ANO1,ARHGAP30,ARID5B,ARRB2,BAMBI,BCL2A1,BMPR1B,CARD16,CASP1,CCL5,CD163,CD28,CD36,CD52,CD83,CLDND1,CNN1,CNTN1,COL14A1,CP,CPM,CTSS,CXCL5,CXCR4,CYBA,DEPTOR,DSTN,EDN1,EIF4E,ETS1,F13A1,FBP1,FCGR1A,FCGR2A,FERMT2,FGF2,FZD1,GIMAP2,GMFG,GULP1,HDAC9,HLA-DRA,HP,IER3,IGLL5,IL1RN,IL7R,ITGA8,ITGAM,KCNT2,KIFAP3,KRT14,LGR6,MARCHF1,MMP7,NAP1L3,NCF2,NPNT,NRROS,ODC1,PAK3,P…	105 (15)	15
REL/RELA/RELB (family)		group	AHR,AP1 (complex),ARNT,carbon monoxide,GCR/GLUCOCORTICOID DIMER (complex),GSK3B,HMOX1,IL2,JUN,MAPK8,NFKB (complex),NFKBIA,NR3C1,PIK3CD,PRO-INFLAMMATORY CYTOKINE (family),RB (family),REL,REL/RELA/RELB (family),RELA,RELB,RXRA,SMAD2,SMAD3,TCF4,YAP1	3	Activated	2.636	4.27E-17	4.90E-02	ABCG1,ACP5,ADAM8,ADAMTS9,ADARB1,ADRA2A,AIF1,ALDH1B1,ALOX5,ALOX5AP,AMIGO2,AMPD3,ANKRD46,APOE,ARL4C,BARD1,BCL2A1,BMPR1B,C1QB,C1QC,C3AR1,CAMK2N1,CARD10,CARMIL1,CCL19,CCL3,CCL4,CCL5,CCL8,CCR1,CD14,CD163,CD28,CD36,CD4,CD74,CD83,CD84,CD86,CEMIP,CHI3L1,CHI3L2,CLEC2B,CLEC7A,COL13A1,COL14A1,COLEC12,COX11,CP,CSF1R,CSF2RB,CSTA,CTSC,CTSS,CTSZ,CXCL16,CXCL2,CXCL5,CXCR4,CYBA,CYBB,CYTH4,CYTIP,DAPK1,DENND2D,DOCK8…	197 (25)	24
N(2)-(gamma-D-glutamyl)-meso-2,2'-diaminopimelic acid		chemical reagent	N(2)-(gamma-D-glutamyl)-meso-2,2'-diaminopimelic acid	1	Activated	2.646	1.23E-07	1.00E-04	CASP1,CCL3,CCL4,CCL5,ICAM1,ITGB2,MMP9	7 (1)	1
lipoarabinomannan		chemical - endogenous non-mammalian	lipoarabinomannan	1	Activated	2.646	1.36E-05	1.10E-03	CCL3,CCL4,CD14,CXCL2,CXCR4,ICAM1,IER3	7 (1)	1
hemozoin		chemical - endogenous non-mammalian	hemozoin	1	Activated	2.646	2.00E-05	4.00E-04	CCL3,CCR1,CD83,CXCR4,ICAM1,MMP9,S100A9	7 (1)	1
RNASE1	0.990	enzyme	RNASE1	1	Activated	2.646	2.89E-05	2.30E-03	CCL23,CCL3,CCL4,CCL5,CCL8,CXCL5,IL7	7 (1)	1
CD2	0.492	transmembrane receptor	CD2	1	Activated	2.646	2.21E-04	1.34E-02	CD48,CD86,HLA-DMA,HLA-DPA1,ICAM1,ITGAL,PTPRC	7 (1)	1
IL17RA	0.685	transmembrane receptor	IL17RA	1	Activated	2.646	7.90E-04	2.92E-02	ABCG1,APOE,CCR1,CD36,MMP12,MMP9,S100A9	7 (1)	1
OLR1	1.208	transmembrane receptor	OLR1	1	Activated	2.646	1.13E-03	4.06E-02	CYBA,CYBB,ICAM1,ITGAM,NCF2,SPP1,VCAM1	7 (1)	1
Mrgpra2a (includes others)		G-protein coupled receptor	Mrgpra2a (includes others)	1	Activated	2.646	1.58E-03	3.94E-02	CCR1,CLEC5A,CLEC7A,CXCR4,IL1RN,S100A9,TAGAP	7 (1)	1
pinometostat		chemical drug	pinometostat	1	Activated	2.646	3.30E-03	4.74E-02	CCPG1,HLA-DPA1,HLA-DRA,HLA-DRB1,HLA-DRB5,MARCKS,SPIN4	7 (1)	1
nitroglycerin		chemical drug	ALDH2,MAPK14,MAPK8,MMP9,nitroglycerin,NOS3,PRKG1,VASP,XDH	2	Activated	2.661	8.30E-11	1.64E-02	ABCA1,ABCG1,ACP5,ADARB1,ALOX5AP,APOE,C1QA,CARMIL1,CCL3,CCL5,CD36,CD52,CD83,CD86,CSTA,CTSB,CX3CR1,CXCL16,CXCL2,CXCL5,DAB2,ETS1,GK,GKAP1,IL1RN,IL7R,ITGA4,MMP12,MMP7,MMP9,MSR1,NABP1,NPR1,PECAM1,PLAUR,RGS1,RUNX2,S100A9,SERPINA1,SERPINE2,SGK1,SOCS3,SPP1,TLR2,TMEM176A,TOP2A,TPM1,TPM2,TYROBP,VCL,XPR1	51 (9)	9
GRM2	-0.205	G-protein coupled receptor	ADCY (family),GRM2,L-TYPE CALCIUM CHANNEL (complex),PI3K (complex),PKA (complex)	2	Activated	2.667	7.18E-09	2.09E-02	ABCA1,ADAM28,AGTR1,ALOX5AP,ANKH,BCL2A1,CCL3,CCL4,CCR1,CD14,CD86,CXCR4,CYBB,CYP1B1,EDN1,ENPP1,ETS1,FGF2,ICAM1,IL1RN,IL7R,ITGAM,ITGB2,MAP2,MCAM,MMP12,MMP9,PIK3CG,POSTN,POU2AF1,SLC1A3,SOCS3,TNFAIP3,TNFRSF11A,TREM1,VCAM1	36 (5)	4
lipoteichoic acid		chemical - endogenous non-mammalian	lipoteichoic acid	1	Activated	2.668	1.15E-10	1.00E-04	AGTR1,CCR1,CD14,CD83,CD86,CXCR4,CYBB,ICAM1,IL1RN,MMP9,NR4A3,POU2AF1,PTAFR,SLC16A3,TLR2,TLR7,TREM1	17 (1)	1
IKBKG	-0.035	kinase	IKBKG	1	Activated	2.668	1.66E-05	3.88E-02	AMPD3,CCL5,CCR1,CP,CTSB,CTSZ,HK2,ICAM1,IL1RN,PCDH7,RYR2,SERPINE2,SGK1,SOCS3,TMEM176B,TNFSF10,TRPC1	17 (1)	1
mir-223		microRNA	mir-223	1	Activated	2.668	1.03E-04	3.17E-02	ABCA1,AMPD3,C15orf48,C5AR1,C7,CD180,CD36,GPR65,ICAM1,IL1RN,LY96,PGAP1,POSTN,S100A9,SOX6,TLR7,ZEB1	17 (1)	1
BTBD7	-0.352	other	BTBD7,ERK (family),JNK (family),MMP2,MMP9,NFKB (complex),P38 MAPK (family),RAC1,RHOA,RHOC,ROCK (family)	3	Activated	2.680	1.04E-13	3.09E-02	ABCA1,ABCD3,ABCG1,ADAMTS9,ADARB1,ADRA2A,AGTR1,ALDH1B1,APOE,BAG2,BAMBI,BCL2A1,C1QA,CARMIL1,CASP1,CCL3,CCL4,CCL8,CCR1,CD209,CD36,CD52,CD74,CD83,CKS2,CNN1,CSF2RB,CTSB,CX3CR1,CXCL2,CXCR4,CYBB,DMD,EDN1,ENPP1,FABP5,FCGR1A,FGF2,GK,GLS,GPR34,HDAC9,IER3,IL10RA,IL2RG,IL32,IL7R,ITGA4,ITGAL,ITGAM,ITGB2,JAK2,KRT14,KYNU,MAFB,MCAM,MMP12,MMP9,MYLK,NABP1,NPR1,ODC1,PAWR,PECAM1,PIK3CG,PLA2G7,POSTN,PRDM1,PRKG1,SAA1,…	87 (11)	10
molybdenum disulfide		chemical reagent	molybdenum disulfide	1	Activated	2.683	6.15E-06	6.90E-03	ACTG2,ALDH1B1,CKB,CNN1,CSF2RB,CTPS1,CTSC,DCBLD2,DMPK,ELN,ITGA11,KRT14,LIMCH1,LMCD1,LMOD1,PLTP,SAA1,SPP1,TPM1,TPM2	20 (1)	1
flurazepam		chemical drug	flurazepam,GABA-A RECEPTOR (complex),MAPT,TSPO	3	Activated	2.683	1.35E-07	1.00E-04	AIF1,ALOX5,AMIGO2,CCL19,CD14,CD74,CHI3L1,CP,CXCL16,CYBB,CYP1B1,ICAM1,ITGA1,ITGAM,MAP2,MMP9,NDUFAF4,TIMMDC1,TNFSF8,VCAM1	20 (4)	2
cholecalciferol		chemical - endogenous mammalian	cholecalciferol	1	Activated	2.711	6.42E-08	9.00E-04	ACP5,ALOX5,CCL18,CD14,CD209,CD300A,CD83,CD86,EDN1,F13A1,HK2,ITGAM,ITGAX,ITGB2,LILRB4,ME1,MS4A6A,NDUFAF4,PIP5K1B,RGS1,RUNX2,SPP1,TNFSF10	23 (1)	1
HRG	0.244	other	HRG	1	Activated	2.714	1.56E-09	1.00E-04	C1QA,C1QB,C1QC,CD74,CD83,CXCL14,CXCR4,FCGR1A,ITGAX,MMP9,SPP1	11 (1)	1
CCND3	0.182	kinase	ACTB,APP,AR,BCL11A,BRCA1,CASP2,CCND1,CCND3,CDK14,CDK4,CDK5,CDKN2A,CEBPA,CREB (family),CREBBP,CTNNB1,DMTF1,E2F3,ESTROGEN RECEPTOR (family),GAPDH,GLI1,glucocorticoid,HDAC1,IL2,IRS1,MAPK14,MMP2,MMP9,MTOR,MYOD1,NFE2L2,NFKBIA,NPM1,NRF1,OTX2,PELP1,PGR,PI3K (complex),PIP5K1A,PPARA,PPARG,PPARGC1A,progesterone,PTPN11,RB (family),RB1,RBL1,RBL2,RELA,RHOA,RUNX1,RUNX2,RUNX3,SAT1,SND1,SREBF1,STAT1,STAT5A/B (fa…	3	Activated	2.714	4.91E-15	1.00E-03	AASS,ABCA1,ABCG1,ADAM28,ADAMDEC1,ADGRA3,ADTRP,AGTR1,ALOX5AP,ANGPTL1,ANO1,ANO5,ANPEP,APCDD1,APOE,AQP9,ARL4C,ASB2,BCL2A1,BHMT2,BMP2K,C1QB,C3AR1,C4B,CAB39L,CAMK2G,CAP2,CAPG,CAPN6,CARD10,CARMIL1,CASQ2,CCL18,CCL3,CCL4,CCL5,CCR1,CD14,CD28,CD300A,CD36,CD4,CD53,CDH19,CFI,CFL2,CHI3L2,CLEC5A,CLEC7A,CPVL,CSF2RB,CTPS1,CTSC,CTSZ,CX3CR1,CXCL14,CXCL5,CXCR4,CYBA,CYTH4,CYTIP,DAB2,DELEC1,DENND2D,DMPK,DOCK8,DOK7,DT…	251 (65)	62
EPOR	0.365	transmembrane receptor	AKT1,EPOR,INPP5D,JAK1,JAK2,LYN,MAPK (family),MAPK3,NFKB (complex),PTPN11,SHC1,STAT3,STAT5A,STAT5A/B (family),STAT5B	2	Activated	2.716	2.45E-15	3.25E-02	ABCA1,ABCD3,ABCG1,ADAMTS9,ADRA2A,AIF1,ALDH1B1,AMPD3,ANKH,BAG2,BAMBI,BCL2A1,C1QC,C5AR1,CALHM6,CASP1,CCL19,CCL3,CCL4,CCL8,CCR1,CD163,CD209,CD36,CD4,CD74,CD83,CEP70,CHI3L1,COLEC12,CP,CSTA,CTSB,CXCL14,CXCL2,CXCL5,CXCR4,DAPK1,EDN1,ELN,ENPP1,ENY2,ETS1,FABP5,FCER1G,FCGR3B,FGF2,GPR34,GPR65,HAVCR2,HDAC9,ICAM1,IER3,IFI30,IGHG1,IGHM,IL11RA,IL32,IL7,IRF8,ITGA4,ITGAL,ITGB2,JAK2,KYNU,LCP2,LILRB4,LST1,MAF,MAFB,…	122 (15)	14
DLL4	0.272	other	DLL4,IKBKB,KDR,NFKB (complex),NOTCH (family),NOTCH1,NOTCH3,STAT5A/B (family)	2	Activated	2.720	4.36E-19	5.00E-04	ABCA1,ABCD3,ABCG1,ACP5,ADAMTS9,ADRA2A,ALDH1B1,AMPD3,APOE,ASB2,BAG2,BAMBI,CAMK2N1,CAPG,CASP1,CCL19,CCL3,CCL4,CCL5,CCL8,CCR1,CD14,CD74,CD83,CD84,CD86,CNN1,COL14A1,CP,CSF2RB,CTSB,CTSZ,CXCL16,CXCL2,CXCL5,CYBA,CYBB,CYP1B1,DSTN,EDN1,ENPP1,FABP5,FCER1G,FCGR1A,FGF2,GLS,GPR34,HAVCR2,HDAC9,HEYL,HK2,ICAM1,IER3,IL10RA,IL1RN,IL32,IL7R,IRF8,ITGA1,ITGA11,ITGA8,ITGAL,ITGAX,KRT14,KYNU,LCP2,MAF,MCAM,MMP9,MSR1,MYLK…	106 (8)	8
RAB1A	-0.309	enzyme	ERK (family),ERK1/2 (family),MAP2K1,RAB1A	2	Activated	2.722	2.32E-10	4.70E-02	ABCA1,ACP5,AGTR1,ALDH1L1,BCL2A1,CCL3,CCL4,CCL5,CCL8,CCR1,CD86,CKS2,CSTA,CTSB,CXCL2,CXCL5,CXCR4,CYBB,DAPK1,EDN1,EMCN,ETS1,FGF2,FZD1,GK,GLS,HK2,ICAM1,IER3,ITGAM,ITGB2,KYNU,MAFB,MCAM,MMP12,MMP9,MYLK,MYOCD,ODC1,OLFM4,PECAM1,PLAUR,POSTN,PRDM1,RUNX2,SGK1,SPP1,TNC,TNFRSF11A,TNFSF10,TREM2,VNN1,ZEB1,ZWINT	54 (4)	4
ITGAL	1.239	transmembrane receptor	CAMKII (complex),ERK (family),ERK1/2 (family),ITGAL,NOTCH (family),PTK2,PTK2B	2	Activated	2.734	1.35E-10	4.58E-02	ABCA1,ACP5,BCL2A1,CAPG,CCL19,CCL3,CCL4,CCL5,CCL8,CCR1,CD86,CKS2,CNN1,CSF2RB,CSPG4,CTSB,CXCL2,CXCL5,CXCR4,CYBB,DAPK1,DLG1,EDN1,EMCN,ETS1,FGF2,FZD1,GK,GLS,HK2,ICAM1,IER3,IGHM,ITGA4,ITGAM,ITGB2,KYNU,MAFB,MCAM,MMP12,MMP7,MMP9,MYLK,MYOCD,ODC1,PALLD,PECAM1,PIK3AP1,PLAUR,POSTN,PRDM1,RUNX2,SGK1,SPP1,ST8SIA4,SVIP,TNC,VCAM1,VNN1	59 (7)	7
LYN	0.909	kinase	AKT (family),AKT1,BCR (complex),BTK,CD44,CD5,CDKN1B,ERK (family),ERK1/2 (family),FCER1 (complex),INPP5D,IRF3,IRS1,IRS2,ITPR2,LYN,MAP3K1,MAPK1,MAPK14,MAPK8,MMP9,NFKB (complex),PI3K (complex),PKC (family),PLC (family),PLCG2,PRKCD,PTK2,PTK2B,PTPN6,RAC1,RAP1 (family),ROR1,SPHK1,STAT (family),STAT1,STAT3,STAT5A/B (family),SYK,TRIM28,TRPV4	2	Activated	2.745	1.56E-17	6.10E-03	ABCD3,ABCG1,ABRACL,ADAM28,ADAM8,ADAMTS9,ADRA2A,AIF1,ALDH1B1,ALOX5AP,AMPD3,ANKH,ANPEP,APCDD1,BAG2,BAMBI,BLNK,BMPR1B,C1QB,C1QC,C4B,C5AR1,CAB39L,CARMIL1,CASP1,CCL18,CCL5,CCL8,CCR1,CD14,CD163,CD180,CD84,CD86,CEMIP,CEP70,CHI3L1,CKS2,CLEC5A,CLEC7A,CLIC4,CNN1,COLEC12,CP,CPM,CRYBG1,CSF1R,CSPG4,CX3CR1,CXADR,CXCL14,CXCL16,CXCL2,CXCL5,DAB2,DAPK1,DEPTOR,DMD,EMCN,ENAH,ENPP1,ENY2,ETS1,FABP5,FAM20A,FCGR3B,FEM1B…	172 (41)	41
FMOD	-0.220	other	FMOD,LATS1,NFKB (complex),WWTR1,YAP/TAZ (family),YAP1	2	Activated	2.772	4.76E-14	6.60E-03	ABCD3,ABCG1,ACADL,ADAMTS9,ADRA2A,ALDH1B1,ANKRD46,APOE,BAG2,BAMBI,BCL2A1,BTC,CASP1,CCL3,CCL4,CCL5,CCL8,CD14,CD74,CD83,CD86,CXCL2,CXCL5,CXCR4,CYBB,CYTIP,EDN1,EMCN,ENPP1,ETS1,FABP5,FCGR1A,GPR34,HDAC9,HLA-DMA,HLA-DMB,HLA-DPA1,HLA-DQB1,HLA-DRA,HLA-DRB1,HLA-DRB5,HMMR,HP,IER3,IGHM,IL10RA,IL1RN,IL32,IL7R,ITGA1,ITGAL,ITGB2,KYNU,LIMCH1,MMP16,MMP9,MYLK,MYOCD,NAP1L1,ODC1,OLFM4,PDE3B,PECAM1,PGR,PLAUR,PRDM1,RO…	88 (6)	5
IL2R (family)		group	AKT (family),ERK1/2 (family),GAB2,HRAS,IL2,IL2R (family),IL2RA,IL2RB,IL2RG,JAK1,JAK3,LCK,MAPK14,MAPK8,MAPK9,PI3K (complex),PTPN11,SHC1,SRC (family),STAT1,STAT3,STAT5B,STAT6,SYK	3	Activated	2.811	2.31E-15	3.15E-02	ABCG1,ACP5,ADAM28,ADAM8,ADARB1,ADRA2A,AIF1,ALOX5AP,AMPD3,ANO1,BARD1,BMPR1B,C4B,CAMK2N1,CASP1,CCL19,CCL8,CD163,CD209,CD4,CD74,CD86,CDKN3,CEP70,CHI3L1,CP,CPM,CRY1,CSF1R,CSTA,CTSB,CTSC,CTSS,CXCL14,CXCL16,CXCL2,CXCL5,CYTH4,CYTIP,DAB2,DENND2D,DMD,DTL,EIF4E,EMCN,ENPP1,ENY2,ETS1,FCGR1A,FCGR2A,GIMAP7,GK,GNA15,GPLD1,GPR65,HAVCR2,HCK,HK2,HLA-DMA,HLA-DMB,HLA-DPA1,HLA-DQB1,HLA-DRA,HLA-DRB1,HLA-DRB5,HOPX,IER3…	155 (24)	23
MAP3K1	0.778	kinase	AP1 (complex),ATF2,CHUK,EP300,ERK (family),ERK1/2 (family),ESR1,FADD,IKBKB,IRF3,JNK (family),JUN,MAP2K1,MAP2K1/2 (family),MAP2K2,MAP2K5,MAP2K6,MAP3K1,MAPK14,MAPK3,MAPK8,MAPK9,MAPT,MEK (family),NCOR2,NFKB (complex),NFKB1,NFKBIA,P38 MAPK (family),PAX2,PGR,PLAU,RAF1,RAS (family),RHOA,SMAD2,SPI1,STAT3,TRAF2,ZFP36	2	Activated	2.814	1.15E-16	2.04E-02	AASS,ABCD3,ABCG1,ACADL,ADAM8,ADAMTS9,ADARB1,AGTR1,AIF1,AK3,ALDH1B1,ALDH1L1,ALOX5,ALOX5AP,AMIGO2,AMPD3,ANPEP,AQP9,ARHGAP18,ARHGEF9,BAG2,BAMBI,BARD1,BLNK,C3AR1,C5AR1,CA12,CAP2,CARMIL1,CASP1,CASQ2,CCL19,CCPG1,CD14,CD163,CD180,CD209,CD37,CDKN3,CEP70,CFL2,CHI3L1,CHI3L2,CKS2,CLEC7A,CLIC4,COL14A1,CSTA,CTSB,CTSC,CTSZ,CXADR,CXCL14,CXCL2,CXCL5,CXCR4,CYBA,DAB2,DAPK1,DCBLD2,DLG1,DMD,DNAJB4,DNAJC21,EIF1AX,EIF…	202 (40)	40
RFC4	0.006	enzyme	AKT (family),AKT1,EGFR,ERK1/2 (family),FEN1,IGF1R,IKBKB,JNK (family),LCK,LEF1,MAPK1,MAPK3,MAPK8,MTOR,NFKB (complex),NOS3,NOTCH1,PDPK1,PRKAA (family),RBPJ,RELA,RFC4,RUNX2,STAT1,STAT3,TCF3,VEGF (family)	3	Activated	2.814	1.30E-18	2.47E-02	ABCD3,ACADL,ACP5,ADAMTS9,ADRA2A,AIF1,ALDH1B1,ALOX5,AMPD3,ANKH,ANPEP,APOE,ARHGAP18,ARHGEF26,ARL4C,ARRB2,ASB2,BAMBI,BCL2A1,BLNK,BMP2K,BTC,C1QC,C3orf70,C4B,CAB39L,CCL19,CCL3,CCL4,CCL8,CCR1,CD14,CD163,CD209,CD28,CD300A,CD37,CD48,CD53,CD74,CD83,CD84,CDKN3,CEP70,CHI3L1,CNN1,CORO1A,CP,CPM,CRY1,CRYBG1,CSF1R,CSF2RB,CSTA,CTSB,CTSS,CTSZ,CXCL14,CXCL5,CXCR4,CYBA,CYBB,CYP1B1,CYTH4,DAB2,DAPK1,DCBLD2,DENND2D,DEP…	202 (27)	25
aducanumab		biologic drug	aducanumab	1	Activated	2.828	1.86E-07	1.00E-04	C1QA,C1QB,C1QC,CTSS,CTSZ,FCER1G,LY86,TREM2	8 (1)	1
TNFSF13B	1.975	cytokine	TNFSF13B	1	Activated	2.828	8.75E-06	1.71E-02	C2,CCL4,CCR1,CD74,CD86,HAVCR2,ICAM1,IL1RN,IL2RG,ITGA1,MMP9,PLAUR,PLEK,POU2AF1,PRDM1,PRKG1,PTGS1,SPP1	18 (1)	1
TYROBP	1.306	transmembrane receptor	TYROBP	1	Activated	2.828	2.04E-05	8.00E-04	CCL3,CD83,CD86,FCGR2B,ICAM1,IRF8,ITGAX,TREM2	8 (1)	1
Casp4		peptidase	Casp4	1	Activated	2.828	4.75E-05	2.40E-03	ADAM8,CD14,CXCL14,CXCL16,ITGAM,ITGAX,MMP9,TNFSF8	8 (1)	1
CFI-402257		chemical drug	CFI-402257	1	Activated	2.828	1.92E-04	2.78E-02	CXCL2,CXCL5,GMFG,ICAM1,IL7,MMP12,PLAUR,S100A9	8 (1)	1
ADRA2 (family)		group	ADRA2 (family),FOCAL ADHESION KINASE (family),G PROTEIN (complex),GNAI1,GNAI2,GNAI3,GNB1,L-TYPE CALCIUM CHANNEL (complex)	2	Activated	2.828	2.99E-07	2.20E-03	ANKH,APOE,CCL3,CCL4,CCL5,CCL8,CYP1B1,EDN1,ENPP1,ICAM1,ITGA4,ITGAL,ITGB2,KRT14,MMP9,PALLD,SPP1,VCAM1	18 (8)	7
CCL13	0.632	cytokine	CCL13,CCR3,GNAI1,GNAI2,GNAI3	2	Activated	2.828	6.91E-04	4.37E-02	CCL3,CCL4,CCL5,CCL8,CXCR4,ITGA4,ITGAL,MMP9	8 (5)	4
IL11RA	-0.725	transmembrane receptor	ERK (family),ERK1/2 (family),GSK3B,IL11RA,IL6ST,NFKB (complex),STAT3,TGFB1	2	Activated	2.829	8.69E-20	1.03E-02	ABCD3,ABCG1,ACTG2,ADAMTS9,AIF1,ALDH1B1,ALOX5,ALOX5AP,AMPD3,ANKH,ANPEP,AQP9,BAG2,BAMBI,BCAT1,BCL2A1,C1QA,C1QB,C1QC,C2,C3AR1,C5AR1,CALHM6,CAMK2N1,CASP1,CCL18,CCL23,CCL3,CCL4,CCL5,CCL8,CCR1,CD14,CD209,CD28,CD300A,CD36,CD4,CD74,CD83,CDH19,CEMIP,CEP70,CFI,CHI3L1,CHI3L2,CKS2,CLIC4,CNN1,CP,CSF1R,CSPG4,CTPS1,CTSB,CTSS,CXADR,CXCL14,CXCL2,CXCL5,CXCR4,CYBA,CYBB,DAB2,DAPK1,DEPTOR,DOCK2,EDN1,ELN,EMCN,ENPP1,ET…	171 (8)	8
KDM3A	0.087	transcription regulator	ERK1/2 (family),KDM3A,MMP9	2	Activated	2.832	6.49E-09	3.95E-02	ABCA1,ACP5,BCL2A1,C1QA,CARMIL1,CCL3,CCL4,CCL5,CCL8,CD52,CD74,CD86,CX3CR1,CXCL5,CXCR4,CYBB,DAPK1,EDN1,EMCN,ETS1,FGF2,FLNC,FZD1,HK2,ICAM1,IL1RN,IL7R,MCAM,MMP12,MMP9,MYOCD,NABP1,PLAUR,POSTN,RUNX2,SERPINA1,SERPINE2,SGK1,SPP1,TMEM176A,TNC,TYROBP,VNN1,XPR1,ZEB1	45 (3)	3
USP22	-0.258	peptidase	USP22	1	Activated	2.840	4.55E-06	1.20E-03	CCL5,CHI3L1,CLEC5A,CSF2RB,CYBB,ITGAM,ITGB2,KCNE3,MSR1,NCF2,NCF4,NF1,OLFM4,PTPN6,PTPRC	15 (1)	1
VASH2	-0.168	peptidase	AP1 (complex),VASH2	2	Activated	2.840	4.19E-05	3.42E-02	CCL3,CCL4,CCL5,EDN1,ETS1,FGF2,ICAM1,MMP12,MMP7,MMP9,PLAUR,PRDM1,RRM2,SOCS3,VCAM1	15 (2)	2
NKX3-2	0.081	transcription regulator	AP1 (complex),AR,ARID1A,BCL2L1,CDKN2A,CHUK,ERK (family),ERK1/2 (family),FOXO3,GLI1,HTT,IKBKB,IKBKE,IKBKG,IRF1,IRF3,IRF5,IRS1,JNK (family),MEK (family),MMP9,MTOR,NCOA3,NFKB (complex),NFKB1,NFKBIA,NKX3-2,NR3C1,P38 MAPK (family),PFKFB3,RB1,RELA,STAT3,TARDBP,TNFRSF1A,TP73,TRAF6	3	Activated	2.854	5.35E-18	1.11E-02	AASS,ABCA1,ABCD3,ACADL,ACP5,ADAM8,ADAMTS9,ADARB1,ADGRA3,ADRA2A,AIF1,ALDH1B1,ALOX5AP,AMPD3,ANKH,ANO1,ANPEP,APOE,ARID5B,ARRB2,BAG2,BARD1,BCAT1,C1QB,CA12,CAB39L,CARMIL1,CASQ2,CCL18,CCL19,CCL3,CCL4,CCL5,CCL8,CCR1,CD14,CD163,CD52,CDKN3,CEMIP,CEP70,CFL2,CHI3L2,CLEC7A,CLIC4,CNN1,COX11,CP,CSF1R,CTPS1,CTSB,CTSS,CTSZ,CXCL16,CXCL2,CXCL5,CYBA,CYBB,CYP1B1,DAB2,DAPK1,DLG1,DMD,DMPK,DOCK8,EDN1,EIF5A2,ELN,EMCN,EN…	227 (37)	37
IKBKB	-0.078	kinase	AP1 (complex),AR,ARID1A,BCL2L1,CDKN2A,CHUK,ERK (family),ERK1/2 (family),FOXO3,GLI1,HTT,IKBKB,IKBKE,IKBKG,IRF1,IRF3,IRF5,IRS1,JNK (family),MEK (family),MMP9,MTOR,NCOA3,NFKB (complex),NFKB1,NFKBIA,NR3C1,P38 MAPK (family),PFKFB3,RB1,RELA,STAT3,TARDBP,TNFRSF1A,TP73,TRAF6	2	Activated	2.867	1.86E-17	1.65E-02	AASS,ABCA1,ABCD3,ACADL,ACP5,ADAM8,ADAMTS9,ADARB1,ADGRA3,ADRA2A,AIF1,ALDH1B1,ALOX5AP,AMPD3,ANKH,ANO1,ANPEP,APOE,ARID5B,ARRB2,BAG2,BARD1,BCAT1,C1QB,CA12,CAB39L,CARMIL1,CASQ2,CCL18,CCL19,CCL3,CCL4,CCL5,CCL8,CCR1,CD14,CD163,CD52,CDKN3,CEMIP,CEP70,CFL2,CHI3L2,CLEC7A,CLIC4,CNN1,COX11,CP,CSF1R,CTPS1,CTSB,CTSS,CTSZ,CXCL16,CXCL2,CXCL5,CYBA,CYBB,CYP1B1,DAB2,DAPK1,DLG1,DMD,DMPK,DOCK8,EDN1,EIF5A2,ELN,EMCN,EN…	225 (36)	36
CD40LG	0.359	cytokine	CD40LG	1	Activated	2.874	1.42E-09	4.00E-04	BCL2A1,CASP1,CCL18,CCL3,CCL4,CCL5,CCR1,CD83,CD86,CLIP1,CTSC,HK2,ICAM1,IGHG1,IL10RA,ITGAM,ITGB2,JAK2,MARCKS,NAP1L1,NR4A3,PAWR,PLEK,PRDM1,PREPL,SAMSN1,SELPLG,TNFAIP3,TNFRSF11A,TNFRSF17,TNFSF10,TNFSF13B,TNFSF8,TREM2,VCAM1	35 (1)	1
Irs3		other	AKT1,IRS1,IRS2,Irs3,PI3K (complex),PTPN11	2	Activated	2.885	2.03E-12	1.60E-03	ABCA1,ADAM28,ALOX5AP,ANKH,BCL2A1,C1QC,CCL3,CCL4,CCL5,CCR1,CD14,CD4,CD74,CD86,CXCL2,CXCR4,ENAH,ENY2,ETS1,FCGR1A,FGF2,HAVCR2,HP,ICAM1,IL1RN,IL7R,ITGAM,ITGB2,MAP2,MARCKS,MCAM,MMP9,MSR1,NEXN,OLFM4,PDLIM5,PERP,PIK3CG,PLAUR,PLN,POSTN,RAMP1,SGK1,SOCS3,SPP1,SUB1,TGFB2,TNFAIP3,TNFRSF11A,TNFSF10,TPM2,TREM1,VCAM1	53 (6)	5
TLR (family)		group	TLR (family)	1	Activated	2.887	1.78E-04	2.21E-02	CCL3,CCL5,CD83,CD86,CLEC2B,GPR34,ICAM1,RGS1,SOCS3,TNFAIP3,TNFSF13B,TREM1	12 (1)	1
HOXA3	-0.511	transcription regulator	HOXA3,SPI1,STAT6	2	Activated	2.898	1.33E-13	5.00E-04	ACP5,ALOX5,ANO1,APOE,BARD1,BLNK,C3AR1,CCL3,CCL4,CCL5,CCL8,CD14,CD180,CD209,CDKN3,CSF1R,CTSB,CTSS,DAB2,DTL,EVI2A,FCER1G,FCGR1A,FCGR2A,FCGR3A,GNA15,HCK,HK2,HLA-DMA,HLA-DMB,IGHG1,IKZF1,IL10RA,IL1RN,IL31RA,IL7R,ITGA4,ITGAM,KMO,LCP2,MAF,MMP12,MMP9,NCF4,PCLAF,PIK3CG,PLEK,PRDM1,PTPN6,PTPRC,RAC2,RASGRP3,SOCS3,SPP1,SYK,TFEC,TLR2,TMEM176B,TNFRSF11A,TNFSF10,TOP2A,TREM1,VCAM1	63 (3)	3
LEPR (complex)		complex	ADAR,AKT (family),BCL2,BCL2L11,BCR-ABL1,BTK,CALMODULIN (family),CCR2,CDC42,CDKN1B,CREB1,EGFR,ERBB2,ERK (family),ERK1/2 (family),GCK,HISTONE H3 (family),HOXA10,HRAS,IFNGR1,IKB (family),IL6ST,IRF8,IRS1,IRS2,JAK (family),JAK1,JAK2,LEPR,LEPR (complex),MAPK (family),MAPK1,MAPK3,MTOR,NDRG1,NFKB (complex),NFKB1,NFKB1-RELA (complex),OSMR,PDE (family),PI3K (complex),PIP5K1C,PLD1,PRKCA,PTK2B,PTPN11,PTPN6,R…	3	Activated	2.906	1.27E-14	2.68E-02	ABCD3,ABCG1,ACADL,ACP5,ADAM28,ADAMTS9,ADARB1,ADRA2A,AGTR1,ALDH1B1,AMPD3,ANKH,ANO1,ANPEP,APCDD1,ARHGAP15,ARL4A,ARL4C,BAMBI,BARD1,BCL2A1,BLNK,BTC,C1QA,C1QB,C1QC,C3AR1,C4B,C5AR1,CAB39L,CCL3,CCL4,CCL5,CCR1,CD163,CD209,CD28,CD36,CD37,CD4,CD74,CD84,CDC37L1,CDK8,CDKN3,CEP70,CHI3L1,CKS2,CLEC7A,CNN1,COL14A1,CP,CPM,CRYBG1,CSF1R,CSF2RB,CTSB,CTSS,CTSZ,CX3CR1,CXCL14,CXCL16,CXCL5,CYBA,CYBB,DCBLD2,DMD,DMPK,DOCK…	219 (65)	64
PTX3	0.647	other	ERK1/2 (family),F3,NFKB (complex),PTX3,RELA	2	Activated	2.915	5.62E-18	8.00E-04	ABCA1,ABCD3,ABCG1,ADAMTS9,ADRA2A,ALDH1B1,ALOX5AP,APOE,BAG2,BAMBI,BCL2A1,C1QA,C1QB,C1QC,CASP1,CCL19,CCL3,CCL4,CCL5,CCL8,CCR1,CD14,CD28,CD74,CD83,CD86,CHI3L1,CTSB,CX3CR1,CXCL14,CXCL2,CXCL5,CXCR4,CYBB,DAPK1,DOCK8,EDN1,ELN,EMCN,ENPP1,ETS1,FABP5,FCGR1A,FERMT2,FGF2,FZD1,GPR34,HDAC9,HK2,ICAM1,IER3,IGHG1,IL10RA,IL1RN,IL32,IL7,IL7R,ITGAL,ITGAM,KYNU,LCP1,MMP12,MMP7,MMP9,MYLK,MYOCD,NUB1,ODC1,PAK3,PECAM1,PLA…	99 (5)	5
TRIM32	-0.260	transcription regulator	NFKB (complex),NFKB1,STAT3,STING1,TRIM32	2	Activated	2.919	3.67E-13	4.75E-02	ABCD3,ABCG1,ADAMTS9,ADRA2A,AIF1,ALDH1B1,AMPD3,APOE,BAG2,BAMBI,BCL2A1,C15orf48,CALHM6,CCL19,CCL3,CCL4,CCL8,CCR1,CD163,CD209,CD74,CEP70,CHI3L1,COLEC12,CP,CTSB,CX3CR1,CXCL14,CXCL16,CXCR4,CYBB,EDN1,ENPP1,ETS1,EVI2A,FABP5,FCER1G,FGF2,GMFG,GPR34,GPR65,HAVCR2,HDAC9,HOPX,HP,IER3,IFI30,IGHG1,IGHM,IL11RA,IL1RN,IL32,IL7,IRF8,ITGAL,ITGB2,JAK2,KYNU,MAF,MAFB,MAP2,MMP12,MMP7,MMP9,MSR1,MYLK,ODC1,PECAM1,PGR,PPP1R…	92 (5)	4
IL15	0.267	cytokine	IL15	1	Activated	2.920	1.20E-08	1.24E-02	CAMK2G,CCL19,CCL3,CCL4,CCL5,CD209,CD28,CD84,CD86,CX3CR1,CXCR4,EDN1,EIF4E,ETS1,FBP1,FCGR3A,HAVCR2,HK2,HLA-DRA,IL2RG,IL7R,ITGAX,LAPTM5,LCP1,PLEK,PRDM1,PTPRC,PTPRJ,RGS1,SELPLG,SLC16A1,SLC16A3,SPP1,TLR2,TNFRSF17,TNFSF10,TYROBP,VCAM1	38 (1)	1
zymosan A		biologic drug	CFL1,NFKB (complex),PTK2B,TNFRSF1A,zymosan A	2	Activated	2.945	1.27E-11	1.45E-02	ABCD3,ABCG1,ADAMTS9,ADRA2A,ALDH1B1,APOE,BAG2,BAMBI,BCL2A1,CASP1,CCL19,CCL3,CCL4,CCL5,CCL8,CD36,CD74,CD83,CD86,CTSB,CXCL2,CXCL5,CXCR4,CYBB,DSTN,ENPP1,ETS1,FABP5,FCGR1A,GPR34,HDAC9,IGHM,IL10RA,IL1RN,IL32,IL7R,ITGAL,ITGAM,KYNU,MMP7,MYLK,ODC1,P2RX7,PLAUR,POU2AF1,PRDM1,PTPRC,SAA1,SELPLG,SH3RF1,SLC16A3,SLC2A12,SOCS3,SOX6,SPP1,TFEC,TLCD4,TLR2,TNFSF10,VCAM1,VCL	61 (5)	5
PROFILIN (family)		group	AP1 (complex),F ACTIN (complex),PLC (family),PLCG1,PROFILIN (family)	2	Activated	2.982	1.12E-06	1.08E-02	CCL3,CCL4,CCL5,CD86,CTSS,EDN1,ETS1,ICAM1,MMP12,MMP7,MMP9,ODC1,PECAM1,PLAUR,PRDM1,RRM2,SOCS3,TNFRSF11A,VCAM1	19 (5)	4
SLC15A4	-0.256	transporter	SLC15A4	1	Activated	2.985	9.19E-08	4.00E-04	ANKRD6,BCL2A1,CCL5,DOCK2,ENPP1,HMMR,ITGAM,JCHAIN,MAFB,MSR1,MXRA7,NUSAP1,PLAUR,PTPN6,RGS1,SLA,SLAMF7,TLR7,TNFRSF17,TREM2,TSPAN8,VCAM1	22 (1)	1
GATA2	0.356	transcription regulator	GATA2	1	Activated	2.985	1.03E-04	4.49E-02	C1QC,CD36,CHI3L1,CSF1R,CXCR4,EDN1,EMCN,F13A1,GIMAP8,ICAM1,IKZF1,ITGAM,MAFB,MYO18B,PECAM1,PGR,PIK3CG,S100A9,SEL1L3,TPH1,VCAM1,ZNF365	22 (1)	1
ShK-223		chemical reagent	ShK-223	1	Activated	3.000	3.64E-07	3.00E-04	C1QC,C3AR1,CP,CX3CR1,DOCK2,FCGR1A,IFI30,IGSF6,IL1RN,ITGAM,MAFB,PIK3CG,PTPN6,RALA,SLCO2B1,TNFSF13B	16 (1)	1
daidzein		chemical drug	daidzein	1	Activated	3.000	4.38E-07	4.00E-04	ABCA1,ABCG1,AIF1,APOE,BMP2K,CD4,EVI2A,FCGR2B,FERMT3,ITGB2,LAPTM5,LCP2,LY86,OSBPL3,PLCXD3,PTPN6	16 (1)	1
SELP	0.708	transmembrane receptor	SELP	1	Activated	3.000	1.70E-05	2.70E-03	BCL2A1,CCL3,CCL4,CXCL2,CXCR4,CYP1B1,HCK,PLAUR,SERPINB9	9 (1)	1
TNFSF14	0.359	cytokine	TNFSF14	1	Activated	3.000	1.70E-05	1.80E-03	ADAM8,CCL19,CCL5,CD86,CXCL5,ICAM1,MMP9,POSTN,VCAM1	9 (1)	1
CXCL8	1.241	cytokine	CXCL8	1	Activated	3.000	1.94E-05	2.72E-02	CCL5,CD74,CR1,CYBA,ICAM1,IL32,ITGA1,ITGAL,ITGAM,ITGAX,ITGB2,MMP9,NCF2,NCF4,TPM1,VCAM1	16 (1)	1
Pam3-Cys		chemical toxicant	Pam3-Cys	1	Activated	3.000	2.81E-05	3.30E-03	CCL5,CD14,CD163,CD83,CD86,IL1RN,POU2AF1,TLR2,TNC	9 (1)	1
SRGN	0.420	other	SRGN	1	Activated	3.000	2.17E-04	1.17E-02	CD83,GPR65,ITGAM,ITGAX,JCHAIN,MMP9,POU2AF1,S100A9,TREM1	9 (1)	1
CpG ODN 1826		chemical reagent	CpG ODN 1826	1	Activated	3.000	3.04E-04	2.42E-02	CCL5,CD14,CD83,CD86,CYBA,CYBB,FCGR1A,LY96,NCF2	9 (1)	1
J113863		chemical reagent	GNAI1,GNAI2,GNAI3,J113863	2	Activated	3.000	5.58E-05	5.00E-03	CCL3,CCL4,CCL5,CCL8,CXCR4,ITGA4,ITGAL,MMP9,SPP1	9 (4)	3
FIBRIN (complex)		complex	ERK1/2 (family),FIBRIN (complex),ITGAM,ITGAV,ITGB3,PLAT,PLG	2	Activated	3.015	1.04E-09	1.52E-02	ABCA1,AMIGO2,APOE,BCL2A1,C5AR1,CCL3,CCL4,CCL8,CD14,CD28,CD36,CD86,CLEC7A,CLIC4,COLEC12,CTSB,CXCL5,CXCR4,CYBB,DAPK1,EDN1,EMCN,ETS1,FGF2,FZD1,GULP1,HK2,ICAM1,ITGA1,ITGAM,LIMS1,MMP12,MMP9,MYOCD,PECAM1,POSTN,RAC2,RALA,RUNX2,SGK1,SPP1,SYK,VNN1,ZEB1	44 (7)	7
TH17 CYTOKINE (family)		group	IL17A,IL21,IL22,Il22/Il22b,IL23A,TH17 CYTOKINE (family)	2	Activated	3.046	1.68E-11	7.30E-03	ABCG1,ANPEP,BCL2A1,BTC,C15orf48,CALHM6,CAP2,CCL19,CCL3,CCL8,CD14,CD163,CD28,CD83,CD86,CLEC5A,CP,CXCL16,CXCL2,CXCL5,CXCR4,CYBA,FCER1G,FCGR2B,FGF2,HAVCR2,HP,ICAM1,IGHG1,IGHG2,IL1RN,IL2RG,IL32,IL7R,ITGAX,MMP12,MMP9,NTN1,OLFM4,PECAM1,PLCL1,PTGS1,PTPN11,PTPRC,S100A9,SAA1,SGK1,SOCS3,SPP1,TLR2,TNC,TNFAIP3,TNFRSF11A,TNFSF10,TNFSF13B,TYROBP,VCAM1	57 (6)	5
N-acetylmuramyl-L-alanyl-D-isoglutamine		chemical - endogenous non-mammalian	N-acetylmuramyl-L-alanyl-D-isoglutamine	1	Activated	3.051	2.93E-08	1.00E-04	ABCA1,CASP1,CCL19,CCL3,CCL4,CCL5,CD86,ETS1,ICAM1,ITGB2,MMP9,MSR1,TREM1	13 (1)	1
semaxinib		chemical drug	semaxinib	1	Activated	3.051	1.93E-05	1.35E-02	ACP5,C1QA,C1QB,C1QC,CCR1,CHI3L1,CYP1B1,EDN1,HAVCR2,LMOD1,MYOCD,PECAM1,SOCS3	13 (1)	1
GGA (family)		group	CLATHRIN (complex),CLTC,GGA (family),GGA1,LPL,NFKB (complex),SMAD2,SORL1,SORT1	3	Activated	3.064	1.39E-11	3.46E-02	ABCA1,ABCD3,ABCG1,ACTN2,ADAMTS9,ADRA2A,ALDH1B1,BAG2,BAMBI,BCL2A1,CASP1,CCL3,CCL4,CCL5,CCL8,CD36,CD4,CD74,CD83,CD86,COL13A1,CXCL2,CXCL5,CXCR4,CYBB,ENPP1,ETS1,FABP5,FCGR1A,GPR34,HDAC9,ICAM1,IER3,IL10RA,IL1RN,IL32,IL7R,ITGA1,ITGA11,ITGA4,ITGA8,ITGAL,ITGAX,KYNU,LEFTY2,MMP9,MSR1,MYLK,NPR1,ODC1,PLAUR,PLTP,PRDM1,ROR1,RUNX2,SAA1,SELPLG,SERPINE2,SH3RF1,SLC16A3,SLC2A12,SOCS3,SPP1,TFEC,TLR2,TNC,TNFAIP3,TNFS…	72 (9)	6
IL23R	-0.031	transmembrane receptor	AKT (family),BHLHE40,IL23R,JAK (family),JAK2,PRDM1,RORC,STAT1,STAT3,STAT4,STAT5A/B (family),TYK2	2	Activated	3.078	2.71E-14	1.93E-02	ABCA1,ACADL,ADAM8,AFF3,AIF1,ALOX5,AMPD3,ARHGAP15,C15orf48,C3AR1,C4B,CAPG,CASP1,CCL3,CCL5,CCR1,CD14,CD163,CD209,CD28,CD4,CD48,CD53,CD83,CEP70,CHI3L1,CLEC2B,CLEC5A,CNTN1,CP,CPM,CSF2RB,CTSB,CTSS,CX3CR1,CXCL14,CYBB,CYTH4,DCBLD2,EDN1,ETS1,FYB1,GPR65,HAVCR2,HCK,HDAC9,HLA-DMA,HLA-DMB,HLA-DRA,HP,IER3,IFI30,IGHG1,IGHM,IL1RN,IL2RG,IL31RA,IL32,IL7,ITGA4,ITGAX,ITGB2,JAK2,LCP2,LY96,MAF,MAP2,MARCO,MCAM,MGAT4A,…	122 (12)	11
LAMA1	0.198	other	ERK1/2 (family),LAMA1,MMP9	2	Activated	3.086	1.66E-08	4.03E-02	ABCA1,ACP5,BCL2A1,C1QA,CARMIL1,CCL3,CCL4,CCL5,CCL8,CD52,CD74,CD86,CX3CR1,CXCL5,CXCR4,CYBB,DAPK1,EDN1,EMCN,ETS1,FGF2,FZD1,HK2,ICAM1,IL1RN,IL7R,MMP12,MMP9,MYOCD,NABP1,PLAUR,POSTN,RUNX2,SERPINA1,SERPINE2,SGK1,SPP1,TMEM176A,TYROBP,VNN1,XPR1,ZEB1	42 (3)	3
ITGA2B/ITGB3 (complex)		complex	FOCAL ADHESION KINASE (family),ITGA2B/ITGB3 (complex),ITGB3,NFKB (complex),PTK2,SLC6A4,SYK	2	Activated	3.101	4.43E-11	2.58E-02	ABCD3,ABCG1,ADAMTS9,ADRA2A,ALDH1B1,APOE,BAG2,BAMBI,BCL2A1,BMPR1B,CASP1,CCL3,CCL4,CCL5,CCL8,CD36,CD74,CD83,CD86,CSPG4,CXCL2,CXCL5,CYBB,EDN1,ENPP1,ETS1,FABP5,FCER1G,FCGR1A,GIMAP7,GPLD1,GPR34,HDAC9,ICAM1,IER3,IL10RA,IL1RN,IL32,IL7R,ITGAL,ITGB2,KRT14,KYNU,LIMS1,MMP7,MMP9,MYLK,ODC1,PALLD,PRDM1,RUNX2,SAA1,SELPLG,SH3RF1,SLC16A3,SLC2A12,SOCS3,SPP1,TAGAP,TFEC,TLR2,TNC,TNFAIP3,TPH1,VCAM1	65 (7)	7
VOLTAGE-GATED CALCIUM CHANNEL (complex)		complex	BIN1,CACNA1D,CACNA2D1,EPS15,ITPR (family),ITPR2,L-TYPE CALCIUM CHANNEL (complex),SRC,T-TYPE CALCIUM CHANNEL (complex),VOLTAGE-GATED CALCIUM CHANNEL (complex)	2	Activated	3.124	1.38E-12	2.00E-04	ABCG1,ADAM8,ALOX5AP,ANKH,APOE,CCL5,CD180,CD36,CD4,CLEC7A,CSF1R,CTSB,CYP1B1,ENPP1,FCER1G,FCGR1A,ICAM1,ITGAM,ITGB2,LY96,MMP9,PIK3CG,PLAUR,POSTN,PTAFR,PTPRC,RYR2,SLC11A1,SPP1,SYK,THEMIS2,TLR7,TNFAIP3,TNFRSF11A,VCAM1,VNN1,ZEB1	37 (10)	10
IL19	-0.076	cytokine	ELAVL1,IL19,PRKCA,STAT (family),STAT1,STAT3,STAT6	2	Activated	3.128	3.28E-12	4.94E-02	ACADL,AIF1,AMPD3,ANO1,APOE,BARD1,C4B,CASP1,CCL3,CCL8,CCR1,CD14,CD163,CD209,CD36,CD52,CD83,CDKN3,CEP70,CHI3L1,CP,CSTA,CX3CR1,CXCL14,CXCR4,CYBA,DTL,EDN1,FCGR1A,FCGR2A,FCGR3A,GNA15,GPR65,HAVCR2,HCK,HLA-DMA,HLA-DMB,HP,IFI30,IGHG1,IL1RN,IL2RG,IL7,IL7R,IRF8,ITGAM,ITGAX,ITGB2,JAK2,JCHAIN,KMO,LCP2,LY96,MAFB,MAP2,MMP12,MMP7,MMP9,NCAPG,NCF2,NCF4,PCLAF,PECAM1,PGR,PHACTR1,POSTN,PPP1R9A,PRDM1,PTAFR,PTPRC,RASG…	92 (7)	7
PON2	-0.160	enzyme	CXCL8,DGAT1,ERK1/2 (family),F2,F2R,F3,FOCAL ADHESION KINASE (family),IRS1,JAK1,MAPK14,MAPK8,MTOR,nitric oxide,PKC (family),PLG,PON2,PTK2,STAT1,TYK2	3	Activated	3.130	3.90E-17	8.10E-03	ACADL,ADAMTS9,ADARB1,AGTR1,ALDH1B1,ALOX5AP,APOE,ARL4C,BCL2A1,C1QA,C1QB,C1QC,C4B,C5AR1,CAB39L,CALHM6,CCL3,CCL4,CCL5,CCR1,CD14,CD36,CD74,CHI3L1,CLEC7A,CLIC4,CNN1,COL13A1,COLEC12,CR1,CSF1R,CSPG4,CSTA,CTPS1,CTSS,CX3CR1,CXCL14,CXCL16,CXCR4,CYBA,DAB2,DAPK1,DMD,EMCN,ENAH,FABP5,FBP1,FCER1G,FERMT2,FZD1,GK,GULP1,HAVCR2,HDAC9,HK2,ICAM1,IFI30,IGHM,IL31RA,IL32,IL7,ITGA1,ITGAL,ITGAM,ITGAX,JAK2,KRT14,LCP1,LIPA,…	118 (19)	19
trinitrobenzenesulfonic acid		chemical reagent	MPO,NOS2,trinitrobenzenesulfonic acid	2	Activated	3.138	2.70E-07	1.01E-02	ADAM8,CCL4,CCL5,CCR1,CD14,CD53,CD86,CHI3L1,CP,CTSC,EDN1,IGHG1,IL1RN,IL32,ITGAM,MMP12,MMP9,NCF4,PERP,PTGS1,S100A9,SOCS3,TNFSF10,TNFSF13B,TYROBP,VCAM1	26 (3)	3
RELA/CREL (complex)		complex	AHR,AP1 (complex),ARNT,carbon monoxide,GCR/GLUCOCORTICOID DIMER (complex),GSK3B,HMOX1,IL2,JUN,MAPK8,NFKB (complex),NFKBIA,NR3C1,PIK3CD,PRO-INFLAMMATORY CYTOKINE (family),RB (family),REL,RELA,RELA/CREL (complex),RELB,RXRA,SMAD2,SMAD3,TCF4,YAP1	3	Activated	3.143	5.07E-17	4.22E-02	ABCG1,ACP5,ADAM8,ADAMTS9,ADARB1,ADRA2A,AIF1,ALDH1B1,ALOX5,ALOX5AP,AMIGO2,AMPD3,ANKRD46,ARL4C,BARD1,BCL2A1,BMPR1B,C1QB,C1QC,C3AR1,CAMK2N1,CARD10,CARMIL1,CCL19,CCL3,CCL4,CCL5,CCL8,CD14,CD163,CD28,CD36,CD4,CD74,CD83,CD84,CD86,CEMIP,CHI3L1,CHI3L2,CLEC2B,CLEC7A,COL13A1,COL14A1,COLEC12,COX11,CP,CSF1R,CSF2RB,CSTA,CTSC,CTSS,CTSZ,CXCL16,CXCL2,CXCL5,CXCR4,CYBA,CYBB,CYTH4,CYTIP,DAPK1,DENND2D,DOCK8,ELN,EMCN,…	196 (25)	24
GSR	0.124	enzyme	AHR,AR,ARID1A,BCL2L1,CCND1,CDKN2A,CEBPA,CHUK,CSF2,CXCL8,CYTOKINE (family),ERK (family),ERK1/2 (family),ESTROGEN RECEPTOR (family),FOXO3,GLI1,GSR,HIF1A,HNF4A,HTT,ICAM1,IKBKB,IKBKE,IL1B,IL6,IRF1,IRF3,IRF4,IRS1,MEK (family),MMP2,MMP9,MTOR,NFKB (complex),NFKB1,NFKB2,NFKBIA,NOS2,NR3C1,P38 MAPK (family),POU2F2,PPARG,PRKCD,PXN,PXR/RXRA/PXR LIGAND/RETINOIC ACID (complex),RB1,REL,RELA,RELB,SMAD3,SP1,STAT1…	3	Activated	3.150	1.83E-22	2.00E-04	AASS,ABAT,ABCA1,ABCD3,ABCG1,ACP5,ADAM8,ADAMTS9,ADGRA3,ADRA2A,AGTR1,AK3,ALDH1B1,ALDH3A2,ALOX5AP,AMIGO2,AMPD3,ANO1,APCDD1,APOE,AQP9,ARHGAP15,ARID5B,ARRB2,BAG2,BAMBI,BCAT1,BCL2A1,BHMT2,BMPR1B,BTC,C1QB,C2,C4A,C4B,C5AR1,CA12,CAB39L,CAMK2N1,CAP2,CAPG,CARMIL1,CASP1,CASQ2,CCL19,CCL23,CCL3,CCL4,CCL5,CCL8,CCR1,CD180,CD36,CD52,CD53,CD74,CD83,CD84,CD86,CDH19,CDKN3,CEP55,CEP70,CFI,CFL2,CHI3L2,CHMP4C,CKB,CLEC2…	316 (59)	59
adavosertib		chemical drug	adavosertib	1	Activated	3.153	6.08E-06	1.30E-02	CASP1,CCL5,CCL8,CD83,COLEC12,CTSS,CX3CR1,CXCL5,ICAM1,IL11RA,IRF8,ITGAM,PLAUR,RRM2,SAA1,SLC11A1,TNFAIP3	17 (1)	1
urotensin II		biologic drug	CXCL8,urotensin II	2	Activated	3.153	1.02E-05	2.18E-02	ALOX5,CCL5,CD74,CR1,CYBA,ICAM1,IL32,ITGA1,ITGAL,ITGAM,ITGAX,ITGB2,MMP9,NCF2,NCF4,TPM1,VCAM1	17 (2)	2
CD14	1.453	transmembrane receptor	CD14	1	Activated	3.162	2.01E-06	7.00E-04	BCL2A1,CCL3,CCL4,CCL5,ICAM1,MSR1,SOCS3,TLR2,TNFAIP3,VCAM1	10 (1)	1
INTERFERON ALPHA (family)		group	AP1 (complex),BAX,BID,CCND1,CCNE1,CD247,CDK2,CDK4,EIF4B,EIF4E,EIF4EBP1,ERBB3,ERK1/2 (family),IFNA2,IFNA4,IFNAR1,INTERFERON ALPHA (family),IRF1,IRF3,IRS1,IRS2,JAK1,JNK (family),MAP3K1,MAPK1,MKNK1,MMP9,MTOR,MTORC1 (complex),NFKB (complex),NR3C1,P38 MAPK (family),PKC (family),RAC1,RB1,resiquimod,SKP2,STAT1,STAT3,STAT4,STAT5A,STAT5A/B (family),STAT5B,STAT6,TERT,TYK2,ZAP70	2	Activated	3.165	4.25E-20	5.10E-03	ABCD3,ABCG1,ACADL,ACP5,ACTN2,ADAM8,ADAMTS9,ADARB1,ADRA2A,ALDH1B1,ALOX5AP,AMPD3,ANKRD6,ANO1,ANPEP,ARHGAP15,ARL11,ARL4C,BAG2,BAMBI,BARD1,BCL2A1,BHMT2,BLNK,C1QA,C3AR1,C4B,C5AR1,CAB39L,CAPG,CARMIL1,CASP1,CCL19,CCL5,CCR1,CD14,CD163,CD180,CD209,CD28,CD36,CD52,CD83,CD84,CD86,CDKN3,CEMIP,CEP70,CHI3L1,CKS2,CLEC7A,CLIC4,CNN1,COL4A5,COX11,CP,CRYBG1,CSTA,CTPS1,CTSS,CTSZ,CXCL14,CXCL16,CXCL2,CXCL5,CYBA,DAB2,DE…	230 (47)	47
lipoarabinomannan		chemical - endogenous non-mammalian	CEBPB,lipoarabinomannan,STAT1	2	Activated	3.170	5.27E-13	7.10E-03	ABCA1,ALOX5AP,ANPEP,APCDD1,BARD1,BLNK,C1QA,C1QC,C2,C3AR1,C4B,CALHM6,CASP1,CCL3,CCL4,CCL5,CCR1,CD14,CD74,CDKN3,CP,CSF1R,CTPS1,CTSC,CTSS,CX3CR1,CXCL16,CXCL2,CXCL5,CXCR4,DAB2,DAPK1,EDN1,EMCN,FCGR1A,FGF2,FZD1,HAVCR2,HMMR,HP,ICAM1,IER3,IFI30,IGKC,IL11RA,IL1RN,IL31RA,IL7,IRF8,ITGAX,JAK2,LCP2,LY96,MMP9,MSR1,ODC1,PECAM1,PHACTR1,PLAUR,PRDM1,PTGS1,RAC2,RRM2,RUNX2,SAA2,SERPINA1,SGK1,SLAMF8,SOCS3,SPP1,TLR8,T…	78 (3)	3
tyramine		chemical - endogenous mammalian	IRS1,PI3K (complex),tyramine	2	Activated	3.182	5.74E-08	2.72E-02	ABCA1,ADAM28,ALOX5AP,BCL2A1,CCL3,CCL4,CCR1,CD86,CXCR4,CYBB,ENAH,ETS1,ICAM1,IL1RN,IL7R,ITGAM,ITGB2,MAP2,MCAM,MMP12,MMP9,MYOCD,PDLIM5,PIK3CG,POSTN,SGK1,SOCS3,TNFAIP3,TNFRSF11A,TPM2,TREM1,VCAM1	32 (3)	2
TXNDC5	0.240	enzyme	FOCAL ADHESION KINASE (family),ITGA2B/ITGB3 (complex),ITGB3,NFKB (complex),PTK2,SLC6A4,SYK,TXNDC5	3	Activated	3.200	3.36E-11	2.44E-02	ABCD3,ABCG1,ADAMTS9,ADRA2A,ALDH1B1,APOE,BAG2,BAMBI,BCL2A1,BMPR1B,CASP1,CCL3,CCL4,CCL5,CCL8,CD36,CD74,CD83,CD86,CSPG4,CTSB,CXCL2,CXCL5,CYBB,EDN1,ENPP1,ETS1,FABP5,FCER1G,FCGR1A,GIMAP7,GPLD1,GPR34,HDAC9,ICAM1,IER3,IL10RA,IL1RN,IL32,IL7R,ITGAL,ITGB2,KRT14,KYNU,LIMS1,MMP7,MMP9,MYLK,ODC1,PALLD,PRDM1,RUNX2,SAA1,SELPLG,SH3RF1,SLC16A3,SLC2A12,SOCS3,SPP1,TAGAP,TFEC,TLR2,TNC,TNFAIP3,TPH1,VCAM1	66 (8)	7
CLTC	0.123	other	CLTC,FGFR1,GAB1,NFKB (complex)	2	Activated	3.201	2.78E-10	3.36E-02	ABCD3,ABCG1,ADAMTS9,ADRA2A,ALDH1B1,APOE,BAG2,BAMBI,BCL2A1,CASP1,CCL3,CCL4,CCL5,CCL8,CD74,CD83,CD86,CXCL2,CXCL5,CXCR4,CYBB,EIF4E,EIF5B,ELN,ENPP1,ETS1,FABP5,FCGR1A,FGF2,GPR34,HDAC9,HK2,ICAM1,IER3,IL10RA,IL1RN,IL32,IL7R,ITGA1,ITGAL,KYNU,LINC00472,MMP9,MYLK,ODC1,PRDM1,PTGS1,SAA1,SELPLG,SH3RF1,SLC16A3,SLC2A12,SOCS3,SPP1,TFEC,TLR2,TNC,TNFAIP3,TNFSF10,VCAM1,ZEB1	61 (4)	4
UBE2 (family)		group	NFKB (complex),TRAF6,UBE2 (family)	2	Activated	3.221	1.06E-09	3.19E-02	ABCD3,ABCG1,ADAMTS9,ADRA2A,ALDH1B1,APOE,BAG2,BAMBI,BCL2A1,CASP1,CCL3,CCL4,CCL5,CCL8,CD74,CD83,CD86,CXCL16,CXCL2,CXCR4,ENPP1,ETS1,FABP5,FCGR1A,GPR34,HDAC9,IER3,IL10RA,IL1RN,IL32,IL7R,ITGAL,KYNU,MMP9,MYLK,NCF2,ODC1,PAG1,PLAUR,PRDM1,SAA1,SELPLG,SH3RF1,SLC16A3,SLC2A12,SOCS3,SPP1,TFEC,TLR2,TNFSF10,VCAM1	51 (3)	2
CLOCK	-0.441	transcription regulator	BMAL1,CLOCK,ICAM1,NFKB (complex)	2	Activated	3.250	1.02E-09	4.83E-02	ABCD3,ABCG1,ADAMTS9,ADRA2A,ALDH1B1,APOE,BAG2,BAMBI,BCL2A1,CASP1,CCL3,CCL4,CCL5,CCL8,CD74,CD83,CD86,CEMIP,CLIP1,CRY1,CXCL2,CXCL5,CXCR4,CYBB,DCBLD2,ENPP1,ETS1,FABP5,FCGR1A,GPR34,HDAC9,HK2,ICAM1,IER3,IL10RA,IL1RN,IL32,IL7R,ITGA4,ITGAL,KYNU,MMP9,MYLK,NADK2,ODC1,PCGF5,PLAUR,PRDM1,RGS5,RYR2,SAA1,SCD,SELPLG,SH3RF1,SLC16A3,SLC2A12,SOCS3,SPP1,TBC1D1,TFEC,TLR2,TNFAIP3,TNFSF10,ZEB1	64 (4)	4
cholesterol		chemical - endogenous mammalian	cholesterol	1	Activated	3.272	9.12E-08	7.10E-03	ABCA1,ABCG1,AQP9,C15orf48,C1QC,CASP1,CCL4,CD86,CLEC5A,CNN1,CR1,CYBB,FABP5,FGF2,ICAM1,IL1RN,ITGAM,ITGAX,LAPTM5,MAP2,ME1,NR4A3,PLTP,SCP2,SLC1A3,TPM1,VCAM1	27 (1)	1
COLLAGEN(S) (complex)		complex	AKT1,BCAR1,BTK,CASP3,COL18A1,COL1A1,COL3A1,COLLAGEN TYPE I (complex),COLLAGEN TYPE II (complex),COLLAGEN(S) (complex),DDR1,DDR2,FC GAMMA RECEPTOR (family),FCER1G,FOCAL ADHESION KINASE (family),ITGA2B/ITGB3 (complex),LAIR1,MAPK1,MMP2,P38 MAPK (family),PKC (family),PLCG2,PTK2B,PTPN11,RELA,STAT3,SYK,SYK/ZAP (family),TBXA2R	2	Activated	3.283	2.20E-16	1.92E-02	ABCA1,AIF1,ALOX5AP,AMPD3,ANKH,ANPEP,APOE,BCL2A1,BMPR1B,C1QA,C1QB,C1QC,CALHM6,CCL19,CCL23,CCL3,CCL4,CCR1,CD14,CD163,CD209,CD28,CD36,CD83,CD84,CEP70,CHI3L1,CNN1,CP,CRYBG1,CSF2RB,CSTA,CX3CR1,CXCL14,CXCL5,CYBB,DAB2,DEPTOR,DMD,DOCK8,ELN,ENY2,F13A1,FAM20A,FCGR1A,FLNC,GIMAP7,GLS,GPLD1,GPR65,HAVCR2,HK2,HLA-DMA,HP,IER3,IFI30,IGHG1,IGHM,IGLL5,IL1RN,IL2RG,IL32,IL7,IL7R,IRF8,ITGA1,ITGA4,ITGAX,JAK2,KRT14,LIPA…	127 (29)	29
LAMA3	0.158	other	ERK (family),LAMA3,P38 MAPK (family),PTK2	2	Activated	3.286	1.01E-09	4.36E-02	ABCA1,ACP5,CCL4,CCL5,CCL8,CCR1,CD36,CD83,CD86,CKS2,CSPG4,CXCL2,CXCR4,CYBB,EDN1,ETS1,FGF2,GK,GLS,ICAM1,IER3,IL1RN,IL32,ITGA4,ITGAM,ITGB2,KYNU,MAFB,MCAM,MMP12,MMP7,MMP9,MYLK,NPR1,ODC1,PALLD,PECAM1,PLA2G7,PLAUR,POSTN,PRDM1,RUNX2,SGK1,SOCS3,SPP1,TLR2,TNC,TNFSF10,VCAM1	49 (4)	3
MITF-M dimer:BAF complex:TYRP1 gene		complex	ACTB,ARID1A,MITF,MITF-M dimer:BAF complex:TYRP1 gene,SMARCA2,SMARCA4,SMARCB1,SMARCC1,SMARCD3,SMARCE1,SS18	2	Activated	3.293	3.64E-16	2.00E-04	ABCA1,ABRACL,ACP5,ALOX5,AMPH,ANKH,ANO1,APOE,ARHGAP30,ARID5B,ARRB2,BAMBI,BMPR1B,C1orf74,CARD16,CASP1,CD163,CD28,CD36,CD52,CD83,CEP55,CLDND1,CNN1,CNTN1,COL14A1,CP,CPM,CRYBG1,CTSS,CXCL2,CXCR4,CYBA,DAB2,DAPK1,DEPTOR,DSTN,EDN1,EIF4E,F13A1,FAM43A,FBP1,FCGR1A,FCGR2A,FERMT2,FZD1,GIMAP2,GMFG,GULP1,HDAC9,HLA-DRA,HP,ICAM1,IER3,IGLL5,IL7R,ITGA4,ITGA8,ITGAM,KCNT2,KIF20A,KIFAP3,KRT14,LGR6,MARCHF1,MMP7,NAP1L3,N…	113 (11)	10
CLNK	0.131	other	AP1 (complex),CLNK,NFAT (complex)	2	Activated	3.300	1.39E-06	5.00E-03	AIF1,CCL3,CCL4,CCL5,CD86,EDN1,ETS1,ICAM1,MMP12,MMP7,MMP9,PLAUR,PRDM1,RRM2,SLC1A3,SOCS3,SPP1,VCAM1	18 (3)	2
IL4	-0.078	cytokine	IL4	1	Activated	3.302	9.41E-18	1.00E-04	ACP5,ADAM8,ALOX5,ALOX5AP,ANO1,BCAT1,C15orf48,C5AR1,CARD16,CCL18,CCL23,CCL3,CCL4,CCL5,CCR1,CD14,CD163,CD209,CD300A,CD36,CD74,CD83,CD86,CKB,CLEC7A,CLIP1,CSF2RB,CSTA,CTSC,CXCL16,CXCR4,CYBB,FCER1G,FCGR1A,FCGR3A,GPLD1,HK2,HLA-DMA,HLA-DMB,HLA-DPA1,HLA-DQB1,HLA-DRA,HLA-DRB1,HLA-DRB5,HOPX,HP,ICAM1,IFI30,IGHG1,IGHG2,IGHG4,IL10RA,IL1RN,IL2RG,IL31RA,IL32,IL7R,IRF8,ITGA1,ITGAL,ITGAX,ITGB2,JAK2,JCHAIN,KMO,LCP…	106 (1)	1
MIR31HG	-0.097	other	MIR31HG,NEIL2,NFKB (complex),YBX1	3	Activated	3.311	6.68E-10	4.93E-02	ABCD3,ABCG1,ADAMTS9,ADRA2A,ALDH1B1,APOE,BAG2,BAMBI,BCL2A1,CASP1,CCL4,CCL5,CCL8,CD74,CD83,CD86,CTSB,CXCL2,CXCL5,CXCR4,CYBB,ENPP1,ETS1,FABP5,FCGR1A,FGF2,GPR34,HDAC9,HLA-DRA,ICAM1,IER3,IL10RA,IL1RN,IL32,IL7,IL7R,ITGAL,KYNU,MMP12,MMP9,MYLK,ODC1,PLAUR,PRDM1,RRM2,SAA1,SELPLG,SH3RF1,SLC16A3,SLC2A12,SOCS3,SPP1,TFEC,TLR2,TNFAIP3,TNFSF10,VCAM1	57 (4)	4
LTA	0.117	cytokine	CEBPB,hyaluronic acid,LIF,LTA,LTBR,NFKB (complex),NFKB (family),STAT6	2	Activated	3.314	3.99E-15	2.86E-02	ABCD3,ABCG1,ADAMTS9,ADRA2A,ALDH1B1,ALOX5AP,ANO1,ANPEP,APCDD1,APOE,BAG2,BAMBI,BARD1,BCL2A1,BLNK,C1QA,C1QC,C2,C3AR1,CASP1,CCL19,CCL3,CCL4,CCL5,CCL8,CCR1,CD14,CD83,CDKN3,CNN1,CP,CTPS1,CTSB,CTSC,CXCL16,CXCL2,CXCL5,CXCR4,DAB2,DAPK1,DTL,EMCN,ENPP1,ETS1,FABP5,FBP1,FCGR2A,FCGR3A,FRK,FZD1,GNA15,GPR34,GRAMD2B,HCK,HDAC9,HK2,HLA-DMA,HLA-DMB,HMMR,HP,ICAM1,IGHG1,IGKC,IL11RA,IL31RA,IL32,IL7,IL7R,ITGAL,JAK2,KMO,…	118 (8)	8
Hbb-b2		enzyme	Hbb-b2	1	Activated	3.317	1.02E-07	1.00E-04	C1QA,CD74,CLEC7A,CYBA,CYBB,IL10RA,IL2RG,ITGAM,LY86,NCF2,TLR2	11 (1)	1
SELPLG	0.963	other	SELPLG	1	Activated	3.317	7.35E-07	2.00E-04	BCL2A1,CCL3,CCL4,CXCL2,CXCR4,CYP1B1,HAVCR2,HCK,ITGAM,PLAUR,SERPINB9	11 (1)	1
Rpl-1 (includes others)		other	PRKCD,Rpl-1 (includes others),STAT3	2	Activated	3.347	2.82E-11	4.10E-02	ABCA1,AIF1,AMPD3,BCL2A1,CALHM6,CCL5,CCR1,CD163,CD209,CD4,CD86,CEMIP,CEP70,CHI3L1,CP,CTSB,CXCL14,CXCL16,CXCR4,EDN1,ETS1,FCER1G,FEM1B,FGF2,FZD1,GPR65,GPRC5A,HAVCR2,HP,ICAM1,IFI30,IL10RA,IL1RN,IL2RG,IL32,IL7,IL7R,ITGAM,ITGB2,JAK2,JCHAIN,MAF,MAFB,MAP2,MMP7,MMP9,ODC1,PALMD,PDLIM7,PECAM1,PGR,PPP1R9A,PRDM1,PTAFR,PTPN6,RRAS2,RRM2,RUNX2,SAA1,SERPINA1,SGK1,SLC16A1,SLC1A3,SLC22A3,SOCS3,SPP1,TLR2,TRPC1,VCAM1…	70 (3)	2
Ccr5		G-protein coupled receptor	BID,CASP8,Ccr5,CXCR3,EIF4EBP1,MTOR,MTORC1 (complex),NFKB (complex),PDK1	2	Activated	3.349	1.47E-11	4.85E-02	ABCD3,ABCG1,ACADL,ADAMTS9,ADRA2A,ALDH1B1,APOE,ARL4C,BAG2,BAMBI,BCL2A1,C3AR1,C5AR1,CAB39L,CCL3,CCL4,CCL5,CCL8,CD74,CD83,CD86,CSF1R,CTSB,CTSS,CXCL2,CXCL5,CXCR4,CYBB,DMD,ENPP1,ETS1,FABP5,FCGR1A,GPR34,HDAC9,HK2,ICAM1,IER3,IL10RA,IL32,IL7R,ITGAL,ITGAM,ITGAX,KRT14,KYNU,MAF,MAP2,MMP12,MMP9,MYLK,ODC1,P2RX7,PAG1,PLAUR,PRDM1,PTPN11,PYGB,S100A9,SAA1,SELPLG,SGCB,SH3RF1,SLC16A3,SLC2A12,SOCS3,SPP1,SYNE1,TFEC,T…	75 (9)	9
stibogluconic acid		chemical drug	PTPN11,SRC,STAT1,stibogluconic acid	2	Activated	3.355	9.26E-10	1.90E-02	ABCA1,ABCG1,C4B,CALHM6,CASP1,CCL3,CCL5,CD14,CD86,CTSB,CTSS,CX3CR1,CXCL2,CYBB,EDN1,ENY2,FCER1G,FCGR1A,FGF2,HAVCR2,HP,IFI30,IL31RA,IRF8,ITGAX,JAK2,LY96,MARCKS,MMP12,MMP9,OLFM4,PECAM1,PERP,PHACTR1,PLN,POSTN,SAA2,SLAMF8,SOCS3,SPP1,SUB1,TNFRSF11A,TNFSF10,UCP2,VCAM1,VSIG4,ZEB1	47 (4)	3
E. coli lipopolysaccharide		chemical - endogenous non-mammalian	E. coli lipopolysaccharide	1	Activated	3.357	2.96E-08	2.00E-04	CCL3,CCL4,CCL5,CCL8,CD83,CD86,CXCL5,ICAM1,IL32,MMP9,S100A9,SOCS3,TREM1,TREM2,VCAM1	15 (1)	1
M-MITF dimer:BAF complex:TYR gene		complex	ACTB,ARID1A,M-MITF dimer:BAF complex:TYR gene,MITF,SMARCA2,SMARCA4,SMARCB1,SMARCC1,SMARCD3,SMARCE1,SS18,TYR	2	Activated	3.372	2.21E-16	2.00E-04	ABCA1,ABRACL,ACP5,ALOX5,AMPH,ANKH,ANO1,APOE,ARHGAP30,ARID5B,ARRB2,BAMBI,BMPR1B,C1orf74,CARD16,CASP1,CCR1,CD163,CD28,CD36,CD52,CD83,CEP55,CLDND1,CNN1,CNTN1,COL14A1,CP,CPM,CRYBG1,CTSS,CXCL2,CXCR4,CYBA,DAB2,DAPK1,DEPTOR,DSTN,EDN1,EIF4E,F13A1,FAM43A,FBP1,FCGR1A,FCGR2A,FERMT2,FZD1,GIMAP2,GMFG,GULP1,HDAC9,HLA-DRA,HP,ICAM1,IER3,IGLL5,IL7R,ITGA4,ITGA8,ITGAM,KCNT2,KIF20A,KIFAP3,KRT14,LGR6,MARCHF1,MMP7,NAP…	114 (12)	11
IL2	0.055	cytokine	IL2	1	Activated	3.394	8.72E-09	1.98E-02	ABCA1,ADAM8,BCL2A1,CAMK2N1,CCL3,CCL4,CCR1,CD74,CD83,CD86,CSF1R,CTSC,CX3CR1,CXCR4,CYTH4,CYTIP,DENND2D,EDN1,ETS1,FCGR3A,GPLD1,HAVCR2,HCK,HLA-DPA1,HLA-DQB1,HLA-DRA,HLA-DRB1,HLA-DRB5,HOPX,ICAM1,IL1RN,IL7R,ITGA1,ITGA4,LAPTM5,LCP2,MAF,MMP9,PIP5K1B,PPP2R2B,PRDM1,PTPN6,PTPRC,PTPRJ,SLAMF7,SOCS3,TLR2,TNFRSF17,TNFSF10,UBE2W	50 (1)	1
SLC9A1	0.116	ion channel	CAMKII (complex),MMP2,MMP9,P38 MAPK (family),ROCK (family),SLC9A1	2	Activated	3.394	4.21E-11	6.10E-03	ABCA1,ACP5,C1QA,CARMIL1,CCL3,CCL8,CD36,CD52,CD74,CD83,CD86,CNN1,CSF2RB,CTSB,CX3CR1,CXCL2,CXCR4,CYBB,DLG1,DMD,EDN1,ETS1,HK2,ICAM1,IER3,IL2RG,IL32,IL7R,ITGA4,JAK2,MMP12,MMP9,NABP1,NPR1,PLA2G7,PLAUR,POSTN,PRDM1,RUNX2,SERPINA1,SERPINE2,SGK1,SOCS3,SPP1,TLR2,TMEM176A,TNFSF10,TYROBP,VCAM1,XPR1	50 (6)	6
hydroxyurea		chemical drug	BCL2,BLM,BRCA1,CDK1,CREB (family),CREB1,E2F4,hydroxyurea,IKK (complex),MAPK14,MDM2,NFKB (complex),P38 MAPK (family),PLA2G4A,PRKAA (family),PTGS2,RB1,RELA,RPA1,STAT1,TP53	2	Activated	3.406	1.60E-18	2.07E-02	AASS,ABAT,ABCA1,ABCD3,ABCG1,ACADL,ACP5,ACTN2,ADAMTS9,ADCY5,ADRA2A,AIF1,AK3,ALDH1B1,ALOX5,ALOX5AP,APOE,ARRB2,BAG2,BAMBI,BCL2A1,C1QC,C3AR1,C4B,C5AR1,CALHM6,CAMK2N1,CARD10,CCL19,CCL3,CCL4,CCL5,CCL8,CD14,CD28,CD86,CDKN3,CEP55,CHI3L1,CHMP4C,CKB,CKS2,CLEC7A,CLIC4,CNN1,COL13A1,COL14A1,CORO1A,COX11,CP,CSF1R,CTSS,CX3CR1,CXCL2,CXCL5,CYBB,CYP1B1,DAB2,DAPK1,DLG1,DMPK,DNAJB4,DNAJB5,DOCK8,DSTN,EDN1,ELN,ENPP1,E…	207 (21)	21
CLATHRIN (complex)		complex	CLATHRIN (complex),CLTC,NFKB (complex),SMAD2	2	Activated	3.414	2.80E-10	3.53E-02	ABCD3,ABCG1,ADAMTS9,ADRA2A,ALDH1B1,APOE,BAG2,BAMBI,BCL2A1,CASP1,CCL3,CCL4,CCL5,CCL8,CD74,CD83,CD86,CXCL2,CXCL5,CXCR4,CYBB,ENPP1,ETS1,FABP5,FCGR1A,GPR34,HDAC9,ICAM1,IER3,IL10RA,IL1RN,IL32,IL7R,ITGAL,KYNU,LEFTY2,MMP9,MYLK,ODC1,PLAUR,PRDM1,RUNX2,SAA1,SELPLG,SERPINE2,SH3RF1,SLC16A3,SLC2A12,SOCS3,SPP1,TFEC,TLR2,TNFAIP3,TNFSF10,TNFSF13B,TPM1,TPM2,VCAM1	58 (4)	3
RNF11	-0.420	enzyme	BLM,NFKB (complex),RNF11,SMURF2,TRAF6	2	Activated	3.414	2.80E-10	2.94E-02	ABCD3,ABCG1,ADAMTS9,ADRA2A,ALDH1B1,APOE,BAG2,BAMBI,BCL2A1,CASP1,CCL3,CCL4,CCL5,CCL8,CD74,CD83,CD86,CXCL16,CXCL2,CXCL5,CXCR4,CYBB,ENPP1,ETS1,FABP5,FCGR1A,GPR34,HDAC9,ICAM1,IER3,IL10RA,IL1RN,IL32,IL7R,ITGAL,KALRN,KYNU,MMP9,MYLK,NCF2,ODC1,PAG1,PARM1,PLAUR,PRDM1,RUNX2,SAA1,SELPLG,SH3RF1,SLC16A3,SLC2A12,SOCS3,SPP1,TFEC,TLR2,TNFAIP3,TNFSF10,VCAM1	58 (5)	5
USPL1	0.195	peptidase	HISTONE H3 (family),NFKB (complex),USPL1	2	Activated	3.434	5.32E-10	2.54E-02	ABCD3,ABCG1,ADAMTS9,ADRA2A,ALDH1B1,APOE,BAG2,BAMBI,BCL2A1,CASP1,CCL3,CCL4,CCL5,CCL8,CD74,CD83,CD86,CXCL2,CXCL5,CXCR4,CYBB,ENPP1,ETS1,FABP5,FCGR1A,GPR34,HDAC9,IER3,IL10RA,IL1RN,IL32,IL7R,ITGAL,KYNU,MMP9,MYLK,ODC1,PGR,PLAUR,PRDM1,RRM2,SAA1,SELPLG,SGK1,SH3RF1,SLC16A3,SLC2A12,SOCS3,SPP1,TFEC,TLR2,TNFAIP3,TNFSF10	53 (3)	2
CpG oligonucleotide		chemical drug	CpG oligonucleotide	1	Activated	3.441	9.59E-08	9.00E-04	ABCA1,C2,C5AR1,CCL4,CCR1,CD14,CD36,CD83,CD86,ICAM1,ITGAX,MARCO,MSR1,POU2AF1,SYK,TLR2,TNFRSF17,TNFSF10,TNFSF13B	19 (1)	1
IL12RB2/IL23R (family)		group	ADAR,BCL2,BCL2L11,BCR-ABL1,BHLHE40,BTK,CALMODULIN (family),CCR2,CDC42,CDKN1B,EGFR,ERBB2,ERBB3,ERK1/2 (family),GSK3B,HOXA10,HRAS,IFNAR1,IFNGR1,IKB (family),IL12 (family),IL12RB2,IL12RB2/IL23R (family),IL13RA1,IL23R,IL6ST,IRF8,IRS1,IRS2,JAK (family),JAK1,JAK2,LEPR,MAPK (family),MAPK1,MAPK3,NCF1,NFKB (complex),NFKB1,NFKB1-RELA (complex),OSMR,P38 MAPK (family),PI3K (complex),PIP5K1C,PLCG1,PLD1,PRDM1,…	3	Activated	3.444	2.35E-18	3.00E-03	ABCD3,ABCG1,ACADL,ADAM28,ADAM8,ADAMTS9,ADARB1,ADRA2A,AFF3,AGTR1,ALDH1B1,ALOX5,ALOX5AP,AMPD3,ANKH,ANO1,ANPEP,APCDD1,ARHGAP15,ARL4A,BAMBI,BARD1,BLNK,BTC,C15orf48,C1QA,C1QB,C1QC,C3AR1,C4B,C5AR1,CAPG,CASP1,CCL3,CCL4,CCL5,CCL8,CCR1,CD163,CD209,CD28,CD36,CD37,CD4,CD48,CD53,CD74,CD84,CDC37L1,CDK8,CDKN3,CEP70,CHI3L1,CKS2,CLEC2B,CLEC5A,CLEC7A,CNTN1,COL14A1,CP,CRYBG1,CSF1R,CSF2RB,CTSB,CTSS,CTSZ,CX3CR1,CXCL…	228 (71)	69
glutathione-4-hydroxynonenal		chemical reagent	AP1 (complex),glutathione-4-hydroxynonenal,NFKB (complex),PKC (family)	2	Activated	3.447	7.98E-12	2.56E-02	ABCA1,ABCD3,ABCG1,ADAMTS9,ADRA2A,ALDH1B1,APOE,BAG2,BAMBI,BCL2A1,CASP1,CCL3,CCL4,CCL5,CCL8,CD36,CD4,CD74,CD83,CD86,CNN1,CTSB,CXCL2,CXCL5,CXCR4,CYBB,DMD,EDN1,ENPP1,ETS1,FABP5,FCGR1A,FGF2,GPR34,HDAC9,ICAM1,IER3,IL10RA,IL1RN,IL32,IL7R,ITGAL,KYNU,LIPA,MMP12,MMP7,MMP9,MYLK,NR4A3,ODC1,PLAUR,PRDM1,RRM2,SAA1,SELPLG,SH3RF1,SLC16A3,SLC2A12,SOCS3,SPP1,TFEC,TLR2,TNFAIP3,TNFRSF11A,TNFSF10,VCAM1	66 (4)	3
[truncated: 223 more rows]
