# Supplementary material for: Endothelial MerTK impairment accelerates the development of atherosclerosis
Source: Redox Biol. 2025 Sep 11;87:103861. doi: 10.1016/j.redox.2025.103861 (PMC12628026; doi:10.1016/j.redox.2025.103861)
Supplement: Multimedia component 1 [file mmc1.zip › Supplement data/IPA Human Microarray GSE28829/Upstream regulators- from inhibited .xls]

## Sheet: Sheet0
© 2000-2025 QIAGEN. All rights reserved.
Upstream Regulator	Expr Log Ratio	Molecule Type	Predicted Activation State	Activation z-score	p-value of overlap	Target Molecules in Dataset	Mechanistic Network
methylprednisolone		chemical drug	Inhibited	-5.218	3.49e-31	ABAT,ALDH3A2,ANPEP,ARL4A,BLNK,C1QB,CCL3,CCL4,CD180,CD36,CD74,CTSC,CTSS,CYBB,DAB2,DMD,FABP5,FCGR2B,IGHA1,IGHA2,IGHG1,IGHG2,IGHG4,IGHM,IGHV1-18,IGHV1-2,IGHV1-69D,IGHV3-15,IGHV3-21,IGHV3-23,IGHV3-30,IGHV3-33,IGHV3-48,IGHV3-7,IGHV4-34,IGHV4-39,IGHV4-59,IGKC,IGKV1-12,IGKV1-16,IGKV1-17,IGKV1-27,IGKV1-33,IGKV1-39,IGKV1-8,IGKV2-28,IGKV3-11,IGKV3-15,IGKV3-20,IGKV4-1,IGLC1,IGLC2,IGLC3,IGLV1-40,IGLV1-44,IGL…	228 (7)
SB203580		chemical drug	Inhibited	-4.578	7.13e-08	ACP5,ADAMTS9,ALOX5AP,AQP9,C3AR1,C4A,CCL3,CCL4,CCL5,CCL8,CD28,CD83,CD86,CX3CR1,CXCL5,CYP1B1,FYB1,GK,HK2,ICAM1,IER3,IL1RN,ITGA4,ITGAM,LIMS1,LMOD1,MMP12,MMP9,MYOCD,NPR1,NR4A3,PALLD,PATJ,PLAUR,POSTN,RUNX2,SERPINB9,SGK1,SOCS3,SPP1,TGFB2,TLR2,TNFSF10,TNFSF8,TREM1,UCP2,VCAM1,VSIG4	303 (17)
CITED2	0.314	transcription regulator	Inhibited	-4.345	4.39e-06	ADAP2,ARL4A,C15orf48,C5AR1,CALHM6,CD86,CYBB,HOPX,ICAM1,IL1RN,IRF8,ITGA4,KYNU,LCP2,LEFTY2,MARCHF1,NUB1,RGS1,SLAMF7,SLAMF8,SLC1A3,TAGAP,TLR7,TNFAIP3	232 (11)
LY294002		chemical drug	Inhibited	-4.324	4.48e-10	ABCA1,ALOX5AP,ANPEP,APOE,CCL18,CCL5,CCL8,CCR1,CD14,CD36,CD74,CD83,CD86,CHML,CKS2,CP,CXCL16,CXCL2,CXCL5,ETS1,FGF2,FRK,GK,HAVCR2,HK2,HLA-DRB1,ICAM1,IER3,IGHM,IL1RN,IL32,ITGAM,MAF,MAP2,ME1,MMP9,MYEF2,NR4A3,PECAM1,PLAA,POSTN,PTPRJ,RAP1A,RGS1,RUNX2,SCD,SGK1,SLA,SOCS3,SPP1,SYK,TLR2,TNFAIP3,TNFSF8,TOP2A,TREM1,VCAM1,ZEB1,ZWINT	330 (18)
N-acetyl-L-cysteine		chemical drug	Inhibited	-4.322	2.04e-08	ACP5,BCL2A1,CASP1,CCL3,CCL4,CCL5,CD36,CD86,CXCL2,CXCR4,CYBA,CYBB,EDN1,FGF2,HK2,HLA-DRA,ICAM1,ITGA4,ITGAM,KYNU,LY96,MMP9,MSR1,MYOCD,NCF2,PGR,PLAUR,RUNX2,SLC16A1,SPP1,TNC,VCAM1	290 (15)
INSIG1	-0.182	other	Inhibited	-4.123	8.98e-07	ABCA1,ABCG1,ALOX5AP,APOC1,APOE,CCL5,CLEC7A,CXCR4,FABP5,IRF8,LIPA,MARCO,PLA2G7,PTGS1,S100A9,SELPLG,UCP2,VNN1	201 (7)
IRF2BP2	-0.339	transcription regulator	Inhibited	-3.846	6.43e-13	C5AR1,CCL5,CCR1,CD14,CD180,CD52,CD53,CSF2RB,CYP1B1,CYTIP,FYB1,IGHM,IL2RG,JCHAIN,LY86,MYBL1,NR4A3,PILRA,PLEK,SLA,SLAMF7,VCAM1
PD98059		chemical - kinase inhibitor	Inhibited	-3.634	4.55e-08	ABCA1,AGTR1,ALOX5AP,ANPEP,CCL19,CCL3,CCL4,CCL5,CCR1,CD14,CD36,CD37,CD4,CD74,CD83,CD86,CTSB,CXCL5,CXCR4,CYP1B1,DCBLD2,EDN1,ELN,ETS1,FGF2,GLS,ICAM1,IER3,IL1RN,ITGA4,ITGAM,ITGAX,ITGB2,MMP12,MMP7,MMP9,MSR1,MYOCD,NFYB,ODC1,PAWR,PEG3,PGR,PLAUR,POSTN,PTAFR,RGS1,RRM2,RUNX2,SOCS3,SPP1,TLR2,TNFRSF11A,TOP2A,VCAM1	313 (15)
curcumin		chemical drug	Inhibited	-3.609	0.00301	ABCA1,ABCG1,ALOX5,APOE,CCL5,CD36,CD86,CR1,CXCR4,DAPK1,EDN1,EIF4E,ETS1,FGF2,ICAM1,ITGAM,MAP2,MMP7,MMP9,PDE3B,RUNX2,SOCS3,TLR2,TNFRSF11A,TOP2A,UCP2,VCAM1	358 (20)
TRIM38	0.233	other	Inhibited	-3.303	3.96e-08	CCL5,CD36,CD86,COL4A5,CXCR4,HMMR,ICAM1,IL2RG,IL7R,ITGA4,ITGAM,ITGB2,PTPRC,TLR2,TLR8,TNC,TNFAIP3,TNFRSF11A,VCAM1	284 (15)
TRIM26	-0.233	enzyme	Inhibited	-3.302	2.04e-05	CCL5,CLEC5A,CLEC7A,CXCL14,CXCL16,ICAM1,IL7,PTGS1,TLR2,TLR7,TLR8
U0126		chemical drug	Inhibited	-3.265	1.33e-05	ALDH1L1,CCL3,CCL4,CCL5,CD36,CSF1R,CXCL2,CXCL5,CXCR4,CYBB,CYP1B1,DAB2,EDN1,ELN,ENPP4,ETS1,FGF2,GLS,GPR34,GRIA2,ICAM1,IER3,IGHA1,IGHM,ME1,MMP12,MMP9,NR4A3,PAWR,PECAM1,PGR,PLAUR,POSTN,PTPRJ,RAC2,RUNX2,S100A9,SGK1,SOCS3,SPP1,SVIL,SYK,TGFB2,TLR2,TPM1,TPM2,VCAM1,ZWINT	309 (17)
immethridine		chemical reagent	Inhibited	-3.162	5.1e-09	C5AR1,CD14,CFI,CTSS,FCGR1A,HP,SIGLEC1,SOCS3,SPP1,VCAM1
SOCS1	0.297	other	Inhibited	-3.083	0.0455	AEBP2,BCL2A1,CCL3,CD86,CXCL2,FCER1G,ICAM1,JAK2,MMP12,PTPN11,SOCS3,VCAM1
ETV6-RUNX1		fusion gene/product	Inhibited	-3.04	1.49e-12	ABCG1,ALOX5,ALOX5AP,ANO1,ARHGAP18,ARRB2,CCL5,CD48,CD83,CHI3L2,CLIP1,CORO1A,CYBA,CYBB,DSTN,FABP5,FAM43A,FERMT2,GIMAP4,GNA15,ICAM1,IER3,IFI30,IL7,IRF8,ITGA4,ITGAL,ITGB2,JAK2,LCP2,LST1,MMP9,MYLK,PAG1,PDLIM5,PECAM1,PTPRC,RAC2,SDK2,SEMA6A,SPP1,TAX1BP1,TNFSF10,TPM1,TRAC	250 (7)
SRF	-0.418	transcription regulator	Inhibited	-3.022	0.000346	ACTG2,ANKRD6,ANO1,CCL5,CNN1,CPM,CXCR4,CYBB,DMD,DSTN,ETS1,FABP5,FERMT2,IGHM,ITGA1,ITGAM,LMCD1,LMOD1,MGAT4A,MMP9,MPPED2,MYLK,MYOCD,PDLIM7,RAMP1,S100A9,SVIL,TNC,TPM1,TPM2,VCL	389 (16)
APOE	1.924	transporter	Inhibited	-3.016	1.85e-13	ABCA1,ABCG1,ACADL,APOE,C1QA,C1QB,C1QC,C2,C3AR1,C5AR1,CASP1,CCL5,CD36,CD86,CSF2RB,CTSB,CTSS,CXCL16,CYBB,EDN1,FABP5,FCGR1A,GRIA2,GRIA3,HMMR,ICAM1,IL10RA,IL1RN,ITGAM,ITGAX,JAK2,KCNAB1,LIPA,MAP2,MMP9,MSR1,MYOCD,NCF2,NPNT,PHACTR1,S100A9,SLC16A1,SOCS3,SORBS1,SPP1,TIAM1,TLR2,TPM2,TREM2,UCP2,VCAM1	339 (18)
olitigaltin		chemical drug	Inhibited	-3	2.66e-07	C1QA,C1QB,C1QC,C3AR1,CD84,CX3CR1,ICAM1,SIGLEC1,TREM2
alpha-ketoglutaramate		chemical - endogenous mammalian	Inhibited	-2.985	0.000566	ADAM8,CLIP1,CYBB,IL11RA,MMP9,NCF2,RGS1,TREM1,TREM2
DDX5	-0.246	enzyme	Inhibited	-2.961	0.138	CXCL2,CXCR4,EDN1,IL1RN,IL32,ITGB2,MMP9,PIK3CG,TLR2
SIRT1	-0.314	transcription regulator	Inhibited	-2.96	0.00453	ABCA1,ABCG1,ACADL,ANO1,APOC1,CA12,CCL5,CD36,CD74,CD83,CORO1A,HCK,HK2,ICAM1,IGHM,IL2RG,JCHAIN,KALRN,LAPTM5,MAF,MMP9,NEGR1,NF1,NLGN1,NPNT,RUNX2,SOCS3,UCP2,VCAM1,ZEB1	388 (23)
Z-LLL-CHO		chemical - protease inhibitor	Inhibited	-2.955	0.0294	BCL2A1,CCL5,CTSB,DMD,DOCK2,EIF4E,ETS1,FGF2,ICAM1,IER3,LMOD1,MMP9,NCF2,ODC1,PGR,PPM1A,PRDM1,PRKAA2,PTPN6,RUNX2,SOCS3,SUB1,SUGT1,TREM1,VAMP8,VCAM1
Irgm1		enzyme	Inhibited	-2.945	0.0032	CCL5,CRYBG1,CXCL16,DTL,KIF20A,NCAPG,RRM2,TLR2,TRIM14	152 (10)
MYOCD	-0.947	transcription regulator	Inhibited	-2.913	0.0143	ACTN2,ANO1,CASQ2,CNN1,KCNJ3,LMOD1,MYLK,MYOCD,TPM1
GRN	0.789	growth factor	Inhibited	-2.879	4.5e-14	AIF1,APOC1,APOE,C1QA,C1QB,C1QC,C3AR1,CCL3,CCL4,CD14,CD300A,CD74,CD84,CLEC7A,CSPG4,CTSB,CTSS,CTSZ,CX3CR1,CYBA,DOK3,GPR34,HLA-DRA,HLA-DRB1,ICAM1,IRF8,ITGAX,ITGB2,LIPA,MS4A4A,MS4A6A,PECAM1,SCOC,SLCO2B1,SPP1,TREM2,TYROBP	328 (15)
methotrexate		chemical drug	Inhibited	-2.871	0.000151	ABCA1,ABCD3,ANKH,APOC1,C1QB,C2,C7,CCL19,CCL3,CCL4,CCL5,CCL8,CD28,CFI,CSF1R,CTSS,ICAM1,ITGA1,LY96,PFN2,SCD,SOCS3,SPP1,VCAM1	281 (16)
KMT2D	0.22	transcription regulator	Inhibited	-2.864	0.0207	ADCY5,ADGRA3,BAG2,BVES,CCDC91,CD74,CSPG4,GK5,GKAP1,HOPX,IL10RA,LARP1B,MMP9,PCDH7,PPP2R2B,RIMKLB,SYDE2,TCEAL1
levodopa		chemical - endogenous mammalian	Inhibited	-2.862	0.0813	AIF1,AMIGO2,ARRB2,C1QA,CA12,CAPG,CTSB,CTSC,CTSZ,CYTH4,DLGAP1,FEM1B,GKAP1,GRIA2,IER3,IL11RA,KCNAB1,KLHL6,LAPTM5,MTURN,NCF4,PARM1,PDZD2,PFN2,PIK3CG,PLEK,RAMP1,RERG,SCUBE3,SLC10A4,SLMAP,SUB1,SYNE1,TIAM1,TPM2,UNC13C,VMP1,ZEB1
dopamine		chemical - endogenous mammalian	Inhibited	-2.813	0.489	CCDC146,CCL19,CCL5,LMOD1,MAP2,NR4A3,SLC1A3,TNFAIP3
tempol		chemical drug	Inhibited	-2.804	0.000156	CYBA,ICAM1,MMP9,PLAUR,SGK1,SPP1,UCP2,VCAM1	224 (17)
Bay 11-7082		chemical - kinase inhibitor	Inhibited	-2.793	0.000711	ABCA1,BCL2A1,CASP1,CCL5,CD83,CHI3L1,ICAM1,MMP7,MMP9,TLR2,TNFSF10,VCAM1	264 (13)
JQ1		chemical reagent	Inhibited	-2.771	0.000389	ACP5,AMPD3,CD4,CXCL5,CXCR4,HAVCR2,HLA-DMB,PRDM1,PTGS1,ROR1,RRM2,SDK2,SLAMF8,SOCS3,SPP1,TLR2,TNFAIP3,TNFSF10,TOP2A	329 (18)
IL1RN	1.36	cytokine	Inhibited	-2.726	0.0174	CTSS,CXCL5,HDAC9,HLA-DQB1,ICAM1,IL32,MMP9,S100A9,SPP1,THEMIS2,TNFSF10
VCAN	0.092	other	Inhibited	-2.724	0.00822	ADAMTS9,APOE,CASP1,CASQ2,CYBA,ELN,FABP5,ICAM1,IL1RN,IRF8,MMP9,TPM1,VCAM1,VCL	311 (18)
TGFBR1	-0.427	kinase	Inhibited	-2.704	0.00282	C1QA,C1QB,C3AR1,CCR1,CD86,EDN1,ID4,IL1RN,IL7,ITGB2,LEFTY2,TLR7	347 (17)
SPRY2	-0.03	other	Inhibited	-2.692	1.04e-06	ADAM8,CAB39L,CXCR4,ETS1,FCER1G,IKZF1,IL10RA,IL2RG,ITGB2,LCP1,LY96,PLAUR,PRDM1,RBP4,SPP1,TLR8,TPH1,ZEB1	355 (21)
PSEN1	0.366	peptidase	Inhibited	-2.667	0.000114	ABCG1,AIF1,AMPH,APOE,ARL11,C1QA,C1QB,C1QC,C3AR1,CCL5,CD74,CFL2,CKB,CTSC,CTSS,CTSZ,CX3CR1,CYTIP,DSTN,EIF5A2,EPM2A,MAP2,MMP9,MSR1,PAK3,RHOQ,RYR2,RYR3,SCD,SELPLG,TLR2,TPM1,TPM2	368 (22)
simvastatin		chemical drug	Inhibited	-2.659	0.000172	ABCA1,ABCG1,ACP5,APOE,C5AR1,CCL3,CD14,CYBB,EDN1,ICAM1,ITGAL,ITGB2,MMP9,NCF2,PECAM1,PHACTR1,SOCS3,SOCS4,SPP1,TLR2,TPM1,VCAM1	276 (18)
GLB1	0.246	enzyme	Inhibited	-2.646	3.48e-06	C1QA,C1QB,C1QC,CTSB,CTSZ,TREM2,TYROBP
NCSTN	-0.209	peptidase	Inhibited	-2.646	0.000351	CD14,CD84,CSF1R,CSF2RB,FCER1G,IRF8,NCF4	200 (7)
HOXA3	-0.511	transcription regulator	Inhibited	-2.646	0.00549	ALOX5,EVI2A,IKZF1,ITGA4,PIK3CG,PLEK,RAC2	141 (7)
halofuginone		chemical drug	Inhibited	-2.646	0.0226	ACP5,CKB,CP,CTSS,ELN,MMP9,NLGN1,PLCB4,SAA1,SLC39A8,SPP1,VCAM1
alefacept		biologic drug	Inhibited	-2.646	0.00863	CCL5,CD52,CYBA,FCGR3A,HOPX,IL7R,SOCS3
TEAD (family)		group	Inhibited	-2.646	0.000286	HLA-DMA,HLA-DMB,HLA-DPA1,HLA-DQB1,HLA-DRA,HLA-DRB1,HLA-DRB5,POSTN
TSC1	-0.156	other	Inhibited	-2.63	0.327	ANO5,CTSB,CXADR,DMD,NKD1,OLFM4,RYR3,SPP1
Go 6976		chemical drug	Inhibited	-2.607	0.0155	ABCA1,CCL5,CD83,CYBB,ETS1,MMP9,VCAM1
CTLA4	0.207	transmembrane receptor	Inhibited	-2.607	0.017	CD83,CD86,ICAM1,ITGAX,PRDM1,PTPRJ,TOP2A
ZFP36	0.112	transcription regulator	Inhibited	-2.6	3.27e-05	CCR1,CD36,CTSS,CYBB,ICAM1,IER3,PLAUR,PRDM1,S100A9,SOX6,SPP1,TLCD4,TNFRSF11A,TOP2A,VCAM1	293 (15)
mir-30 (includes others)		microRNA	Inhibited	-2.598	0.0202	ADRA2A,ARID5B,JAK2,PRDM1,RUNX2,SOCS3,TNFSF13B
eplerenone		chemical drug	Inhibited	-2.595	0.000536	CYBA,CYBB,EDN1,ICAM1,MMP9,SPP1,VCAM1	337 (19)
tripterine		chemical - endogenous non-mammalian	Inhibited	-2.592	0.00377	CXCL2,HSPA4L,ICAM1,IL32,MMP9,TNFAIP3,VCAM1	216 (12)
valsartan		chemical drug	Inhibited	-2.577	0.000135	CD163,CTSS,CYBA,CYBB,EDN1,FGF2,ICAM1,POSTN,SPP1,UBE2V2	369 (23)
SCARB1	0.651	transporter	Inhibited	-2.574	0.000586	ABCA1,ABCG1,APOE,CCL5,ICAM1,IL1RN,SPP1,VCAM1	262 (16)
USP18	0.187	peptidase	Inhibited	-2.537	9.08e-06	ACP5,CASP1,CCL3,CCL3L3,CCL4,CCL5,CCR1,CSF1R,IL1RN,SGK1,SOCS3,TNFSF10	252 (17)
KCNJ2	0.613	ion channel	Inhibited	-2.53	0.0613	CLIP1,FLNC,IQGAP2,LIMCH1,MICAL2,MYEF2,PHACTR1,RYR2,SHROOM3,SVIL
siponimod		chemical drug	Inhibited	-2.53	1.46e-07	CD86,CHI3L1,GPR34,HAVCR2,IFI30,IKZF1,IRF8,ITGAM,MPP7,NCKAP1L,PTPRC
MRTFB	0.863	transcription regulator	Inhibited	-2.494	2.48e-07	ACTG2,ARID5B,CCL5,CNN1,COL4A5,CXCR4,CYBA,DAB2,DNAJB4,EDN1,EPPK1,FIBIN,GPR37,ITGA11,LIMCH1,MAP2,POSTN,RAMP1,RPS6KA6,S100A9,SEMA3D,SGK1,SORBS1,TGFB2,TLE1,TPM1,VCL	195 (7)
IRGM		enzyme	Inhibited	-2.449	0.221	CXCL2,IL7R,SOCS3,TNFAIP3,TNFSF10,TRIM14
EP4-D		chemical reagent	Inhibited	-2.449	0.0406	CCL19,CCL5,CD74,CTSZ,GIMAP8,PTPN6
TET3	0.657	enzyme	Inhibited	-2.449	0.167	ADAMTS9,CCL5,CCR1,CD86,MSR1,TGFB2,TLR7
ST8SIA1	0.723	enzyme	Inhibited	-2.425	0.000212	C1QA,C1QB,C1QC,C3AR1,C5AR1,MMP9	124 (6)
AS1842856		chemical reagent	Inhibited	-2.425	0.0108	ALOX5,CCL5,ICAM1,IL7R,TNFSF10,VCAM1
salicylic acid		chemical drug	Inhibited	-2.418	0.0129	CCL3,CCL4,CCL5,MMP9,PTGS1,TNFSF10,VCAM1
GPX1	0.723	enzyme	Inhibited	-2.415	0.00652	CD14,CYBB,ICAM1,MMP9,TNFSF10,VCAM1	281 (16)
HIVEP1	0.172	transcription regulator	Inhibited	-2.414	0.0347	FCER1G,IL1RN,LY96,TLR8,TNFAIP3,TNFSF13B
sirolimus		chemical drug	Inhibited	-2.399	0.00702	ACP5,ADAMTS9,BCL2A1,C5AR1,CD209,CD36,CD86,CDK8,COL4A5,CRTAP,CX3CR1,CXCR4,EDN1,FCER1G,FGF2,HK2,ICAM1,ITGAM,ITGAX,JAK2,LILRB2,LILRB4,MAF,MMP7,MMP9,NR4A3,ODC1,OLFM4,PLAUR,POSTN,PYGB,RHOQ,RUNX2,SCD,SCUBE3,SLC41A2,SOCS3,TGFB2,TIAM1,TNC,TOP2A,UCP2,VCAM1,VMP1	319 (16)
PLX5622		chemical drug	Inhibited	-2.395	4.11e-13	AIF1,AMPH,C1QB,C1QC,C3AR1,CAMK2N1,CCL19,CCL5,CCR1,CD14,CLEC7A,CP,CSF2RB,CTSS,CX3CR1,CXCL16,CYBB,CYTH4,FCER1G,FYB1,GRIA2,IL10RA,IL1RN,IL2RG,IL7,ITGAM,ITGAX,ITGB2,LAPTM5,LY86,NCKAP1L,NEGR1,PRKAA2,SELPLG,SLCO2B1,SPP1,TGFB2,TLR2,TNFSF10,TNFSF13B,TREM2,TYROBP
SP600125		chemical drug	Inhibited	-2.39	3.3e-07	ABCA1,ADAMTS9,ALOX5,APOE,CCL3,CCL4,CCL5,CD83,CD86,CPM,CSF1R,CSPG4,CXCL16,CXCL2,CXCL5,CXCR4,FABP5,ICAM1,IL1RN,LAPTM5,MAFB,MMP12,MMP9,PECAM1,PGR,POSTN,RUNX2,SCD,SH3RF1,SLC16A6,SMPDL3A,SOCS3,SPP1,SSBP2,TNFAIP3,TPM1,VCAM1	207 (14)
diphenyleneiodonium		chemical drug	Inhibited	-2.377	0.000576	ALOX5AP,APOE,C1QA,CASP1,CCL5,HK2,MMP12,MMP9,MPI,TREM2,UCP2,ZEB1	368 (21)
ALPHA CATENIN (family)		group	Inhibited	-2.363	3.16e-05	ADAM8,CTSB,EGFL6,ELN,IL2RG,ITGAM,MMP12,MMP9,NKD1,S100A9,SGK1,SOCS3,TNC,TNFAIP3,TSPAN8,VCAM1	247 (13)
bortezomib		chemical drug	Inhibited	-2.356	0.00773	BCL2A1,CASP1,CCL5,CSF2RB,CXCR4,DMD,DNAJB4,ICAM1,IGHM,IGKC,ITGA4,MYOCD,ODC1,PFN2,PGR,PRDM1,TLR7,TLR8,TNFSF10,VCAM1	313 (16)
lactacystin		chemical - protease inhibitor	Inhibited	-2.345	0.511	CXCR4,EIF4E,FBP1,MMP9,RUNX2,SUB1,SYK,THRB,TLR2
TSC2	-0.387	other	Inhibited	-2.335	0.016	ACP5,CP,CTSB,CTSC,CTSS,CTSZ,HK2,JAK2,LAPTM5,LIPA,NKD1,OLFM4,PTPN11,SMPDL3A,SOCS3,TMEM176A,TMEM176B,UCP2,VAMP8
BMPR1A	-0.841	kinase	Inhibited	-2.333	0.0195	BMPR1B,CCL5,CDKN3,CKS2,CSPG4,IL31RA,NEGR1,NUSAP1,SOX6,TGFB2
spermine		chemical - endogenous mammalian	Inhibited	-2.331	1.31e-06	CALHM6,CCL3,CCL4,CCR1,CXCL2,ITGAL,ITGB2,ODC1,RUNX2,TLR2,TNFSF10,TRIM14	339 (23)
tyrphostin AG490		chemical drug	Inhibited	-2.331	0.0037	CCL5,EDN1,FGF2,ICAM1,JAK2,LY96,MMP9,SAA1,SOCS3,SPP1,TNFSF10	265 (16)
spironolactone		chemical drug	Inhibited	-2.298	0.0202	CD163,CXCR4,EDN1,FGF2,ICAM1,KCNMA1,POSTN,RUNX2,SLCO2B1
YAP/TAZ (family)		group	Inhibited	-2.273	0.00147	ACADL,HLA-DMA,HLA-DMB,HLA-DPA1,HLA-DQB1,HLA-DRA,HLA-DRB1,HLA-DRB5	9 (2)
aspirin		chemical drug	Inhibited	-2.269	0.000959	ABCA1,ABCG1,APOE,CCL3,CCL4,CD4,CD86,CXCR4,FBP1,ICAM1,IER3,ITGA1,MCAM,MMP9,NPR1,PECAM1,POSTN,PTGS1,SLC38A1,TNFSF10,VCAM1	211 (11)
PTEN	0.41	phosphatase	Inhibited	-2.253	0.00597	ADAMDEC1,ADAMTS9,ALOX5AP,CA12,CCL5,CD86,CHML,CKS2,COL14A1,CTSB,CTSZ,CX3CR1,CXCL14,CXCR4,EDN1,ETS1,FBP1,GPLD1,HADH,HLA-DMA,ID4,IFI30,IL1RN,ITGA8,LGR6,LIMS1,MCAM,ME1,MFAP3L,MMP9,MPP7,MTURN,OGT,PECAM1,PERP,PPM1A,PPP2R2B,PRDM1,PRKAA2,PTGS1,PTPRC,RAP1A,S100A9,SLCO2B1,SOCS3,SPP1,SYK,TNFSF10,VCAM1,VNN1,ZEB1	331 (18)
RASSF5	0.42	other	Inhibited	-2.236	0.0214	CCL5,CXCL2,MMP9,NAP1L3,RAP1A
SN-011		chemical reagent	Inhibited	-2.236	0.116	CLEC5A,FCGR1A,TNFAIP3,TNFSF10,TRIM14
IKZF2	-0.238	transcription regulator	Inhibited	-2.236	0.019	CD28,CD52,CD53,ICAM1,IL10RA
1,2-dithiole-3-thione		chemical reagent	Inhibited	-2.236	1	DSTN,NCKAP1,PFN2,PSMC2,TPM1
(S,R)-3-(4-hydroxyphenyl)-4,5-dihydro-5-isoxazole acetic acid, methyl ester		chemical reagent	Inhibited	-2.224	0.0239	CCR1,CXCL16,CXCR4,IL7,IL7R
HLX	0.48	transcription regulator	Inhibited	-2.219	0.0169	CTSS,CYP1B1,ICAM1,KYNU,PRDM1
PAEP	0.064	other	Inhibited	-2.219	0.00108	CCL5,CD83,CXCL16,CXCL5,EDN1	228 (12)
B4GALNT1	-0.488	enzyme	Inhibited	-2.219	0.000126	C1QA,C1QB,C1QC,C3AR1,C5AR1
SOD1	-0.117	enzyme	Inhibited	-2.219	7.44e-06	ALOX5,ALOX5AP,APOE,C1QA,C5AR1,CD14,CD36,CD86,CKB,CP,CSF1R,CX3CR1,CXCR4,ICAM1,IL7R,ITGA4,ITGAM,ITGAX,KCNAB1,MMP9,MYBL1,MYOC,P2RX7,PAWR,PECAM1,PLCB4,PTPN21,RUNX2,SIGLEC1,SPP1,TNFAIP3,VCAM1	336 (22)
UCP2	1.05	transporter	Inhibited	-2.219	0.00609	HK2,ITGA4,ITGAL,ITGAM,ITGAX
CBX7	-0.295	other	Inhibited	-2.219	0.0113	CTSS,CYP1B1,KYNU,MMP9,PRDM1
caffeic acid phenethyl ester		chemical drug	Inhibited	-2.215	0.44	CD83,CTSB,ICAM1,TLR2,VCAM1
potassium chloride		chemical drug	Inhibited	-2.213	0.138	AMIGO2,KCNMA1,MYOCD,NR4A3,ODC1,RYR2,SPP1
mir-19 (includes others)		microRNA	Inhibited	-2.213	0.0695	ABCA1,ALOX5,SOCS3,TLR7,TNFAIP3
pyrrolidine dithiocarbamate		chemical reagent	Inhibited	-2.211	0.00142	ABCA1,AMIGO2,BCL2A1,CCL5,CXCL5,CXCR4,HLA-DRA,ICAM1,MMP7,MMP9,PECAM1,TLR2,VCAM1	256 (18)
KL	0.402	enzyme	Inhibited	-2.205	0.222	CYBB,ICAM1,MMP7,MMP9,RUNX2
PTX3	0.647	other	Inhibited	-2.204	0.000235	CCL5,CD86,CX3CR1,ICAM1,MMP12,MMP9,TGFB2,TLR2	275 (15)
fisetin		chemical drug	Inhibited	-2.2	0.0266	ACP5,CCL5,ICAM1,MMP9,TNFRSF11A
vitamin E		chemical drug	Inhibited	-2.2	0.097	CD36,CD53,SPP1,UCP2,VCAM1
resatorvid		chemical drug	Inhibited	-2.191	0.0266	HK2,ICAM1,MMP9,TLR7,VCAM1
N-[(2Z)-3-(4,5-dihydro-1,3-thiazol-2-yl)-1,3-thiazolidin-2-yl idene]-5H dibenzo[a,d][7]annulen-5-amine		chemical reagent	Inhibited	-2.18	0.0354	CYP1B1,FGF2,MMP9,NR4A3,PECAM1,RERG,SPP1,TNFSF10
PSEN2	0.219	peptidase	Inhibited	-2.18	0.0533	C1QA,C1QB,C3AR1,CD74,CTSC,CTSS,CTSZ,CYTIP
celecoxib		chemical drug	Inhibited	-2.18	0.0747	ALOX5,BCL2A1,ICAM1,IL7,MMP9,PECAM1,TLR2,TNFRSF11A,VCAM1
BACH2	-0.375	transcription regulator	Inhibited	-2.159	0.158	MAF,MAFB,PDE3B,PRDM1,S100A9
N-COR (family)		group	Inhibited	-2.157	6.94e-06	ABCA1,C1QA,CCL5,CCR1,CD36,CTSB,CTSS,CXCL14,FZD1,GK,HK2,MBNL1,MCTP1,MMP12,MMP9,PID1,SGK1	381 (19)
AHCY	0.077	enzyme	Inhibited	-2.157	0.0177	CXCR4,DAB2,ICAM1,MMP16,SOX6,TIAM1,TLE1,VCAM1
BCL3	0.524	transcription regulator	Inhibited	-2.144	0.0396	CCL19,CCL5,CD86,ICAM1,IGHM,PLAUR,TNFAIP3
NR5A2	0.912	ligand-dependent nuclear receptor	Inhibited	-2.139	0.000303	C1QB,C3AR1,C5AR1,CXCL16,FZD1,GPR37,HP,ICAM1,IL1RN,IL32,MMP7,MMP9,PGR,SAA1,SGK1,TGFB2,TNFSF10	228 (14)
ESR1	-0.406	ligand-dependent nuclear receptor	Inhibited	-2.131	4.1e-06	AASS,ALOX5,ALOX5AP,APOE,AQP9,ARHGAP18,ARHGEF9,BCAT1,CA12,CAP2,CASQ2,CCL4,CCPG1,CD74,CD83,CDKN3,CEP70,CFL2,CKB,CLEC7A,CNN1,COL13A1,CP,CPM,CTSB,CTSC,CTSS,CXADR,CYP1B1,DAB2,DCBLD2,DLG1,DNAJC21,EDN1,EIF3F,EIF5A2,ELN,ENAH,ENY2,GPR37,GRIA2,GULP1,HACD1,HMGN5,ICAM1,IER3,JAK2,KCNMA1,KIF20A,KLHL13,KRT14,LAPTM5,MAP2,MARCKS,MARK1,MMP9,NCAPG,NCF2,NCKAP1,NF1,NFYB,NLGN1,PALLD,PCDHB4,PCDHB6,PCM1,PDLIM5,PFN2,PGR,…	439 (19)
GCG	0.031	other	Inhibited	-2.127	0.00806	ACADL,ALDH1B1,CTSC,CYBA,ELN,FABP5,FBP1,ME1,NFYB,NR4A3,ODC1,PLXDC2,PPP1R1A,SMPX,ST14,VCAM1	347 (18)
NEU3	0.077	enzyme	Inhibited	-2.121	5.31e-06	C1QA,C1QB,C1QC,CTSB,CTSZ,MMP7,TREM2,TYROBP
troglitazone		chemical drug	Inhibited	-2.118	0.0124	ABCA1,ABCG1,AGTR1,CCL3,CCL5,CD36,CD86,CEP70,CXCL5,ETS1,FABP5,HLA-DRA,HMMR,HP,ICAM1,KRT14,ME1,MMP9,MSR1,NR4A3,PDE3B,PTPN11,SORBS1,SPP1,UCP2,VCAM1
PSMB11		peptidase	Inhibited	-2.111	0.012	BMPR1B,CCL5,CD28,CTSS,IL2RG,ITGAM,PIK3CG,PTPRC,TGFB2,TNFRSF11A,TNFSF10
resveratrol		chemical drug	Inhibited	-2.097	7.92e-05	AIF1,ALOX5,BCL2A1,CCL3,CCL5,CD14,CD86,CSF1R,CX3CR1,CYBB,CYP1B1,DAPK1,EDN1,HMMR,ICAM1,IL7R,ITGA1,ITGAL,MMP9,PGR,PRKAA2,PTPN11,SPP1,TGFB2,TNFRSF11A,VCAM1,ZEB1,ZNF148	365 (20)
dexamethasone		chemical drug	Inhibited	-2.068	3.61e-20	ABCA1,ACADL,ACP5,ACTG2,ADAM28,ADRA2A,AIF1,ALDH1B1,ALDH1L1,ALOX5,ALOX5AP,AMIGO2,AMPD3,ANO1,ANPEP,APOE,ARL4C,ARMC8,ARRB2,BCL2A1,BMPR1A,C1QB,C3AR1,C5AR1,CASP1,CCL18,CCL19,CCL23,CCL3,CCL3L3,CCL4,CCL5,CCR1,CD14,CD163,CD209,CD36,CD48,CD52,CD74,CD83,CD86,CEP70,CHI3L1,CLEC5A,CLEC7A,CLIC4,COL4A5,CP,CR1,CRYBG1,CSF1R,CSF2RB,CTSB,CTSC,CX3CR1,CXADR,CXCL14,CXCL2,CXCL5,CXCR4,CYBB,CYP1B1,DAPK1,DELEC1,DLG1,EDN1,E…	384 (16)
TCF7L1	-0.049	transcription regulator	Inhibited	-2	0.528	ARHGEF26,DAB2,KCNJ3,MFAP3L
TNFRSF10B	0.189	transmembrane receptor	Inhibited	-2	0.0384	CD28,CD4,IL7R,TNFSF10
estriol		chemical - endogenous mammalian	Inhibited	-2	0.0478	CCR1,IL1RN,ITGB2,TLR7
GNA12	0.416	enzyme	Inhibited	-2	0.322	CFL2,CNN1,RRAS2,VCL
Ginkgo biloba		chemical drug	Inhibited	-2	0.00115	CCL3,CCL4,CCL5,CCL8	95 (4)
FKBP10	0.005	enzyme	Inhibited	-2	0.28	CHI3L1,MMP12,POSTN,SPP1
FOXP3	0.196	transcription regulator	Inhibited	-2	0.00465	CAPG,CCL5,CCR1,CXCR4,IL10RA,IL7R,MAF,MMP9,NPR1,NR4A3,PDE3B,PRDM1,RGS1,SLC16A3,TNFAIP3,TNFSF8	300 (14)
SERPINA6	-0.184	other	Inhibited	-2	0.000956	ABCA1,ABCG1,ADCY5,APOE,ARRB2,BAMBI,BMPR1A,GRIA2,GRIA3,ID4,MMP7,NKD1,PDE8B,PLCB4,PREPL,RAC2,SCP2,TGFB2,TIAM1	333 (12)
NLRP12	0.066	other	Inhibited	-2	0.0584	CXCR4,ICAM1,IL1RN,LY96
INTEGRIN α (family)		group	Inhibited	-2	2.18e-05	ITGAL,ITGAM,ITGB2,TLR2	260 (7)
ZC3H12C	0.299	other	Inhibited	-2	0.00665	GPR34,PLA2G7,SLAMF8,TLR8
tofacitinib		chemical drug	Inhibited	-2	0.0641	CCL5,HK2,SOCS3,TNFSF13B
Ifitm3		other	Inhibited	-2	0.332	C3AR1,CCL5,EDN1,SPP1
PLA2G2E	-0.034	enzyme	Inhibited	-2	0.00076	ADAM8,CCL5,KRT14,S100A9
LATS2	-0.207	kinase	Inhibited	-2	0.332	BTC,CD14,PGR,SPP1
TNIP1	0.101	other	Inhibited	-2	0.0264	CCR1,CD4,S100A9,TNFAIP3
L2HGDH	-0.191	enzyme	Inhibited	-2	0.017	AIF1,CLEC7A,CYBB,ITGAX
MFSD2A	0.173	transporter	Inhibited	-2	0.0478	CXCL16,HK2,TLR2,VCAM1
LATS1	-0.462	kinase	Inhibited	-2	0.219	BTC,CD14,PGR,SPP1
EEF1A2	-0.083	translation regulator	Inhibited	-2	0.000473	CYBA,CYBB,ITGAL,ITGB2
elovanoid N32		chemical - endogenous mammalian	Inhibited	-2	0.00665	APOE,ICAM1,MMP12,MMP9
AEBP1	0.045	peptidase	Inhibited	-2	0.00076	ABCA1,ABCG1,APOE,CD36	204 (10)
paricalcitol		chemical drug	Inhibited	-2	0.0746	CASP1,ICAM1,PTGER4,PYCARD,VCAM1
PDCD1	0.299	transmembrane receptor	Inhibited	-2	0.311	CD86,HLA-DMA,TLR2,TOP2A
sorafenib		chemical drug	Inhibited	-2	0.257	CCL3,CCL5,HK2,SCD,ZEB1
IL15RA	0.393	transmembrane receptor	Inhibited	-2	0.00665	CD84,EDN1,ITGAX,PTPRC	175 (7)
PPP3R1	0.341	phosphatase	Inhibited	-2	0.209	GIMAP4,NCKAP1,RYR2,TNFRSF11A
SKIC2	-0.063	enzyme	Inhibited	-2	0.144	BCAT1,HK2,KRT14,S100A9
elovanoid N34		chemical - endogenous mammalian	Inhibited	-2	0.00824	APOE,ICAM1,MMP12,MMP9
ethylene glycol tetraacetic acid		chemical reagent	Inhibited	-2	0.0764	CD83,CD86,ITGAM,PTGS1
chelerythrine		chemical drug	Inhibited	-2	0.0301	CYBA,CYBB,ICAM1,VCAM1
TTC39A-AS1		other		-1.997	0.128	CCL5,MSR1,SLAMF8,TNFSF10
batimastat		chemical - protease inhibitor		-1.992	0.0101	AIF1,FGF2,HAVCR2,MMP9
apigenin		chemical - endogenous non-mammalian		-1.991	1	HK2,ICAM1,MMP9,VCAM1
irbesartan		chemical drug		-1.99	0.00219	AGTR1,CD36,CYBB,ICAM1,ITGAM,VCAM1	247 (12)
HAVCR2	1.521	other		-1.982	0.0429	CD86,CX3CR1,CXCR4,IL7R
UM101		chemical drug		-1.982	0.0429	CCL5,CXCL5,MMP9,TNFSF8
etanercept		biologic drug		-1.982	0.0764	CD83,CYBB,ICAM1,MMP12
CREM	-0.579	transcription regulator		-1.982	0.139	ABCA1,APOE,CD86,HLA-DRA,MARCKS,NEXN,PLN,RYR2,SLC16A1,TPM1
A-Fos		chemical reagent		-1.982	0.0144	CCL4,IER3,IRF8,ODC1
sulfasalazine		chemical drug		-1.982	0.00108	ALOX5AP,HP,ICAM1,IER3,MMP7	313 (14)
miR-208a-3p (and other miRNAs w/seed UAAGACG)		mature microRNA		-1.982	0.00076	CD14,ETS1,RUNX2,SPP1
(+)-MK-801		chemical drug		-1.98	0.417	FGF2,ICAM1,ITGAM,RUNX2
LILRB1	0.794	transmembrane receptor		-1.98	0.017	DEPTOR,MAF,MMP9,PRDM1
FABP3	-0.528	transporter		-1.98	0.0301	CCL5,RRM2,TLR2,TOP2A
dimethyl fumarate		chemical drug		-1.98	0.112	CD86,RUNX2,SPP1,TNFAIP3
SERPINE2	1.122	other		-1.98	0.0529	CCL19,CCL5,ITGB2,MMP9
propofol		chemical drug		-1.98	0.12	CD14,CHI3L1,CYBB,MMP9
rituximab		biologic drug		-1.98	0.000221	BCL2A1,CCL3,CCL4,CCL5,IGHG1,IGHM,PRDM1	233 (13)
IZUMO1R		other		-1.98	0.00166	CD14,CLEC7A,IRF8,S100A9
LATS (family)		group		-1.976	4.75e-07	AIF1,CNN1,DAB2,EDN1,ELN,ICAM1,ITGB2,KRT14,MSR1,PGR,PTGS1,SPP1,ZEB1	312 (12)
SCGB1A1	-0.052	cytokine		-1.974	0.017	CCL5,ITGB2,MMP9,S100A9
epigallocatechin-gallate		chemical drug		-1.971	0.192	ACP5,BCAS4,CASP1,CCL3,CCL5,CKS2,CXCL5,EDN1,FLNC,HK2,ICAM1,MMP9,PGR,PTPRJ,RBP4,SLC16A1,TNFAIP3,TNFSF10,VCAM1
bisindolylmaleimide I		chemical drug		-1.969	0.246	FGF2,ICAM1,MMP12,MMP7,MMP9,TNFSF10,VSIG4
1-palmitoyl-2-arachidonyl-sn-glycero-3-phosphorylcholine		chemical - endogenous mammalian		-1.969	0.017	CD83,CD86,ICAM1,VCAM1
Cd163		transmembrane receptor		-1.964	2.18e-05	CCL5,CD36,ICAM1,MMP9	223 (12)
SLPI	0.195	other		-1.964	0.0264	CCL5,CD86,CTSS,ICAM1
anakinra		biologic drug		-1.964	0.0429	CCL4,EDN1,ICAM1,VCAM1
HDAC (family)		group		-1.962	0.166	CSF1R,CXCR4,EDN1,HLA-DRA,ITGA8,NCKAP1,NPNT,RNASE1,SPP1,TNFSF10
Sb202190		chemical drug		-1.956	0.0146	ALOX5,CCL3,CD86,ICAM1,MMP9,PGR,RUNX2,SGK1,SPP1,VCAM1,VSIG4,ZEB1
SPHK2	0.06	kinase		-1.954	0.0429	ACADL,APOE,CCL5,TLR7
RB1	0.063	transcription regulator		-1.949	0.422	ACTN2,BARD1,CCL5,CD83,CLIC4,DMPK,FGF2,GPRC5A,KIF20A,MAF,NR4A3,NUSAP1,OGT,PCLAF,PTGS1,REEP1,RRM2,RYR3,TGFB2,TOB2,TPM1,TPM2,TREM1,ZEB1
GFI1	0.029	transcription regulator		-1.949	0.126	CD53,CXCR4,ETS1,GIMAP4,ICAM1,IL7R,MAFB,MMP7,SERPINA1,SGK1
mir-135 (includes others)		microRNA		-1.949	0.0641	ALOX5AP,EDN1,RUNX2,SPP1
WTAP	0.553	other		-1.948	0.332	CCL5,CD14,CD36,PSMC2
MEF2C	0.485	transcription regulator		-1.946	8.38e-05	ACTN2,CASQ2,CKB,CXCR4,HDAC9,IKZF1,MMP12,MYOC,MYOT,MYOZ2,PLN,POSTN,PTGS1,RUNX2,RYR2,S100A9,SYK,TPM1,TSPAN2	109 (7)
CD274	-0.22	transmembrane receptor		-1.941	0.069	CCL5,CD86,FGF2,ICAM1,PECAM1,TGFB2,TNFSF10,VCAM1
cyclosporin A		biologic drug		-1.932	2.33e-05	ABCD3,AGTR1,APOE,BCAT1,CAPN6,CASP1,CCL4,CCL5,CD14,CD163,CD83,CD86,CP,CX3CR1,CXCR4,CYBA,EDN1,ICAM1,IER3,IL31RA,IQGAP2,ITGAL,MAF,MMP9,MYOCD,ODC1,PDE3B,PERP,POSTN,RUNX2,S100A9,SCD,SPP1,TFEC,TNFSF10,TPM1,TSPAN8,VCAM1	357 (19)
COL18A1	-0.527	other		-1.912	0.0933	EDN1,ETS1,FGF2,HK2,ICAM1,ITGB2,PECAM1
COP1	0.196	enzyme		-1.912	0.0512	ABAT,APOE,CA12,CCL5,ICAM1,ITGAX,PGR
TBX5	0.124	transcription regulator		-1.912	0.000389	ACTN2,CASQ2,CXCL2,CXCR4,IL7,PLN,POSTN,PTGS1,RYR2,TNFSF8,TPM1	37 (3)
tyrphostin AG 1478		chemical drug		-1.911	0.00121	BTC,CXCR4,EDN1,ELN,ICAM1,ITGAM,MMP9,NCF2,RUNX2,VCAM1	321 (19)
PTPN11	-0.782	phosphatase		-1.895	8.07e-08	CCL5,CD14,CSF1R,CXCL2,CYBB,ENY2,FCGR1A,HP,MARCKS,MMP12,NCF2,NF1,OLFM4,PERP,PLAUR,PLN,PTPN11,SOCS3,SUB1	256 (19)
CISH	0.245	other		-1.89	0.0424	CD14,EDN1,NR4A3,PECAM1,PLAUR,PRDM1,SPP1
RNASEH2B	-0.197	other		-1.89	0.219	CCL5,IL7,PYCARD,SUGT1,TNFAIP3,TRIM14,VCAM1
ERBB4	-0.253	kinase		-1.89	0.509	PGR,SERPINE2,SOCS3,TNC
BANF1	-0.036	other		-1.89	0.0452	CASP1,CCL5,IFI30,IL7R,JAK2,S100A9,TNFSF10
NR0B2	-0.11	ligand-dependent nuclear receptor		-1.855	0.0012	ABCA1,CD36,CD86,CYBA,CYBB,FBP1,IL1RN,PIK3CG,SPP1,TLR2,TLR8,TNFAIP3,TNFRSF11A	275 (19)
BDNF	-0.624	growth factor		-1.843	0.0356	CASQ2,CD36,CP,CSPG4,CXCR4,DNAJB5,DNAJC21,GRIA2,HSPA4L,NPR1,NR4A3,PALMD,PDLIM5,PLTP,RYR2,RYR3,S100A9,SPP1,TGFB2,TIAM1,TPH1
atorvastatin		chemical drug		-1.84	2.5e-05	ABCA1,ABCG1,APOE,CCL19,CD36,CXCR4,CYBA,CYBB,DMD,EDN1,ICAM1,IER3,ITGAL,ITGB2,MMP9,MYOCD,PHACTR1,POSTN,RGS1,RHEB,SLCO2B1,SPP1,TLR2,TNFRSF11A,VCAM1	287 (15)
NFE2L2	-0.239	transcription regulator		-1.836	1.9e-07	ACP5,ARID5B,C15orf48,C1QA,C1QC,C5AR1,CCL5,CCR1,CD14,CD163,CD300A,CD36,CD74,CD86,CP,CYBB,DAB2,DNAJB5,DSTN,ELN,EMCN,EVI2A,F13A1,FABP5,GLS,HK2,HLA-DMA,HMGN5,ICAM1,IL1RN,IL7R,JPH2,LCP2,LST1,MAF,MCTP1,ME1,MMP12,MMP9,MS4A7,NCF2,NCF4,NCKAP1,OGT,PCDH7,PFN2,PIR,RGS1,RGS17,RYR3,S100A9,SLA,SLC38A1,SOCS3,ST8SIA4,TGFB2,TPM1,TYROBP,VCAM1,VSIG4	360 (18)
SPARC	-0.471	other		-1.826	0.315	BARD1,CCL19,CYBB,HK2,JAK2,MAP2,NCF2,PAG1,SYDE2
actinomycin D		biologic drug		-1.802	0.0912	ABCA1,ABCG1,ARHGEF26,BCL2A1,CASP1,CD28,ETS1,IL7R,MMP12,PERP,PLAUR,SOCS3,SPP1,THRB,TLR2
calphostin C		chemical drug		-1.793	0.0659	CD36,ETS1,ICAM1,MMP9,MSR1,NTN1
TCF7	0.313	transcription regulator		-1.759	3.97e-05	ARHGEF26,C3orf70,CCL5,CD4,CD83,CX3CR1,EMILIN2,HAVCR2,IL7R,KCNJ3,MAF,MCAM,MFAP3L,MMP9,OSBPL3,PECAM1,PIP5K1B,PLA2G7,PLCB4,PLTP,PRDM1,RAB4A,RASGRP3,RBPMS,RUNX2,SCP2,SH3RF1,SLC41A2,SOCS3,SPP1,ST14,TIAM1,TMEM176A,ZC3H12D	329 (17)
mir-155		microRNA		-1.753	0.000124	AGTR1,CCL18,CCL3,CCL5,CD163,CD209,EDN1,HK2,ICAM1,IL7,IRF8,ITGB2,MAF,P2RX7,PECAM1,RHEB,SOCS3	371 (21)
mifepristone		chemical drug		-1.747	0.021	APOE,BCAT1,C1QB,CASP1,CD14,CD74,CHI3L1,CYBA,CYBB,FGF2,ICAM1,ITGA4,ITGAM,MMP9,NPL,P2RX7,PGR,POSTN,PTGS1,RUNX2,SPP1,TAX1BP1
TCF7L2	-0.293	transcription regulator		-1.74	0.00294	ACADL,ALOX5,APCDD1,AQP9,ARHGEF26,BAMBI,CAMK2N1,CD4,EDN1,ENPP4,EVI2A,EVI2B,FBP1,GRAMD2B,ID4,KCNJ3,LGR6,MCAM,ME1,MFAP3L,MMP7,NUDT4,PLAUR,PTPN11,RAP1A,SGK1,SPP1,SYDE2,TSPAN2,TXNDC16,ZEB1	377 (19)
sunitinib		chemical drug		-1.739	2.53e-05	ALOX5,CSF1R,CX3CR1,CXCR4,HAVCR2,ICAM1,ITGA1,ITGA4,ITGA8,ITGAL,ITGB2,LY86,MMP9,THEMIS2,TNC	288 (20)
ATP-gamma-S		chemical reagent		-1.737	6.76e-10	CASP1,CCL3,CCL4,CCL8,CCR1,CD83,CD86,CSF1R,CXCR4,IL1RN,IL7R,MMP9,MPEG1,NCF2,P2RX7,PYCARD,SOCS3,TLR7,TLR8	335 (15)
LAPTM5	1.462	other		-1.732	5e-06	CCL5,CCR1,CD36,COL4A5,CX3CR1,CXCL16,CXCR4,HACD1,ITGA11,TLR2,TLR7,TLR8	240 (11)
TFRC	0.354	transporter		-1.732	0.0226	CD300A,F13A1,HK2,ITGAM,ITGB2,ME1,MMP12,MS4A6A,PIP5K1B,RGS1,TGFB2,TNFSF10
IDR-1002		chemical reagent		-1.732	0.0121	C3AR1,CCL5,PTAFR,SLC11A1
TREX1	0.197	enzyme		-1.73	0.0218	CASP1,CCL5,CD300A,CD86,CLEC5A,FCGR1A,HLA-DRB1,NUDT4,SUGT1,TNFAIP3,TNFSF10,TRIM14,VCAM1
HOXA10	-0.209	transcription regulator		-1.723	0.00584	ALOX5AP,APOE,ARL4A,CSTA,CYBB,FCER1G,FZD1,HLF,KCNAB1,ME1,MYLK,NCF2,PEG3,PTGER4,SCOC,TNFSF13B
DUSP1	-0.468	phosphatase		-1.72	0.000754	ACP5,CD86,CXCL2,CYBB,ICAM1,IER3,IL1RN,IRF8,PLAUR,PRDM1,S100A9,SOCS3,TGFB2,TLR2,VCAM1,VNN1	259 (16)
TGFBR2	0.222	kinase		-1.719	2.45e-05	ADAM8,ALOX5,ALOX5AP,BCAT1,C15orf48,C5AR1,CASP1,CD14,CD83,CKB,CLIC4,CX3CR1,FGF2,GPLD1,HK2,HP,ICAM1,IRF8,ITGA1,ITGAM,MMP12,MMP9,MSR1,ODC1,P2RX7,PTPRC,RUNX2,S100A9,SLC16A3,SOCS3,SPP1,TGFB2,TOX2,TPM2,TREM2,VCL,ZNF365	389 (18)
POR	-0.002	enzyme		-1.718	0.00974	ABCA1,ACADL,APCDD1,BTC,C11orf54,CD36,CD74,CHMP4C,HLA-DMA,HLF,HSDL2,PLA2G7,TMEM176A,VNN1	95 (5)
GUCY1B1	-0.377	enzyme		-1.707	4.46e-06	ANKH,C1QB,CD74,CTSS,CXCL14,FERMT2,MXRA7,PECAM1,PLA2G7,RBP4,SERPINE2,SPP1,TREM2,TYROBP
GLUL	0.598	enzyme		-1.698	0.000424	CCL18,CD209,CXCR4,GLS,MSR1	179 (7)
dexmedetomidine		chemical drug		-1.671	0.0471	FGF2,ICAM1,IL7,SPP1,TLR2,TNC
ginsenoside Rb1		chemical - endogenous non-mammalian		-1.671	0.000795	CYBA,CYBB,ICAM1,PECAM1,PGR,VCAM1	264 (11)
HIBCH	-0.567	enzyme		-1.667	0.00259	ABAT,BCAT1,CXCL5,GK,HADH,ICAM1,PTPN11,SCP2,TNFAIP3
NUP98-DDX10		fusion gene/product		-1.667	0.000182	ALOX5,C3AR1,C5AR1,CLEC7A,FCGR2C,FPR3,MSR1,RAP1A,ZNF521
RNF5	-0.213	enzyme		-1.667	0.0279	CD14,CD86,COL14A1,CX3CR1,IL2RG,LIMCH1,TLR2,TNFRSF11A,TREM2
RNF31	-0.216	enzyme		-1.667	0.00145	CCL19,CCL5,CXCL16,CXCR4,IL10RA,IL1RN,IL2RG,IL31RA,KCNMA1	299 (12)
ESRRG	-0.147	ligand-dependent nuclear receptor		-1.64	0.00168	ACTN2,CASQ2,CCL8,HADH,HK2,IL32,IL7,KCNE3,MYOZ2,NEXN,PLN,RYR2,SMPX
AIM2	0.537	other		-1.633	0.0015	C7,CSF2RB,ITGB2,PTPN11,TLR7,TNFAIP3	239 (7)
BCL2L1	-0.127	other		-1.633	0.0406	ALOX5AP,MAP2,MMP9,PTPRC,TNFSF10,TNFSF8
HYAL1	0.16	enzyme		-1.633	0.0294	CARD16,CASP1,RAMP1,RUNX2,SEL1L3,SPP1
SAFB	-0.233	other		-1.633	0.032	CCL5,CD74,GULP1,HLA-DPA1,HLA-DRA,TNFSF10
CIP2A	-0.233	other		-1.616	0.00044	ACTG2,GPR37,GRSF1,HK2,IER3,PDLIM7,PLAUR,PXYLP1,SCIN,SERPINE2,SLC16A3	263 (7)
INHBA	-0.405	growth factor		-1.601	0.0182	BAMBI,CD28,CXCR4,F13A1,GRIA3,GRSF1,GULP1,ITGA11,KCMF1,LEFTY2,MAF,MAFB,MPPED2,PRDM1,S100A9,SEL1L3
Sn50 peptide		chemical toxicant		-1.596	0.00497	APOE,BCL2A1,ICAM1,MMP7,MMP9,SLC1A3,TNFSF10,VCAM1	305 (15)
PPARGC1A	0.45	transcription regulator		-1.595	0.00386	ABAT,ABCA1,ACADL,ANGPTL1,BAMBI,C2,CD36,CTSC,CXCL14,DOK7,EDN1,EGFL6,EMILIN2,FAM20A,FIBIN,FREM1,GK,HK2,ICAM1,IL1RN,JAK2,LIPA,ME1,ODC1,PLA2G7,POSTN,PRKAA2,RBP4,RUNX2,SEMA6A,SERPINE2,SOCS3,TNFSF10,UCP2,VCAM1	340 (19)
THRB	-0.902	ligand-dependent nuclear receptor		-1.583	0.0002	ABCD3,ACP5,AMPD3,CASP1,CCR1,CTSB,CXCR4,FZD1,HLA-DMB,IGHM,IL32,IL7,KCNMA1,ME1,MMP7,MMP9,NKD1,PTAFR,RUNX2,SLAMF8,SPP1,THRB,TLR2,TNFSF10,TREM1,UCP2	332 (18)
fingolimod		chemical drug		-1.528	0.0482	CCL5,CD36,CD86,ICAM1,ITGB2,PECAM1,RUNX2
APOA1	0.121	transporter		-1.52	0.0106	ABCA1,APOE,CYBB,ICAM1,ITGAM,TLR2,VCAM1
medroxyprogesterone acetate		chemical drug		-1.514	9.61e-10	ACP5,ALDH3A2,C15orf48,CCL3,CCL4,CCL5,CKB,CKS2,CSF2RB,CTSB,CXCL5,CXCR4,EDN1,ENAH,EOGT,ETS1,FGF2,FLNC,GLS,ICAM1,ID4,IL11RA,IL7R,IQGAP2,IQGAP3,ITGA1,ITGA11,ITGA4,ITGA8,ITGB2,JAK2,LEFTY2,LIPA,MMP7,MYLK,NCAPG,NKD1,NPR1,NUSAP1,ODC1,OGT,PDE3B,PGR,RAC2,RALA,REEP1,RPS6KA6,RRAS2,SCD,SGK1,TGFB2,TLN2,TNC,VCL	411 (20)
INPP5D	0.77	phosphatase		-1.508	1e-05	CD86,COLEC12,FCGR3B,IGHG1,IGHM,IL1RN,LIPA,NCF2,NR4A3,P2RX7,PECAM1,PLA2G7,S100A9	251 (17)
dextran sulfate		chemical drug		-1.482	3.1e-05	ADAM8,CCL19,CCL5,CD14,CD209,CD36,CD74,CD83,CD86,CX3CR1,ETS1,ICAM1,LCP1,LY96,MMP9,MSR1,MYLK,NUSAP1,ODC1,OLFM4,PECAM1,PTAFR,RBBP4,RRM2,S100A9,SOCS3,ST14,TGFB2,TOP2A,VCAM1	313 (15)
SSTR2	0.392	G-protein coupled receptor		-1.463	0.012	ARID5B,ARL4A,BTC,EDN1,ETS1,ICAM1,MMP9,SERPINE2,TLR2,TMEM176A,TMEM176B
JAG2	0.21	growth factor		-1.463	0.000345	AIMP1,CCL5,CCR1,CXCL5,IL10RA,IL1RN,MMP12,SPP1
NRAS	0.246	enzyme		-1.463	0.000129	CCL4,CCL5,CD48,CD86,CDKN3,CRYBG1,CX3CR1,CYBB,ETS1,IGHM,IL1RN,JCHAIN,LY86,MSR1,NCF2,PERP,PLTP,PTPRC,RBPMS,RNASE6,SERPINE2,VNN1	290 (20)
PP1		chemical drug		-1.432	0.0394	CXCL16,CXCR4,IL1RN,ODC1,VCAM1
FEV	-0.036	transcription regulator		-1.421	0.00484	CNTN1,CXCR4,GRIA3,ICAM1,NTN1,PYGB,SLC1A3,SLC22A3,TPH1,VCAM1
miR-139-5p (miRNAs w/seed CUACAGU)		mature microRNA		-1.419	0.0266	GPRC5A,HK2,PCLAF,RRM2,TOP2A
prednisolone		chemical drug		-1.414	0.0232	APOE,CD86,CTSB,CTSS,CXCR4,DAPK1,EDN1,GK,IGHG1,ITGA4,ITGAM,KANSL1L,PIK3CG,PRKAA2,SGK1,SPP1,TNFAIP3,TNFSF10
ziritaxestat		chemical drug		-1.414	0.00249	AMIGO2,C3AR1,CEMIP,FYB1,GPRC5A,MTURN,SGK1,TNFSF10
androgen		chemical drug		-1.4	0.0087	ARHGEF26,CA12,CTSB,CTSZ,CX3CR1,CXCR4,ETS1,FGF2,ITGAM,MMP9,PTPRC,RUNX2,VMP1,VNN1	322 (18)
MRTFA	0.141	transcription regulator		-1.393	3.36e-08	ACTG2,CCL5,CNN1,COL4A5,CXCR4,CYBA,DNAJB4,EDN1,EPPK1,FIBIN,ICAM1,ITGA11,MAP2,MMP16,MMP9,MYLK,MYOCD,PFN2,PGR,RAMP1,RPS6KA6,S100A9,SEMA3D,SGK1,SORBS1,TGFB2,TNC,TPM2,VCAM1,VCL	358 (18)
FL3		chemical reagent		-1.387	0.047	BCAT1,CD74,EIF4E,ETS1,LCP1
FABP4	0.181	transporter		-1.387	0.0169	ABCA1,CD36,FABP5,MSR1,SOCS3
Clec10a/Mgl2		other		-1.387	0.00981	JAK2,MMP9,S100A9,TLR7,TLR8
ZNF148	-0.685	transcription regulator		-1.387	0.000795	CCL3,CXCL5,DEPTOR,ITGAM,ODC1,TPH1
PROC	0.153	peptidase		-1.382	0.00429	BCL2A1,CXCL5,ICAM1,MMP9,TLR2,TNFAIP3,VCAM1	273 (18)
SFTPA1	0.094	other		-1.369	0.0191	ANPEP,ARRB2,CCL3,CXCL2,CXCL5,CYP1B1,EVI2B,SLC22A3
RASSF1	0.138	other		-1.36	0.00312	ABAT,AMIGO2,APOE,COL13A1,CXCR4,DAB2,EPB41L3,FGF2,HLA-DPA1,PCDH7,SPP1	254 (7)
IL10RA	0.921	transmembrane receptor		-1.347	1.77e-05	ABAT,ABCG1,ALOX5,ANKH,ANO1,CALHM6,CCL5,CD36,CLEC5A,COL14A1,EDN1,F13A1,FABP5,IL1RN,IL2RG,ITGAM,KCNE3,NPL,OLFM4,POSTN,SCIN,SLAMF8,SLC16A3,SLCO2B1,SOCS3,TFEC,TLR2,TREM1	192 (7)
NPC1	0.262	transporter		-1.343	0.000128	ABCA1,ABCG1,APOE,CCR1,CD74,CSF1R,CTSB,CTSZ,CX3CR1,FABP5,GPR34,IFI30,ITGAX,LIPA,OSBPL3,S100A9,TREM2,TYROBP	284 (16)
plumbagin		chemical drug		-1.342	0.00425	BCL2A1,CYBB,MMP9,PECAM1,PTPN6	283 (16)
PAK2	0.244	kinase		-1.342	0.0214	CKB,ETS1,PGR,PLAUR,ZEB1
TNFAIP3	1.092	enzyme		-1.342	0.0437	ICAM1,MMP9,MYLK,SOCS3,TNFAIP3,VCAM1
diphtheria toxin		chemical - endogenous non-mammalian		-1.342	0.000911	ABCA1,ADAMDEC1,AK3,ALOX5AP,C1QA,CD74,COL4A5,IKZF1,NUSAP1,PLA2G7,S100A9,SOCS3,TLR2,TNFAIP3,TNFRSF11A
TRIM3	-0.209	enzyme		-1.342	0.00181	CXCL5,FGF2,MMP12,MMP7,MMP9	292 (13)
GATA4	-0.176	transcription regulator		-1.342	0.0105	ACTG2,ACTN2,CA12,CASQ2,CXCR4,DAB2,EDN1,FGF2,IRF8,KRT14,NUSAP1,PLN,POSTN,PRDM1,PTGS1,RYR2,SPP1,TPM1,VCAM1
EPAS1	0.905	transcription regulator		-1.337	0.00222	ACP5,C1QA,CA12,CCR1,CD4,CD53,CEMIP,CKB,CORO1A,CXCL2,CXCR4,CYBB,EDN1,EIF1AX,FGF2,GLS,ICAM1,ITGAM,ITGB2,LAIR1,PECAM1,RUNX2,SEMA6A,TNFAIP3,VCAM1	382 (24)
pentoxifylline		chemical drug		-1.303	0.00219	CCL5,CYBB,ICAM1,ITGAM,POSTN,VCAM1	251 (14)
GSE1	0.172	other		-1.287	1.01e-05	CD48,CD86,ICAM1,IL1RN,IL31RA,IRF8,ITGAM,LY86,RHOH,SLC1A3
YTHDF2	0.055	other		-1.287	0.0266	ABCA1,ABCG1,APOE,BAMBI,C1QA
bee venom		chemical - endogenous non-mammalian		-1.278	0.000193	CCL5,CYBB,CYTIP,FYB1,HSPA4L,ICAM1,LCP2,NUSAP1,PTPN11,RGS1,SOCS3,TNFAIP3,TOP2A	231 (13)
NOTCH1	0.217	transcription regulator		-1.273	0.0023	ASB2,CD14,CD84,CNN1,CSF1R,CSF2RB,CXCR4,FCER1G,FGF2,GLS,HEYL,HK2,ICAM1,IL7R,IRF8,ITGAM,KRT14,MCAM,MYLK,NCF4,RGS5,RUNX2,SPP1,TGFB2	379 (19)
emodin		chemical drug		-1.271	0.00128	CCR1,CD86,CSF1R,CXCR4,CYP1B1,ICAM1,MMP9,TREM2,VCAM1	298 (19)
EOMES	0.539	transcription regulator		-1.268	0.00198	CAP2,CEMIP,CXCR4,DIPK2A,FAT3,FREM1,ITGA1,ITGA4,MICAL2,MXRA5,PRDM1,TNFSF10,ZNF521
TP73	0.139	transcription regulator		-1.256	0.0152	ACTN2,CASP1,CD83,CDKN3,CKS2,CLEC7A,CXCL2,CYBA,DLG1,EDN1,FGF2,IER3,IL7,ITGA1,ITGAX,ITGB2,JAK2,LCP1,LEFTY2,MYOZ2,NAP1L3,NEXN,PALLD,PECAM1,PERP,SERPINA1,SERPINE2,SORBS1,SPP1,TCEAL1,TGFB2,TREM2,VMP1
eicosapentaenoic acid		chemical drug		-1.255	0.0022	ALDH1B1,APOE,CD36,CD83,CD86,CSF1R,CX3CR1,ELN,ITGAX,MMP9,PSMC2,TGFB2	214 (15)
HDL (complex)		complex		-1.25	0.000418	ABCG1,AGTR1,CCL5,CD86,CX3CR1,ICAM1,ITGAM,ITGB2,VCAM1	221 (14)
NS-398		chemical reagent		-1.226	7.99e-05	CCL5,CD86,CXCR4,FGF2,ICAM1,MMP9,PCDH7,PTGS1,RUNX2,S100A9,SAA1,SAA2,SPP1,TREM1	288 (18)
norepinephrine		chemical - endogenous mammalian		-1.216	0.00414	ABCA1,CRY1,CSF1R,CXCR4,EDN1,FGF2,MCAM,MMP9,NAP1L5,NR4A3,PDE8B,PTPN21,RBP4,SGK1,TBC1D1,TC2N	309 (22)
verteporfin		chemical drug		-1.212	0.0185	CD163,EMCN,MMP9,PECAM1,ROR1,TGFB2,TIAM1
mir-27 (includes others)		microRNA		-1.209	0.0312	ABCA1,BAG2,BMPR1A,EDN1,IKZF1,NF1,SEMA6A,SIGLEC1
GW9662		chemical reagent		-1.201	0.0207	ABCA1,CCL5,CD14,CD36,CD83,CD86,CX3CR1,HLA-DRA,UCP2,VCAM1
MYC	0.389	transcription regulator		-1.2	0.000543	ABCA1,ABCD3,ABCG1,ADARB1,AEBP2,AIF1,ALOX5,APCDD1,APOC1,BCAT1,BCL2A1,BMPR1A,CAMK2N1,CASP1,CCL5,CD48,CD86,CDKN3,CKS2,CLIC4,COL14A1,CSF1R,CSPG4,CTPS1,CTSB,CXCR4,EDN1,EIF4E,FABP5,FCGR1A,GLS,HK2,HP,ICAM1,IER3,IKZF1,IQGAP2,ITGA1,ITGAL,ITGAM,ITGAX,KIF20A,KIFAP3,KRT14,LIMS1,MARCKS,MMP7,MMP9,MSR1,NAP1L1,NCKAP1,NDRG3,ODC1,PDLIM7,PECAM1,PEG3,PERP,PLAUR,PRDM1,PRKG1,PTPRC,RBBP4,RRM2,SERPINE2,SGK1,SLC11A1,SLC1…	405 (21)
melatonin		chemical - endogenous mammalian		-1.199	0.0238	ACP5,CCL5,CD14,CRY1,EDN1,ICAM1,MMP9,PLA2G7,RUNX2,SPP1,STS,VCAM1
LIPE	0.28	enzyme		-1.195	0.00088	ABCA1,ACADL,CD36,CD74,CP,DMPK,EDN1,MSR1,POSTN,PPM1B,RAMP1,RBP4,RGS5,RUNX2,ST8SIA4,TGFB2	344 (23)
oleic acid		chemical - endogenous mammalian		-1.194	0.000114	ABAT,ABCA1,ACADL,ALOX5,APOE,AQP9,BCAT1,CD36,CXCL5,CYBB,EDN1,FABP5,GK,HADH,HK2,ICAM1,PTPN11,SCD,SCP2,TLR2,TNFAIP3,UCP2,VCAM1	355 (21)
conjugated linoleic acid		chemical drug		-1.193	0.000864	ACP5,CXCR4,IL10RA,IL1RN,ITGB2,MMP9,SOCS3,TNFAIP3,TNFSF8	319 (15)
15-deoxy-delta-12,14 -PGJ 2		chemical - endogenous mammalian		-1.192	0.00966	AGTR1,CCL3,CCL5,CD36,CSPG4,CTSB,CYBB,HLA-DRA,ICAM1,ITGAM,LEFTY2,MMP9,MSR1,PECAM1,RUNX2,SOCS3,SPP1,VCAM1	285 (20)
ATF3	-0.137	transcription regulator		-1.191	0.0193	CCL5,CD83,CTPS1,CXCL16,FBP1,ICAM1,ITGA1,PLN,RRM2,SLC11A1,SRI,TLR2
EIF4EBP2	-0.378	translation regulator		-1.188	0.0341	CCL5,GRIA2,IL1RN,IRF8
EIF4EBP1	0.417	translation regulator		-1.188	0.0376	CCL5,HK2,IL1RN,IRF8,MAF,PRKAA2
glucocorticoid		chemical drug		-1.176	0.000113	ALOX5,CCL3,CCL5,CD163,CD74,CRY1,CSF1R,CXCR4,DELEC1,EDN1,ICAM1,IGHM,IL10RA,IL1RN,IRF8,KRT14,MMP9,NCF2,NPR1,ODC1,SGK1,SOCS3,SPP1,TGFB2,TLR2,VCAM1	405 (17)
PMP22	0.453	other		-1.165	0.0101	ABCA1,APOE,CSPG4,P2RX7
INSULIN (family)		group		-1.164	0.00238	ABCA1,AGTR1,APOE,AQP9,BMPR1A,CASP1,CCL4,CCL5,CD36,CDK8,CNN1,CYBB,DNAJB4,EDN1,FGF2,GK,GPLD1,HK2,HP,ICAM1,ITGA1,JAK2,KCNJ3,MARCKS,ME1,MMP9,NPR1,NR4A3,ODC1,OGT,PGR,PRKAA2,PTPN11,RBP4,RRM2,RUNX2,SCD,SGK1,SLC2A5,SOCS3,SORBS1,TLR2,TNC,UCP2	367 (22)
NR1H4	-0.16	ligand-dependent nuclear receptor		-1.163	0.00922	ABCG1,ANPEP,APOE,CCL3L3,COL14A1,CTSB,CTSC,CTSZ,EDN1,FABP5,IL32,IL7,ITGAM,PLTP,PTGS1,SOCS3,SPP1,TNFSF8	338 (20)
KCNIP3	0.217	transcription regulator		-1.163	0.0482	ACP5,CCL5,CD28,PTGER4,SLAMF8,SOCS3,TNFAIP3
Cyp2c23		enzyme		-1.156	5.14e-05	CD86,CX3CR1,ITGAM,MS4A7,PLXDC2,TGFB2
NLRX1	-0.102	other		-1.155	0.0217	CARD10,CSF1R,DAB2,FGF2,HCK,IL7R,ITGA1,ITGA8,ITGAM,ITGAX,ITGB2,JAK2,MMP9,PIK3CG,PTPN6,RHEB,RUNX2,TNC,TNFAIP3
COLLAGEN TYPE II (complex)		complex		-1.155	4.03e-08	CCL18,CCL23,CCL8,CX3CR1,CXCL2,CXCL5,IL1RN,JAK2,MMP7,SIGLEC1,TLR7,TLR8,TNFSF10	270 (10)
SFLLRN (PAR1-activator)		chemical reagent		-1.151	0.0149	DSTN,F13A1,MPI,NEXN,PLEK
acetovanillone		chemical drug		-1.134	0.000948	EDN1,MMP9,MSR1,NCF2,RYR2,RYR3,UCP2	205 (15)
aprepitant		chemical drug		-1.134	0.00158	OLFM4,PTAFR,S100A9,SAA1,TNC,TNFAIP3,TSPAN2
fluocinolone acetonide		chemical drug		-1.134	0.00446	CXADR,LIMCH1,MXRA5,MYOC,PIR,RUNX2,SAA1,SOCS3
BMPER	0.556	other		-1.131	0.0144	ICAM1,PECAM1,RUNX2,VCAM1
ANO1	-0.869	ion channel		-1.131	0.00115	ABCA1,ABCG1,CYBA,MYOCD
doxycycline		chemical drug		-1.117	0.000517	ABCD3,CCL19,CD86,FGF2,ITGAX,JCHAIN,MMP12,MMP7,MMP9,PLN,PRDM1,TLR2	230 (15)
C1Q (family)		group		-1.11	0.0384	CD163,ICAM1,TNFSF10,VCAM1
TAB1	0.235	enzyme		-1.109	0.019	CCL5,MMP9,SAA1,TNFSF10,TNFSF13B
14,15-epoxyeicosatrienoic acid		chemical - endogenous mammalian		-1.103	0.00108	ACP5,FGF2,MMP9,PIK3CG,TNFRSF11A	355 (19)
CAT	-0.261	enzyme		-1.1	0.00219	AIF1,BCL2A1,CD36,CYP1B1,HLA-DRA,MMP9,TNC,VCAM1	366 (21)
WFS1	-0.553	enzyme		-1.091	0.0121	CYBB,GPR37,MMP12,SLC16A1
cerivastatin		chemical drug		-1.077	0.000497	AGTR1,CCL3,CYP1B1,FGF2,ICAM1,ITGAL,ITGB2,MMP9,PLAUR,S100A9,VCAM1	294 (17)
JAK inhibitor I		chemical drug		-1.067	0.0341	CXCL2,MMP9,SGK1,SOCS3
minocycline		chemical drug		-1.063	0.000131	ALOX5,CASP1,CD163,CD86,CYBB,ICAM1,ITGAM,ITGAX,NANOS1,SLC16A1,VCAM1	280 (15)
filgrastim		biologic drug		-1.061	1.05e-14	ADAM28,ALOX5,CCL23,CCL3,CCL3L3,CCL4,CCL5,CD163,CD48,CD52,CD74,CD83,CLEC5A,CLEC7A,CR1,CRYBG1,CSF1R,CXCR4,CYBB,CYP1B1,EMILIN2,FABP5,FBP1,FCER1G,GPR34,HLA-DMB,HLA-DPA1,HLA-DQB1,HLA-DQB2,HLA-DRA,HLA-DRB1,HLA-DRB5,HP,IGKC,IL31RA,IL32,ITGA4,ITGAM,JAK2,LAIR1,LST1,MMP12,MMP9,MPEG1,MS4A4A,MS4A6A,NR4A3,OLFM4,PCGF5,PILRA,PLAUR,PPP1R12B,RGS1,SAMSN1,SGK1,SLC1A3,SMPDL3A,SPP1,TAGAP,TLR8,VNN1
S-nitrosoglutathione		chemical toxicant		-1.061	0.00249	CCL5,CD86,HLA-DRA,ICAM1,ITGAM,PRKG1,VCAM1	278 (19)
fenofibrate		chemical drug		-1.059	0.0142	ABCD3,ACADL,CD36,CSF1R,EDN1,FBP1,HP,ICAM1,IRF8,PCM1,PLTP,PTAFR,PTPN21,PTPRC,SLCO2B1,THRB,TIAM1,UCP2,VCAM1
TGFB2	-0.79	growth factor		-1.058	0.000635	ABCA1,ALDH1B1,CD36,CD86,CNN1,CXCL16,DEPTOR,EDN1,FGF2,HK2,ID4,MMP9,PECAM1,PTAFR,PTPRJ,RAMP1,S100A9,SCD,SPP1,TGFB2	414 (20)
MEOX2	0.13	transcription regulator		-1.046	0.000126	CTSS,CXCL2,EDN1,FGF2,ICAM1,ID4,TNFAIP3,VCAM1,VCL	149 (7)
U73122		chemical reagent		-1.044	0.0225	AGTR1,ICAM1,ITGAM,MAF,TPM1,VCAM1
ESR2	-0.249	ligand-dependent nuclear receptor		-1.038	6.63e-05	ABCA1,ANKH,ANPEP,APOE,ARID5B,ARL4A,ASB2,BAMBI,BCAT1,CA12,CCL3L3,CNN1,COL13A1,CPM,CTPS1,CXCL16,CXCL2,CYTH4,DAB2,EDN1,EIF4E,FGF2,FZD1,GPR37,HMMR,IQGAP2,KCNJ3,KCNT2,KRT14,LAPTM5,LIMCH1,MAF,MMP9,MPP7,MYLK,NR4A3,ODC1,PDLIM5,PERP,PGR,PLAUR,PLXNC1,POSTN,PTPN21,RAB4A,RALA,RBP4,RHOQ,RUNX2,S100A9,SCD,SDAD1,SGK1,SOCS3,SPP1,ST8SIA4,TGFB2,TNFSF13B,TPM1,TRIM14,VCAM1,ZEB1	449 (22)
triptolide		chemical drug		-1.033	0.0203	HK2,ICAM1,IER3,ITGA1,MCAM,MMP7,NPR1,PECAM1,POSTN,SOCS3,TLR2,TNFSF10
8-bromo-cAMP		chemical reagent		-1.028	7.12e-07	ABCA1,ACP5,ALDH3A2,CKB,CSF2RB,CTSB,CYP1B1,EDN1,ENAH,EOGT,ETS1,FGF2,FLNC,GLS,ID4,IL11RA,IL7R,IQGAP2,IQGAP3,ITGA1,ITGA11,ITGA4,ITGA8,JAK2,LEFTY2,LIPA,MMP7,MMP9,MYLK,NFYB,NKD1,NPR1,ODC1,OGT,PDE3B,PGR,PPP1R1A,RAC2,RALA,RPS6KA6,RRAS2,RRM2,SGK1,SPP1,TGFB2,TLN2,TNC,TREM1,VCL	455 (25)
fluticasone propionate		chemical drug		-1.019	2.45e-14	ABCG1,ADAMDEC1,ALOX5,AQP9,C1QB,CCL5,CCL8,CD163,CD36,CD4,CD74,CD83,CD86,CHI3L1,CXCL2,CXCL5,HLA-DMA,HLA-DMB,HLA-DPA1,HLA-DRA,IL1RN,IRF8,LST1,MMP7,MMP9,PTGS1,RNASE1,SERPINA1,SLA,SLC16A6,SLC1A3,SLC2A5,SPP1,TNFSF13B,VSIG4	289 (11)
rolipram		chemical drug		-1.016	4.61e-06	CASP1,CD86,CXCR4,IL1RN,MMP9,P2RX7,PGR,PYCARD,SOCS3,TLR7,TLR8	294 (18)
ciglitazone		chemical drug		-1.004	0.00296	ABCA1,ABCG1,APOE,CCL5,CD36,CSPG4,CYBB,HLA-DRA,ICAM1,LEFTY2,MMP9,PTGER4,TNFSF10,VCAM1	339 (20)
SUPT20H	-0.194	other		-1	0.0199	BCL2A1,CCL4,IL7R,RUNX2
biochanin A		chemical toxicant		-1	0.00181	ACP5,CD86,ICAM1,MMP9,RUNX2	217 (7)
IL1F10	0.072	cytokine		-1	0.0199	BMPR1A,OLFM4,SOCS3,TGFB2
KLF2	0.319	transcription regulator		-1	3.16e-05	CCL3,CCL4,CCL5,CD36,CD86,CX3CR1,CXCR4,CYP1B1,DOCK2,EDN1,ELN,IL32,PECAM1,PTPRJ,RALA,RUNX2,SELPLG,TGFB2,TNFSF10,VCAM1	272 (17)
EIF4B	-0.211	translation regulator		-1	0.00411	CCR1,ITGAL,MARCO,TNFAIP3
OSMR	0.507	transmembrane receptor		-1	0.0135	C15orf48,CD4,ITGAX,JAK2,SERPINA1,SOCS3
K-252		chemical drug		-1	0.0199	CD14,GRIA2,ITGAM,SPP1
ezetimibe		chemical drug		-1	0.0394	ABCA1,ACADL,CYBB,NCF2,NCF4
Y 27632		chemical drug		-1	0.0354	CD86,ICAM1,MMP9,MYOCD,PERP,SOX6,TPM1,VCAM1
hydroxypropyl-beta-cyclodextrin		chemical drug		-0.985	2.88e-05	ABCA1,ABCG1,APOE,C2,CR1,CTSB,CX3CR1,CXCL14,ITGAX,JCHAIN,LIPA,PLTP,TLR8,TREM2,VCAM1	264 (14)
TRIM13	-0.223	enzyme		-0.983	0.000473	ABCA1,ABCG1,CD36,SOCS3	212 (15)
LIPA	0.99	enzyme		-0.956	0.0155	ABCA1,CAPG,CTSS,HK2,PECAM1,S100A9,SEPTIN10
DICER1	-0.344	enzyme		-0.955	0.00394	ANPEP,CD86,CXCR4,GREB1L,ICAM1,IL7R,IRF8,ITGA4,ITGAX,LCP1,MAF,MAP2,MCAM,MMP9,NANOS1,PIK3CG,PPP2R2B,RGS5,SERPINA1,SOCS3,TGFB2,TPM1	353 (18)
ANXA1	-0.076	enzyme		-0.948	0.0204	CD83,CD86,CXCR4,HAVCR2,ITGAM,ITGB2
PTPN6	0.963	phosphatase		-0.939	9.66e-05	CD86,CYBB,ENY2,ETS1,IGHM,ITGB2,MMP9,NCF2,PTPN6,SUB1,UBE2V2	212 (16)
INS	0.177	other		-0.936	0.00109	ACADL,ACTN2,ALDH3A2,ANO1,AQP9,CD36,CEMIP,DEPTOR,EDN1,EIF4E,ICAM1,IER3,IGKC,OGT,POSTN,PPM1B,PTGS1,SCD,SLC1A3	344 (21)
LPL	1.129	enzyme		-0.936	0.00958	CD36,ICAM1,ITGAX,MSR1,PRKAA2,UCP2,VCAM1	356 (23)
8-bromoguanosine 3',5'-cyclic monophosphate		chemical reagent		-0.928	0.00745	CNN1,EDN1,ITGAM,MMP9,PLAUR,VCAM1	244 (14)
RC3H2	-0.406	enzyme		-0.928	0.00846	ANPEP,CXCL5,EDN1,FGF2,PECAM1,TGFB2	256 (10)
N-Ac-Leu-Leu-norleucinal		chemical - protease inhibitor		-0.922	0.00968	ABCA1,CCL3,CCL4,EIF4E,ICAM1,IER3,PAWR,RUNX2,SYK	377 (20)
PP2/AG1879 tyrosine kinase inhibitor		chemical drug		-0.906	0.00121	CXCL16,EDN1,FGF2,GRIA2,ICAM1,IL32,ITGAM,JAK2,PTPRJ,RRM2,SPP1	371 (19)
mir-9 (includes others)		microRNA		-0.9	0.0429	CXCR4,ETS1,JAK2,PRDM1
METTL3	-0.143	enzyme		-0.866	0.00189	ATP1A2,C1QA,CCR1,CD36,CSPG4,CX3CR1,HLA-DQB2,ICAM1,ITGAM,JPH2,MMP9,MYBL1,PERP,PLTP,PTPN11,PTPRC,SERPINE2,SOCS3,ZNF365	285 (11)
F3	0.166	transmembrane receptor		-0.864	5.48e-05	C1QA,C1QB,C1QC,CCL5,CCR1,CXCL14,FERMT2,ICAM1,IL7,ITGAM,LCP1,MMP7,MMP9,NUB1,PAK3,S100A9,TNFRSF11A,TREM2,TRIM14,VCAM1	330 (20)
FLCN	0.175	other		-0.845	0.0301	CKB,CTSC,CTSZ,CXCR4,GULP1,HK2,ICAM1,LCP1,LIPA,MFAP3L,SEMA6A
miR-155-5p (miRNAs w/seed UAAUGCU)		mature microRNA		-0.844	0.000108	AGTR1,AMIGO2,CASP1,CCL18,CCL3,CCL4,CD209,CSF1R,CXCL2,ETS1,JADE1,MAF,MAFB,MSI2,PDLIM5,PTPRJ,RAB23,RHEB,SLA,UFL1
zoledronic acid		chemical drug		-0.842	0.0108	ACP5,CXCR4,MMP9,RUNX2,TNFRSF11A,TNFSF10
BCL6	0.257	transcription regulator		-0.836	0.0248	ABCD3,BCL2A1,BLNK,CCL3,FGF2,HACD1,HDAC9,IL7R,IRF8,MAF,PIK3CG,PRDM1,SCP2,SLC39A8,SOCS3,SOX6,SYK
ADORA2A	-0.234	G-protein coupled receptor		-0.835	0.0489	ABCA1,CD28,CKB,CSF1R,DSTN,GPLD1,MMP9,NR4A3,PEG3,PLA2G12A
tanshinone II		chemical - endogenous non-mammalian		-0.834	0.00249	ABCA1,ABCG1,EDN1,ICAM1,MMP9,MSR1,VCAM1	313 (19)
NC410		biologic drug		-0.832	2.8e-06	ADAM8,CCL8,CD36,CD74,CXCL2,CXCL5,F13A1,HK2,IER3,MMP12,MMP7,MMP9,PLTP,RGS1,RUNX2
HOXA9	-0.317	transcription regulator		-0.808	0.0182	CCL3,CD36,CYBB,ENPP1,FZD1,IL7R,LY86,MAFB,MBNL1,MSI2,PTPRC,SERPINB9,SPP1,WSB1
PDE4 (family)		group		-0.805	0.017	CD14,CD163,CXCL5,ICAM1
NQO1	-0.45	enzyme		-0.781	0.00113	C5AR1,CCL5,CCR1,CXCR4,DOCK2,GLS,HK2,MMP9,VCAM1	306 (18)
EPO	0.093	cytokine		-0.769	0.0361	CCL19,CD36,CD52,CD86,CTSZ,CXCR4,EDN1,FABP5,FGF2,HLA-DRB1,ITGA4,LAPTM5,LCP1,RAB4A,SOCS3,SPP1,TNFSF10,TPH1,UCP2,ZNF711
FOXO4	0.164	transcription regulator		-0.767	0.0012	C1QA,FABP5,IER3,ITGAM,ITGB2,LCP2,MMP9,PRKAA2,PTGS1,PTPRC,RUNX2,SGK1,VCAM1	290 (12)
CFTR	0.337	ion channel		-0.765	0.00753	ABCA1,BLNK,CAPG,CCL5,CFI,HADH,SCP2,SOCS3,TNFAIP3	343 (13)
momelotinib		chemical drug		-0.762	0.00115	ICAM1,IL32,JAK2,SERPINE2	237 (13)
PAX5	0.428	transcription regulator		-0.747	0.00675	BLNK,CSF1R,GIMAP4,HK2,JCHAIN,LCP2,POU2AF1,PRDM1,SLC16A10,TREM1
miR-21-5p (and other miRNAs w/seed AGCUUAU)		mature microRNA		-0.739	0.0425	CFL2,HK2,IL32,MARCKS,PECAM1,SLC16A10,TGFB2,TPM1
cilostazol		chemical drug		-0.739	0.0266	ABCA1,ABCG1,ICAM1,MMP9,VCAM1
arachidonic acid		chemical - endogenous mammalian		-0.736	0.000962	ABCA1,ABCG1,BCL2A1,CD83,CD86,EDN1,PECAM1,PLTP,PTGS1,SPP1,UCP2,VCAM1	343 (21)
TP63	0.189	transcription regulator		-0.734	0.00191	ADAMTS9,AMIGO2,ARID5B,CAPN6,CCR1,CKS2,COL14A1,CSTA,CXCR4,EDN1,ELN,EPPK1,HK2,HLA-DMA,HLA-DMB,HLA-DPA1,HLA-DQB1,HLA-DRA,HLA-DRB1,HLA-DRB5,ICAM1,IER3,IGHG1,ITGA4,KCNMA1,KRT14,MAP9,MMP16,MMP9,NALCN,PERP,POSTN,RAC2,RASGRP3,RASSF3,RRM2,RUNX2,S100A9,SLC41A2,TGFB2,TNC,TNFSF10,TOP2A,TPM1,VMP1,VNN1,ZEB1	364 (21)
DIO3	0.207	enzyme		-0.728	0.000576	ALOX5,ALOX5AP,CPM,IRF8,ITGA4,ITGAM,ITGB2,KCNJ3,LAPTM5,MMP9,MSR1,MYOZ2,NPR1,RBP4,SEL1L3,SERPINE2,VCAM1
quercetin		chemical drug		-0.725	0.000903	ABCA1,CYP1B1,DAPK1,EDN1,FCGBP,FZD1,ICAM1,IER3,IL32,ITGAL,MAFB,MAP2,MMP12,MMP9,ODC1,PLAUR,SLC16A6,THSD4,TLR7,TNFRSF11A,VCAM1	282 (17)
ETV5	0.268	transcription regulator		-0.725	0.000145	C5AR1,CCL5,CD14,CHI3L1,CXCR4,CYBB,EGFL6,HOPX,ICAM1,LCP2,MAF,PLAUR,RGS1,SPP1,ZEB1	257 (11)
TEAD2	0.276	transcription regulator		-0.707	0.00219	ARID5B,EDN1,FIBIN,GPR37,LIMCH1,POSTN,TLE1,TPM1
pexidartinib		chemical drug		-0.707	0.0238	HCG11,HINT3,IGLC1,IL7R,ITGAL,PCDH7,RGS1,SLAMF8
TEAD3	-0.336	transcription regulator		-0.707	0.00281	ARID5B,EDN1,FIBIN,GPR37,LIMCH1,POSTN,TLE1,TPM1
parthenolide		chemical drug		-0.689	0.0266	CASP1,CCL5,MMP9,NKD1,VCAM1
PTAFR	1.007	G-protein coupled receptor		-0.688	0.0101	CASP1,MCAM,MMP9,ZEB1
suramin		chemical drug		-0.659	0.00425	CCL5,CD86,FGF2,ICAM1,ODC1	220 (15)
LDB1	0.302	transcription regulator		-0.655	0.000496	ADAMTS9,ALDH1B1,C3orf70,CARMIL1,CD53,FBP1,GIMAP8,GPR34,ITGAL,KIFAP3,LMCD1,NCKAP1,NPNT,PAG1,PDZD2,PTPRJ,RHOH,SEMA6A,SERPINE2,SLC16A1,SLC16A9,TGFB2,THEMIS2,TLR2,TMEM38B,TNFAIP3,VNN1,ZEB1
IGF1R	-0.546	transmembrane receptor		-0.633	0.00517	CAPG,CCL5,CD300A,CD36,CD37,CD48,CD53,CD84,CKS2,EDN1,FLNC,ITGAM,KIF20A,PDLIM5,RRM2,RUNX2,SCP2,SMPX,SPP1,TNFSF10,TPM2,UBE2V2	344 (19)
RXRA	0.058	ligand-dependent nuclear receptor		-0.632	0.00974	ABCA1,ABCG1,APOE,ARL4C,BMPR1A,C1QA,CD36,CD86,COLEC12,CTSB,CTSS,CXCL2,FABP5,HCK,IER3,IL32,IL7,MARCO,MMP12,PGR,PLCL1,PLTP,SORBS1,SPP1,TGFB2,TNFSF10,URB1,VMP1	386 (22)
AR	-0.448	ligand-dependent nuclear receptor		-0.631	0.000712	AASS,ABCA1,ABCG1,ADGRA3,AK3,C4A,CASQ2,CCL5,DMPK,EDN1,EPPK1,FABP5,HOPX,ICAM1,JPH2,KCNJ3,KRT14,LMOD1,MARCKS,MMP9,MYBL1,MYOT,MYOZ2,NAP1L1,NUSAP1,ODC1,PCDH11X,PGR,PLCE1,PLN,PLTP,PTGS1,RAB4A,RASSF3,ROR1,SCD,SGK1,SLC2A12,SLC39A8,SLC41A2,SPP1,SYK,SYNE1,SYNM,TGFB2,TMEM176A,TMEM176B,TNFSF10,TOP2A,TPM1,TPM2,TSPAN8,VCL,ZEB1,ZWINT	398 (19)
PRDM1	1.093	transcription regulator		-0.623	2.07e-09	ADAM8,AFF3,CD48,CD53,CD74,CD86,CHI3L1,CLEC2B,CXCR4,CYTH4,HCK,HLA-DMA,HLA-DMB,HLA-DRA,ICAM1,IGHG1,IGHM,IRF8,ITGA4,ITGAM,JCHAIN,MAF,MAFB,ME1,MS4A4A,MYO18B,PIK3AP1,PRDM1,PTPN6,S100A9,SLC2A5,SLCO2B1,ST14,THEMIS2,TNFRSF17,TNFSF10,TNFSF13B	304 (17)
PIK3CG	1.522	kinase		-0.617	0.000202	ACP5,AIF1,C2,CD74,CXCR4,ENPP1,ICAM1,PGR,PIK3CG,TLR2,TLR8,TNFSF10	371 (21)
ADAMTSL2	0.156	other		-0.616	1.32e-05	CNTN1,COL14A1,ELN,ICAM1,ITGA1,ITGA4,ITGAM,POSTN,SPP1,TNC,VCAM1,VCL
ZC3H12A	0.314	enzyme		-0.603	0.000166	C15orf48,CTSS,GRAMD2B,ICAM1,IKZF1,IL10RA,IL2RG,IRF8,KRT14,MAF,MMP9,PECAM1,PIK3CG,PLEK,POU2AF1,RAC2,TAGAP,ZC3H12D,ZNRF3	311 (14)
INSR	-0.486	kinase		-0.602	0.0465	ACADL,ARL4A,C1QA,C2,CD36,CD83,CORO1A,CRY1,CTSB,CXCR4,CYP1B1,EDN1,FBP1,FCGBP,FLNC,IER3,IL10RA,KIFAP3,LCP1,MMP12,MMP9,PDLIM5,PRDM1,RRM2,SCP2,SLAMF7,SMPX,SOCS3,TLR2,TPM2,UCP2,VCAM1
SERPINA1	2.192	other		-0.6	0.0167	CD36,CX3CR1,CXCL5,FGF2,HLA-DRA,TLR2
ILF3	-0.3	transcription regulator		-0.6	8.31e-09	C3AR1,CAPG,CCL23,CD14,CD163,CD300A,CD86,CHI3L1,COL14A1,FABP5,HLA-DRA,IL1RN,MAFB,PLA2G7,PLAUR,PTGER4,SCD,TFEC,TNC	196 (7)
pirinixic acid		chemical toxicant		-0.6	0.000627	ABCA1,ABCD3,ACADL,APOE,AQP9,CCL5,CD36,CFI,CTSB,FABP5,FBP1,FCER1G,GK,HADH,HSDL2,IL1RN,IRF8,ITGAM,MMP9,NAP1L1,PCM1,PERP,PLTP,PSMC2,PTAFR,PTPN21,PTPRC,SCD,SCP2,THRB,TIAM1,UCP2,VCAM1	273 (16)
PROCR	0.173	other		-0.594	0.0341	ICAM1,IRF8,MMP9,VCAM1
ATG5	-0.35	enzyme		-0.588	0.0183	CCL5,CTSC,HK2,ICAM1,MMP9,PECAM1,PPP2R2B,SEMA6A,SPP1,VCAM1
DMP1	0.104	other		-0.585	0.0266	C1QB,CX3CR1,F13A1,RUNX2,SPP1
SB-431542		chemical reagent		-0.58	0.023	ACP5,C5AR1,CD14,CLIC4,ITGA11,LEFTY2,MAFB,PECAM1,POSTN,RUNX2,SERPINE2,SPP1,TGFB2,TNFSF10
XDH	-0.107	enzyme		-0.557	0.00424	ABCA1,ABCG1,CXCR4,CYBB,PLAUR,SPP1	305 (19)
H89		chemical drug		-0.554	0.00111	ABCA1,CCL3,CCL5,CD14,CD83,CD86,FGF2,MMP9,PDE3B,PGR,POU2AF1,SAA1,TNFAIP3,TPH1,TREM1,UCP2,VCAM1	248 (16)
tacrolimus		chemical drug		-0.543	0.000197	ABCD3,CAPG,CCL4,CCL5,CD36,CD48,CD74,CXADR,CXCR4,CYBB,DAPK1,EDN1,LARP1B,MAF,ODC1,OSBPL3,PDE3B,PTPRJ,RUNX2,SCP2,SPP1,TIAM1,TNC,TNFSF10	293 (16)
thalidomide		chemical drug		-0.538	0.00745	FGF2,ICAM1,ITGAM,KCNMA1,PECAM1,PLAUR	262 (16)
SYVN1	0.206	transporter		-0.535	0.0103	BCAT1,CRTAP,CSPG4,CTPS1,CYP1B1,DAB2,GPRC5A,IGHM,IGKC,IGLL5,IL7R,MCAM,PTPRJ,SLC16A1
geranylgeranyl pyrophosphate		chemical - endogenous mammalian		-0.52	0.0341	ABCA1,ICAM1,MMP9,VCAM1
progesterone		chemical - endogenous mammalian		-0.499	4.53e-07	ACP5,ADAMDEC1,ADARB1,ADRA2A,AGTR1,AK3,AMPD3,ANKH,APOE,ARL4A,BCAT1,BMP2K,C5AR1,CA12,CCL5,CD36,CD52,CD86,CP,CXCR4,CYP1B1,DNAJB4,EIF5B,ENPP1,GRIA3,HOPX,ICAM1,ITGA1,ITGA11,KCNAB1,KCNMA1,LEFTY2,ME1,MMP7,MMP9,NPL,PARM1,PDK3,PEG3,PGR,PIP5K1B,PLA2G7,PLCL1,POSTN,PPM1B,PTGER4,PTGS1,RBP4,RRM2,RYR3,SGK1,SMPDL3A,SPP1,TGFB2,TIAM1,TNFSF10,TRPC1,ZEB1	414 (23)
eflornithine		chemical drug		-0.493	0.00902	C1QA,C1QB,C1QC,IL32,ITGAL,ITGAX,ODC1,TREM2
SFTPD	-0.146	other		-0.488	0.000594	CD14,CD209,CXCL2,MMP12,MMP9	363 (16)
VHL		transcription regulator		-0.478	0.000108	AIF1,C1QA,C1QB,C1QC,C2,C5AR1,CA12,CCL5,CNN1,CXCR4,DAB2,HK2,IER3,JADE1,MAF,SLC16A3,SLC1A3,SPP1,TNFSF10,VCAM1	336 (17)
TCF4	0.834	transcription regulator		-0.471	0.00121	ADAMTS9,BAG2,BARD1,BMPR1A,CASP1,CDKN3,CEP55,CKS2,DSTN,ENPP1,FKBP7,GIMAP4,GPR37,HMMR,IL32,IL7,JAK2,KALRN,NANOS1,NCAPG,PIK3CG,PRDM1,RRM2,RUNX2,SLAMF7,SOCS3,SUB1,TNFSF10,TNFSF13B,ZEB1	221 (10)
vinorelbine		chemical drug		-0.469	0.00528	CCL5,CD74,IL7R,RAC2
LYN	0.909	kinase		-0.456	0.0292	BCL2A1,C5AR1,CCL5,CD86,CXCL5,ETS1,IL7R,SOCS3
ZFP91	-0.191	transcription regulator		-0.447	0.000196	BCAT1,CCL19,HK2,RRM2,TNFSF13B
MEX3A	0.26	other		-0.447	0.0266	ABCA1,ACADL,CD36,KCNE3,OLFM4
KDM1A	0.195	enzyme		-0.447	5.63e-07	ADCY5,C1QB,C3AR1,CAPG,CCL5,CD48,CD52,CD74,CD84,CLEC7A,CTSC,CTSS,CTSZ,CXADR,CXCL16,CYBB,DOCK2,FLNC,IL1RN,IQGAP2,ITGAX,ITGB2,LCP1,LY86,MAP2,PTPRC,RASGRP3,SHROOM3,SIGLEC1,SLC22A3,TLR2,TOX2,TYROBP,UCP2,UNC13C,VCAM1,VCL
miR-450a-5p (and other miRNAs w/seed UUUGCGA)		mature microRNA		-0.447	0.0239	KRT14,MMP9,SPP1,TGFB2,ZEB1
FUT8	0.162	enzyme		-0.447	0.00141	CYP1B1,ELN,IGHM,IGLL5,MMP12
AHI1	-0.449	other		-0.447	0.00609	BCAS4,HCK,IL1RN,LAPTM5,LMCD1
isoprenaline		chemical drug		-0.447	0.0108	AEBP2,KCNJ5,MGAT4A,MMP9,NR4A3,SNX10
VDR	0.322	transcription regulator		-0.428	0.00376	CD14,CD36,CLIP1,EDN1,HK2,ICAM1,IER3,IL1RN,NUSAP1,ODC1,RUNX2,S100A9,SCP2,SOCS3,SPP1,SSX2IP,TGFB2,TLR2,TPH1,UCP2,VCL,WSB1	316 (19)
SERPINB7	-0.049	other		-0.426	0.0402	CASP1,CCR1,CTSB,CTSC,CTSZ,CXCL2,CXCL5,ICAM1,MMP9,TNFAIP3
LMO2	0.632	transcription regulator		-0.426	0.00971	ADAMTS9,ALDH1B1,CD53,ETS1,FBP1,GIMAP8,GPR34,KIFAP3,LMCD1,NCKAP1,PAG1,PDZD2,PTPRJ,RHOH,SERPINE2,SLC16A1,TGFB2,THEMIS2,TLR2,TMEM38B,TNFAIP3,ZEB1
CYP2J2	-0.086	enzyme		-0.422	0.0199	ICAM1,MMP9,PIK3CG,VCAM1
TSC22D3	-0.236	transcription regulator		-0.421	0.000304	CCL3,CCL5,CD83,CD86,ICAM1,LILRB4,RUNX2,SGK1,TLR2	206 (15)
LEF1	0.672	transcription regulator		-0.415	1.32e-06	ARHGEF26,ARRB2,C3orf70,CCL5,CD83,CX3CR1,CXCR4,EMILIN2,IL7R,KCNJ3,MFAP3L,MMP7,PIP5K1B,PLA2G7,PLCB4,PLTP,PRDM1,RASGRP3,RBPMS,RHOH,RUNX2,SGK1,SH3RF1,SLC41A2,SPP1,ST14,TIAM1,TLR2,TLR7,TMEM176A,TNFRSF11A,ZC3H12D	176 (7)
ZBTB16	-0.797	transcription regulator		-0.414	8.47e-05	CD14,CD180,CD74,CD83,CD86,F13A1,GALNT6,IL10RA,IL7R,ITGAM,KLHL6,LY86,LY96,MAF,ME1,MMP9,MPI,ODC1,PLA2G12A,RUNX2,SPP1,TMEM176B,TNFSF8	255 (7)
TGFB2-AS1		other		-0.394	0.0273	BMPR1A,CCR1,CP,CTSB,GMFG,MARCHF1,RAMP1,TGFB2
11,12-epoxyeicosatrienoic acid		chemical - endogenous mammalian		-0.392	0.0101	ICAM1,MMP9,PIK3CG,VCAM1
CCL3	1.571	cytokine		-0.391	0.000377	CCL3,CCL4,CCR1,ITGAM,RYR2,RYR3	89 (5)
ADM	0.446	other		-0.391	0.0011	CASP1,EDN1,FGF2,ICAM1,PRKG1,RAMP1,SPP1,VCAM1	278 (19)
methapyrilene		chemical drug		-0.378	0.0184	ABAT,ACADL,APOC1,APOE,CP,CTSB,CTSS,FBP1,KYNU,ODC1,SCP2
CYGB	0.389	transporter		-0.378	0.000101	ADPRHL1,AMPH,CASP1,CD74,CXCR4,SYK,TNFAIP3
PEAR1	0.179	other		-0.378	0.00958	ELN,POSTN,SERPINE2,SPP1,TNC,TPM1,TPM2
MSB0011359C		biologic drug		-0.378	0.00774	ADAM8,F13A1,HK2,IER3,PLTP,RGS1,RUNX2
losartan potassium		chemical drug		-0.378	1.28e-05	AGTR1,CD36,CX3CR1,CYBB,EDN1,F13A1,ITGB2,MAP2,MMP9,NPR1,POSTN,RBP4,S100A9,SELPLG,SIGLEC1,SOCS3,SPP1,TGFB2,UCP2,VCAM1,ZEB1	352 (20)
D-glucose		chemical - endogenous mammalian		-0.371	1.39e-11	ABCA1,ABCG1,ACADL,ACTG2,ADARB1,ADCY5,AGTR1,ALOX5,ANO1,BCAT1,BVES,CASP1,CASQ2,CCPG1,CD36,CNN1,COL4A5,CSF1R,CTSB,CTSC,CXCL2,CXCR4,CYBA,CYBB,DMD,EDN1,EMCN,FABP5,FBP1,FGF2,GPLD1,GRIA2,HK2,HP,ICAM1,ITGA1,ITGA8,LCP1,LMOD1,LY96,MAFB,MCAM,MMP9,MSR1,NEXN,NPNT,NR4A3,ODC1,OGT,PLAUR,PPP2R2B,PRKAA2,PTPN6,RRM2,RUNX2,SCUBE3,SEMA6A,SGK1,SH3BGR,SLC1A3,SLC39A8,SORBS1,SPP1,SUSD5,SVIL,TLR2,TPM1,TPM2,TSPAN2,UCP2,VAMP…	434 (21)
nicotine		chemical drug		-0.357	0.0212	CCL3,CCL4,CD86,CNTN1,EDN1,FGF2,ICAM1,ITGAM,MMP7,MMP9,PLAA,PLAUR,POSTN,RYR2,SPP1,TRPC1,ZEB1
CALCA	0.145	other		-0.351	4.1e-06	ACP5,CD83,CD86,CXCR4,CYBA,EDN1,ETS1,GPR65,HAVCR2,ICAM1,IER3,IL7R,ODC1,PLXDC2,PPP1R1A,PRDM1,PTGER4,RAMP1,RUNX2,SMPX,ST14,TNFAIP3,TPH1	327 (18)
TP53	-0.227	transcription regulator		-0.349	1.54e-06	ABAT,ABCA1,ACADL,ADAM8,AK3,ALDH1B1,ALOX5,ANKH,APOE,ARRB2,BCAT1,BCL2A1,C1QC,C2,CAMK2N1,CARD10,CASP1,CCL5,CD36,CDKN3,CEP55,CHMP4C,CKB,CKS2,CLIC4,CNN1,COL13A1,COL14A1,CORO1A,COX11,CP,CSF1R,CTSB,CXCL2,CXCL5,DAPK1,DLG1,DLGAP1,DNAJB4,DNAJB5,DSTN,EDN1,EGFL6,FABP5,FERMT2,FGF2,HADH,HDAC9,HK2,HMMR,HOPX,HSPA4L,ICAM1,IER3,IFI30,IL10RA,IL1RN,IL31RA,IL7,IRF8,ITGA8,KCNMA1,KIF20A,KRT14,MAFB,MCAM,ME1,MMP9,MPI,MYB…	432 (22)
RET	0.231	kinase		-0.344	0.00974	CTSB,CXCR4,ELN,HOPX,MAF,MMP7,MMP9,MYO18B,PLAUR,PLN,S100A9,SDK1,TGFB2,TNC	345 (20)
STAR	0.103	transporter		-0.333	7.03e-05	ABCA1,ABCG1,CCL5,CD36,CD86,CLEC7A,FGF2,OGT,RYR3,SPP1,UCP2	196 (7)
RHO	0.054	G-protein coupled receptor		-0.333	0.00134	ABCG1,BBS7,C1QA,CD74,CP,CSF1R,CSF2RB,CTSS,DCBLD2,FGF2,HK2,MARCHF1,MBNL1,PLA2G7,RRAS2,SGK1,TGFB2,TNFAIP3,TREM2,TRPC1
MSC	0.155	transcription regulator		-0.333	0.000446	AMPD3,ASB2,CCL4,HAVCR2,IL32,JCHAIN,PAG1,SPP1,STS,TLR7	193 (7)
baicalein		chemical drug		-0.333	0.0105	APOE,CASP1,CTSB,CYBB,DAB2,ICAM1,PTPN6,TLR7,VCAM1
mir-23 (includes others)		microRNA		-0.33	0.00618	HK2,MMP9,PDE8B,RUNX2,SEMA6A,SPP1,ZEB1	248 (17)
MYB	0.106	transcription regulator		-0.324	0.00294	ANPEP,BLNK,C15orf48,CD14,CD4,CXCL16,CXCR4,HK2,ICAM1,IGLL5,IL7R,JAK2,MAFB,MFAP3L,SLC16A3,SPP1,TFEC	317 (19)
ciprofloxacin		chemical drug		-0.32	0.0154	ADAM8,CCR1,CD86,COLEC12,CSF2RB,EMILIN2,ICAM1,ITGAL,MSR1,SPP1,TLR7
IMMUNOGLOBULIN (complex)		complex		-0.32	1.43e-21	ACTN2,AIF1,AMPH,ANPEP,APOC1,APOE,AQP9,BCAT1,BCL2A1,C1QA,C1QB,C1QC,C3AR1,C5AR1,C7,CALHM6,CAPG,CCL18,CCL19,CCL3,CCL4,CCL5,CCL8,CCR1,CD14,CD163,CD28,CD300A,CD52,CD74,CD83,CD86,CLEC7A,COX11,CSF1R,CSF2RB,CTSB,CTSS,CTSZ,CX3CR1,CXCL16,CXCL2,CXCL5,CXCR4,CYBA,CYP1B1,DLGAP1,ELN,EPB41L3,F13A1,FBP1,FCER1G,FCGR1A,FCGR2A,FCGR3A,FGF2,GPR34,GRIA2,GRIA3,HAVCR2,HCK,HK2,HLA-DRA,HLA-DRB1,ICAM1,IER3,IFI30,IKZF1,IL10R…	361 (15)
beta-estradiol		chemical - endogenous mammalian		-0.316	1.39e-11	ABAT,ABCA1,ACP5,ADAMDEC1,AGTR1,AIF1,ALDH3A2,ANKH,ANO1,ANPEP,APCDD1,APOE,ARID5B,ARL4A,ARRB2,ASB2,BAMBI,BCAT1,BLNK,BMPR1A,BMPR1B,BTC,C15orf48,CA12,CAP2,CCDC146,CCL3L3,CCL4,CCL5,CCR1,CD14,CD74,CD86,CDKN3,CHI3L1,CKB,CKS2,CLDND1,CLIC4,CNN1,COL13A1,COL4A5,COLEC12,CP,CPM,CRTAP,CSF1R,CSF2RB,CTPS1,CTSB,CXADR,CXCL16,CXCL2,CXCL5,CXCR4,CYBB,CYP1B1,CYTH4,DAB2,DLG1,EDN1,EIF3F,ENAH,EPB41L3,ETS1,FABP5,FCGR2B,FGF…	491 (22)
PPARG	0.49	ligand-dependent nuclear receptor		-0.315	2.87e-06	AASS,ABCA1,ABCG1,ACADL,AGTR1,APOE,CCL5,CCPG1,CD36,CTPS1,CXCL14,CXCL5,CYBA,EDN1,ETS1,FABP5,FZD1,HK2,HP,ICAM1,MAP2,MBNL1,MCTP1,ME1,MMP9,ODC1,PDE3B,PECAM1,PID1,PPP2R2B,PRDM1,RBP4,RUNX2,SCD,SCP2,SGK1,SOCS3,SORBS1,SPP1,TNFSF10,TPM2,UCP2,VAMP8,VCAM1,VNN1	333 (21)
GNAQ	-0.336	enzyme		-0.308	0.000754	BMPR1A,C15orf48,CNN1,CSPG4,EDN1,HK2,IL1RN,LMCD1,MMP16,NR4A3,PGR,PLAUR,SGK1,SOCS3,TGFB2,VCAM1	352 (21)
TGF BETA (family)		group		-0.306	6.87e-06	ABCA1,ACP5,ANKH,BAMBI,CASP1,CCL3,CCL5,CD209,CD36,CD53,CSF1R,CX3CR1,CXCR4,CYBB,DAB2,EDN1,FGF2,HEYL,ID4,IL1RN,IL32,ITGA1,LMCD1,MAF,MGAT4A,MMP7,MMP9,PCDHB16,POSTN,RUNX2,RYR2,RYR3,SGK1,SOCS3,SPP1,TFEC,TLR2,TNFRSF11A,TNFSF10,TREM1,VCAM1	401 (18)
PTGER4	1.13	G-protein coupled receptor		-0.285	0.000129	CP,CXCR4,CYBB,EDN1,HAVCR2,ICAM1,MAFB,MMP9,NCF2,RUNX2,SLAMF8,SPP1,ST8SIA4,TAGAP,TLR8,TNFSF10	338 (18)
OCLN	-0.101	other		-0.283	0.00528	CCL4,CCL5,MMP7,MMP9	257 (17)
SOD2		enzyme		-0.283	0.00185	ACADL,ACP5,BCAS4,COLEC12,IL7,MAP2,MARK1,MMP7,MMP9,ODC1,TRIM14,UCP2	318 (13)
TAFAZZIN	0.13	enzyme		-0.283	0.00078	AMPH,C7,CAMK2N1,CCL5,CD180,CD86,CNN1,CXADR,CXCR4,CYP1B1,CYTIP,EDN1,EMCN,HP,IGHM,IGKC,ITGAL,LCP1,NCF4,NEXN,NPNT,OLFM4,PDE3B,PDLIM5,PECAM1,RUNX2,UBE2V2,VCAM1	291 (16)
NTRK2	0.466	kinase		-0.277	0.000302	CAP2,CASP1,CYTH4,DAB2,DAPK1,DOCK2,FGF2,IKZF1,MAF,PYCARD,RIMS3,RUNX2,SPP1,TNFSF10	362 (20)
abemaciclib		chemical drug		-0.277	0.0431	NTN1,PGR,PLTP,PLXNB1,TGFB2
ibrutinib		chemical drug		-0.268	0.0087	BCL2A1,CD86,CYBB,EIF4E,GLS,HK2,ITGA4,JCHAIN,MMP9,NDUFAF4,ODC1,SLC2A5,SLC38A1,UGGT2	362 (18)
APOC1	1.857	transporter		-0.254	0.000212	APOC1,APOE,FGF2,MMP7,TGFB2,ZEB1	330 (11)
HMOX1	0.898	enzyme		-0.253	0.00484	ABCA1,ABCG1,CD14,CXCL5,ICAM1,IL1RN,ITGAM,MMP9,MSR1,PECAM1,TGFB2,VCAM1	325 (19)
mir-21 (includes others)		microRNA		-0.25	1.12e-05	AIF1,C1QB,CCL19,CD180,CD86,CKS2,CLDND1,CLEC5A,ELN,FCGR1A,ICAM1,IGHG1,IGHM,ITGAM,JAK2,MARCKS,MARCO,MMP9,NCAPG,NUSAP1,PECAM1,RNASE6,SIGLEC1,SLC11A1,SLC16A10,TBC1D1,TIAM1,TLR2,TNFSF13B,TOP2A,TPM1,TREM2,VCAM1	312 (16)
trans-hydroxytamoxifen		chemical drug		-0.243	0.00351	APOE,BLNK,CHI3L1,COL4A5,CYBA,CYP1B1,EPB41L3,GPRC5A,IER3,IFI30,KYNU,MPPED2,MYBL1,SERPINB9,TGFB2,TOP2A,TPM1	251 (9)
IL9	0.028	cytokine		-0.243	0.0225	DSTN,MARCKS,PECAM1,RAC2,SCIN,SLC16A1
sphingosine-1-phosphate		chemical - endogenous mammalian		-0.242	0.0403	CCL5,CD36,CD83,ETS1,FGF2,ICAM1,ITGB2,MMP9,NCKAP1L,RUNX2,VCAM1
DETA-NONOate		chemical reagent		-0.225	0.00249	CCL3,CNN1,ICAM1,MMP9,ODC1,PDE3B,PRKG1,VCAM1	357 (21)
prostaglandin E2		chemical - endogenous mammalian		-0.221	8.92e-10	ABCG1,AIF1,C5AR1,CALHM6,CCL3,CCL4,CCL5,CCL8,CCR1,CD14,CD74,CD83,CD86,CLEC7A,CP,CXCL5,CXCR4,CYTIP,ETS1,FGF2,HLA-DMA,ICAM1,IER3,IGHG1,IL1RN,IL2RG,IL7R,ITGAM,LEFTY2,MAFB,MMP7,MMP9,OSBPL3,PIK3CG,PRDM1,PTGER4,PTGS1,RUNX2,SOCS3,SPP1,TAGAP,THEMIS2,TREM1,UCP2,ZEB1	319 (17)
MM-589		chemical reagent		-0.216	0.000691	ACTN2,CAP2,ELN,HOPX,KCNJ5,MMP16,POSTN,RYR2
PTC-209		chemical reagent		-0.216	0.000947	ACTN2,CAP2,ELN,HOPX,KCNJ5,MMP16,POSTN,RYR2
LGALS1	0.112	other		-0.198	0.000629	CCR1,CXCL14,CXCL16,ICAM1,IGHM,MAF,MMP12,MMP9,SOCS3,SPP1,TNFAIP3	305 (17)
pioglitazone		chemical drug		-0.194	3.81e-05	ABCA1,ABCG1,AGTR1,APOE,CCL5,CD36,CD86,FBP1,ICAM1,IL1RN,ITGAM,MMP9,NCF2,NR4A3,PDE3B,PTGS1,PTPN11,RBP4,TNFRSF11A,UCP2	368 (20)
H-[1,2,4]oxadiazolo[4,3-alpha]quinoxalin-1-one		chemical reagent		-0.186	0.000629	CD83,CD86,ICAM1,MMP9,PLAUR,PRKG1	299 (16)
HDAC4	-0.396	transcription regulator		-0.186	0.0349	C1QC,CAP2,CNTN1,DMD,HDAC9,HLA-DRA,MMP9,MYOT,NECAB1,PLN,RUNX2,VCAM1
kanamycin A		chemical drug		-0.18	0.001	BLNK,C1QA,C1QB,CTSB,DNAJB4,HAVCR2,IL10RA,NPNT,PPP1R9A,SCOC,SPP1,TNFRSF11A,TREM2
metronidazole		chemical drug		-0.18	0.00198	BLNK,C1QA,C1QB,CTSB,DNAJB4,HAVCR2,IL10RA,NPNT,PPP1R9A,SCOC,SPP1,TNFRSF11A,TREM2
colistin		biologic drug		-0.18	0.000914	BLNK,C1QA,C1QB,CTSB,DNAJB4,HAVCR2,IL10RA,NPNT,PPP1R9A,SCOC,SPP1,TNFRSF11A,TREM2
NR1H (family)		group		-0.179	0.025	ABCA1,ABCG1,ACADL,APOC1,APOE,C2,CCL3,CCL5,EDN1,HCK,ITGAL,PLTP
ACOD1	0.019	enzyme		-0.174	0.000653	AIF1,CCL5,CD86,ICAM1,SGK1,SPP1,TNFAIP3	146 (7)
valproic acid		chemical drug		-0.17	0.039	ABCG1,AMPD3,BAG2,CA12,CAP2,CCR1,CD209,CD83,CTPS1,CTSB,CXADR,CXCR4,CYP1B1,EDN1,ICAM1,MARCKS,PLTP,PSMC2,RERG,ROR1,SEL1L3,SGK1,SPP1,SSBP2,THRB,THSD4,TNFSF10,TOP2A,ZEB1
mir-150 (includes others)		microRNA		-0.152	0.00219	CD4,CXCR4,EDN1,IKZF1,MMP16,ZEB1
apicidin		chemical - endogenous non-mammalian		-0.152	0.0121	AMPD3,CCR1,ROR1,VCAM1
trametinib		chemical drug		-0.15	0.00128	BLNK,C15orf48,ITGAX,MAF,MAP2,MMP12,PAG1,ROR1,SOCS3,TNFAIP3,TNFSF10,TREM2	263 (14)
MTA3	-0.187	transcription regulator		-0.144	0.0301	BLNK,CCL3,PRDM1,SYK
prostaglandin E1		chemical - endogenous mammalian		-0.132	0.00312	CD14,CD86,ICAM1,RRM2	319 (7)
NFKBIB	0.099	transcription regulator		-0.13	0.00192	BCL2A1,CCL5,CD86,DAPK1,ICAM1,MMP9,TNFSF10,VCAM1	224 (12)
UPF2	-0.11	other		-0.128	0.00261	CAMK2N1,CCL5,MPPED2,PTPN21,TNFAIP3,TSPAN8
PAX7	0.041	transcription regulator		-0.128	0.0128	ABCA1,CXCR4,DEPTOR,FRK,MARCKS,NPNT,PARM1,PEG3
ISG15	0.42	other		-0.128	0.0167	ALDH1B1,COL14A1,CSTA,CTSS,CYP1B1,ITGA11
MAP2K6	0.185	kinase		-0.127	0.00632	ACP5,CCL8,CD83,CD86,MMP9,NPR1,PLN,SLC1A3,TNFSF10	273 (18)
tetrachlorodibenzodioxin		chemical toxicant		-0.126	1.19e-08	AIF1,ALOX5,ALOX5AP,ARID5B,BCAT1,BLNK,CA12,CAMK2N1,CAP2,CARD10,CASP1,CCL5,CD36,CD52,CD86,COL13A1,COL4A5,CYP1B1,EDN1,ELN,HACD1,HDAC9,HLA-DMA,IGHM,IL10RA,INPP5A,ITGAL,ITGAX,JAK2,KCNE3,KCNJ5,KRT14,MAFB,MARCO,NCF4,NFYB,ODC1,PCLAF,PERP,PGR,PLA2G12A,PLAUR,PRDM1,S100A9,SAA1,SLC16A10,SLCO2B1,SPP1,TGFB2,TNC,TNFSF8,ZNF148	384 (18)
FGF10	0.169	growth factor		-0.115	0.00774	BMPR1A,CTSB,CYP1B1,MMP9,PERP,TSPAN8,VNN1	147 (7)
L-triiodothyronine		chemical - endogenous mammalian		-0.115	0.0425	ABCA1,ABCD3,ACTG2,AGTR1,APOC1,BVES,C4A,CXCL14,EDN1,FKBP7,HLF,HP,IGHM,KCNJ5,MARCO,ME1,MMP9,ODC1,PGR,PLN,PRR16,PTAFR,RBM20,RUNX2,RYR2,SCD,SLC16A10,SORBS1,THRB,TIAM1,TPM1,UCP2
PAX3-FOXO1		fusion gene/product		-0.108	0.000866	ABAT,ACTN2,ADRA2A,CAP2,CCPG1,CXCR4,DAPK1,EPB41L3,FABP5,FLNC,GAREM1,GPRC5A,IER3,LIMS1,MCAM,MYOT,RRAS2,SLC16A1,SMPDL3A,SPP1,SRI,TOP2A	247 (7)
PGR	-0.679	ligand-dependent nuclear receptor		-0.108	2.64e-07	ACP5,ADAM8,ADARB1,ADRA2A,AK3,BARD1,CA12,CCL8,CD36,COL14A1,DNAJB4,EDN1,EIF1AX,EIF5B,ELN,FGF2,GLS,GPRC5A,GRIA3,ICAM1,IER3,ITGA1,ITGA11,ITGA4,ITGA8,ITGAX,LCP1,MMP7,MMP9,NLGN1,NPNT,NTN1,PFN2,PGR,PIP5K1B,POSTN,RHOH,RHOQ,SCUBE3,SDK2,SERPINA1,SGK1,SLC39A8,TGFB2,TNC,VCAM1,VCL,ZEB1	411 (19)
niacinamide		chemical - endogenous mammalian		-0.104	0.045	BCL2A1,CD14,CDKN3,ICAM1,ITGAM,MMP9,NFYB,RUNX2
GPS2	-0.227	transcription regulator		-0.099	4.89e-06	ABCA1,ABCG1,BLNK,CD14,CXCL2,FZD1,HP,MBNL1,MCTP1,PGR,PID1,SGK1,VCAM1	346 (22)
hydrocortisone		chemical - endogenous mammalian		-0.099	0.0252	ALDH1L1,CD163,CD86,CXCL5,CXCR4,FGF2,ICAM1,ITGAM,NUSAP1,PTGS1,SEMA6A,TLR2,TNFAIP3
HNRNPU	-0.627	transporter		-0.094	0.00134	APOE,C1QA,C1QB,C1QC,GRIA2,MMP12,PERP,SPP1,TGFB2,TREM2,VCAM1
PKM	0.359	kinase		-0.088	0.00436	ABCA1,ABCG1,APOE,CD36,CD86,CTSB,FBP1,HK2,MMP9,TREM2,TYROBP	398 (22)
cycloheximide		chemical reagent		-0.087	0.0015	AGTR1,CCL4,CCR1,CD4,CXCL2,CXCR4,EDN1,EIF4E,FGF2,ICAM1,IL1RN,IL7R,ITGAM,MMP12,MMP7,MYOC,PERP,PGR,PLAUR,PRDM1,PTGS1,RERG,RUNX2,SOCS3,SPP1,THRB,TNFAIP3,TNFSF10,TRPC1,VCAM1	320 (16)
mir-181 (includes others)		microRNA		-0.083	0.0333	CD163,GRIA2,ICAM1,IRF8,PTPN11,RGS5,RUNX2,VCAM1
N6AMT1	-0.388	enzyme		-0.082	0.0103	ADRA2A,APCDD1,DMPK,DTL,KCNE3,KIF20A,LCP1,PDE3B,PLCE1,SMPX,SNX10,TNFSF10,TXNDC16,ZNRF3
BCR-ABL1		fusion gene/product		-0.079	0.0354	CD36,CSF2RB,CXCR4,HK2,MSR1,PDK3,PIK3CG,TNFSF10
NOTCH3	0.141	transcription regulator		-0.075	0.000533	CAMK2N1,COL14A1,DSTN,ICAM1,ITGA1,ITGA11,ITGA8,ITGAX,MMP9,MSR1,MYLK,NALCN,PLN,RAP1A,RGS5,SOCS3,ZEB1
CX3CL1	0.138	cytokine		-0.074	0.000278	APCDD1,CX3CR1,FABP5,FGF2,HEYL,ICAM1,IL7R,MMP9,MSR1,MYLK,OLFM4,POSTN,RYR3,SAA2,SDK2,SPP1,TGFB2	371 (20)
wortmannin		chemical drug		-0.07	3.9e-05	AGTR1,ANPEP,CCL4,CCL5,CD14,CD36,CKB,CXCL16,ICAM1,IRF8,ITGAM,MAF,MMP9,MSR1,NR4A3,OGT,PGR,POSTN,RAP1A,SOCS3,TNFSF10,TPM1,VCAM1	317 (17)
HSP70 (family)		group		-0.068	0.0322	CD14,CD83,CD86,CP,ICAM1,TYROBP,VCAM1
miR-203a-3p (and other miRNAs w/seed UGAAAUG)		mature microRNA		-0.063	0.0384	NDRG3,RUNX2,SOCS3,ZNF148
AICAR		chemical - endogenous mammalian		-0.06	0.0463	ABCA1,ABCG1,HK2,ITGAM,MMP9,PEG3,RUNX2,SCD,SOCS3
FOXF1	0.04	transcription regulator		-0.057	0.0214	ACTG2,FGF2,MYLK,PECAM1,VCAM1
fasudil		chemical drug		-0.056	0.00745	CD14,ICAM1,MMP9,SLC1A3,TGFB2,VCAM1	235 (20)
heparin		chemical - endogenous mammalian		-0.05	0.00121	ACADL,APOE,CD209,CD83,CD86,CNN1,ICAM1,MMP9,RUNX2,VCAM1	285 (20)
F7	-0.068	peptidase		-0.042	0.0394	CXCL2,ICAM1,MMP7,PLAUR,VCAM1
adenosine		chemical - endogenous mammalian		-0.038	0.00677	CCL5,CD28,CD86,CX3CR1,CXCR4,ICAM1,ITGB2,SOCS3	255 (16)
PNPLA2	-0.178	enzyme		-0.032	0.0105	ACADL,CD36,GK,ICAM1,ITGAX,MSR1,SLC16A1,TGFB2,UCP2
PD 123319		chemical drug		-0.017	0.0072	CX3CR1,CYBA,NCF2,SPP1,UBE2V2	301 (12)
SATB1	-0.461	transcription regulator		-0.014	0.000211	BLNK,CD86,CLEC2B,CYBB,ETS1,EVI2A,FCGR1A,FERMT2,HLA-DMB,IKZF1,IL10RA,IL7,IL7R,IRF8,MAF,PGR,RGS1,SGK1,TNFSF13B	262 (13)
F2R	-0.051	G-protein coupled receptor		0	0.00117	COL13A1,FBP1,ICAM1,MCAM,MMP9,MYOCD,PGR,PLAUR,PTAFR,TGFB2,TNFAIP3,VCAM1	347 (22)
HDAC1	-0.072	enzyme		0	0.000355	ACP5,ALOX5AP,AMPD3,ARL4C,BAMBI,CAPG,CCL5,CD4,CSF1R,FGF2,HK2,LGR6,MMP9,MYO1F,NCKAP1,NEXN,NKD1,OGT,OLFM4,PFN2,PLAUR,PPP2R2B,PSMC2,PTPN6,RRM2,RUNX2,S100A9,SGK1,SPP1,TOP2A,TPM1,TPM2	404 (22)
TRAF3	0.15	enzyme		0	0.00892	CARMIL1,CCL5,CCR1,CD86,GPR34,ICAM1,PIP5K1B,RSU1,TNFAIP3	306 (17)
LRP1B	-0.094	transmembrane receptor		0	0.0384	ABCA1,IL7R,JAK2,SOCS3
CTSZ	0.923	peptidase		0	0.000142	CD83,CD86,LILRB2,LILRB4
SR 144528		chemical reagent		0	0.00115	CCL4,CCR1,ICAM1,IL1RN	230 (10)
aloxistatin		chemical - protease inhibitor		0	0.00232	CD74,FGF2,HLA-DMA,ITGAM	237 (10)
APH-1 (family)		group		0	0.00219	APOE,C3AR1,CD83,CTSB,CTSS,IL7R,RAMP1,SELPLG
NODAL	0.055	growth factor		0	0.0301	CCL5,CD86,ITGAX,SCD
PIK3CA	-0.428	kinase		0	0.00535	ACTN2,CCL18,CCL23,CD14,CXCR4,GMFG,HAND2-AS1,HK2,IL2RG,ITGAM,MCTP1,ODC1,PCDH7,PIK3CG,POSTN,RRAS2,SLC16A3,TNFAIP3,TNFSF10,TREM1	327 (20)
SEMA7A	0.231	transmembrane receptor		0	0.0113	CD36,CTSB,CTSS,ELN,FGF2
MST1	0.135	growth factor		0	0.0264	IL1RN,IRF8,MSR1,SPP1
1810019D21Rik		other		0	0.000186	ADAMTSL3,EDN1,ITGB2,MMP9,PALMD,PLA2G7,SYNE1,TCEAL1,ZEB1,ZNF365
LIPG	0.901	enzyme		0	0.0144	ABCA1,CD36,MSR1,PLTP
CCM2	0.195	other		0	0.0199	CNN1,CYP1B1,ELN,RBP4
ZBED6	0.472	transcription regulator		0	0.0149	ARL4C,COL13A1,MYBL1,SGK1,ZEB1
rimonabant		chemical drug		0	0.0478	FGF2,IL1RN,MMP9,NTN1
DHX36	-0.28	enzyme		0	0.00123	ACTN2,CASQ2,FLNC,PLN,RYR2,TPM1
amlexanox		chemical drug		0	0.0347	C5AR1,CNN1,CSF1R,NTN1,SEMA3D,SERPINE2
HOXC6	-0.216	other		0	0.0108	CASP1,CNTN1,GAS2L3,PDE4DIP,SLC1A3,VCAM1
BCL2L11	0.696	other		0	0.0101	CCL5,CD36,CD84,HDAC9
HOXA7	-0.111	transcription regulator		0	0.0341	IL7R,LY86,MSI2,PGR
DMD	-0.793	other		0.022	0.00627	BLNK,C1QB,CFL2,CTSS,DMD,KCNMA1,MARCKS,MSI2,POSTN,RNF14,SCIN,SGCB,SLC24A5,SOCS4,SYNC,SYNM,TTLL7,XK
estrogen		chemical drug		0.024	0.0403	ABCA1,ALDH1B1,APOE,BARD1,CKB,COL14A1,CYBB,ICAM1,MYBL1,PDLIM7,PGR,PTAFR,PTGS1,RRM2,SERPINB9,SERPINE2,SPP1,TGFB2,TOP2A
QKI	0.703	transcription regulator		0.046	0.00858	ACTN2,CD36,CNN1,CSF1R,CTSS,ITGAM,ITGAX,MYOZ2,TNC,TNFSF10,VCAM1	50 (3)
diethylstilbestrol		chemical drug		0.05	0.0385	AQP9,BCAT1,BTC,C1QA,CD14,CD83,CXCL14,IGSF6,IQGAP3,JAK2,JCHAIN,MAFB,MARCKS,NR4A3,PGR,PRDM1,RGS5,TBC1D1,TOP2A,VNN1
ELAVL1	-0.114	other		0.051	0.00028	ABCA1,ACADL,CCL8,CD52,CD83,CD86,CTSS,CYBA,CYBB,IL2RG,ITGAM,JCHAIN,MMP7,NCAPG,NCF2,NCF4,PLA2G7,POSTN,PTPRC,RUNX2,SYK,TLR2,TOP2A,VCAM1,ZEB1	340 (17)
docosahexaenoic acid		chemical drug		0.053	0.000166	ABCA1,ABCD3,APOE,BCL2A1,CCL3,CCL4,CD83,CD86,CXCR4,HK2,MMP9,PLTP,PTAFR,PTGS1,SAA1,SOCS3,TGFB2,UCP2,VCAM1	290 (15)
PDGF (complex)		complex		0.059	0.04	CYBA,EDN1,EIF4E,FGF2,ICAM1,ODC1,PLAUR,VCAM1
calcium chloride		chemical drug		0.061	0.00232	ANKH,ENPP1,MMP12,MMP9	163 (11)
clofibrate		chemical drug		0.07	0.0273	ABCA1,ABCD3,ACADL,CD36,IL1RN,NAP1L1,SLCO2B1,UCP2
MAP3K7	-0.506	kinase		0.071	0.0219	CCL5,CD14,EDN1,ID4,KRT14,MMP9,S100A9,SAA1,TNFSF10,TNFSF13B,VCAM1
FOXO3	0.336	transcription regulator		0.083	0.000195	C1QA,CARD16,CDKN3,CEP55,CTSB,CXCR4,FABP5,GULP1,IER3,ITGAM,ITGB2,LCP2,MBNL1,MCAM,MMP9,MYOCD,NPNT,PAWR,PDE3B,PECAM1,PRDM1,PRKAA2,PTGS1,PTPRC,RBM47,RUNX2,SGK1,TGFB2,TNFSF10,UCP2,VCAM1,ZWINT	348 (18)
CDKN1A	-0.03	kinase		0.097	0.00255	AIMP1,CDKN3,CEP55,CLIC4,CTSB,CYP1B1,DTL,FERMT2,FGF2,ICAM1,IL32,ITGAM,KIF20A,MAF,MMP9,NUSAP1,PCLAF,PTPRC,RAMP1,SAA1,TNC,TOM1L1,TOP2A,TREM1,VEZT,ZEB1	350 (19)
ESTROGEN RECEPTOR (family)		group		0.111	0.00231	ABCA1,ABCG1,CA12,CAPG,CDH19,COL13A1,COL4A5,CPM,CXCR4,EDN1,ETS1,FLNC,ICAM1,MMP9,PCDH20,PCDH7,PGR,PLAUR,SERPINB9,TGFB2,TNC,ZEB1	419 (20)
SB 216763		chemical drug		0.114	0.00618	CCL8,MAF,MYLK,NR4A3,PRDM1,RGS1,TNFSF10	299 (13)
CDK5	0.206	kinase		0.127	0.00612	CD14,HDAC9,KCNMA1,MAP2,RALA,RRM2,TNFAIP3,TOP2A	185 (7)
ARNT	-0.447	transcription regulator		0.128	0.00181	ALOX5AP,ARID5B,BAMBI,CARD10,CXCR4,CYP1B1,EDN1,GK,HAVCR2,HK2,IGHM,KIF20A,MAFB,RGS5,SOCS3,SPP1	379 (15)
SKIL	-0.341	transcription regulator		0.128	0.0135	CCL19,CKS2,CLDND1,SLC16A6,TPM1,ZEB1
C3AR1	1.472	G-protein coupled receptor		0.128	0.00958	CCL4,CCL5,CD28,CD86,GULP1,TGFB2	177 (11)
ETS1	1.08	transcription regulator		0.129	7.9e-06	ANPEP,ARL4C,CASP1,CCL5,CD14,CSF1R,ETS1,ICAM1,IL7R,ITGAM,ITGB2,MCAM,MMP7,MMP9,MSR1,NPR1,PERP,PGR,PLAA,PRDM1,RUNX2,SCD,SPP1,TGFB2,TRPC1,ZEB1	381 (21)
ROCK1	-0.287	kinase		0.13	0.00261	CNN1,EDN1,ETS1,ICAM1,TGFB2,VCAM1	324 (19)
IGM (complex)		complex		0.13	0.0345	BCL2A1,CCL3,FCGR2B,JAK2,PRDM1,PTAFR,SAMSN1
GW3965		chemical reagent		0.132	2.48e-06	ABCA1,ABCG1,ADRA2A,APOC1,APOE,CCL5,CD86,CX3CR1,CYTIP,FABP5,IER3,IL1RN,IRF8,MMP9,PLTP,RGS1,SCD,SOCS3,TOP2A	311 (17)
GSK2816126		chemical drug		0.14	0.00526	ANKH,CKS2,PCLAF,RBP4,RUNX2,SPP1,TNFRSF11A,TNFSF10,ZEB1
PPARD	0.156	ligand-dependent nuclear receptor		0.143	0.021	ABCA1,ABCG1,ACADL,APOE,C1QA,C1QB,C1QC,CD36,CLEC7A,CXCL2,FBP1,FCGBP,ICAM1,MMP9,MSR1,NR4A3,RUNX2,SLC22A3,TNFAIP3,UCP2
proteasome inhibitor PSI		chemical - protease inhibitor		0.152	0.0429	CCL3,CCL4,RUNX2,SYK
DTX1	0.079	transcription regulator		0.152	0.0199	CEP55,LILRB4,SPP1,TGFB2
USF2	0.198	transcription regulator		0.152	0.0118	ABCA1,ACP5,CCL3L3,CHI3L1,EIF4E,PRKG1,SPP1,UCP2
ESRRA	0.218	transcription regulator		0.156	0.000781	ACADL,ACTN2,ADAM8,C3AR1,CASQ2,CD36,CKB,CX3CR1,CXCR4,CYBB,DOK7,ETS1,FBP1,GK,GPR37,HK2,ICAM1,IL32,LIPA,MMP9,MYOZ2,NEXN,PLN,PPM1B,PPP2R2B,RUNX2,RYR2,SEMA6A,SMPX,SPP1,TNFRSF11A,TOP2A	362 (20)
paraquat		chemical toxicant		0.157	0.00919	CCL19,CYBB,EDN1,ELN,ITGAM,KCNMA1,MMP12,MMP9,PLCE1,PLTP,UNC13C	273 (18)
miR-146a-5p (and other miRNAs w/seed GAGAACU)		mature microRNA		0.166	0.0195	CCL8,CDKN3,COL13A1,CXCR4,MMP16,NLGN1,PRKAA2,PTAFR,ROR1,TRIM14
TGFB3	-0.13	growth factor		0.183	0.000334	ACTG2,ELN,ETS1,FGF2,MICAL2,MMP9,PALLD,PLAUR,PTAFR,SCD,SERPINE2,TNC,TPM1,TSPAN2	371 (24)
isoproterenol		chemical drug		0.185	0.0161	ADCY5,BVES,CYP1B1,EDN1,FGF2,MMP9,MYOCD,NR4A3,ODC1,PLN,PPP1R1A,RGS5,UCP2
STAT5A	0.177	transcription regulator		0.186	0.0321	ABCA1,ABCG1,APOE,C15orf48,CEMIP,CXCL5,CYP1B1,FCER1G,ICAM1,IL7R,MAF,MMP7,PRDM1,RUNX2,SBSPON,SOCS3,TCEAL1,TNFRSF11A,TSPAN8
HCAR1	-0.033	G-protein coupled receptor		0.194	7.03e-05	BCAT1,CD36,CXCR4,EDN1,HK2,ICAM1,LIMCH1,PCDH7,SLC16A1,SLC16A3,TGFB2	342 (12)
LGR4	-0.606	transmembrane receptor		0.2	0.0431	AQP9,CD14,MMP9,SLC16A10,ZEB1
SMAD4	-0.515	transcription regulator		0.204	0.00668	CCL18,CCL5,CDKN3,CKS2,CXCL14,CXCL2,DAPK1,EDN1,HP,ICAM1,IER3,IL1RN,IL31RA,IL32,NEGR1,NUSAP1,PAK3,PILRA,PTPRC,RUNX2,S100A9,SCD,SELPLG,SERPINE2,SGK1,SPP1,TGFB2,TNC,TPM1,TPM2	324 (17)
ADIPOQ	-0.277	other		0.205	0.000415	APOC1,CCL5,CD163,CD36,CYBA,CYBB,CYP1B1,ELN,FZD1,GK,ICAM1,ITGA4,MMP9,MSR1,NCF2,NCF4,PRKAA2,RUNX2,SOCS3,TNFAIP3,UCP2,VCAM1	307 (20)
SOX9	0.668	transcription regulator		0.209	0.0463	ADGRA3,CXCR4,MMP7,MSRB3,MYLK,POSTN,RASGRP3,RUNX2,SDK2,TSPAN8,VNN1
GAST	-0.061	other		0.21	0.0123	HNRNPDL,JAK2,MMP7,MMP9,MYLK,ODC1,PLA2G7,TNC,VCAM1
raloxifene		chemical drug		0.222	0.0219	AIMP1,BLNK,CCL5,CYP1B1,GPRC5A,IER3,IFI30,KYNU,MPPED2,MYBL1,PGR,SPP1,TGFB2,TOP2A
TCF3	0.34	transcription regulator		0.226	0.000421	ASB2,BLNK,CD4,CDKN3,CEP55,CKS2,CSF1R,DSTN,ENPP1,ETS1,GIMAP4,GPLD1,HMMR,IGHM,IGLL5,IL32,IL7R,IRF8,ITGA4,MAF,NCAPG,NR4A3,NUSAP1,POU2AF1,PRDM1,PTGS1,RRM2,SCIN,SLAMF7,SOCS3,STRN3,SUB1,TOP2A,TOX2	58 (4)
E. coli serotype 0127B8 lipopolysaccharide		chemical - endogenous non-mammalian		0.232	0.00294	ADRA2A,ALDH1L1,AQP9,CCL5,CD14,CXCL16,CXCR4,ELN,FGF2,FZD1,IL7,JAK2,SLC16A9,SOCS3,SYNM,TLR2,TNFSF13B	268 (14)
PTK2	-0.337	kinase		0.234	0.00281	CSPG4,KRT14,MMP7,MMP9,PALLD,SPP1,TNC,VCAM1	334 (20)
linolenic acid		chemical - endogenous mammalian		0.243	0.00511	ABCD3,CD36,EDN1,ICAM1,UCP2	194 (11)
GATA1	0.056	transcription regulator		0.246	0.00023	AEBP2,AFF3,ALOX5,ALOX5AP,CCL5,CCR1,CD36,CYBB,ENPP1,ETS1,FYB1,IKZF1,IL7R,IRF8,ITGAX,PECAM1,PLEK,PRKG1,PTPN6,RUNX2,SCIN,SLMAP,SOX6,TOP2A,TPM1,ZEB1,ZNF366	253 (12)
SYK	1.244	kinase		0.25	0.0026	BMPR1B,CCL5,CXCR4,EDN1,FCER1G,GIMAP7,GPLD1,ICAM1,ITGAM,TAGAP,TNFSF10,TNFSF13B	284 (18)
romidepsin		biologic drug		0.251	0.0141	BCL2A1,CCL5,CD86,CXADR,FGF2,ICAM1,MMP9,PLAUR,PRDM1,RAP1A
PKC (family)		group		0.254	0.00749	ABCA1,CD36,CD4,CNN1,CTSB,CXCR4,CYBB,DMD,EDN1,FGF2,LIPA,MMP9,MSR1,NR4A3,SPP1,TNFRSF11A,VCAM1	296 (18)
highly active antiretroviral therapy		chemical drug		0.254	0.00076	CD4,CXCR4,IL7,IL7R	145 (7)
DNMT3B	0.251	enzyme		0.258	0.0218	ADCY5,CASQ2,CCL5,CD36,CYP1B1,EMILIN2,FGF2,HDAC9,HLA-DQB1,PECAM1,PPP1R1A,PRUNE2,RYR2,SERPINB9,ST14
GNAS	0.279	enzyme		0.262	0.0165	ANKH,CD86,CYTIP,GPRC5A,HDAC9,MSRB3,NR4A3,PDE3B,PDE8B,PTGER4,RNASE6,SLA,SPP1,SYK
MXD1	-0.215	transcription regulator		0.263	0.0333	AIMP1,EDN1,EIF4E,HAVCR2,ITGA1,ITGAX,ODC1,TOP2A
GLI2	0.266	transcription regulator		0.263	0.0108	ANO1,CCL5,CCR1,CLEC7A,CSTA,HK2,LAPTM5,MMP9,NTN1,RUNX2,SPP1,TGFB2
miR-199a-5p (and other miRNAs w/seed CCAGUGU)		mature microRNA		0.263	0.0292	ACTG2,ALOX5AP,COL4A5,ETS1,GPRC5A,ITGA1,MMP7,MYOCD
nickel		chemical toxicant		0.271	0.00228	CD86,FGF2,ICAM1,IL1RN,PGR	232 (17)
RPTOR	-0.177	other		0.271	0.0024	ACADL,ACP5,CD86,CSF1R,CYP1B1,FCGR1A,FGF2,HK2,IRF8,ITGAM,ITGAX,JAK2,PTPN11,RUNX2,SOCS3	325 (21)
IGA (complex)		complex		0.277	0.00824	CCL3,CD86,FCGR1A,FCGR2B	280 (15)
CASR	0.112	G-protein coupled receptor		0.277	0.00631	CLIP1,EDN1,IER3,NUSAP1,ODC1,S100A9,SOCS3,SSX2IP,TGFB2,TLR2,UCP2,VCL,WSB1	304 (16)
GLI1	0.137	transcription regulator		0.29	6.51e-05	ABCG1,ALOX5,ANO1,ARL4C,BCL2A1,CA12,CEP70,CFL2,CHI3L1,CTPS1,CTSB,EIF5A2,FAM43A,GAS2L3,GMFG,GPRC5A,GRIA3,IER3,IQGAP2,IQGAP3,LAPTM5,MICAL2,MMP9,MSI2,MTURN,NUDT4,PCDH7,PDZRN3,PLAUR,PPM1A,RRAS2,RUNX2,S100A9,SCD,SERPINA1,SLC16A9,SLC1A3,SOCS3,SOX6,SPP1,SYNE1,TGFB2,TNC,TNFSF13B,TOX2,VMP1	362 (16)
LDLR	0.346	transporter		0.292	8.78e-09	ABCA1,ABCG1,APOE,C1QA,CCL5,CCR1,CD36,CD4,CTSC,CX3CR1,CYTIP,ENPP4,FABP5,FBP1,FCGR1A,HK2,ICAM1,IER3,IL1RN,ITGAM,KIF20A,LCP2,LY86,MMP9,MSR1,NUSAP1,PLTP,RGS1,RUNX2,SPP1,TOP2A,UCP2,VCAM1	311 (15)
FAS	0.124	transmembrane receptor		0.292	4.68e-10	ARL4A,ARRB2,BCL2A1,CAMK2G,CCL3,CCL5,CCR1,CD48,CD83,CD86,CRYBG1,CXCL2,FCGR2B,GPLD1,GRIA3,HLA-DQB1,HPR,ICAM1,IER3,IL10RA,IQGAP2,LILRB2,LILRB4,LST1,MMP9,PDLIM7,PECAM1,PIK3CG,PTGER4,RHEB,RUNX2,SELPLG,SERPINB9,SIGLEC7,SPP1,SYK,TBC1D1,TLN2,TLR2,TLR8,TNC,TNFAIP3,TNFSF10,TPM1,VCAM1	285 (15)
ELANE	-0.376	peptidase		0.309	0.000235	C5AR1,CD14,CTSB,CXCL5,ELN,MMP7,MMP9,SERPINA1	281 (14)
TAL1	0.626	transcription regulator		0.316	0.000443	ACP5,BHMT2,C3AR1,CDKN3,CEP70,ETS1,ICAM1,IL10RA,IL31RA,KIF20A,LCORL,MAP2,MARCKS,MCTP1,NCAPG,NR4A3,PTGER4,RNASE6,SYK,TNFAIP3,TNFSF10,ZBTB21
FCGR2A	1.201	other		0.318	0.0113	CCL18,CCL3,CCL4,CCL5,PECAM1
ERG	0.455	transcription regulator		0.325	0.000574	ABCA1,APOC1,C11orf54,CHML,CLIP1,CXCR4,DOCK2,DSTN,EPB41L3,ETS1,FLNC,FZD1,HMMR,ICAM1,IQGAP3,MMP9,NLGN1,PECAM1,PLAUR,PLEK,POU2AF1,PRDM1,PTGER4,PTPN11,PTPN6,RRM2,RSU1,RYR3,SH3RF1,SPP1,SVIL,TPM1,ZEB1	339 (17)
IL17F	0.299	cytokine		0.337	5.85e-06	CCL19,CCL3,CCL4,CCL8,CXCL16,CXCL2,CXCL5,CXCR4,ICAM1,IL2RG,IL32,PLCL1,RUNX2,S100A9,TNFSF10,TNFSF13B	266 (16)
S-adenosylmethionine		chemical - endogenous mammalian		0.351	0.0266	ACP5,ACTG2,ITGAL,MAF,MMP9
nitrofurantoin		chemical drug		0.359	0.00539	APOC1,APOE,CAPN6,CFI,CP,CTSB,CTSS,EIF4E,IER3,MMP12,ODC1,SCP2,SPP1,VCAM1
ERBB3	0.251	kinase		0.368	0.00799	CXCR4,FGF2,GLS,HMMR,HP,ITGB2,PTGS1,SGK1,SOCS3,TNC,TOP2A	353 (21)
MYRF	-0.074	transcription regulator		0.378	0.0219	AQP9,CFI,CHMP4C,COL14A1,INAFM2,PLAUR,PRDM1
EGLN1	0.166	enzyme		0.378	0.037	CD86,CXCR4,EDN1,HK2,ICAM1,TGFB2,VCAM1
POU4F2	0.079	transcription regulator		0.378	0.0114	ELN,MMP12,MMP9,NPR1,PLN,PRDM1,RYR2,S100A9,THRB
ID3	-0.041	transcription regulator		0.386	0.000228	CCL5,CCR1,CD83,CSF2RB,CXCR4,FCER1G,ICAM1,IGLL5,IL10RA,IL7R,IRF8,JAK2,MAF,MMP9,NR4A3,PAWR,PRDM1,SOCS3,TNFSF10,TNFSF8,TOX2,VCAM1	280 (20)
MSTN	-0.038	growth factor		0.387	0.0303	ACP5,ADRA2A,ALDH1L1,CNN1,COLEC12,IL32,ITGA1,MYOCD,PLCXD3,RUNX2,SERPINE2,SPP1,TNC
HEMOGLOBIN (complex)		complex		0.392	0.00665	CD163,EDN1,ME1,PIR
clodronic acid		chemical drug		0.404	2.47e-05	APOE,C1QA,CD36,CD74,CD86,ICAM1,MSR1,POSTN,S100A9,SPP1,VCAM1	402 (18)
HGF	0.5	growth factor		0.417	0.0278	BAG2,BCL2A1,BMP2K,CCL4,CCL5,CD28,CDKN3,CRY1,CXCL2,CXCR4,EDN1,ETS1,HK2,HMMR,ICAM1,IER3,IRF8,MMP9,NR4A3,PLAUR,PTAFR,PTGS1,RUNX2,S100A9,SGK1,SOCS3,SPP1,ST14,TGFB2,TNFAIP3,VCAM1,ZEB1
Alox15		enzyme		0.418	0.00511	ABCA1,ABCG1,CD36,ICAM1,VCAM1	282 (20)
phosphate		chemical - endogenous mammalian		0.428	0.0488	ANKH,CNN1,ENPP1,HK2,PLA2G12A,POSTN,RUNX2,SPP1,TPM2
NKX2-3	-0.104	transcription regulator		0.429	0.00028	C1orf74,CASP1,CD36,CDKN3,CEP55,CXADR,CXCL16,EDN1,EMCN,FGF2,GIMAP7,HMMR,IL7R,MAP2,MCTP1,MMP7,MTURN,PAWR,POSTN,REEP1,SERPINE2,VCAM1
AGER	0.217	transmembrane receptor		0.43	0.000343	C1QB,C1QC,CCL3,CCL4,CXCL2,ICAM1,MMP12,MMP9,S100A9,TNC,VCAM1	271 (19)
ZEB1	-1.347	transcription regulator		0.437	0.0247	CD74,CXADR,EDN1,HK2,ITGA1,LINC00472,MMP9,RBM47,ST14,ZEB1
FGFR2	-0.426	kinase		0.437	0.0214	CTSC,DAB2,ICAM1,LEFTY2,MYO1F,PLAUR,RUNX2,SPP1,TFEC,TSPAN8,VCAM1,ZEB1
MIR31HG	-0.097	other		0.447	0.00609	CTSB,CXCL2,CXCL5,FGF2,MMP12	191 (7)
ITGAM	1.467	transmembrane receptor		0.447	0.000173	APOE,C5AR1,CCL3,CCL4,CCL5,CD28,CD86	268 (16)
ENG	0.299	transmembrane receptor		0.447	0.00113	BARD1,CXCR4,ELN,ITGA1,PECAM1,PTPRJ,RAC2	355 (12)
PBRM1	0.292	other		0.447	0.0431	ADAMTS9,BCL2A1,CCL5,CXCL2,TNFAIP3
sotorasib		chemical drug		0.447	0.0394	BLNK,C15orf48,ITGAX,MMP12,PAG1
MMP2	0.159	peptidase		0.447	0.0299	ABCA1,CCL5,CD36,CSF2RB,IL1RN,IL2RG,JAK2
tazemetostat		chemical drug		0.455	0.0395	BCAT1,BMPR1A,CAP2,CKS2,CNTN1,EIF4E,FGF2,HMGN5,MAP2,NPNT,OGT,PAK3,PCLAF,PDLIM5,PGR,SGK1,SLC38A1,SPP1,SRI,TIAM1,TNC,VCL,ZEB1
GATA3	0.665	transcription regulator		0.456	0.0084	CCL4,CCL5,CCR1,CD4,CSF1R,CXCR4,ETS1,ICAM1,ID4,IL7R,ITGAL,KRT14,MAF,PTGER4,PTGS1,S100A9,SELPLG,VCAM1	347 (20)
PPARA	0.254	ligand-dependent nuclear receptor		0.459	0.000781	ABCA1,ABCD3,ACADL,ADTRP,ALDH3A2,APOE,AQP9,C1QA,C1QB,C2,CD36,CFI,CYBA,CYBB,EDN1,FABP5,GK,GLS,HADH,IL1RN,KIF20A,MMP9,NCF2,PLA2G7,PLTP,RBP4,S100A9,SCP2,TLR2,TOP2A,UCP2,VCAM1,VNN1	317 (19)
FOXA2	0.158	transcription regulator		0.466	0.00645	ABCG1,ACTG2,ADCY5,ALDH3A2,ALOX5,APOE,ARID5B,BCL2A1,CD36,CHI3L1,CNN1,CNTN1,CPM,CXCR4,FABP5,FBP1,GSTT2B,HACD1,HADH,HK2,IER3,MAFB,MMP7,MMP9,MYOCD,PIK3CG,PYGB,SLCO2B1,TGFB2,TPM2,UCP2	166 (7)
mir-142 (includes others)		microRNA		0.471	8.88e-06	ABAT,CFL2,CLIC4,DSTN,IGLL5,ITGA1,ITGAX,MCAM,NADK2,NCKAP1,OSBPL3,PIP5K1B,RHOQ,SOCS3,STK26,TNFSF10
PLCG2	0.91	enzyme		0.475	1.14e-10	APOE,C1QA,C1QB,CD36,CD74,CX3CR1,FGF2,ICAM1,ITGAM,ITGAX,LIPA,MMP12,MS4A4A,PTGS1,PTPRC,SPP1,TNFSF10,TREM2	386 (18)
GAPDH	-0.039	enzyme		0.478	0.0106	C2,CCL3,CCL4,ENPP1,FCER1G,NUB1,SPP1
mycophenolic acid		chemical drug		0.5	0.0037	ANPEP,CXCL5,CXCR4,CYBB,EDN1,ETS1,MYBL1,PDLIM5,RUNX2,TNFAIP3	257 (16)
NR1H2	0.245	ligand-dependent nuclear receptor		0.503	0.000788	ABCA1,ABCG1,APOE,CCL5,CXCL16,IL1RN,ITGAL,ITGAX,MMP9,PLTP,SLC16A10,THRB	265 (17)
palmitic acid		chemical - endogenous mammalian		0.505	2.87e-06	ABAT,ABCA1,ACADL,ADTRP,AGTR1,BCAT1,CCL19,CCL5,CD28,CD36,CD86,CTSB,CXCL2,CXCL5,CYBA,CYBB,CYP1B1,GK,HADH,HDAC9,HK2,ICAM1,IER3,IL1RN,KCNMA1,MAFB,MGAT4A,MMP7,NCF2,NCF4,NR4A3,NTN1,PPP2R2B,PSMC2,PTPN11,RUNX2,SCD,SCP2,SCUBE3,SOCS3,TLR2,TNFAIP3,TNFSF10,UCP2,VCAM1	234 (16)
COLLAGEN TYPE I (family)		group		0.514	0.00123	CCL18,CFL2,IL1RN,MSR1,RIT1,ZEB1
FGF1	-0.742	growth factor		0.515	0.00109	APOE,CCL3,EDN1,FZD1,ICAM1,ITGAM,ITGAX,ODC1,PECAM1,POSTN,PXYLP1,SPP1,TGFB2,VCAM1	368 (20)
BMPR2	-0.284	kinase		0.516	0.0437	CLIC4,ICAM1,RAB21,RUNX2,SPP1,VCAM1
MTOR	0.284	kinase		0.519	0.000353	ACADL,ARL4C,BCL2A1,CAB39L,CASP1,CD86,CSF1R,CXCL2,CXCR4,DMD,FABP5,HK2,IRF8,JAK2,MAF,MAP2,MMP9,PDK3,PECAM1,PGR,PTPN6,PYGB,RAB4A,RHEB,RUNX2,SGCB,SOCS3,TNFSF10,TXNL1,VCAM1	295 (18)
EBF1	0.447	transcription regulator		0.527	1.15e-06	CCL3,CCL3L3,CCL5,CD28,CD300A,CSF1R,HK2,IGHM,IGKC,IGLL5,IL32,IRF8,PDE3B,POSTN,PRDM1,PRKAA2,PTPRC,PYGB,RHEB,RHOQ,SOCS3,SOCS4,TLR2	309 (20)
NR4A3	-0.705	ligand-dependent nuclear receptor		0.535	0.0249	AASS,ADAM8,ADPRHL1,AQP9,ELN,FBP1,HTRA4,ITGA8,KIF20A,MMP12,NR4A3,PGR,SERPINE2,SLC39A8,UCP2
FOCAL ADHESION KINASE (family)		group		0.536	0.0015	ICAM1,ITGB2,KRT14,MMP9,PALLD,VCAM1	238 (19)
KRAS	-0.269	enzyme		0.559	3.01e-08	ABCA1,ABCG1,ACP5,ALOX5,AMPD3,AMPH,ANPEP,APOC1,ARRB2,BAMBI,BTC,CAMK2G,CASP1,CD74,CHI3L1,CLEC5A,CNN1,CPM,CSF2RB,CXADR,CXCL14,CXCR4,CYBB,EGFL6,EIF4E,ELN,ENPP1,EPM2A,F13A1,FABP5,GMFG,HAND2-AS1,HK2,HLA-DMB,HLA-DRB1,HNRNPDL,HOPX,ICAM1,IER3,IQGAP2,ITGA8,ITGAM,ITGB2,MCAM,MCTP1,MGAT4A,MMP7,MMP9,MSR1,MYLK,NCF2,NCF4,NEGR1,NF1,NFYB,NKD1,NPNT,ODC1,OLFM4,PAK3,PALLD,PAWR,PCDH7,PDLIM5,PECAM1,PEG3,PLCL1,PTGS1,PTP…	352 (17)
CLIC4	-0.803	ion channel		0.563	0.00147	APOE,CCL5,CFI,CX3CR1,IER3,PILRA,PLTP,SLC16A3
RXRB	0.128	ligand-dependent nuclear receptor		0.563	0.00864	ABCA1,BMPR1A,C1QA,CD86,COLEC12,CTSB,CTSS,MARCO,MMP12,PGR,PLCL1,SPP1,TNFSF10,URB1,VMP1	311 (16)
N-nitro-L-arginine methyl ester		chemical drug		0.587	0.00573	AGTR1,CD83,CD86,CYBA,CYBB,ICAM1,MMP9,PERP,TLR2,VCAM1	265 (18)
MAP3K8	0.755	kinase		0.588	0.00631	APOE,CCL4,CCR1,COLEC12,HP,HTRA4,IER3,MARCO,MMP9,PGR,PTGER4,SLA,SOCS3	315 (17)
24-hydroxycholesterol		chemical - endogenous mammalian		0.591	0.00745	ABCA1,ABCG1,APOE,CCL5,CXCL16,SLC16A3	266 (15)
4-hydroxytamoxifen		chemical drug		0.592	0.00222	CYP1B1,EDN1,IER3,IL7R,OGT,PGR,PTGER4,PTPN11,RBP4,S100A9,SERPINB9,SGK1,SLC39A8,THRB,TNFAIP3,TPM1,ZEB1,ZNF148	366 (18)
BACH1	0.209	transcription regulator		0.594	0.0452	CXCR4,HK2,ME1,PDK3,SCD,SPP1,TTC23
ADAM15	0.17	peptidase		0.594	0.0341	CCL5,NEXN,RHEB,TPM2
TNFSF13	0.473	cytokine		0.594	0.0429	IGHA1,IGHG1,MAF,PRDM1
MCC950		chemical reagent		0.623	2.93e-08	CASP1,CD86,CX3CR1,CXCR4,IL7,IL7R,ITGA4,ITGAM,ITGAX,MMP9,PECAM1,PYCARD,SIGLEC1	290 (14)
1,25-dihydroxyvitamin D		chemical drug		0.631	0.00434	BCAT1,GLS,PPM1K,PTPRC,RNASE1,TLR2,TLR7,TLR8,ZEB1	20 (2)
lysophosphatidylinositol		chemical - endogenous mammalian		0.632	4.59e-05	BMPR1A,CASP1,CD36,CD74,CXCL5,GLS,HLA-DRB1,ICAM1,ITGA1,PLCE1	281 (11)
HIC1	0.557	transcription regulator		0.632	0.000446	AMIGO2,CA12,CXCL14,GRSF1,ID4,MATCAP2,MCAM,MMP12,SMPDL3A,SPP1	167 (7)
NSUN6	0.338	enzyme		0.632	7.88e-06	DAB2,FGF2,GLS,HMMR,ITGB2,MARCKS,SCHIP1,SGK1,TGFB2,TOP2A
advanced glycation end-products		chemical - endogenous mammalian		0.64	0.0406	ABCA1,ABCG1,FGF2,MMP9,SPP1,VCAM1
doxorubicin		chemical drug		0.644	0.000613	ANO5,ARHGAP15,BARD1,BCL2A1,CAPN6,CASP1,CD14,CDKN3,COX11,CP,CTSB,CXCL2,CXCL5,CYBB,EDN1,ICAM1,IER3,JAK2,JPH2,KIF20A,MMP9,MYBL1,NECAB1,NTN1,ODC1,PCLAF,PERP,PLAUR,PLN,PLTP,PRKAA2,RAC2,RNASE1,RRM2,RYR2,S100A9,SPP1,SVIL,TNFRSF11A,TNFSF10,TOP2A,TPM1,TRIM14,TSPAN8,VCAM1,ZEB1,ZNF365	406 (21)
PTGS1	1.343	enzyme		0.647	0.00249	CYBB,EDN1,FGF2,JCHAIN,MMP9,PTGER4,PTGS1	283 (20)
MDK	0.459	growth factor		0.647	0.00363	CCL3,CXCL16,MYOCD,PTPRC,S100A9,SPP1	235 (15)
CD209	1.068	other		0.651	0.000294	CCL3,CCL4,CD209,CD86,MMP9	309 (14)
PPIA	0.242	enzyme		0.651	0.0144	CD36,MMP9,PECAM1,VCAM1
ASAH1	0.371	enzyme		0.651	0.036	CCL5,ETS1,FGF2,NR4A3,RUNX2
GPR174	0.363	G-protein coupled receptor		0.653	0.00141	ABCA1,CD180,CD86,CYBB,CYTIP,HDAC9,LAPTM5,MSRB3,PDE3B,PTPN6,PTPRJ,SLA
taurodeoxycholic acid		chemical - endogenous mammalian		0.662	0.000153	ANPEP,CASP1,CCL5,CD74,CXCL5,HLA-DRA,IL7R,P2RX7,PLXNC1,S100A9,SEMA6A,SERPINE2,TREM1	310 (12)
entinostat		chemical drug		0.68	0.0231	CCL8,CD83,ITGAM,ITGAX,MMP9,OLFM4,RNASE1,RUNX2,TNFSF10
sildenafil		chemical drug		0.692	0.036	AIF1,CYBB,NEXN,PHACTR1,TRPC1
2-methoxyestradiol		chemical - endogenous mammalian		0.692	0.0431	ABCA1,AGTR1,CXCR4,SERPINE2,SOX6
IL7	0.929	cytokine		0.706	1.96e-05	BLNK,CCL3,CCL4,CD86,CXCR4,HAVCR2,IGHM,IL7,IL7R,MAF,MMP9,NTN1,PTPRC,RUNX2,SELPLG,SOCS3,TNFSF10,TNFSF8	302 (17)
KDM3B	-0.415	enzyme		0.707	0.00044	ADRA2A,ALDH3A2,COLEC12,DAPK1,KALRN,MYLK,NCAPG,PALLD,PALMD,PRUNE2,TXNDC16
mir-148 (includes others)		microRNA		0.708	0.0246	ABCA1,DLGAP1,IKZF1,ITGA1,MBNL1,MMP9
PPP2CA	-0.225	phosphatase		0.711	0.00187	CASP1,CD36,CD74,HLA-DMA,IL2RG,ITGAL,NCKAP1,PTPRC,SLAMF8,SOCS3	285 (13)
CBFB	-0.218	transcription regulator		0.711	1.6e-05	ARL4C,CD4,CSF1R,GPLD1,ICAM1,IGLL5,ITGAL,MMP9,PDE3B,PTGER4,RGS1,RUNX2,SPP1,TLR7	174 (9)
dinoprost		chemical - endogenous mammalian		0.711	0.00107	CD36,EDN1,FGF2,LIPA,MMP9,PGR,PTGS1,RUNX2,SCP2,SPP1	296 (21)
gentamicin		chemical drug		0.711	0.0382	ABAT,BLNK,C1QA,C1QB,CTSB,DMD,DNAJB4,HAVCR2,ICAM1,IL10RA,KMO,KYNU,MAF,NPNT,PPP1R1A,PPP1R9A,RBP4,SCOC,SPP1,TNFRSF11A,TREM2,VCAM1
NTRK1	-0.148	kinase		0.714	0.0413	APOE,BAMBI,DTL,ETS1,FAT3,FREM1,GALNT6,ID4,MMP9,NEGR1,NPR1,P2RX7,PLCE1,POSTN,RAMP1,RIMS3,RRM2,SEL1L3,SEMA3D,TGFB2,TNFRSF11A
nitric oxide		chemical - endogenous mammalian		0.715	0.00314	AGTR1,EDN1,ICAM1,IER3,IL7R,KRT14,MMP9,ODC1,PECAM1,PRKG1,PTGS1,SGK1,SPP1,TNFSF13B,VCL	405 (23)
ITGB1	-0.583	transmembrane receptor		0.724	0.00381	AMIGO2,APOE,BMPR1A,BMPR1B,CD14,ICAM1,IGHM,IL1RN,ITGA1,ITGAM,LIMS1,MMP9,PLAUR,RAC2,TNFAIP3	335 (17)
AIRE	0.155	transcription regulator		0.73	4.25e-05	CALHM6,CCL19,CCL5,ICAM1,MMP9,RNASE1,S100A9,SLAMF8,TLR2,TLR8,TNFAIP3,TNFSF10,TPH1,VCAM1	218 (7)
PTH	-0.061	other		0.739	0.00654	ACP5,CXCR4,CYBA,ID4,ODC1,PLXDC2,POSTN,PPP1R1A,RGS1,RUNX2,SMPX,SOCS3,SPP1,ST14,TNFRSF11A	351 (22)
PRKAA2	-0.887	kinase		0.748	0.0103	CYBB,GRIA3,ICAM1,JAK2,MMP9,MYLK,NAP1L5,NCF2,PTPN11,SLC16A1,SOCS3,UCP2,VCAM1
BARX2	0.117	transcription regulator		0.751	0.0429	HK2,MMP9,MYLK,SERPINE2
TNFSF10	0.974	cytokine		0.756	0.0102	CD14,CD28,CD4,CTSB,CXCR4,IL1RN,IL7R,ITGAM,MMP9,PTPRC,TNFAIP3,TNFSF10
TREM2	1.021	transmembrane receptor		0.756	5.86e-05	BAMBI,CD36,CD86,CTSB,CX3CR1,FABP5,FGF2,IRF8,ITGAX,LIPA,TNFAIP3,TREM1	303 (15)
TFAP2A	0.512	transcription regulator		0.761	0.0039	ABCA1,APOE,CXCL2,DCBLD2,GPR37,IL32,KRT14,LIPA,MMP9,PAG1,PLAUR,RRM2,S100A9,TPM1	249 (7)
hyodeoxycholic acid		chemical - endogenous mammalian		0.762	0.000473	ABCA1,ABCG1,ACADL,APOE	142 (7)
pimagedine		chemical drug		0.762	0.0327	CASP1,CNN1,ICAM1,SLC22A3,TNFSF10
SMC3	-0.255	enzyme		0.762	0.00411	HLA-DQB1,HLA-DRA,HLA-DRB1,ODC1
ELN	-0.672	other		0.762	0.00166	CD86,ELN,MMP12,MMP9	239 (16)
CL 316243		chemical drug		0.763	0.00652	ACADL,CD36,CKB,GK,ITGAX,UCP2	252 (15)
RARA	0.221	ligand-dependent nuclear receptor		0.775	0.0158	AASS,ABCA1,ALOX5,CA12,CCPG1,CD14,CD53,CD84,CDKN3,CP,CTSS,CXCL5,DNAJC21,EIF5A2,ENAH,ENY2,IL32,ITGA4,MAFB,NCAPG,NTN1,PIK3CG,RAP1A,SPP1,XK
BMP10	0.106	growth factor		0.775	1.74e-06	AASS,CCR1,CD74,CD83,CFI,CX3CR1,FGF2,GPR65,ICAM1,ITGAL,MMP12,MSR1,NR4A3,SERPINE2,SMPX,VCAM1	188 (7)
linoleic acid		chemical - endogenous mammalian		0.784	0.00577	ABCA1,CD36,EDN1,ICAM1,PECAM1,S100A9,SCD,UCP2,VCAM1	335 (19)
WNT7A	0.069	cytokine		0.784	0.0144	MMP9,PLAUR,RUNX2,ZEB1
TRPS1	0.521	transcription regulator		0.788	0.00147	ENPP1,KCNMA1,RAMP1,RUNX2,SEMA6A,TGFB2,TOP2A,ZEB1
cephaloridine		chemical drug		0.792	0.0123	CXCL14,CYP1B1,MMP12,MMP16,PCLAF,PIR,RYR2,SEPTIN10,TPH1
CG (complex)		complex		0.797	9.55e-08	ABCD3,ADAMTS9,APCDD1,ARID5B,BAMBI,BARD1,BCAT1,BMPR1A,BMPR1B,BTC,C2,C4A,CCL8,CNN1,CPM,CRYBG1,CXCR4,CYP1B1,DMD,DTL,EIF4E,EMCN,FABP5,FZD1,GNA15,HK2,ICAM1,IER3,IL7,ITGA1,ITGA4,ITGA8,KCNJ3,KCNT2,LIMCH1,LMCD1,MAF,MCAM,MMP9,NPR1,PECAM1,PGR,PLAUR,PTGS1,RUNX2,SLC2A12,SOCS3,SPP1,SSBP2,SSX2IP,ST8SIA4,TGFB2,VCAM1	410 (20)
bucladesine		chemical toxicant		0.803	1.3e-05	ABCA1,APOE,BAMBI,C3AR1,C5AR1,CD14,CD86,CXCR4,DMD,ENPP1,FCGR2A,ICAM1,ID4,IRF8,ITGA1,ITGB2,MCAM,MMP9,NAP1L5,NKD1,NR4A3,ODC1,PDE8B,PGR,PLAA,POU2AF1,PTGER4,PTGS1,PTPN21,SLC41A2,SOCS3,TBC1D1,TC2N,TGFB2,ZEB1	442 (26)
ARID1A	0.154	transcription regulator		0.805	6.06e-08	ALOX5,ANKH,ARID5B,ARRB2,BAMBI,C4A,CD28,CD83,CKB,CNN1,COLEC12,CSPG4,CXADR,CXCL2,CYBA,DAB2,EDN1,ENPP1,F13A1,FERMT2,FZD1,GNA15,HDAC9,ICAM1,ITGA8,KCNT2,KRT14,LGR6,LIMS1,MYLK,NADK2,NCF2,NEGR1,NPNT,NRROS,PAK3,PDLIM5,PGR,PLCB4,PLCL1,PTGS1,RAP1A,RBPMS,ROR1,RSU1,SELPLG,SERPINA1,SLC39A8,TNC,TNFAIP3,ZNF365	350 (11)
ROCK (family)		group		0.808	0.00618	CNN1,DMD,ETS1,ICAM1,RUNX2,SPP1,VCAM1	255 (20)
TNFSF15	0.315	cytokine		0.813	0.00652	ABCG1,CD83,CD86,MMP9,POSTN,SPP1	222 (15)
VPC-220010		chemical reagent		0.816	0.0246	ANKH,MAF,PDLIM5,PTPN21,RAB4A,SGK1
HDAC2	-0.42	transcription regulator		0.816	0.0198	ALOX5,CD4,CYBB,LGR6,MMP16,MMP7,MMP9,MYO1F,OLFM4,RNASE1,RRM2,S100A9,TNFSF10
LLGL2	0.294	other		0.816	0.00219	GLS,HMMR,ITGB2,SGK1,TGFB2,TOP2A
CSF1R	1.102	kinase		0.816	0.00745	ACP5,CSF1R,MMP9,MSR1,PGR,VCAM1	227 (15)
TNFRSF9	0.305	transmembrane receptor		0.816	0.00988	ANPEP,CD14,CD28,CD83,CD86,ITGAM,MMP9,PTPRC	301 (14)
TNFRSF8	0.07	transmembrane receptor		0.817	0.000446	CASP1,CCL3,CCL4,CTSC,CXCR4,LCP2,ODC1,PCDH7,TNFSF10,VCL	239 (13)
leukotriene D4		chemical - endogenous mammalian		0.829	0.0347	ARID5B,CCL3,CCL4,CXCL2,NR4A3,PLAA
OSCAR	0.743	other		0.832	1.51e-09	CD83,CD86,CX3CR1,CXCL2,CXCL5,ICAM1,IL1RN,ITGAM,JAK2,MMP7,TLR7,TLR8,TNFSF10	324 (15)
TNFRSF1A	0.28	transmembrane receptor		0.835	2.43e-05	CCL19,CCL5,CD36,CD83,CD86,ICAM1,IER3,ITGAM,MMP7,MMP9,P2RX7,POU2AF1,PTPRC,SOCS3,SOX6,TLCD4,TNFAIP3,VCAM1	262 (15)
YY1	-0.289	transcription regulator		0.838	0.00109	ABCA1,BLNK,CAPG,CXCR4,CYBB,DMD,DMPK,DNAJB4,EDN1,HK2,HLA-DRA,ID4,IGLL5,JCHAIN,KIF20A,PAWR,PEG3,PERP,PFN2,RBBP4,SLC1A3,TGFB2,TLN2,TOP2A,TPH1,TPM1,TREM2,WSB1	413 (20)
TK1	0.412	kinase		0.839	0.02	ARHGEF9,CD74,DMD,FYB1,HECTD2,KRT14,LRCH2,LYRM2,MXRA5,NALCN,NTN1,PPP2R2B,TFEC,TNFAIP3,TRBC2
PML	0.318	transcription regulator		0.845	0.0157	ACADL,APOE,CXCR4,DNAJB4,HLA-DMB,HLA-DRA,LEFTY2,MAF,ME1,RRAS2,RSU1,TNFAIP3,UCP2,ZEB1
NFAT (complex)		complex		0.847	0.00425	AIF1,CD86,ICAM1,SLC1A3,SPP1
IRF4	0.328	transcription regulator		0.848	0.000261	ACP5,CCL5,CD28,CTSS,CX3CR1,CXCR4,DOCK8,HAVCR2,IL1RN,IL7R,ITGAL,JAK2,PLAUR,PRDM1,PTGER4,RGS1,RUNX2,SPP1,SUB1,TNFSF10,TNFSF13B	324 (16)
D-fructose		chemical - endogenous mammalian		0.849	0.0327	HP,ICAM1,ITGAM,SLC2A12,SLC2A5
LGALS3	0.548	other		0.853	0.0161	CCR1,CLEC2B,ICAM1,ITGAM,ME1,MSR1,PRDM1,SOCS3,SPP1,VCAM1
triamcinolone acetonide		chemical drug		0.854	0.000422	ARL4C,BCL2A1,CAPG,COL13A1,CRYBG1,CXADR,CYTIP,DCBLD2,HCK,MXRA5,MYOC,PALLD,PLXNC1,SAA1,SCD,SEMA6A,SLC16A1,SPP1,ST8SIA4,TBC1D1,TGFB2
SOCS3	1.174	phosphatase		0.856	0.0037	ABCA1,CD86,FCGR1A,ICAM1,IL1RN,IRF8,JAK2,PLAUR,SCD,SOCS3	269 (18)
LEPR	0.339	transmembrane receptor		0.857	0.00676	ABCG1,ADAM8,APOE,CDK8,CYBA,CYBB,EDN1,FYB1,GK,IL1RN,ITGAM,MMP12,MMP7,NCF2,NCF4,SOCS3,UCP2	315 (22)
EIF4E	-1.025	translation regulator		0.865	1.68e-05	ARL11,C3AR1,CAPG,CD52,CKS2,CLEC7A,CSF1R,CTSZ,CX3CR1,CXCL16,CYBA,CYBB,FGF2,GPR65,MMP9,NLGN1,ODC1,PLAUR,PTPRC,RRM2,SELPLG,SLC11A1,SLCO2B1,SVIL,TNC	340 (14)
ROR1	-1.28	kinase		0.87	0.00127	ABRACL,GLS,ITGB2,MAP2,PTPN6,SGK1,TOP2A,ZEB1	107 (4)
IGG (complex)		complex		0.876	2.54e-08	ABCD3,APOE,CCL3,CCL4,CCL5,CD209,CD83,CD86,CLEC5A,CTSC,EDN1,FABP5,FCGR1A,FCGR2B,GPRC5A,ICAM1,IL1RN,IL2RG,ITGAL,ITGAM,ITGB2,MAF,MAFB,MARCKS,MMP12,MMP9,PDE3B,PLAUR,PTGER4,PTPN6,SGK1,SLAMF7,SLC16A6,ST14,TLR7,TNC,TNFAIP3,TNFRSF17,TNFSF8,VCAM1	319 (17)
monocrotaline		chemical toxicant		0.878	0.00677	BMPR1B,CCL5,CYBB,MMP9,MRS2,PLN,SLC41A2,SPP1	205 (12)
KDM3A	0.087	transcription regulator		0.891	0.00429	EDN1,ETS1,FLNC,MCAM,MMP12,MMP9,TNC	145 (7)
IL2RG	0.96	transmembrane receptor		0.896	0.0117	ABCG1,CRY1,ETS1,IGHM,IL2RG,IL7R,RHOH
USF1	0.085	transcription regulator		0.896	0.00218	ABCA1,ACP5,CCL18,CCL3L3,CHI3L1,CTSS,HK2,PRKG1,SPP1,TNFAIP3,UCP2	165 (7)
CD83	1.108	transmembrane receptor		0.896	0.000491	ACP5,CD36,CD86,MARCO,MMP9,MSR1	180 (7)
ethionine		chemical toxicant		0.896	0.00652	CD14,CP,IER3,SPP1,TPM1,TSPAN8
PFKFB3	-0.146	enzyme		0.898	0.0301	CXCL2,FGF2,ICAM1,VCAM1
fatty acid		chemical - endogenous mammalian		0.902	0.00559	ABCA1,ACADL,CD36,ITGAM,MMP9,NR4A3,PRKAA2,RBP4,SCD,UCP2,VCAM1,VNN1	321 (19)
PRKAA1	-0.459	kinase		0.912	0.023	GRIA3,JAK2,MAP2,MMP16,MMP9,MYLK,NAP1L5,NCF2,PRKAA2,PTPN11,SLC16A1,SOCS3,UCP2,VCAM1
SATB2	-0.371	transcription regulator		0.915	0.000135	CXCL5,ENPP1,IGHM,IL32,ITGA8,MMP16,PERP,SLAIN1,SPP1,TNFSF8
CRH	0.149	cytokine		0.92	0.0345	EDN1,IL1RN,KCNMA1,KRT14,SGK1,SOCS3,TPH1
1-palmitoyl-2-(5-oxovaleroyl)-sn-glycero-3-phosphorylcholine		chemical reagent		0.937	0.0169	BCL2A1,ICAM1,MYOCD,PECAM1,VCAM1
TCF12	0.515	transcription regulator		0.943	0.017	ASB2,BLNK,CD4,CSF1R,ETS1,IL10RA,IL32,IL7,IL7R,ITGA4,MAF,NR4A3,STRN3
JAG1	-0.474	growth factor		0.943	0.0177	CD86,ENAH,HEYL,MMP9,RUNX2,SPP1,TGFB2,TNC
forskolin		chemical toxicant		0.95	2.52e-05	ABCA1,ACP5,ACTG2,AGTR1,ARL4C,BAMBI,CAP2,CARD10,CCL18,CCL5,CD14,CD163,CD4,CD86,CDKN3,CNN1,CXCL2,CXCL5,CXCR4,CYP1B1,DAB2,DAPK1,EDN1,FLNC,GK,HK2,HLA-DRA,ICAM1,IER3,ITGA1,MMP9,NAP1L5,NKD1,NR4A3,ODC1,PAWR,PCDH11X,PGR,PLCL1,PTGS1,PTPN21,RAB4A,RGS5,RRM2,RUNX2,SGK1,SLC24A5,SLC2A5,SLC41A2,SPP1,TNFAIP3,TPM1,TPM2,UCP2,VCL,ZEB1	376 (23)
DNMT3A	-0.346	enzyme		0.954	7.43e-11	ADAMTS9,ADCY5,BLNK,CASQ2,CD4,CSF1R,CXCL2,CXCL5,CXCR4,CYBA,CYBB,FABP5,FCER1G,FGF2,IL31RA,IL7R,IRF8,JCHAIN,P2RX7,PIK3CG,PLA2G7,PLCB4,POU2AF1,PTGS1,PTPRC,RRAS2,RUNX2,RYR2,S100A9,SOCS3,SPP1,SSBP2,ST14,SYK,TLR7,TYROBP,ZNF521	391 (20)
ALOX5	1.708	enzyme		0.954	0.00219	ALDH1L1,ALOX5,BCL2A1,BMPR1B,CD36,CFI,CNN1,EPPK1,EVI2A,FAM43A,LOC105370854,MMP12,MMP9,MSR1,NPL,PDE8B,PDLIM5,PRR16,SLC1A3,SPP1,TGFB2,TRBC2
CpG ODN 2216		chemical reagent		0.958	0.0341	CD14,CD83,CD86,TNFSF10
RELB	0.386	transcription regulator		0.962	0.00365	APOE,CARMIL1,CCL19,CCR1,CHI3L1,FYB1,IGHG1,IGHM,JPH1,POU2AF1,PPP1R12B,PRDM1,RSU1	168 (7)
captopril		chemical drug		0.971	0.00044	AGTR1,CAPN6,CP,IER3,IL1RN,MMP9,POSTN,SPP1,TGFB2,TPM1,TSPAN8	402 (19)
streptozocin		chemical drug		0.981	0.0108	ALDH3A2,AQP9,CCL5,CD163,CD36,CTSS,FBP1,GK,ICAM1,ITGB2,MAF,MAFB,MSR1,NEXN,OGT,PLA2G7,RPS6KA6,RUNX2,SCP2,SLC1A3,SLC2A5,SPP1,TLR2,VCAM1
TGFB1	0.436	growth factor		0.987	2.93e-25	AASS,ABCA1,ABCG1,ACP5,ACTG2,ADRA2A,ALDH3A2,ALOX5,ALOX5AP,ANKH,ANPEP,APOE,AQP9,ARID5B,ARL4A,BAMBI,BARD1,BCAT1,C1QA,C1QB,C1QC,C2,C3AR1,C5AR1,CAMK2G,CAMK2N1,CASP1,CCL18,CCL23,CCL3,CCL5,CCL8,CCR1,CD14,CD163,CD28,CD300A,CD36,CD4,CD74,CD83,CD86,CDH19,CDKN3,CEMIP,CFI,CHI3L1,CHI3L2,CKS2,CLIC4,CNN1,CSF1R,CSPG4,CTPS1,CTSB,CTSC,CTSS,CX3CR1,CXADR,CXCR4,CYBA,CYBB,DAB2,DAPK1,DEPTOR,DNAJB4,DOCK2,EDN1,ELN,ENPP1,…	388 (16)
COL1A1	0.901	other		1	0.000629	CLIC4,CXCR4,EDN1,ELN,ICAM1,VCAM1	125 (7)
CD244	0.082	other		1	0.00115	CCL3,CCL4,CCL5,PTPN11	257 (14)
APOH	-0.179	transporter		1	0.00312	ARID5B,CD36,CD83,CD86	286 (14)
Saa3		other		1	0.0384	CCL5,MMP9,RUNX2,S100A9
shikonin		chemical drug		1	0.017	ABCA1,ABCG1,CCL5,CD36
SMTNL1	0.199	other		1	0.0199	FLNC,HK2,TPM1,TPM2
SERPINC1	-0.175	enzyme		1	0.00665	AIF1,BCL2A1,HK2,MMP7	96 (4)
IL6ST	0.387	transmembrane receptor		1	0.0277	CCL19,CSF1R,HP,IL7,MAF,SOCS3,VCAM1
COX5B	0.194	enzyme		1	0.000142	CAPN6,MMP16,POSTN,TGFB2
mir-486 (includes others)		microRNA		1	0.0121	ADARB1,AFF3,DCBLD2,PIK3AP1
9Z,11E-octadecadienoic acid		chemical - endogenous mammalian		1	0.0144	CD36,IL10RA,SORBS1,UCP2
KT5823		chemical - kinase inhibitor		1.009	0.00181	CNN1,EDN1,ITGAM,PLAUR,RYR2	260 (11)
WNT5A	-0.92	growth factor		1.018	0.000389	BTC,CD14,CD36,CDK8,CXCR4,DAB2,IRF8,ITGA4,LCP1,LONRF2,LRCH2,MMP7,MMP9,PECAM1,POSTN,RUNX2,SELPLG,SOCS3,SPP1,SYK,TNFRSF11A,TNFSF10	336 (19)
vancomycin		biologic drug		1.024	0.000556	AASS,BLNK,C1QA,C1QB,CAPN6,CD14,CP,CTSB,DNAJB4,HAVCR2,IER3,IL10RA,NPNT,PPP1R9A,SCOC,SPP1,TNFRSF11A,TPM1,TREM2,TSPAN8
TIMP1	0.311	cytokine		1.026	0.0033	CD163,CXCL5,ITGAX,MMP9,PLAUR,PLTP,ST14	281 (15)
LMNA	0.202	other		1.026	0.0339	BAMBI,CCL8,CD28,EDN1,ELN,EPB41L3,GULP1,HOPX,IRF8,MCAM,MIB1,MMP9,PCDH7,PECAM1,PIP5K1B,PLXDC2,POSTN,RYR2,SLC41A2,SPP1,SVIL,TGFB2
GATA6	-0.279	transcription regulator		1.027	0.0182	BMPR1A,DAB2,DCBLD2,EDN1,FGF2,IRF8,KRT14,MARCO,MYLK,NUSAP1,PECAM1,PRDM1,PTGS1,TGFB2,TNFSF10,VSIG4
GDF2	0.142	growth factor		1.028	0.00257	ANKH,BAMBI,CXCR4,EDN1,ICAM1,MAP2,MMP9,POSTN,RAMP1,RUNX2,SCD,SERPINB9,SERPINE2,SPP1,VCAM1	205 (10)
EGFR	-0.343	kinase		1.041	0.0223	BTC,CCL5,CEP55,CHI3L1,CPM,CRYBG1,CXCL14,CXCL5,CXCR4,EIF4E,EPPK1,HK2,HNRNPDL,HP,ICAM1,IER3,IQGAP2,LGR6,MARCKS,MCAM,MGAT4A,MMP9,ODC1,PDLIM5,PDLIM7,PLAUR,POSTN,PTGER4,PTGS1,RUNX2,SERPINE2,SOCS3,SUSD5,TNC,VCL,ZEB1
SNCA	0.554	enzyme		1.058	0.00292	AIF1,AK3,ANKRD28,APOE,BTC,C1QA,CA12,CARMIL1,CD74,CFL2,CLEC7A,CTSB,CXCR4,CYBA,CYBB,HLA-DMA,HLA-DRA,ITGAX,JPH2,LINC01145,MARK1,MMP9,NCF2,NCF4,NECAB1,NTN1,PDZRN3,PLAUR,PLXNC1,PYGB,RBP4,SLC10A4,TC2N,TLR2	314 (18)
TERT	0.18	enzyme		1.06	0.0191	CCL5,CTSC,EIF5A2,ETS1,FGF2,ICAM1,IQGAP2,MMP9,PLTP,PTGS1,RBBP4,RRM2,SPP1,TNFSF8,TOX2
WT1	-0.175	transcription regulator		1.065	0.0358	ANPEP,CLIC4,CSF1R,CSPG4,CXCL5,ETS1,IL1RN,IL32,IRF8,ITGAM,MMP9,ODC1,PECAM1,PIR,PLAUR,TNFSF10,TNFSF8,TYROBP
IL4R	0.291	transmembrane receptor		1.066	0.00261	ADAM8,CD14,CD209,CD86,CX3CR1,FCER1G,IL31RA,ITGAX,JCHAIN,RUNX2,SOCS3	329 (20)
miR-486-5p (and other miRNAs w/seed CCUGUAC)		mature microRNA		1.067	0.0101	ADARB1,AFF3,DCBLD2,PIK3AP1
TIRAP	-0.118	other		1.067	0.0101	CCL5,CD86,ICAM1,VCAM1
FSH (complex)		complex		1.069	5.88e-05	ACP5,ACTG2,ALDH3A2,ARL4C,BMPR1A,BMPR1B,BTC,CAMK2G,CAP2,CARD10,CLIP1,CXCR4,DAB2,DAPK1,FGF2,FLNC,GK,GPRC5A,HK2,ID4,IL1RN,MMP9,PAWR,PGR,PLCL1,PTGS1,PTPN21,RAB4A,RGS5,SGK1,TGFB2,TNFAIP3,TPM1,TPM2,VCL,ZEB1	357 (19)
JAK2	-0.761	kinase		1.075	2.98e-05	ALOX5,BLNK,CCL5,CD36,COL14A1,CYBB,FGF2,ICAM1,ITGAM,JAK2,JCHAIN,ODC1,PECAM1,POU2AF1,S100A9,SLC11A1,SLC1A3,SOCS3,VCAM1	292 (20)
CD86	1.811	transmembrane receptor		1.085	0.00158	CCL3,CCL4,CD28,CD86,ICAM1,TNFAIP3,TNFRSF11A	239 (17)
thapsigargin		chemical toxicant		1.088	0.00447	ACADL,C5AR1,CD83,CD86,CDK8,CP,EIF4E,ETS1,EVI2A,HK2,ICAM1,ITGA4,ITGB2,MMP9,NR4A3,PAWR,PTPN6,SGK1,SLC1A3,SRI,TLR2,TNFSF10,UFL1,VCAM1,VCL	276 (15)
KLF3	-0.311	transcription regulator		1.091	0.00417	APOE,CAPG,CTSC,CXCL2,DOK3,GIMAP8,HNRNPDL,IL1RN,IL32,IL7,JAK2,KLHL6,LY96,PATJ,PECAM1,PPM1A,SCOC,SCP2,SGCB,SGK1,SMPDL3A,SSBP2,TNFSF10,TNFSF8,TYROBP,WSB1,ZFYVE21
RRAS2	-0.878	enzyme		1.091	1.28e-06	BVES,C5AR1,CD14,CD209,CD36,CD74,HLA-DMA,IER3,ITGA8,NECTIN3,NEXN,NR4A3,NUB1,PCDH7,POSTN,RGS1,SELPLG,SLAMF7,TNFAIP3,TRIM14,VCL
DPP4	0.807	peptidase		1.104	0.036	CCL5,CD86,FGF2,IL1RN,TOP2A
IGF1	0.519	growth factor		1.114	3.16e-05	ABCA1,ACTN2,ANPEP,ATL2,BCL2A1,C1QA,CAP2,CCL5,CD74,CNN1,COL14A1,CP,CYBA,CYBB,CYP1B1,DMD,EDN1,EIF4E,ELN,HAVCR2,HOPX,ICAM1,IER3,IL2RG,KCNJ5,MMP16,NCF2,NTN1,ODC1,OLFM4,PGR,PLAUR,PLEK,PLXDC2,POSTN,PTGER4,PTPRC,RUNX2,RYR2,SCD,SGK1,SOCS3,SPP1,THSD4,VCAM1,ZNF365	313 (18)
CTNNB1	0.689	transcription regulator		1.116	0.000142	ACADL,ALDH3A2,APCDD1,ARL4A,BAMBI,CCL3,CCL5,CD36,CD4,CD52,COL4A5,CRYBG1,CTSZ,CXCL14,CYP1B1,EDN1,ENPP1,F13A1,FCER1G,FZD1,HK2,ID4,IGHM,IL10RA,IL7,IRF8,ITGA1,ITGA4,ITGAL,ITGB2,JCHAIN,LGR6,LIPA,ME1,MMP16,MMP7,MMP9,MYLK,NAP1L5,NEXN,NKD1,NTN1,P2RX7,PECAM1,PEG3,PIP5K1B,PLAUR,PRDM1,PTPRJ,RBP4,RRM2,RUNX2,SAA1,SEMA6A,SERPINA1,SERPINE2,SGK1,SLC16A6,SLCO2B1,SPP1,SYK,SYNM,TNC,TNFAIP3,TNFSF10,TOB2,TSPAN8,USP46,…	372 (17)
CCL2	1.001	cytokine		1.121	2.96e-05	ABCA1,ABCG1,CCL5,CCR1,CD14,CD86,CTSB,CYBB,ETS1,ICAM1,IL32,ITGA1,ITGAL,MMP9,SLC11A1,SPP1,VCAM1	378 (19)
FOXM1	0.386	transcription regulator		1.121	0.0312	CCL5,CDKN3,CKS2,FZD1,IL1RN,KIF20A,MMP7,MMP9,MYOCD,PECAM1,PLAUR,RRM2,TOP2A,ZEB1
C3	0.572	peptidase		1.126	0.000202	APOE,C1QA,C3AR1,C5AR1,CCL4,CCL5,CXCL16,IGHG1,ITGAM,PTPRC,UCP2,VCAM1	292 (18)
ML385		chemical reagent		1.131	0.0121	CCL5,PLA2G7,RUNX2,SPP1
A-769662		chemical reagent		1.131	0.017	ABCA1,ABCG1,BARD1,MMP9
hexachlorobenzene		chemical toxicant		1.134	0.00693	CD14,CP,IER3,MMP9,SPP1,TPM1,TSPAN8
TLN1	-0.421	other		1.134	0.00028	AMIGO2,CD14,ICAM1,ITGA1,ITGAL,ITGAM,MMP9	333 (15)
TLR7/8 (family)		group		1.134	0.00215	BCL2A1,EDN1,KCNMA1,NPR1,PLAUR,RGS1,TNFAIP3	290 (14)
lomustine		chemical drug		1.134	0.0129	CAPN6,CD14,CP,IER3,SPP1,TPM1,TSPAN8
gentamicin C		chemical drug		1.134	0.0117	CAPN6,CD14,CP,DMD,IER3,SPP1,TPM1
alendronic acid		chemical drug		1.134	0.00134	ENPP1,FGF2,ITGAM,MMP9,NCF2,SPP1,TLN2	365 (20)
RETNLB	0.092	other		1.134	0.037	CCL5,CCR1,CD86,ELN,FZD1,MMP12,TLR2
TYK2	0.26	kinase		1.134	0.0018	C5AR1,CD36,CD4,CD74,CTSS,IGHM,LILRB2,LILRB4,NCF2,SOCS3,TOP2A	308 (16)
budesonide		chemical drug		1.143	0.00794	CAB39L,CAMK2N1,CCL5,CNTN4,GNA15,IL1RN,ITGAM,LAPTM5,LCP2,MAF,PRDM1,RALA,RGS5,RIT1,S100A9,SAMSN1,SERPINE2,SLC16A9,TAX1BP1,TIAM1,TLR2,ZNF365	222 (11)
MMP9	2.152	peptidase		1.144	1.45e-06	ACP5,C1QA,CARMIL1,CCL3,CD52,CD74,CTSB,CX3CR1,CXCR4,CYBB,ICAM1,IL1RN,IL7R,MMP12,MMP9,NABP1,SERPINA1,SERPINE2,TMEM176A,TYROBP,XPR1	310 (15)
cyclophosphamide		chemical drug		1.145	0.000386	CAPN6,CCL5,CD74,CP,EPB41L3,ICAM1,IER3,IL7R,ODC1,PECAM1,RAC2,SIGLEC1,SPP1,TLR8,TSPAN8	371 (16)
CCR1	1.848	G-protein coupled receptor		1.154	4.19e-07	ACP5,CCL5,CCR1,CTSS,ITGAM,MMP9,RUNX2,SPP1,TNFRSF11A	359 (18)
IRF2	0.155	transcription regulator		1.155	0.00109	CA12,CASP1,CD14,CTSS,CXCL5,FCGBP,HK2,IRF8,MMP7,SLCO2B1,TNFSF10,TNFSF13B,TPM1,VCAM1	188 (11)
IFNB1	0.182	cytokine		1.155	0.0016	ACP5,CASP1,CCL3,CCL4,CCL5,CD14,CD83,CD86,FGF2,ICAM1,ITGAX,ITGB2,MMP9,NUB1,PRDM1,SPP1,TLR7,TLR8,TNFSF10,TPM2,TRIM14,VCL	292 (16)
KLF4	0.142	transcription regulator		1.191	0.00213	AIF1,APCDD1,BMPR1A,CD14,CLIC4,CSF1R,IL32,IL7,ITGAM,KRT14,MMP9,MSI2,MYOCD,NCKAP1,NF1,ODC1,PECAM1,PEG3,PLAUR,PRDM1,PRKG1,RUNX2,TGFB2,TNC,TNFSF10,VCAM1	408 (23)
TNFRSF1B	0.864	transmembrane receptor		1.194	0.000962	FCGR2A,ICAM1,LCP2,MMP9,MSR1,NTN1,P2RX7,PRDM1,PTPRC,SOCS3,TNFAIP3,TNFRSF11A	321 (15)
ICAM1	0.923	transmembrane receptor		1.195	0.000811	CCL5,CD86,DCBLD2,ICAM1,ITGA4,ITGAL,MMP9,VCAM1	210 (15)
IL20	-0.004	cytokine		1.195	0.000192	APOC1,HP,MMP12,MMP9,RBP4,RGS5,TLR2,TNFRSF11A	194 (7)
fenamic acid		chemical reagent		1.195	0.017	CAPN6,CD14,CP,IER3,SPP1,TPM1,TSPAN8
triamterene		chemical drug		1.195	0.017	CAPN6,CD14,CP,IER3,SPP1,TPM1,TSPAN8
kainic acid		chemical toxicant		1.197	0.0287	APOE,CCL5,CSF1R,DAB2,FGF2,GRIA2,GRIA3,MMP7,MMP9,ODC1,P2RX7,PLAUR,SLC16A1,SPP1
NCOR2	0.216	transcription regulator		1.205	0.0177	C1QA,CTSB,CTSS,FGF2,IKZF1,MMP12,PGR,TGFB2
NPM1	0.189	transcription regulator		1.213	0.000323	ADAM8,BAMBI,CCL3,CCL4,CSF1R,CXCL2,ETS1,FRK,HDAC9,ICAM1,IL31RA,IL7,MMP9,MXRA5,SEMA6A,SERPINE2,SGK1,TNFAIP3	362 (22)
TLR2/3/4/9 (family)		group		1.214	0.000273	CD83,CD86,FCGR2B,ICAM1	161 (7)
TRAF2	0.14	enzyme		1.219	0.0191	CARMIL1,CCL5,CCR1,GPR34,ICAM1,MMP9,RSU1,TNFAIP3
ITGAV	0.224	transmembrane receptor		1.23	0.00192	AMIGO2,CD14,CD36,ICAM1,ITGA1,ITGAM,MMP9,RUNX2	307 (18)
isopentenyl diphosphate		chemical - endogenous mammalian		1.233	0.00312	CCL3,CCL4,CCR1,FCGR3A	262 (15)
phytohemagglutinin		chemical drug		1.235	0.00127	AIF1,CAP2,CCL18,CCL3,CCL4,CCL5,CD83,CDK8,CHML,COL4A5,CPM,CXCR4,GPLD1,HAVCR2,ICAM1,IL2RG,IL7R,ITGA8,JAK2,MMP12,MMP9,NFYB,PTPRC,PTPRJ,SPP1,TNFSF10	292 (18)
KDM5B	0.155	enzyme		1.25	0.0161	EIF5B,FABP5,HACD1,HMMR,LIMCH1,MCAM,PDE3B,PGR,PIR,REEP1,RNASET2,TGFB2,TOP2A
oxysterol		chemical - endogenous mammalian		1.253	0.00312	ABCA1,ABCG1,APOE,SCP2	102 (6)
NR1H3	0.626	ligand-dependent nuclear receptor		1.26	4.19e-08	ABCA1,ABCG1,APOC1,APOE,ARL4C,C1QA,CCL5,CCR1,CD4,CTSC,CX3CR1,CXCL16,CYTIP,ENPP4,FBP1,FCGR1A,IL1RN,IRF8,ITGAL,ITGAM,KIF20A,LCP2,LY86,MMP9,NUSAP1,PLTP,SCD,SLC16A10,THRB,TOP2A	309 (20)
BCR (complex)		complex		1.261	2.54e-05	BCL2A1,C15orf48,CCL3,CCL4,CD300A,CD86,CTSS,CXCR4,GLS,HK2,HLA-DMA,ICAM1,IGHG1,IRF8,ITGA4,ITGAX,JAK2,LAIR1,LAPTM5,NDUFAF4,ODC1,PLEK,POU2AF1,PRDM1,PTAFR,RAC2,SLAMF7,SLC38A1,TLR7,TNFSF8	319 (16)
EDN1	1.146	cytokine		1.263	4.22e-05	BAG2,BCL2A1,CXCR4,CYBB,EDN1,ENAH,FGF2,ICAM1,ITGAM,MCAM,MMP7,MMP9,ODC1,PLAUR,PLCB4,PTGER4,PTGS1,SOCS3,TNC,TPM2,VCAM1,VCL,ZEB1	328 (19)
lenalidomide		chemical drug		1.265	0.0109	BLNK,CARD16,CASP1,CCL3,COX11,GIMAP2,HINT3,HLA-DRB1,IKZF1,INAFM2,IRF8,KCNMA1,MAP2,MRS2,PTPRC,RASGRP3,RGS1,ROR1,TNFSF13B,ZNF148
NFIC	-0.24	transcription regulator		1.265	0.0138	C2,CCL8,CD74,CHI3L1,HLF,IL1RN,IL32,ITGB2,NADK2,NEGR1,RNASE1,TREM2
NOS2	0.077	enzyme		1.265	0.000329	CCL4,CD14,CD53,CD86,CHI3L1,CP,CTSC,EDN1,IGHG1,IL1RN,IL32,MMP9,PERP,PTGS1,TNFSF10,TNFSF13B,TYROBP	300 (13)
laquinimod		chemical drug		1.268	0.00064	ADAMDEC1,ADAMTS9,CCR1,COL13A1,CYP1B1,DAB2,MS4A7,MSR1,PALMD,PHACTR1,SCIN,TPH1
mevalonic acid		chemical - endogenous mammalian		1.286	0.0327	ABCA1,AGTR1,ICAM1,MYOCD,VCAM1
MC2580		chemical reagent		1.287	2.25e-05	ICAM1,IL31RA,IRF8,ITGAM,LY86
polyphosphate		chemical - endogenous mammalian		1.29	0.000473	ICAM1,ITGAM,SPP1,VCAM1	280 (19)
interferon beta-1a		biologic drug		1.311	6.87e-08	CD4,CORO1A,CSF1R,CXCR4,FCER1G,FCGR1A,FYB1,GPR65,HLA-DRB5,ICAM1,IGHM,IL1RN,ITGB2,JAK2,LILRA2,MMP9,NCF2,PLAUR,S100A9,SERPINA1,TNFSF13B,ZNF148	167 (7)
isotretinoin		biologic drug		1.32	0.00207	ABCA1,ABCG1,AGTR1,CYP1B1,MMP9,ODC1,S100A9,TLR2,TNFSF10,VCAM1	323 (21)
17-alpha-ethinylestradiol		chemical drug		1.325	5.93e-10	APOE,AQP9,BCAT1,C1QB,C1QC,CCL5,CCR1,CD53,CD74,CKB,CSF1R,CTSS,HMGN5,IFI30,INPP5A,KRT14,LY86,MARCO,MMP9,ODC1,PERP,PGR,SGK1,SLC11A1,TNFSF8,VCAM1	452 (20)
cigarette smoke		chemical toxicant		1.326	0.0298	ABCA1,CKB,CLEC5A,CYP1B1,DNAJB5,ELN,EMCN,FABP5,HLA-DRA,ICAM1,MMP12,MMP9,P2RX7,PLA2G7,POU2AF1,TREM2
EWSR1-FLI1		fusion gene/product		1.33	0.00261	ARID5B,EDN1,EPPK1,FIBIN,GPR37,LIMCH1,MAP2,POSTN,TLE1,TNFAIP3,TPM1
NFATC2	0.479	transcription regulator		1.34	1.83e-05	ABCA1,ACP5,AIF1,CCL5,CD83,CD86,CSF1R,CX3CR1,DAB2,EDN1,HAVCR2,IER3,IKZF1,IRF8,ITGAM,MAF,PDZD2,RGS1,SOCS3,TLR2,TNFSF13B,TNFSF8,ZEB1	335 (15)
heme		chemical - endogenous mammalian		1.341	0.00249	CCL5,CD14,CD163,CD86,CYBB,ICAM1,IL7,PRDM1	297 (19)
CREBBP	0.175	transcription regulator		1.342	7.04e-06	CAMK2G,CAPG,CCL3,CCL5,CD53,CD74,CKB,CXCR4,CYBB,DNAJB4,EVI2A,FGF2,GIMAP4,GRAMD2B,GRIA2,GRIA3,HLA-DRA,ICAM1,IL10RA,IL7R,KMO,KRT14,MAF,MMP9,MYO1F,NABP1,NR4A3,NTN1,PDE3B,PGR,PIP5K1B,RUNX2,SERPINE2,SOCS3,TLR2,TNC,TNFAIP3,TNFSF10,VCAM1	384 (21)
cicaprost		chemical drug		1.342	0.013	ADAM8,CSF2RB,CXCR4,FGF2,MMP9
RORA	0.364	ligand-dependent nuclear receptor		1.342	0.0444	ABCA1,APOE,CCL5,CD36,GK,IL32,NLGN1,S100A9,SLC16A10,SLC41A2,SOCS3,UCP2,UGGT2
BLK	0.271	kinase		1.342	0.00511	ADPRHL1,CTSS,ETS1,HDAC9,NEXN
TBX21	0.161	transcription regulator		1.342	0.000369	CCL4,CCL5,CD83,CX3CR1,DTL,HAVCR2,IKZF1,IL7R,MARCO,PRDM1,PTGER4,SELPLG,SLAMF7,SPP1	315 (20)
DDP-38003		chemical reagent		1.342	4.05e-06	ICAM1,IL31RA,IRF8,ITGAM,LY86
ADORA2B	0.668	G-protein coupled receptor		1.342	0.0239	CD86,MMP12,MMP9,RUNX2,SPP1
ID2	-0.506	transcription regulator		1.343	0.000227	CCL5,CCR1,CD83,CSF2RB,CXCR4,FCER1G,ICAM1,IL10RA,IL7R,IRF8,ITGA1,JAK2,MAF,MCAM,NR4A3,OLFM4,PAWR,SOCS3,TNFSF10,TNFSF8,TOX2,VCAM1,ZEB1	275 (18)
TPH1	-1.776	enzyme		1.349	0.00434	GIMAP4,KMO,MPP7,NCAPG,PCLAF,PLA2G7,RRM2,SLC16A6,TPH1	105 (7)
SP1	-0.3	transcription regulator		1.354	1.79e-06	ABCA1,AGTR1,ALDH3A2,ALOX5,ANKH,APOE,BAG2,CCL5,CD28,CHI3L1,CKB,CXCL5,CXCR4,CYP1B1,DMD,FGF2,GRIA2,HK2,ICAM1,ID4,ITGAM,ITGAX,LIPA,MARCKS,MMP9,MYBL1,MYLK,NCF2,NF1,NPR1,P2RX7,PGR,PLAA,PLAUR,PRKG1,PTGER4,PTGS1,RRM2,RUNX2,SERPINE2,SGK1,SLC11A1,SLC2A12,SLC39A8,SNHG14,SPP1,TCEAL1,TGFB2,THRB,TLR2,TNC,TNFAIP3,TNFSF10	400 (21)
hydroxyurea		chemical drug		1.36	0.00919	CCL3,CCL5,CXCL2,EDN1,MARCKS,MCAM,MMP12,PRDM1,RASGRP3,RRM2,TNFAIP3	202 (12)
puromycin aminonucleoside		chemical reagent		1.361	0.0034	CAPN6,CD14,CP,CYBA,CYBB,HADH,IER3,SDK1,SPP1,TPM1,TSPAN8
CAV1	-0.197	transmembrane receptor		1.377	0.0276	CD14,CD36,CD86,CSF1R,FGF2,HK2,ICAM1,PLAA,RALA,TNC,VCAM1,ZEB1
RUNX3	0.784	transcription regulator		1.38	6.01e-07	CAPN6,CD4,CPVL,CSF1R,FGF2,ITGAL,ITGAM,ITGAX,MMP9,MSRB3,NAP1L5,NEGR1,PCDH7,PTPN21,REEP1,SPP1,SSX2IP,TGFB2,TLCD4,TOX2,TPM2	98 (5)
SOX11	-0.104	transcription regulator		1.385	0.000195	BMPR1A,BMPR1B,CCL3L3,CCL5,CD52,CD86,CP,CXCR4,GPR34,HLA-DRB5,ITGA4,MARCKS,MSI2,NTN1,PAG1,POSTN,PRDM1,RUNX2,TIAM1	190 (7)
CDK2	-0.292	kinase		1.387	0.0431	BARD1,MAP2,PGR,TNFAIP3,UCP2
BAX	0.249	transporter		1.387	0.036	CCL5,CTSB,CTSS,MMP12,MMP9
phenacetin		chemical drug		1.387	0.0296	CAPN6,CP,IER3,SPP1,TSPAN8
CDK5R1	0.14	kinase		1.387	0.0072	CD14,MIB1,RRM2,SOX6,TOP2A
EGF	-0.262	growth factor		1.39	2.91e-05	ABCA1,ADTRP,AGTR1,ANO1,ANPEP,CASP1,CKS2,CSF1R,CSPG4,CXCL14,CXCL2,CXCL5,CXCR4,CYP1B1,EDN1,ENAH,ETS1,FGF2,HDAC9,ICAM1,IER3,IL31RA,IL7R,ITGAM,JAK2,KCNMA1,LEFTY2,MMP12,MMP7,MMP9,NEXN,NR4A3,ODC1,PECAM1,PGR,PLAUR,PTGS1,RALA,RRM2,RUNX2,S100A9,SCD,SCHIP1,SCUBE3,SEMA6A,SERPINA1,SOCS3,SPP1,TNC,TNFAIP3,TSPAN8,VCAM1,VCL,ZEB1	414 (19)
PF4	0.024	cytokine		1.39	3.25e-05	C1QB,CCL18,CCL3,CCL4,CD83,CD86,CNN1,CPM,ICAM1,IL1RN,ITGAM,PGR,TNFAIP3,TNFSF13B	283 (17)
genistein		chemical drug		1.391	0.000451	ACP5,ALOX5,BMP2K,CCL5,CD4,CD74,CD86,CTSB,CX3CR1,CXCL2,EVI2A,FCGR2B,FERMT3,ICAM1,ITGB2,KRT14,LAPTM5,LCP2,LIPA,LY86,MMP9,OSBPL3,PGR,PLA2G7,PLCXD3,PLTP,PTAFR,PTPN6,RUNX2,SLC11A1,SPP1,VCAM1	322 (19)
3M-002		chemical reagent		1.393	0.000517	CCL5,CD300A,CD83,CD86,FCGR1A,ITGAX,MARCO,MYOC,NCF4,TLR8,TNFSF10,VMO1	238 (14)
SP2509		chemical reagent		1.394	0.03	BCAT1,BMPR1A,CAP2,CCL5,CNTN1,EIF4E,FGF2,HMGN5,MAP2,NPNT,OGT,PAK3,PDLIM5,PGR,SGK1,SLC38A1,SPP1,SRI,TIAM1,TNC,VCL,ZEB1
DNM3OS	-0.403	other		1.4	0.00284	C5AR1,CD74,ITGA1,ITGAX,PTAFR
COX4I1	0.224	enzyme		1.4	0.000594	CAPN6,MMP16,POSTN,TGFB2,TSPAN8
STAT6	-0.042	transcription regulator		1.405	6.59e-07	ACP5,ANO1,APOE,BAG2,BARD1,CCL23,CCL5,CCL8,CDKN3,CTSB,CTSS,CYBB,DTL,FCER1G,FCGR1A,FCGR2A,FCGR3A,GNA15,HCK,HLA-DMA,HLA-DMB,IGHG1,IL10RA,IL1RN,IL31RA,JAK2,KMO,LCP2,MAF,MMP12,MMP9,PARM1,PCLAF,POU2AF1,RASGRP3,RYR2,SOCS3,SYK,TFEC,TLE1,TMEM176B,TNFRSF11A,TOP2A,VCAM1	318 (15)
FC GAMMA RECEPTOR (family)		group		1.408	2.74e-05	CCL18,CCL19,CCL3,CD86,ICAM1,IRF8,SOCS3,TNFAIP3	287 (16)
HSP90B1	0.458	other		1.41	0.00446	CD86,CXCL5,EIF5A2,ITGA4,ITGAL,ITGB2,TLR2,VAMP8	268 (17)
MAP2K1	-0.172	kinase		1.416	0.000244	ALDH1L1,APOE,BCL2A1,CCL5,CSTA,CTSB,DAB2,FGF2,IER3,MMP12,MMP9,OLFM4,PECAM1,PLAUR,RRM2,RUNX2,SERPINE2,TNC,TNFRSF11A,TNFSF10,TREM2,ZWINT	402 (20)
MAPT	0.278	other		1.421	1.61e-09	ABCG1,AIF1,AMIGO2,AMPH,ARL11,C1QB,C3AR1,CAMK2G,CAPG,CD14,CD48,CD52,CD74,CD84,CFL2,CKB,CLEC7A,CORO1A,CP,CTSC,CTSS,CTSZ,CXCL16,CYBB,DLG1,DOCK2,DSTN,EIF5A2,FLNC,HDAC9,HSPA4L,ICAM1,IL1RN,ITGA1,ITGAM,ITGAX,ITGB2,LCP1,LY86,MAP2,MMP9,NAPG,NCKAP1,PAK3,PFN2,PTPRC,SHROOM3,SIGLEC1,SLC16A3,SLC1A3,SYNE1,TLN2,TLR2,TPM1,TPM2,TYROBP,UCP2,UNC13C,VCAM1	310 (16)
enterotoxin B		biologic drug		1.432	0.0437	CCL5,CSF2RB,CXCR4,ICAM1,PFN2,TNFAIP3
LTB4R	0.314	G-protein coupled receptor		1.432	0.00511	ALOX5,CD36,CLEC7A,CXCL2,MMP9	289 (11)
GIP	0.081	other		1.432	0.0431	CCL5,IL1RN,SOCS3,SPP1,UCP2
Klra4 (includes others)		transmembrane receptor		1.432	4.32e-05	ABCD3,CCL5,GPR65,SERPINE2,TYROBP
F2	0.065	peptidase		1.435	2.2e-05	ADAMTS9,ALDH1B1,CASP1,CCL8,CD36,CTPS1,CXCR4,CYBB,EDN1,ETS1,FGF2,HDAC9,ICAM1,IER3,IL32,LMCD1,MMP9,NCF2,NR4A3,PGR,PLAUR,RAC2,SLC2A12,TGFB2,TNFAIP3,TNFSF10,TRPC1,VCAM1	389 (15)
CEBPB	0.049	transcription regulator		1.436	5.67e-10	ALOX5AP,ANPEP,APCDD1,BARD1,BCL2A1,BLNK,C1QA,C1QC,C2,C3AR1,CCL3,CCL4,CCL5,CCR1,CD14,CD74,CD86,CDKN3,CP,CSF1R,CTPS1,CTSC,CXCL16,CXCL5,CXCR4,DAB2,DAPK1,DMD,EMCN,FCER1G,FCGR1A,FZD1,HMMR,HP,ICAM1,IER3,IGKC,IL11RA,IL1RN,IL7,ITGAL,LCP2,LY96,MSR1,ODC1,PLAUR,PRDM1,PTGS1,RAC2,RRM2,RUNX2,SAA2,SERPINA1,SGK1,SOCS3,SPP1,TLR8,TMEM176A,TMEM176B,TNC,TOP2A	332 (17)
PLD1	0.431	enzyme		1.446	0.00609	CD36,ICAM1,NR4A3,VCAM1,ZEB1	313 (24)
LH (complex)		complex		1.451	3.15e-05	ACP5,ACTG2,ARL4C,BTC,CAMK2G,CAP2,CARD10,CXCR4,DAB2,DAPK1,EIF3F,FLNC,GK,HK2,MAFB,MMP9,PAWR,PGR,PLCL1,PTGS1,PTPN21,RAB4A,RGS5,RUNX2,SGK1,SLC10A4,SLC16A3,SLC38A1,TGFB2,THRB,TNFAIP3,TPM1,TPM2,VCL	384 (19)
MOG	0.145	other		1.452	0.000104	C5AR1,CCL5,CCR1,CD86,ICAM1,ITGAL,MMP9,PECAM1,VCAM1	299 (16)
2-bromoethylamine		chemical reagent		1.455	0.0135	CAPN6,CD14,CP,IER3,SPP1,TSPAN8
aflatoxin B1		chemical - endogenous non-mammalian		1.46	0.00362	ADAM8,BARD1,CDKN3,CEP55,COL14A1,GPLD1,GRIA2,GRIA3,GULP1,HMMR,IQGAP3,KIF20A,MMP12,MYBL1,NCF2,NUSAP1,PCLAF,PLN,RGS5,SGCB,SPP1,TOP2A,TSPAN8
CSF3	0.042	cytokine		1.461	4.32e-11	ADCY5,C3AR1,CAPG,CCL3,CCL5,CD14,CX3CR1,CXCL5,CXCR4,CYBB,DLGAP1,EDN1,ETS1,FCGR1A,HLA-DPA1,HLA-DRA,HLA-DRB1,ICAM1,IL1RN,IL7,ITGAM,ITGB2,KALRN,LY96,MMP9,ODC1,RGS1,SOCS3,TIAM1,TLR2,TLR8,TNFAIP3,TNFSF10,TPM1,VCAM1	306 (14)
enalapril		biologic drug		1.463	0.0221	CAPN6,CP,CYBA,IER3,SPP1,TGFB2,UCP2,VCAM1
IL13	0.036	cytokine		1.463	1.16e-22	ABCA1,ACP5,ADAM28,ADAM8,ADAMDEC1,AIF1,ALOX5AP,C3AR1,CASP1,CCL18,CCL23,CCL3,CCL3L3,CCL4,CCL5,CD14,CD163,CD209,CD36,CD37,CD4,CD48,CD52,CD86,CFI,CHI3L1,CLEC7A,CP,CTSB,CTSC,CTSS,CXCL5,CXCR4,CYBB,F13A1,FCGR1A,FCGR2A,FCGR2B,FCGR3A,HLA-DRB5,ICAM1,IL11RA,IL1RN,IL31RA,IL32,ITGAM,ITGAX,LILRB2,LIPA,MAF,MMP12,MMP7,MMP9,MS4A4A,NTN1,PCM1,PID1,PLXNC1,POSTN,PYCARD,SAMSN1,SLA,SLC16A6,SOCS3,SPP1,ST14,ST8SIA4,TFEC,…	426 (17)
sodium orthovanadate		chemical reagent		1.471	0.0113	MSR1,PLAUR,RAB4A,SLC2A5,UBE2V2
HISTONE H3 (family)		group		1.474	0.0216	ADCY5,CCL5,CLDND1,COX11,CSF1R,CSPG4,CXCL2,GKAP1,GRIA2,ICAM1,LARP1B,MAF,MATCAP2,MMP9,NF1,NKD1,PALLD,PGR,PPP2R2B,PRDM1,RRM2,RUNX2,S100A9,SCD,SEMA6A,SGK1,SLC16A6,SOCS3,SPP1,SVIL,TLR2,TNFAIP3,TNFSF10,TOP2A,VAMP8,VCAM1,ZEB1
KITLG	0.218	growth factor		1.474	0.0173	AIF1,ALOX5,ALOX5AP,CCL4,CD14,CXCR4,FABP5,FRK,GRIA2,HCK,IGHM,IL1RN,LAPTM5,MARCO,RAB4A,SYK,TPH1,TXNL1,UCP2
IL32	0.947	cytokine		1.475	0.000988	CASP1,CCL3,CCL4,CD36,ICAM1,IL32,ITGAM,ITGB2,MMP9	257 (15)
TBX3	0.252	transcription regulator		1.488	2.7e-05	ADAMTS9,AGTR1,CD36,CEP55,CKS2,EDN1,FLNC,GRIA3,KCNJ3,KIF20A,MMP16,MMP9,MYLK,PTGS1,RASGRP3,RRM2,RUNX2,RYR2,SMPX,TBX18,TGFB2,THSD4,TNC,TOP2A,ZWINT
erlotinib		chemical drug		1.491	0.00365	BTC,CCL5,CD14,CD36,CXCL5,CYBB,ENAH,FGF2,ICAM1,MMP9,PLAUR,TLR2,TSPAN8	295 (15)
CCND1	-0.59	transcription regulator		1.5	0.0108	BHMT2,C7,CEP55,CPNE3,DTL,EIF5A2,GAS2L3,GPRC5A,HECTD2,IER3,KIF20A,KRT14,LCORL,MARCKS,MARK1,MYBL1,MYLK,PCLAF,PGR,PTPRC,RRM2,SPP1,SVIP,TIAM1,ZNF148
mir-802		microRNA		1.5	0.00128	CD14,CDH19,CFL2,CXCR4,FGF2,ITGA8,MBNL1,MYLK,PAK3,PFN2,PIK3CG,RALA,RAP1A,RRAS2,SPP1,ZEB1
cobalt chloride		chemical reagent		1.502	0.0303	ANPEP,CA12,CP,CXCR4,CYP1B1,DELEC1,HK2,PLAUR,RGS1,RGS5,SLC1A3,TNFAIP3,WSB1
tributyrin		chemical drug		1.51	0.00902	BCL2A1,CXCL5,CXCR4,EDN1,ETS1,MYBL1,PDLIM5,TNFAIP3
prostaglandin D2		chemical - endogenous mammalian		1.51	0.00497	CCL3,CCL5,ITGAM,P2RX7,PLAUR,PRDM1,PTGS1,SERPINE2	267 (16)
ITGB2	2.078	transmembrane receptor		1.51	8.49e-05	CCL3,CCL4,CD86,ITGA4,ITGAL,MMP9,RAC2,RUNX2,VCAM1	281 (16)
S100A8	0.411	other		1.518	1.6e-06	ABCG1,ARL4C,C1QB,CASP1,CORO1A,CP,CPM,CSF2RB,CXCL14,CYBB,ELN,GPRC5A,ICAM1,ITGAM,KCNMA1,MMP7,MMP9,NR4A3,POSTN,RNASE6,SGK1,SOCS3,VCAM1	373 (17)
PRO-INFLAMMATORY CYTOKINE (family)		group		1.526	5.04e-05	APOE,ENPP1,FGF2,HP,ICAM1,ITGA1,KMO,MMP9,SOCS3,TLR2,VCAM1	312 (20)
zymosan		chemical - endogenous non-mammalian		1.534	0.00902	CCL5,CD86,CR1,ITGAM,PTGS1,SOCS3,THRB,TLR2	214 (18)
thioacetamide		chemical toxicant		1.537	0.0386	ACP5,BARD1,CAPN6,CD14,CKB,CP,CXCL16,ELN,IER3,NLGN1,ODC1,PECAM1,PLCB4,SPP1,TPM1,TSPAN8,UCP2
calcitriol		chemical drug		1.541	0.00027	ACP5,ALOX5,BCAT1,C15orf48,CCL5,CD14,CD163,CD28,CHI3L1,CSF1R,CXCL16,CXCL2,CYBB,EDN1,ELN,FAM20A,FCER1G,FIBIN,HK2,IER3,IL10RA,IL1RN,IL2RG,ITGA4,ITGAM,ITGAX,KIF20A,LILRB4,MAF,MBNL1,NUSAP1,ODC1,PALMD,PCLAF,PDK3,PECAM1,PGR,PIK3AP1,RBP4,RBPMS,RNASE1,RRM2,S100A9,SERPINA1,SERPINB9,SLC16A1,SOCS3,SPP1,TGFB2,TLR2,TLR7,TLR8,TNFAIP3,TNFSF10,UCP2,VCL,WSB1	307 (17)
mir-182		microRNA		1.542	0.0221	CHI3L1,CHI3L2,CLEC7A,CSF1R,ITGA4,SOCS3,SOX6,ZEB1
ELK1	0.1	transcription regulator		1.551	0.00892	ANKH,ARRB2,IL7,MMP9,MYLK,PLXDC2,RUNX2,SOCS3,SPP1	358 (17)
NRG1	0.33	growth factor		1.56	0.0002	ABCA1,CKS2,CXCR4,DAB2,EDN1,FABP5,FGF2,GLS,HK2,HMMR,IER3,ITGAM,ITGB2,MAF,MARCKS,MMP9,MSR1,NR4A3,PGR,PLAUR,SCHIP1,SGK1,TGFB2,TOB2,TOP2A,VCL	373 (20)
gemcitabine		chemical drug		1.561	0.0262	CTPS1,CXCR4,ETS1,HLA-DRA,IL32,MMP9,PTGS1,RRM2,VMP1
GDF11	-0.248	growth factor		1.58	0.00526	ACP5,BAMBI,ICAM1,LEFTY2,PRKAA2,RUNX2,SGK1,SPP1,VCAM1
RUNX2	1.123	transcription regulator		1.584	0.0489	C4A,EDN1,ITGAL,NEXN,RUNX2,SELPLG,SOX6,SPP1,SVIL,TPM1
PGF	0.489	growth factor		1.589	3.56e-05	ALOX5,ALOX5AP,CASP1,CCL4,CXCR4,EDN1,JAK2,MMP9,NANOS1	305 (18)
homocysteine		chemical - endogenous mammalian		1.596	0.022	ABCD3,CCL5,FGF2,ITGAM,PTGS1,SAA1,SCD,SOCS3,SPP1,VCAM1
PRDM2	0.326	transcription regulator		1.604	0.0326	ABCG1,CHML,CLDND1,COL14A1,CPM,DNAJB4,DOK7,HMMR,HSPA4L,MAP2,MYBL1,SCIN,SERPINA1,TLCD4
cantharidin		chemical drug		1.606	0.00736	AFF3,ALDH1B1,ALDH3A2,BCL2A1,BMP2K,CASP1,CD83,CD86,COL4A5,CSF1R,ETS1,FCGR1A,GPRC5A,HEYL,IRF8,ITGAM,LIPA,MAFB,MMP9,NR4A3,PLAUR,PRDM1,PRKAA2,RRAS2,RUNX2,SCD,TFEC,TOP2A,TOX2,ZBTB21,ZEB1	307 (17)
CAMP	-0.124	other		1.606	5.68e-08	BTC,C5AR1,CCL3,CCL4,CCL5,CD83,CD86,CXCL5,CXCR4,FGF2,ICAM1,IL1RN,IRF8,ITGAM,ITGAX,ITGB2,TLR2,TNFAIP3,TNFSF13B	298 (14)
N-formyl-Met-Leu-Phe		chemical reagent		1.621	2.49e-05	CAPG,CCL4,CYBB,FCGR1A,ITGAM,ITGB2,LILRB2,RAC2,SELPLG,VSIG4	276 (16)
CD3 (complex)		complex		1.626	6.95e-08	ACTG2,AIMP1,BAMBI,C2,CCL18,CCL3,CCL4,CCL5,CCR1,CD28,CD4,CD53,CD74,CD83,CD86,CKS2,CLIP1,CORO1A,CXCR4,CYBA,DOCK2,EIF4E,ETS1,FCER1G,FYB1,GPR37,GPRC5A,HLA-DQB1,ICAM1,ID4,IL2RG,IL32,IL7R,IRF8,ITGA4,JAK2,KRT14,LCP1,MAF,MSR1,ODC1,PLEK,PTGER4,PTPRC,PTPRJ,RAC2,RHOH,SELPLG,SOCS3,STRN3,TFEC,TLR2,TNFAIP3,TNFRSF11A,TNFSF10,TOB2,TOM1L1,TOP2A	319 (20)
CD36	1.479	transmembrane receptor		1.63	0.00239	BTC,CCL5,CD36,CD86,CXCL5,FGF2,ICAM1,ITGAM,PLAUR,PLN,SYK	256 (17)
TOR1AIP1	-0.61	other		1.633	0.0108	GMFG,HADH,NCAPG,PCLAF,RRM2,TOP2A
PTPRJ	0.934	phosphatase		1.633	0.0185	EDN1,FCER1G,MARCO,PLAUR,SLA,TNFSF8
PAF1	-0.115	other		1.633	0.0167	ARL4A,BAMBI,CCL3,CCL3L3,CCL5,PLAUR
CLEC1B	0.143	transmembrane receptor		1.633	3.62e-06	ANGPTL1,IL7,LCP2,SPP1,SYK,TNC
THBS4	0.225	other		1.633	0.0015	ICAM1,MMP16,PECAM1,TGFB2,TNC,VCAM1	264 (11)
trichostatin A		chemical drug		1.641	1.06e-06	ABCA1,APOE,BCAT1,BCL2A1,BMPR1A,CA12,CAP2,CCL3,CD14,CD28,CD36,CD86,CNTN1,COLEC12,CTPS1,CTSB,CXADR,CXCL2,CXCR4,CYBB,CYP1B1,EIF4E,FGF2,GLS,GRIA2,HDAC9,HLA-DRA,HLA-DRB1,HMGN5,ICAM1,IKZF1,IL10RA,IRF8,ITGA1,ITGAM,ITGAX,JCHAIN,KIF20A,MAF,MAP2,MBNL1,ME1,MMP7,MMP9,NPNT,OGT,PAK3,PCDH20,PDLIM5,PGR,PLA2G7,PLAUR,PLCE1,PRDM1,PTGS1,PTPN6,RASSF3,RERG,RUNX2,SCP2,SERPINE2,SGK1,SLC38A1,SPP1,SRI,SSBP2,THSD4,TIAM1,TL…	358 (19)
NR3C2	-0.298	ligand-dependent nuclear receptor		1.644	0.00318	APOC1,APOE,BCL2A1,CCL5,CD36,CXCR4,CYP1B1,EDN1,FGF2,ICAM1,MAP2,MMP12,SGK1,VCAM1	298 (14)
ionomycin		chemical reagent		1.646	6.97e-05	ANKH,BCL2A1,CCL3,CD4,EIF4E,ENPP1,ETS1,FCGR1A,HK2,ICAM1,IKZF1,ITGAL,ITGB2,MAF,MMP9,POU2AF1,PTAFR,PTPRJ,SGK1,SPP1,TLR2,TNFSF10	311 (18)
cisplatin		chemical drug		1.652	0.00048	ADAP2,AEBP2,ANPEP,BCL2A1,CAPN6,CASP1,CCL5,CCR1,CD14,CD53,CP,CTSB,CXCL14,CXCL5,CYBB,EDN1,GKAP1,GLS,GRIA2,HDAC9,HEYL,HK2,HSPA4L,ICAM1,IER3,IL10RA,LIPA,MARCKS,MCAM,MMP7,MMP9,NCF2,NF1,ODC1,OLFM4,PAWR,PCDH20,PDE3B,PTAFR,RBP4,RRM2,S100A9,SAA1,SOCS3,SOX6,SPP1,SSBP2,TNC,TNFAIP3,TNFSF10,TOP2A,TPM1,TPM2,TSPAN2,TSPAN8,UCP2,VCAM1	385 (17)
JUN	0.221	transcription regulator		1.653	1.81e-05	ACP5,APOE,BCL2A1,C1QB,C3AR1,C5AR1,CCL8,CD14,CSF1R,CSTA,CXCL16,CXCL5,CYP1B1,EDN1,FGF2,FLNC,HK2,ICAM1,IL7R,ITGAM,MAF,MMP12,MMP7,MMP9,MSR1,NCF2,PAK3,PGR,PLAUR,PTPN6,RUNX2,SAA1,SDK1,SERPINB9,SGK1,SOCS3,SOX6,SPP1,SVIL,SYK,TNC,VCAM1,ZEB1	338 (17)
CXCL12	0.77	cytokine		1.655	2.28e-06	ACP5,AIF1,CCL5,CD14,CD36,CD4,CXCR4,DMPK,ICAM1,ITGAL,ITGAX,JAK2,LCP2,MARCKS,MMP7,MMP9,PGR,RAP1A,RUNX2,RYR2,RYR3,SAA2,SELPLG,SOCS3,TNFRSF11A,TNFSF10	335 (19)
aldesleukin		biologic drug		1.656	1.34e-08	CCR1,CD86,CX3CR1,CXCR4,FCGR2A,FCGR2B,FCGR3A,GIMAP7,HLA-DRA,HLA-DRB1,IFI30,IGKC,JAK2,RGS1,TAGAP,TNFAIP3,TNFSF10
cytarabine		chemical drug		1.661	0.00612	CCL5,CD180,CD86,ICAM1,TGFB2,THRB,TLR2,TOP2A	326 (17)
CD38	0.438	enzyme		1.661	0.000234	AK3,CD86,CSF2RB,CYBB,HMMR,ICAM1,IFI30,IGHG1,JCHAIN,NABP1,PRDM1,RBPMS,RRAS2,SLAIN1,SLC16A3,SLC39A8,SOCS3,VCAM1	319 (19)
Ca2+		chemical - endogenous mammalian		1.666	0.000258	ANKH,CD83,CD86,CRY1,CXCR4,CYP1B1,EDN1,ENPP1,FABP5,FGF2,GLS,HLA-DRA,ICAM1,KRT14,MCAM,MMP7,MMP9,MSR1,MYOCD,NR4A3,ODC1,RUNX2,S100A9,SGK1,SPP1,TRPC1,VCAM1	296 (17)
meds433		chemical reagent		1.667	0.0333	CSTA,FPR3,HCK,ITGAX,ME1,RNASE1,RYR3,S100A9,TFEC
RBX1	0.135	enzyme		1.667	0.00632	BMPR1A,CTSB,CYBB,ICAM1,ITGAL,MAF,PDE3B,PLCB4,TIAM1
deferasirox		chemical drug		1.667	4.47e-05	CD300A,F13A1,ITGAM,ITGB2,ME1,MS4A6A,PIP5K1B,RGS1,TNFSF10
platelet activating factor		chemical - endogenous mammalian		1.669	0.000114	FGF2,ICAM1,ITGAM,ITGB2,MMP9,PLA2G7,PLAUR,PTAFR,SELPLG,SOCS3	350 (18)
CARD9	0.736	other		1.673	0.000101	C5AR1,CCL5,CCR1,CD36,CLEC7A,FCGR1A,TLR2	270 (17)
PRKCD	0.432	kinase		1.683	1.08e-07	ABCA1,BCL2A1,CCL5,CD4,CEMIP,CTSB,CXCL16,FEM1B,FZD1,GPRC5A,ICAM1,IL1RN,IL2RG,IL32,ITGAM,JCHAIN,MMP12,MMP9,ODC1,PALMD,PDLIM7,PTPN6,TLR2,TRPC1,VCAM1,ZEB1	255 (14)
FOXO1	-0.281	transcription regulator		1.69	0.000259	ABCA1,ADRA2A,ALOX5,AQP9,BCL2A1,BLNK,C1QA,CCL4,CD36,DAPK1,EDN1,FABP5,GK,ICAM1,IER3,IGLL5,IKZF1,IL7R,ITGAM,ITGB2,LCP2,LEFTY2,ME1,MMP9,NCAPG,NUSAP1,PRDM1,PRKAA2,PTGS1,PTPRC,RUNX2,SGK1,TNFRSF11A,TNFSF10,VCAM1,ZEB1	358 (22)
WWTR1	-0.167	transcription regulator		1.698	0.0103	ARHGAP15,CXCL2,CXCL5,ICAM1,IL7R,IQGAP2,ITGB2,KRT14,NEGR1,RRM2,RUNX2,SPP1,STRN3,VCAM1
CHROMR	-0.478	other		1.698	0.000723	ADAMDEC1,CCL8,CCR1,CD163,CYP1B1,IFI30,IL1RN,JAK2,LIPA,MAFB,MARCHF1,ODC1,PPM1K,TFEC,TNFAIP3,TNFSF10,TRIM14
IRF5	0.354	transcription regulator		1.706	0.0396	CCL19,CCL3,CCL4,CCL5,CXCR4,PRDM1,TNFSF10
S100A9	1.089	other		1.707	1.29e-06	ABCG1,ARL4C,C1QB,CASP1,CORO1A,CP,CPM,CSF2RB,CXCL14,ELN,GPRC5A,ICAM1,ITGAM,KCNMA1,MMP7,MMP9,NR4A3,POSTN,RNASE6,S100A9,SGK1,SOCS3,VCAM1	236 (17)
CCL11	0.027	cytokine		1.709	0.0204	CCL18,CCL8,CXCL5,ICAM1,ITGA1,ITGAM
CD5	0.09	transmembrane receptor		1.709	0.00317	CCL3,CCL4,CD4,CD52,CD86,ICAM1,IL2RG,TLR8	171 (9)
ACSL4	-0.846	enzyme		1.709	0.0219	CCL5,ENPP1,ICAM1,JAK2,PGR,PRKG1,SPP1
IL6R	0.571	transmembrane receptor		1.71	0.000881	CCL3,CCL5,CD36,CTSB,CXCL5,HP,ICAM1,MMP9,SOCS3,TNFRSF11A,VCAM1	249 (17)
YAP1	-0.571	transcription regulator		1.717	0.00237	ANKRD46,BMPR1B,CCL5,CD36,CXCL2,CXCR4,CYTIP,DAB2,EDN1,EMCN,HMMR,HP,ICAM1,IGHM,ITGA1,ITGB2,LIMCH1,MMP16,MYOCD,NAP1L1,NEGR1,OLFM4,PDE3B,PECAM1,ROR1,RRM2,RUNX2,SCIN,SGK1,SORBS1,SYK,TGFB2,TIAM1,TNFAIP3,TOP2A,UCP2,VCAM1,VCL,XPR1,ZEB1,ZNF521	399 (17)
SMPD1	0.215	enzyme		1.726	0.000753	CCL3,CCL4,CCL5,CTSB,CXCL2,CXCR4,JAK2,TLR2,TNFSF10	272 (14)
ITK	0.563	kinase		1.726	0.00187	CCL5,CD4,CX3CR1,FCER1G,IL10RA,ITGA1,MAF,MYO1F,SLAMF7,TNFSF10	306 (16)
decitabine		chemical drug		1.728	4.56e-05	ADCY5,ALOX5,APOE,BCAT1,BMPR1A,CA12,CAB39L,CAP2,CCL5,CD86,CHI3L1,CNTN1,CX3CR1,CXADR,CXCR4,CYP1B1,DAPK1,EGFL6,EIF3F,EIF4E,FGF2,FILIP1,FLNC,GPR37,HCK,HK2,HMGN5,HMMR,ICAM1,IL7R,INPP5A,ITGA1,ITGA4,ITGAX,LY96,MAF,MAFB,MAP2,MMP7,MMP9,MYEF2,NPNT,NR4A3,OGT,PAK3,PAWR,PDLIM5,PGR,PLCE1,PTPN6,RASSF3,SERPINB9,SGK1,SLC38A1,SOCS3,SPP1,SRI,ST14,SYK,TGFB2,TIAM1,TNC,TNFSF10,TOP2A,TPM1,TPM2,VCL,ZEB1	403 (20)
VTN	0.225	other		1.751	0.0015	IRF8,ITGA4,ITGAM,MMP9,PLAUR,RUNX2	297 (14)
FCER1 (complex)		complex		1.76	0.00219	CCL18,CCL3,CCL4,CCL5,CD4,CD83,IL1RN,KMO	334 (16)
3-methyladenine		chemical toxicant		1.761	0.0791	CCL3,CCL5,CD86,CXCL2,PERP,RUNX2
RHOA	0.178	enzyme		1.762	0.0539	AGTR1,CXCL5,ICAM1,MMP9,PIK3CG,PRKG1,RUNX2,VCAM1,ZEB1
okadaic acid		chemical toxicant		1.762	0.0143	CYBB,CYP1B1,ELN,IL1RN,KRT14,MMP9,ODC1,SAA1,SPP1
TRAF3IP2	0.197	enzyme		1.765	0.00164	CCL5,CXCL16,FGF2,ICAM1,IL11RA,ITGAL,MMP9,POSTN,VCAM1	208 (17)
FOXC1	-0.366	transcription regulator		1.777	0.0209	CSTA,CXCR4,HLA-DQB1,ICAM1,IFI30,MAFB,MMP7,MMP9,PTAFR,RUNX2,SOCS3,SOX6,SPP1,TRIM14
SMAD1	0.382	transcription regulator		1.782	0.0167	CXCL2,ICAM1,ID4,RUNX2,SPP1,VCAM1
alitretinoin		chemical drug		1.783	0.000298	ABCA1,ABCG1,ADAM28,BCL2A1,CCL8,CD14,CD36,CD83,CD86,CPM,GK,HLA-DRA,ITGAM,MMP9,PLTP,SCD,SPP1,TGFB2	342 (21)
ROCK2	-0.333	kinase		1.8	0.00128	CNN1,FABP5,HK2,ICAM1,MAF,PRDM1,PRKG1,SPP1,VCAM1	298 (16)
SIM1	0.042	transcription regulator		1.807	0.027	ABCG1,ADAM28,APOE,CCR1,CD52,CD86,CFL2,CYBA,ICAM1,JAK2,LCP1,POSTN,RYR2,THRB,TYROBP
ARNT2	-0.351	transcription regulator		1.807	0.0182	ABCG1,ADAM28,APOE,CCR1,CD52,CD86,CFL2,CYBA,ICAM1,JAK2,LCP1,POSTN,RYR2,THRB,TYROBP
MET	0.665	kinase		1.807	0.000185	BLNK,CLIP1,CNN1,CTSB,CXCR4,CYP1B1,DAB2,EDN1,ITGA11,LMOD1,MAP2,MPP7,PERP,PLXDC2,PTPN11,PTPRJ,RASGRP3,RRM2,SLA,SOCS3,SPP1,TNFSF8	263 (16)
EZH2	0.514	transcription regulator		1.815	0.0121	ALOX5AP,BMPR1B,C15orf48,CCL5,CEMIP,CXCL2,CXCR4,CYP1B1,FZD1,ICAM1,IKZF1,IL10RA,IL7,ITGA1,MMP7,MMP9,NKD1,PCDH20,PCDHB16,PGR,PPP2R2B,PRDM1,RUNX2,S100A9,SAA1,SAA2,SCP2,SERPINA1,SLC1A3,SOCS3,TGFB2,TOP2A,ZEB1
dihydrotestosterone		chemical - endogenous mammalian		1.824	0.000123	ABCA1,ABCG1,ACP5,ADTRP,AIF1,ANO1,APOE,BMPR1B,C4A,CASP1,CD36,CD74,CHI3L1,CYBB,DTL,ELN,FGF2,FRK,HECTD2,HK2,IQGAP2,KALRN,KRT14,MAF,MARK1,MCAM,ME1,MMP7,MMP9,MYLK,ODC1,PCA3,POSTN,PRUNE2,PTGER4,RUNX2,SCP2,SERPINE2,SGK1,SLC16A6,SLC1A3,SLC2A5,SPP1,SVIP,TGFB2,TNFSF10,VCAM1,VCL,ZEB1	426 (22)
bleomycin		biologic drug		1.836	0.000659	ACP5,APOE,CCL5,CCR1,CD86,CHI3L1,CSF2RB,CTSS,CXCR4,ELN,FZD1,GPR34,HK2,ICAM1,ITGA1,JCHAIN,KLHL42,MMP12,MMP9,PECAM1,SOCS3,SPP1,TGFB2,TLR2,TNFAIP3,VEZT	395 (16)
S100A4	0.138	other		1.838	0.00215	CCL19,CCL5,CLIC4,ICAM1,MMP9,S100A9,VCAM1	228 (16)
indomethacin		chemical drug		1.846	0.000605	ABCD3,ADAM8,ALOX5,CAPN6,CD14,CD86,CP,CSF2RB,CXCR4,FGF2,ICAM1,IER3,ITGAM,MMP12,PECAM1,PGR,PLAUR,PTGER4,PTGS1,SPP1,TSPAN8,UCP2	349 (17)
EP300	-0.114	transcription regulator		1.849	2.68e-05	ABCA1,ACADL,CA12,CAPG,CCL3,CD36,CD53,CKB,CXCR4,DNAJB4,EDN1,EVI2A,GIMAP4,GK,GRAMD2B,HK2,IL10RA,IL7R,ITGB2,KMO,KRT14,LEFTY2,MAF,MMP7,MMP9,MYO1F,NABP1,NPR1,NTN1,PERP,PGR,PIP5K1B,PLA2G7,PLAA,RUNX2,SLC16A3,SOCS3,TGFB2,TLR2,TNC,TNFAIP3	362 (22)
CCR2	0.756	G-protein coupled receptor		1.855	0.000243	C1QA,C1QB,C1QC,CCL5,CCR1,CD86,COL14A1,CXCR4,F13A1,ITGAL,MMP9,TGFB2,TNC	377 (19)
Hbb-b1		transporter		1.856	6.2e-06	C1QA,CD74,CLEC7A,CYBA,CYBB,ICAM1,IL10RA,IL2RG,ITGAM,LY86,NCF2,PECAM1,TLR2,UCP2,VCAM1	194 (7)
AKT (family)		group		1.862	0.00363	BCL2A1,CD36,CP,CPM,CXCR4,HK2,IER3,IL32,IL7R,MAP2,MCAM,MGAT4A,MMP12,MMP9,PGR,PTAFR,PTGER4,PTGS1,RRM2,RUNX2,SGK1,SOCS3,SPP1,SUSD5,TLR2,TNC,TNFRSF11A,TNFSF10,VCAM1,ZEB1	327 (17)
KLF5	-0.35	transcription regulator		1.867	0.26	ANO1,CXCR4,HLF,MMP9,NEGR1,S100A9,UCP2
RUNX1	0.818	transcription regulator		1.869	0.0012	ALOX5AP,CD14,CD4,CD53,CHI3L1,CSF1R,CSF2RB,DEPTOR,GNA15,IL7R,ITGA4,ITGAL,ITGB2,LCP2,MMP7,NR4A3,PCDH7,PLEK,POSTN,RRP15,RUNX2,S100A9,SOX6,SPP1	385 (21)
ID1	0.01	transcription regulator		1.873	0.0623	ICAM1,IL1RN,IL7R,MMP9,RGS1,RUNX2,TMEM176A,TMEM176B,ZNF148
NFKB2	0.329	transcription regulator		1.879	6.72e-05	CCL19,CCL5,CD83,CD86,CTSS,CXCR4,ETS1,HLA-DMB,JCHAIN,LMCD1,MAF,MMP9,PLD5,POU2AF1,TMEM35A,TNFRSF17,VCAM1,ZEB1	286 (16)
AKT1	-0.202	kinase		1.884	0.000664	ANKH,C1QC,CCL5,CD4,CD74,CD86,CKS2,CXCR4,FABP5,FGF2,HAVCR2,LIPA,ME1,MMP9,MSR1,MYOCD,NEXN,PGR,PTGS1,RAMP1,SCD,SPP1,TGFB2,TNFSF10,ZWINT	405 (19)
Clec4a2		other		1.884	3.73e-10	ABCA1,ABCG1,ALOX5,CD36,CD83,CLEC7A,FCGR1A,IL7R,ITGAM,LIPA,MSR1,SIGLEC1,SLCO2B1,TLR2,TREM2	241 (7)
EPHA2	0.247	kinase		1.89	0.00249	CXCL2,EDN1,FGF2,IER3,MMP9,SGK1,VCAM1	315 (19)
EWSR1	0.416	other		1.89	0.00249	KCNE3,KIF20A,NUSAP1,PCDH20,PCLAF,RRM2,TOP2A
GMNN	0.223	transcription regulator		1.89	0.0723	APCDD1,BMPR1A,FGF2,NCKAP1,PECAM1,PEG3,TGFB2
NFAT (family)		group		1.89	0.0835	ACP5,CCL3,CYBB,HAVCR2,ICAM1,PDE3B,TGFB2,VCAM1
IFN ALPHA/BETA (family)		group		1.897	2.66e-05	CCL5,CD83,CD86,CXCL14,CXCL16,IL7,IRF8,TLR2,TLR7,TNFSF10,TNFSF13B,TREM1	263 (14)
glycocholic acid		chemical - endogenous mammalian		1.897	0.00279	ANPEP,CCL5,CD74,CXCL5,HLA-DRA,IL7R,PLXNC1,SEMA6A,SERPINE2,TREM1
taurocholic acid		chemical - endogenous mammalian		1.897	0.0161	ANPEP,CCL5,CD74,CXCL5,HLA-DRA,IL7R,PLXNC1,SEMA6A,SERPINE2,TREM1
glycodeoxycholic acid		chemical - endogenous mammalian		1.897	0.00253	ANPEP,CCL5,CD74,CXCL5,HLA-DRA,IL7R,PLXNC1,SEMA6A,SERPINE2,TREM1
taurochenodeoxycholate		chemical - endogenous mammalian		1.897	0.00187	ANPEP,CCL5,CD74,CXCL5,HLA-DRA,IL7R,PLXNC1,SEMA6A,SERPINE2,TREM1	150 (7)
SIX1	0.316	transcription regulator		1.897	0.0561	ACTN2,CASQ2,CD36,DMPK,MYLK,POSTN,REEP1,SORBS1,TPM2,ZEB1
FFAR3	0.065	G-protein coupled receptor		1.897	0.00151	ANPEP,CD36,FCGR1A,HLA-DMB,ICAM1,LY86,PAG1,TLR7,TLR8,TPH1
PRKCE	0.234	kinase		1.912	0.0545	AMIGO2,FCGR1A,IL2RG,MMP9,ODC1,TREM2,VCAM1
VE-821		chemical reagent		1.913	9.96e-05	CCL3,CCL5,CXCL2,ITGAM,MMP12,PRDM1,RASGRP3,TNFAIP3
MAPK9	-0.367	kinase		1.913	0.161	CCL5,DMD,EDN1,EIF4E,MMP12,MMP9,SCD,SELPLG,TNFAIP3,TNFSF8
AREG	-0.231	growth factor		1.915	0.174	CXCR4,IQGAP3,KIF20A,MMP9,PTAFR,RRM2,TOP2A
ETV4	0.212	transcription regulator		1.916	0.0898	CXCR4,MMP7,MMP9,SPP1
RAF1	-0.317	kinase		1.924	0.0298	CCL19,CD37,CD74,CSTA,DCBLD2,EMCN,IER3,ITGAM,MMP9,PLAUR,PRDM1,RGS1,RRM2,TIAM1,TPM1,TPM2
MMP14	0.378	peptidase		1.929	0.000151	C1QA,CCL5,CD74,CSPG4,CX3CR1,CYBB,DAPK1,IL1RN,IL7R,NTN1,TMEM176A	387 (17)
MAP2K3	0.134	kinase		1.934	0.0257	CCL8,ICAM1,MMP9,PLN,SGK1,SLC1A3,TNFSF10
histamine		chemical - endogenous mammalian		1.94	0.0151	ADAMTS9,CCL3,CCL4,CCL5,CD86,CXCR4,ICAM1,ITGA4,NABP1,RGS1
PARP1	0.174	enzyme		1.941	0.108	ABCA1,CCL5,CD83,CD86,ICAM1,ITGAL,MMP9,SDK1,VCAM1
RARB	0.395	ligand-dependent nuclear receptor		1.941	0.0536	BCL2A1,CD36,CXCL2,DLG1,ETS1,HP,ICAM1,IL32,MMP7,NTN1,SAA1,SPP1
miR-7a-5p (and other miRNAs w/seed GGAAGAC)		mature microRNA		1.945	0.0701	EIF4E,OGT,SYNE1,ZEB1
SCAP	-0.018	other		1.949	0.107	ABCA1,CSF1R,FABP5,IGHM,MMP9,PTGER4,SCD
superoxide		chemical - endogenous mammalian		1.951	0.00665	CYBA,ICAM1,MMP9,TLR8	306 (20)
U1 SNRNP (complex)		complex		1.951	0.000142	CCL3,CCL4,CCL5,SLAMF7
MALP-2s		chemical reagent		1.951	0.017	BCL2A1,CD86,ITGAM,TLR2
ITGAL	1.239	transmembrane receptor		1.957	0.00824	CD86,ITGA4,ITGAL,ITGB2	265 (13)
FGFR3	0.131	kinase		1.96	0.00429	CCL3,CCL4,HK2,MAF,MMP9,PECAM1,SPP1	316 (19)
DDR1	-0.12	kinase		1.96	0.00528	CXCL5,ELN,MMP9,VCAM1	298 (18)
CEBPE	0.152	transcription regulator		1.96	0.00317	ALOX5AP,CCL3L3,CD14,CSF1R,IL1RN,ITGAM,MMP9,TNFSF13B	166 (7)
lactosylceramide		chemical - endogenous mammalian		1.96	0.000155	CCL5,ICAM1,PECAM1,TLR2,TNFRSF11A,VCAM1	271 (14)
desoxycorticosterone		chemical - endogenous mammalian		1.962	0.00312	CYBA,CYBB,MMP12,SPP1	193 (11)
IL10	0.168	cytokine		1.964	8.95e-32	ABCA1,ALOX5AP,BCL2A1,BMPR1A,CA12,CCL18,CCL19,CCL23,CCL3,CCL4,CCL5,CCR1,CD14,CD163,CD209,CD28,CD36,CD74,CD83,CD86,CHI3L2,CLEC7A,CR1,CSF1R,CSF2RB,CTSB,CTSC,CTSS,CTSZ,CX3CR1,CXCL16,CXCL5,CXCR4,FCER1G,FCGR1A,FCGR2A,FCGR2B,FCGR3A,HCK,HDAC9,HLA-DMA,ICAM1,IFI30,IL10RA,IL1RN,IL2RG,IL7,IL7R,ITGA4,ITGAL,ITGAM,LILRB2,LILRB4,LIPA,LY96,MAF,MARCO,MMP7,MMP9,MSR1,NR4A3,PIK3CG,PLEK,PRDM1,PTAFR,S100A9,SELPLG,SLC11…	359 (17)
FGF8	0.075	growth factor		1.964	1	NAP1L1,RUNX2,SPP1,SUB1
STAT3/STAT3 (complex)		complex		1.964	0.199	CD36,ICAM1,MARCO,SOCS3
NFATC1	0.238	transcription regulator		1.969	0.0011	ACP5,CX3CR1,CYBB,CYP1B1,EDN1,ICAM1,PAG1,POU2AF1,PRDM1,SELPLG,SPP1,TNFSF10,VCAM1	354 (23)
CpG ODN 1668		chemical reagent		1.969	0.0431	CD86,ICAM1,PRDM1,SOCS3,TLR7
deoxycorticosterone acetate/potassium chloride/sodium chloride		chemical reagent		1.969	0.00844	CCL5,CYBB,PTGS1,SPP1,THRB	198 (11)
phenylephrine		chemical drug		1.969	0.566	CASP1,EDN1,PDZD2,THRB
TRAF6	-0.199	enzyme		1.97	0.0219	CXCL16,CXCL5,CYBB,ICAM1,NCF2,PAG1,TNFAIP3
POU2AF1	1.504	transcription regulator		1.97	8.46e-05	CCL5,CD74,CD83,CD86,CXCR4,DAPK1,HLA-DMA,HLA-DRA,IGHG1,IGHM,IRF8,POU2AF1,PRDM1,RAB4A,SPP1	316 (17)
HRAS	-0.051	enzyme		1.973	2e-07	ADARB1,ADRA2A,C1QC,CAPG,CCL3,CCL5,CNN1,CSTA,CTSB,CTSC,CTSS,CTSZ,CXCL2,CXCL5,EIF5A2,ELN,ENPP1,ETS1,FERMT2,FGF2,FZD1,ICAM1,IFI30,IGKC,IGLL5,IL7,IL7R,IQGAP2,ITGA4,ITGAM,MCAM,MMP12,MMP9,NEXN,PAWR,PDLIM5,PLAUR,PLTP,POSTN,PTGS1,RBBP4,RBPMS,RRM2,RSU1,SELPLG,SERPINE2,SH3RF1,SHROOM3,SOCS3,SORBS1,SPP1,TGFB2,TLN2,TOP2A,TOX2,TPH1,TPM1,TPM2,VCL,ZEB1	335 (18)
PLG	0.27	peptidase		1.974	0.000343	CLEC7A,CLIC4,COLEC12,EDN1,GULP1,MMP12,MMP9,PECAM1,RAC2,RALA,SYK	345 (20)
COLLAGEN ALPHA1 (family)		group		1.974	0.00232	CCL18,IL1RN,MMP9,PLAUR	268 (19)
ALB	0.3	transporter		1.98	0.171	CCL5,CYBA,EDN1,IGHG1
arotinoid acid		chemical toxicant		1.98	0.0301	ABCA1,ODC1,PLTP,SCD
IFNA1/IFNA13	-0.066	cytokine		1.98	0.19	CCL8,CD83,CD86,SIGLEC1
CYP2E1	0.199	enzyme		1.98	0.00665	C3AR1,C5AR1,CD14,NCF2	158 (7)
MFGE8	-0.388	other		1.982	0.104	FGF2,ICAM1,TNFAIP3,VCAM1
NCF1	0.615	enzyme		1.982	0.00981	ALOX5AP,CCL5,CD14,EDN1,ICAM1	296 (18)
N-ethyl-N-nitrosourea		chemical toxicant		1.982	0.136	CCL5,ICAM1,SPP1,TNFSF8
ocifisertib		chemical drug		1.982	0.19	CAMK2G,CLEC5A,RGS1,SOCS3
NEDD9	-0.523	other		1.982	0.489	ALOX5,BMPR1B,MACROD2,MMP9
TIFA	-0.186	other		1.982	0.00411	CASP1,CCL5,ICAM1,TNFAIP3	296 (18)
RELL1	0.341	other		1.982	0.000142	CD83,ETS1,ICAM1,VCAM1
FZD9	0.017	G-protein coupled receptor		1.982	0.00232	CCL5,CXCL14,RUNX2,SPP1	329 (16)
ADRB2	0.059	G-protein coupled receptor		1.982	0.047	CD86,CYP1B1,HK2,POU2AF1,SPP1
AGN194204		chemical drug		1.985	0.000623	ABCA1,ABCG1,AEBP2,ARL4C,CLIC4,CRYBG1,DOCK8,GPR65,GPRC5A,HK2,IGHM,IL7R,ITGB2,KIF20A,MMP9,PARM1,SCD,SCIN,SPP1,TOP2A,UNC13C	283 (17)
PARP2	-0.314	enzyme		1.987	0.0199	CCL5,CD36,CD83,CD86
FBXO42	-0.224	other		1.987	0.000473	CCL5,ICAM1,MMP9,VCAM1	163 (7)
3M-011		chemical reagent		1.987	0.0529	CCL3,CCL4,CD83,CD86
FCER1G	1.625	transmembrane receptor		1.987	0.0301	CCL3,CCL4,CCL5,IL1RN
PIK3R1	0.465	kinase		1.987	0.0763	CCL3,CCL4,CD36,ICAM1,MMP9,TGFB2,VCAM1
FGF2	-0.754	growth factor		1.989	0.00847	ANPEP,BAMBI,CSPG4,CXCR4,ELN,ENPP1,ETS1,FGF2,GRIA3,HK2,ICAM1,IER3,IER3-AS1,ITGA1,ITGA4,LEFTY2,MCAM,MMP9,NF1,NKD1,ODC1,PECAM1,PLAUR,RUNX2,SCD,SLC41A2,SOCS3,SPP1,TGFB2,TNFSF10,TOP2A,VCAM1,ZEB1	295 (19)
PRKCZ	0.404	kinase		1.991	0.0898	ABCA1,ETS1,MMP9,VCAM1
TO-901317		chemical reagent		1.992	0.0663	ABCA1,ABCG1,ACP5,APOC1,APOE,FABP5,FBP1,GK,HK2,HP,MMP9,PLTP,SCD,STS
LXR/LXR LIGAND/RXRA/RETINOIC ACID (complex)		complex		1.996	0.00076	ABCA1,ABCG1,APOE,PLTP
calcimycin		chemical reagent		1.999	0.0112	AGTR1,CD14,CD83,CD86,ELN,FGF2,ICAM1,MSR1,ODC1,TLR2,TNFSF10
Ni2+		chemical reagent	Activated	2	0.017	CXCL2,CXCL5,ICAM1,VCAM1
PF-4878691		chemical drug	Activated	2	0.0764	CCL3,CCL4,CD83,CD86
TWF1	-0.399	kinase	Activated	2	0.458	ADCY5,ANPEP,NPR1,S100A9
JAK3	0.21	kinase	Activated	2	0.128	IGHM,IL7R,MAF,SOCS3
LYMPHOTOXIN (complex)		complex	Activated	2	0.00141	CCL19,CCL5,ICAM1,POU2AF1,VCAM1	202 (13)
memantine		chemical drug	Activated	2	1	ACTN2,AMPH,KALRN,PAK3
LPCAT3	0.291	enzyme	Activated	2	0.023	ABCA1,APOE,CD36,TYROBP
DOCK8	1.453	other	Activated	2	0.269	DAB2,EDN1,RGS1,TNFSF8
carboplatin		chemical drug	Activated	2	0.28	CAPN6,CP,IER3,SPP1
SALL4	-0.148	transcription regulator	Activated	2	0.0039	ALOX5AP,CCL4,CD74,CFL2,COL13A1,ETS1,FLNC,FYB1,FZD1,HLA-DQB1,LCP2,SEMA3D,SEMA6A,SYNE1,TPM1,VCL
COLLAGENASE (family)		group	Activated	2	0.017	ICAM1,IER3,ITGA4,VCAM1
ZFTA-RELA		fusion gene/product	Activated	2	0.12	BMP2K,ICAM1,IL1RN,TNFAIP3
ssRNA40		chemical reagent	Activated	2	0.00824	CD83,CD86,SOCS3,TLR8	270 (14)
UBE2I	-0.334	enzyme	Activated	2	0.12	CD74,HLA-DMA,HLA-DMB,SGK1
CHD1	0.189	enzyme	Activated	2	0.00665	BCL2A1,CXCL2,ICAM1,IER3
HNF4G	0.12	transcription regulator	Activated	2	0.112	PAK3,PDLIM7,TLN2,VCL
GCR/GLUCOCORTICOID DIMER (complex)		complex	Activated	2	0.0384	CD163,FBP1,HP,IL1RN
ACTB	-0.179	enzyme	Activated	2	0.00824	DSTN,MYLK,PPP1R12B,SLC11A1	99 (5)
lisinopril		biologic drug	Activated	2	0.0584	CYBB,ITGB2,MMP9,S100A9
KEAP1	-0.06	other	Activated	2	0.153	ACP5,MMP9,TOP2A,VCAM1
MAFB	0.972	transcription regulator	Activated	2.01	3.16e-05	CCL4,CD163,CD28,CD53,CXCL2,F13A1,FCGBP,IGHM,IL7R,JCHAIN,MAFB,MARCKS,MMP9,PRDM1,RBP4,RNASE1
MAPKAPK2	-0.134	kinase	Activated	2.01	0.00618	ICAM1,MARCO,MMP9,MSR1,SLA,TOP2A,VCAM1	288 (19)
bryostatin 1		chemical drug	Activated	2.012	0.000235	CCL3,CCL5,CD209,CD86,CXCR4,ICAM1,IL2RG,ODC1	271 (17)
camptothecin		chemical drug	Activated	2.012	9e-07	APOE,ARL4A,ARRB2,BAMBI,BCL2A1,CAMK2G,CASP1,CCL3,CCR1,CD48,CD53,CD83,CD86,CRYBG1,CTSS,CXCL2,DLG1,EDN1,FCGR2B,GPLD1,GRIA3,HLA-DQB1,HPR,HSPA4L,ICAM1,IL10RA,IQGAP2,LILRB2,LILRB4,LIMCH1,LST1,MMP9,OLFM4,PDLIM7,PDZD2,PECAM1,PEG3,PERP,PIK3CG,PTGER4,PYCARD,RHEB,RRM2,RSU1,SAA1,SERPINB9,SH3RF1,SIGLEC7,SPP1,SYK,SYNE1,TBC1D1,TLN2,TLR2,TNFAIP3,TPM1,VCAM1	272 (14)
TLR2	1.02	transmembrane receptor	Activated	2.019	0.00335	CCL5,CCR1,CD86,CYBB,HAVCR2,ICAM1,IL1RN,ITGA4,MMP9,POSTN,SCD,SOCS3,TLR2,TNFSF10,TREM1	220 (16)
MAPK8	-0.256	kinase	Activated	2.019	0.00962	ABCA1,ADARB1,APOE,CCL5,CSTA,CXCL16,CYBB,ETS1,GK,MMP7,MMP9,MSR1,PLAUR,TLR2,TNFAIP3	304 (17)
MIF	0.147	cytokine	Activated	2.025	0.0138	C3AR1,CCR1,CD84,CXCL16,CXCR4,ICAM1,IL7,IL7R,ITGA4,MMP9,SOX6,VCAM1
SRC	-0.238	kinase	Activated	2.028	0.0363	ABCG1,CTSB,ICAM1,MMP9,PLAUR,POSTN,SPP1,TNFRSF11A,VCAM1,ZEB1
AHR	0.276	ligand-dependent nuclear receptor	Activated	2.036	2.93e-08	ACP5,AIF1,ALDH1B1,ALOX5,AMIGO2,BAMBI,BMPR1B,C1QA,C1QB,C1QC,CAMK2N1,CCL19,CCL5,CD14,CD28,CD36,CD4,CD84,CHI3L1,CLEC2B,COL13A1,COL14A1,CSF2RB,CX3CR1,CYP1B1,EDN1,ELN,EMILIN2,EVI2B,HAVCR2,HDAC9,HECTD2,HK2,HP,IGHM,IL7R,IQGAP2,ITGA11,ITGAM,MCAM,MICAL2,NFYB,NPNT,PAWR,PLA2G12A,PTGER4,PTGS1,SAA1,SCD,SLAMF8,SLC16A10,SOCS3,SPP1,TGFB2,VCL	430 (23)
IL12B	0.131	cytokine	Activated	2.038	0.000811	CCL5,CD86,ICAM1,PIK3AP1,S100A9,SELPLG,SOCS3,VCAM1	189 (14)
lactic acid		chemical - endogenous mammalian	Activated	2.046	0.064	BCAT1,CAPN6,CD36,EIF3F,HK2,LIMCH1,LY96,MMP9,ODC1,PCDH7,PTGS1,SEL1L3,SLC16A1,SLC16A3,TGFB2,THSD4
rosiglitazone		chemical drug	Activated	2.048	1.43e-08	ABCA1,ABCG1,ACADL,ADAM8,AGTR1,ALOX5,APOC1,APOE,BMPR1A,C1QA,C1QB,C1QC,C4A,CCL5,CD36,CD86,CLEC7A,CTSS,EDN1,ETS1,FABP5,GK,GPR65,GRIA2,HADH,HLA-DRA,HP,ICAM1,IL1RN,IL7R,ITGA1,ITGAL,ITGAM,MMP12,MMP9,MSR1,PECAM1,PLCL1,PLTP,POSTN,RBP4,RUNX2,S100A9,SCD,SGK1,SOCS3,SORBS1,TNC,UCP2	384 (21)
MAP3K1	0.778	kinase	Activated	2.063	0.00356	CSTA,PGR,PLAUR,RUNX2,SPP1,TNC,TOP2A,TPH1	308 (20)
RAC1	-0.455	enzyme	Activated	2.068	0.00788	ACP5,CD86,FGF2,ICAM1,KRT14,MMP9,PAWR,PLAUR,PRKG1,SOX6,VCAM1,ZEB1	338 (20)
IRF8	1.2	transcription regulator	Activated	2.083	1.1e-14	APOE,ARID5B,CCL5,CD14,CD37,CD4,CD74,CD83,CD86,CSF1R,CTSS,CXCL16,CYBB,DAB2,DMPK,ENPP1,GNA15,ICAM1,IL1RN,IRF8,ITGAM,KCNJ5,MAF,MAFB,MMP9,MSR1,MYOC,NF1,PCDH7,PRDM1,RIMS3,TBX18,TNFSF10,TNFSF13B,TREM2,TYROBP	269 (15)
TSPO	0.273	transmembrane receptor	Activated	2.111	1.32e-05	ALOX5,CCL19,CD74,CHI3L1,CXCL16,CYBB,CYP1B1,ICAM1,NDUFAF4,TIMMDC1,TNFSF8,VCAM1	198 (7)
glycochenodeoxycholate		chemical - endogenous mammalian	Activated	2.111	0.00218	ANPEP,BCL2A1,CCL5,CD74,CXCL5,HLA-DRA,IL7R,PLXNC1,SEMA6A,SERPINE2,TREM1	150 (7)
OGA	-0.334	enzyme	Activated	2.121	0.00101	ALOX5AP,APOE,C1QA,C1QB,C3AR1,CASQ2,CCR1,CD14,CD36,CD48,CD53,CD86,CNN1,CSF1R,CX3CR1,CXCL16,DAB2,FBP1,FERMT2,GALNT6,GPR34,LIMS3/LIMS4,MCAM,OGT,PLCE1,PRKG1,RBP4,SERPINB9,SERPINE2,SOCS3,SORBS1,ST14,TNC	173 (7)
Pam3-Cys-Ser-Lys4		chemical reagent	Activated	2.126	8.11e-12	BCL2A1,CCL19,CCL5,CCL8,CCR1,CD14,CD180,CD83,CD86,CHI3L2,CSF1R,CXCL2,FCGR2A,FCGR2B,HAVCR2,HK2,ICAM1,IER3,IL1RN,IL32,IL7R,ITGA4,ITGAX,MMP9,MXRA5,PRDM1,RGS1,SLC16A3,TGFB2,TLR2,TNFAIP3,TNFRSF11A,TNFSF13B,VCAM1	317 (13)
HBEGF	0.21	growth factor	Activated	2.132	0.0183	CSF1R,CXCR4,ELN,FGF2,HK2,MMP9,MYLK,SLC16A3,THRB,ZEB1
KDM5A	0.281	enzyme	Activated	2.138	1	ACTN2,DMPK,INPP5A,REEP1,RRM2,RYR3,TPM1,TPM2
IL17A	-0.077	cytokine	Activated	2.144	1.02e-07	BCL2A1,BTC,C15orf48,CAP2,CCL19,CCL3,CCL4,CCL5,CCL8,CD14,CD163,CD83,CP,CXCL16,CXCL2,CXCL5,CXCR4,FGF2,ICAM1,IL1RN,IL2RG,IL32,MMP9,NTN1,OLFM4,PECAM1,PLCL1,PRDM1,PTPN11,S100A9,SAA1,SGK1,SLC16A1,SOCS3,SPP1,TLR2,TNC,TNFAIP3,TNFRSF11A,TNFSF10,TNFSF13B,VCAM1	315 (14)
LIF	0.342	cytokine	Activated	2.153	0.133	CSF1R,FBP1,GRAMD2B,HK2,IL7,LIMS1,PECAM1,PGR,SOCS3,SPP1,TMEM176A,TMEM176B,TNC
IFIH1	0.396	enzyme	Activated	2.156	0.00492	CCL3,CCL4,CCL5,CD4,PTPRJ,SIGLEC1	204 (14)
COLLAGEN TYPE I (complex)		complex	Activated	2.157	0.000113	APOE,CCL5,CD83,CXCL5,F13A1,ITGA1,MMP12,MMP9,PGR,RUNX2,TNC	331 (19)
LTBR	0.306	transmembrane receptor	Activated	2.157	0.000304	CCL19,CD74,CD86,CNN1,ICAM1,PLXNB1,POU2AF1,TNFSF13B,VCAM1	208 (12)
ERK (family)		group	Activated	2.157	4.59e-05	ABCA1,ACP5,CCL4,CCR1,CKS2,CXCL2,EDN1,ETS1,FGF2,GK,GLS,ICAM1,IER3,ITGAM,ITGB2,KYNU,MAFB,MCAM,MMP9,MYLK,ODC1,PECAM1,POSTN,PRDM1,RUNX2	326 (16)
IHH	0.131	enzyme	Activated	2.158	0.0533	BTC,FZD1,GPR34,PECAM1,POSTN,PPP1R1A,RUNX2,SPP1
nocodazole		chemical reagent	Activated	2.162	0.347	CDKN3,PAK3,PPM1A,PTPN11,PTPN6
2'3'-cyclic guanosine monophosphate-adenosine monophosphate		chemical - endogenous mammalian	Activated	2.162	0.0214	CCL5,CD86,ICAM1,SOCS3,VCAM1
ERBB2	-0.454	kinase	Activated	2.165	0.00771	ABRACL,ADAM8,BAG2,BARD1,C3AR1,C5AR1,CCL18,CCL23,CCL5,CD36,CDC37L1,CDKN3,CKS2,CPM,CRYBG1,CSF1R,CTSB,CX3CR1,CXCR4,EDN1,FLNC,GLS,HEYL,HK2,HP,ICAM1,JCHAIN,MAF,MARCKS,MGAT4A,MMP12,MMP16,MMP7,MMP9,MYBL1,NCAPG,NCF2,NPNT,NPR1,PEG3,PFN2,PLAUR,POLR3E,PPP2R2B,PTAFR,PTGS1,PYGB,RRM2,SHROOM3,SORBS1,TNC,TNFAIP3,TOP2A,TPM1,TREM1,VAMP8,VCL,ZEB1,ZWINT	357 (18)
D-galactosamine		chemical - endogenous mammalian	Activated	2.172	0.129	CD14,CTSB,ICAM1,TNFSF10,VCAM1
deoxycorticosterone acetate		chemical drug	Activated	2.172	0.00284	CYBA,EDN1,SPP1,TNC,VCAM1
TRPV4	0.417	ion channel	Activated	2.173	0.0169	CCL5,SCD,SOCS3,TLR2,VCAM1
PDGFB	0.619	growth factor	Activated	2.176	0.00145	CCL3,CNN1,CYBB,ICAM1,IL1RN,MMP9,RGS5,SPP1,TNC	324 (19)
chrysotile asbestos		chemical toxicant	Activated	2.177	0.000377	CKS2,CTSS,CTSZ,ITGAX,JCHAIN,MMP12
EBI3	0.374	cytokine	Activated	2.18	0.00192	CD86,HAVCR2,HLA-DMA,HLA-DMB,HLA-DPA1,HLA-DRA,ICAM1,TNFSF10	328 (19)
TNFSF11	0.253	cytokine	Activated	2.184	1.17e-10	ACP5,AEBP2,AIF1,AK3,AQP9,C3AR1,CCL5,CCR1,CD14,CD83,CKB,CSF1R,DAB2,DMPK,ETS1,FERMT3,HCK,ICAM1,IER3,IL1RN,IRF8,ITGAL,ITGAM,MAFB,MMP9,PAG1,PCDH7,PLAUR,PRDM1,PTGER4,S100A9,SAA1,SAA2,SOCS3,SPP1,TLR2,TNFRSF11A,VCAM1	366 (19)
TAC1	-0.088	other	Activated	2.186	0.274	CASP1,CCL4,CXCR4,IL1RN,MAFB
JAK1	0.516	kinase	Activated	2.187	0.173	CD14,CHI3L1,ICAM1,SLC1A3,SOCS3
CIITA	0.434	transcription regulator	Activated	2.189	6.14e-05	CD74,HLA-DMA,HLA-DMB,HLA-DPA1,HLA-DQB1,HLA-DRA,HLA-DRB1,MMP9	272 (11)
4-methylnitrosoamino-1-(3-pyridinyl)-1-butanone		chemical toxicant	Activated	2.189	0.0135	ALOX5,HP,IL10RA,LCP1,SOCS3,SPP1
SAA (family)		group	Activated	2.189	0.0169	CD86,ICAM1,IL1RN,TLR2,VCAM1
NOX4	-0.401	enzyme	Activated	2.19	0.0746	CYBA,CYBB,HK2,ICAM1,NCF2
IL22	0.127	cytokine	Activated	2.194	0.0296	ABCG1,CCL5,CXCL2,CXCL5,HP,MMP9,S100A9,SAA1,SOCS3
IFN (family)		group	Activated	2.197	4.14e-07	CD83,CD86,EDN1,ICAM1,IL10RA,IL32,IL7,IRF8,ITGA4,MMP9,NUB1,PECAM1,PTAFR,PTPRJ,SPP1,TLR2,TLR7,TNFSF13B	247 (16)
PTGS2	0.882	enzyme	Activated	2.203	2.11e-09	ADCY5,AIF1,C5AR1,CCL5,CD74,CLEC7A,CXCL14,CXCL5,CXCR4,CYBB,CYP1B1,HLA-DMA,HLA-DMB,ICAM1,ITGAL,MMP7,MMP9,MSR1,NKD1,NTN1,PCDH7,PIK3CG,PLXNC1,PTGER4,PTGS1,PYGB,RUNX2,TNFSF10,TREM1,TREM2,VNN1	349 (19)
RETN	0.026	other	Activated	2.207	0.0117	CX3CR1,EDN1,FABP5,ICAM1,SOCS3,SPP1,VCAM1
22(R)-hydroxycholesterol		chemical - endogenous mammalian	Activated	2.212	0.019	ABCA1,ABCG1,APOC1,APOE,PLTP
TNFSF9	0.214	cytokine	Activated	2.213	0.0149	CD14,CD4,ICAM1,PTPRC,VCAM1
pristane		chemical toxicant	Activated	2.213	0.00568	CCL19,CCL5,CD86,ICAM1,IRF8,TNFSF13B	312 (18)
N(G)-monomethyl-D-arginine		chemical - endogenous mammalian	Activated	2.213	0.00844	HLA-DRA,ITGB2,MMP9,PLAUR,VCAM1	394 (19)
CDK9	0.189	kinase	Activated	2.213	0.0512	CCL5,CXCL2,CXCR4,HLA-DRA,MMP9,ODC1,TNFAIP3
NADPH OXIDASE (complex)		complex	Activated	2.213	0.00284	CYBB,EDN1,MMP12,MMP9,VCAM1	215 (14)
LRP6	-0.36	transmembrane receptor	Activated	2.213	0.097	HK2,MMP7,MMP9,RUNX2,SPP1
olaparib		chemical drug	Activated	2.213	0.192	ABCA1,CCL8,IER3,SGK1,SOCS3,TNFAIP3,TNFSF10
BMP4	0.548	growth factor	Activated	2.215	0.394	APCDD1,BAMBI,CCL19,CNN1,FZD1,HK2,HOPX,ID4,ITGA4,LCP1,LEFTY2,NKD1,POSTN,PRDM1,RUNX2
PALMD	0.955	other	Activated	2.216	0.00609	CXCL2,HK2,ICAM1,RUNX2,TNFAIP3
PIK3CD	0.434	kinase	Activated	2.216	0.019	CCL19,CCL3,CCL4,MAF,PRDM1
AIP	-0.131	transcription regulator	Activated	2.219	0.0911	C3AR1,CX3CR1,CYP1B1,GPRC5A,PDE8B
FST	0.174	other	Activated	2.219	0.158	CD36,HP,LEFTY2,UCP2,ZEB1
AIMP1	-0.768	cytokine	Activated	2.219	0.000196	CCL3,CCL4,CCL5,CXCL2,ICAM1	191 (12)
NFKB-RELA (complex)		complex	Activated	2.225	0.0113	CCL3,CCL5,ICAM1,SOCS3,VCAM1
hyaluronic acid		chemical - endogenous mammalian	Activated	2.234	8.07e-08	CCL5,CD83,CD86,CSF1R,CXCR4,FRK,HMMR,ICAM1,LY96,MMP12,MMP9,NCF2,PTPRC,SOCS3,SPP1,TGFB2,TLR2,TNFAIP3,VCAM1	307 (17)
laminaran		chemical drug	Activated	2.236	0.0327	CCL4,CXCL5,IL7R,SLC39A8,TNC
TASL	0.509	enzyme	Activated	2.236	0.00349	BCL2A1,CCL5,MAFB,SLAMF7,VCAM1
RXRG	-0.044	ligand-dependent nuclear receptor	Activated	2.236	0.000292	ABCG1,CCL19,CCL3L3,CD74,CXCL2,FABP5,IL32,IL7,IL7R,NRROS,TNFSF8,VCL	254 (7)
DRD2	0.167	G-protein coupled receptor	Activated	2.236	0.347	C1QA,C1QB,CD48,CSF1R,VCAM1
H2AB3	-0.052	other	Activated	2.236	0.0854	GMFG,SAA1,SAA2,SERPINB9,TRAF3IP3
ECSIT	0.027	transcription regulator	Activated	2.236	0.00511	CD83,IER3,IL1RN,PLAUR,TNFAIP3	202 (12)
CHI3L1	2.048	enzyme	Activated	2.236	0.0888	ANPEP,ARL4C,C1QA,C1QB,C1QC,MMP9,TNC
ADORA3	0.518	G-protein coupled receptor	Activated	2.236	0.00108	CCL3,CCL4,CCL5,CCL8,SPP1	223 (19)
GNAI3	-0.266	enzyme	Activated	2.236	0.00141	CCL3,CCL4,CCL5,CCL8,SPP1	247 (15)
LMK-235		chemical reagent	Activated	2.236	0.00492	ANO1,CD53,HLA-DMA,HLA-DMB,NCKAP1L,SELPLG
Samsn1		other	Activated	2.236	0.214	DAB2,EDN1,MARCO,SOCS3,TNFSF8
CYBB	1.153	enzyme	Activated	2.236	0.0214	CCL5,CYBA,CYBB,ICAM1,TNFRSF11A
sesaminol		chemical - endogenous non-mammalian	Activated	2.236	0.0327	MYOC,MYOT,MYOZ2,TPM1,TPM2
LEP	0.708	growth factor	Activated	2.239	0.000261	ABCD3,ACADL,ADAM8,AGTR1,AQP9,CASP1,CCL5,CD14,CD36,CDK8,CNN1,CYBA,CYBB,EDN1,ICAM1,IL1RN,ITGAM,ITGAX,JAK2,LIPA,MMP12,MMP7,NCF2,NPR1,PECAM1,PGR,PLN,PRKAA2,RUNX2,SCP2,SLC16A1,SOCS3,SPP1,STS,TNFSF10,UCP2,VCAM1	337 (19)
IFN GAMMA (complex)		complex	Activated	2.246	3.17e-10	CASP1,CCL5,CD86,CHI3L1,CXCL16,CYBB,EDN1,HLA-DRA,ICAM1,IL32,IRF8,JAK2,LY96,MMP9,NR4A3,PCDH7,SOCS3,TGFB2,TNFSF10,VSIG4	289 (14)
IFNA2	0.072	cytokine	Activated	2.249	0.00129	ALOX5,CCL3,CCL5,CCL8,CD28,CD86,ENPP1,EPB41L3,FCER1G,FGF2,HLA-DRB1,KCNK17,LILRB2,LILRB4,MMP9,PTAFR,SAMSN1,SOCS3,THEMIS2,TNFSF10,TRIM14,VCAM1	273 (16)
FOXL2	0.261	transcription regulator	Activated	2.254	0.00443	BCL2A1,CCL3,CCL3L3,CPM,CXCL2,ICAM1,IER3,NR4A3,SERPINE2,TNFAIP3	165 (7)
IL3	0.004	cytokine	Activated	2.257	0.000114	ALOX5AP,ANPEP,C1QA,CCL19,CCL5,CD14,CD48,CD53,CD83,CD86,CSF1R,CXCR4,FCGR2A,FCGR2B,HK2,ICAM1,ITGAM,ITGAX,JCHAIN,ODC1,PLA2G7,PTPN11,RALA,SLAMF7,SOCS3,SPP1,TAX1BP1,TLR2,TNFRSF11A,TNFSF10,TNFSF8,UCP2,VCAM1	313 (16)
IRF3	0.019	transcription regulator	Activated	2.268	0.0896	CALHM6,CCL19,CCL3,CCL5,CD86,CLIC4,FCGR1A,ICAM1,MMP9,TNFAIP3,TNFSF10,VCAM1
SOX4	0.306	transcription regulator	Activated	2.274	0.00394	ALDH1B1,CD53,CD74,EVI2A,FCER1G,GRIA2,IFI30,IGKC,KYNU,PECAM1,PXYLP1,SEL1L3,SERPINE2,SNX10,TIAM1,TMEM176B,TPH1
CpG ODN 2006		chemical reagent	Activated	2.314	0.000327	BCL2A1,BLNK,CCL5,CD86,CTPS1,HCK,HDAC9,ICAM1,IGLL5,IL7,MAFB,NCKAP1L,PSMC2,PTPN6,SELPLG,SLAMF7,THEMIS2,TLR7,TNFAIP3,TNFRSF17,TNFSF10,TNFSF13B,TYROBP,VCAM1	299 (15)
EHF	0.173	transcription regulator	Activated	2.333	0.00141	ALOX5,ANPEP,BLNK,HK2,HOPX,IL1RN,PLAUR,S100A9,SAA1,SAA2,TNC,VNN1
prexasertib		chemical drug	Activated	2.333	0.00632	ICAM1,IER3,LY96,MMP9,NR4A3,SGK1,SIGLEC1,TNFAIP3,VNN1	334 (15)
MIR17HG	0.157	other	Activated	2.333	0.0613	APCDD1,BLNK,FZD1,HOPX,IL7R,RGS5,TAX1BP1,TNFAIP3,TOB2,ZNRF3
HIF1A	0.437	transcription regulator	Activated	2.341	0.00541	ACADL,AGTR1,ALOX5AP,APOE,AQP9,CCL5,CD36,CEMIP,CORO1A,CTPS1,CXCR4,EDN1,EIF4E,EIF5A2,ETS1,HK2,HP,ICAM1,IL7,ITGA1,ITGB2,KRT14,LIMS1,MAF,MMP12,MMP7,MMP9,NR4A3,NTN1,PLAUR,PLN,RYR2,SLC16A3,SOCS3,TGFB2,TLR2,TNFSF10,VCAM1,WSB1	400 (23)
SERPINE1	0.2	other	Activated	2.345	0.0123	CCL5,CD14,CXCL16,FGF2,ICAM1,IER3,PLAUR,TLR2,VCAM1
IL1R (family)		group	Activated	2.345	0.000864	CCL3,CXCL2,CXCL5,FGF2,ICAM1,IL7,MMP12,MMP9,PLAUR	233 (16)
NFAT5	0.433	transcription regulator	Activated	2.354	8.73e-08	ACTN2,BCL2A1,C2,CCR1,CD74,CXCL16,CYBB,EDN1,HLA-DMA,HLA-DMB,IL1RN,ITGA1,ITGA4,MYLK,PTGS1,RRM2,SGK1,SPP1,TLR2,TNC,TNFAIP3,TNFSF10,VCAM1,VCL	361 (21)
ELOVL3	-0.047	enzyme	Activated	2.357	2.22e-11	ACP5,C3AR1,CD53,CTSS,CYBB,FCER1G,HACD1,IFI30,IGSF6,IQGAP2,ITGB2,LIPA,MSR1,PLA2G7,SLAMF7,SPP1,TYROBP,VNN1
IFNAR (family)		group	Activated	2.358	0.000259	CCL5,CD74,CD86,FCER1G,IRF8,ITGA4,MMP9,SPP1,TLR2,TLR7,TNFSF10,VCAM1	262 (17)
reactive oxygen species		chemical toxicant	Activated	2.36	0.00799	CASP1,CCL5,CSF1R,CXCR4,EDN1,ETS1,FGF2,TLR2,TNFAIP3,UCP2,VCAM1	324 (18)
NFKB1-RELA (complex)		complex	Activated	2.36	0.0121	CCL5,CXCL5,ICAM1,IRF8,MMP9,VCAM1
PLAU	0.856	peptidase	Activated	2.377	7.03e-05	ABCG1,C5AR1,CCL5,FCGR1A,HLA-DMA,ICAM1,MMP12,MMP9,PIK3CG,PLAUR,S100A9	367 (18)
IFNGR1	0.548	transmembrane receptor	Activated	2.377	0.0145	CCL5,CLEC7A,CTSS,HCK,ICAM1,MMP9,MTUS2,NDRG3,PLTP,TCEAL7,TRAF3IP3,UCP2,VCAM1
sodium chloride		chemical - endogenous mammalian	Activated	2.389	0.0079	ADRA2A,CCL5,CYBA,CYBB,EDN1,ICAM1,NPR1,SGK1,SPP1,VCAM1	388 (23)
FGF7	0.656	growth factor	Activated	2.395	0.0886	FABP5,IL7,MMP9,PTAFR,RUNX2,SCD
IFNAR1	0.213	transmembrane receptor	Activated	2.397	0.0676	CCL5,CD86,NUB1,PLA2G7,SOCS3,TLR2,TLR7,TNFAIP3,TNFSF10,TNFSF13B,TRIM14,VCAM1
JUNB	0.089	transcription regulator	Activated	2.401	0.00474	C1QB,C3AR1,C5AR1,CXCL16,CYP1B1,HK2,MMP9,NCF2,PAK3,PLAUR,RUNX2,SGK1,TGFB2,VAMP8	277 (14)
PRKD1	-0.426	kinase	Activated	2.401	0.0659	ACP5,CCL5,CD86,MMP9,TNFAIP3,VCAM1
PHACTR1	-0.813	other	Activated	2.412	0.0135	CD36,EDN1,ICAM1,SERPINE2,TNFAIP3,VCAM1
MAP2K1/2 (family)		group	Activated	2.418	0.0791	CHI3L1,ELN,HK2,MMP9,PGR,PIK3CG
PLAUR	1.028	transmembrane receptor	Activated	2.418	0.00185	C5AR1,CCL5,CTSB,CYBB,ITGAM,MMP9,PLAUR	279 (17)
IL12A	-0.139	cytokine	Activated	2.423	0.00261	CCL5,CD86,ICAM1,SELPLG,SOCS3,VCAM1	240 (16)
miR-30a-3p (and other miRNAs w/seed UUUCAGU)		mature microRNA	Activated	2.425	0.0204	ARMC8,MYBL1,RGS17,RSU1,SLC16A1,VEZT
NCOR/LXR/RXR/OXYSTEROL/9 CIS RA (complex)		complex	Activated	2.425	0.000491	ABCA1,ABCG1,APOC1,APOE,CD36,PLTP	149 (7)
STAT1 DIMER (complex)		complex	Activated	2.425	0.000377	CCL5,CD36,CYBB,FCGR1A,IRF8,SOCS3	128 (7)
deferoxamine		chemical drug	Activated	2.43	0.0008	AK3,CD14,CD300A,CP,ELN,F13A1,HK2,ICAM1,IL32,ITGAM,ITGB2,ME1,MS4A6A,PIP5K1B,PLAUR,RGS1,SERPINE2,SPP1,TGFB2,TNFSF10,VCAM1	301 (18)
Cdkn2a		other	Activated	2.433	0.0935	CCL19,CCL5,CXCL14,IGLL5,IKZF1,IL2RG,IL7,IL7R,JAK2,MMP9,ODC1,PEG3,POU2AF1
S-(2,3-bispalmitoyloxypropyl)-cysteine-GDPKHPKSF		chemical reagent	Activated	2.433	0.000491	CCL4,CCL5,CD86,ICAM1,MMP9,TLR2	249 (16)
KLRK1	0.346	transmembrane receptor	Activated	2.434	0.0151	CCL5,HOPX,IRF8,PRDM1,SPP1,TNFSF10
CH25H	0.731	enzyme	Activated	2.449	0.00492	CLEC7A,CX3CR1,PTPRC,TLR2,TREM2,TYROBP
TRADD	0.193	other	Activated	2.449	0.00123	BCL2A1,CXCL2,ICAM1,MMP9,TNFAIP3,VCAM1	224 (14)
BID	0.711	other	Activated	2.449	0.000212	C3AR1,C5AR1,CTSB,CTSS,ITGAX,MMP12	371 (11)
SREBF1	0.316	transcription regulator	Activated	2.463	0.0103	ABCA1,ALDH1B1,C5AR1,CAP2,CD14,CD36,CFI,CX3CR1,CXADR,FABP5,GRSF1,HK2,IFI30,IGHM,NCF2,PLTP,RNASET2,RNF14,SCD,SERPINA1,UCP2
CD40	0.224	transmembrane receptor	Activated	2.487	3.48e-07	ANPEP,BCL2A1,CCL18,CCL3,CCL4,CCL5,CD83,CD86,FCGR2B,GLS,HK2,ICAM1,IGHG1,IGHG2,IGHG4,IL10RA,IL1RN,ITGAL,ITGAM,ITGB2,JCHAIN,MMP9,NDUFAF4,ODC1,POU2AF1,PRDM1,SAMSN1,SLAMF7,SLC38A1,TLR2,TNFAIP3,TNFSF10,TNFSF13B,VCAM1	313 (18)
MAGI1	0.315	enzyme	Activated	2.496	0.0208	BARD1,CTPS1,CXCR4,HSPA4L,ME1,MYBL1,ODC1,PERP,REEP1,RRM2,SERPINA1,SLC16A1,THSD4
CST5	0.118	other	Activated	2.5	0.14	CAMK2G,CEMIP,CORO1A,CTSB,DNAJB4,EIF5B,GPRC5A,GRSF1,HNRNPDL,IQGAP2,PCLAF,PDLIM5,PYGB,RBM47,RRP15,RUNX2,SLC1A3
MAPK14	-0.13	kinase	Activated	2.511	1.72e-06	ABCA1,ACP5,ALOX5AP,CCL5,CD36,CD74,CD83,CD86,CXCL2,CXCL5,DAB2,ICAM1,MMP9,PECAM1,PLAUR,RGS1,RUNX2,S100A9,SGK1,SOCS3,SPP1,TLR2,TOP2A,TPM1,TPM2,VCAM1	394 (17)
resiquimod		chemical drug	Activated	2.514	4.18e-13	ADAM8,AIF1,BCL2A1,BLNK,C3AR1,C4A,C4B,CCL19,CCL3,CCL3L3,CCL4,CCL5,CCR1,CD180,CD83,CD86,CLEC7A,CSF1R,CTPS1,CXCL2,FCER1G,FCGR1A,FCGR1BP,FCGR2A,FCGR2B,FGF2,HAVCR2,HCK,HDAC9,ICAM1,IER3,IGLL5,IL7,ITGAX,KCNMA1,NCKAP1L,PIK3CG,PRDM1,PSMC2,PTPN6,PTPRC,PYCARD,RAP1A,SELPLG,SIGLEC1,SOCS3,SPP1,THEMIS2,TLR2,TLR7,TLR8,TNFAIP3,TNFRSF11A,TNFSF10,TNFSF13B,TYROBP	301 (14)
ANGPT2	0.689	growth factor	Activated	2.517	0.00659	ABCA1,ARL4C,CCL5,CD86,CXCR4,CYBA,CYBB,DNAJB4,EDN1,ETS1,ICAM1,ITGAX,KIF1C,MMP7,MMP9,PGAP1,POSTN,VCAM1	253 (18)
VEGFA	0.777	growth factor	Activated	2.518	4.02e-05	ANPEP,BCL2A1,CD36,CD83,CD86,CLIC4,CTSB,CTSS,CXCR4,EDN1,ETS1,FGF2,GRIA2,HAVCR2,ICAM1,ITGA1,ITGA4,MMP12,MMP9,MYLK,PECAM1,PIK3CG,PTGS1,RASGRP3,RGS5,RUNX2,SPP1,SYNM,TNC,VCAM1	295 (22)
LDL (complex)		complex	Activated	2.526	3.27e-08	ABCA1,ABCG1,APOE,BCL2A1,CASP1,CCL3,CCL4,CCL5,CCL8,CD36,CX3CR1,CXCL2,CXCL5,CYBA,CYBB,FCGR1A,HK2,ICAM1,IL10RA,IL1RN,JAK2,LIMS1,MMP12,MMP16,MMP9,MSR1,NR4A3,PECAM1,PHACTR1,PLA2G7,PTAFR,RYR2,SIGLEC1,SOCS3,TLR2,TNFAIP3,TNFSF10,VCAM1,VNN1	347 (13)
ZBTB10	-0.661	transcription regulator	Activated	2.53	0.00957	ADAM8,CCL5,CD83,CD86,CLEC5A,CXCL5,CYBB,FCER1G,IL1RN,IL32,NR4A3,SASH3	166 (7)
TCR (complex)		complex	Activated	2.534	0.00071	ABCD3,APOE,BCAT1,BCL2A1,CCL3,CCL4,CCL5,CCR1,CD28,CD4,CTSB,CXCR4,CYTIP,EIF4E,GRIA3,HADH,IL7,IL7R,LCP2,LIPA,MAF,ODC1,P2RX7,PDE3B,PRDM1,PTPRC,SOCS3,SPP1,TLR7,TNFAIP3,TNFSF13B	305 (17)
TFEB	0.048	transcription regulator	Activated	2.534	0.000264	ACP5,ALOX5,AQP9,CCL5,CD48,CLEC5A,CTSB,CTSC,CTSS,CTSZ,CXCL2,CXCL5,GPR65,HMMR,HOPX,HPS3,ICAM1,IFI30,ITGA11,LAPTM5,LIPA,MMP16,MSR1,NCAPG,PLA2G7,RGS1,RRM2,SLC1A3,SPP1,ST8SIA4,TNC,TOP2A,ZEB1,ZWINT
IRF1	0.515	transcription regulator	Activated	2.552	0.00466	ADAM8,CASP1,CCL19,CCL5,CD74,CTSS,CXCL16,CYBB,IL7,JAK2,MMP9,NCF2,ODC1,PCDH7,TNFSF10,TNFSF13B,VCAM1	265 (16)
SPP1	2.461	cytokine	Activated	2.555	0.0796	ACP5,CCL18,CCL3,CCL4,CCL5,CD163,CXCL2,CXCL5,ICAM1,MMP7,MMP9,RUNX2,SPP1
cholecalciferol		chemical - endogenous mammalian	Activated	2.557	4.46e-08	ACP5,ALOX5,CCL18,CCL5,CD14,CD209,CD300A,CD83,CD86,EDN1,F13A1,HK2,ITGAM,ITGAX,ITGB2,LILRB4,ME1,MS4A6A,NDUFAF4,PIP5K1B,RGS1,RUNX2,SPP1,TNFSF10	380 (21)
hydrogen peroxide		chemical - endogenous mammalian	Activated	2.559	0.0761	ALOX5,BCL2A1,CASP1,CCL5,CD36,CD86,CTSB,CTSS,CXCR4,EDN1,ELN,ETS1,FGF2,HLA-DRA,ICAM1,IL32,MCAM,MMP9,MSR1,ODC1,PECAM1,PLAUR,PTGER4,RUNX2,SGK1,SPP1,TGFB2,TNFAIP3,UCP2,VCAM1
butyric acid		chemical - endogenous mammalian	Activated	2.563	0.000111	ABCA1,ABCG1,ALOX5,BCL2A1,C7,CCR1,CD14,CD36,CD83,CD86,CXCR4,DAPK1,GPRC5A,HDAC9,HLA-DRA,HLA-DRB1,ICAM1,IFI30,IL32,ITGAM,JCHAIN,MMP12,MMP7,MMP9,NDUFAF4,NPR1,PDK3,PRDM1,PTAFR,PTGS1,RBBP4,SGK1,SOCS3,SPP1,SYK,TLR2,TOP2A,UCP2,ZNF148	391 (18)
lysophosphatidylcholine		chemical - other	Activated	2.566	0.000464	ABCA1,CCL5,CD36,CD74,CD86,CXCR4,CYBB,FABP5,HACD1,HLA-DMA,HLA-DRB1,ICAM1,MMP9,PLAUR,SCD,TNFAIP3	224 (15)
C5AR1	1.251	G-protein coupled receptor	Activated	2.577	0.000158	C5AR1,CD28,CD36,CD86,FCER1G,FCGR1A,MMP9,TGFB2,TREM2,TYROBP	404 (18)
RBPJ	0.233	transcription regulator	Activated	2.578	6.66e-06	ABCG1,CCL3L3,CCL5,CD74,CD86,CORO1A,CXCL16,CYTH4,EMILIN2,ENPP1,ETS1,FGF2,GLS,HLA-DMA,HMMR,IL1RN,IL7R,IRF8,ITGAL,LEFTY2,LST1,PIK3CG,PRDM1,SLAMF8,SPP1,TGFB2,TNC	358 (22)
hemozoin		chemical - endogenous non-mammalian	Activated	2.592	2e-05	CCL3,CCR1,CD83,CXCR4,ICAM1,MMP9,S100A9	301 (14)
10E,12Z-octadecadienoic acid		chemical - endogenous mammalian	Activated	2.592	5.83e-05	ABCA1,ABCG1,ADAM8,C14orf132,CD36,CDKN3,HMMR,IL1RN,ME1,MMP12,NR4A3,RGS1,SCD,SLC1A3,SORBS1,SOX6,TREM2,UCP2,VNN1	300 (17)
FLT3LG	0.268	cytokine	Activated	2.594	0.000301	CCL5,CD83,CD86,CXCR4,CYBB,FCGR1A,ICAM1,IL7R,IRF8,ITGAM,PTPRC	334 (17)
RNASE2	0.607	enzyme	Activated	2.599	2.59e-07	CCL23,CCL3,CCL4,CCL5,CCL8,CD300A,CD83,CD86,CXCL5,IL7	148 (7)
ethanol		chemical - endogenous mammalian	Activated	2.602	0.000609	ABCA1,ABCG1,ACADL,ALOX5,ANPEP,ARRB2,C3AR1,C5AR1,CCL5,CD14,CD36,CLIC4,CXCR4,EDN1,FABP5,FGF2,ICAM1,IGHM,IL1RN,IQGAP2,ITGAM,ITGAX,JAK2,MAP2,MMP12,MMP9,NCF2,NKD1,PDLIM5,PPM1A,SGK1,SNX10,TGFB2,TLR2,TLR7,TLR8,VCAM1,ZEB1	284 (16)
CEBPD	0.128	transcription regulator	Activated	2.606	0.0466	ALOX5AP,CD14,CSF1R,CXCR4,HK2,ITGAM,ITGAX,PTAFR,TLR8,TNC
Salmonella enterica serotype abortus equi lipopolysaccharide		chemical toxicant	Activated	2.61	0.000229	ADAMDEC1,CCL18,CCL23,CCL3,CCL5,CXCL2,CXCL5,DNAJB4,EDN1,FERMT2,GPRC5A,IL32,IL7R,MBNL1,RGS1,RHOH,SLAMF7,SLC1A3,SOCS3	264 (10)
lipoarabinomannan		chemical - endogenous non-mammalian	Activated	2.611	2e-05	CCL3,CCL4,CD14,CXCL2,CXCR4,ICAM1,IER3	304 (15)
PRKCA	0.192	kinase	Activated	2.613	0.00365	ARL4C,CD36,CSTA,CTSB,CYBB,ETS1,ICAM1,MMP9,RUNX2,S100A9,TGFB2,TRPC1,VCAM1	247 (16)
OLR1	1.208	transmembrane receptor	Activated	2.621	0.00215	CYBA,CYBB,ICAM1,ITGAM,NCF2,SPP1,VCAM1	246 (17)
RNASE1	0.99	enzyme	Activated	2.621	2.89e-05	CCL23,CCL3,CCL4,CCL5,CCL8,CXCL5,IL7
PTGER2	0.401	G-protein coupled receptor	Activated	2.625	0.00202	CCL5,CDKN3,CEP55,CKS2,CSF1R,CXCR4,ITGAL,KIF20A,MMP9,NUSAP1,SPP1,TREM1	362 (23)
N(2)-(gamma-D-glutamyl)-meso-2,2'-diaminopimelic acid		chemical reagent	Activated	2.63	1.23e-07	CASP1,CCL3,CCL4,CCL5,ICAM1,ITGB2,MMP9	193 (14)
CD2	0.492	transmembrane receptor	Activated	2.63	0.000286	CD4,CD48,CD86,HLA-DMA,HLA-DPA1,ICAM1,ITGAL,PTPRC	234 (14)
BRD4	0.257	kinase	Activated	2.633	4.86e-05	ALDH1B1,BLNK,CCR1,CD4,COL4A5,CXCL2,CXCL5,CXCR4,HK2,ICAM1,IGLL5,IL7R,IRF8,ITGA1,ITGA4,ITGAL,LAPTM5,LY86,PECAM1,PRDM1,ROR1,RRM2,SLC16A6,SLC16A9,SPP1,TLR8,TNFSF10,TNFSF8,TOP2A,VCAM1	354 (19)
SMARCA4	0.263	transcription regulator	Activated	2.636	2.09e-06	ABCA1,ABRACL,ANO1,ARHGAP30,ARL4C,BAMBI,BCL2A1,CARD16,CASP1,CCR1,CD52,CD74,CLDND1,CNTN1,CP,CPM,CRYBG1,CTSB,CTSS,CXCR4,FBP1,FCGR2A,GIMAP2,GMFG,GULP1,HLA-DRA,ICAM1,IER3,IFI30,IGHG1,IL7R,KIFAP3,MARCHF1,MMP7,MYLK,NAP1L3,PAX8-AS1,PERP,PLAUR,RAC2,RAMP1,RGS1,RRM2,RUNX2,SEL1L3,SERPINE2,SLC11A1,SPP1,SYK,TGFB2,TLR2,TNFAIP3,TNFSF10,TPM1,TREM1,TREM2,TSPAN8	402 (20)
TLR (family)		group	Activated	2.642	0.000517	CCL3,CCL5,CD83,CD86,CLEC2B,GPR34,ICAM1,RGS1,SOCS3,TNFAIP3,TNFSF13B,TREM1	233 (16)
MAP4K4	-0.304	kinase	Activated	2.646	0.297	COX11,HADH,MAFB,MPI,PLA2G12A,PLCB4,SCP2
Eldr		other	Activated	2.646	0.0155	CEP55,HMMR,IQGAP3,KIF20A,NCAPG,TOP2A,ZWINT
Mrgpra2a (includes others)		G-protein coupled receptor	Activated	2.646	0.00158	CCR1,CLEC5A,CLEC7A,CXCR4,IL1RN,S100A9,TAGAP	190 (7)
pinometostat		chemical drug	Activated	2.646	0.0033	CCPG1,HLA-DPA1,HLA-DRA,HLA-DRB1,HLA-DRB5,MARCKS,SPIN4
inosine		chemical - endogenous mammalian	Activated	2.646	0.00429	AIF1,C1QA,C1QB,C1QC,C2,LCP1,RNASET2
PKA (complex)		complex	Activated	2.646	0.228	AGTR1,APOE,CD14,EDN1,NR4A3,POU2AF1,SGK1,SLC1A3
IL17RA	0.685	transmembrane receptor	Activated	2.646	0.00079	ABCG1,APOE,CCR1,CD36,MMP12,MMP9,S100A9	299 (16)
ATP		chemical - endogenous mammalian	Activated	2.656	0.000463	ADAMTS9,CASP1,CCL4,CCL5,CD14,CD83,CD86,CXCR4,ICAM1,IL1RN,ITGA4,ITGAM,P2RX7,PYCARD,VCAM1	254 (14)
CEBPA	0.661	transcription regulator	Activated	2.661	1.96e-08	ALOX5AP,ANPEP,APCDD1,ARL4C,BCL2A1,C3AR1,CCL3,CCL4,CCR1,CD14,CHI3L1,CSF1R,CXCR4,EIF4E,EMCN,FCGR1A,FZD1,HDAC9,HP,HPR,ICAM1,IER3,IL1RN,ITGAL,ITGAM,ITGAX,JCHAIN,KRT14,LST1,MSI2,PFN2,PRDM1,PTAFR,PTGS1,PTPRC,RUNX2,S100A9,SCD,SMPDL3A,SOCS3,SPP1,TGFB2,THRB,TIAM1,TNFRSF11A,TNFSF10,VCL	355 (20)
GABA		chemical - endogenous mammalian	Activated	2.673	1	APOE,EIF5B,FZD1,HADH,MMP7,MMP9,MSI2,PIP5K1B,PLA2G12A,PPM1B,RALA,TOB2,TRPC1,UGGT2
molybdenum disulfide		chemical reagent	Activated	2.683	6.15e-06	ACTG2,ALDH1B1,CKB,CNN1,CSF2RB,CTPS1,CTSC,DCBLD2,DMPK,ELN,ITGA11,KRT14,LIMCH1,LMCD1,LMOD1,PLTP,SAA1,SPP1,TPM1,TPM2
IKBKG	-0.035	kinase	Activated	2.701	7.75e-06	AMPD3,CCL5,CCR1,CP,CTSB,CTSZ,HK2,ICAM1,IL1RN,PCDH7,RYR2,SERPINE2,SGK1,SOCS3,TMEM176B,TNFAIP3,TNFSF10,TRPC1	372 (20)
AGT	0.524	growth factor	Activated	2.712	2.35e-12	ACP5,ADAM8,AGTR1,ALDH1L1,ALOX5,ANO1,ARHGEF9,C5AR1,CASP1,CCL5,CCL8,CCR1,CD14,CD36,CD86,CDK8,CDKN3,CFI,CNN1,COL14A1,CP,CR1,CSPG4,CTSB,CTSS,CX3CR1,CXADR,CYBA,CYBB,DAB2,EDN1,ELN,ENPP1,ETS1,FCGR1A,FGF2,FIBIN,FREM1,FZD1,GLS,HLF,HP,ICAM1,IKZF1,ITGA1,ITGA8,ITGAX,ITGB2,JPH2,KIF20A,MAFB,MAP2,MMP12,MMP9,MSR1,MYBL1,NCF2,NPNT,NPR1,PALLD,PAWR,PDLIM7,PECAM1,PIR,PLN,POSTN,PTGS1,PTPRC,RBP4,RNASE1,RYR2,S100A9,SCUB…	420 (18)
HRG	0.244	other	Activated	2.714	1.56e-09	C1QA,C1QB,C1QC,CD74,CD83,CXCL14,CXCR4,FCGR1A,ITGAX,MMP9,SPP1	206 (14)
mir-223		microRNA	Activated	2.735	0.000196	ABCA1,AMPD3,C15orf48,C5AR1,C7,CD180,CD36,GPR65,ICAM1,IL1RN,LY96,PGAP1,POSTN,S100A9,SOX6,TLR7,ZEB1	277 (13)
FN1	-0.471	other	Activated	2.736	8.45e-07	ACP5,APOE,BCAT1,CCL4,CCL5,CD83,CLIC4,CORO1A,CXCL2,CXCL5,FERMT2,FGF2,IL7,ITGA1,ITGA4,ITGAM,LIMS1,MARCKS,MMP9,PGR,PLAUR,RBBP4,RUNX2,SOCS3,SPP1,TLR2,VCL	335 (19)
RIPK2	0.161	kinase	Activated	2.739	0.00296	ABCA1,ACADL,CCL5,CD36,CD86,CLEC5A,CXCL2,ICAM1,IL7R,RASGRP3,TNFAIP3,TNFSF10,TRIM14,VCAM1	273 (16)
CCL5	1.322	cytokine	Activated	2.75	1.4e-05	AIF1,C5AR1,CCL3,CCL4,CCL5,CCR1,CD163,CYP1B1,ITGAM,LIMS1,MMP9,PLAUR,SGK1	324 (17)
IRF7	0.524	transcription regulator	Activated	2.777	0.00974	CALHM6,CARD16,CCL19,CCL5,CCL8,FCGR1A,FZD1,IRF8,ITGAM,ITGAX,JAK2,TLR8,TNFSF10,TNFSF13B	254 (17)
NOD2	0.665	other	Activated	2.778	0.000175	BCL2A1,CCL3,CCL5,CLEC5A,CXCL2,ICAM1,IER3,ITGAM,RASGRP3,SOCS3,TNFAIP3	176 (13)
PI3K (family)		group	Activated	2.781	0.137	ABCA1,ABCG1,CXCR4,MMP12,MMP9,PTGS1,TNC,TNFSF10
ETS2	0.377	transcription regulator	Activated	2.789	0.00259	ANPEP,CSF1R,CTSB,ICAM1,MMP9,MSR1,SPP1,SYK,TFEC	388 (18)
CD28	1.62	transmembrane receptor	Activated	2.799	1.45e-05	C2,CCL3,CCL4,CD28,CD86,CLIP1,CXCR4,EIF4E,FCER1G,FYB1,GPR37,HAVCR2,HK2,HLA-DQB1,IL10RA,IL7,IL7R,IRF8,ITGA4,ITGAL,LCP1,MAF,MSR1,ODC1,PRDM1,PTGER4,PTPRJ,SLC16A3,SOCS3,STRN3,TNFAIP3,TNFRSF11A,TNFSF10	293 (18)
CFI-402257		chemical drug	Activated	2.804	0.000192	CXCL2,CXCL5,GMFG,ICAM1,IL7,MMP12,PLAUR,S100A9	203 (10)
KRT17	-0.135	other	Activated	2.804	0.00168	CCL5,CCR1,CLEC7A,COL4A5,ITGA11,MMP9,SPP1,ZEB1
FOS	-0.216	transcription regulator	Activated	2.815	0.00269	ACP5,C3AR1,CCL5,CD14,CHI3L1,CLIP1,CSTA,CTSB,CXCL16,DLG1,EDN1,ENAH,FGF2,HK2,HMMR,ICAM1,IKZF1,MGAT4A,MMP7,MMP9,NCF2,ODC1,PCDH11X,PGR,PIP5K1B,PLAUR,PRDM1,RBBP4,RUNX2,S100A9,SDK1,SERPINB9,SERPINE2,SLAMF7,SOCS3,SPP1,TNFRSF11A,TPM1,TREM1,VCAM1,ZEB1	345 (18)
pembrolizumab		biologic drug	Activated	2.828	0.000947	CCL3,CCL4,CCL5,CCL8,CD4,CD83,HAVCR2,MARCO
aducanumab		biologic drug	Activated	2.828	1.86e-07	C1QA,C1QB,C1QC,CTSS,CTSZ,FCER1G,LY86,TREM2
Casp4		peptidase	Activated	2.828	4.75e-05	ADAM8,CD14,CXCL14,CXCL16,ITGAM,ITGAX,MMP9,TNFSF8	210 (13)
IL15	0.267	cytokine	Activated	2.839	2.14e-10	ACTG2,BAMBI,CAMK2G,CCL18,CCL19,CCL3,CCL4,CCL5,CCR1,CD209,CD28,CD53,CD74,CD83,CD84,CD86,CKS2,CORO1A,CX3CR1,CXCR4,EDN1,EIF4E,ETS1,FBP1,FCGR3A,FYB1,GPRC5A,HAVCR2,HK2,HLA-DRA,ID4,IL2RG,IL32,IL7R,ITGAX,LAPTM5,LCP1,MAF,PLEK,PRDM1,PTPRC,PTPRJ,RAC2,RGS1,SELPLG,SLC16A1,SLC16A3,SPP1,TLR2,TNFRSF17,TNFSF10,TOP2A,TYROBP,VCAM1	312 (15)
PIWIL4	-0.311	other	Activated	2.84	0.00194	CYTH4,F13A1,FCGR2B,FYB1,GIMAP1,HCK,HLA-DRB1,HLA-DRB5,MSI2,NF1,PTGS1,RGS1,SOCS3,SSBP2,TNFAIP3
USP22	-0.258	peptidase	Activated	2.853	7.21e-06	CCL5,CHI3L1,CLEC5A,CSF2RB,CYBB,ITGAM,ITGB2,KCNE3,MSR1,NCF2,NCF4,NF1,OLFM4,PTPN6,PTPRC	278 (14)
Pam3-Cys		chemical toxicant	Activated	2.854	4.47e-05	CCL5,CD14,CD163,CD83,CD86,IL1RN,POU2AF1,TLR2,TNC	287 (15)
TREM1	1.461	transmembrane receptor	Activated	2.868	7.54e-05	CCL18,CCL23,CCL3,CCL5,CD14,CD83,CD86,CKS2,CXCL2,CXCL5,CXCR4,DTL,EDN1,FERMT2,GPRC5A,HTRA4,ITGAX,RGS1,SLAMF7,SLC1A3,SPP1,TLR2	300 (16)
TNFSF13B	1.975	cytokine	Activated	2.868	6.01e-07	C2,CCL4,CCR1,CD74,CD83,CD86,CTSS,HAVCR2,HLA-DMB,ICAM1,IL1RN,IL2RG,ITGA1,MMP9,PLAUR,PLEK,POU2AF1,PRDM1,PRKG1,PTGS1,SPP1	296 (15)
lipoteichoic acid		chemical - endogenous non-mammalian	Activated	2.87	7.6e-10	AGTR1,CCR1,CD14,CD83,CD86,CXCR4,CYBB,ICAM1,IL1RN,MMP9,NR4A3,POU2AF1,PTAFR,SLC16A3,TLR2,TLR7,TREM1	262 (14)
TICAM1	-0.043	other	Activated	2.884	0.00417	AK3,CCL5,CD86,ICAM1,PILRA,SOCS3,TFEC,TLR2,TNFAIP3,TNFSF10,TREM1,VCAM1	213 (15)
SLC15A4	-0.256	transporter	Activated	2.885	9.19e-08	ANKRD6,BCL2A1,CCL5,DOCK2,ENPP1,HMMR,ITGAM,JCHAIN,MAFB,MSR1,MXRA7,NUSAP1,PLAUR,PTPN6,RGS1,SLA,SLAMF7,TLR7,TNFRSF17,TREM2,TSPAN8,VCAM1	239 (10)
semaxinib		chemical drug	Activated	2.893	3.12e-08	ACP5,AIF1,BMPR1B,C1QA,C1QB,C1QC,CCL19,CCR1,CD28,CD4,CHI3L1,CSF2RB,CX3CR1,CYP1B1,EDN1,HAVCR2,IL7R,LMOD1,MMP9,MYOCD,PECAM1,SLAMF8,SOCS3	389 (19)
CpG ODN 1826		chemical reagent	Activated	2.897	0.000135	CCL5,CD14,CD83,CD86,CYBA,CYBB,FCGR1A,LY96,NCF2,RGS1	338 (19)
uric acid		chemical - endogenous mammalian	Activated	2.897	0.0128	CASP1,CCL3,CCL4,CCL5,CD86,CYBB,ICAM1,IL1RN,S100A9,TREM1,VCAM1
1-methyl-4-phenyl-1,2,3,6-tetrahydropyridine		chemical toxicant	Activated	2.902	0.000833	AIF1,CCL5,CSF1R,CYBB,FGF2,ITGAM,LMCD1,MAP2,NCF2,PAWR,PTPRC,PYCARD,SGK1	304 (17)
IFI16	0.893	transcription regulator	Activated	2.927	0.00478	CCL3,CCL4,CCL5,CD28,EDN1,ICAM1,IL1RN,IL7R,VCAM1	297 (14)
TLR7	1.304	transmembrane receptor	Activated	2.933	0.000128	CCL3,CCL4,CCL5,CD300A,CD83,CD86,CXCL2,FCER1G,FGF2,ICAM1,IER3,IL10RA,ITGAX,KCNMA1,MYOC,NCF4,PTPN6,TLR7,TNFAIP3,VMO1	300 (16)
concanavalin a		chemical drug	Activated	2.938	0.000218	CCL3,CCL4,CD86,FBP1,ICAM1,IL1RN,IL32,ITGB2,MMP9,NPR1,PRDM1,RGS1,SOCS3,SPP1,TNFSF10	182 (14)
NFKB (family)		group	Activated	2.948	0.000914	CASP1,CCL4,CCL5,ICAM1,IL32,MMP9,MYLK,PLAUR,RRM2,S100A9,TNFAIP3,TNFSF10,VCAM1	301 (18)
TNFSF14	0.359	cytokine	Activated	2.963	3.56e-05	ADAM8,CCL19,CCL5,CD86,CXCL5,ICAM1,MMP9,POSTN,VCAM1	307 (18)
IL21	-0.093	cytokine	Activated	2.964	5.53e-05	CALHM6,CCL5,CD28,CD86,FCER1G,FCGR2B,HAVCR2,IGHG1,IGHG2,IL7R,ITGAX,MMP12,MMP9,PRDM1,PTPRC,SGK1,SOCS3,TYROBP	338 (19)
MAP3K14	0.364	kinase	Activated	2.965	0.0132	ADAM8,CCL5,ICAM1,IL7R,MMP9,PDE3B,TNFAIP3,TNFSF10,VCAM1
IFN BETA (family)		group	Activated	2.969	7.22e-06	C2,C3AR1,CALHM6,CCL3,CCL5,CCL8,CD163,CD74,CD83,CD86,CSF1R,CXCL14,CXCL5,CYBB,ICAM1,IL1RN,KMO,KYNU,LILRB4,MARCHF1,MMP9,NCAPG,SLC16A6,SPP1,TLR7,TNFSF10,TRIM14	283 (15)
aldosterone		chemical - endogenous mammalian	Activated	2.97	0.00147	AGTR1,CCL5,CYBA,CYBB,EDN1,ELN,ICAM1,KCNMA1,NCF2,PLAUR,POSTN,PTGS1,RUNX2,SGK1,SPP1,VCAM1	351 (20)
TYROBP	1.306	transmembrane receptor	Activated	2.97	7.48e-12	CCL3,CD83,CD84,CD86,FCGR2B,ICAM1,IL10RA,IRF8,ITGAM,ITGAX,NCF2,NCKAP1L,NRROS,PLEK,RBM47,SPP1,TREM2,TYROBP	291 (15)
OSM	0.354	cytokine	Activated	2.994	1.9e-07	ABCA1,ABCG1,AMPD3,AQP9,ARL4A,ARL4C,BAMBI,BTC,CCL5,CHI3L1,CHI3L2,CLEC2B,CLIP1,CPM,CRY1,CSF2RB,CXADR,CXCL2,CXCL5,CYP1B1,DAPK1,FGF2,HK2,HP,ICAM1,IER3,IL32,IL7,ITGAL,MAP2,MARCKS,MMP9,MYEF2,PDLIM5,PLCB4,PRDM1,PTPN11,PTPN21,RAB4A,S100A9,SAA1,SERPINA1,SLC16A1,SLC16A3,SLC16A6,SOCS3,SPP1,SYNE1,TLR2,TNC,TNFRSF11A,TOP2A,TPM1,USP46,VCAM1	380 (22)
IL12 (family)		group	Activated	2.998	0.0034	CCL3,CCL4,CCL5,CD4,CD86,FCGR3A,GIMAP4,GNA15,IRF8,ODC1,PTPRC,SELPLG,TNFSF10,TNFSF13B	306 (15)
SRGN	0.42	other	Activated	3	0.000217	CD83,GPR65,ITGAM,ITGAX,JCHAIN,MMP9,POU2AF1,S100A9,TREM1	240 (7)
SELP	0.708	transmembrane receptor	Activated	3	2.81e-05	BCL2A1,CCL3,CCL4,CXCL2,CXCR4,CYP1B1,HCK,PLAUR,SERPINB9	361 (17)
ShK-223		chemical reagent	Activated	3	3.64e-07	C1QC,C3AR1,CP,CX3CR1,DOCK2,FCGR1A,IFI30,IGSF6,IL1RN,ITGAM,MAFB,PIK3CG,PTPN6,RALA,SLCO2B1,TNFSF13B
daidzein		chemical drug	Activated	3.023	1.11e-07	ABCA1,ABCG1,AIF1,APOE,BMP2K,CD4,CD86,EVI2A,FCGR2B,FERMT3,ITGB2,LAPTM5,LCP2,LY86,OSBPL3,PLCXD3,PTPN6	368 (14)
GATA2	0.356	transcription regulator	Activated	3.027	0.000335	ALOX5,AQP9,C1QC,CCL5,CD36,CHI3L1,CSF1R,CXCR4,CYBB,EDN1,EMCN,ETS1,F13A1,GIMAP8,GPR65,ICAM1,IKZF1,ITGAM,MAFB,MCTP1,MYO18B,OLFM4,PECAM1,PGR,PIK3CG,S100A9,SEL1L3,TPH1,VCAM1,ZNF365	218 (10)
N-acetylmuramyl-L-alanyl-D-isoglutamine		chemical - endogenous non-mammalian	Activated	3.046	2.71e-08	ABCA1,CASP1,CCL19,CCL3,CCL4,CCL5,CCL8,CD86,ETS1,ICAM1,ITGB2,MMP9,MSR1,TREM1	288 (16)
MAVS	-0.061	other	Activated	3.056	0.000848	CASP1,CCL5,CCL8,CD83,COLEC12,CX3CR1,ICAM1,IL11RA,IRF8,PLAUR,SLC11A1,SOCS3,SPP1,TLR7	290 (16)
CXCL8	1.241	cytokine	Activated	3.077	4.46e-05	CCL5,CD74,CR1,CYBA,ICAM1,IL32,ITGA1,ITGAL,ITGAM,ITGAX,ITGB2,MMP9,NCF2,NCF4,TPM1,VCAM1	334 (16)
NONO	-0.15	transcription regulator	Activated	3.105	0.00918	CALHM6,CALHM6-AS1,CCL5,CCL8,HK2,PDE3B,PDE8B,RP4_791M133,SIGLEC1,SLAMF7,TNFSF10,TNFSF13B,TNFSF8
CD14	1.453	transmembrane receptor	Activated	3.106	2.21e-06	BCL2A1,CCL3,CCL4,CCL5,ICAM1,IL10RA,MSR1,SOCS3,TLR2,TNFAIP3,VCAM1	252 (16)
IL18	0.711	cytokine	Activated	3.115	0.000684	CCL3,CCL4,CCL5,CD83,CD86,CX3CR1,CXCL16,FCGR3A,GIMAP4,GNA15,HAVCR2,ICAM1,IL32,ITGAL,ITGAM,MMP9,SPP1,VCAM1	294 (17)
trinitrobenzenesulfonic acid		chemical reagent	Activated	3.138	0.00135	ADAM8,CCL5,CCR1,ITGAM,MMP12,MMP9,NCF4,PTGS1,S100A9,SOCS3	233 (10)
cholesterol		chemical - endogenous mammalian	Activated	3.147	2.34e-09	ABCA1,ABCG1,APOE,AQP9,C15orf48,C1QC,CASP1,CCL4,CD14,CD86,CLEC5A,CNN1,CR1,CYBB,FABP5,FGF2,ICAM1,IL10RA,IL1RN,ITGAM,ITGAX,LAPTM5,MAP2,ME1,NCF2,NR4A3,PLTP,SCP2,SLC1A3,SOCS3,TPM1,VCAM1	299 (16)
adavosertib		chemical drug	Activated	3.17	6.08e-06	CASP1,CCL5,CCL8,CD83,COLEC12,CTSS,CX3CR1,CXCL5,ICAM1,IL11RA,IRF8,ITGAM,PLAUR,RRM2,SAA1,SLC11A1,TNFAIP3	312 (16)
E. coli lipopolysaccharide		chemical - endogenous non-mammalian	Activated	3.175	7.97e-08	CCL3,CCL4,CCL5,CCL8,CD83,CD86,CXCL5,ICAM1,IL32,MMP9,S100A9,SOCS3,TREM1,TREM2,VCAM1	245 (18)
AP1 (complex)		complex	Activated	3.176	0.000838	BCL2A1,C3AR1,CCL3,CCL4,CCL5,EDN1,ETS1,ICAM1,MMP12,MMP7,MMP9,MSR1,PLAUR,PRDM1,RRM2,SOCS3,VCAM1	304 (18)
NFKBIA	0.421	transcription regulator	Activated	3.179	3.79e-05	ABCD3,AMPD3,BCL2A1,CARD10,CCL5,CCR1,CD74,CD86,CHI3L1,CHI3L2,CP,CTSB,CTSZ,CXCL2,CXCR4,CYBA,CYP1B1,FGF2,HK2,ICAM1,IER3,IL1RN,IL7R,MMP9,OLFM4,PCDH7,S100A9,SERPINE2,SGK1,SOCS3,TGFB2,TLR2,TMEM176B,TNC,TNFAIP3,TNFSF10,TRPC1,VCAM1	309 (17)
CYTOKINE (family)		group	Activated	3.2	5.85e-06	ALOX5,C5AR1,CCL5,CD209,CD4,CD86,EDN1,FGF2,ICAM1,MMP12,MMP9,PLAUR,SAA1,SAA2,SGK1,SOCS3,TGFB2,TLR2,VCAM1	316 (18)
JNK (family)		group	Activated	3.206	0.00109	ABCA1,ADARB1,CCL3,CCL4,CCL5,CD209,CD83,CD86,CXCR4,EDN1,ETS1,ICAM1,ITGA4,MMP12,MMP9,PLAUR,POSTN,SOCS3,VCAM1	201 (14)
C5	-0.148	cytokine	Activated	3.229	0.000593	C3AR1,C5AR1,CCL3,CCL5,CD86,CYBB,FCGR1A,ICAM1,ITGAM,ITGB2,MMP9,SOCS3,TNFAIP3,VCAM1	261 (16)
lysophosphatidic acid		chemical - other	Activated	3.245	0.000871	CCL4,CCL5,CD14,CD36,EDN1,ICAM1,ITGAM,MMP9,MSR1,PLAUR,RALA,VCAM1	225 (15)
APP	-0.332	other	Activated	3.261	2.18e-07	ABCA1,ABCD3,ABCG1,ACTN2,AIF1,AMPH,APOE,ARL11,C1QA,C1QB,C1QC,CA12,CASP1,CCL3,CCL4,CCL5,CD74,CD86,CFL2,CKB,COL13A1,CP,CSF1R,CTSB,CX3CR1,CXCL2,CXCL5,CXCR4,CYBB,DSTN,EDN1,EIF5A2,ELN,FCGR1A,FGF2,FZD1,GRIA2,HAVCR2,ICAM1,IL7,ITGA1,ITGA4,ITGAL,ITGAM,KCNE3,KYNU,MAF,MAFB,MAP2,MMP12,MMP9,MSR1,NAPG,NF1,P2RX7,PAK3,POU2AF1,PTGS1,PTPRC,PYCARD,RAMP1,RUNX2,RYR3,SLAMF8,SOCS3,ST8SIA4,TAGAP,THSD4,TLR2,TLR7,TLR8,TNFS…	322 (16)
carbon tetrachloride		chemical toxicant	Activated	3.272	0.0084	APOC1,APOE,CCL5,CCR1,CD86,CX3CR1,ICAM1,ITGA8,ME1,MMP12,MMP9,ODC1,PECAM1,POSTN,PTAFR,SPP1,TGFB2,VCAM1	399 (19)
CpG oligonucleotide		chemical drug	Activated	3.279	3.53e-07	ABCA1,C2,C5AR1,CCL4,CCR1,CD14,CD36,CD83,CD86,ICAM1,ITGAX,MARCO,MSR1,POU2AF1,PRKG1,RRM2,SYK,TLR2,TNFRSF17,TNFSF10,TNFSF13B	308 (14)
VEGF (family)		group	Activated	3.282	0.00216	ALOX5AP,ANPEP,ARHGAP18,BAG2,BCL2A1,BMP2K,CASP1,CDKN3,CHI3L1,CNN1,CRY1,CXCL2,CXCR4,DCBLD2,DENND2D,EDN1,ELN,EMCN,ETS1,FGF2,HK2,HMMR,HOPX,ICAM1,MMP9,NPL,NR4A3,NRROS,PIK3CG,PLAUR,SGK1,SLCO2B1,SOCS3,ST8SIA4,TNC,TNFRSF11A,VCAM1,ZEB1	280 (18)
Hbb-b2		enzyme	Activated	3.317	1.3e-06	C1QA,CD74,CLEC7A,CYBA,CYBB,IL10RA,IL2RG,ITGAM,LY86,NCF2,TLR2
SELPLG	0.963	other	Activated	3.317	7.35e-07	BCL2A1,CCL3,CCL4,CXCL2,CXCR4,CYP1B1,HAVCR2,HCK,ITGAM,PLAUR,SERPINB9	260 (16)
CD40LG	0.359	cytokine	Activated	3.377	8.97e-11	ADAM28,BCL2A1,CASP1,CCL18,CCL19,CCL3,CCL4,CCL5,CCR1,CD83,CD86,CLIP1,CTSC,CXCL2,CXCL5,CXCR4,CYP1B1,CYTIP,FCGR2B,GRSF1,HK2,ICAM1,IGHG1,IL10RA,IL7R,ITGA4,ITGAM,ITGB2,JAK2,MARCKS,NAP1L1,NR4A3,PAWR,PLAUR,PLEK,PRDM1,PREPL,RGS1,SAMSN1,SELPLG,TNFAIP3,TNFRSF11A,TNFRSF17,TNFSF10,TNFSF13B,TNFSF8,TREM2,VCAM1	305 (16)
HMGB1	-0.63	transcription regulator	Activated	3.388	0.00128	CCL3,CCL4,CD163,CD83,CD86,CXCL5,CXCR4,HLA-DRB1,ICAM1,MMP9,TLR2,VCAM1	236 (17)
imiquimod		chemical drug	Activated	3.41	0.000548	CCL3,CCL4,CCL5,CD86,CLEC7A,CSTA,CTSS,HCK,ICAM1,IL1RN,ITGB2,MTUS2,NCAPG,NDRG3,PLTP,POU2AF1,S100A9,SOCS3,TCEAL7,TLR7,TNFSF10	264 (14)
lipid A		chemical toxicant	Activated	3.45	2.1e-06	ABCA1,C2,CCL5,CD14,CD36,CD86,CXCL16,FCGR1A,MARCO,MSR1,PTPRC,SYK	331 (16)
TNFSF12	0.049	cytokine	Activated	3.464	0.000114	ADAM8,CCL19,CCL3,CCL5,CCR1,HEYL,ICAM1,ITGAM,MMP12,MMP9,NCF4,RAC2,S100A9,VCAM1	295 (15)
IL6	0.884	cytokine	Activated	3.482	1.33e-18	ABCA1,ACP5,ANPEP,APOE,ARL4C,BAMBI,BTC,C5AR1,CCL4,CCL5,CCR1,CD14,CD163,CD209,CD36,CD48,CD53,CD74,CD83,CD86,CDKN3,CEMIP,CP,CSF1R,CTSB,CTSC,CX3CR1,CXCL5,CXCR4,CYBB,CYP1B1,CYTIP,F13A1,FCGR1A,FGF2,HLA-DMA,HP,ICAM1,IGHM,IL1RN,IL2RG,IL7,IL7R,IRF8,ITGA1,ITGAM,JAK2,JCHAIN,KRT14,LEFTY2,LY86,LY96,MAF,MAP2,MMP12,MMP7,MMP9,MSR1,NCF2,NKD1,PCLAF,PECAM1,PLEK,PRDM1,PTGER4,PTPN11,PTPRC,RNASE6,ROR1,RRM2,RUNX2,S100A…	345 (15)
ERK1/2 (family)		group	Activated	3.506	5.79e-08	ABCA1,ALOX5,BCL2A1,CCL3,CCL4,CCL5,CCL8,CD86,CTSB,CXCL5,CXCR4,CYBB,DAPK1,EDN1,EMCN,ETS1,FGF2,FZD1,HK2,ICAM1,MMP12,MMP9,MYOCD,NR4A3,PLAUR,POSTN,PTGER4,PTPN11,RUNX2,SGK1,SOCS3,SPP1,TREM1,VCAM1,VNN1,ZEB1	389 (17)
TLR9	-0.04	transmembrane receptor	Activated	3.532	0.000261	ABCA1,CCL3,CCL4,CCL5,CD300A,CD83,CD86,CPM,EDN1,ICAM1,IER3,IL10RA,LAIR1,MARCKS,PRDM1,SMPDL3A,SOCS3,TLR7,TNC,TNFSF10,TNFSF13B	224 (16)
cuprizone		chemical toxicant	Activated	3.561	4.06e-09	ALDH1L1,C1QB,C1QC,CAPG,CCL5,CD86,CHI3L1,CSPG4,CTSB,CTSZ,FABP5,GPR34,HAVCR2,IFI30,IKZF1,IRF8,ITGAM,LCP1,MPP7,NCKAP1L,PTPRC,RRAS2,SOCS3,SORBS1,TREM2	206 (7)
peptidoglycan		chemical - endogenous non-mammalian	Activated	3.569	3.96e-08	BCL2A1,CCL18,CCL3,CCL4,CCL5,CCL8,CD86,CORO1A,CXCL16,CXCL2,CXCL5,CXCR4,ICAM1,IL1RN,ITGB2,POU2AF1,S100A9,TLR2,TLR7	288 (15)
5-O-mycolyl-beta-araf-(1->2)-5-O-mycolyl-alpha-araf-(1->1')-glycerol		chemical - endogenous non-mammalian	Activated	3.575	1.03e-09	AQP9,BCL2A1,CCL3L3,CCL4,CCL8,CD83,CX3CR1,CXCL2,ICAM1,IER3,KYNU,MMP9,NR4A3,PLA2G7,RGS1,SERPINE2,SLAMF7,SOCS3,TNFAIP3,VCAM1	290 (13)
BHLHE40	0.481	transcription regulator	Activated	3.592	6.43e-11	AFF3,ALOX5,C15orf48,C3AR1,CAPG,CCR1,CD14,CD74,CD86,CLEC5A,CNTN1,CP,CSF2RB,CTSS,CYBB,DCBLD2,HAVCR2,HDAC9,HK2,IER3,IL2RG,IRF8,ITGA4,JAK2,JCHAIN,LCP2,MARCO,MMP7,MMP9,MSR1,NCF4,NUB1,PCDH7,PDK3,PTPN6,PTPRC,RGS1,SLAMF7,SLC16A3,SOCS3,SRI,VAMP8	340 (15)
STAT3	0.267	transcription regulator	Activated	3.605	1.78e-11	AIF1,AMPD3,C5AR1,CALHM6,CCL5,CCR1,CD163,CD209,CD74,CD83,CD86,CEP70,CHI3L1,CP,CTSB,CX3CR1,CXCL14,CXCL2,CXCR4,CYP1B1,EDN1,ETS1,FCER1G,FCGR1A,FERMT2,FGF2,FZD1,GPR65,HAVCR2,HK2,HLA-DMA,HP,ICAM1,IFI30,IL10RA,IL1RN,IL7,IL7R,ITGAM,ITGB2,JAK2,LILRB2,LILRB4,MAF,MAFB,MAP2,MMP12,MMP7,MMP9,PECAM1,PGR,PLAUR,PPP1R9A,PRDM1,PTAFR,PTPN6,ROR1,RRAS2,RRM2,RUNX2,S100A9,SAA1,SERPINA1,SERPINB9,SERPINE2,SGK1,SLC16A1,SLC…	319 (14)
CNTF	-0.008	cytokine	Activated	3.613	2.16e-06	C3AR1,C5AR1,CCL5,CCR1,CD14,CLEC7A,CLIC4,CP,CXCR4,CYBB,FGF2,GMFG,GPR65,IL1RN,IL7R,KCNMA1,MSR1,P2RX7,SLC11A1,SLC16A1,SOCS3,SPP1,TLR2,TLR7,XPR1	259 (14)
IL12 (complex)		complex	Activated	3.644	1.06e-06	ACADL,CASP1,CCL19,CCL3,CCL4,CCL5,CD28,CD86,CYTIP,FGF2,HAVCR2,ICAM1,IL32,IL7R,IRF8,ITGA4,ITGAL,ITGB2,MARCO,MMP9,PRDM1,SELPLG,SOCS3,TLR2	308 (15)
TLR4	0.38	transmembrane receptor	Activated	3.649	1.42e-05	BAMBI,CCL3,CCL4,CCL5,CCL8,CD14,CD36,CD86,DAB2,EDN1,GPR34,HK2,ICAM1,IRF8,ITGAM,MARCO,MMP9,NR4A3,PGR,PLEK,PRDM1,RGS1,SLA,SMPDL3A,SOCS3,SPP1,TLR2,TNFAIP3,TNFSF10,TNFSF8,TPM1,TREM1,TREM2,VCAM1	290 (15)
IKBKB	-0.078	kinase	Activated	3.688	9.96e-10	ABCA1,ACP5,AMPD3,CCL19,CCL3,CCL4,CCL5,CCR1,CP,CSF1R,CTSB,CTSZ,CXCL16,CXCL2,CXCL5,CXCR4,CYBA,CYP1B1,EDN1,ETS1,HK2,ICAM1,IL1RN,KIF20A,MMP9,PCDH7,POSTN,POU2AF1,SERPINE2,SGK1,SOCS3,TMEM176B,TNC,TNFAIP3,TNFSF8,TPM2,TRPC1,VCAM1	341 (16)
PDGF-BB (complex)		complex	Activated	3.695	1.88e-05	ABCA1,ADARB1,CCL8,CNN1,CP,CSF1R,DAB2,DCBLD2,EDN1,ENPP1,ETS1,FGF2,FZD1,IER3,MAP2,MMP12,MMP9,NEXN,NR4A3,ODC1,PAWR,PFN2,POSTN,RGS1,RYR3,SCD,SGK1,SOCS3,SYK,SYNE1,TNC,TNFAIP3,VCAM1	373 (20)
IL4	-0.078	cytokine	Activated	3.712	5.17e-18	ABCA1,ACP5,ADAM8,ALOX5,ALOX5AP,ANO1,APOE,BCAT1,C15orf48,C5AR1,CAPG,CARD16,CCL18,CCL23,CCL3,CCL4,CCL5,CCL8,CCR1,CD14,CD163,CD209,CD300A,CD36,CD74,CD83,CD86,CKB,CLEC7A,CLIP1,CSF1R,CSF2RB,CSTA,CTSC,CXCL16,CXCR4,CYBB,F13A1,FCER1G,FCGR1A,FCGR2A,FCGR2B,FCGR3A,GNA15,GPLD1,HCK,HK2,HLA-DMA,HLA-DMB,HLA-DPA1,HLA-DQB1,HLA-DRA,HLA-DRB1,HLA-DRB5,HOPX,HP,ICAM1,IER3,IFI30,IGHG1,IGHG2,IGHG4,IL10RA,IL1RN,IL2RG,IL3…	343 (15)
IGE (complex)		complex	Activated	3.731	1.44e-11	ABAT,ADAM8,ALOX5,ASB2,BCAT1,CAMK2G,CCL3,CCL5,CD53,CD74,CD86,CLEC7A,CXADR,CXCL16,EDN1,FCER1G,FCGR1A,HAVCR2,HLA-DMA,ICAM1,IER3,IL7R,ITGAX,JAK2,LCP2,MARCKS,NABP1,NCF4,PECAM1,PILRA,PLA2G12A,PTPN6,RNF180,RRP15,SLC11A1,SOCS3,SPP1,TLR2,TLR7,TNC,TNFSF10,TPM1,VCAM1,VMP1	353 (21)
CSF (family)		group	Activated	3.742	5.4e-07	BCL2A1,CARD16,CCL3,CCL4,CCR1,CSTA,FCGR1A,HLA-DRB1,IL10RA,IL1RN,IL2RG,SERPINB9,SOCS3,TNFAIP3
CSF1	0.348	cytokine	Activated	3.746	9.88e-15	ABCA1,ACP5,ALOX5,APOE,C5AR1,CCL3,CCL5,CCR1,CD163,CD209,CD36,CD74,CD83,CD86,CLEC7A,CPM,CSF1R,CX3CR1,CYBB,FCER1G,FCGR2A,FCGR3A,FERMT3,GLS,GPR34,HK2,IL10RA,IL7R,IRF8,ITGA4,ITGAM,ITGAX,MAFB,MARCO,MMP12,MMP16,MMP9,MSR1,NCF2,PGR,PTPRC,PTPRJ,SERPINE2,SIGLEC1,SLC16A3,SLCO2B1,SPP1,TLR2,TNFAIP3,TNFRSF11A,TRIM14,VCAM1	316 (15)
IL2	0.055	cytokine	Activated	3.763	1.74e-16	ABCA1,ADAM8,BCAT1,BCL2A1,CAMK2N1,CAPG,CARD10,CASP1,CCL3,CCL4,CCL5,CCR1,CD28,CD52,CD74,CD83,CD86,CSF1R,CSF2RB,CTPS1,CTSC,CX3CR1,CXCR4,CYTH4,CYTIP,DAPK1,DENND2D,EDN1,ETS1,FCER1G,FCGR3A,FGF2,GPLD1,GPR34,HAVCR2,HCK,HK2,HLA-DPA1,HLA-DQB1,HLA-DRA,HLA-DRB1,HLA-DRB5,HOPX,ICAM1,IER3,IL10RA,IL1RN,IL2RG,IL7R,ITGA1,ITGA4,JAK2,LAPTM5,LCP2,MAF,ME1,MMP9,MSRB3,NR4A3,ODC1,OSBPL3,PDE3B,PECAM1,PIP5K1B,PPP2R2B,PRDM1…	336 (17)
IL5	0.17	cytokine	Activated	3.801	2.65e-08	ACP5,AK3,CCL3,CCR1,CLEC2B,CSF2RB,CTSC,CX3CR1,CXCR4,FCGR2B,GK,HMMR,ICAM1,IER3,IFI30,IGHG1,IGHM,IL2RG,ITGAM,JCHAIN,LCP2,MMP9,NABP1,PRDM1,PTPRC,RAB21,RBPMS,RHOH,RRAS2,SGK1,SLAIN1,SLC16A3,SLC39A8,SRI,TNFSF8	352 (19)
CD44	0.245	other	Activated	3.842	9.98e-06	ADAM8,CCL19,CCL5,CD36,CLEC5A,CLEC7A,CX3CR1,CXADR,HMMR,IL1RN,ITGA4,ITGAX,ITGB2,MMP12,MMP7,MMP9,NPNT,PDK3,PECAM1,SERPINA1,SPP1,TIAM1,TLR8,TNFRSF11A,TPM2,VCAM1,ZEB1	313 (15)
IL27	-0.031	cytokine	Activated	3.866	1.06e-08	CCL3,CCL4,CCL5,CCL8,CD14,CD163,CD74,CD86,CR1,CXCR4,EDN1,FGF2,HLA-DMA,HLA-DMB,HLA-DPA1,HLA-DQB1,HLA-DRA,ICAM1,IL1RN,IL32,IL7,ITGAM,JAK2,MAF,PECAM1,PRDM1,SOCS3,TGFB2,TNFSF10,TNFSF13B,TRIM14,VCAM1	307 (16)
CCL20	0.639	cytokine	Activated	3.873	1.13e-11	C3AR1,CASP1,CLEC7A,CX3CR1,CYBB,FCER1G,FCGR1A,HAVCR2,IL1RN,ITGAM,LIPA,PIK3CG,PLA2G7,POSTN,SYK
PI3K (complex)		complex	Activated	3.881	5.91e-08	ABCA1,ADAM28,ALOX5AP,BCL2A1,CCL3,CCL4,CCR1,CD86,CXCR4,CYBB,ETS1,FABP5,HK2,ICAM1,IL1RN,IL7R,ITGAM,ITGB2,LEFTY2,MAP2,MCAM,MMP12,MMP9,PIK3CG,POSTN,PRDM1,SGK1,SOCS3,SPP1,TNFAIP3,TNFRSF11A,TNFSF10,TREM1,VCAM1	294 (17)
CHUK	-0.434	kinase	Activated	3.937	3.62e-06	ACP5,AMPD3,CCL19,CCL5,CCR1,CP,CTSB,CTSZ,CYBA,ENAH,HK2,ICAM1,IL1RN,MMP9,PCDH7,SERPINE2,SGK1,SNX10,SOCS3,SPP1,TMEM176B,TNFAIP3,TNFSF13B,VCAM1	334 (17)
IL1A	0.11	cytokine	Activated	3.941	6.64e-06	ACP5,ALDH3A2,CAP2,CCL3,CCL4,CCL5,CCL8,CD14,CD83,CD86,CXCL2,CXCL5,FGF2,ICAM1,IER3,IL1RN,IL32,MCAM,MMP12,MMP9,OLFM4,S100A9,SAA1,SAA2,SERPINA1,SPP1,SUGT1,TLR2,TNFAIP3,VCAM1	288 (13)
STAT1	0.512	transcription regulator	Activated	3.96	1.18e-08	ABCA1,APOE,C4B,CALHM6,CASP1,CCL19,CCL3,CCL5,CCR1,CD14,CD86,CTSS,CX3CR1,EDN1,FCER1G,FCGR1A,FGF2,GLS,HAVCR2,ICAM1,IFI30,IL31RA,IRF8,ITGAX,JAK2,LY96,MMP9,PECAM1,PHACTR1,PTGS1,SAA2,SELPLG,SLAMF8,SOCS3,TGFB2,TLR8,TNC,TNFAIP3,TNFSF10,TNFSF13B,UCP2,VCAM1,VSIG4	294 (15)
vidutolimod		chemical drug	Activated	3.978	2.8e-05	BCL2A1,CALHM6,CCL3,CCL4,CCL5,CCL8,CCR1,CD83,IL1RN,LILRB4,PLA2G7,SIGLEC1,SLAMF7,SPP1,TNFSF10,TNFSF13B
salmonella minnesota R595 lipopolysaccharides		chemical - endogenous non-mammalian	Activated	4.004	2.55e-08	AK3,CCL5,CCL8,CD83,CD86,CXCL2,CXCL5,HLA-DMA,HLA-DMB,HLA-DPA1,HLA-DRA,ICAM1,IRF8,PILRA,PTPRJ,SOCS3,TFEC,TLR2,TNFAIP3,VCAM1	232 (14)
TLR3	0.176	transmembrane receptor	Activated	4.021	0.000959	ABCA1,CCL3,CCL4,CCL5,CD86,CPM,EDN1,ICAM1,IER3,IL1RN,LIPA,MARCKS,PECAM1,RGS1,SERPINB9,SOCS3,TLR7,TNC,TNFSF10,TNFSF13B,TREM1	307 (16)
KLF6	0.086	transcription regulator	Activated	4.069	3.88e-06	ALOX5,ARID5B,CCL5,CCR1,CD83,CD86,CHI3L1,CLEC5A,CSF2RB,CXCL2,CYBB,DCBLD2,HK2,ICAM1,IFI30,JAK2,LCP2,MMP12,MMP9,PLA2G7,PRDM1,PTAFR,SGK1,SLAMF7,SLC16A3,SLC16A6,SOCS3,TNFAIP3,VCAM1,ZEB1	259 (16)
RIGI	-0.204	enzyme	Activated	4.083	6.01e-07	CASP1,CCL3,CCL4,CCL5,CCL8,CD4,CD83,COLEC12,CTSS,CX3CR1,CXCL5,ICAM1,IL11RA,IRF8,ITGAM,PLAUR,SLC11A1,SOCS3,SPP1,TNFAIP3,TNFSF10	232 (17)
TNF (family)		group	Activated	4.111	6.1e-07	C3AR1,CARD16,CASP1,CCL23,CCL3,CCL4,CCL5,CCL8,CCR1,CD163,CD4,CD86,CSTA,FCGR1A,HLA-DRB1,ICAM1,IL10RA,IL1RN,IL2RG,MMP9,RUNX2,SERPINB9,SIGLEC1,SOCS3,TLR2,TNFAIP3,TNFSF13B,TRIM14,VCAM1,VSIG4	211 (13)
E. coli B5 lipopolysaccharide		chemical - endogenous non-mammalian	Activated	4.147	8.66e-05	APOC1,CCL18,CCL19,CCL5,CCR1,CD83,CD86,CX3CR1,CXCR4,CYBB,ICAM1,IL32,IL7,IL7R,ITGAL,NCF2,PRDM1,SOCS3,SPP1,TGFB2,TLR2,TLR7,TNFAIP3,TREM1	300 (13)
ITPR2	0.569	ion channel	Activated	4.231	5.11e-12	ADAM8,ALOX5AP,CCL5,CD180,CLEC7A,CSF1R,FCER1G,FCGR1A,ITGB2,LY96,PIK3CG,PTAFR,SLC11A1,SYK,THEMIS2,TLR7,TNFAIP3,VNN1	184 (7)
cardiotoxin		chemical - other	Activated	4.264	7.07e-07	C5AR1,CAPN6,CCL5,CCR1,CD180,CSF1R,CSF2RB,CTSB,CXCR4,FGF2,HP,IL10RA,IL1RN,IL2RG,IL7,IL7R,ITGA1,ITGA4,ITGAM,ITGB2,LY86,MMP12,MMP7,PEG3,PTPRC,S100A9,SPP1,TREM1,UCP2
NFKB (complex)		complex	Activated	4.309	4.45e-12	ABCD3,ABCG1,ADAMTS9,ADRA2A,ALDH1B1,AMPH,APOE,BAG2,BAMBI,BCL2A1,CARD10,CASP1,CCL3,CCL4,CCL5,CCL8,CD36,CD74,CD83,CD86,CXCL2,CXCL5,CXCR4,CYBB,EDN1,ENPP1,ETS1,FABP5,FCGR1A,FGF2,GPR34,HDAC9,HLA-DMB,ICAM1,IER3,IGKC,IGLL5,IL10RA,IL1RN,IL32,IL7R,ITGAL,ITGAM,KYNU,MMP9,MYBL1,MYLK,NCF2,ODC1,PECAM1,PLAUR,PRDM1,PTAFR,RRAS2,SAA1,SELPLG,SH3RF1,SLC16A3,SLC2A12,SLC2A5,SOCS3,SPP1,TFEC,TLR2,TNFAIP3,TNFSF10,VCAM1	403 (15)
E. coli B4 lipopolysaccharide		chemical toxicant	Activated	4.313	5.65e-09	AMPD3,ARHGAP30,C1QB,CCL4,CCL5,CD52,CD83,CD86,CLEC5A,CYTH4,EVI2B,F13A1,FCER1G,FCGR1A,FIBIN,HK2,ICAM1,IL1RN,KLHL6,KMO,LCP1,LCP2,PDLIM5,PLAUR,PLEK,PTPN6,PTPRC,SOCS3,TLR2,TNFAIP3,TNFSF10,TNFSF8,VCAM1	264 (14)
P38 MAPK (family)		group	Activated	4.329	2.03e-06	ABCA1,CCL5,CCL8,CD36,CD83,CD86,CXCL2,CXCR4,CYBB,EDN1,FGF2,HP,ICAM1,IER3,IL1RN,IL32,ITGA4,ITGAM,ITGB2,MMP12,MMP9,NPR1,NR4A3,PLA2G7,PLAUR,POSTN,PRDM1,RUNX2,SGK1,SOCS3,SPP1,TLR2,TNFSF10,TOP2A,TREM1,VCAM1	323 (18)
etoposide		chemical drug	Activated	4.337	0.000369	ABCG1,BCL2A1,CASP1,CCL3,CCL5,CD86,CSF2RB,CXCL2,DELEC1,HK2,HLA-DMA,ICAM1,IER3,IL10RA,IL7,IRF8,JAK2,ODC1,SGK1,SLAMF7,SVIL,TNFAIP3,TNFSF10,TOP2A	232 (10)
TGM2	-0.222	enzyme	Activated	4.426	1.86e-06	AQP9,BCL2A1,C5AR1,CCL3,CD36,CD74,CD86,COX11,CX3CR1,FCER1G,GIMAP2,GIMAP6,IL10RA,ITGAM,ITGAX,LILRB2,MAFB,MMP9,NCF2,OLFM4,PTGS1,RUNX2,SLAMF7,SLC16A1,SPP1,TYROBP,VSIG4,ZEB1	289 (18)
tretinoin		chemical drug	Activated	4.47	8.65e-13	ABCA1,ABCG1,ACP5,AGTR1,AIMP1,ALDH3A2,ALOX5,ANPEP,APCDD1,APOE,AQP9,ASB2,BAMBI,BCL2A1,BMPR1A,BMPR1B,BTC,C1QA,C3AR1,C5AR1,CASP1,CCL19,CCL3,CCL4,CCPG1,CCR1,CD14,CD36,CD52,CD53,CD74,CD86,CDK8,CDKN3,CKS2,COL4A5,COX11,CP,CSF1R,CTSB,CTSC,CTSS,CX3CR1,CXCL2,CXCL5,CXCR4,CYBB,DAB2,DTL,EDN1,EIF4E,EIF5B,ELN,ETS1,FABP5,FCER1G,FGF2,GIMAP2,GIMAP6,GPRC5A,HLA-DMB,HOGA1,ICAM1,IER3,IGHM,IKZF1,IL10RA,IRF8,ITGA1,ITGA4,…	434 (17)
NFKB1	0.337	transcription regulator	Activated	4.55	3.43e-09	APOE,BAMBI,BCL2A1,CCL19,CCL3,CCL4,CCL5,CD209,CD83,CD86,CHI3L1,CTSB,CXCL16,CXCL2,CYBB,HLA-DMB,HP,ICAM1,IER3,IGHG1,IGHM,IGKC,IL10RA,IL1RN,IL7R,KCNT2,MMP7,MMP9,MSR1,NR4A3,PECAM1,PTAFR,PTPN6,RGS1,TLR2,TNFAIP3,TNFSF10,VCAM1	339 (14)
STING1	0.291	ion channel	Activated	4.558	5.07e-07	C15orf48,CASP1,CCL5,CD83,CD86,COLEC12,CX3CR1,CXCL2,CXCL5,EVI2A,FCGR1A,GMFG,HOPX,ICAM1,IL11RA,IRF8,ITGAM,MMP12,PLAUR,PTPRC,S100A9,SGK1,SLC11A1,SOCS3,VCAM1	320 (17)
IL33	-0.027	cytokine	Activated	4.599	4.92e-21	ABCA1,ABCG1,APOE,ARHGAP30,ARHGAP9,CASP1,CCL18,CCL3,CCL5,CCR1,CD28,CD36,CD52,CD53,CD83,CD86,CDK8,CDKN3,CLEC7A,CXCL16,CXCL2,DOCK2,ETS1,GPR65,HAVCR2,HCK,ICAM1,IER3,IGHM,IL10RA,IL1RN,IL2RG,IL32,IL7R,ITGAM,ITGAX,JAK2,MARCKS,MMP12,MMP9,MSR1,MYLK,NABP1,NCF4,ODC1,PILRA,PRDM1,PTGER4,PTPRC,RAMP1,RGS1,RIMS3,S100A9,SELPLG,SIGLEC1,SLC11A1,SOCS3,TFEC,THEMIS2,TLR2,TNFAIP3,TNFSF10,TPH1,TYROBP,VCAM1,VMP1	317 (16)
IL1B	0.26	cytokine	Activated	4.618	1.76e-15	ABCD3,ADAM8,AGTR1,AIF1,AMPD3,ANKH,APOE,BAMBI,BARD1,BCL2A1,C2,CA12,CAP2,CCL3,CCL4,CCL5,CCL8,CCR1,CD14,CD4,CD74,CD83,CD86,CEMIP,CFI,CHI3L1,CP,CSF2RB,CTSB,CTSS,CTSZ,CX3CR1,CXCL16,CXCL2,CXCL5,CXCR4,CYBA,CYBB,CYP1B1,CYTIP,DAB2,EDN1,EIF4E,ELN,ENPP1,F13A1,FABP5,FERMT3,FGF2,FZD1,GNA15,HK2,HLA-DRA,HP,ICAM1,IER3,IL10RA,IL1RN,IL32,IL7,IL7R,IRF8,ITGA1,ITGA4,ITGA8,ITGAM,KYNU,LCP1,LY96,MCTP1,MMP12,MMP7,MMP9,MY…	321 (13)
SPI1	0.566	transcription regulator	Activated	4.73	3.14e-09	ACP5,BLNK,C1QC,C3AR1,CCL3,CCL4,CD14,CD180,CD209,CHI3L1,CSF1R,CSF2RB,CTSS,CXCL14,CYBB,DAB2,FCER1G,FCGR2B,HK2,IKZF1,IL1RN,IL7R,ITGA4,ITGAM,ITGB2,NCF2,NCF4,PIK3CG,PRDM1,PTPN6,PTPRC,SPP1,TFEC,TLR2,TNFSF10,TREM1	338 (16)
MYD88	0.39	other	Activated	4.822	3.06e-08	AK3,BAMBI,CCL5,CD14,CD83,CD86,CLIC4,FCER1G,HCK,HP,ICAM1,IGHG1,IGHM,IL1RN,IL32,IL7,IL7R,IRF8,ITGA4,ITGAM,ITGAX,MARCO,MIB1,MMP7,MMP9,MSR1,PILRA,RUNX2,SLC16A3,SOCS3,SPP1,TFEC,TLR2,TNFAIP3,TNFSF13B,VCAM1	264 (13)
RELA	-0.132	transcription regulator	Activated	4.962	2.26e-07	ALOX5AP,APOE,BCL2A1,CCL19,CCL3,CCL5,CD14,CD28,CHI3L1,CTSB,CXCL2,CXCL5,CXCR4,CYBB,DOCK8,EDN1,ELN,FGF2,ICAM1,IER3,IGHG1,IGHM,IGKC,IL1RN,IL32,IL7R,KCNT2,MMP7,MMP9,NR4A3,PECAM1,POU2AF1,PRDM1,PTGER4,PTPN11,PTPN6,RGS1,RUNX2,SAA2,SERPINE2,SLC2A5,TIAM1,TLR2,TNFAIP3,TREM1,VCAM1	308 (12)
INTERFERON ALPHA (family)		group	Activated	5.184	1.96e-12	ALDH1B1,ANKRD6,BCL2A1,C3AR1,CASP1,CCL19,CCL3,CCL3L3,CCL4,CCL5,CCR1,CD209,CD83,CD86,CSF2RB,CSTA,CTSS,CXCL2,CXCL5,CYP1B1,DOCK2,ENPP1,FCGR1A,GIMAP4,GLS,GNA15,HMMR,ICAM1,IL10RA,IL1RN,IL32,IL7,IL7R,IRF8,ITGA11,ITGA4,ITGAM,LILRB4,MARCHF1,MSR1,MXRA7,NABP1,NUSAP1,PLAUR,PPM1K,PTPN6,RGS1,S100A9,SERPINB9,SGK1,SIGLEC1,SLA,SLAMF7,SOCS3,TLR2,TLR7,TLR8,TNFSF10,TNFSF13B,TREM2,TSPAN8,VCAM1,ZNRF3	314 (13)
CSF2	0.169	cytokine	Activated	5.391	5.47e-20	ABCA1,ABCG1,ACP5,ADAM8,ALOX5,ALOX5AP,BMPR1A,C5AR1,CARD16,CASP1,CCL18,CCL23,CCL3,CCL4,CCR1,CD14,CD163,CD180,CD209,CD28,CD74,CD83,CD86,CLEC7A,CSF1R,CSF2RB,CTSC,CX3CR1,CXCL2,CXCR4,CYBB,EDN1,ELN,FCGR1A,FCGR2B,GK,HK2,HLA-DMA,HLA-DMB,ICAM1,IER3,IL1RN,IL32,ITGA4,ITGAM,ITGAX,JAK2,LCP1,LY96,MARCO,MMP9,NR4A3,NUSAP1,ODC1,PECAM1,PIK3CG,PLAUR,PTGER4,RBBP4,RHOH,RRM2,SERPINB9,SGK1,SLAMF7,SOCS3,SPP1,TLR2,TNFAIP3…	420 (17)
IL1 (family)		group	Activated	5.569	1.94e-11	APOE,C2,CASP1,CCL23,CCL3,CCL4,CCL5,CHI3L1,CLEC7A,CP,CSF1R,CSF2RB,CTSB,CTSC,CXCL2,CXCL5,EDN1,GLS,HP,ICAM1,IL1RN,IL7,ITGAM,ITGB2,KYNU,MMP7,MMP9,ODC1,PTGS1,RBP4,RUNX2,S100A9,SAA1,SAA2,SOCS3,TLR2,TLR7,TNC,TNFAIP3,TNFSF10,VCAM1	318 (17)
tetradecanoylphorbol acetate		chemical drug	Activated	5.787	1.61e-18	ABCA1,ADAM28,ADAM8,AGTR1,AMIGO2,AQP9,BCL2A1,BTC,C3AR1,C5AR1,CAPG,CASP1,CCL18,CCL3,CCL4,CCL5,CD14,CD163,CD209,CD28,CD36,CD4,CD48,CD52,CEMIP,CLEC5A,CSF1R,CSTA,CTSB,CXCL2,CXCR4,CYBA,CYBB,CYTH4,DAB2,DTL,EIF4E,ETS1,FCER1G,FCGBP,FCGR1A,FEM1B,FGF2,FHL5,FZD1,GLS,GPR34,GPR65,GPRC5A,HK2,HLA-DRA,HOPX,ICAM1,IER3,IKZF1,IL1RN,IL2RG,IL31RA,IL32,IL7R,IRF8,ITGAL,ITGAM,ITGAX,ITGB2,LIPA,LYRM2,MAF,MMP12,MMP7,MMP9,MS…	422 (17)
IFNG	0.054	cytokine	Activated	5.838	1.27e-26	ABCA1,ABCD3,ADAMTS9,ADCY5,ADRA2A,AGTR1,AIF1,ALDH1L1,ALOX5AP,AQP9,BCL2A1,BLNK,C15orf48,C1QA,C1QB,C1QC,C2,C4A,C5AR1,CALHM6,CASP1,CCL18,CCL19,CCL23,CCL3,CCL4,CCL5,CCL8,CCR1,CD14,CD163,CD209,CD36,CD4,CD74,CD83,CD86,CHI3L2,CLEC5A,CLEC7A,CLIC4,CORO1A,CP,CSF1R,CSF2RB,CTSB,CTSC,CTSS,CTSZ,CX3CR1,CXADR,CXCL16,CXCL2,CXCL5,CXCR4,CYBA,CYBB,CYTIP,DAPK1,EDN1,ELN,ETS1,FABP5,FBP1,FCER1G,FCGR1A,FCGR1BP,FCGR2A,FCGR…	345 (16)
TNF	-0.092	cytokine	Activated	6.025	5.93e-24	ABCA1,ACP5,ADAM8,ADCY5,AGTR1,AIMP1,ALOX5,ALOX5AP,AMPD3,ANPEP,APOE,AQP9,ARHGAP18,ARID5B,BAMBI,BCL2A1,BMPR1A,C15orf48,C3AR1,C5AR1,CA12,CALHM6,CARD16,CASP1,CCL18,CCL19,CCL23,CCL3,CCL4,CCL5,CCL8,CCR1,CD14,CD163,CD209,CD28,CD36,CD4,CD74,CD83,CD86,CEMIP,CHI3L1,CHI3L2,CLEC5A,CLIC4,CNN1,CP,CRY1,CSF1R,CSF2RB,CTSB,CTSC,CTSS,CTSZ,CX3CR1,CXCL16,CXCL2,CXCL5,CXCR4,CYBA,CYBB,CYP1B1,CYTIP,DCBLD2,DENND2D,DEPTOR,D…	402 (16)
poly rI:rC-RNA		biologic drug	Activated	6.476	2.89e-09	ABCA1,ADAMDEC1,AIMP1,BTC,C2,CASP1,CCL18,CCL3,CCL4,CCL5,CCL8,CCR1,CD14,CD163,CD209,CD36,CD74,CD83,CD86,CLEC7A,CTSS,CXCL2,CXCR4,CYP1B1,ETS1,FCGR1A,FGF2,HAVCR2,HLA-DMA,HLA-DRA,ICAM1,IFI30,IL10RA,IL1RN,IL2RG,IL32,IL7R,IQGAP2,IRF8,ITGAM,ITGAX,JAK2,KMO,KYNU,LIPA,MAFB,MARCHF1,MARCO,MMP9,MSR1,MYOC,NR4A3,ODC1,PEG3,PLAUR,POU2AF1,PPM1K,PRDM1,PTPRJ,PYCARD,RGS1,SOCS3,ST8SIA4,SYK,TFEC,TLR2,TNFAIP3,TNFSF10,TNFS…	335 (16)
lipopolysaccharide		chemical drug	Activated	7.617	5.6e-32	ABCA1,ABCG1,ACADL,ACP5,ADAP2,ADRA2A,AEBP2,AFF3,AGTR1,AIF1,ALOX5,ALOX5AP,AMPD3,APOC1,APOE,ARL4A,ARL4C,BAMBI,BCL2A1,BLNK,C1QA,C1QC,C3AR1,C5AR1,CALHM6,CAPG,CASP1,CCL18,CCL19,CCL3,CCL4,CCL5,CCL8,CCPG1,CCR1,CD14,CD163,CD180,CD209,CD28,CD36,CD37,CD4,CD48,CD52,CD53,CD74,CD83,CD86,CEMIP,CHI3L1,CLEC5A,CLEC7A,CLIC4,CNTN1,CORO1A,CP,CRTAP,CSF1R,CSF2RB,CSPG4,CTSB,CTSC,CTSS,CX3CR1,CXADR,CXCL14,CXCL16,CXCL2,CXC…	362 (15)
RFX5	-0.177	transcription regulator			0.00166	CD74,HLA-DMB,HLA-DRA,HLA-DRB1
SMPD3	0.243	enzyme			0.0194	ICAM1,VCAM1
IL10RB	0.368	transmembrane receptor			0.00299	ICAM1,SAA1,SOCS3	234 (14)
NKX3-2	0.081	transcription regulator			0.0384	POSTN,RUNX2
ZNF622	0.028	other			0.012	CCL8,IL7
LGALS9	0.691	other			0.0301	CXCR4,FCGR3A,HAVCR2,HK2
MAZ	0.248	transcription regulator			0.00185	CXCL2,CXCL5,IL1RN,IL32,MMP9,TNFSF10,TNFSF8	343 (13)
vacuolin-1		chemical drug			0.0462	ITGAM
JADRR		other			0.0462	JADE1
CD99	-0.238	other			0.0384	MMP9,PTPRC
ZNF384	-0.148	transcription regulator			0.0194	MMP7,RUNX2
NEF inhibitor B9		chemical reagent			0.0462	CD4
PTPRCAP	0.421	other			0.0462	PTPRC
20alpha-hydroxycholesterol		chemical - endogenous mammalian			0.00177	ABCA1,ABCG1,APOE	102 (6)
2,3 butanedione monoxime		chemical drug			0.0351	KCNJ5,RYR2,RYR3
CYP27A1	0.406	enzyme			0.0121	ABCA1,ABCG1,ANPEP,APOE
endomorphin-2		chemical - endogenous mammalian			0.0462	EDN1
ZNF433	0.017	other			0.0462	ALOX5
EVP 4593		chemical reagent			0.0244	APOE,MMP9,PTPN11
CACNA1C	-0.442	ion channel			0.0412	COL14A1,POSTN,TNC
PITHD1	-0.183	other			0.0384	HK2,PSMC2
FOXO4:MEF2C:NKX2-5:MYOCD gene		complex			0.0462	MYOCD
succinylacetone		chemical - endogenous mammalian			0.012	CYBA,CYBB
MED7	-0.235	transcription regulator			0.0462	TNFAIP3
tyrphostin AG 1296		chemical drug			0.0067	CD14,ICAM1,ITGAM	282 (16)
olmesartan		chemical drug			0.00177	CYBA,ICAM1,UCP2
DEFA1	-0.857	other			0.0062	CASP1,CD4
CPEB1	-0.255	translation regulator			0.0295	MMP7,MMP9,ZEB1
RBBP4	-1.03	enzyme			0.0158	CD4,RBBP4,RRM2
BCL11A	0.757	transcription regulator			0.0351	ASB2,CLEC5A,MBNL1
RAG1	0.088	enzyme			0.00492	CD4,CD86,IGHM,PTAFR,RUNX2,TLR7	223 (7)
CCL-34		chemical reagent			0.00177	CD4,ITGAM,ITGAX
glyoxylic acid		chemical - endogenous mammalian			0.000173	C1QA,C1QB,C1QC,C2,C5AR1,CCL5,SPP1	201 (7)
FZD6	-0.218	G-protein coupled receptor			0.0194	RUNX2,SPP1
RAPGEF3	0.281	other			0.0412	CYP1B1,SOCS3,SPP1
miR-147 (and other miRNAs w/seed UGUGCGG)		mature microRNA			0.0194	CCL3,DEPTOR
Ccl6		cytokine			0.0384	CTSS,MMP9
FERRITIN (complex)		complex			0.0351	CCL5,ICAM1,IGHM
EBF3	0.584	transcription regulator			0.00424	CCL18,CCL3,CCL3L3,CXCL5,IL32,TNFSF8
RTKN	0.247	other			0.0283	BCL2A1,TNFAIP3
TWIST1:RUNX2 gene		complex			0.0462	RUNX2
IFNW1	0.206	cytokine			0.0295	CD83,CD86,MARCHF1
enclomiphene		chemical drug			0.0462	PGR
RV 538		chemical reagent			0.0199	ABCA1,ICAM1,TNFRSF11A
Boc-D-FMK		chemical reagent			0.0283	JAK2,SYK
MAP3K20	-0.503	kinase			0.0462	SOX6
CFL1	0.028	other			0.0283	DSTN,ICAM1
MEST	0.806	peptidase			0.0496	MMP9,PECAM1
etalocib		chemical drug			0.0462	ITGAM
CHMP4C	-0.93	other			0.0462	DEPTOR
indinavir		chemical drug			0.00924	CCL3,CD36,MMP9	246 (18)
ZNF710	0.365	transcription regulator			0.00511	CCL3,CCL3L3,CCL8,IL7,TNFSF10
WNT16	-0.093	other			0.0199	ACADL,CNN1,MYOCD
maresin 2		chemical - endogenous mammalian			0.0462	VCL
AZD1390		chemical drug			0.0283	ICAM1,VCAM1
quizartinib		chemical drug			0.0199	FGF2,SCD,SPP1
thymidine phosphorylase		group			0.0462	MARCKS
polymethyl methacrylate		chemical reagent			0.012	CSF1R,TNFRSF11A
stearidonic acid		chemical - endogenous mammalian			0.0462	PTGS1
KIT	0.193	transmembrane receptor			0.000513	ANKH,C3AR1,CD53,CXCR4,GPR34,ICAM1,ITGAM,ITGAX,ITGB2,NF1,PTPN6,SOCS3,SPP1	272 (18)
RUNX1:CBFB:CR1 gene		complex			0.0462	CR1
RUNX1:CBFB:NR4A3 gene		complex			0.0462	NR4A3
lonafarnib		chemical drug			0.0295	BCL2A1,MMP9,RHEB
ZDHHC9	0.164	enzyme			0.0067	CCL8,IL7,TNFSF8
BSCL2	0.125	other			0.017	CD36,CD74,CLEC5A,GRIA2,IER3,MARK1,PTGS1
STAG1	-0.326	other			0.0194	PCDH11X,PCDH7
ZDHHC21	-0.525	enzyme			0.012	IL7,TNFSF8
EDNRA	0.376	transmembrane receptor			0.0244	ICAM1,ITGAM,PTGS1
LSS	-0.268	enzyme			0.012	ABCA1,ABCG1
GPNMB	0.399	enzyme			0.0341	ACP5,APCDD1,TNFRSF11A,TREM2
KCNJ9	-0.12	ion channel			0.0462	KCNJ3
CCL7	0.673	cytokine			0.0283	ICAM1,VCAM1
MSLN	0.184	other			0.0123	CCL19,MMP7,MMP9
TCL1A	-0.112	transcription regulator			6.62e-14	ACP5,C1QA,C1QB,C1QC,C3AR1,CCR1,CTSB,CTSC,CTSS,CYBB,FCER1G,IGSF6,ITGAM,ITGB2,MAFB,MARCO,MMP12,MMP9,MSR1,RGS1,S100A9,SLC11A1,TLR7,TREM2	259 (12)
daclizumab		biologic drug			0.0462	MAF
BDKRB2	0.344	G-protein coupled receptor			0.0199	EDN1,ICAM1,ITGAM
TRIM31	0.345	enzyme			0.0295	ACADL,CD36,UCP2
MECP2:SIN3A:HDAC1:HDAC2:GRIA2 gene		complex			0.0462	GRIA2
ZNF740	0.424	transcription regulator			0.0194	CXCL5,IL32
indoximod		chemical drug			0.0462	MAP2
2,5-dihydroxybenzoic acid		chemical - endogenous mammalian			0.0462	ABCG1
I-BOP		chemical reagent			0.0384	ICAM1,VCAM1
Vx-11e		chemical drug			0.0462	TREM2
ricinoleic acid		chemical - endogenous non-mammalian			0.0462	VCAM1
agmatine		chemical - endogenous mammalian			0.0412	ICAM1,ODC1,UCP2
Z-551		chemical reagent			0.0295	CD36,ITGAM,UCP2
RO4929097		chemical drug			0.0384	HEYL,PECAM1
miR-29c-3p inhibitor		chemical reagent			0.0462	CEMIP
SIPA1L1	-0.217	other			0.0462	THRB
MCAT	0.115	enzyme			0.0462	LY96
GPR4	0.174	G-protein coupled receptor			0.00213	ICAM1,VCAM1
DYSF	0.359	other			8.65e-06	ABCA1,ABRACL,C1QB,CD48,CD52,CD53,CD74,CD83,CTSS,CYBA,EVI2A,GPR65,LCP1,MMP12
ADAM21	-0.225	peptidase			0.0384	FAM43A,GLS
dexamethasone/tobramycin		chemical drug			0.0462	TLR2
SLC9A1	0.116	ion channel			0.00924	HK2,ICAM1,VCAM1	239 (16)
picropodophyllin		chemical drug			0.0351	ABCG1,ELN,PRDM1
HRH3	0.21	G-protein coupled receptor			0.0429	IGHG1,IGHM,RBP4,S100A9
IL17F DIMER (complex)		complex			0.0412	CCL3,CCL4,CCL5
GNB1	0.213	enzyme			0.00281	CD83,CXCR4,CYTIP,EDN1,IER3,MAFB,PRDM1,PTGER4	197 (11)
ARHGDIG	0.074	other			0.0478	EDN1,MARCKS,PALLD
SKF-83959		chemical reagent			0.0062	FGF2,MAP2
COMPLEMENT (complex)		complex			0.0158	CASP1,ITGAM,VCAM1
leukotriene C4		chemical - endogenous mammalian			0.0295	CCL4,ICAM1,VCAM1
hexacosanoyl-coenzyme A		chemical - endogenous non-mammalian			0.0462	ALOX5
SU1498		chemical drug			0.0067	ETS1,ICAM1,VCAM1	271 (13)
ZIC1	-0.461	transcription regulator			0.0341	APOE,CCL3L3,CXCL5,IL32
IL22RA2	0.189	transmembrane receptor			0.0496	CD36,SOCS3
TTL	0.13	enzyme			0.0462	CLIP1
MIR5095		microRNA			0.0462	RRM2
1'-acetoxychavicol acetate		chemical reagent			0.0199	BCL2A1,ICAM1,MMP9
ESR1:estrogen:RUNX2 gene		complex			0.0462	RUNX2
ITGAD	0.175	other			0.0462	CD28
HSF5	-0.033	transcription regulator			0.0462	CCL8
PODXL	0.828	kinase			0.0194	CD86,MMP9
niflumic acid		chemical drug			0.00462	CD86,LILRB2,LILRB4	179 (7)
ALPHA 1 ANTITRYPSIN (family)		group			0.0149	CD14,CTSB,PECAM1,TNFAIP3,TYROBP
POU3F1:ZNF521 gene		complex			0.0462	ZNF521
TONSL	0.343	other			0.0462	CCL5
ABCA1 mRNA:miR-144 RISC		complex			0.0462	ABCA1
THSD4	-0.701	other			0.0462	MMP9
quetiapine		chemical drug			0.0199	GRIA2,GRIA3,NR4A3
macimorelin		biologic drug			0.0462	EDN1
RTL1	0.009	other			0.0462	GLS
mir-5701 (includes others)		microRNA			0.0462	VCAM1
CELA3B	0.126	peptidase			0.000947	ADAM8,CLIP1,IL11RA,MMP9,NCF2,RGS1,TREM1,TREM2
ABCA1 inducer compound G		chemical reagent			0.0462	ABCA1
mubritinib		chemical drug			0.0462	MAF
SGO1-AS1	-0.082	other			0.0496	TGFB2,ZEB1
N-hydroxy-N'-(4-butyl-2-methylphenyl)formamidine		chemical reagent			0.00177	ABCA1,CYBB,MMP9	102 (4)
MSR1	1.873	transmembrane receptor			0.0244	CCL5,MMP9,PGR
ATPase		group			0.0194	ICAM1,VCAM1
PTMA	0.243	other			0.0384	CCL3,MMP9
15-E2-isoketal modified phosphatidylethanolamine		chemical reagent			0.0384	ICAM1,VCAM1
capsular polysaccharide		chemical - other			0.0462	MSR1
RLN2	-0.028	other			0.0478	CASP1,PYCARD,TGFB2
dobesilic acid		chemical drug			0.0067	CD14,CYBB,MMP9	184 (11)
LHX1:NPNT gene		complex			0.0462	NPNT
PPP1CA	0.377	phosphatase			0.0496	RUNX2,SPP1
steam-processed polygonatum sibiricum polysaccharide		chemical reagent			0.0412	EPB41L3,SIGLEC1,TLR8
SKL-2001		chemical reagent			0.0384	ACADL,GLS
MLLT11	-0.449	other			0.0384	MMP9,TGFB2
miR-331-5p (and other miRNAs w/seed UAGGUAU)		mature microRNA			0.0462	PLAUR
TRIM23	-0.33	enzyme			0.0462	ANO1
DST	-0.653	other			0.0394	ANO5,CCL5,MAP2,TGFB2,UCP2
anthraquinone		chemical toxicant			0.0462	CCL5
N(1)-acetylphenylhydrazine		chemical reagent			0.0412	EPB41L3,SIGLEC1,TLR8
coconut oil		chemical drug			0.0283	HP,MAP2
GSK1268267X		chemical reagent			0.0194	ABCA1,CD86
pregnanolone		chemical - endogenous mammalian			0.0462	MAP2
mir-205 (includes others)		microRNA			0.0351	IL32,RUNX2,ZEB1
PD 145065		chemical reagent			0.0462	ITGAM
BCAR3	-0.109	other			0.0194	RALA,RAP1A
obinutuzumab		biologic drug			0.00177	CCL3,CCL4,CCL5
ITGAX	1.277	transmembrane receptor			0.012	CCL3,CCL4
ranolazine		chemical drug			0.0194	ICAM1,VCAM1
RUNX2-P1:CBFB:RUNX2 gene		complex			0.0462	RUNX2
LINC00472	-0.809	other			0.0194	RUNX2,SPP1
NVP-TAE 226		chemical drug			0.0194	CD86,S100A9
E2F6:(TFDP1,TFDP2):RRM2 gene		complex			0.0462	RRM2
FNIP1	0.23	other			0.0295	CCL5,CXCL16,PECAM1
ergothioneine		chemical drug			0.0462	MAP2
nickel sulfate		chemical toxicant			0.0067	CCL18,CD83,CD86
vamorolone		chemical drug			0.0462	DMD
FES	0.344	kinase			0.000916	ITGA4,ITGAM,ITGAX	187 (12)
TRANSCRIPTION FACTOR (family)		group			0.012	CSF1R,IRF8
KSR1	0.367	kinase			0.0283	TPM1,TPM2
ganglioside GM3		chemical - endogenous mammalian			0.0384	ICAM1,VCAM1
CFHR3	0.072	other			0.0194	C3AR1,ITGAM
ABCG1 gene:NR1H2,3:RXR:oxysterol:GPS2:KDMs		complex			0.0462	ABCG1
NRAD1	0.149	other			0.0384	MMP9,PECAM1
HEY1	0.214	transcription regulator			0.0169	CNN1,GLS,IL7,MMP9,TNFSF8
geranyl pyrophosphate		chemical - endogenous mammalian			0.0462	AGTR1
LPA	0.15	other			0.0496	ICAM1,VCAM1
EHHADH	-0.157	enzyme			0.0123	ABCD3,CD36,SCP2
triacetyl-3-hydroxyphenyladenosine		chemical reagent			0.0384	ABCA1,ABCG1
DNAJC14	-0.113	other			0.0462	AGTR1
erythromycin		chemical drug			0.0158	CD86,ICAM1,TLR2
NUP98-KDM5A		fusion gene/product			0.0158	C3AR1,C5AR1,MSR1
MRGPRX2	-0.019	G-protein coupled receptor			0.0462	CCL4
SLC8A1	-0.453	transporter			0.00177	EDN1,ICAM1,VCAM1	184 (11)
methacrylic acid		chemical - endogenous non-mammalian			0.0462	ICAM1
PTPRB	0.435	transmembrane receptor			0.0384	EDN1,EMCN
18-hydroxy-retinoic acid		chemical - endogenous mammalian			0.0462	ITGAX
18:1 N-acylethanolamine		chemical - endogenous mammalian			0.0462	S100A9
ZG16B	0.175	other			0.0462	CXCR4
murabutide		chemical reagent			0.0283	CD83,CD86
TNPO3	0.082	other			0.0244	CD28,IRF8,POU2AF1
clobetasol propionate		chemical drug			0.0158	CD86,FABP5,ICAM1
GSK805		chemical reagent			0.0462	IL7R
ZNF646	0.389	transcription regulator			0.0462	TNFSF8
ADGRF5	0.772	G-protein coupled receptor			0.0283	IL1RN,MMP9
PGS1	0.33	enzyme			0.0462	CD4
lysophosphatidylserine		chemical - endogenous mammalian			0.0462	CD86
IL21R	0.355	transmembrane receptor			0.0199	IGHG1,IGKC,SOCS3
MLK (family)		group			0.0462	MMP7
thymoquinone		chemical drug			0.0327	CASP1,CD14,CXCR4,MMP9,TNFSF10
ZDHHC23	0.043	other			0.0462	IL7
ONO 1301		chemical reagent			0.0384	CD86,ICAM1
PURA	-0.4	transcription regulator			0.0351	ITGAL,ITGAM,ITGAX
cation		chemical - other			0.0462	ITGB2
CYP4F2	0.146	enzyme			0.0496	CYBB,NCF2
alloxan		chemical reagent			0.0283	ICAM1,OGT
FANCC	-0.128	other			0.0139	ANKRD6,AQP9,MMP7,MTUS2,NKD1,PTPRC,SCHIP1,TOM1L1
refametinib		chemical drug			0.0462	TREM2
DSG3	0.274	other			0.0113	FLNC,HLA-DRA,KRT14,OLFM4,TNFSF10
L 663536		chemical reagent			0.023	ALOX5,FGF2,SPP1,TOP2A
PPARA/RXRA (complex)		complex			0.0295	ABCA1,ACADL,GK
SBDS	-0.593	other			0.0079	COL14A1,GSTT2,MAFB,MYEF2,PAK3,PCDH7,PPP1R1A,RAC2,SPP1,TNC
splitomicin		chemical reagent			0.0462	MMP9
FLG	0.116	other			0.0496	ICAM1,VCAM1
ITGA4	1.551	transmembrane receptor			4.32e-05	IL1RN,ITGA4,MMP9,RAC2,TNFAIP3	276 (14)
LMO4	-0.56	transcription regulator			0.0158	HP,PGR,RYR2
vanadate		chemical - other			0.0478	MSR1,ODC1,PGR
NCAM1	-0.455	other			0.0351	MAP2,NFYB,NLGN1
EGFL7	0.553	other			0.0283	ICAM1,VCAM1
E2F6:(TFDP1,TFDP2):RBBP4 gene		complex			0.0462	RBBP4
VCAM1	1.372	transmembrane receptor			0.0283	MMP9,VCAM1
IC87114		chemical drug			0.0067	CCL5,ICAM1,VCAM1	175 (7)
sodium nitrate		chemical drug			0.0462	AGTR1
BI 836845		biologic drug			0.0462	RRM2
riociguat		chemical drug			0.012	PHACTR1,SPP1
chondroitin sulfate B		chemical - endogenous mammalian			0.0462	ICAM1
ATRIAL NATRIURETIC PEPTIDE (family)		group			0.00232	EDN1,NPR1,PRKG1,TNC
PPM1B	-1.271	phosphatase			0.0384	MARCO,SLA
GPR34	1.263	G-protein coupled receptor			0.00213	ITGAM,ITGB2	235 (7)
TTC39B	-0.418	other			0.0462	ABCA1
11-deoxyprostaglandin E1		chemical reagent			0.012	CD86,ICAM1
CTSE	0.202	peptidase			0.0283	CD86,CTSB
allosamidin		chemical reagent			0.000916	ABCA1,ABCG1,CD36
Cxcl2		cytokine			0.0244	CCL5,ICAM1,POSTN
RUNX1:CBFB:SOCS4 gene		complex			0.0462	SOCS4
miR-150-5p (and other miRNAs w/seed CUCCCAA)		mature microRNA			0.0478	CSF1R,EDN1,MMP9
RNF125	0.732	enzyme			0.0462	TRIM14
CLEC4M	0.215	other			0.00213	CCL3,CCL4
RUNX1:CBFB:SOCS3 gene		complex			0.0462	SOCS3
ZBTB1	0.257	transcription regulator			0.0462	CXCL14
MECP2:SGK1 gene		complex			0.0462	SGK1
C1Q (complex)		complex			0.0295	ICAM1,PECAM1,VCAM1
ANGPTL8	0.167	other			0.0384	PRKAA2,SCD
RPRD1A	-0.814	other			0.00213	CTSB,MMP9
RXR (family)		group			0.0172	ABCA1,APOE,C1QA,CD36,CTSB,CTSS,ITGB2,PLTP,SPP1,TPH1
typhoid vaccine Ty21a		biologic drug			0.0462	PTPRC
HLA-G	0.195	other			0.0123	CXCR4,LILRB2,LILRB4
PDLIM7	-0.835	other			0.0496	RUNX2,SPP1
AP20187		chemical reagent			0.00665	CCL5,CD14,CLEC7A,S100A9
NOTCH2	-0.382	transcription regulator			4.1e-05	C3AR1,C5AR1,CNN1,FCER1G,HEYL,IL7R,ITGAL,ITGB2,MARCO,MSR1,PTAFR,RAC2,RGS5
PG-PS 10S		chemical - endogenous non-mammalian			0.0283	ICAM1,ITGAM
clenbuterol		chemical drug			0.0351	IL1RN,SLC16A1,SOCS3
LRRFIP2	-0.503	other			0.000193	ANPEP,CD74,CEMIP,COL4A5,FAM133A,FAT3,HLA-DPA1,HLA-DRA,IL7R,MXRA5,TGFB2,THSD4,TNC
N-butyldeoxynojirimycin		chemical drug			9.83e-05	ICAM1,MSR1,PAWR
mir-483		microRNA			0.0384	CKB,SOCS3
BRMS1	0.13	transcription regulator			0.0496	CXCR4,SPP1
poloxamer		chemical reagent			0.0067	ABCD3,CD36,DMD
CERK	-0.398	kinase			0.000345	CCL3,CCL4,CCL5,CXCL2,CXCR4,JAK2,TLR2,TNFSF10	266 (10)
etarotene		chemical reagent			0.0462	ODC1
5(S)-HETE		chemical - endogenous mammalian			0.0462	FGF2
MBIP	-0.558	other			0.0496	MMP7,MMP9
LY117018		chemical drug			0.0062	ELN,PGR
ticagrelor		chemical drug			0.00213	ICAM1,PECAM1
2-[[4-[(e)-styryl]phenoxy]methyl]oxirane		chemical reagent			0.012	ABCA1,APOE
TNFRSF10A-DT	0.019	other			0.0462	GLS
BIRC5	0.477	other			0.00249	C1QC,CD52,CD53,CD74,IGHG1,IGHM,IL2RG,JCHAIN
TNFRSF14	0.5	transmembrane receptor			0.0384	MMP9,POSTN
bempedoic acid		chemical drug			0.0199	CCL4,CCL5,ICAM1
F13B	0.205	enzyme			0.00924	BCL2A1,CCL3,CXCL2
PGLYRP2	-0.012	other			0.0384	CCL19,CCL5
tetramethylpyrazine		chemical drug			0.0462	CXCR4
SLC9A3	-0.236	ion channel			0.0478	CCL5,CD74,IRF8
IL10R (complex)		complex			0.0062	CD86,ICAM1	161 (7)
ZDHHC5	-0.08	enzyme			0.0194	CCL8,IL7
semaglutide		biologic drug			0.0462	C5AR1
gallium nitrate		chemical drug			0.0194	ACP5,TNFRSF11A
MLLT3	0.168	transcription regulator			0.0067	EDN1,FBP1,SGK1
Cobra Venom Factor		chemical - endogenous non-mammalian			0.0194	FGF2,TGFB2
hydrocortisone phosphate		chemical drug			0.0462	APOE
ESRRA:PPARG1CB:RUNX2 gene		complex			0.0462	RUNX2
PLIN1	-0.296	other			0.0478	ACADL,ITGAX,UCP2
ZXDC	-0.268	transcription regulator			0.00038	CD14,HLA-DRA,ITGAM
KLRC2	0.047	transmembrane receptor			0.0462	TYROBP
KLF7	0.589	transcription regulator			0.0478	ACADL,IL1RN,TNFSF10
MRS 1754		chemical reagent			0.0496	CD86,HLA-DRA
POU5F1:SOX2:NANOG:FGF2 gene		complex			0.0462	FGF2
IL36G	0.014	cytokine			0.00288	CD83,CXCL2,CXCR4,EDN1,IL1RN,IL32,ITGB2,MMP9,PIK3CG	206 (15)
ACKR1	0.799	G-protein coupled receptor			0.0121	ICAM1,STAM2,TNFAIP3,VCAM1
ERBB4s80:ESR1:estrogen:PGR gene		complex			0.0462	PGR
nexinhib20		chemical reagent			0.00038	CYBB,ITGAM,VSIG4
ZNF524	0.2	other			0.012	CCL8,IL32
ZNF202	0.182	transcription regulator			0.0121	ABCA1,ABCG1,APOE,PLTP
CRHR1	0.308	G-protein coupled receptor			0.0478	EDN1,KCNMA1,NECTIN3
lalistat-2		chemical reagent			0.0062	CSF1R,ITGAX
MUCIN (family)		group			0.012	CD83,CD86
SCGB3A2	-0.037	other			0.0283	CTSS,MMP12
BMS-345541		chemical drug			0.0351	MMP12,MMP9,TREM1
phenanthridine		chemical toxicant			0.0062	CD83,CD86	146 (7)
IFN TYPE 1 (family)		group			0.0431	CCL5,CSF1R,MMP9,TNFSF10,TNFSF13B
FFAR2	0.133	G-protein coupled receptor			0.0496	CD36,TPH1
C5-B6		complex			0.0194	ICAM1,VCAM1
UBCH5 (family)		group			0.0462	CSF1R
low molecular weight hyaluronic acid		biologic drug			0.0283	HMMR,TNFRSF11A
methylselenic acid		chemical reagent			0.037	ALDH3A2,BCL2A1,CAMK2N1,CORO1A,GPR37,HMMR,PEG3,PLCB4,PPM1A,PPM1B,RHOQ,RRM2,SCD,SGK1,SSBP2,TLR2,TNFAIP3,TOP2A
prochloraz		chemical reagent			0.0062	CYP1B1,ODC1
EFEMP2	-0.144	other			0.0283	ELN,MMP9
20:0 N-acylethanolamine		chemical - endogenous mammalian			0.0462	S100A9
S1PR3	-0.64	G-protein coupled receptor			0.0244	ETS1,ICAM1,VCAM1
NR1H2,3:RXR:NR1H2,3 ligand:APOC1 gene		complex			0.0462	APOC1
Tbpl1		other			0.0462	NF1
ascomycin		chemical reagent			0.012	CD83,CD86
Siglecg		other			0.0462	ETS1
DEPDC1	0.356	transcription regulator			0.0462	TNFAIP3
EOMES:SMAD2,3:SMAD4:GATA6:CXCR4 gene		complex			0.0462	CXCR4
beta-lactose		chemical - endogenous mammalian			0.0462	MMP9
RBM20	-1.052	other			0.0145	BMPR1A,BVES,CLIC4,DAPK1,EIF4E,HOPX,LARP1B,MSI2,MYOCD,MYOT,TGFB2
ACADVL	-0.15	enzyme			0.0496	PLN,RYR2
DCTN4	-0.388	other			0.0462	CCL5
Til1		other			0.0462	SPP1
TBX20	-0.122	transcription regulator			0.0158	CCL3L3,IL32,IL7
EPOR	0.365	transmembrane receptor			0.0301	IGHG1,SIGLEC1,SOCS3,VCAM1
CTSS	1.717	peptidase			0.00113	CYBA,CYBB,ICAM1,MMP9,NCF2,TNFSF10,VCAM1	329 (18)
N-(1-carbamoyl-2-phenyl-ethyl) butyramide		chemical reagent			0.0478	CD14,SOCS3,TLR2
NFIX	-0.445	transcription regulator			0.00844	CCL8,CHI3L1,CXCL14,IL32,POSTN
Pick1		other			0.000956	ABAT,APOE,BMPR1B,CD74,CD83,DAB2,EDN1,ELN,FGF2,HADH,ICAM1,KALRN,MMP9,PAWR,PTPN11,RAC2,SNHG14,SYK,UCP2
phospholipid		chemical - endogenous mammalian			0.0194	ALOX5,CCL5
Alocasia cucullata root extract		chemical reagent			0.00213	CD14,ITGAM
thiazolidinedione		chemical drug			0.00665	ABCG1,NR4A3,SORBS1,UCP2	336 (17)
MITF-M dimer:BCL2A1 gene		complex			0.0462	BCL2A1
STAT1,3,5 dimer:SOCS3 gene		complex			0.0462	SOCS3
ITGA1	-1.074	other			0.0144	CD36,MMP7,MMP9,PTGS1
FZD2	-0.042	G-protein coupled receptor			0.0283	RUNX2,SPP1
latrunculin B		chemical reagent			0.00528	CNN1,DMD,MYOC,PFN2	139 (7)
itraconazole		chemical drug			0.0496	CD14,TLR2
PRPF4	0.023	other			0.0462	CCL5
pyridoxal		chemical - endogenous mammalian			0.0406	EPM2A,HNRNPDL,KCNT2,MARCHF1,NDUFAF4,PAK3
CHD5	-0.22	enzyme			0.012	PLCL1,ZEB1
EGFL6	1.166	other			0.0462	PTPN11
AEE 788		chemical drug			0.0462	PGR
minodronate		chemical drug			0.0062	CXCR4,ICAM1
DCSTAMP	0.227	other			0.0462	ACP5
DGKE	0.308	kinase			0.0194	GK,ICAM1
KCNK2	0.14	ion channel			0.000916	ICAM1,PECAM1,VCAM1	237 (11)
bafilomycin		chemical - endogenous non-mammalian			0.0199	CCL3,CCL4,CXCL2
mibefradil		chemical drug			0.0283	ITGB2,MYEF2
ZNF184	-0.026	transcription regulator			0.0462	S100A9
HPX	0.029	transporter			0.0123	AGTR1,CD86,ITGAM
Abcb4		transporter			0.0033	CCR1,CXCL14,MMP9,SOCS3,SPP1,TGFB2,TNFAIP3
SOHLH2	0.078	transcription regulator			0.0062	ABCA1,ABCG1
PD 123177		chemical reagent			0.0462	ZEB1
RUNX3:CBFB		complex			0.0462	SPP1
SH3KBP1	0.696	other			0.0158	BCL2A1,CD86,PRDM1
Cd200		other			0.0351	CLEC7A,ITGAL,TLR2
LY96	1.355	transmembrane receptor			0.0199	CCL5,CD86,LY96
SIN3A:ACK685-STAT3 dimer:IL2RG gene		complex			0.0462	IL2RG
conduritol epoxide		chemical reagent			0.0283	CTSZ,SCP2
ULBP1	0.097	transmembrane receptor			0.0496	CCL4,CD83
CALM3	-0.352	other			0.0462	TNFAIP3
LY-2510924		biologic drug			0.0158	CD14,CD300A,TREM1
poly-L-lysine		chemical reagent			0.0384	IL1RN,ITGAM
ROBO4	0.695	other			0.0462	MMP9
GAS7	0.378	other			0.012	RUNX2,SPP1
NKX3-1	-0.055	transcription regulator			0.000864	CA12,CTSB,CTSZ,CX3CR1,ETS1,MMP9,PTPRC,RAMP1,VNN1	228 (10)
EED	-0.134	transcription regulator			0.047	MMP7,NKD1,PPP2R2B,RUNX2,SCIN
orantinib		chemical drug			0.0194	ICAM1,VCAM1
benzoic acid		chemical - endogenous mammalian			0.0384	ITGAM,ITGAX
CD81	-0.04	other			0.0478	CD86,ICAM1,VCAM1
G PROTEIN (complex)		complex			0.0462	CYP1B1
JUND	-0.336	transcription regulator			1.01e-05	C1QB,C3AR1,C5AR1,CCL5,CSTA,CXCL16,CYBB,MMP7,MMP9,NCF2,PLAUR,RUNX2,SERPINB9,SPP1	306 (16)
Cd69		other			0.0412	CCL19,CCL5,TGFB2
Iberiotoxin		chemical reagent			0.0194	ICAM1,VCAM1
Z-DEVD-FMK		chemical - protease inhibitor			0.0496	FCER1G,PDZD2
BX-912		chemical drug			0.0462	ITGAM
U 50488H		chemical reagent			0.0283	CYBB,IL7R
SOX17:CXCR4 gene		complex			0.0462	CXCR4
C8 (complex)		complex			0.0194	ICAM1,VCAM1
HSD17B4	0.06	enzyme			0.0144	ABCD3,ALOX5,CD36,SCP2
Igha		other			0.0462	IGHM
TNFRSF10A	0.327	transmembrane receptor			0.0194	CD14,ITGAM
Ctf2		cytokine			0.0462	SOCS3
theaflavin		chemical - endogenous non-mammalian			0.0496	ICAM1,VCAM1
RGS10	0.605	enzyme			0.047	CCL19,CCR1,IL10RA,ITGAM,ITGB2
ABCA1gene:NR1H2,3:RXR:NCOR:GPS2:TBL1:HDAC3		complex			0.0462	ABCA1
ARHGEF2	-0.074	other			0.0384	EDN1,VCAM1
repertaxin		chemical drug			0.0283	ITGAM,MMP9
chlorine		chemical toxicant			0.0194	ALOX5,ALOX5AP
PON1	-0.026	phosphatase			0.00924	ABCA1,ICAM1,MSR1	264 (14)
Y-320		chemical reagent			0.0496	CXCL2,DMD
Serpina3n (includes others)		other			0.0478	ICAM1,RUNX2,VCAM1
G6PC3	0.076	phosphatase			0.0283	CYBA,CYBB
FAF2	0.103	other			0.0462	NF1
miR-660-3p (miRNAs w/seed CCUCCUG)		mature microRNA			0.012	APOC1,TGFB2
LINC01228		other			0.0462	ABCA1
phosphorothioate oligodeoxynucleotide		chemical - other			0.0062	CCL3,CCL4
inulin		chemical - endogenous non-mammalian			0.000916	IL1RN,TLR2,TLR8	191 (7)
NSD3	0.332	transcription regulator			0.0478	ADAM28,CKB,CXCL5
AZD1981		chemical drug			0.0462	ITGAM
ZDHHC22	0.084	other			0.012	IL7,TNFSF8
xestospongin C		chemical - endogenous non-mammalian			0.0384	ICAM1,MAF
24(S),25-epoxycholesterol		chemical - endogenous mammalian			0.00299	ABCA1,ABCG1,APOE	101 (5)
PU-H71		chemical drug			0.012	JAK2,SYK
FAHD1	0.077	enzyme			0.0462	GLS
INTEGRIN (complex)		complex			0.0158	MMP9,SOCS3,TGFB2
sn-1,2-didecanoylglycerol		chemical - endogenous mammalian			0.0462	ODC1
PSMD4	-0.088	other			0.00177	CD14,CD36,MARCO	218 (11)
MSH2	0.251	enzyme			0.0194	IGHG1,IGKC
2'-fucosyllactose		chemical - endogenous mammalian			0.0462	ICAM1
DEK:TFAP2A homodimer:APOE gene		complex			0.0462	APOE
PMM2	0.073	enzyme			0.0462	ICAM1
C7	1.082	other			0.0194	ICAM1,VCAM1
IQGAP1	0.135	other			0.0295	CXCR4,PGR,THRB
MS4A1	1.411	other			0.0199	CD86,HK2,PRDM1
Traj18		other			0.0496	CCL5,CD86
N-nonyl-1-deoxynojirimycin		chemical reagent			0.0462	SOCS3
NAB2	-0.132	transcription regulator			0.0101	ALOX5AP,FGF2,ID4,TNFSF10
MYL2	-0.045	other			0.00568	ACTN2,CASQ2,FLNC,HK2,RYR2,TPM2
PPIP5K1	-0.131	phosphatase			0.0462	RUNX2
SK1-I		chemical reagent			0.012	ICAM1,TNFSF13B
COL3A1	0.465	other			0.0062	CCL18,IL1RN
NCR2	-0.148	transmembrane receptor			0.0478	CCL4,NR4A3,TYROBP
GSK0660		chemical reagent			0.0384	C1QA,C1QB
leukotriene A4		chemical - endogenous mammalian			0.0462	TNC
ABCA1 inducer compound A		chemical reagent			0.0462	ABCA1
ITGA2B/ITGB3 (complex)		complex			0.0194	MMP9,PLAUR
TNNI3	-0.148	transporter			0.0283	CCL5,CCR1
TCF (family)		group			0.00853	ALDH3A2,ARL4A,CRYBG1,F13A1,ITGA1,MMP7,SAA1,SERPINA1,TOB2,TSPAN8	223 (7)
NKX3-2:RUNX2 gene		complex			0.0462	RUNX2
KRT3	0.286	other			0.0462	PECAM1
CCR5	0.543	G-protein coupled receptor			0.00924	CCL3,CCL4,CCL5	217 (16)
mir-126 (includes others)		microRNA			0.00844	MMP7,MYOCD,POU2AF1,PTPRC,VCAM1
SRT1720		chemical drug			0.0244	HMMR,MMP9,VCAM1
EVL	0.372	other			0.0462	ITGA4
ZDHHC11	0.113	enzyme			0.012	IL7,TNFSF8
BLVRA	-0.274	enzyme			0.00462	C5AR1,CCL5,TNFSF10	217 (7)
MIR143-145a		group			0.0194	CNN1,DMD
narciclasine		chemical - endogenous non-mammalian			0.0496	ICAM1,VCAM1
Acat2/Acat3		enzyme			0.0462	ABCA1
platelet activating factor-C16		chemical - endogenous mammalian			0.00038	ITGAM,PLA2G7,PTAFR
E-64c		chemical - protease inhibitor			0.0462	MAP2
ethyl gallate		chemical - endogenous non-mammalian			0.0062	ICAM1,VCAM1
TRPM7	0.344	kinase			0.000653	CSF1R,CXCR4,IL7,TIAM1,TNFAIP3,TNFRSF11A,VCAM1	322 (16)
Gm13288 (includes others)		cytokine			0.0384	CD83,CD86
Loxl2		enzyme			0.0283	MMP9,PECAM1
ABCC1	-0.554	transporter			0.00462	CYBA,CYBB,NCF2
SLC4A7	-0.488	transporter			0.0462	SLC16A1
RBCK1	0.155	transcription regulator			0.036	CXCL5,CXCR4,ICAM1,TNFAIP3,VCAM1
CCBE1	0.223	other			0.00284	CD74,EPPK1,IL1RN,PTPN6,TNC
JADE2	0.197	enzyme			0.0194	NCF2,S100A9
IC (complex)		complex			0.000916	IL1RN,SOCS3,VCAM1	185 (12)
FCGR2B	1.753	transmembrane receptor			0.0123	CCL3,CCL5,CD86
DEPTOR	1.297	other			0.0158	CCL5,ICAM1,VCAM1
RFX2	0.379	transcription regulator			0.00284	CCL3L3,HLA-DRA,IL32,IL7,TNFSF8
Cxcl1		cytokine			0.0199	CCL5,ICAM1,ITGAM
sudemycin D6		chemical reagent			0.0123	CCL5,ICAM1,TNFSF10
P1,P4-Di(adenosine-5') tetraphosphate		chemical - endogenous mammalian			0.0384	TGFB2,TPH1
fevipiprant		chemical drug			0.0295	PRDM1,PTGS1,SERPINE2
ZNF521	1.027	transcription regulator			0.0101	AIMP1,HMMR,TNFRSF11A,ZNF521
TGAL copolymer		biologic drug			0.00411	CCL5,CD163,IL1RN,P2RX7	304 (13)
SNCG	0.475	other			0.0194	MMP9,PGR
MSX2:RUNX2 gene		complex			0.0462	RUNX2
ABCA1 mRNA:miR-26 RISC		complex			0.0462	ABCA1
SREBP1A,1C:SCD gene		complex			0.0462	SCD
KCNE3	1.047	ion channel			0.00863	BCAT1,FABP5,HTRA4,IGHM,JCHAIN,PRDM1,VSIG4
SWAP70	-0.222	other			0.0496	CD86,ITGAM
GATA2-AS1	0.031	other			0.0214	COL13A1,EDN1,HK2,PECAM1,ROR1
SMARCC1	-0.229	transcription regulator			0.0429	CD163,DMD,IGLL5,IL7R
amoxicillin		chemical drug			0.000916	TLR2,TLR7,TLR8
E2F1:TFDP1,TFDP2:RRM2 gene		complex			0.0462	RRM2
HNRNPA2B1	0.251	other			0.0109	ARSJ,CA12,CEMIP,CP,CPVL,MSRB3,PLCB4,RIMKLB,ROR1,SERPINA1,SRI,ST8SIA4,TGFB2,TLE1
CGAS	0.243	enzyme			0.0238	ARHGAP15,CCL5,CD52,CD74,CTSS,CYBB,MMP12
SOX14	0.106	transcription regulator			0.0121	CXCL5,IL7,TNFSF10,TNFSF8
L-TYPE CALCIUM CHANNEL (complex)		complex			0.00462	ANKH,APOE,ENPP1	162 (7)
fosfomycin		chemical drug			0.0062	CCL5,PTAFR	146 (7)
TXN2	0.218	enzyme			0.012	CYBA,CYBB
RP11_231E61		other			0.0462	RASGRP3
HECTD2	-0.883	enzyme			0.0351	CCL5,PTGS1,SPP1
PX 478		chemical drug			0.0351	HK2,ICAM1,VCAM1
FC-99		chemical reagent			0.012	CD86,TNFSF13B
ZFAS1	0.403	other			0.0244	MMP16,SCD,ZEB1
cariporide		chemical drug			0.0496	HK2,SPP1
TRPC3	-0.092	ion channel			0.0199	JPH1,TRPC1,VCAM1
IL25	-0.05	cytokine			0.0238	ABCG1,CCL3,CCL5,CD74,FGF2,IL7R,NRROS,VCL
WTAPP1		other			0.0462	HAND2-AS1
adenosine dialdehyde		chemical reagent			0.0384	ICAM1,VCAM1
BRAF	-0.393	kinase			0.000812	ADAMTS9,ANO1,ANPEP,CD86,COL14A1,CORO1A,CPM,CSF1R,CTSB,CXCL2,CXCL5,DSTN,EMCN,EPB41L3,FGF2,ICAM1,ITGA8,MAFB,ME1,MGAT4A,MMP12,MMP9,MSI2,PALLD,PLAUR,PYCARD,RHEB,SCD,SERPINE2,SRI,SUSD5,TPM1,TPM2,ZEB1	375 (23)
miR-105-5p (and other miRNAs w/seed CAAAUGC)		mature microRNA			0.0462	TLR2
SOX17:TFAP2C:PRDM1 gene		complex			0.0462	PRDM1
HBB	0.366	enzyme			1.48e-05	ALOX5,CCL3,CCL4,CCL5,CXCL2,CXCL5,ICAM1,IL1RN,IL7,MMP9,PECAM1,PTGER4,TGFB2,TNFAIP3,VCAM1	305 (15)
helenalin		chemical - endogenous non-mammalian			0.0478	CXCL5,MMP9,PRDM1
F ACTIN (complex)		complex			0.0283	CD86,CTSS
PAIP1	-0.655	translation regulator			0.0496	IL1RN,PTAFR
ELASTASE (family)		group			0.0199	ICAM1,MMP12,MMP9
CGP 42112		chemical reagent			0.0384	MAP2,UBE2V2
TAK 733		chemical drug			0.0462	TREM2
SOX10:CDH19 gene		complex			0.0462	CDH19
ZDHHC15	-0.05	enzyme			0.000916	CCL8,IL7,TNFSF8
epothilone B		chemical drug			0.0351	TBC1D1,TNFSF10,TOP2A
KCNN4	0.654	ion channel			0.0199	ACP5,CCL5,MMP9
GRIP1	0.132	transcription regulator			0.0384	FREM1,GRIA2
Mmp3		peptidase			0.0283	MMP7,MMP9
TROPOMYOSIN (family)		group			0.0062	TPM1,TPM2
DNMT1:AcK685-STAT3 dimer:IL2RG gene		complex			0.0462	IL2RG
albendazole		chemical drug			0.0062	ICAM1,MMP12
CBP/IRF1/IRF8/SPI1 (complex)		complex			0.00213	CYBB,NCF2
mannan		chemical - endogenous mammalian			0.0194	CCL18,TLR2
Zn2+		chemical - endogenous mammalian			0.0412	MMP12,MMP9,SLC39A8
PLP2	-0.176	transporter			0.0384	ICAM1,PECAM1
T-TYPE CALCIUM CHANNEL (complex)		complex			0.00213	ANKH,ENPP1	162 (7)
S100A7	-0.048	other			0.0412	CCL3,CCL4,MMP9
Pokeweed Mitogen		chemical drug			0.0462	FGF2
GNA15	0.927	enzyme			0.0022	ADARB1,CP,DAB2,ENPP1,IL1RN,MAP2,NEXN,ODC1,PAWR,PFN2,PRKAA2,SYNE1	243 (7)
PIK3R5	0.825	kinase			0.0462	PIK3CG
15-deoxy-delta-12-14 prostaglandin D2		chemical - endogenous mammalian			0.0462	ITGAM
PSMB4	-0.094	peptidase			0.0462	IGLL5
Asgr1		transmembrane receptor			0.0384	ABCA1,MMP9
UTS2R	-0.083	G-protein coupled receptor			0.0496	ABCA1,MSR1
miR-219a-5p (and other miRNAs w/seed GAUUGUC)		mature microRNA			0.0283	ALOX5,CD14
LAIR1	1.37	other			0.0158	CCL5,PTPN6,TGFB2
JTE-013		chemical reagent			0.0351	ICAM1,ITGAX,VCAM1
HDAC3	0.204	transcription regulator			0.022	ALOX5,CD36,HK2,HP,ICAM1,ME1,MMP12,MMP9,PRDM1,SPP1
TBXA2R	-0.231	G-protein coupled receptor			0.0384	ICAM1,VCAM1
SNHG5	0.134	other			0.0462	ICAM1
IL11RA	-0.725	transmembrane receptor			0.0033	CCL5,ICAM1,MMP12,MMP7,MMP9,POSTN,SOCS3	380 (20)
NUDT6	-0.08	enzyme			0.0462	FGF2
CSF3R	0.402	transmembrane receptor			0.0412	CD14,FCGR1A,ITGAM
PGRMC1	-0.45	transmembrane receptor			0.0283	BCL2A1,PGR
cobalt		chemical toxicant			0.0244	FGF2,ICAM1,PGR
mir-584 (includes others)		microRNA			0.0462	PHACTR1
FCGR1A	2.243	transmembrane receptor			0.00166	FCGR1A,IL1RN,ITGAM,ITGB2	273 (15)
RNA POLYMERASE II (complex)		complex			0.00646	ACP5,BLNK,CA12,CAP2,CCL5,CD14,CD4,CD83,CXCL2,CXCR4,CYP1B1,HP,ICAM1,IL1RN,MMP9,RBBP4,RUNX2,SOCS3,SORBS1,SPP1,TOP2A	256 (7)
LPAR5	0.905	G-protein coupled receptor			0.0384	HAVCR2,MMP9
SRI	-0.719	transporter			0.00462	CASP1,PYCARD,ZEB1	253 (7)
capmatinib		chemical drug			0.00151	BLNK,CLIP1,CNN1,CXCR4,CYP1B1,ITGA11,LMOD1,PTPN11,PTPRJ,RASGRP3	99 (5)
PTPRC	1.481	phosphatase			0.0239	CCL5,CCR1,IGHM,IL7,VCAM1
EFNB2	0.149	kinase			0.0295	IL7R,RUNX2,TIAM1
ELMO1	0.499	other			0.0283	DOCK2,EDN1
ZDHHC17	-0.273	enzyme			0.0194	IL7,TNFSF8
5,6-epoxy-retinoic acid		chemical - endogenous mammalian			0.0462	ITGAX
HZ-A-018		chemical drug			0.0462	RRM2
GSDMB	0.118	transporter			0.012	ALOX5,HK2
LINC00963	-0.158	other			0.0199	CAB39L,CXCR4,IL2RG
adalimumab		biologic drug			0.012	CD86,FCGR2B
empagliflozin		chemical drug			0.0033	CTSS,IGHG1,JCHAIN,NPL,PHACTR1,PTPRJ,TLR2
ARRY-424704		chemical drug			0.0462	TREM2
N(6)-methyl-2'-deoxyadenosine		chemical reagent			0.0462	SOCS3
RAPSN	0.063	other			0.012	JAK2,SOCS3
SC-19220		chemical reagent			0.0462	ICAM1
pidilizumab		biologic drug			0.0462	CXCR4
miR-299a-5p (and other miRNAs w/seed GGUUUAC)		mature microRNA			0.0462	DOK7
epoxyeicosatrienoic acid		chemical - other			0.0384	ALOX5,TNFAIP3
APCS	-0.111	other			0.00299	CD163,FCGR2A,FCGR2B	179 (7)
LY86	1.489	other			0.00462	CD14,CD180,CD86
TNR	0.249	other			0.0462	SLC1A3
PI16	-0.078	other			0.0462	MYLK
LYPLAL1-DT		other			0.0462	PFN2
pentosan polysulfate		chemical drug			0.0062	ABCA1,MMP9
(TP53,TP63):PERP Gene		complex			0.0462	PERP
12-hydroxyeicosatetraenoic acid		chemical - endogenous mammalian			0.00177	ICAM1,PTPRC,VCAM1	365 (23)
NRIP1:NR1H2,3:RXR:NR1H2,3 ligand:SCD gene		complex			0.0462	SCD
miR-202-3p (and other miRNAs w/seed GAGGUAU)		mature microRNA			0.0496	HECTD2,HK2
4-cresol		chemical toxicant			0.0462	ITGAM
PIK3R6	0.181	kinase			0.0462	PIK3CG
(E)-2,3',4,5'-tetramethoxystilbene		chemical drug			0.0462	CYP1B1
IL13RA2	-0.484	transmembrane receptor			0.00462	MMP12,MMP9,VNN1	252 (13)
trans-piceid		chemical drug			0.0194	CASP1,PYCARD
16,16-dimethyl-prostaglandin d2 (15R)		chemical reagent			0.0462	ITGAM
PLAGL2	0.04	transcription regulator			0.0199	CXCL5,IL32,NCF2
ruboxistaurin		chemical drug			0.0283	CYBB,MARCKS
CDC16	-0.262	other			0.0462	SCUBE3
diacylglycerol		chemical - endogenous mammalian			0.0244	CD36,ODC1,UCP2
IER3-AS1	1.66	other			0.0462	IER3
PCSK9	0.054	peptidase			6.04e-24	ADAM8,C1QA,C1QB,C1QC,C3AR1,C5AR1,CAPG,CCL5,CCR1,CD36,CD4,CD53,CD86,CLEC5A,CORO1A,CXCL16,CYTIP,DAB2,ETS1,FCGR1A,GPR34,GPR65,HMGN5,ICAM1,IKZF1,IL10RA,IL2RG,IL7R,ITGAL,JPH2,LST1,MAF,MMP9,MS4A7,MYLK,NABP1,ODC1,PCLAF,PLTP,PTAFR,PTPN6,PTPRC,RGS1,RNASE1,S100A9,SLAMF8,SPP1,TLR2,TNFSF13B,TYROBP,VCAM1	330 (15)
PCYT2	-0.245	enzyme			0.0478	ABCA1,ABCG1,CD36
doxazosin		chemical drug			0.0283	ABCA1,SPP1
NR2C2	-0.37	ligand-dependent nuclear receptor			0.0214	APOE,CD36,IL32,IL7,TNFSF8
PD318088		chemical drug			0.0462	TREM2
1,2,3,6,7,8-hexachlorodibenzodioxin		chemical toxicant			0.0462	IGHM
PLIN2	0.577	other			0.00924	ABCG1,APOE,UCP2	305 (15)
mitoguazone		chemical drug			0.0462	ITGAL
IL8R (family)		group			0.0123	ITGAM,ITGAX,MMP9
betel quid extract		chemical reagent			0.0462	MAP2
ZBTB17	-0.039	transcription regulator			0.0114	CAMK2N1,CEP55,HMMR,IER3,IQGAP3,KIF20A,NUSAP1,ODC1,TOP2A
tocilizumab		biologic drug			0.0351	CCL4,CCL5,ZEB1
Reg3b		other			0.0462	SOCS3
NPLOC4	-0.138	other			0.012	CCL5,TNFSF13B
CYP4A11	-0.193	enzyme			0.00299	ABCA1,MMP9,SGK1
PF-04957325		chemical reagent			0.0462	PGR
R333		chemical drug			0.0462	MAF
DIO1	0.07	enzyme			0.012	SLC16A1,SLC16A3
UGT2B17	-0.038	enzyme			0.0496	ABCG1,SLC16A6
opaganib		chemical drug			0.012	APOE,MAP2
PSMB7	0.4	peptidase			0.0462	IGLL5
ALKBH1	-0.036	enzyme			0.0244	CNN1,RUNX2,SPP1
CLEC2D	0.413	transmembrane receptor			0.00213	CD83,CXCR4
picolinic acid		chemical toxicant			0.0062	CCL3,CCL4
NECTIN2	0.449	transmembrane receptor			0.0462	TREM2
BV6		chemical reagent			0.0199	CCL5,CD83,CD86
alpha-tocopherol succinate		chemical drug			0.0496	FGF2,VCAM1
CREB3L4	0.045	transcription regulator			0.0194	ANKH,AQP9
prostaglandin A2		chemical - endogenous non-mammalian			0.0199	ICAM1,NR4A3,VCAM1
MIR320 (family)		group			0.00462	EDN1,EMILIN2,MMP9
CD69	0.503	transmembrane receptor			0.0384	S100A9,SOCS3
KLK10	-0.085	peptidase			0.00213	ICAM1,VCAM1
Glucocorticoid ligand:NR3C1:RUNX2 gene		complex			0.0462	RUNX2
amphotericin B		chemical drug			0.0199	CCL4,IL1RN,SPP1
silymarin		chemical drug			0.0478	ICAM1,MMP9,TNFSF10
P2RY4	0.07	G-protein coupled receptor			0.00299	ICAM1,MMP9,VCAM1	188 (12)
ETS1-AS1	0.125	other			0.0462	ETS1
GNMT	-0.142	enzyme			0.0384	ABCA1,ABCG1
RSRC2	-0.222	other			0.0462	SCIN
SCX		transcription regulator			0.0295	POSTN,SPP1,TNC
probucol		chemical drug			0.0351	CYBA,CYBB,VCAM1
BMAL1:CLOCK,NPAS2:CRY1 gene		complex			0.0462	CRY1
miR-934 (miRNAs w/seed GUCUACU)		mature microRNA			0.0462	PTPN11
CD164	-0.46	other			0.0462	CXCR4
SOX18	0.634	transcription regulator			0.0496	MCAM,VCAM1
pomalidomide		chemical drug			0.0478	CCL3,IKZF1,SOX6
pyrophosphate		chemical - endogenous mammalian			0.00462	ANKH,ENPP1,SPP1
CCX771		chemical reagent			0.00462	CXCR4,PECAM1,SELPLG	206 (11)
TCF3-PBX1		fusion gene/product			0.0351	ARL4C,HK2,SYK
GATA5	0.089	transcription regulator			0.0199	ARHGAP9,EDN1,PGR
norisoboldine		chemical - endogenous non-mammalian			0.0283	ACADL,MMP9
SAMD4B	0.149	other			0.0462	NANOS1
IL1RL2	0.023	transmembrane receptor			0.0478	CD83,CXCL2,MMP9
BQ-788		biologic drug			0.00462	AQP9,EDN1,MCAM	236 (7)
MYOC	-0.996	other			0.00622	CARD10,DAB2,DLG1,PGR,PLXNC1,PTGER4,RGS17,RUNX2,SPP1,TCEAL7	319 (17)
PAPPA	0.257	peptidase			0.0194	ABCA1,ABCG1
CAMP-GEF (family)		group			0.0384	CXCL5,CYP1B1
miR-142-5p (and other miRNAs w/seed AUAAAGU)		mature microRNA			0.0123	MMP9,PIK3AP1,SRI
IL34	0.31	other			0.0462	CSF1R
JWH-015		chemical reagent			0.0283	CCR1,ICAM1
H4C1-6/8-9/11-16 (family)		group			0.0462	SCD
VWA8	-0.426	enzyme			0.0462	THRB
RSL3		chemical reagent			0.000358	ADPRHL1,ALOX5,ALOX5AP,AMPH,CASP1,CD74,CXCR4,SYK,TNFAIP3
nucleoside		chemical - endogenous mammalian			0.0462	ITGAM
FGF19	0.026	growth factor			0.00478	APOE,CD36,FABP5,FBP1,IL1RN,MCAM,MMP12,PEG3,SGK1	238 (13)
1-((2-chlorophenyl)diphenylmethyl)-1H-pyrazole		chemical reagent			0.0158	ACP5,MMP9,PGR
SF1	0.166	transcription regulator			0.00299	CNN1,ICAM1,VCAM1
ZDHHC20	-0.387	enzyme			0.012	IL7,TNFSF8
SERPINB8	0.053	other			0.0462	ITGAX
JAK (family)		group			0.0394	CD209,CD83,MMP9,PTGER4,SOCS3
IDH2	0.172	enzyme			0.00863	CD52,CTPS1,HLA-DMA,LST1,RAMP1,TGFB2,ZEB1
hydroxamic acid		chemical - other			0.0462	CXCR4
TNK1	0.217	kinase			0.0158	RAP1A,TLR8,TNFSF10
GLRX	0.682	enzyme			0.0283	FGF2,ICAM1
C25-140		chemical reagent			0.012	ICAM1,TNFAIP3
LDL/CHOLESTEROL (complex)		complex			0.0283	CXCR4,ICAM1
2-cyclohexen-1-one		chemical - endogenous non-mammalian			0.012	ICAM1,VCAM1
FLT3	-0.185	kinase			0.0185	CSF1R,CYBA,CYBB,IL31RA,IL7R,PTPN6,ZNF521
ARPC1B	0.45	other			0.0462	VSIG4
PD173955		chemical drug			0.0462	PLAUR
OSTM1	-0.288	other			0.00115	ACP5,IRF8,MAFB,PRDM1
zinc gluconate		chemical drug			0.0194	HK2,ODC1
TAF4B	0.154	transcription regulator			0.0072	IER3,IGHM,JCHAIN,SPP1,TNFAIP3
[truncated: 222 more rows]
