# Supplementary material for: Endothelial MerTK impairment accelerates the development of atherosclerosis
Source: Redox Biol. 2025 Sep 11;87:103861. doi: 10.1016/j.redox.2025.103861 (PMC12628026; doi:10.1016/j.redox.2025.103861)
Supplement: Multimedia component 1 [file mmc1.zip › Supplement data/Proteomics in AA/IPA format/Comparision/Comparision analysis-canonical pathways.xls]

## Sheet: Sheet0
© 2000-2025 QIAGEN. All rights reserved.
Canonical Pathways	Updated Proteomics-IPA format-HFD 2M AA ECMerKO vs Flox - 2025-03-07 08:18 AM	3- atherosclerosis [aorta] NA CMP_ckHSOYUqU4ic	4- atherosclerosis [aorta] NA CMP_vOcWhcD4rOLk	7- atherosclerosis [aorta] NA CMP_Rvm3t858gPeo	8- atherosclerosis [aorta] NA CMP_I3FNY2ilGPYM	21- atherosclerosis [aorta] NA CMP_CTtNehHyXKgd	20- atherosclerosis [aorta] NA CMP_GJ6Fs9Oo9osL	2- atherosclerosis [aorta] NA CMP_MToofiTDMtxi	2- atherosclerosis [aorta] NA CMP_7ym4dlpKMoKs	6- atherosclerosis [aorta] NA CMP_kplAZ21kAllP	24- atherosclerosis [aorta] NA CMP_I4YzR4eT1K2r	5- atherosclerosis [aorta] NA CMP_wI600H3ALvA7	2- atherosclerosis [aorta] NA CMP_OEkcJYZWVInc	19- atherosclerosis [aorta] NA CMP_ujRjt7XjNWqY	1- atherosclerosis [aorta] NA CMP_QNA489a6316v	22- atherosclerosis [aorta] NA CMP_j13s8fMql4l4	23- atherosclerosis [aorta] NA CMP_G2C5o1Lau1XD
Neutrophil degranulation	4.745	1.029	2.655	1.147	6.272	7.208	5.014	8.602	7.62	7.55	2.236	3.273	-2.683	3.273	2.359	4.768	0.333
Phagosome Formation	4.064	0.626	0.962	3.703	5.612	4.817	4.914	5.166	5.857	4.389	-0.894	0.973	-2.785	0.302	1.46	2.874	-1.387
Pathogen Induced Cytokine Storm Signaling Pathway	-0.577	2.646	2.668	1.886	5.376	5.571	3.162	5.864	4.914	4.718	N/A	1.915	0	1.225	3.273	1.667	-0.378
Neuroinflammation Signaling Pathway	-0.655	2.887	2.668	2.121	3.266	5.014	2.828	4.642	4.2	4.536	-0.447	2.714	1.414	0.378	2.183	0.905	-2.449
Communication between Innate and Adaptive Immune Cells	-2.449	N/A	2	N/A	3.162	1.698	-0.816	3.153	5.099	3.674	N/A	8.246	4.796	6.164	1.342	N/A	N/A
Mitochondrial Dysfunction	4.444	4.333	4.621	3.307	4.359	4.379	-0.707	0.816	0	-0.447	1	-1	1.265	-1.89	-3.024	-5.397	1
Cell surface interactions at the vascular wall	2.294	1.414	2.111	1.342	4.583	4.796	2.53	3.9	4.146	4.146	N/A	1.89	-0.378	2.53	3.051	2.646	N/A
S100 Family Signaling Pathway	1.604	2.646	0.928	3.395	4.621	4.276	3	3.539	5.308	4.45	0	0.845	-0.756	0.457	2.268	1.715	-0.258
Leukocyte Extravasation Signaling	2.694	1.387	1.941	3.162	3.266	4.264	3.606	4.315	3.8	3.545	-2	-0.333	0.632	1.667	1.414	0.632	1
Dendritic Cell Maturation	1.147	2.646	1.897	1.342	3.9	4.082	2.449	4.69	4.359	3.273	N/A	1.897	1.414	2.333	1.732	0.333	N/A
Immunoregulatory interactions between a Lymphoid and a non-Lymphoid cell	0.302	N/A	0.816	1.633	3.638	4.123	2.828	4	4.472	1.877	N/A	3.317	1.633	2.646	3	3.162	N/A
Role of Macrophages, Fibroblasts and Endothelial Cells in Rheumatoid Arthritis	1.667	3.411	3.962	1.508	3.212	2.744	1.414	3.651	3.674	3.536	N/A	3.153	-0.333	2.668	1.213	0.728	-0.447
Molecular Mechanisms of Cancer	4.715	1.859	1.061	1.809	4.355	3.457	2.673	3.571	4.423	3.414	0.5	-0.174	-1.915	-1.121	0.539	1.067	-0.471
Role of Osteoclasts in Rheumatoid Arthritis Signaling Pathway	3.55	2.668	2.496	1.265	4.111	5.048	2.828	3.528	4.041	3.795	N/A	-0.392	0.816	0	1.886	0.333	0.333
Role of Chondrocytes in Rheumatoid Arthritis Signaling Pathway	1.069	1.667	2.53	2.828	3.357	4.264	2.236	4.123	3.606	4.146	N/A	1.134	N/A	1.414	1.508	2.236	N/A
Respiratory electron transport	-5.657	-4.243	-4.69	-4.811	-3.742	-4.243	N/A	N/A	N/A	N/A	N/A	N/A	N/A	N/A	3.051	5.385	N/A
Multiple Sclerosis Signaling Pathway	-0.229	2.333	3.357	2.828	4.359	3.545	2	4.082	3.153	2.858	N/A	1.387	-0.707	1.89	1.387	1.633	N/A
Macrophage Classical Activation Signaling Pathway	2.668	2.449	2.324	2.121	3.207	3.273	1.342	3.13	3.606	4.025	N/A	2.333	1	2	-1.633	0.447	N/A
Irritable Bowel Syndrome Signaling Pathway	1.155	0.535	2.714	2.333	3.838	4.596	2.333	4.158	4.146	4.382	N/A	1.279	0	2.668	0.832	-0.333	N/A
Oxidative Phosphorylation	-5.745	-4.123	-4.796	-4.379	-3.317	-4	N/A	N/A	N/A	N/A	N/A	N/A	N/A	N/A	3.162	5.568	N/A
Pulmonary Fibrosis Idiopathic Signaling Pathway	3.212	1.633	0.832	1.5	4.867	4.382	1.89	3	2.683	2.335	0.707	-1.4	1.155	-1.091	2.668	1	-0.302
TREM1 Signaling	2.121	N/A	2	2	3.464	3.873	2	3.742	3.606	3.873	N/A	3	N/A	2	1.633	1.342	N/A
Tumor Microenvironment Pathway	2.982	1.667	2.496	1.89	3.9	4.426	1.89	3.153	3.638	3.4	N/A	0	0	1.134	3	0.302	-0.447
Hematoma Resolution Signaling Pathway	-2.897	-2.828	-3.9	-4.796	-3.024	-2.121	-1.414	-1.606	-1.225	-2.043	N/A	-0.632	-1	-1.667	-0.471	3.441	0.816
Role of Osteoblasts in Rheumatoid Arthritis Signaling Pathway	-1.265	-1.387	2.53	1.89	2.449	2.556	1.667	3.138	3.3	4.017	N/A	0.5	1.633	2.324	2.183	1.941	N/A
Colorectal Cancer Metastasis Signaling	2.294	1.604	0.577	1.667	3.771	3.71	2.236	3.638	3.638	3.71	N/A	0.302	0.816	0.333	2.138	2.309	0
Activin Inhibin Signaling Pathway	0.5	1.897	1.732	2.828	4.025	3.273	1.633	3.638	3.578	2.84	N/A	3	0.333	2	0.277	1	N/A
CREB Signaling in Neurons	3.78	1.342	0	2.53	3.333	2.959	2.236	1.89	3.411	3.307	0.707	0.5	-1.706	-1.134	1.414	1.633	-0.577
FAK Signaling	3.479	1.46	1.347	1.768	4.143	3.618	1.897	2.469	4.747	1.457	0	0	-1.671	-1.219	0.626	1.877	-0.535
TRIM21 Intracellular Antibody Signaling Pathway	0.229	0.816	-0.707	N/A	1	-0.632	-2	0.905	3.9	3	N/A	7.685	4.379	5.667	-1.134	N/A	N/A
Systemic Lupus Erythematosus in B Cell Signaling Pathway	2.858	1.807	2.5	1.89	3.578	2.191	1.134	2.874	3.138	2.502	N/A	2.496	2.333	1.134	-0.707	-0.277	N/A
Nuclear Cytoskeleton Signaling Pathway	4.523	3	2.309	3	3.317	2.673	1.265	2.673	2.121	0.905	0	0	-1.604	-0.728	-1.886	1.414	N/A
Degradation of the extracellular matrix	2.673	2.714	2	1.414	3.606	3.742	2.236	3.317	3.162	2.5	N/A	0.707	N/A	0.577	2.333	N/A	N/A
Lung Ionic Balance Signaling Pathway	1.961	0.775	-1	1.808	3.413	2.667	2.236	1.976	3.8	3.667	0.707	0	-2.4	-1.961	0.535	1.886	0
HIF1α Signaling	2.475	0.302	1.604	1.387	3.13	2.837	2.714	4	3.128	3.441	N/A	-0.632	0	0.816	2.138	0.728	-1.414
Serotonin Receptor Signaling	3.845	0.87	0.667	2.449	3.266	2.535	3	4.041	1.964	1.671	-0.832	0	-2.214	-0.507	0.426	-0.557	-1.897
Integrin cell surface interactions	1.89	2.646	2.236	0	4.426	4.359	1	2.53	3.317	2.065	N/A	-1.508	0	-0.277	3	1	0.447
Actin Cytoskeleton Signaling	4.003	0	1.941	3.464	2.121	3.162	3.873	1.414	2.646	1.667	-2.121	0	-1.732	1.606	0.632	-0.302	0
Ion channel transport	2.132	0.816	2.714	3.207	2.828	2.53	3.162	2.333	1.265	2.333	0	2.138	-1.387	1.698	-0.707	0.577	-0.447
Class I MHC mediated antigen processing and presentation	2.402	2.6	0.447	1.732	1.807	3.153	2.309	4.025	2.683	2.183	-1.414	1	0	1.155	-2.324	-0.5	-0.447
Pulmonary Healing Signaling Pathway	2.4	2.309	2.309	2.333	2.668	2.982	2.121	3.638	3.051	1.606	N/A	0	0.632	0	1.667	2.333	N/A
Interleukin-4 and Interleukin-13 signaling	-0.333	1.89	2.333	-1	3.3	3	1.633	2.668	3.273	2.837	N/A	1.633	1.89	1.414	2.111	0.707	N/A
Myelination Signaling Pathway	5.217	1.4	0	1.265	3.578	2.236	2.333	2.496	1.897	2.138	0.447	-0.378	-1.732	-0.333	2.111	0.535	-1.897
Parkinson's Signaling Pathway	1.387	2.556	1.372	3.528	4.315	2.611	0.707	1.213	1.732	2.294	N/A	1.604	0.5	1.147	-0.471	-3.128	-1.265
Neutrophil Extracellular Trap Signaling Pathway	-2.151	-1.976	-2.667	-1.372	-0.535	0.59	2.111	3.307	2.874	2.082	0	2.414	-0.333	2.236	0	3.888	-1.134
Integrin Signaling	4.217	0.905	1.89	2.121	2.887	3.162	2.53	2.309	2.53	1.265	-1.667	-0.535	-1	1	-0.905	-0.277	-0.447
Hepatic Fibrosis Signaling Pathway	1.857	1.4	3.53	1.698	3.8	2.646	2.982	3.272	2.683	1.512	-2	0	-0.243	1.147	0.2	0.218	-0.333
Role of Tissue Factor in Cancer	2.828	1.732	0.905	1.508	3.5	3.357	2.333	3.207	2.673	2.887	N/A	0.447	0.775	0	1.134	0	-2
Cardiac Hypertrophy Signaling (Enhanced)	4.714	0.2	0.174	1.8	3.922	2.475	2.496	3.266	1.414	2.041	1.414	1.706	-1.4	0.209	0.535	0	-1.342
Fcγ Receptor-mediated Phagocytosis in Macrophages and Monocytes	2.5	1.134	1.633	2	2.53	3.317	3.162	4.359	2.887	2.309	N/A	0	-1	1	0.378	0.707	N/A
Synaptogenesis Signaling Pathway	4.459	0.688	1.342	2.668	2.324	1.604	2.236	1.732	2.714	0.832	2.121	-0.632	-2.887	-1.414	-0.5	-0.535	0
Sertoli Cell-Sertoli Cell Junction Signaling	3.394	2.065	2.673	2.333	2.53	2.84	3	1.732	2.714	1.508	0	1	-1.134	0.243	0	0.447	-0.816
NOD1/2 Signaling Pathway	1.291	2.828	2.309	0.333	3.207	3.3	2.236	2.324	3.153	3.9	N/A	1.667	N/A	0.816	-0.378	0.447	N/A
IL-8 Signaling	2.556	1.606	1.604	0	2.324	4	2.333	4.359	3.3	2.673	N/A	0	N/A	0.816	0.905	1.604	N/A
IL-33 Signaling Pathway	2.357	1.667	0.775	1.633	3.317	3.051	N/A	2.324	3.606	3.5	N/A	1.342	N/A	1.342	1.941	1.134	N/A
NF-κB Signaling	2.84	2.5	0.277	1.414	3.5	3.742	2	4.025	2.324	2.668	N/A	0.816	N/A	N/A	-1.414	0.378	N/A
Glycation Signaling Pathway	1.768	1.698	1.147	1.633	1.414	3.4	1.667	3.3	2.065	3.4	N/A	2.5	0.577	1.508	0.258	-0.302	-1.134
LXR/RXR Activation	-1.342	N/A	-0.378	-3.464	-1.291	-2.84	-0.816	-2.496	-2.309	-2.668	N/A	-1.414	-5.099	-2	1.633	0	N/A
Mitochondrial protein degradation	-4.49	-3.9	-3.771	-3.606	-2.828	-1.89	N/A	N/A	N/A	N/A	N/A	N/A	N/A	N/A	2.84	4.359	N/A
Atherosclerosis Signaling	-1.604	N/A	-0.333	-1.155	1.886	3.441	2.449	3.317	2.5	2.324	0	-0.333	-2.357	0	3.357	2.449	N/A
HER-2 Signaling in Breast Cancer	3.157	2.5	2.524	2.714	2.673	3.357	1.134	1.732	2.53	0.905	N/A	-1	0	-1	-0.277	-2	N/A
Response to elevated platelet cytosolic Ca2+	-0.539	1.265	0.333	-0.905	3.71	2.84	1	2.714	2.714	3	N/A	-0.816	-2.858	-0.707	2.309	1.667	N/A
Complex I biogenesis	-4.583	-3.464	-4.025	-3.873	-3	-2.646	N/A	N/A	N/A	N/A	N/A	N/A	N/A	N/A	1.342	4.123	N/A
Eicosanoid Signaling	3.795	1.342	0	0.333	2.828	2.673	2.236	2.5	2.496	1	0.447	-1.89	-1.387	-2.111	0.577	1.291	N/A
Wound Healing Signaling Pathway	1.671	0.905	2.53	1	3.651	3.922	1	3.207	1.508	2.746	N/A	0	1.134	0.243	1.732	0.707	-0.816
Complement cascade	-2.714	N/A	2.121	2	2.111	1.667	N/A	3.162	2.496	2.828	N/A	2	-2.309	N/A	1.342	2	N/A
Class A/1 (Rhodopsin-like receptors)	-1.414	0	0	2.268	2.132	2.353	0.816	1.706	3.9	3.53	-0.447	1.886	-1.807	0	1.265	1.508	-1.633
Th1 Pathway	N/A	N/A	1.89	N/A	2.121	3.051	2.449	4	2.309	1	2	1.89	N/A	2	2.236	1.667	N/A
Collagen degradation	1.897	1.633	N/A	1.134	3.71	3.742	2	3	2.714	1.698	N/A	-0.832	N/A	-0.302	2.714	N/A	1
PI3K Signaling in B Lymphocytes	3.128	1.89	2.53	N/A	3	3.207	N/A	3.051	2.714	2.53	N/A	2.236	N/A	N/A	1.342	-0.447	N/A
IL-17 Signaling	2.138	1.667	2.121	1.342	3.162	2.236	2	1.897	2.333	3.153	N/A	1.414	N/A	1.89	0.333	0.378	N/A
TEC Kinase Signaling	1.291	1.414	1.897	2.236	2.53	3.162	3	4.123	2.111	1.387	N/A	-0.816	N/A	-0.447	1	0.632	N/A
Striated Muscle Contraction	2.294	N/A	N/A	4.243	N/A	N/A	4.243	N/A	N/A	N/A	-3.162	2.714	-2.309	4.359	N/A	-2.449	N/A
RHO GTPase cycle	1.26	0.283	1.667	0.302	1.291	3.153	2.714	2.414	1	2.84	1.807	-1.508	-0.229	-1.387	-2.268	-0.898	0.707
Glutaminergic Receptor Signaling Pathway (Enhanced)	3.667	-0.243	-0.894	2.673	2.496	1.604	3	2.138	1.667	-0.471	1.134	-0.577	-2.985	0	-0.258	-0.894	-1
Breast Cancer Regulation by Stathmin1	2.333	0.378	0	0.973	2.535	2.744	1.89	1.732	2.858	3.053	0.333	0.832	-1.46	-1.091	0.894	1.961	-0.632
Production of Nitric Oxide and Reactive Oxygen Species in Macrophages	-0.816	2.333	0.632	-1.265	2.138	3.5	1.897	4.123	1.698	2.357	N/A	-0.447	-2.5	N/A	0	0.905	-1
Fcgamma receptor (FCGR) dependent phagocytosis	2	1.732	2.828	1.342	2.828	2.121	2.236	3.317	3.464	1.508	N/A	N/A	0.447	1	-0.333	0.378	N/A
NAFLD Signaling Pathway	-0.728	1	0.277	2.121	3.5	3.272	1.342	2.982	2.5	3.13	N/A	1.414	0.905	1	0.775	0.577	N/A
Extracellular matrix organization	4.131	1.667	N/A	0.333	3.922	3.606	N/A	N/A	1.342	0.577	N/A	-2.673	0	-2.183	3	2	N/A
Estrogen Receptor Signaling	3.677	0.898	-0.626	0.832	2.5	2.236	1.508	3.051	2.496	2.183	0.378	0	-0.5	1.291	1.342	0.894	0.447
MHC class II antigen presentation	1.414	3.464	3.051	0	1.633	2.333	N/A	3.742	2.714	2.828	N/A	N/A	-1	-1	0	1.633	N/A
G-Protein Coupled Receptor Signaling	4.143	0.186	-0.18	2.16	2.401	2.655	2.714	1.671	3.272	2.667	0	0.756	-1.095	0	0.655	0.18	0
Pyroptosis Signaling Pathway	0	2.236	1.342	1.89	3.162	3.742	2	3.317	2.53	3.162	N/A	1.342	N/A	N/A	N/A	N/A	N/A
Opioid Signaling Pathway	3.087	0.577	-0.728	3.638	0.378	1.667	2.449	1.387	1	-0.632	N/A	1.897	-0.832	1.897	2.111	-1.155	-1
Semaphorin interactions	1.633	0.447	2.236	1.342	2	2.449	1	2.236	0.816	1.633	N/A	-2.449	-1.342	-2.828	-1	0.816	N/A
Glycosaminoglycan metabolism	2.496	1.897	1.069	N/A	2.887	4.243	N/A	3.051	2.828	3.207	N/A	0.447	N/A	-0.816	0.707	-0.378	N/A
HEY1 Signaling Pathway	0.816	2.333	0.447	-0.378	2.333	1.732	1.134	3	1.604	2.111	2.449	-0.707	0.816	0.707	0.632	2.111	-0.447
Regulation of the Epithelial Mesenchymal Transition by Growth Factors Pathway	2.4	1.265	1.667	1	2.53	3.317	1	2.828	1.134	3	N/A	0.447	-1.342	-0.378	0.378	0	-1
Signaling by VEGF	2.294	0.775	1.667	-1.134	2.121	2.828	2.121	2.828	3	2.828	N/A	N/A	0	N/A	0.577	1.508	N/A
Assembly of collagen fibrils and other multimeric structures	2.53	1.89	N/A	1.414	3.71	3.606	N/A	2.236	2.449	1.387	N/A	-0.905	N/A	-0.632	2.828	N/A	N/A
BBSome Signaling Pathway	0.258	0.243	-1.291	2.043	1.961	1.512	2.236	0.943	2.236	2.502	0.707	0.277	-2.5	-1.342	-1.091	-1.512	0.905
Chaperone Mediated Autophagy Signaling Pathway	1.151	0.218	2.132	-2.138	-0.832	-1.069	-1	-2.4	-1.606	-4.041	N/A	-0.577	1.265	-1	-2.138	0.577	-1.342
IL-4 Signaling	4.491	1.897	0.707	0	3.838	3.273	N/A	0.728	2.309	-1.219	N/A	-0.535	0.832	-1.265	1.604	-0.378	-0.378
Endothelin-1 Signaling	3.272	1.941	0	N/A	1.667	3.162	2	3.051	1.414	0.832	1	0.816	-2	0.816	1.342	0	N/A
B Cell Receptor Signaling	3.53	1.89	1	1	3	2.496	0.447	2.668	1.807	1.941	N/A	1.633	1	N/A	-0.447	0.333	N/A
Signaling by Rho Family GTPases	3.244	0.471	1.155	2.121	1.89	2.53	3.317	2.53	1.414	0.632	0.632	0.258	-1	0.5	-0.832	-0.632	0
G alpha (i) signalling events	0.632	1.134	0	1.213	1.941	3.5	2	1.698	2.673	2.524	-1	1	-1.387	-0.258	0.535	1.508	0
Role of NFAT in Regulation of the Immune Response	3.838	-0.378	0.707	N/A	2.828	2.714	N/A	3.873	2.714	0	N/A	1.89	0.816	N/A	1.89	-1.342	N/A
Insulin Secretion Signaling Pathway	3.429	1.698	-1.147	2.309	2.333	1.508	1.134	2.496	1.414	0.707	N/A	1.414	-1.265	0.333	0.277	-0.535	-0.816
FXR/RXR Activation	0.229	-1.633	-2.183	-2.449	-2.111	-1.606	N/A	-1	-1.508	-2.357	N/A	-2.121	-0.243	-2.236	1.069	0.707	-1.342
p70S6K Signaling	3.545	2.53	1.667	N/A	1.633	2.333	N/A	3.317	1.89	1.633	N/A	2.236	-0.447	N/A	-1	-0.447	N/A
Plasma lipoprotein assembly, remodeling, and clearance	-1.069	0.447	0	-2.646	-0.378	1.508	1.633	2.828	1.134	1.897	N/A	0	-3.873	N/A	2.53	2.236	-0.447
ILK Signaling	2.53	0.378	0.333	2.714	1.89	2.887	2.84	1.414	0.333	2.111	-2.236	0.258	0	1.964	0	0.277	0.447
PPAR Signaling	-2.324	-2.236	-3	-0.816	-2.121	-2.828	N/A	-2.646	-2	-2.646	N/A	N/A	N/A	N/A	0.816	-1	N/A
GP6 Signaling Pathway	1.706	2.449	N/A	-0.447	3.128	3.742	N/A	3.207	2.111	1.147	N/A	-1.155	-0.447	-1	1.89	0	0
HOTAIR Regulatory Pathway	1	0.632	0.333	1.342	2.887	2.309	1.633	2.111	2.324	2.138	N/A	0.333	1.414	0.905	2.309	0.447	N/A
Interleukin-10 signaling	N/A	N/A	2.646	N/A	3	3.873	N/A	3.162	3.162	4	N/A	2.236	N/A	N/A	N/A	N/A	N/A
T Cell Receptor Signaling	2.858	0.333	0	N/A	3	2.887	2.121	1.877	1.897	-3.053	N/A	N/A	3.051	N/A	1	0	N/A
Interferon gamma signaling	0.277	1	2.828	N/A	2.449	3	N/A	3.873	3.742	2.887	N/A	0	0.707	N/A	1.265	N/A	N/A
Oxytocin Signaling Pathway	4.45	0	-0.655	1.732	0.707	1.604	2.887	1.414	0.447	0.832	-1.342	0.775	-1.886	1.225	1	-0.577	-0.447
Role of Pattern Recognition Receptors in Recognition of Bacteria and Viruses	0	N/A	2.53	N/A	2.714	3.464	N/A	3.771	3.051	2.887	N/A	2	N/A	N/A	1	0.447	N/A
C-type lectin receptors (CLRs)	3.674	0.707	0.535	N/A	2.449	2.236	2.236	3.162	1.667	3	N/A	0.816	N/A	1	-0.378	N/A	N/A
Xenobiotic Metabolism PXR Signaling Pathway	-1.706	-2.138	-3.128	1.667	1.633	0	N/A	0	2.236	1.414	N/A	N/A	-3.606	N/A	-0.302	1.633	-2.236
IL-6 Signaling	2.558	1.633	2.714	1	2.121	2.496	N/A	2.333	1.414	2.333	N/A	1	N/A	1	0.378	0.707	N/A
Sirtuin Signaling Pathway	0.729	2.043	1.915	3.873	2.714	1.604	0.816	N/A	-0.707	0	N/A	-0.447	-1.897	-0.816	-0.905	-0.962	2.236
Cilium Assembly	1.706	2	1.155	-1.342	-2.236	N/A	N/A	N/A	-3.357	N/A	N/A	N/A	1	N/A	-3.8	-4.025	1
Orexin Signaling Pathway	4	1.342	-0.775	0.302	1.265	0.277	1.342	2.111	0.378	-1.604	2	-1.897	-1.941	-0.832	0.277	0.277	1
Sheddase Signaling Pathway	1.225	1.606	0.905	0.333	0.686	1.8	0.632	2.524	2.294	2.746	N/A	1.698	0.632	1.886	0.894	1.732	0
Gα12/13 Signaling	2.887	0.816	2.121	1	0.816	1.941	1.89	2.121	1.342	3	N/A	0.632	-1	1.508	-0.447	0	N/A
ISGylation Signaling Pathway	0.5	0	N/A	N/A	3.317	3.464	1	4.025	3	2.828	N/A	2	N/A	N/A	0.816	0.447	N/A
RAC Signaling	3.545	0.632	2.121	N/A	2.236	2.646	2.236	3	2.236	1.342	0	N/A	0	N/A	-1.342	0	N/A
Macrophage Alternative Activation Signaling Pathway	0	0.378	-0.5	-0.816	1.387	0.426	2.449	1.964	2.558	1.147	N/A	2.324	0	2.714	2.111	2.53	N/A
Acute Phase Response Signaling	0.756	0.707	2.84	1.265	2.333	2.309	N/A	2.828	2.111	2.333	N/A	1	-1	0	0	1.633	N/A
Signaling by the B Cell Receptor (BCR)	1.877	-0.447	0	N/A	2.646	2.646	N/A	3.606	3.317	2.828	N/A	2.333	N/A	N/A	0	1.342	N/A
Transcriptional regulation by RUNX1	2.683	1	0.333	N/A	2.236	2.121	N/A	3.464	2.449	1.633	N/A	1	0.447	N/A	-1.414	2.236	N/A
Granzyme A Signaling	3.771	2.111	3.5	3.742	2.496	1.89	N/A	N/A	N/A	N/A	N/A	N/A	0	N/A	N/A	-3.464	N/A
PKCθ Signaling in T Lymphocytes	3	1.342	0.378	N/A	2.236	2.449	1	3.317	2.333	-0.577	N/A	N/A	2	N/A	1.89	-0.447	N/A
Xenobiotic Metabolism CAR Signaling Pathway	-2.414	-1.732	-2.357	0.707	1.633	-0.302	N/A	0	2.236	1.89	N/A	1	-2.887	N/A	-0.816	1.342	-1.633
Intra-Golgi and retrograde Golgi-to-ER traffic	3.024	3.128	2.324	0.447	0.707	1	N/A	2	1.342	N/A	N/A	N/A	-1.604	-1.89	-3	-0.447	0
Cyclophilin Signaling Pathway	1.897	1.069	1.698	0	1.213	3.13	0.707	2.138	2.84	2.132	N/A	0.707	0.832	0.816	0.229	1.069	0.378
Dilated Cardiomyopathy Signaling Pathway	-0.649	0.333	-1.134	-2.4	N/A	-1.342	-3.638	N/A	N/A	-1	2.496	-0.943	1.5	-1.877	1.414	2.111	N/A
Mitotic Prometaphase	3.272	2.183	1.291	-0.447	N/A	1	N/A	1.89	-2.121	N/A	N/A	N/A	2.828	N/A	-1.606	-1.89	2.236
Regulation of Insulin-like Growth Factor (IGF) transport and uptake by IGFBPs	-0.471	1.667	2.111	-0.816	2.496	2.111	N/A	0	0.707	2.333	N/A	-0.378	-4.082	-1.265	2.309	N/A	N/A
Autism Signaling Pathway	0.333	1	-0.218	1.667	3.873	1.46	1.667	1.732	3	1.46	N/A	0.707	-0.258	2	-0.277	0.277	-0.816
Phospholipase C Signaling	2.466	1.155	1.508	1.342	1	2.309	1	3.464	0.302	0.535	0	0.905	1.633	2.333	0	-0.632	N/A
Neuropathic Pain Signaling in Dorsal Horn Neurons	2.84	1.134	0	2.646	1.89	2.121	N/A	2.646	1	0	N/A	N/A	-1.89	-0.333	2.449	-1.633	N/A
Pancreatic Secretion Signaling Pathway	3.286	0	-0.655	-0.277	0.577	1.732	1.89	2.887	1.414	-0.333	1.633	0	-2.496	-0.302	0.775	0.688	-1.633
Collagen biosynthesis and modifying enzymes	1.414	3.464	2.646	1.134	3.838	3.162	N/A	N/A	1	0.577	N/A	-1.155	N/A	-1.414	0.632	N/A	N/A
Apelin Cardiomyocyte Signaling Pathway	2.294	2.449	0.447	0.447	1.342	2.449	1.134	2.449	1	0.816	N/A	0	-2	1.265	-1	-1.342	N/A
PPARα/RXRα Activation	-1.961	-2.714	-3	-0.816	-1	-0.447	N/A	0	0.447	-1	N/A	-2	-2.668	N/A	2.887	1.414	N/A
ID1 Signaling Pathway	2.668	-0.728	1.414	0.816	2.333	1.387	0.816	1.897	1.414	0	N/A	-1.134	0.905	-1.342	1	1.414	-1
L1CAM interactions	3.182	2.111	1.265	2.887	2	N/A	N/A	N/A	1.342	N/A	-0.447	0	-3.742	-1.265	-1.508	0.447	N/A
Cell Cycle Checkpoints	4.811	2.357	0.535	N/A	N/A	N/A	N/A	3.162	-1.89	N/A	N/A	N/A	3.71	N/A	-1.604	-1.633	0.447
CDC42 Signaling	2.236	0.447	1.414	2	2.236	2.449	2.449	2.236	2	0.333	N/A	0.816	N/A	0.707	0.707	N/A	N/A
CGAS-STING Signaling Pathway	0.535	1.414	1.633	2	2.828	2.138	N/A	2.309	2.449	2.887	N/A	0.378	N/A	1.342	N/A	N/A	N/A
Netrin Signaling	4.082	-1	-0.302	1.508	0.816	1	1.342	1.508	1.89	0.816	N/A	1.134	-1.155	1.508	-0.632	-0.632	0.447
HMGB1 Signaling	2.357	N/A	1.732	2	2.828	3.207	N/A	2.121	1.941	3.162	N/A	0	N/A	N/A	-0.378	0	N/A
Adrenomedullin signaling pathway	3.8	1.069	-0.258	1.414	2.309	2.309	1	2.111	1	1.667	N/A	0	-0.816	-1	0.333	0.577	N/A
Cellular Effects of Sildenafil (Viagra)	1.54	-0.962	0	0.14	-1.826	-1.441	1.964	0.408	-1.964	-3.333	-2.183	-0.354	0.707	0.7	0.816	-0.73	0.5
Complex IV assembly	-2.121	-2.646	-3	-2.887	-2	-2.236	N/A	N/A	N/A	N/A	N/A	N/A	N/A	N/A	1.633	3	N/A
Sertoli Cell-Germ Cell Junction Signaling Pathway (Enhanced)	0.632	0.5	0	1.265	2.121	3	0	3	0.905	1.667	N/A	-1.265	-0.707	-1.508	-0.905	-0.378	-1.667
Platelet homeostasis	1.155	-0.378	-1	0.707	0.447	2.121	2	1.633	N/A	0.378	N/A	-3	-2.828	-2.714	0.632	0.447	N/A
Role of NFAT in Cardiac Hypertrophy	3.772	1.069	1	1.897	1.897	2.121	2	1.414	0	0.378	N/A	0.707	0.333	1.414	0.378	-1	N/A
Chronic Myeloid Leukemia Signaling	2.887	2.236	1.886	-0.447	2.496	0.277	1.89	1.155	0.632	-0.302	1.342	-0.816	2	0	-0.632	-0.277	0
Interleukin-3, Interleukin-5 and GM-CSF signaling	1.89	N/A	N/A	N/A	2.449	2.828	2	3.317	2.828	2.828	N/A	N/A	N/A	N/A	0	1.134	N/A
Mitochondrial translation	-4.2	-1.134	-3.317	-2.828	-3.317	N/A	N/A	N/A	N/A	N/A	N/A	N/A	N/A	N/A	-1	3.464	N/A
Adrenergic Receptor Signaling Pathway (Enhanced)	3.411	0.277	0	1.732	0	-0.943	1	0.832	-1.134	-2.357	N/A	-1.265	-2.668	-1.698	1.342	-0.577	N/A
Regulation of Actin-based Motility by Rho	1.886	0	1.342	2.236	N/A	2	2.449	2	1	1	-2	0.333	N/A	1.265	-0.378	-1.342	N/A
Hepatitis B Chronic Liver Pathogenesis Signaling Pathway	2.837	0	2.496	1.342	2.111	2.496	N/A	2.138	0.333	1.155	N/A	0.447	0	0	1.414	0.447	-2
Post-translational protein phosphorylation	-0.243	1.414	2.53	-1	1.667	2.333	N/A	0	0.378	2.121	N/A	-0.378	-3.578	-1	2.53	N/A	N/A
Hepatic Cholestasis	1.279	1.387	1	1.134	2.309	1.606	1	2.673	1.667	1.528	N/A	0.333	1.387	1.134	0.378	-0.302	0
DHCR24 Signaling Pathway	0.378	1.342	0.333	-3.317	0.832	1.667	2	1.508	-0.302	0	N/A	0	-4.914	N/A	-0.277	1.134	-1
Detoxification of Reactive Oxygen Species	-2.121	0.447	-1.89	N/A	1.342	2.236	2.236	2	2.236	2.236	N/A	N/A	0	N/A	0	2.236	N/A
IL-17A Signaling in Fibroblasts	0	2.333	3.317	N/A	2.646	2.333	N/A	2	2	2.333	N/A	1.342	N/A	0	0.577	N/A	N/A
NAD Signaling Pathway	-1.886	0	-1.508	0.378	1.897	2.111	2.236	2.449	1.633	2.236	N/A	N/A	-1	0	0.333	1.134	N/A
RAR Activation	2.714	0.6	-0.447	-1.606	-1.147	-0.18	-0.707	1.606	0	-0.816	-0.447	-1.941	-0.816	-2.887	-0.626	0.447	1.633
CXCR4 Signaling	3.272	0	0.378	1.633	-0.447	2.828	2	3	0.447	1.342	N/A	-0.447	0.447	0.378	-0.333	-1.667	N/A
Crosstalk between Dendritic Cells and Natural Killer Cells	1	N/A	1	1	2.236	2.646	N/A	2.828	2.236	2.646	N/A	N/A	N/A	2	N/A	1	N/A
p75 NTR receptor-mediated signalling	0.258	0.5	1.732	1.342	1.414	2.714	2.236	1.134	1.134	1.89	0.447	N/A	1.342	-1	-1.155	-0.277	N/A
IL-12 Signaling and Production in Macrophages	1.347	0.707	0.943	3.162	0.626	0.816	-1.633	1.46	-0.816	1.043	N/A	-0.832	2.668	-1.897	-0.277	0.333	N/A
Mitochondrial protein import	-2.5	-1.414	-2.449	-2.646	-2	-1.633	N/A	N/A	N/A	N/A	N/A	N/A	N/A	N/A	2.449	3.464	N/A
Systemic Lupus Erythematosus in T Cell Signaling Pathway	-0.354	-0.832	-0.277	N/A	2.53	2	1.89	2.828	2.84	1.414	N/A	0	0.333	1	1.069	0.333	0.816
PAK Signaling	2.858	N/A	1.342	1.342	1	2.828	2.236	2.236	N/A	2	N/A	0	-1	0.816	-0.816	0	0
Senescence Pathway	2.263	0	0.655	1.134	3.162	1.732	0.816	0.302	1.897	1.134	N/A	1.342	-1.155	1.342	1.155	-0.277	0
Docosahexaenoic Acid (DHA) Signaling	2.646	-0.535	-1.147	0.577	0.943	0.471	1.134	1.604	1.155	0	0.707	-0.333	-2.524	-2.309	1.941	0.229	0
Cardiac Hypertrophy Signaling	4	-0.277	0.243	1.265	2.121	1.069	2.449	1.89	0.333	1.89	0	0.707	-0.378	1.508	0	0	N/A
O-linked glycosylation	N/A	0.707	1.633	1	3.162	3	N/A	2.236	2.111	2.121	0	-0.333	N/A	-1	-0.816	N/A	N/A
Glycerophospholipid biosynthesis	-0.471	-0.775	-2.5	-1.342	1	-0.707	N/A	2.236	-0.447	N/A	N/A	0	-1.633	-1.414	3.464	2.111	N/A
Cachexia Signaling Pathway	-0.146	1.043	1.667	0	2.683	1.671	1.414	2.6	1.213	1.706	0.707	0.471	0	0.905	0	0.832	-1
Ephrin A Signaling	-0.853	0.378	-0.302	1.897	0.258	2.111	3	2.111	1.897	1.508	1	0.378	-0.632	1.134	-0.302	0.277	N/A
GPVI-mediated activation cascade	1	N/A	1	N/A	2.828	2.828	N/A	3.317	2.828	1.897	N/A	N/A	N/A	N/A	2.236	N/A	N/A
G alpha (q) signalling events	2.646	1.342	0	1.069	0.905	1.807	N/A	2.309	1.89	1.732	N/A	0	-2.333	-0.707	-1.134	0	N/A
Toll-like Receptor Cascades	N/A	N/A	1	N/A	3.606	3.317	N/A	3.606	3.162	3.162	N/A	N/A	N/A	N/A	N/A	N/A	N/A
Reelin Signaling in Neurons	2.357	-1	0.302	2.236	1	1.89	2	2.449	1.134	1.633	N/A	N/A	-1.134	N/A	0	0.707	N/A
RAF/MAP kinase cascade	1.877	0.302	1.155	1.155	2.111	0.707	N/A	2.121	0.447	1.667	0.447	0	-2.496	0	1.89	1.414	0
Toll-like Receptor Signaling	1	2.449	2.236	N/A	2.646	2.828	N/A	2.53	1.633	2.449	N/A	N/A	N/A	N/A	N/A	0	N/A
PIP3 activates AKT signaling	2.496	2.309	-0.378	-0.707	1.667	1.667	N/A	2.333	1.508	0.707	N/A	0.447	-2.333	N/A	-0.302	0.447	-0.447
Superpathway of Inositol Phosphate Compounds	1.091	0.535	-1.155	0	2.828	0.832	N/A	2.828	2.333	1.633	N/A	N/A	-1.89	0.816	-1.155	0.632	N/A
Coronavirus Pathogenesis Pathway	-3.212	0	0	1.633	1.89	1.342	N/A	-0.632	-0.378	2.236	N/A	2	-1.414	-1.342	0.632	1	N/A
Natural Killer Cell Signaling	3	0.632	0.905	0	2.324	1.291	1.633	2.84	1.291	0.471	N/A	N/A	-0.905	N/A	-1.265	1.134	0
Virus Entry via Endocytic Pathways	2.558	1.265	1.134	0.816	2.333	2.236	2	2.333	1.633	1	N/A	N/A	N/A	0	N/A	-0.333	N/A
Immunogenic Cell Death Signaling Pathway	-0.632	2.333	1.89	0	2	2.646	N/A	1.89	1.342	2.236	N/A	1	N/A	N/A	-1.633	N/A	N/A
Interleukin-1 family signaling	2	1.134	1.155	N/A	2.449	2	N/A	2.828	1.414	2.449	N/A	0	N/A	N/A	-0.816	1.342	N/A
Acetylcholine Receptor Signaling Pathway	2.746	1	0.905	2.714	1.134	0.302	1.633	0.832	1.342	-0.832	0	-1.134	-1	-0.333	0	-1.604	N/A
Protein Sorting Signaling Pathway	1.826	1.528	1	0	1.89	1.89	0.816	2.828	1.89	0.333	N/A	-1	-0.816	N/A	-0.535	1.155	N/A
Calcium Signaling	2.132	N/A	0.816	3.742	N/A	1	1.897	N/A	N/A	0	0	-0.302	-2.309	0.728	1.342	-2.236	1
Paxillin Signaling	3.838	1.342	1	2.236	N/A	2	2.449	1.342	N/A	N/A	-2	-0.447	-0.447	0.378	0	N/A	N/A
Synaptic Long Term Potentiation	4.491	0.632	0.577	1.342	1	1.633	N/A	2.236	N/A	0.816	N/A	N/A	-1	0	2.333	-1.342	N/A
CTLA4 Signaling in Cytotoxic T Lymphocytes	-1.46	-1.134	0.378	-0.816	-0.832	-1.387	-1	-1.043	-1.604	2.191	N/A	-1.342	-2.324	N/A	-0.302	0.577	1
Sleep REM Signaling Pathway	0.333	N/A	-1.134	-0.378	-1.633	-0.577	N/A	-0.816	-1.342	-1.897	N/A	-1.342	-2.236	-2.236	2.449	-1	N/A
PDGF Signaling	3.13	1.414	1.342	N/A	1.342	2.449	N/A	2.828	2	2	N/A	N/A	N/A	N/A	0.816	0	N/A
IL-27 Signaling Pathway	1.155	0.447	0.707	-0.447	1.807	2.357	N/A	2.357	2.714	1.291	N/A	0.816	0	0	1.633	1.414	N/A
Mitotic Metaphase and Anaphase	4.32	1.886	1.342	N/A	N/A	N/A	N/A	2.646	N/A	N/A	N/A	N/A	3.13	N/A	-2.982	0	0.816
Neurovascular Coupling Signaling Pathway	1.091	-0.378	-2.111	1.291	1.265	1.508	0.816	1.414	N/A	0	-0.378	-1.941	-1.069	-2.065	0.632	0.707	-0.447
LPS/IL-1 Mediated Inhibition of RXR Function	-1.414	1.342	1	2	1.633	0.333	N/A	0.632	0	1	N/A	N/A	3.162	N/A	-2.236	-2.333	N/A
Pancreatic Adenocarcinoma Signaling	1.069	1.342	0.707	N/A	2.236	2.449	N/A	2.646	2.646	1.633	N/A	N/A	0.447	N/A	0.447	1.414	N/A
Signaling by MET	2.828	2.449	N/A	N/A	2.53	2.828	N/A	N/A	0	2.449	N/A	2	-0.816	N/A	1.134	N/A	N/A
MicroRNA Biogenesis Signaling Pathway	3.536	1.155	0.905	-1	2.333	1.342	N/A	1.342	1.342	N/A	N/A	N/A	-0.447	N/A	-1.155	1.134	-1.342
Oxytocin in Brain Signaling Pathway	3.922	0.707	0	0.378	-0.707	0.302	2	1.134	-0.816	-1.265	N/A	-1.134	-2.121	-0.905	-0.816	-0.378	0.447
Thrombin Signaling	3.657	1.069	1.508	2	0.707	2.449	N/A	2.646	0.378	0.447	N/A	N/A	-0.447	N/A	0.447	-1.265	N/A
Clathrin-mediated endocytosis	1.414	2.309	2.646	1.414	2	0	N/A	0.707	N/A	-0.447	N/A	0	-1.941	0.447	-0.577	-0.816	-2.236
Endocannabinoid Neuronal Synapse Pathway	2.524	0.816	0.707	1.897	0.816	2.236	N/A	0	N/A	0.816	N/A	1.633	-0.707	1.508	-1	-2.236	0
Binding and Uptake of Ligands by Scavenger Receptors	-1.155	2.449	N/A	-0.333	1.897	2	1	N/A	1.633	1	N/A	1.342	-2.449	N/A	1.633	N/A	N/A
Cholecystokinin/Gastrin-mediated Signaling	3.13	1.414	2.236	N/A	1.633	2.121	N/A	2.828	0	1.89	N/A	0	N/A	N/A	-0.816	-0.816	N/A
ERK/MAPK Signaling	2.887	2.309	1.414	0.447	1	2.236	0.447	2.111	0.707	0.816	0.816	N/A	-0.378	N/A	0.905	0.333	N/A
RHOGDI Signaling	-1.732	-0.277	-1.265	-2.236	-1.342	-1.89	-2.449	-1.134	0	-0.378	0.378	-0.277	2	-1.069	0	0.378	N/A
VEGF Signaling	4.583	1.414	1.342	0.816	N/A	1.342	1.89	0.707	1	N/A	N/A	0	1.342	1.134	0.447	0.707	N/A
Synaptic Long Term Depression	3.402	0.302	0.577	1.89	0.816	2.236	2.236	1.414	N/A	-1.414	N/A	0	-1.265	0	0	-0.707	0.447
14-3-3-mediated Signaling	3.441	1.134	1.89	N/A	1.342	2.449	N/A	2.646	1.342	1	N/A	N/A	N/A	N/A	0.447	-1	N/A
Ribonucleotide Reductase Signaling Pathway	1.414	2.84	1.414	N/A	1.342	1.89	-0.816	1	0.707	1.633	N/A	N/A	0.333	-1	-0.535	-1	0.447
Gustation Pathway	2.111	N/A	-1.134	-0.5	1.134	1.414	2.449	-0.577	N/A	N/A	N/A	1.508	-0.632	1.807	1.667	1.414	N/A
ROBO SLIT Signaling Pathway	-1.069	-0.707	-2.236	0.632	-0.905	-2.449	N/A	-2.121	-1.342	-0.816	N/A	0.378	-1	-0.378	0.632	-1.633	N/A
Iron uptake and transport	1	1.134	N/A	N/A	1.342	1.342	2	2.646	2	2.449	N/A	N/A	N/A	N/A	0.378	2	N/A
Fc epsilon receptor (FCERI) signaling	1.941	2	2.236	N/A	1.633	2	N/A	2.121	2.449	0.707	N/A	N/A	N/A	N/A	1.134	N/A	N/A
p38 MAPK Signaling	1.414	2	1.667	N/A	2.449	1.89	N/A	2.333	0	2.121	N/A	1	N/A	N/A	N/A	1.342	N/A
Epithelial Adherens Junction Signaling	-0.626	-0.258	1.667	1	-1.342	N/A	2.236	1	1.342	1	1.342	0.447	-1.155	1.134	-0.378	0.816	0.447
fMLP Signaling in Neutrophils	3.273	0	0.333	N/A	1.414	2.646	1.342	2.828	1.633	1.342	N/A	N/A	N/A	N/A	N/A	-1.342	N/A
Deubiquitination	2.502	2.5	0.243	N/A	N/A	0.447	0	3.317	-1.342	N/A	N/A	N/A	0.707	N/A	-2.714	1	-1.342
IL-15 Production	1.667	0	N/A	1.134	2.53	2.646	N/A	3.162	0.302	1.508	N/A	-0.447	-1.633	N/A	0	1	N/A
Xenobiotic Metabolism General Signaling Pathway	2.236	0.632	-1.155	N/A	1	1.633	N/A	2.236	0.378	0.447	N/A	N/A	-2.236	N/A	-1.633	0.378	-2
Fc Epsilon RI Signaling	2.668	2.236	1.414	N/A	1.633	2.121	1	3.051	1.155	0.302	N/A	N/A	N/A	N/A	0	0.378	N/A
Sphingosine-1-phosphate Signaling	2.673	0.447	0.816	N/A	1.897	2.646	N/A	1.897	1.633	2.236	N/A	N/A	N/A	N/A	0	-0.707	1
NGF Signaling	3.13	2.646	1	N/A	N/A	2.236	N/A	2.449	1.414	2	N/A	N/A	N/A	N/A	-1	N/A	N/A
Activation of Matrix Metalloproteinases	N/A	N/A	N/A	1.342	2.449	2.236	N/A	2.449	2.449	2.646	N/A	0	N/A	N/A	2.236	N/A	N/A
Mitochondrial Division Signaling Pathway	3.272	0	0.577	1.897	2	1.667	2.236	1.508	N/A	0.816	N/A	N/A	0	0.447	0	-0.378	0.816
Protein Kinase A Signaling	2.744	-0.853	-0.626	-0.894	0.5	-0.535	-1.414	0.277	-1.508	-0.277	2.449	0.333	1.414	-0.5	1	-0.258	N/A
IL-10 Signaling	1	-0.378	-1.508	N/A	0.707	1.414	1.89	0.277	1.213	0.688	N/A	-1.633	N/A	-0.447	-1.265	1.134	2
HGF Signaling	3.441	1.633	1.667	N/A	1.342	2.449	N/A	2.646	0	1.342	N/A	N/A	-1	N/A	0	N/A	N/A
RHO GTPases Activate Formins	3.128	3	2.309	N/A	N/A	N/A	N/A	1	0	N/A	N/A	N/A	1.5	N/A	-1.604	-1.342	1.633
SNARE Signaling Pathway	2.837	-0.707	0	2.5	N/A	-0.447	2.828	N/A	N/A	0	-1.342	-0.905	-2.294	-0.655	0	-1	N/A
Signaling by PDGF	1.941	2	1	0.447	2.887	2.449	N/A	N/A	N/A	0	N/A	-0.816	0.447	0	2.121	N/A	1.342
Caveolar-mediated Endocytosis Signaling	2.324	0.816	N/A	N/A	2.646	2.236	1.342	0.816	2	1	N/A	-1.342	N/A	0	-0.447	0.447	N/A
Ferroptosis Signaling Pathway	1.706	0.378	1	N/A	0.816	2.333	1.134	1.265	1.134	2	0	N/A	-0.816	N/A	0.816	N/A	-2
Glucose metabolism	3.578	N/A	-0.378	N/A	N/A	-0.447	2.236	N/A	1.633	N/A	N/A	1	-1.89	1	1.342	1.89	N/A
Mitochondrial Fatty Acid Beta-Oxidation	-3.207	-2.333	-2.121	-2	N/A	N/A	N/A	N/A	N/A	N/A	N/A	N/A	N/A	N/A	3.162	2.449	N/A
Th2 Pathway	N/A	N/A	N/A	N/A	2.121	1.941	1	2.324	2.111	-1	1.342	N/A	1	N/A	1	1.414	N/A
Erythropoietin Signaling Pathway	3.13	1.508	0	N/A	-1.667	-0.832	N/A	0.302	-0.707	-2.309	N/A	-1.342	-1	-2	0.447	0	N/A
Role of JAK family kinases in IL-6-type Cytokine Signaling	0.905	2.646	3.606	N/A	1.633	1.134	N/A	2.236	1	1	N/A	N/A	0.707	N/A	0.333	N/A	N/A
Mitotic G2-G2/M phases	2.449	1.706	0.218	N/A	-2	N/A	N/A	1.89	-1.667	N/A	N/A	N/A	2.53	N/A	-1.886	-0.816	N/A
Fatty Acid β-oxidation I	-2.646	-2.646	-2.714	0	N/A	-2.236	N/A	N/A	N/A	N/A	N/A	N/A	N/A	N/A	2.449	2.449	N/A
Glioblastoma Multiforme Signaling	4.025	1.941	1.508	N/A	2.53	1.667	N/A	1.89	0.378	0.816	N/A	0	N/A	0	0	0.378	N/A
Osteoarthritis Pathway	-1.069	0.378	0	0.816	1.5	0.756	1	2.309	2.333	0.853	-0.816	-0.333	-0.302	0.277	0.302	0.707	1.342
P2Y Purinergic Receptor Signaling Pathway	3.411	2.121	1.265	0	1.134	2.449	N/A	2.646	1	1	N/A	N/A	N/A	N/A	N/A	0	N/A
NLR signaling pathways	2.121	2.449	1	N/A	N/A	2.828	N/A	2.236	0.447	2.449	N/A	N/A	N/A	N/A	-1	0.447	N/A
Peroxisomal protein import	-2.138	-2.449	-2.828	N/A	N/A	N/A	N/A	N/A	N/A	N/A	N/A	N/A	-2.828	N/A	1.414	3.317	N/A
Renin-Angiotensin Signaling	2.985	1.342	0.707	N/A	1	2.236	N/A	2.333	1.342	1.342	N/A	N/A	N/A	N/A	1.633	N/A	N/A
Macropinocytosis Signaling	2.673	2.236	1.342	N/A	1.342	2	N/A	2.646	1.633	1	N/A	N/A	N/A	N/A	N/A	N/A	N/A
EPH-Ephrin signaling	2.309	0.302	3.162	N/A	1.342	N/A	N/A	N/A	N/A	N/A	1.342	-2.449	-0.816	-2	-1.134	N/A	0
Xenobiotic Metabolism AHR Signaling Pathway	-1	-1.414	-2.84	1	2	0.333	N/A	N/A	N/A	2.449	N/A	N/A	-2.236	N/A	-0.378	N/A	-1
Processing of Capped Intron-Containing Pre-mRNA	2.469	1.5	0	N/A	N/A	N/A	N/A	N/A	-2.333	N/A	-1	N/A	-1.134	N/A	-4.2	N/A	-2
Ephrin Receptor Signaling	4.491	-0.302	2.121	1.342	0	2.449	N/A	2.236	N/A	N/A	0.447	N/A	-0.333	N/A	-0.905	N/A	0
Corticotropin Releasing Hormone Signaling	2.5	-0.378	0	-1.342	0	0.447	0	2.236	N/A	-0.333	N/A	-1.342	-0.378	-1.667	2	0	-2
UVA-Induced MAPK Signaling	2.887	2.236	0.447	N/A	2	2.236	N/A	2.449	1.342	N/A	N/A	N/A	N/A	N/A	N/A	-1	N/A
Aldosterone Signaling in Epithelial Cells	2.324	2.449	1.633	N/A	1.342	2	N/A	2.449	1	0	N/A	N/A	N/A	N/A	N/A	-1.342	N/A
Gαq Signaling	2.236	-0.447	0.333	1	1.414	1.897	N/A	3.207	1.732	0.905	N/A	-1	N/A	N/A	0	0.333	N/A
Role of Hypercytokinemia/hyperchemokinemia in the Pathogenesis of Influenza	N/A	N/A	N/A	2	2.449	2.449	N/A	2.309	2.646	2.646	N/A	N/A	N/A	N/A	N/A	N/A	N/A
Role of MAPK Signaling in Promoting the Pathogenesis of Influenza	2.858	1.134	0.707	N/A	2	1.633	N/A	2	N/A	1	N/A	-2	N/A	N/A	N/A	1.134	N/A
Neddylation	2.132	1.807	-0.728	1.667	1.342	-0.447	1	N/A	0.378	-0.447	-0.816	0	0.333	0	-2.333	-1	0
TP53 Regulates Metabolic Genes	0.471	-1.89	-2.646	-2.714	N/A	-2.236	0.816	N/A	N/A	N/A	1	N/A	N/A	N/A	0.707	1.897	N/A
tRNA processing in the mitochondrion	N/A	N/A	N/A	-5.099	-4.796	N/A	2.236	N/A	-2.236	N/A	N/A	N/A	N/A	N/A	N/A	N/A	N/A
WNT/SHH Axonal Guidance Signaling Pathway	0.905	0.905	0.447	1.633	2.121	0.577	2.236	1.414	1.342	0.832	1	0	0	-0.378	0	-0.577	N/A
Protein Ubiquitination Pathway	1.286	1.886	0.447	-2.111	-2	N/A	N/A	-0.707	-0.447	N/A	0.816	N/A	0.333	N/A	-3.357	0.333	-0.447
Cargo recognition for clathrin-mediated endocytosis	1.291	2.53	2.449	1	N/A	0	N/A	0.816	N/A	-0.447	N/A	0	-2.111	0.447	-0.632	-0.447	-2
Transport of inorganic cations/anions and amino acids/oligopeptides	-0.333	N/A	0	-1	1.89	1.342	N/A	1	1.134	-0.378	N/A	-0.447	-2.714	-0.378	-0.447	2	-1
3-phosphoinositide Biosynthesis	0.243	0.832	-1	N/A	2.236	0.632	N/A	2.236	1.89	1	N/A	N/A	-1.89	0.447	-0.632	1	N/A
TR/RXR Activation	0.775	0.707	-1.633	1.134	N/A	0.378	1.89	1.134	1	0	N/A	N/A	-2.714	0.447	0	2.111	N/A
Chromatin organization	1.604	2.668	1.897	N/A	N/A	N/A	-1.633	1.342	1	N/A	N/A	N/A	N/A	N/A	-2.714	0	-1
RHO GTPases Activate NADPH Oxidases	1.134	N/A	N/A	N/A	2	2.236	2	1.89	2.333	2.236	N/A	N/A	N/A	N/A	N/A	N/A	N/A
IL-13 Signaling Pathway	2.111	1.134	1.414	N/A	1.633	1.667	N/A	2.53	1.633	0.707	N/A	1	0	N/A	N/A	0	N/A
SRP-dependent cotranslational protein targeting to membrane	6.788	1.265	1.667	-1.342	N/A	N/A	N/A	N/A	N/A	N/A	N/A	N/A	N/A	N/A	-2.714	N/A	N/A
Trafficking and processing of endosomal TLR	N/A	N/A	N/A	N/A	2.449	2.646	N/A	3	2.828	2.828	N/A	N/A	N/A	N/A	N/A	N/A	N/A
COPI-mediated anterograde transport	1.279	2.673	2.121	2	N/A	N/A	N/A	N/A	N/A	N/A	0	N/A	-2	-2	-1.667	N/A	N/A
IL-7 Signaling Pathway	1.265	1.342	0	N/A	N/A	0.816	N/A	2.646	1.89	1	N/A	1.633	0.447	2.236	N/A	0.447	N/A
Regulation of IL-2 Expression in Activated and Anergic T Lymphocytes	3	0.447	1.667	N/A	1.633	2.236	N/A	-0.333	N/A	-2.524	N/A	N/A	0.816	N/A	1	N/A	N/A
Response of EIF2AK4 (GCN2) to amino acid deficiency	6.782	-1	1.342	N/A	N/A	N/A	N/A	N/A	N/A	N/A	N/A	N/A	N/A	N/A	-2.53	N/A	-2
T Cell Exhaustion Signaling Pathway	-0.378	0	1.89	N/A	0.707	2.309	0.447	1.387	0.378	2.309	N/A	N/A	-1	N/A	2.449	0.378	N/A
Regulation of lipid metabolism by PPARalpha	0	-1.134	-2.53	-1.342	N/A	0.447	1.134	N/A	2	N/A	0	N/A	-2.496	N/A	0.577	1.508	0.378
NCAM signaling for neurite out-growth	3.207	0.447	N/A	2.236	3.162	0.447	N/A	N/A	N/A	-0.816	N/A	-0.707	N/A	-1.134	1.342	N/A	N/A
Integration of energy metabolism	2.496	-0.378	-1.134	0.378	N/A	-1.134	N/A	1	N/A	N/A	N/A	1	-2.828	-0.816	1.155	1.134	N/A
DAP12 interactions	1	N/A	N/A	N/A	2.449	2.449	N/A	2.828	2.828	1.897	N/A	N/A	N/A	N/A	N/A	N/A	N/A
Antioxidant Action of Vitamin C	-1.941	N/A	-0.816	N/A	-2.236	-2.449	N/A	-2.449	-1.342	-0.816	N/A	N/A	N/A	N/A	N/A	-1.342	N/A
GNRH Signaling	4.041	1.667	0.632	0.816	0.447	N/A	N/A	2	-1	N/A	N/A	N/A	0	N/A	1.89	-0.816	N/A
Cristae formation	-3.317	-2.449	-2.646	-2.236	N/A	N/A	N/A	N/A	N/A	N/A	N/A	N/A	N/A	N/A	N/A	2.646	N/A
Asparagine N-linked glycosylation	2.5	2.84	0.707	-1	N/A	2	N/A	1	-0.447	N/A	N/A	N/A	N/A	N/A	-1.134	1.633	N/A
Neurotrophin/TRK Signaling	3.464	2	1.342	N/A	N/A	2.449	N/A	2	1	N/A	N/A	N/A	N/A	N/A	N/A	-1	N/A
cAMP-mediated signaling	1.5	0.577	-0.243	0.728	0	-0.632	N/A	-0.816	1.342	0.577	1.633	0.707	-0.632	-0.378	1.265	1.732	0.447
Huntington's Disease Signaling	2.837	1.265	1	0.378	1.134	2.236	N/A	1.667	N/A	0.447	N/A	N/A	-0.447	N/A	-0.447	-1.342	N/A
Apelin Endothelial Signaling Pathway	3.128	0	0.632	N/A	0.447	1.633	N/A	2.449	0.816	N/A	N/A	N/A	N/A	N/A	0.816	-1.89	-1.342
Collagen chain trimerization	1.89	N/A	N/A	0	3.153	3	N/A	N/A	N/A	0.302	N/A	-1.155	N/A	-1.414	2.236	N/A	N/A
Phase I - Functionalization of compounds	0.894	-0.447	-1.265	N/A	N/A	1.342	N/A	N/A	N/A	1.633	N/A	2.236	-3.051	N/A	-0.447	0.447	-1.342
Role of JAK1 and JAK3 in γc Cytokine Signaling	2.53	1	0	N/A	0.816	1.265	N/A	1.897	1.414	0.816	N/A	N/A	-2	N/A	N/A	1.342	N/A
HSP90 chaperone cycle for steroid hormone receptors in the presence of ligand	1.414	3.162	3	-0.447	N/A	N/A	N/A	N/A	N/A	N/A	N/A	N/A	N/A	-2	-3.051	N/A	N/A
White Adipose Tissue Browning Pathway	2.887	-1.342	-1.155	0	N/A	0	2	N/A	0	-1.134	N/A	-0.378	-0.577	0.333	2.309	0.905	N/A
D-myo-inositol-5-phosphate Metabolism	0.728	0.302	-1	N/A	2.449	0.333	N/A	2.236	1.633	N/A	N/A	N/A	-1.89	0.816	-0.905	0.707	N/A
Role of PKR in Interferon Induction and Antiviral Response	-0.229	0.707	0.632	1.414	1	2.236	N/A	2.53	0.378	2.236	N/A	N/A	N/A	N/A	1.633	N/A	N/A
Citric acid cycle (TCA cycle)	-3	-2.646	-2.236	N/A	N/A	N/A	N/A	N/A	N/A	N/A	N/A	N/A	N/A	N/A	2.236	2.828	N/A
mTOR Signaling	1.606	0.707	0	N/A	1	1.89	N/A	3	1.508	0.816	N/A	N/A	0	N/A	-1.414	1	N/A
Endocannabinoid Developing Neuron Pathway	3.638	1.414	0.632	N/A	N/A	2.236	N/A	N/A	1.342	N/A	N/A	N/A	-1	N/A	-1	-1.633	N/A
Glioma Signaling	3.153	1	0.378	1	1.414	2	N/A	2.449	1	0	N/A	N/A	N/A	N/A	N/A	-0.447	N/A
TCF dependent signaling in response to WNT	3.9	0.258	0	N/A	N/A	-0.816	N/A	2.646	N/A	-1.667	N/A	-0.378	0.378	0.447	-0.707	1.633	0
RHO GTPases Activate WASPs and WAVEs	1.89	0	N/A	N/A	2	2	N/A	2.449	2.236	1.342	N/A	N/A	N/A	N/A	-0.447	0.447	N/A
Formation of Fibrin Clot (Clotting Cascade)	-2.646	1	N/A	N/A	2	N/A	N/A	1	1	2	N/A	N/A	-3.162	N/A	N/A	N/A	N/A
Triglyceride metabolism	-0.707	-1	-2.828	-1.342	N/A	N/A	N/A	N/A	N/A	N/A	N/A	N/A	-2.236	N/A	2.646	2	N/A
Inhibition of Matrix Metalloproteases	N/A	-1	N/A	-1.342	-1.414	-1.89	N/A	-1.633	-2.53	-2.121	N/A	0	N/A	N/A	-0.816	N/A	N/A
Dopamine-DARPP32 Feedback in cAMP Signaling	3.3	-0.258	0	0.378	1.342	2	0	0.816	N/A	0	N/A	-1	-1	0	1.508	-1.134	N/A
Selenoamino acid metabolism	7.071	-1.134	-0.333	-1	N/A	N/A	N/A	N/A	N/A	N/A	N/A	N/A	N/A	N/A	-3.162	N/A	N/A
Signaling by ROBO receptors	2.84	0	-0.632	N/A	2.236	N/A	N/A	1	N/A	N/A	N/A	-2	-1.633	-2.236	N/A	0	0
ERBB Signaling	3.153	1.633	1.134	N/A	1	2	N/A	2.236	-0.378	0	N/A	N/A	N/A	N/A	0	-1	N/A
Salvage Pathways of Pyrimidine Ribonucleotides	2.5	0.707	0.378	N/A	N/A	N/A	N/A	1.89	0.447	1.342	N/A	1.414	0.378	1.633	-0.378	1.342	N/A
MSP-RON Signaling in Cancer Cells Pathway	2.837	0.832	1.265	N/A	N/A	1.414	0	2	N/A	0	N/A	0	-1.89	-0.447	0.707	1	N/A
Major pathway of rRNA processing in the nucleolus and cytosol	6.581	0.302	1	N/A	N/A	N/A	N/A	N/A	N/A	N/A	N/A	N/A	N/A	N/A	-3.5	N/A	-1
NR1H2 and NR1H3-mediated signaling	1	N/A	N/A	N/A	0.447	2	2	2.236	1.134	1.134	N/A	N/A	-1.89	N/A	0.447	N/A	N/A
Insulin Receptor Signaling	2.837	1.265	0.905	-1.633	N/A	0	1	0	0.447	-1	N/A	N/A	0	N/A	-2.111	1	N/A
LPS-stimulated MAPK Signaling	2.828	2	2.121	N/A	N/A	2	N/A	2.236	0	N/A	N/A	N/A	N/A	N/A	N/A	-1	N/A
Cytoprotection by HMOX1	-1.414	-1	-0.816	-2.111	-1	-1.134	N/A	N/A	N/A	N/A	N/A	N/A	N/A	N/A	2.236	2.449	N/A
Interferon alpha/beta signaling	-1.134	N/A	N/A	N/A	N/A	2	N/A	3.207	2.828	1.633	N/A	N/A	1.342	N/A	0	N/A	N/A
ESR-mediated signaling	3	2.449	1.342	N/A	N/A	N/A	N/A	2.236	N/A	N/A	N/A	N/A	N/A	-1.342	-0.378	1.342	N/A
Interleukin-2 family signaling	0	N/A	N/A	N/A	N/A	2.236	2	3.317	2.449	1.633	N/A	N/A	N/A	N/A	N/A	0.447	N/A
ABRA Signaling Pathway	2.558	-1.134	0	0.378	1	1	0.378	N/A	N/A	N/A	-0.447	-0.832	-1.414	-1.213	1	0.707	N/A
Costimulation by the CD28 family	1.387	0	0	N/A	2.236	1.89	N/A	2.646	1.633	0	N/A	N/A	-1.134	0	-0.277	-0.816	N/A
Nonsense-Mediated Decay (NMD)	6.505	0	1.342	N/A	N/A	N/A	N/A	N/A	N/A	N/A	N/A	N/A	N/A	N/A	-3.162	N/A	-1
Inhibition of ARE-Mediated mRNA Degradation Pathway	0.775	-1.134	-1.89	0.447	N/A	2.236	N/A	N/A	N/A	2.236	N/A	1	1	N/A	1.265	N/A	N/A
Coagulation System	-1.633	N/A	N/A	N/A	1	2.236	N/A	1	1.342	2.236	N/A	N/A	-1.508	1	N/A	N/A	N/A
Phospholipases	1.342	N/A	0.447	N/A	2.236	2.236	N/A	2.449	1.342	0.447	N/A	0	N/A	N/A	N/A	1.342	N/A
Generic Transcription Pathway	N/A	1.633	-0.378	N/A	-2	N/A	N/A	N/A	-2.887	N/A	0	-1	-1.667	-0.447	-1.265	-0.5	N/A
Melanocyte Development and Pigmentation Signaling	3.873	1.134	-0.333	N/A	1	1.342	N/A	1.342	0.816	1	N/A	N/A	N/A	N/A	0.447	0.447	N/A
3-phosphoinositide Degradation	0	-0.302	-1	0	2	0.333	N/A	2	1.633	N/A	N/A	N/A	-1.89	0.447	-0.905	1.134	N/A
CD28 Signaling in T Helper Cells	2.309	N/A	0	N/A	2.236	1.89	N/A	2.53	1.342	-0.333	N/A	N/A	1	N/A	0	0	N/A
Signaling by NOTCH4	2.524	-0.707	-0.333	N/A	1.342	1.342	N/A	2	N/A	N/A	1.134	N/A	N/A	N/A	-1.897	0.333	N/A
Eukaryotic Translation Termination	6.41	-1	1.342	N/A	N/A	N/A	N/A	N/A	N/A	N/A	N/A	N/A	N/A	N/A	-2.828	N/A	N/A
MSP-RON Signaling in Macrophages Pathway	2.324	0.816	-0.447	N/A	1.633	0.577	N/A	0.816	1.89	0.707	N/A	0	-1.342	N/A	0	1	N/A
eNOS Signaling	1.387	0.632	0	0	0.378	2	N/A	2.121	0.447	-0.378	N/A	-1.342	-1.342	N/A	0.447	1	N/A
FcγRIIB Signaling in B Lymphocytes	1.897	N/A	N/A	N/A	2	1.89	N/A	2.121	1.89	1.633	N/A	N/A	N/A	N/A	N/A	N/A	N/A
ICOS-ICOSL Signaling in T Helper Cells	0.707	N/A	N/A	N/A	N/A	1.342	0	2.714	1.633	-1	N/A	N/A	2.236	N/A	1.342	-0.447	N/A
GM-CSF Signaling	2.84	2	1.633	N/A	N/A	2.236	N/A	2.646	N/A	N/A	N/A	N/A	N/A	N/A	N/A	0	N/A
Eukaryotic Translation Elongation	6.708	-0.447	1.633	0	N/A	N/A	N/A	N/A	N/A	N/A	N/A	N/A	N/A	N/A	-2.53	N/A	N/A
Syndecan interactions	0.632	N/A	N/A	N/A	3	3	N/A	N/A	N/A	2	N/A	N/A	1	N/A	1.633	N/A	N/A
STAT3 Pathway	3.5	1.633	1.414	0.378	1	1.134	N/A	1	0.378	0	N/A	N/A	-0.816	N/A	0	0	N/A
Neuregulin Signaling	3.441	2.333	1.414	N/A	0.447	N/A	N/A	N/A	-1	-1	N/A	N/A	-0.447	N/A	-1.134	N/A	N/A
RHOA Signaling	3	-0.471	0.632	0.632	0	N/A	1.667	N/A	0	0.816	0.816	0.577	-0.447	1.155	0	-1	N/A
GABAergic Receptor Signaling Pathway (Enhanced)	-2.673	0.816	0	-0.277	N/A	-2	N/A	0	N/A	0.447	N/A	0.816	-0.632	-1.155	-1.89	-0.447	N/A
Beta-catenin independent WNT signaling	0.535	1	N/A	N/A	0.816	0.816	1.342	2.236	0.447	-0.378	N/A	N/A	-2	N/A	-0.577	-1	N/A
Ribosomal Quality Control Signaling Pathway	7.02	0	-0.302	N/A	N/A	N/A	N/A	N/A	N/A	N/A	N/A	N/A	N/A	N/A	-3.317	N/A	-0.447
PTEN Signaling	-3.578	-1.667	-1.414	-0.378	-1	-0.378	N/A	-0.816	0	N/A	N/A	N/A	0.447	N/A	1.342	0	N/A
Cardiac β-adrenergic Signaling	0.707	0.277	-0.905	-1.155	0	-1.342	-0.447	N/A	N/A	N/A	2.236	N/A	-1.134	-0.816	0.302	1.633	N/A
Hedgehog 'on' state	2.524	0.632	0.302	N/A	N/A	-0.378	N/A	1.342	0.447	-0.816	N/A	-2	N/A	N/A	-1.667	-0.816	N/A
Post-translational modification: synthesis of GPI-anchored proteins	0.707	1	N/A	0	1.414	N/A	N/A	2	N/A	1	N/A	1.342	-2.236	-0.816	-0.378	N/A	N/A
Autophagy	2.4	0.775	0.943	1.134	-0.333	1.265	N/A	0.707	0	1	N/A	N/A	-1.667	N/A	-0.277	-0.378	0
Apelin Adipocyte Signaling Pathway	-0.258	-0.816	-1.941	-1.633	-2.236	N/A	N/A	N/A	N/A	N/A	N/A	N/A	-1.633	N/A	-0.333	N/A	-2
Cohesin Chromatin Regulation Pathway	3.162	0.816	-1.342	0	1.342	N/A	N/A	1.414	N/A	N/A	N/A	N/A	-0.277	-0.447	-0.707	N/A	1.342
Eukaryotic Translation Initiation	6.713	-1.134	0	N/A	N/A	N/A	N/A	N/A	N/A	N/A	N/A	N/A	N/A	N/A	-3	N/A	N/A
TGF-β Signaling	3.051	N/A	2.449	N/A	N/A	2.449	N/A	N/A	-1	N/A	N/A	-0.447	-0.447	-1	N/A	N/A	N/A
Ceramide Signaling	2.5	-1	1.342	0	1	1.414	N/A	0.447	0	1.342	N/A	N/A	N/A	N/A	1.342	0.447	N/A
Endocannabinoid Cancer Inhibition Pathway	1.091	-0.535	1.265	N/A	-1	-1.134	0	-0.816	0	-0.378	N/A	N/A	-0.816	N/A	-1.633	-2.121	N/A
KEAP1-NFE2L2 pathway	2.4	1.155	-0.302	N/A	N/A	1	N/A	2	1	N/A	N/A	N/A	N/A	N/A	-2.111	-0.816	N/A
Regulation of TLR by endogenous ligand	-0.447	N/A	N/A	N/A	2	2.236	N/A	2.449	1.633	N/A	N/A	N/A	-2	N/A	N/A	N/A	N/A
GPCR-Mediated Nutrient Sensing in Enteroendocrine Cells	2.496	0.816	0.378	0.707	1.134	N/A	N/A	0.816	N/A	0	N/A	2	-0.816	1.134	0.447	0	N/A
Prolactin Signaling	2.673	2	1.633	N/A	0	0.447	N/A	2.646	0.447	-0.447	N/A	N/A	-0.447	N/A	N/A	N/A	N/A
CDX Gastrointestinal Cancer Signaling Pathway	-0.378	-0.378	-0.816	-1	-2.673	-0.471	0	0	0	-0.471	N/A	-1	-1.134	-0.707	0.816	0.816	N/A
Gap junction trafficking and regulation	1	2.646	2.646	N/A	N/A	0	N/A	N/A	N/A	1.342	N/A	N/A	-2	N/A	-1	N/A	N/A
Glioma Invasiveness Signaling	1.291	1.633	0	N/A	0.816	2.333	N/A	1.633	1.134	1.342	N/A	N/A	-0.447	N/A	0	0	N/A
Intrinsic Prothrombin Activation Pathway	-0.816	N/A	N/A	N/A	1.342	1.414	N/A	N/A	2.236	2.236	N/A	N/A	-1.508	N/A	1	N/A	N/A
Sensory processing of sound by inner hair cells of the cochlea	2.121	1	2	1.633	N/A	-2	N/A	N/A	N/A	N/A	N/A	N/A	N/A	-1.342	0.447	N/A	N/A
Activation of NMDA receptors and postsynaptic events	2.558	1.134	1.667	2.646	N/A	N/A	N/A	N/A	N/A	0	N/A	N/A	-1.342	-0.816	-0.378	N/A	N/A
Chemokine Signaling	3.13	0.447	1.633	N/A	N/A	1.342	N/A	2.646	N/A	N/A	N/A	N/A	0	N/A	1.342	N/A	N/A
Cardiac conduction	0.5	N/A	N/A	2.111	N/A	0.447	2.646	N/A	N/A	N/A	N/A	1.508	0.832	1.291	-0.816	-0.378	N/A
CLEAR Signaling Pathway	-1.508	0.229	0.626	-0.905	-2.982	0	-0.333	-0.626	-0.775	0	N/A	0	-1	0	0.577	-0.832	0
TCA Cycle II (Eukaryotic)	-3.162	-2.449	N/A	N/A	N/A	N/A	N/A	N/A	N/A	N/A	N/A	N/A	N/A	N/A	2.236	2.449	N/A
G Protein Signaling Mediated by Tubby	2.646	0	N/A	N/A	1.633	1.342	N/A	0.302	1	-2.982	N/A	N/A	0	N/A	0.378	N/A	N/A
Potassium Channels	0.447	N/A	N/A	2.496	N/A	-0.333	N/A	N/A	N/A	-0.816	-2.236	0.302	-1.134	-1.155	-1.342	N/A	N/A
NAP1L1 Transcription Regulation Signaling Pathway	2.982	1.732	0.905	N/A	N/A	1	N/A	N/A	2	N/A	N/A	N/A	N/A	N/A	-1.633	N/A	N/A
Sperm Motility	2.309	0	-1	N/A	0.447	1.342	N/A	2.646	N/A	-1.134	N/A	-0.447	-0.447	-0.447	N/A	0	N/A
Protein folding	2.6	3.162	1	N/A	N/A	1	N/A	N/A	N/A	1	N/A	N/A	N/A	N/A	-1.387	N/A	N/A
Nitric Oxide Signaling in the Cardiovascular System	2.5	1.265	0	0	0	1.633	1	1.89	N/A	-1	N/A	0	0.447	0	0	0.378	N/A
Telomerase Signaling	1.941	2.828	2.333	N/A	N/A	N/A	N/A	2	N/A	N/A	N/A	N/A	N/A	N/A	-1	N/A	N/A
Metabolism of water-soluble vitamins and cofactors	-1.941	-1.342	-3.162	N/A	N/A	N/A	N/A	N/A	N/A	N/A	N/A	N/A	N/A	N/A	2	1.633	N/A
G alpha (12/13) signalling events	N/A	0	2.236	0	-0.447	1.134	2	0.447	1.342	0.816	0	N/A	0.816	N/A	0	0.816	N/A
FGF Signaling	2.714	N/A	0.816	N/A	N/A	1.633	N/A	1.342	0	0.378	N/A	-1	N/A	N/A	-1.342	-0.816	N/A
Aryl Hydrocarbon Receptor Signaling	2.111	0.632	-1.342	N/A	N/A	2	N/A	N/A	0.447	2.236	N/A	N/A	-0.816	N/A	-0.447	N/A	N/A
Smooth Muscle Contraction	3	-1.89	N/A	N/A	N/A	N/A	N/A	N/A	N/A	-1.342	N/A	-1.732	-1	-1	N/A	N/A	N/A
VEGF Family Ligand-Receptor Interactions	3.051	2.236	0.816	N/A	0	N/A	N/A	2.236	0.447	0	N/A	N/A	N/A	N/A	N/A	1.134	N/A
Elastic fibre formation	0	2.236	N/A	N/A	3.317	1.342	N/A	N/A	N/A	N/A	N/A	N/A	1	N/A	2	N/A	N/A
EIF2 Signaling	5.477	1	0.905	N/A	N/A	1	N/A	N/A	0	N/A	N/A	N/A	N/A	N/A	-1.508	N/A	N/A
AMPK Signaling	1.414	-1.291	-1.387	1	N/A	-1.732	N/A	-0.447	0	0	N/A	N/A	-1.155	N/A	0	1.414	N/A
NF-κB Activation by Viruses	2.668	N/A	1.633	N/A	1	2	N/A	2.449	N/A	N/A	N/A	N/A	N/A	N/A	N/A	N/A	N/A
Hereditary Breast Cancer Signaling	0.535	1	1.414	N/A	1.414	1.134	N/A	1.633	0.378	0	N/A	N/A	0.816	N/A	-0.707	0.707	N/A
Gαi Signaling	1.604	0.378	0	1.897	N/A	0.447	N/A	N/A	N/A	1	N/A	2	-0.447	0.447	1	-0.447	N/A
GDNF Family Ligand-Receptor Interactions	3.207	2	1.633	N/A	N/A	0.378	N/A	0.447	2	N/A	N/A	N/A	N/A	N/A	N/A	N/A	N/A
Complex III assembly	-1.414	N/A	-1.342	N/A	-2	-2.236	N/A	N/A	N/A	N/A	N/A	N/A	N/A	N/A	N/A	2.646	N/A
Gαs Signaling	1.897	0.447	-0.378	0.333	0.447	0	N/A	-1	N/A	2.236	N/A	N/A	-0.447	N/A	N/A	2.449	0
MyD88:MAL(TIRAP) cascade initiated on plasma membrane	-0.816	2.121	N/A	N/A	N/A	2.236	N/A	1.633	0.816	N/A	N/A	N/A	-1	N/A	N/A	1	N/A
Gap Junction Signaling	1.508	-0.928	0.209	0.775	0.535	0.426	0.378	-1.155	1.155	0.408	N/A	-0.277	-0.728	0.229	0	0.905	0
Type II Diabetes Mellitus Signaling	0.832	0	0	N/A	N/A	2.333	N/A	2.646	1	1	N/A	N/A	0	N/A	-1.342	-0.447	N/A
Oncostatin M Signaling	2.887	N/A	2.449	N/A	N/A	2	N/A	N/A	N/A	2.236	N/A	N/A	N/A	N/A	N/A	N/A	N/A
Kinesins	1	2.236	1.633	N/A	N/A	N/A	N/A	N/A	N/A	N/A	N/A	N/A	-1.667	-1	-2	N/A	N/A
G Beta Gamma Signaling	4.082	0	0	1.89	N/A	N/A	N/A	1.134	N/A	0	N/A	N/A	-1.134	0.816	-0.447	N/A	N/A
SAPK/JNK Signaling	2.887	1.633	1.342	N/A	0	0.816	N/A	2	0.816	0	N/A	N/A	0	N/A	N/A	N/A	N/A
Neuroprotective Role of THOP1 in Alzheimer's Disease	-0.816	2.121	1	-0.816	1	-1.342	N/A	N/A	N/A	0.378	N/A	0	0	N/A	-2	N/A	N/A
CCR3 Signaling in Eosinophils	3.051	1	0.378	N/A	N/A	1.342	N/A	2.236	0	-1	N/A	N/A	N/A	N/A	N/A	-0.447	N/A
Retinoid metabolism and transport	-0.302	N/A	0	-2.236	0.447	1.342	N/A	N/A	N/A	N/A	N/A	0	-3	N/A	2.121	N/A	N/A
mRNA 3 Prime End Processing Signaling Pathway	3.207	0.905	-0.333	N/A	N/A	N/A	1	N/A	0	1	N/A	N/A	-1	N/A	-1.941	N/A	N/A
CDK5 Signaling	2.828	0.905	0.577	0	N/A	N/A	N/A	N/A	N/A	N/A	N/A	N/A	-1	-2	1.667	-0.378	N/A
Gamma carboxylation, hypusinylation, hydroxylation, and arylsulfatase activation	2.828	2	0.707	N/A	N/A	N/A	N/A	N/A	N/A	N/A	N/A	N/A	-2	N/A	-0.816	1	N/A
Neurexins and neuroligins	1.134	N/A	N/A	2.646	N/A	N/A	N/A	N/A	N/A	N/A	-0.447	N/A	-2	-2.111	N/A	-1	N/A
Prostate Cancer Signaling	2.324	1.265	1.667	N/A	N/A	1	N/A	N/A	0	0	N/A	N/A	1	N/A	-1	-1	N/A
Ovarian Cancer Signaling	3.742	1.134	-0.378	N/A	N/A	2	N/A	N/A	N/A	N/A	N/A	N/A	N/A	N/A	1	1	N/A
Thrombopoietin Signaling	2.673	2	1.633	N/A	N/A	N/A	N/A	1.89	1	N/A	N/A	N/A	N/A	N/A	N/A	N/A	N/A
Transcriptional regulation by RUNX2	1.897	0.816	N/A	N/A	N/A	0.816	N/A	2	N/A	N/A	N/A	N/A	1	-1.633	1	N/A	N/A
PI3K/AKT Signaling	2.041	1.155	1.897	-0.378	N/A	1.342	N/A	N/A	0	N/A	N/A	N/A	N/A	N/A	-1	1.342	N/A
Sensory processing of sound by outer hair cells of the cochlea	1.414	1	2	N/A	N/A	-2	N/A	N/A	N/A	N/A	N/A	-1.342	N/A	-1.342	N/A	N/A	N/A
RHO GTPases activate PKNs	3	-1.633	0.447	N/A	N/A	N/A	N/A	N/A	N/A	N/A	N/A	-2	N/A	-2	N/A	N/A	N/A
Apoptosis Signaling	-2.837	-1.414	-0.378	N/A	1.342	0.378	N/A	0.707	N/A	0	N/A	N/A	N/A	N/A	0	2	N/A
Cellular response to heat stress	1.877	1.414	1.155	-1.89	N/A	N/A	N/A	N/A	N/A	N/A	N/A	N/A	N/A	N/A	-2.714	N/A	N/A
ERBB4 Signaling	2.496	2.236	1.633	N/A	N/A	N/A	N/A	2.236	0.447	N/A	N/A	N/A	N/A	N/A	N/A	N/A	N/A
Signaling by NTRK1 (TRKA)	3.207	2.646	0.378	0	N/A	N/A	N/A	N/A	N/A	N/A	N/A	N/A	-2	N/A	0.816	N/A	N/A
Signaling by CSF3 (G-CSF)	1	N/A	N/A	N/A	2	N/A	N/A	2	2	2	N/A	N/A	N/A	N/A	N/A	N/A	N/A
Semaphorin Neuronal Repulsive Signaling Pathway	-1.177	0.302	1	-0.707	0	0.333	0.816	-0.816	-0.707	0.333	0.447	0.302	0	0.535	0.577	0.905	N/A
WNT/β-catenin Signaling	1.155	1.508	0.816	0.447	0	-0.447	N/A	-1.342	N/A	-0.816	N/A	0.447	-0.816	-0.447	-0.333	-0.378	N/A
Th17 Activation Pathway	1	0	0.378	N/A	2	1.633	N/A	N/A	N/A	1.89	N/A	1	N/A	N/A	1	N/A	N/A
RHO GTPases activate PAKs	2.449	N/A	1.342	N/A	N/A	N/A	N/A	N/A	N/A	N/A	N/A	-2.646	N/A	-2.449	N/A	N/A	N/A
IL-15 Signaling	3.357	1.134	0.378	N/A	N/A	2	N/A	2	N/A	N/A	N/A	N/A	N/A	N/A	N/A	N/A	N/A
IL-2 Signaling	3.317	N/A	1	N/A	N/A	2	N/A	2.449	N/A	N/A	N/A	N/A	N/A	N/A	N/A	N/A	N/A
G alpha (s) signalling events	2.236	1.89	0.447	-0.577	0	-0.378	N/A	0	N/A	0.707	0.447	N/A	N/A	N/A	0.447	1.633	N/A
Signaling by ERBB4	2.121	2.236	N/A	N/A	N/A	N/A	N/A	N/A	-2	N/A	N/A	N/A	-2	N/A	-0.378	N/A	N/A
GPCR-Mediated Integration of Enteroendocrine Signaling Exemplified by an L Cell	-0.632	-1.342	-1.633	-0.447	-1	-2	N/A	N/A	N/A	N/A	N/A	N/A	0	N/A	N/A	1.633	N/A
Renal Cell Carcinoma Signaling	3.317	N/A	1.342	N/A	N/A	2	N/A	N/A	N/A	N/A	N/A	N/A	-2	N/A	N/A	N/A	N/A
NRF2-mediated Oxidative Stress Response	2.837	2.121	1.89	N/A	N/A	N/A	N/A	N/A	N/A	N/A	N/A	N/A	N/A	N/A	-1.342	0.447	N/A
Type I Diabetes Mellitus Signaling	-0.632	N/A	2.449	N/A	1	1.633	N/A	2.449	0.447	0	N/A	N/A	N/A	N/A	N/A	N/A	N/A
Triacylglycerol Biosynthesis	-1.134	-1	-2.828	-2	N/A	N/A	N/A	N/A	N/A	N/A	N/A	N/A	N/A	N/A	1.633	N/A	N/A
Regulation of mitotic cell cycle	2.53	-0.447	-0.378	N/A	N/A	N/A	N/A	2.236	N/A	N/A	N/A	N/A	3	N/A	N/A	N/A	N/A
Bile acid and bile salt metabolism	0	N/A	-1.342	N/A	N/A	1.342	N/A	N/A	N/A	1	N/A	N/A	-2.828	N/A	N/A	2	N/A
IL-3 Signaling	2.982	1.342	1.134	N/A	N/A	0.447	N/A	1.134	-0.447	-1	N/A	N/A	N/A	N/A	0	N/A	N/A
Mitotic G1 phase and G1/S transition	3.051	-0.378	-1.414	N/A	N/A	N/A	N/A	0	N/A	N/A	N/A	N/A	-0.816	N/A	-0.816	2	N/A
G-protein beta:gamma signalling	2	N/A	N/A	N/A	N/A	2.236	N/A	2.236	N/A	1	N/A	N/A	N/A	N/A	-1	N/A	N/A
Regulation of the Epithelial Mesenchymal Transition in Development Pathway	-0.447	1.342	N/A	N/A	2.236	-0.447	0	N/A	N/A	N/A	2	N/A	N/A	-1	N/A	N/A	-1
D-myo-inositol (3,4,5,6)-tetrakisphosphate Biosynthesis	-0.277	0	-0.707	N/A	2	0	N/A	N/A	1.342	N/A	N/A	N/A	-1.89	0.447	-0.632	1.134	N/A
D-myo-inositol (1,4,5,6)-Tetrakisphosphate Biosynthesis	-0.277	0	-0.707	N/A	2	0	N/A	N/A	1.342	N/A	N/A	N/A	-1.89	0.447	-0.632	1.134	N/A
Keratinization	1.633	N/A	N/A	N/A	N/A	N/A	N/A	N/A	N/A	N/A	N/A	2.333	-2.333	2.121	N/A	N/A	N/A
Opioid Signalling	3.873	1.89	1	-0.447	N/A	N/A	N/A	N/A	N/A	N/A	N/A	N/A	N/A	N/A	0.378	0.816	N/A
Growth Hormone Signaling	1.414	N/A	-0.816	N/A	-0.447	-0.816	N/A	2.121	0	-0.447	N/A	N/A	-1.342	N/A	1	N/A	N/A
FLT3 Signaling in Hematopoietic Progenitor Cells	2.828	1.342	0.707	N/A	N/A	1.342	N/A	1.633	0.447	N/A	N/A	N/A	N/A	N/A	N/A	N/A	N/A
TCR signaling	2.496	0.447	0.333	N/A	N/A	N/A	N/A	2.309	N/A	-1.265	N/A	N/A	0.447	N/A	-1	N/A	N/A
PEDF Signaling	2.673	1.633	0.378	N/A	N/A	1.134	N/A	2	N/A	0	N/A	N/A	N/A	N/A	0	-0.447	N/A
RHO GTPases Activate ROCKs	2.236	-1	1	N/A	N/A	N/A	N/A	N/A	N/A	N/A	N/A	-2	N/A	-2	N/A	N/A	N/A
PKR-mediated signaling	1	1.342	1.633	N/A	N/A	N/A	N/A	2.236	0	N/A	N/A	N/A	-1	N/A	-1	N/A	N/A
GPER1 signaling	1.732	0.632	-0.816	0	1.633	1.633	N/A	N/A	N/A	0.816	N/A	N/A	N/A	N/A	-0.577	0.333	N/A
rRNA processing	N/A	N/A	N/A	-4.243	-3.873	N/A	N/A	N/A	N/A	N/A	N/A	N/A	N/A	N/A	N/A	N/A	N/A
Death Receptor Signaling	-0.577	-0.707	0.816	N/A	N/A	1	2	1.633	N/A	1	N/A	N/A	N/A	N/A	-0.378	N/A	N/A
Peroxisomal lipid metabolism	-1.414	N/A	-2	N/A	N/A	N/A	N/A	N/A	N/A	N/A	N/A	N/A	-2.236	N/A	N/A	2.449	N/A
Antimicrobial peptides	N/A	N/A	N/A	N/A	N/A	N/A	N/A	N/A	2	N/A	N/A	2.828	-1	2.236	N/A	N/A	N/A
Mitotic Prophase	1.414	1.134	-0.447	N/A	N/A	N/A	N/A	3	N/A	N/A	N/A	N/A	1.633	N/A	0.378	N/A	N/A
Mouse Embryonic Stem Cell Pluripotency	3.317	1	1.633	N/A	N/A	2	N/A	N/A	N/A	N/A	N/A	N/A	N/A	N/A	N/A	N/A	N/A
Phase II - Conjugation of compounds	-0.302	0	-2.714	-1	N/A	-0.447	N/A	N/A	N/A	N/A	N/A	N/A	-3	N/A	-0.447	N/A	N/A
Cell junction organization	2.673	N/A	N/A	0	2.449	N/A	N/A	-1	N/A	N/A	N/A	-0.333	0	-0.333	1	N/A	0
JAK/STAT Signaling	3.3	0.447	0.816	N/A	N/A	0.378	N/A	1.342	-0.447	0	N/A	N/A	0	N/A	0	1	N/A
Aggrephagy	1.155	2.121	2	N/A	N/A	N/A	N/A	N/A	N/A	N/A	N/A	N/A	N/A	N/A	-2.449	N/A	N/A
Melatonin Signaling	2.673	1	0.816	N/A	1	N/A	N/A	0.816	N/A	N/A	N/A	N/A	N/A	N/A	N/A	-1.342	N/A
Complement System	N/A	N/A	1.89	N/A	0.816	0.447	N/A	1.342	1.134	1	N/A	N/A	-1	N/A	N/A	N/A	N/A
COPII-mediated vesicle transport	-1.387	2.111	1.342	-1	N/A	N/A	N/A	N/A	N/A	N/A	N/A	N/A	N/A	N/A	-0.447	0	-1.342
Apoptotic execution phase	1.667	-1.134	-1	N/A	N/A	N/A	N/A	N/A	N/A	-1.342	N/A	0	2	N/A	0.447	N/A	N/A
RHO GTPases activate CIT	2.236	0	1.342	N/A	N/A	N/A	N/A	N/A	N/A	N/A	N/A	-2	N/A	-2	N/A	N/A	N/A
Role of JAK2 in Hormone-like Cytokine Signaling	1	N/A	0	N/A	N/A	-1.342	N/A	-0.447	N/A	-2	N/A	N/A	-1.265	N/A	1	-0.447	N/A
DDX58/IFIH1-mediated induction of interferon-alpha/beta	0.707	2	2	N/A	N/A	N/A	N/A	2.333	N/A	N/A	N/A	N/A	N/A	N/A	-0.447	N/A	N/A
Signaling by SCF-KIT	1.414	N/A	1.342	N/A	N/A	1	N/A	2.236	N/A	1	N/A	N/A	N/A	N/A	0.447	0	N/A
CNTF Signaling	2.714	N/A	0.707	N/A	N/A	1	N/A	2	1	N/A	N/A	N/A	N/A	N/A	N/A	N/A	N/A
Relaxin Signaling	2.53	-0.378	-1.89	0.447	0	N/A	N/A	N/A	N/A	0	N/A	N/A	N/A	N/A	1.342	0.816	N/A
Adipogenesis pathway	-0.632	-0.333	-1.387	N/A	N/A	-0.707	N/A	N/A	1.633	0	N/A	N/A	-1.414	N/A	1.291	0	N/A
BEX2 Signaling Pathway	0.905	0.378	1.134	0.447	N/A	1	N/A	1.342	N/A	-0.447	N/A	N/A	N/A	N/A	0.707	1	N/A
Transcriptional regulation by RUNX3	2	2	N/A	N/A	N/A	1.342	N/A	2	N/A	N/A	N/A	N/A	N/A	N/A	N/A	N/A	N/A
Kinetochore Metaphase Signaling Pathway	N/A	0.707	0	N/A	N/A	N/A	N/A	2.236	N/A	N/A	N/A	N/A	3.207	N/A	-1.134	N/A	N/A
Signaling by NOTCH1	1.342	N/A	1.342	0	N/A	N/A	N/A	N/A	N/A	N/A	1.342	N/A	N/A	N/A	-2.236	1	N/A
Translocation of SLC2A4 (GLUT4) to the plasma membrane	1.886	1.89	2.646	N/A	N/A	N/A	N/A	N/A	N/A	N/A	N/A	N/A	N/A	N/A	-0.816	N/A	N/A
Mitochondrial L-carnitine Shuttle Pathway	N/A	-2	-1	0	N/A	N/A	N/A	N/A	N/A	N/A	N/A	N/A	N/A	N/A	2.236	2	N/A
Sleep NREM Signaling Pathway	-3.3	1.265	-0.333	-0.447	N/A	0	N/A	N/A	N/A	0	N/A	1	0.447	N/A	0	-0.378	N/A
Amyloid fiber formation	0.277	N/A	N/A	N/A	N/A	N/A	N/A	3.606	N/A	N/A	N/A	0	-2.449	N/A	0.816	N/A	N/A
Amyotrophic Lateral Sclerosis Signaling	-0.816	1	N/A	N/A	1.342	1.633	N/A	1	N/A	0	N/A	N/A	0	N/A	N/A	1.342	N/A
Regulation of mRNA stability by proteins that bind AU-rich elements	3.411	0.378	0.333	N/A	N/A	N/A	N/A	N/A	N/A	N/A	N/A	N/A	N/A	N/A	-2	1	N/A
Mitochondrial RNA degradation	N/A	N/A	N/A	-3.606	-3.464	N/A	N/A	N/A	N/A	N/A	N/A	N/A	N/A	N/A	N/A	N/A	N/A
Transcriptional regulation of granulopoiesis	N/A	1	N/A	N/A	N/A	1	N/A	2.236	1.342	-0.447	N/A	N/A	N/A	N/A	N/A	1	N/A
UVC-Induced MAPK Signaling	3	2	2	N/A	N/A	N/A	N/A	N/A	N/A	N/A	N/A	N/A	N/A	N/A	N/A	N/A	N/A
Triacylglycerol Degradation	-1	N/A	-2	N/A	N/A	N/A	N/A	N/A	N/A	N/A	N/A	N/A	-2	N/A	2	N/A	N/A
MITF-M-dependent gene expression	2.5	1.633	2	N/A	N/A	N/A	N/A	N/A	N/A	N/A	N/A	N/A	0.816	N/A	N/A	N/A	N/A
Acute Myeloid Leukemia Signaling	3.357	1	1.134	N/A	-1	N/A	N/A	N/A	-0.447	N/A	N/A	N/A	N/A	N/A	N/A	N/A	N/A
Non-Small Cell Lung Cancer Signaling	3.317	2.236	1.342	N/A	N/A	N/A	N/A	N/A	N/A	N/A	N/A	N/A	N/A	N/A	N/A	N/A	N/A
RNA Polymerase II Transcription	1.604	1.414	0.816	N/A	N/A	N/A	N/A	N/A	N/A	N/A	N/A	N/A	N/A	N/A	-3.051	N/A	N/A
Necroptosis Signaling Pathway	1.291	0	0	0	0.707	1.134	N/A	1.508	0.447	0.378	N/A	N/A	N/A	N/A	N/A	1.414	N/A
Fatty acyl-CoA biosynthesis	N/A	-0.816	-1	-0.816	N/A	N/A	N/A	N/A	N/A	N/A	N/A	N/A	-2	N/A	N/A	2.236	N/A
Estrogen-Dependent Breast Cancer Signaling	3.207	1.633	0	N/A	N/A	2	N/A	N/A	N/A	N/A	N/A	N/A	N/A	N/A	N/A	N/A	N/A
Induction of Apoptosis by HIV1	-2.309	N/A	N/A	N/A	N/A	1.89	N/A	1.633	N/A	1	N/A	N/A	N/A	N/A	N/A	N/A	N/A
PD-1, PD-L1 cancer immunotherapy pathway	-0.816	N/A	N/A	N/A	N/A	0	N/A	-1.897	-0.816	1.667	N/A	N/A	-1.633	N/A	N/A	0	N/A
Thyroid Cancer Signaling	2.496	0.707	0	N/A	N/A	1.89	N/A	1.342	N/A	0	N/A	N/A	-0.378	N/A	0	N/A	N/A
ERB2-ERBB3 Signaling	3.162	2	1.633	N/A	N/A	N/A	N/A	N/A	N/A	N/A	N/A	N/A	N/A	N/A	N/A	N/A	N/A
IL-23 Signaling Pathway	N/A	N/A	N/A	N/A	1	1.134	N/A	2	1	1.633	N/A	N/A	N/A	N/A	N/A	N/A	N/A
Antiproliferative Role of Somatostatin Receptor 2	2.714	1	N/A	N/A	N/A	2	N/A	N/A	1	N/A	N/A	N/A	N/A	N/A	N/A	N/A	N/A
ERK5 Signaling	3.464	0.816	N/A	N/A	N/A	1.342	N/A	N/A	-1	N/A	N/A	N/A	N/A	N/A	N/A	N/A	N/A
Signaling by CSF1 (M-CSF) in myeloid cells	1.89	N/A	N/A	N/A	N/A	N/A	N/A	2.449	2.236	N/A	N/A	N/A	N/A	N/A	N/A	N/A	N/A
ISG15 antiviral mechanism	1.606	N/A	0.447	N/A	N/A	N/A	N/A	2.236	N/A	N/A	N/A	N/A	N/A	N/A	-2.236	N/A	N/A
MyD88 dependent cascade initiated on endosome	N/A	1.89	N/A	N/A	N/A	2	N/A	1.633	1	N/A	N/A	N/A	N/A	N/A	N/A	N/A	N/A
Polyamine Regulation in Colon Cancer	2.887	1	1.633	N/A	N/A	N/A	N/A	N/A	N/A	N/A	N/A	N/A	N/A	N/A	-1	N/A	N/A
ABC-family proteins mediated transport	2.132	-0.378	-1.667	N/A	N/A	0	N/A	1.342	N/A	N/A	N/A	N/A	N/A	N/A	N/A	1	N/A
SPINK1 General Cancer Pathway	3.162	N/A	1.342	N/A	N/A	2	N/A	N/A	N/A	N/A	N/A	N/A	N/A	N/A	N/A	N/A	N/A
Regulation of eIF4 and p70S6K Signaling	3	1.342	0.816	N/A	N/A	1.342	N/A	N/A	N/A	N/A	N/A	N/A	N/A	N/A	N/A	N/A	N/A
nNOS Signaling in Skeletal Muscle Cells	1.134	N/A	N/A	2	N/A	N/A	2	N/A	N/A	N/A	N/A	0	N/A	1.342	0	N/A	N/A
Lipid Antigen Presentation by CD1	-1	N/A	N/A	N/A	N/A	N/A	N/A	-1.633	N/A	-2.84	N/A	N/A	1	N/A	N/A	N/A	N/A
Formation of ATP by chemiosmotic coupling	-2.449	-2	N/A	N/A	N/A	N/A	N/A	N/A	N/A	N/A	N/A	N/A	N/A	N/A	N/A	2	N/A
Surfactant metabolism	N/A	N/A	N/A	N/A	N/A	N/A	N/A	N/A	2	2	N/A	N/A	0.447	N/A	N/A	2	N/A
Ribavirin ADME	-0.302	0	N/A	N/A	2	1.342	N/A	N/A	N/A	N/A	N/A	N/A	N/A	N/A	-1.414	-1.342	N/A
Calcium-induced T Lymphocyte Apoptosis	0.707	N/A	N/A	N/A	N/A	N/A	N/A	2.236	N/A	-2.449	N/A	N/A	1	N/A	N/A	N/A	N/A
Sulfur amino acid metabolism	0.378	N/A	-2	N/A	N/A	-2	N/A	N/A	N/A	N/A	N/A	N/A	-2	N/A	N/A	N/A	N/A
Signaling by FGFR2	3.051	2.236	1	N/A	N/A	N/A	N/A	N/A	N/A	N/A	N/A	N/A	N/A	N/A	N/A	N/A	N/A
S Phase	3.051	0.816	-0.378	N/A	N/A	N/A	N/A	N/A	N/A	N/A	N/A	N/A	N/A	N/A	-2	N/A	N/A
Transcriptional regulation of brown and beige adipocyte differentiation	N/A	N/A	N/A	N/A	N/A	N/A	N/A	N/A	N/A	N/A	N/A	N/A	-2	N/A	2	2.236	N/A
Signal regulatory protein family interactions	N/A	N/A	N/A	N/A	N/A	2	2	2.236	N/A	N/A	N/A	N/A	N/A	N/A	N/A	N/A	N/A
Maturation of TCA enzymes and regulation of TCA cycle	-1.633	-2.449	-2	N/A	N/A	N/A	N/A	N/A	N/A	N/A	N/A	N/A	N/A	N/A	N/A	N/A	N/A
RHO GTPases activate IQGAPs	0.632	2	2.449	N/A	N/A	N/A	N/A	N/A	N/A	N/A	N/A	N/A	N/A	N/A	-1	N/A	N/A
Signaling by Insulin receptor	2.84	1.342	N/A	N/A	N/A	0.447	N/A	1.342	N/A	N/A	N/A	N/A	N/A	N/A	N/A	N/A	N/A
Neurotransmitter release cycle	1	N/A	N/A	N/A	N/A	N/A	N/A	N/A	N/A	N/A	N/A	N/A	-2.828	-2.121	N/A	N/A	N/A
Cellular response to hypoxia	2.53	N/A	-0.378	N/A	N/A	N/A	N/A	N/A	N/A	N/A	N/A	N/A	N/A	N/A	-1	2	N/A
Androgen Signaling	2.111	0	-1.342	2	N/A	N/A	N/A	0	N/A	N/A	N/A	N/A	N/A	0.447	N/A	N/A	N/A
p53 Signaling	-1.633	0	N/A	N/A	N/A	0	N/A	N/A	1	-0.447	N/A	N/A	-2	N/A	N/A	-0.816	N/A
Pyridoxal 5'-phosphate Salvage Pathway	2.714	0	0.816	N/A	N/A	N/A	N/A	1.342	0	N/A	N/A	N/A	1	N/A	N/A	N/A	N/A
Signaling by Erythropoietin	2.236	N/A	N/A	N/A	N/A	N/A	N/A	1.633	2	N/A	N/A	N/A	N/A	N/A	N/A	N/A	N/A
Melanoma Signaling	3.162	1.342	1.342	N/A	N/A	N/A	N/A	N/A	N/A	N/A	N/A	N/A	N/A	N/A	N/A	N/A	N/A
Branched-chain amino acid catabolism	-3	N/A	-2.828	N/A	N/A	N/A	N/A	N/A	N/A	N/A	N/A	N/A	N/A	N/A	N/A	N/A	N/A
IGF-1 Signaling	3.742	0.816	0	N/A	N/A	0.447	N/A	N/A	N/A	N/A	N/A	N/A	-0.816	N/A	0	N/A	N/A
TNFR2 non-canonical NF-kB pathway	2.53	0.447	-0.816	N/A	N/A	N/A	N/A	2	N/A	N/A	N/A	N/A	N/A	N/A	N/A	N/A	N/A
Arachidonic acid metabolism	0.378	N/A	N/A	N/A	1.342	N/A	N/A	N/A	2	2	N/A	N/A	N/A	N/A	N/A	N/A	N/A
Mitochondrial biogenesis	-0.707	-1.89	-1	N/A	N/A	N/A	N/A	N/A	N/A	N/A	N/A	N/A	N/A	N/A	N/A	2.121	N/A
CD40 Signaling	1.414	N/A	0.816	N/A	N/A	N/A	N/A	1	1	N/A	N/A	N/A	N/A	N/A	1	0.447	N/A
Glycolysis I	2.646	N/A	N/A	N/A	N/A	N/A	N/A	N/A	N/A	N/A	N/A	N/A	-1	1	N/A	1	N/A
Role of IL-17F in Allergic Inflammatory Airway Diseases	1.633	N/A	1	N/A	N/A	N/A	N/A	N/A	1	2	N/A	N/A	N/A	N/A	N/A	N/A	N/A
EGF Signaling	3.051	1.633	0.447	N/A	N/A	N/A	N/A	N/A	N/A	N/A	N/A	N/A	N/A	N/A	0.447	N/A	N/A
Signaling by ERBB2	2.333	2.236	N/A	N/A	N/A	N/A	N/A	N/A	N/A	N/A	N/A	N/A	N/A	N/A	-1	N/A	N/A
Extra-nuclear estrogen signaling	2.714	1.508	0	0	1	N/A	N/A	N/A	N/A	0	N/A	N/A	N/A	N/A	-0.333	N/A	N/A
Serotonin Degradation	-0.632	N/A	-1	N/A	1	-0.447	N/A	N/A	N/A	N/A	N/A	N/A	-2.449	N/A	N/A	N/A	N/A
Microautophagy Signaling Pathway	1.698	0.378	-1.414	N/A	N/A	N/A	N/A	N/A	N/A	N/A	N/A	N/A	N/A	N/A	-2	N/A	N/A
Folate Signaling Pathway	2.121	2	1.342	N/A	N/A	N/A	N/A	N/A	N/A	N/A	N/A	N/A	N/A	N/A	N/A	N/A	N/A
SUMOylation of DNA replication proteins	1.134	1.342	1.633	N/A	N/A	N/A	N/A	N/A	N/A	N/A	N/A	N/A	1.342	N/A	N/A	N/A	N/A
Macroautophagy	1	1.342	-1	N/A	N/A	N/A	N/A	N/A	N/A	N/A	N/A	N/A	N/A	N/A	-2	N/A	N/A
Regulation of RUNX2 expression and activity	2.496	0	-0.816	N/A	N/A	N/A	N/A	N/A	N/A	N/A	N/A	N/A	N/A	N/A	-2	N/A	N/A
Transcriptional regulation of white adipocyte differentiation	-0.378	0.447	-2.121	N/A	N/A	0	N/A	N/A	N/A	N/A	N/A	N/A	-2.333	N/A	0	N/A	N/A
CSDE1 Signaling Pathway	1.633	1.633	N/A	N/A	N/A	N/A	N/A	N/A	N/A	N/A	N/A	N/A	1	N/A	-1	N/A	N/A
NUR77 Signaling in T Lymphocytes	0.632	-1	0.816	N/A	N/A	N/A	N/A	2	N/A	-0.816	N/A	N/A	N/A	N/A	N/A	0	N/A
Ephrin B Signaling	2.333	-0.447	1.342	N/A	N/A	N/A	N/A	N/A	N/A	N/A	N/A	N/A	1.134	N/A	N/A	N/A	N/A
MYC Mediated Apoptosis Signaling	-0.816	N/A	-1	N/A	N/A	1.414	N/A	2	N/A	N/A	N/A	N/A	N/A	N/A	N/A	N/A	N/A
MIF Regulation of Innate Immunity	1.134	N/A	1	N/A	N/A	2	N/A	N/A	N/A	1	N/A	N/A	N/A	N/A	N/A	N/A	N/A
Hedgehog 'off' state	3.051	-0.816	-1.265	N/A	N/A	N/A	N/A	N/A	N/A	N/A	N/A	N/A	N/A	N/A	N/A	N/A	N/A
Actin Nucleation by ARP-WASP Complex	2.309	-0.816	1	N/A	N/A	N/A	N/A	N/A	N/A	N/A	N/A	N/A	N/A	N/A	-1	N/A	N/A
DAG and IP3 signaling	2.646	1.342	1.134	N/A	N/A	N/A	N/A	N/A	N/A	N/A	N/A	N/A	N/A	N/A	N/A	N/A	N/A
Valine Degradation I	-2.646	N/A	-2.449	N/A	N/A	N/A	N/A	N/A	N/A	N/A	N/A	N/A	N/A	N/A	N/A	N/A	N/A
UVB-Induced MAPK Signaling	1.265	0.447	-1.342	N/A	N/A	N/A	N/A	2	0	N/A	N/A	N/A	N/A	N/A	N/A	0	N/A
Stearate Biosynthesis I (Animals)	0	-1.342	-1.414	0	N/A	N/A	N/A	N/A	N/A	N/A	N/A	N/A	-2.236	N/A	N/A	N/A	N/A
Assembly and cell surface presentation of NMDA receptors	0.905	N/A	N/A	2.236	N/A	N/A	N/A	N/A	N/A	N/A	N/A	N/A	N/A	-0.816	-1	N/A	N/A
Signaling by EGFR	1.508	2.449	N/A	N/A	N/A	N/A	N/A	N/A	N/A	N/A	N/A	N/A	-1	N/A	N/A	N/A	N/A
XBP1(S) activates chaperone genes	1.508	2.309	N/A	N/A	N/A	N/A	N/A	N/A	N/A	N/A	N/A	N/A	N/A	N/A	1	N/A	N/A
Degradation of beta-catenin by the destruction complex	2.673	-1	-1.134	N/A	N/A	N/A	N/A	N/A	N/A	N/A	N/A	N/A	N/A	N/A	N/A	N/A	N/A
Role of MAPK Signaling in Inhibiting the Pathogenesis of Influenza	0.632	N/A	0.378	N/A	N/A	2	N/A	N/A	N/A	1.342	N/A	-0.447	N/A	N/A	N/A	N/A	N/A
Glutathione Redox Reactions I	-1.342	-1	-2.449	N/A	N/A	N/A	N/A	N/A	N/A	N/A	N/A	N/A	N/A	N/A	N/A	N/A	N/A
Transcriptional and post-translational regulation of MITF-M expression and activity	2.333	N/A	N/A	-0.447	N/A	N/A	N/A	N/A	1	0	N/A	N/A	N/A	N/A	-1	N/A	N/A
Cholesterol biosynthesis	N/A	N/A	-2.449	N/A	N/A	N/A	N/A	N/A	N/A	N/A	N/A	N/A	N/A	N/A	-2.236	N/A	N/A
iNOS Signaling	0.447	2	2.236	N/A	N/A	N/A	N/A	N/A	N/A	N/A	N/A	N/A	N/A	N/A	N/A	N/A	N/A
Nicotine Degradation II	0	-2	N/A	N/A	N/A	N/A	N/A	N/A	N/A	N/A	N/A	N/A	-2.646	N/A	N/A	N/A	N/A
Superpathway of Melatonin Degradation	-1	N/A	-1	N/A	N/A	N/A	N/A	N/A	N/A	N/A	N/A	N/A	-2.646	N/A	N/A	N/A	N/A
MyD88-independent TLR4 cascade	N/A	1.633	1	N/A	N/A	N/A	N/A	2	N/A	N/A	N/A	N/A	N/A	N/A	N/A	N/A	N/A
Phosphatidylglycerol Biosynthesis II (Non-plastidic)	-1.633	-1	-2	N/A	N/A	N/A	N/A	N/A	N/A	N/A	N/A	N/A	N/A	N/A	N/A	N/A	N/A
Carboxyterminal post-translational modifications of tubulin	-0.378	N/A	2	N/A	N/A	N/A	N/A	N/A	N/A	N/A	N/A	N/A	N/A	N/A	-2.236	N/A	N/A
Sphingolipid metabolism	1.342	-1	N/A	N/A	1	N/A	N/A	N/A	N/A	0.447	N/A	N/A	N/A	N/A	0.816	N/A	N/A
BMP signaling pathway	3.153	N/A	0.447	N/A	N/A	N/A	N/A	N/A	N/A	N/A	N/A	N/A	N/A	N/A	-1	N/A	N/A
Nucleotide Excision Repair	1.807	0.816	-0.707	N/A	N/A	N/A	N/A	N/A	N/A	N/A	N/A	N/A	N/A	N/A	-0.816	0.447	N/A
PTEN Regulation	1.964	0	-1.265	N/A	N/A	N/A	N/A	N/A	N/A	N/A	N/A	N/A	N/A	N/A	-1.342	N/A	N/A
Coronavirus Replication Pathway	0.378	1.414	1.134	N/A	N/A	N/A	N/A	N/A	N/A	N/A	N/A	N/A	N/A	N/A	-1.633	N/A	N/A
Amino acids regulate mTORC1	1.265	0.816	0.447	N/A	N/A	1	N/A	N/A	N/A	N/A	N/A	N/A	N/A	N/A	N/A	1	N/A
Signaling by TGFBR3	N/A	N/A	N/A	N/A	2.449	2	0	N/A	N/A	N/A	N/A	N/A	N/A	N/A	N/A	N/A	N/A
Pyruvate metabolism	-2	N/A	N/A	N/A	N/A	-2	N/A	N/A	N/A	N/A	N/A	N/A	N/A	N/A	N/A	0.447	N/A
Regulation of Cellular Mechanics by Calpain Protease	3.051	1.342	N/A	N/A	N/A	N/A	N/A	N/A	N/A	N/A	N/A	N/A	N/A	N/A	N/A	N/A	N/A
NFKBIE Signaling Pathway	N/A	N/A	0	N/A	N/A	2.449	N/A	-0.333	N/A	-1.606	N/A	N/A	N/A	N/A	N/A	N/A	N/A
RAB geranylgeranylation	0.333	-0.447	N/A	0.447	0	0.816	N/A	N/A	N/A	N/A	N/A	N/A	-1	-1.342	N/A	N/A	N/A
trans-Golgi Network Vesicle Budding	0.277	N/A	0.378	-0.816	N/A	N/A	N/A	1.89	N/A	N/A	N/A	N/A	N/A	N/A	1	N/A	N/A
Metabolism of non-coding RNA	2.333	N/A	N/A	N/A	N/A	N/A	N/A	N/A	N/A	N/A	N/A	N/A	N/A	N/A	-2	N/A	N/A
α-Adrenergic Signaling	2.982	0	1.342	N/A	N/A	N/A	N/A	N/A	N/A	N/A	N/A	N/A	N/A	N/A	N/A	N/A	N/A
Cargo concentration in the ER	-1.633	2.646	N/A	N/A	N/A	N/A	N/A	N/A	N/A	N/A	N/A	N/A	N/A	N/A	N/A	N/A	N/A
Platelet Adhesion to exposed collagen	1	N/A	N/A	N/A	2.236	N/A	N/A	N/A	N/A	N/A	N/A	N/A	N/A	N/A	1	N/A	N/A
Inflammasome pathway	N/A	N/A	N/A	N/A	N/A	2.236	N/A	2	N/A	N/A	N/A	N/A	N/A	N/A	N/A	N/A	N/A
RAB GEFs exchange GTP for GDP on RABs	0	-0.447	0.447	N/A	N/A	1.342	N/A	N/A	N/A	N/A	N/A	N/A	0	N/A	-2	N/A	N/A
Bladder Cancer Signaling	2.53	N/A	1.633	N/A	N/A	N/A	N/A	N/A	N/A	N/A	N/A	N/A	N/A	N/A	N/A	N/A	N/A
Deadenylation-dependent mRNA decay	1.508	N/A	N/A	N/A	N/A	N/A	N/A	N/A	N/A	N/A	N/A	N/A	N/A	N/A	-2.646	N/A	N/A
Agrin Interactions at Neuromuscular Junction	3	1.134	N/A	N/A	N/A	N/A	N/A	N/A	N/A	N/A	N/A	N/A	N/A	0	N/A	N/A	N/A
Metabolism of cofactors	-2.121	N/A	N/A	N/A	N/A	N/A	N/A	N/A	N/A	N/A	N/A	N/A	N/A	N/A	N/A	2	N/A
Endometrial Cancer Signaling	2.714	N/A	1.342	N/A	N/A	N/A	N/A	N/A	N/A	N/A	N/A	N/A	N/A	N/A	N/A	N/A	N/A
Transport of vitamins, nucleosides, and related molecules	-2	1.134	-0.447	N/A	N/A	N/A	N/A	N/A	N/A	N/A	N/A	N/A	N/A	N/A	-0.447	N/A	N/A
RANK Signaling in Osteoclasts	2.673	1.342	0	N/A	N/A	N/A	N/A	N/A	0	N/A	N/A	N/A	N/A	N/A	N/A	N/A	N/A
Airway Pathology in Chronic Obstructive Pulmonary Disease	N/A	N/A	N/A	N/A	N/A	N/A	N/A	N/A	N/A	N/A	N/A	2	N/A	2	N/A	N/A	N/A
Estrogen Biosynthesis	N/A	N/A	-2	N/A	N/A	N/A	N/A	N/A	N/A	N/A	N/A	N/A	N/A	N/A	N/A	2	N/A
Signaling by TGF-beta Receptor Complex	2.111	1	N/A	N/A	N/A	N/A	N/A	N/A	N/A	N/A	N/A	N/A	N/A	N/A	0.816	0	N/A
Transcriptional Regulation by MECP2	2.121	N/A	N/A	1.342	N/A	N/A	N/A	N/A	N/A	N/A	N/A	N/A	-0.447	N/A	N/A	N/A	N/A
Mitotic Roles of Polo-Like Kinase	N/A	N/A	N/A	N/A	N/A	N/A	N/A	2.236	N/A	N/A	N/A	N/A	1.633	N/A	N/A	N/A	N/A
TNFs bind their physiological receptors	N/A	N/A	N/A	N/A	N/A	2.236	N/A	N/A	N/A	1.633	N/A	N/A	N/A	N/A	N/A	N/A	N/A
NIK-->noncanonical NF-kB signaling	3.051	0	-0.816	N/A	N/A	N/A	N/A	N/A	N/A	N/A	N/A	N/A	N/A	N/A	N/A	N/A	N/A
Cardiogenesis	N/A	N/A	N/A	1.633	N/A	N/A	N/A	N/A	N/A	N/A	N/A	1	0.378	-0.816	N/A	N/A	N/A
E3 ubiquitin ligases ubiquitinate target proteins	0	1	-2	N/A	N/A	N/A	N/A	N/A	N/A	N/A	N/A	N/A	N/A	N/A	-0.816	0	N/A
Abacavir ADME	-0.333	0	N/A	N/A	N/A	1	N/A	N/A	N/A	N/A	N/A	N/A	N/A	N/A	-1.134	-1.342	N/A
Unfolded protein response	-0.447	1.633	0.378	N/A	N/A	N/A	N/A	N/A	N/A	N/A	N/A	N/A	N/A	N/A	-1.342	N/A	N/A
Superpathway of Cholesterol Biosynthesis	N/A	N/A	-2.449	N/A	N/A	N/A	N/A	N/A	N/A	N/A	N/A	N/A	N/A	N/A	-1.342	N/A	N/A
MAPK6/MAPK4 signaling	1.342	1	0.447	N/A	N/A	N/A	N/A	N/A	N/A	N/A	N/A	N/A	1	N/A	N/A	N/A	N/A
Vasopressin regulates renal water homeostasis via Aquaporins	2	0.447	-0.447	0.447	N/A	N/A	N/A	N/A	N/A	N/A	N/A	N/A	N/A	N/A	0.447	N/A	N/A
Hedgehog ligand biogenesis	2.309	1.134	0.333	N/A	N/A	N/A	N/A	N/A	N/A	N/A	N/A	N/A	N/A	N/A	N/A	N/A	N/A
Superpathway of Methionine Degradation	-1.265	-0.447	-2	N/A	N/A	N/A	N/A	N/A	N/A	N/A	N/A	N/A	N/A	N/A	N/A	N/A	N/A
CCR5 Signaling in Macrophages	1.414	N/A	N/A	N/A	N/A	N/A	N/A	2.236	N/A	N/A	N/A	N/A	N/A	N/A	N/A	N/A	N/A
M-decay: degradation of maternal mRNAs by maternally stored factors	1.414	N/A	0	N/A	N/A	N/A	N/A	N/A	N/A	N/A	N/A	N/A	N/A	N/A	-2.236	N/A	N/A
Thrombin signalling through proteinase activated receptors (PARs)	2.646	1	N/A	N/A	N/A	N/A	N/A	N/A	N/A	N/A	N/A	N/A	N/A	N/A	N/A	N/A	N/A
Integrin signaling	-1.633	N/A	N/A	N/A	1	N/A	N/A	1	N/A	N/A	N/A	N/A	N/A	N/A	N/A	N/A	N/A
Interleukin-6 family signaling	N/A	N/A	N/A	N/A	N/A	1.633	N/A	N/A	N/A	2	N/A	N/A	N/A	N/A	N/A	N/A	N/A
Netrin-1 signaling	N/A	N/A	N/A	N/A	1.633	N/A	N/A	N/A	N/A	-1	N/A	N/A	N/A	-1	N/A	N/A	N/A
Nucleotide catabolism	0	N/A	N/A	N/A	N/A	N/A	N/A	1.342	N/A	N/A	N/A	N/A	-2.236	N/A	N/A	N/A	N/A
Regulation of Apoptosis	2.714	N/A	-0.816	N/A	N/A	N/A	N/A	N/A	N/A	N/A	N/A	N/A	N/A	N/A	N/A	N/A	N/A
SUMOylation of transcription cofactors	1.134	1.342	N/A	N/A	N/A	N/A	N/A	N/A	N/A	N/A	N/A	N/A	N/A	N/A	-1	N/A	N/A
NGF-stimulated transcription	N/A	N/A	N/A	N/A	N/A	N/A	N/A	N/A	N/A	N/A	N/A	N/A	N/A	-2.449	1	N/A	N/A
GABA receptor activation	1	N/A	N/A	-0.447	N/A	N/A	N/A	N/A	N/A	N/A	-1	0	0	N/A	N/A	1	N/A
BAG2 Signaling Pathway	-1.387	N/A	0	-2	N/A	N/A	N/A	N/A	N/A	N/A	N/A	N/A	N/A	N/A	N/A	N/A	N/A
UFMylation Signaling Pathway	0.905	1	0	N/A	0	0	1	N/A	N/A	-0.447	N/A	N/A	N/A	N/A	N/A	N/A	N/A
Metabolism of porphyrins	-1.342	N/A	N/A	N/A	N/A	N/A	N/A	N/A	N/A	N/A	N/A	N/A	-2	N/A	N/A	N/A	N/A
CDP-diacylglycerol Biosynthesis I	-1.342	N/A	-2	N/A	N/A	N/A	N/A	N/A	N/A	N/A	N/A	N/A	N/A	N/A	N/A	N/A	N/A
Regulation of TP53 Expression and Degradation	2	N/A	N/A	N/A	N/A	N/A	N/A	N/A	N/A	N/A	N/A	N/A	N/A	N/A	-1.342	N/A	N/A
MAPK targets/ Nuclear events mediated by MAP kinases	2.333	N/A	N/A	N/A	N/A	N/A	N/A	N/A	N/A	N/A	N/A	N/A	N/A	N/A	1	N/A	N/A
Leptin Signaling in Obesity	2.236	N/A	0	N/A	N/A	0	N/A	N/A	N/A	-1	N/A	N/A	0	N/A	N/A	N/A	N/A
Metabolism of Angiotensinogen to Angiotensins	2.236	N/A	N/A	N/A	N/A	N/A	N/A	1	N/A	N/A	N/A	N/A	N/A	N/A	N/A	N/A	N/A
Late endosomal microautophagy	2.236	N/A	N/A	N/A	N/A	N/A	N/A	N/A	N/A	N/A	N/A	N/A	N/A	N/A	-1	N/A	N/A
Nicotinate metabolism	N/A	N/A	N/A	1	N/A	2.236	N/A	N/A	N/A	N/A	N/A	N/A	N/A	N/A	N/A	N/A	N/A
Somitogenesis	2.333	N/A	-0.816	N/A	N/A	N/A	N/A	N/A	N/A	N/A	N/A	N/A	N/A	N/A	N/A	N/A	N/A
PXR/RXR Activation	1.414	N/A	N/A	N/A	N/A	-1	N/A	N/A	N/A	N/A	N/A	N/A	-0.707	N/A	0	N/A	N/A
GP1b-IX-V activation signalling	1	2	N/A	N/A	N/A	N/A	N/A	N/A	N/A	N/A	N/A	N/A	N/A	N/A	N/A	N/A	N/A
Spliceosomal Cycle	1	N/A	N/A	N/A	N/A	N/A	N/A	N/A	N/A	N/A	N/A	N/A	N/A	N/A	-2	N/A	N/A
Lymphotoxin β Receptor Signaling	0	N/A	0	N/A	N/A	1	N/A	2	N/A	N/A	N/A	N/A	N/A	N/A	N/A	N/A	N/A
Histidine Degradation VI	N/A	N/A	N/A	N/A	N/A	N/A	N/A	N/A	N/A	1	N/A	N/A	-2	N/A	N/A	N/A	N/A
Signaling by NOTCH2	2	N/A	N/A	N/A	N/A	N/A	N/A	N/A	N/A	N/A	1	N/A	N/A	N/A	N/A	N/A	N/A
Gluconeogenesis I	1	N/A	N/A	N/A	N/A	N/A	N/A	N/A	N/A	N/A	N/A	N/A	N/A	1	N/A	1	N/A
rRNA modification in the nucleus and cytosol	3	N/A	N/A	N/A	N/A	N/A	N/A	N/A	N/A	N/A	N/A	N/A	N/A	N/A	N/A	N/A	N/A
Other interleukin signaling	N/A	N/A	N/A	N/A	N/A	N/A	N/A	2	N/A	N/A	N/A	N/A	-1	N/A	N/A	N/A	N/A
PFKFB4 Signaling Pathway	2.53	N/A	-0.447	N/A	N/A	N/A	N/A	N/A	0	N/A	N/A	N/A	0	N/A	N/A	N/A	N/A
Interconversion of nucleotide di- and triphosphates	1.633	N/A	-1.342	N/A	N/A	N/A	N/A	N/A	N/A	N/A	N/A	N/A	N/A	N/A	N/A	N/A	N/A
Factors involved in megakaryocyte development and platelet production	0.707	N/A	1.414	N/A	N/A	N/A	N/A	N/A	0.447	N/A	N/A	N/A	0	N/A	0.333	0	N/A
FLT3 Signaling	2.449	N/A	N/A	N/A	N/A	N/A	N/A	N/A	N/A	0	N/A	N/A	0.447	N/A	N/A	N/A	N/A
SUMOylation of intracellular receptors	N/A	N/A	N/A	N/A	N/A	N/A	N/A	N/A	N/A	N/A	N/A	N/A	-2	N/A	-0.447	0.447	N/A
EGR2 and SOX10-mediated initiation of Schwann cell myelination	1.89	N/A	N/A	N/A	N/A	N/A	N/A	N/A	N/A	N/A	N/A	N/A	N/A	N/A	-1	N/A	N/A
Role of PI3K/AKT Signaling in the Pathogenesis of Influenza	1.89	N/A	0	N/A	N/A	N/A	N/A	1	N/A	N/A	N/A	N/A	N/A	N/A	N/A	N/A	N/A
Expression and translocation of olfactory receptors	N/A	N/A	N/A	N/A	N/A	N/A	N/A	-2.828	N/A	N/A	N/A	N/A	N/A	N/A	N/A	N/A	N/A
Metabolism of polyamines	2.111	0	-0.707	N/A	N/A	N/A	N/A	N/A	N/A	N/A	N/A	N/A	N/A	N/A	N/A	N/A	N/A
Signaling by NTRK3 (TRKC)	0.816	2	N/A	N/A	N/A	N/A	N/A	N/A	N/A	N/A	N/A	N/A	N/A	N/A	N/A	N/A	N/A
Circadian Clock	N/A	N/A	N/A	N/A	N/A	N/A	N/A	N/A	N/A	N/A	N/A	N/A	-2	N/A	0.816	0	N/A
Gene Silencing by RNA	2.309	N/A	0.447	N/A	N/A	N/A	N/A	N/A	N/A	N/A	N/A	N/A	N/A	N/A	N/A	N/A	N/A
Cancer Drug Resistance by Drug Efflux	2.309	0	0.447	N/A	N/A	N/A	N/A	N/A	N/A	N/A	N/A	N/A	N/A	N/A	N/A	N/A	N/A
Glutathione-mediated Detoxification	-0.816	N/A	-1.89	N/A	N/A	N/A	N/A	N/A	N/A	N/A	N/A	N/A	N/A	N/A	N/A	N/A	N/A
Signal amplification	2.646	N/A	N/A	N/A	N/A	N/A	N/A	N/A	N/A	N/A	N/A	N/A	N/A	N/A	N/A	N/A	N/A
Aspirin ADME	N/A	N/A	N/A	N/A	N/A	N/A	N/A	N/A	N/A	N/A	N/A	N/A	-2.646	N/A	N/A	N/A	N/A
Oxytocin in Spinal Neurons Signaling Pathway	1.633	N/A	N/A	N/A	N/A	N/A	N/A	N/A	N/A	N/A	N/A	N/A	N/A	-1	N/A	N/A	N/A
Mitophagy	1.89	0.707	N/A	N/A	N/A	N/A	N/A	N/A	N/A	N/A	N/A	N/A	N/A	N/A	N/A	N/A	N/A
Angiopoietin Signaling	2.53	N/A	N/A	N/A	N/A	N/A	N/A	N/A	N/A	N/A	N/A	N/A	N/A	0	N/A	N/A	N/A
Class I peroxisomal membrane protein import	N/A	N/A	-2.449	N/A	N/A	N/A	N/A	N/A	N/A	N/A	N/A	N/A	N/A	N/A	N/A	N/A	N/A
Melatonin Degradation I	N/A	N/A	N/A	N/A	N/A	N/A	N/A	N/A	N/A	N/A	N/A	N/A	-2.449	N/A	N/A	N/A	N/A
FOXO-mediated transcription of oxidative stress, metabolic and neuronal genes	N/A	N/A	N/A	N/A	N/A	N/A	N/A	N/A	N/A	N/A	N/A	N/A	-2.449	N/A	N/A	N/A	N/A
Leucine Degradation I	-2.449	N/A	N/A	N/A	N/A	N/A	N/A	N/A	N/A	N/A	N/A	N/A	N/A	N/A	N/A	N/A	N/A
Nicotine Degradation III	N/A	N/A	N/A	N/A	N/A	N/A	N/A	N/A	N/A	N/A	N/A	N/A	-2.449	N/A	N/A	N/A	N/A
DNA damage-induced 14-3-3σ Signaling	0	N/A	N/A	N/A	N/A	N/A	N/A	-0.447	N/A	N/A	N/A	N/A	-2	N/A	N/A	N/A	N/A
Interleukin-7 signaling	N/A	N/A	N/A	N/A	N/A	0.447	N/A	1	N/A	0	N/A	N/A	0	N/A	N/A	1	N/A
Growth hormone receptor signaling	-0.378	N/A	N/A	N/A	N/A	N/A	N/A	1	N/A	N/A	N/A	N/A	-1	N/A	N/A	N/A	N/A
SUMOylation of DNA damage response and repair proteins	1.897	0	-0.447	N/A	N/A	N/A	N/A	N/A	N/A	N/A	N/A	N/A	N/A	N/A	N/A	N/A	N/A
Dopamine Receptor Signaling	N/A	N/A	-1	0	N/A	N/A	N/A	N/A	N/A	N/A	N/A	N/A	1.342	N/A	N/A	N/A	N/A
Signaling by NOTCH3	N/A	N/A	1	N/A	N/A	N/A	N/A	N/A	N/A	N/A	1.342	N/A	N/A	N/A	N/A	N/A	N/A
Glycogen metabolism	2.333	N/A	N/A	N/A	N/A	N/A	N/A	N/A	N/A	N/A	N/A	N/A	N/A	N/A	N/A	N/A	N/A
RIPK1-mediated regulated necrosis	2.333	N/A	N/A	N/A	N/A	N/A	N/A	N/A	N/A	N/A	N/A	N/A	N/A	N/A	N/A	N/A	N/A
Signaling by FGFR4	2.333	N/A	N/A	N/A	N/A	N/A	N/A	N/A	N/A	N/A	N/A	N/A	N/A	N/A	N/A	N/A	N/A
Signaling by FGFR1	2.333	N/A	N/A	N/A	N/A	N/A	N/A	N/A	N/A	N/A	N/A	N/A	N/A	N/A	N/A	N/A	N/A
Signaling by FGFR3	2.333	N/A	N/A	N/A	N/A	N/A	N/A	N/A	N/A	N/A	N/A	N/A	N/A	N/A	N/A	N/A	N/A
Retinol Biosynthesis	0	N/A	N/A	-2.236	N/A	N/A	N/A	N/A	N/A	N/A	N/A	N/A	N/A	N/A	N/A	N/A	N/A
Thyroid Hormone Metabolism II (via Conjugation and/or Degradation)	N/A	N/A	N/A	N/A	N/A	N/A	N/A	N/A	N/A	N/A	N/A	N/A	-2.236	N/A	N/A	N/A	N/A
Cholesterol Biosynthesis II (via 24,25-dihydrolanosterol)	N/A	N/A	-2.236	N/A	N/A	N/A	N/A	N/A	N/A	N/A	N/A	N/A	N/A	N/A	N/A	N/A	N/A
DNA Damage/Telomere Stress Induced Senescence	N/A	N/A	N/A	N/A	N/A	N/A	N/A	2.236	0	N/A	N/A	N/A	N/A	N/A	N/A	N/A	N/A
Cholesterol Biosynthesis III (via Desmosterol)	N/A	N/A	-2.236	N/A	N/A	N/A	N/A	N/A	N/A	N/A	N/A	N/A	N/A	N/A	N/A	N/A	N/A
Heparan Sulfate Biosynthesis (Late Stages)	0	N/A	N/A	N/A	N/A	N/A	N/A	N/A	N/A	N/A	N/A	N/A	-2.236	N/A	N/A	N/A	N/A
Notch Signaling	N/A	N/A	N/A	N/A	N/A	N/A	N/A	N/A	N/A	N/A	2.236	N/A	N/A	N/A	N/A	N/A	N/A
Heparan Sulfate Biosynthesis	0	N/A	N/A	N/A	N/A	N/A	N/A	N/A	N/A	N/A	N/A	N/A	-2.236	N/A	N/A	N/A	N/A
2-oxobutanoate Degradation I	-2.236	N/A	N/A	N/A	N/A	N/A	N/A	N/A	N/A	N/A	N/A	N/A	N/A	N/A	N/A	N/A	N/A
Nucleotide biosynthesis	2.236	N/A	N/A	N/A	N/A	N/A	N/A	N/A	N/A	N/A	N/A	N/A	N/A	N/A	N/A	N/A	N/A
Cholesterol Biosynthesis I	N/A	N/A	-2.236	N/A	N/A	N/A	N/A	N/A	N/A	N/A	N/A	N/A	N/A	N/A	N/A	N/A	N/A
Gastrin-CREB signalling pathway via PKC and MAPK	2.236	N/A	N/A	N/A	N/A	N/A	N/A	N/A	N/A	N/A	N/A	N/A	N/A	N/A	N/A	N/A	N/A
Signaling by Retinoic Acid	-0.535	N/A	N/A	N/A	N/A	N/A	N/A	N/A	N/A	N/A	N/A	N/A	N/A	N/A	N/A	1.633	N/A
Pyrimidine Ribonucleotides De Novo Biosynthesis	1.134	N/A	0	N/A	N/A	N/A	N/A	N/A	N/A	N/A	N/A	N/A	N/A	N/A	-1	N/A	N/A
BER (Base Excision Repair) Pathway	2.121	N/A	N/A	N/A	N/A	N/A	N/A	N/A	N/A	N/A	N/A	N/A	N/A	N/A	N/A	N/A	N/A
IL-17A Signaling in Airway Cells	1.667	N/A	0.447	N/A	N/A	N/A	N/A	N/A	N/A	N/A	N/A	N/A	N/A	N/A	N/A	N/A	N/A
tRNA Charging	2.111	N/A	N/A	N/A	N/A	N/A	N/A	N/A	N/A	N/A	N/A	N/A	N/A	N/A	N/A	N/A	N/A
Apelin Liver Signaling Pathway	1	N/A	N/A	N/A	N/A	-1	N/A	N/A	N/A	N/A	N/A	N/A	N/A	N/A	N/A	N/A	N/A
Carnitine metabolism	N/A	N/A	N/A	N/A	N/A	N/A	N/A	N/A	N/A	N/A	N/A	N/A	N/A	N/A	2	N/A	N/A
Glycine Betaine Degradation	N/A	N/A	N/A	N/A	N/A	N/A	N/A	N/A	N/A	N/A	N/A	N/A	-2	N/A	N/A	N/A	N/A
Isoleucine Degradation I	-2	N/A	N/A	N/A	N/A	N/A	N/A	N/A	N/A	N/A	N/A	N/A	N/A	N/A	N/A	N/A	N/A
Remodeling of Epithelial Adherens Junctions	2	N/A	N/A	N/A	N/A	N/A	N/A	N/A	N/A	N/A	N/A	N/A	N/A	N/A	N/A	N/A	N/A
Advanced glycosylation endproduct receptor signaling	2	N/A	N/A	N/A	N/A	N/A	N/A	N/A	N/A	N/A	N/A	N/A	N/A	N/A	N/A	N/A	N/A
Lysine catabolism	-2	N/A	N/A	N/A	N/A	N/A	N/A	N/A	N/A	N/A	N/A	N/A	N/A	N/A	N/A	N/A	N/A
Synthesis of Prostaglandins (PG) and Thromboxanes (TX)	N/A	N/A	N/A	N/A	N/A	2	N/A	N/A	N/A	N/A	N/A	N/A	N/A	N/A	N/A	N/A	N/A
Interleukin-12 family signaling	N/A	N/A	2	N/A	N/A	N/A	N/A	N/A	N/A	N/A	N/A	N/A	N/A	N/A	N/A	N/A	N/A
NFE2L2 regulating anti-oxidant/detoxification enzymes	N/A	N/A	N/A	N/A	N/A	N/A	2	N/A	N/A	N/A	N/A	N/A	N/A	N/A	N/A	N/A	N/A
Antigen Presentation Pathway	N/A	N/A	N/A	N/A	N/A	N/A	N/A	2	N/A	N/A	N/A	N/A	N/A	N/A	N/A	N/A	N/A
Synaptic adhesion-like molecules	1	N/A	N/A	N/A	N/A	N/A	N/A	N/A	N/A	N/A	N/A	N/A	N/A	-1	N/A	N/A	N/A
Miscellaneous transport and binding events	N/A	N/A	N/A	N/A	N/A	N/A	N/A	N/A	N/A	N/A	N/A	N/A	-2	N/A	N/A	N/A	N/A
Dissolution of Fibrin Clot	0	N/A	N/A	N/A	N/A	N/A	N/A	N/A	N/A	N/A	N/A	N/A	-2	N/A	N/A	N/A	N/A
Glyoxylate metabolism and glycine degradation	N/A	N/A	N/A	N/A	N/A	N/A	N/A	N/A	N/A	N/A	N/A	N/A	-2	N/A	N/A	N/A	N/A
Zymosterol Biosynthesis	N/A	N/A	-2	N/A	N/A	N/A	N/A	N/A	N/A	N/A	N/A	N/A	N/A	N/A	N/A	N/A	N/A
Methylmalonyl Pathway	-2	N/A	N/A	N/A	N/A	N/A	N/A	N/A	N/A	N/A	N/A	N/A	N/A	N/A	N/A	N/A	N/A
Acetyl-CoA Biosynthesis I (Pyruvate Dehydrogenase Complex)	-2	N/A	N/A	N/A	N/A	N/A	N/A	N/A	N/A	N/A	N/A	N/A	N/A	N/A	N/A	N/A	N/A
Chondroitin Sulfate Degradation (Metazoa)	N/A	N/A	N/A	N/A	N/A	2	N/A	N/A	N/A	N/A	N/A	N/A	N/A	N/A	N/A	N/A	N/A
Differential Regulation of Cytokine Production in Intestinal Epithelial Cells by IL-17A and IL-17F	N/A	N/A	N/A	N/A	N/A	N/A	N/A	N/A	N/A	2	N/A	N/A	N/A	N/A	N/A	N/A	N/A
Phenylalanine Degradation IV (Mammalian, via Side Chain)	-2	N/A	0	N/A	N/A	N/A	N/A	N/A	N/A	N/A	N/A	N/A	N/A	N/A	N/A	N/A	N/A
Paracetamol ADME	-2	N/A	N/A	N/A	N/A	N/A	N/A	N/A	N/A	N/A	N/A	N/A	N/A	N/A	N/A	N/A	N/A
Insulin processing	N/A	N/A	N/A	N/A	N/A	N/A	N/A	N/A	N/A	N/A	N/A	N/A	-2	N/A	N/A	N/A	N/A
Phenylalanine and tyrosine metabolism	N/A	N/A	N/A	N/A	N/A	N/A	N/A	N/A	N/A	N/A	N/A	N/A	-2	N/A	N/A	N/A	N/A
Malate-aspartate shuttle	-2	N/A	N/A	N/A	N/A	N/A	N/A	N/A	N/A	N/A	N/A	N/A	N/A	N/A	N/A	N/A	N/A
Azathioprine ADME	2	N/A	N/A	N/A	N/A	N/A	N/A	N/A	N/A	N/A	N/A	N/A	N/A	N/A	N/A	N/A	N/A
Gene and protein expression by JAK-STAT signaling after IL-12 stimulation	0.905	N/A	0	N/A	N/A	N/A	N/A	N/A	N/A	N/A	N/A	N/A	1	N/A	N/A	N/A	N/A
D-myo-inositol (1,4,5)-Trisphosphate Biosynthesis	1.89	N/A	N/A	N/A	N/A	N/A	N/A	N/A	N/A	N/A	N/A	N/A	N/A	N/A	N/A	N/A	N/A
FOXO-mediated transcription	1.89	N/A	N/A	N/A	N/A	N/A	N/A	N/A	N/A	N/A	N/A	N/A	N/A	N/A	N/A	N/A	N/A
PCP (Planar Cell Polarity) Pathway	N/A	0	N/A	N/A	1.89	N/A	N/A	N/A	N/A	N/A	N/A	N/A	N/A	N/A	N/A	N/A	N/A
Transcriptional activity of SMAD2/SMAD3:SMAD4 heterotrimer	1	N/A	N/A	N/A	N/A	N/A	N/A	N/A	N/A	N/A	N/A	N/A	N/A	N/A	-0.816	N/A	N/A
Pyrimidine Ribonucleotides Interconversion	0.816	N/A	0	N/A	N/A	N/A	N/A	N/A	N/A	N/A	N/A	N/A	N/A	N/A	-1	N/A	N/A
NER (Nucleotide Excision Repair, Enhanced Pathway)	1	N/A	-0.816	N/A	N/A	N/A	N/A	N/A	N/A	N/A	N/A	N/A	N/A	N/A	N/A	N/A	N/A
SPINK1 Pancreatic Cancer Pathway	N/A	N/A	N/A	N/A	N/A	0	N/A	N/A	N/A	N/A	N/A	1	0.816	N/A	N/A	N/A	N/A
IL-9 Signaling	0	N/A	N/A	N/A	N/A	0.447	N/A	1.342	0	N/A	N/A	N/A	N/A	N/A	N/A	0	N/A
IL-1 Signaling	0.302	0.447	0	N/A	N/A	N/A	N/A	N/A	N/A	N/A	N/A	N/A	N/A	N/A	1	N/A	N/A
Retinoate Biosynthesis I	0.707	N/A	N/A	-1	N/A	N/A	N/A	N/A	N/A	N/A	N/A	N/A	N/A	N/A	N/A	N/A	N/A
Intrinsic Pathway for Apoptosis	0.775	0.447	N/A	N/A	N/A	N/A	N/A	N/A	N/A	N/A	N/A	N/A	N/A	N/A	-0.447	N/A	N/A
Endosomal Sorting Complex Required For Transport (ESCRT)	1.633	N/A	N/A	N/A	N/A	N/A	N/A	N/A	N/A	N/A	N/A	N/A	N/A	N/A	N/A	N/A	N/A
TAK1-dependent IKK and NF-kappa-B activation	1.633	N/A	N/A	N/A	N/A	N/A	N/A	N/A	N/A	N/A	N/A	N/A	N/A	N/A	0	N/A	N/A
MyD88 cascade initiated on plasma membrane	N/A	1.633	N/A	N/A	N/A	N/A	N/A	N/A	N/A	N/A	N/A	N/A	N/A	N/A	N/A	N/A	N/A
Activation of IRF by Cytosolic Pattern Recognition Receptors	-0.816	N/A	N/A	N/A	N/A	N/A	N/A	0.816	N/A	N/A	N/A	N/A	N/A	N/A	N/A	N/A	N/A
Sumoylation Pathway	-1	N/A	N/A	N/A	N/A	N/A	N/A	N/A	N/A	N/A	N/A	N/A	N/A	N/A	0	N/A	-0.447
SUMOylation of RNA binding proteins	1.414	N/A	N/A	N/A	N/A	N/A	N/A	N/A	N/A	N/A	N/A	N/A	N/A	N/A	N/A	N/A	N/A
4-1BB Signaling in T Lymphocytes	1.414	N/A	N/A	N/A	N/A	N/A	N/A	N/A	N/A	N/A	N/A	N/A	N/A	N/A	N/A	N/A	N/A
IL-22 Signaling	1.414	N/A	N/A	N/A	N/A	N/A	N/A	N/A	N/A	N/A	N/A	N/A	N/A	N/A	N/A	N/A	N/A
Putrescine Degradation III	-0.378	N/A	-1	N/A	N/A	N/A	N/A	N/A	N/A	N/A	N/A	N/A	N/A	N/A	N/A	N/A	N/A
Signaling by NTRK2 (TRKB)	N/A	1.342	N/A	N/A	N/A	N/A	N/A	N/A	N/A	N/A	N/A	N/A	N/A	N/A	N/A	N/A	N/A
RAS processing	1.342	N/A	N/A	N/A	N/A	N/A	N/A	N/A	N/A	N/A	N/A	N/A	N/A	N/A	N/A	N/A	N/A
Amyloid Processing	1.342	N/A	N/A	N/A	N/A	N/A	N/A	N/A	N/A	N/A	N/A	N/A	N/A	N/A	N/A	N/A	N/A
γ-linolenate Biosynthesis II (Animals)	N/A	N/A	-1.342	0	N/A	N/A	N/A	N/A	N/A	N/A	N/A	N/A	N/A	N/A	N/A	N/A	N/A
Sialic acid metabolism	N/A	N/A	1.342	N/A	N/A	N/A	N/A	N/A	N/A	N/A	N/A	N/A	N/A	N/A	N/A	N/A	N/A
Sensory perception of taste	N/A	N/A	N/A	N/A	N/A	N/A	N/A	N/A	N/A	N/A	N/A	N/A	N/A	1.342	N/A	N/A	N/A
Insertion of tail-anchored proteins into the endoplasmic reticulum membrane	1.342	N/A	N/A	N/A	N/A	N/A	N/A	N/A	N/A	N/A	N/A	N/A	N/A	N/A	N/A	N/A	N/A
Nephrin family interactions	1.342	N/A	N/A	N/A	N/A	N/A	N/A	N/A	N/A	N/A	N/A	N/A	N/A	N/A	N/A	N/A	N/A
Metabolism of amine-derived hormones	N/A	N/A	N/A	N/A	N/A	N/A	N/A	N/A	N/A	N/A	N/A	N/A	-1.342	N/A	N/A	N/A	N/A
Noradrenaline and Adrenaline Degradation	-0.333	N/A	-1	N/A	N/A	N/A	N/A	N/A	N/A	N/A	N/A	N/A	N/A	N/A	N/A	N/A	N/A
Nucleotide salvage	0.447	0.378	N/A	N/A	N/A	N/A	N/A	N/A	N/A	N/A	N/A	N/A	-0.447	N/A	N/A	N/A	N/A
Tuberculosis Active Signaling Pathway	-1.257	N/A	N/A	N/A	N/A	N/A	N/A	N/A	N/A	N/A	N/A	N/A	N/A	N/A	N/A	N/A	N/A
CD27 Signaling in Lymphocytes	1.134	N/A	N/A	N/A	N/A	N/A	N/A	N/A	N/A	N/A	N/A	N/A	N/A	N/A	N/A	N/A	N/A
SUMOylation of ubiquitinylation proteins	1.134	N/A	N/A	N/A	N/A	N/A	N/A	N/A	N/A	N/A	N/A	N/A	N/A	N/A	N/A	N/A	N/A
Protein ubiquitination	1.134	N/A	N/A	N/A	N/A	N/A	N/A	N/A	N/A	N/A	N/A	N/A	N/A	N/A	N/A	N/A	N/A
SUMOylation of SUMOylation proteins	1.134	N/A	N/A	N/A	N/A	N/A	N/A	N/A	N/A	N/A	N/A	N/A	N/A	N/A	N/A	N/A	N/A
Cerebral Malformation Signaling Pathway	1.069	N/A	N/A	N/A	N/A	N/A	N/A	N/A	N/A	N/A	N/A	N/A	N/A	N/A	N/A	N/A	N/A
Metabolism of nitric oxide: NOS3 activation and regulation	-1	N/A	N/A	N/A	N/A	N/A	N/A	N/A	N/A	N/A	N/A	N/A	N/A	N/A	N/A	N/A	N/A
Cardiomyocyte Differentiation via BMP Receptors	N/A	N/A	N/A	N/A	N/A	N/A	N/A	N/A	N/A	N/A	N/A	N/A	1	N/A	N/A	N/A	N/A
Protein lipoylation	-1	N/A	N/A	N/A	N/A	N/A	N/A	N/A	N/A	N/A	N/A	N/A	N/A	N/A	N/A	N/A	N/A
RAN Signaling	1	N/A	N/A	N/A	N/A	N/A	N/A	N/A	N/A	N/A	N/A	N/A	N/A	N/A	N/A	N/A	N/A
Estrogen-mediated S-phase Entry	N/A	N/A	N/A	N/A	N/A	N/A	N/A	N/A	N/A	N/A	N/A	N/A	1	N/A	N/A	N/A	N/A
Pentose Phosphate Pathway	1	N/A	N/A	N/A	N/A	N/A	N/A	N/A	N/A	N/A	N/A	N/A	N/A	N/A	N/A	N/A	N/A
Chaperone Mediated Autophagy	1	N/A	N/A	N/A	N/A	N/A	N/A	N/A	N/A	N/A	N/A	N/A	N/A	N/A	N/A	N/A	N/A
Catecholamine Biosynthesis	N/A	N/A	N/A	N/A	N/A	N/A	N/A	N/A	N/A	N/A	N/A	N/A	-1	N/A	N/A	N/A	N/A
Cytotoxic T Lymphocyte-mediated Apoptosis of Target Cells	N/A	N/A	N/A	N/A	N/A	N/A	N/A	N/A	N/A	-1	N/A	N/A	N/A	N/A	N/A	N/A	N/A
Protein methylation	1	N/A	N/A	N/A	N/A	N/A	N/A	N/A	N/A	N/A	N/A	N/A	N/A	N/A	N/A	N/A	N/A
Pentose Phosphate Pathway (Oxidative Branch)	1	N/A	N/A	N/A	N/A	N/A	N/A	N/A	N/A	N/A	N/A	N/A	N/A	N/A	N/A	N/A	N/A
Defensins	N/A	N/A	N/A	N/A	N/A	N/A	N/A	1	N/A	N/A	N/A	N/A	N/A	N/A	N/A	N/A	N/A
Heme signaling	N/A	N/A	N/A	N/A	N/A	N/A	N/A	N/A	N/A	N/A	N/A	N/A	1	N/A	N/A	0	N/A
OX40 Signaling Pathway	0	N/A	N/A	N/A	N/A	N/A	N/A	N/A	N/A	-1	N/A	N/A	N/A	N/A	N/A	N/A	N/A
Pyrimidine Deoxyribonucleotides De Novo Biosynthesis I	0	N/A	N/A	N/A	N/A	N/A	N/A	N/A	N/A	N/A	N/A	N/A	N/A	N/A	-1	N/A	N/A
Signaling by Leptin	N/A	N/A	N/A	N/A	N/A	N/A	N/A	N/A	N/A	N/A	N/A	N/A	-1	N/A	N/A	N/A	N/A
Fatty Acid Activation	N/A	N/A	-1	0	N/A	N/A	N/A	N/A	N/A	N/A	N/A	N/A	N/A	N/A	N/A	N/A	N/A
Interferon Signaling	-1	N/A	N/A	N/A	N/A	N/A	N/A	N/A	N/A	N/A	N/A	N/A	N/A	N/A	N/A	N/A	N/A
Transcriptional regulation by the AP-2 (TFAP2) family of transcription factors	0.447	N/A	N/A	N/A	N/A	N/A	N/A	N/A	N/A	N/A	N/A	N/A	N/A	N/A	-0.447	N/A	N/A
B Cell Activating Factor Signaling	0.816	N/A	N/A	N/A	N/A	N/A	N/A	N/A	N/A	N/A	N/A	N/A	N/A	N/A	N/A	N/A	N/A
Pyroptosis	-0.816	N/A	N/A	N/A	N/A	N/A	N/A	N/A	N/A	N/A	N/A	N/A	N/A	N/A	N/A	N/A	N/A
Processing of SMDT1	-0.816	N/A	N/A	N/A	N/A	N/A	N/A	N/A	N/A	N/A	N/A	N/A	N/A	N/A	N/A	N/A	N/A
IL-17A Signaling in Gastric Cells	0.816	N/A	N/A	N/A	N/A	N/A	N/A	N/A	N/A	N/A	N/A	N/A	N/A	N/A	N/A	N/A	N/A
Pentose phosphate pathway	0.816	N/A	N/A	N/A	N/A	N/A	N/A	N/A	N/A	N/A	N/A	N/A	N/A	N/A	N/A	N/A	N/A
Role of RIG1-like Receptors in Antiviral Innate Immunity	N/A	N/A	N/A	N/A	N/A	N/A	N/A	0.816	N/A	N/A	N/A	N/A	N/A	N/A	N/A	N/A	N/A
April Mediated Signaling	0.816	N/A	N/A	N/A	N/A	N/A	N/A	N/A	N/A	N/A	N/A	N/A	N/A	N/A	N/A	N/A	N/A
The Visual Cycle	0.816	N/A	N/A	N/A	N/A	N/A	N/A	N/A	N/A	N/A	N/A	N/A	N/A	N/A	N/A	N/A	N/A
Glutamate binding, activation of AMPA receptors and synaptic plasticity	0.816	N/A	N/A	N/A	N/A	N/A	N/A	N/A	N/A	N/A	N/A	N/A	N/A	N/A	N/A	N/A	N/A
TBC/RABGAPs	0.707	N/A	N/A	N/A	N/A	N/A	N/A	N/A	N/A	N/A	N/A	N/A	N/A	N/A	N/A	N/A	N/A
Dopamine Degradation	-0.707	N/A	N/A	N/A	N/A	N/A	N/A	N/A	N/A	N/A	N/A	N/A	N/A	N/A	N/A	N/A	N/A
Tryptophan Degradation X (Mammalian, via Tryptamine)	-0.707	N/A	N/A	N/A	N/A	N/A	N/A	N/A	N/A	N/A	N/A	N/A	N/A	N/A	N/A	N/A	N/A
Glycogen Degradation II	0.447	N/A	N/A	N/A	N/A	N/A	N/A	N/A	N/A	N/A	N/A	N/A	N/A	N/A	N/A	N/A	N/A
Energy dependent regulation of mTOR by LKB1-AMPK	0.447	N/A	N/A	N/A	N/A	N/A	N/A	N/A	N/A	N/A	N/A	N/A	N/A	N/A	N/A	N/A	N/A
Z-decay: degradation of maternal mRNAs by zygotically expressed factors	0.447	N/A	N/A	N/A	N/A	N/A	N/A	N/A	N/A	N/A	N/A	N/A	N/A	N/A	N/A	N/A	N/A
Glycogen Degradation III	0.447	N/A	N/A	N/A	N/A	N/A	N/A	N/A	N/A	N/A	N/A	N/A	N/A	N/A	N/A	N/A	N/A
Ethanol Degradation IV	-0.378	N/A	N/A	N/A	N/A	N/A	N/A	N/A	N/A	N/A	N/A	N/A	N/A	N/A	N/A	N/A	N/A
Oxidative Ethanol Degradation III	-0.378	N/A	N/A	N/A	N/A	N/A	N/A	N/A	N/A	N/A	N/A	N/A	N/A	N/A	N/A	N/A	N/A
MTOR signalling	0.378	N/A	N/A	N/A	N/A	N/A	N/A	N/A	N/A	N/A	N/A	N/A	N/A	N/A	N/A	N/A	N/A
Inhibition of Angiogenesis by TSP1	0.378	N/A	N/A	N/A	N/A	N/A	N/A	N/A	N/A	N/A	N/A	N/A	N/A	N/A	N/A	N/A	N/A
Ethanol Degradation II	-0.333	N/A	N/A	N/A	N/A	N/A	N/A	N/A	N/A	N/A	N/A	N/A	N/A	N/A	N/A	N/A	N/A
Ceramide Degradation	N/A	N/A	N/A	N/A	N/A	N/A	N/A	N/A	N/A	N/A	N/A	N/A	N/A	N/A	N/A	N/A	N/A
Activated PKN1 stimulates transcription of AR regulated genes KLK2 and KLK3	N/A	N/A	N/A	N/A	N/A	N/A	N/A	N/A	N/A	N/A	N/A	N/A	N/A	N/A	N/A	N/A	N/A
Apelin Pancreas Signaling Pathway	0	N/A	N/A	N/A	N/A	N/A	N/A	N/A	N/A	N/A	N/A	N/A	N/A	N/A	N/A	N/A	N/A
Histamine Degradation	0	N/A	N/A	N/A	N/A	N/A	N/A	N/A	N/A	N/A	N/A	N/A	N/A	N/A	N/A	N/A	N/A
Fatty Acid α-oxidation	0	N/A	N/A	N/A	N/A	N/A	N/A	N/A	N/A	N/A	N/A	N/A	N/A	N/A	N/A	N/A	N/A
Metabolism of folate and pterines	N/A	N/A	N/A	N/A	N/A	N/A	N/A	N/A	N/A	N/A	N/A	N/A	N/A	N/A	N/A	N/A	N/A
YAP1- and WWTR1 (TAZ)-stimulated gene expression	N/A	N/A	N/A	N/A	N/A	N/A	N/A	N/A	N/A	N/A	N/A	N/A	N/A	N/A	N/A	N/A	N/A
Melatonin Degradation II	N/A	N/A	N/A	N/A	N/A	N/A	N/A	N/A	N/A	N/A	N/A	N/A	N/A	N/A	N/A	N/A	N/A
Butyrophilin (BTN) family interactions	N/A	N/A	N/A	N/A	N/A	N/A	N/A	N/A	N/A	N/A	N/A	N/A	N/A	N/A	N/A	N/A	N/A
Caspase activation via Death Receptors in the presence of ligand	N/A	N/A	N/A	N/A	N/A	N/A	N/A	N/A	N/A	N/A	N/A	N/A	N/A	N/A	N/A	N/A	N/A
Mitochondrial iron-sulfur cluster biogenesis	N/A	N/A	N/A	N/A	N/A	N/A	N/A	N/A	N/A	N/A	N/A	N/A	N/A	N/A	N/A	N/A	N/A
Methylglyoxal Degradation III	N/A	N/A	N/A	N/A	N/A	N/A	N/A	N/A	N/A	N/A	N/A	N/A	N/A	N/A	N/A	N/A	N/A
Thymine Degradation	N/A	N/A	N/A	N/A	N/A	N/A	N/A	N/A	N/A	N/A	N/A	N/A	N/A	N/A	N/A	N/A	N/A
Alanine Degradation III	N/A	N/A	N/A	N/A	N/A	N/A	N/A	N/A	N/A	N/A	N/A	N/A	N/A	N/A	N/A	N/A	N/A
nNOS Signaling in Neurons	N/A	N/A	N/A	N/A	N/A	N/A	N/A	N/A	N/A	N/A	N/A	N/A	N/A	N/A	N/A	N/A	N/A
Superpathway of D-myo-inositol (1,4,5)-trisphosphate Metabolism	0	N/A	N/A	N/A	N/A	N/A	N/A	N/A	N/A	N/A	N/A	N/A	N/A	N/A	N/A	N/A	N/A
Phagosome Maturation	N/A	N/A	N/A	N/A	N/A	N/A	N/A	N/A	N/A	N/A	N/A	N/A	N/A	N/A	N/A	N/A	N/A
Germ Cell-Sertoli Cell Junction Signaling	N/A	N/A	N/A	N/A	N/A	N/A	N/A	N/A	N/A	N/A	N/A	N/A	N/A	N/A	N/A	N/A	N/A
Epoxysqualene Biosynthesis	N/A	N/A	N/A	N/A	N/A	N/A	N/A	N/A	N/A	N/A	N/A	N/A	N/A	N/A	N/A	N/A	N/A
L-cysteine Degradation III	N/A	N/A	N/A	N/A	N/A	N/A	N/A	N/A	N/A	N/A	N/A	N/A	N/A	N/A	N/A	N/A	N/A
Oncogene Induced Senescence	N/A	N/A	N/A	N/A	N/A	N/A	N/A	N/A	N/A	N/A	N/A	N/A	N/A	N/A	N/A	N/A	N/A
Xanthine and Xanthosine Salvage	N/A	N/A	N/A	N/A	N/A	N/A	N/A	N/A	N/A	N/A	N/A	N/A	N/A	N/A	N/A	N/A	N/A
Acetone Degradation I (to Methylglyoxal)	N/A	N/A	N/A	N/A	N/A	N/A	N/A	N/A	N/A	N/A	N/A	N/A	N/A	N/A	N/A	N/A	N/A
Antiproliferative Role of TOB in T Cell Signaling	N/A	N/A	N/A	N/A	N/A	N/A	N/A	N/A	N/A	N/A	N/A	N/A	N/A	N/A	N/A	N/A	N/A
Taurine Biosynthesis	N/A	N/A	N/A	N/A	N/A	N/A	N/A	N/A	N/A	N/A	N/A	N/A	N/A	N/A	N/A	N/A	N/A
Ketolysis	N/A	N/A	N/A	N/A	N/A	N/A	N/A	N/A	N/A	N/A	N/A	N/A	N/A	N/A	N/A	N/A	N/A
Role of IL-17A in Arthritis	N/A	N/A	N/A	N/A	N/A	N/A	N/A	N/A	N/A	N/A	N/A	N/A	N/A	N/A	N/A	N/A	N/A
NAD Salvage Pathway III	N/A	N/A	N/A	N/A	N/A	N/A	N/A	N/A	N/A	N/A	N/A	N/A	N/A	N/A	N/A	N/A	N/A
Choline Biosynthesis III	N/A	N/A	N/A	N/A	N/A	N/A	N/A	N/A	N/A	N/A	N/A	N/A	N/A	N/A	N/A	N/A	N/A
Fatty Acid β-oxidation III (Unsaturated, Odd Number)	N/A	N/A	N/A	N/A	N/A	N/A	N/A	N/A	N/A	N/A	N/A	N/A	N/A	N/A	N/A	N/A	N/A
TNFR2 Signaling	N/A	N/A	N/A	N/A	N/A	N/A	N/A	N/A	N/A	N/A	N/A	N/A	N/A	N/A	N/A	N/A	N/A
Graft-versus-Host Disease Signaling	N/A	N/A	N/A	N/A	N/A	N/A	N/A	N/A	N/A	N/A	N/A	N/A	N/A	N/A	N/A	N/A	N/A
Hematopoiesis from Pluripotent Stem Cells	N/A	N/A	N/A	N/A	N/A	N/A	N/A	N/A	N/A	N/A	N/A	N/A	N/A	N/A	N/A	N/A	N/A
Galactose catabolism	N/A	N/A	N/A	N/A	N/A	N/A	N/A	N/A	N/A	N/A	N/A	N/A	N/A	N/A	N/A	N/A	N/A
Lysosomal oligosaccharide catabolism	N/A	N/A	N/A	N/A	N/A	N/A	N/A	N/A	N/A	N/A	N/A	N/A	N/A	N/A	N/A	N/A	N/A
Tryptophan Degradation III (Eukaryotic)	N/A	N/A	N/A	N/A	N/A	N/A	N/A	N/A	N/A	N/A	N/A	N/A	N/A	N/A	N/A	N/A	N/A
Formation of xylulose-5-phosphate	N/A	N/A	N/A	N/A	N/A	N/A	N/A	N/A	N/A	N/A	N/A	N/A	N/A	N/A	N/A	N/A	N/A
Citrulline-Nitric Oxide Cycle	N/A	N/A	N/A	N/A	N/A	N/A	N/A	N/A	N/A	N/A	N/A	N/A	N/A	N/A	N/A	N/A	N/A
Threonine Degradation II	N/A	N/A	N/A	N/A	N/A	N/A	N/A	N/A	N/A	N/A	N/A	N/A	N/A	N/A	N/A	N/A	N/A
Urea Cycle	N/A	N/A	N/A	N/A	N/A	N/A	N/A	N/A	N/A	N/A	N/A	N/A	N/A	N/A	N/A	N/A	N/A
Intracellular oxygen transport	N/A	N/A	N/A	N/A	N/A	N/A	N/A	N/A	N/A	N/A	N/A	N/A	N/A	N/A	N/A	N/A	N/A
Adenine and Adenosine Salvage I	N/A	N/A	N/A	N/A	N/A	N/A	N/A	N/A	N/A	N/A	N/A	N/A	N/A	N/A	N/A	N/A	N/A
Glucocorticoid Receptor Signaling	N/A	N/A	N/A	N/A	N/A	N/A	N/A	N/A	N/A	N/A	N/A	N/A	N/A	N/A	N/A	N/A	N/A
Pyrophosphate hydrolysis	N/A	N/A	N/A	N/A	N/A	N/A	N/A	N/A	N/A	N/A	N/A	N/A	N/A	N/A	N/A	N/A	N/A
Hypoxia Signaling in the Cardiovascular System	N/A	N/A	N/A	N/A	N/A	N/A	N/A	N/A	N/A	N/A	N/A	N/A	N/A	N/A	N/A	N/A	N/A
Altered T Cell and B Cell Signaling in Rheumatoid Arthritis	N/A	N/A	N/A	N/A	N/A	N/A	N/A	N/A	N/A	N/A	N/A	N/A	N/A	N/A	N/A	N/A	N/A
D-myo-inositol (1,4,5)-trisphosphate Degradation	0	N/A	N/A	N/A	N/A	N/A	N/A	N/A	N/A	N/A	N/A	N/A	N/A	N/A	N/A	N/A	N/A
Pexophagy	N/A	N/A	N/A	N/A	N/A	N/A	N/A	N/A	N/A	N/A	N/A	N/A	N/A	N/A	N/A	N/A	N/A
Aspartate Degradation II	N/A	N/A	N/A	N/A	N/A	N/A	N/A	N/A	N/A	N/A	N/A	N/A	N/A	N/A	N/A	N/A	N/A
Prednisone ADME	N/A	N/A	N/A	N/A	N/A	N/A	N/A	N/A	N/A	N/A	N/A	N/A	N/A	N/A	N/A	N/A	N/A
Myo-inositol Biosynthesis	N/A	N/A	N/A	N/A	N/A	N/A	N/A	N/A	N/A	N/A	N/A	N/A	N/A	N/A	N/A	N/A	N/A
Pyruvate Fermentation to Lactate	N/A	N/A	N/A	N/A	N/A	N/A	N/A	N/A	N/A	N/A	N/A	N/A	N/A	N/A	N/A	N/A	N/A
Formation of the ureteric bud	N/A	N/A	N/A	N/A	N/A	N/A	N/A	N/A	N/A	N/A	N/A	N/A	N/A	0	N/A	N/A	N/A
Regulation of RUNX1 Expression and Activity	N/A	N/A	N/A	N/A	N/A	N/A	N/A	N/A	N/A	N/A	N/A	N/A	N/A	N/A	N/A	N/A	N/A
rRNA modification in the mitochondrion	N/A	N/A	N/A	N/A	N/A	N/A	N/A	N/A	N/A	N/A	N/A	N/A	N/A	N/A	N/A	N/A	N/A
Salvage Pathways of Pyrimidine Deoxyribonucleotides	N/A	N/A	N/A	N/A	N/A	N/A	N/A	N/A	N/A	N/A	N/A	N/A	N/A	N/A	N/A	N/A	N/A
Ceramide Biosynthesis	N/A	N/A	N/A	N/A	N/A	N/A	N/A	N/A	N/A	N/A	N/A	N/A	N/A	N/A	N/A	N/A	N/A
Histidine Degradation III	N/A	N/A	N/A	N/A	N/A	N/A	N/A	N/A	N/A	N/A	N/A	N/A	N/A	N/A	N/A	N/A	N/A
Methionine Degradation I (to Homocysteine)	N/A	0	N/A	N/A	N/A	N/A	N/A	N/A	N/A	N/A	N/A	N/A	N/A	N/A	N/A	N/A	N/A
α-tocopherol Degradation	N/A	N/A	N/A	N/A	N/A	N/A	N/A	N/A	N/A	N/A	N/A	N/A	N/A	N/A	N/A	N/A	N/A
Tryptophan Degradation to 2-amino-3-carboxymuconate Semialdehyde	N/A	N/A	N/A	N/A	N/A	N/A	N/A	N/A	N/A	N/A	N/A	N/A	N/A	N/A	N/A	N/A	N/A
B Cell Development	N/A	N/A	N/A	N/A	N/A	N/A	N/A	N/A	N/A	N/A	N/A	N/A	N/A	N/A	N/A	N/A	N/A
Ubiquinol-10 Biosynthesis (Eukaryotic)	N/A	N/A	N/A	N/A	N/A	N/A	N/A	N/A	N/A	N/A	N/A	N/A	N/A	N/A	N/A	N/A	N/A
Choline catabolism	N/A	N/A	N/A	N/A	N/A	N/A	N/A	N/A	N/A	N/A	N/A	N/A	N/A	N/A	N/A	N/A	N/A
Phenylalanine Degradation I (Aerobic)	N/A	N/A	N/A	N/A	N/A	N/A	N/A	N/A	N/A	N/A	N/A	N/A	N/A	N/A	N/A	N/A	N/A
DNA methylation	N/A	N/A	N/A	N/A	N/A	N/A	N/A	N/A	N/A	N/A	N/A	N/A	N/A	N/A	N/A	N/A	N/A
Allograft Rejection Signaling	N/A	N/A	N/A	N/A	N/A	N/A	N/A	N/A	N/A	N/A	N/A	N/A	N/A	N/A	N/A	N/A	N/A
FAT10 Signaling Pathway	N/A	N/A	N/A	N/A	N/A	N/A	N/A	N/A	N/A	N/A	N/A	N/A	N/A	N/A	N/A	N/A	N/A
Superpathway of Geranylgeranyldiphosphate Biosynthesis I (via Mevalonate)	N/A	N/A	N/A	N/A	N/A	N/A	N/A	N/A	N/A	N/A	N/A	N/A	N/A	N/A	N/A	N/A	N/A
Cysteine Biosynthesis III (mammalia)	N/A	0	N/A	N/A	N/A	N/A	N/A	N/A	N/A	N/A	N/A	N/A	N/A	N/A	N/A	N/A	N/A
NGF processing	N/A	N/A	N/A	N/A	N/A	N/A	N/A	N/A	N/A	N/A	N/A	N/A	N/A	N/A	N/A	N/A	N/A
4-aminobutyrate Degradation I	N/A	N/A	N/A	N/A	N/A	N/A	N/A	N/A	N/A	N/A	N/A	N/A	N/A	N/A	N/A	N/A	N/A
Pregnenolone Biosynthesis	N/A	N/A	N/A	N/A	N/A	N/A	N/A	N/A	N/A	N/A	N/A	N/A	N/A	N/A	N/A	N/A	N/A
Bupropion Degradation	N/A	N/A	N/A	N/A	N/A	N/A	N/A	N/A	N/A	N/A	N/A	N/A	N/A	N/A	N/A	N/A	N/A
Alanine Biosynthesis II	N/A	N/A	N/A	N/A	N/A	N/A	N/A	N/A	N/A	N/A	N/A	N/A	N/A	N/A	N/A	N/A	N/A
Mechanisms of Viral Exit from Host Cells	N/A	N/A	N/A	N/A	N/A	N/A	N/A	N/A	N/A	N/A	N/A	N/A	N/A	N/A	N/A	N/A	N/A
Sphingosine and Sphingosine-1-phosphate Metabolism	N/A	N/A	N/A	N/A	N/A	N/A	N/A	N/A	N/A	N/A	N/A	N/A	N/A	N/A	N/A	N/A	N/A
Alanine metabolism	N/A	N/A	N/A	N/A	N/A	N/A	N/A	N/A	N/A	N/A	N/A	N/A	N/A	N/A	N/A	N/A	N/A
PRC2 methylates histones and DNA	N/A	N/A	N/A	N/A	N/A	N/A	N/A	N/A	N/A	N/A	N/A	N/A	N/A	N/A	N/A	N/A	N/A
Synthesis of Lipoxins (LX)	N/A	N/A	N/A	N/A	N/A	N/A	N/A	N/A	N/A	N/A	N/A	N/A	N/A	N/A	N/A	N/A	N/A
Pathogenesis of Multiple Sclerosis	N/A	N/A	N/A	N/A	N/A	N/A	N/A	N/A	N/A	N/A	N/A	N/A	N/A	N/A	N/A	N/A	N/A
Primary Immunodeficiency Signaling	N/A	N/A	N/A	N/A	N/A	N/A	N/A	N/A	N/A	N/A	N/A	N/A	N/A	N/A	N/A	N/A	N/A
Urate Biosynthesis/Inosine 5'-phosphate Degradation	N/A	N/A	N/A	N/A	N/A	N/A	N/A	N/A	N/A	N/A	N/A	N/A	N/A	N/A	N/A	N/A	N/A
Glycine Biosynthesis III	N/A	N/A	N/A	N/A	N/A	N/A	N/A	N/A	N/A	N/A	N/A	N/A	N/A	N/A	N/A	N/A	N/A
Phosphatidylcholine Biosynthesis I	N/A	N/A	N/A	N/A	N/A	N/A	N/A	N/A	N/A	N/A	N/A	N/A	N/A	N/A	N/A	N/A	N/A
Protein repair	N/A	N/A	N/A	N/A	N/A	N/A	N/A	N/A	N/A	N/A	N/A	N/A	N/A	N/A	N/A	N/A	N/A
Mitotic Telophase/Cytokinesis	N/A	N/A	N/A	N/A	N/A	N/A	N/A	N/A	N/A	N/A	N/A	N/A	N/A	N/A	N/A	N/A	N/A
Purine Ribonucleosides Degradation to Ribose-1-phosphate	N/A	N/A	N/A	N/A	N/A	N/A	N/A	N/A	N/A	N/A	N/A	N/A	N/A	N/A	N/A	N/A	N/A
Glutathione Redox Reactions II	N/A	N/A	N/A	N/A	N/A	N/A	N/A	N/A	N/A	N/A	N/A	N/A	N/A	N/A	N/A	N/A	N/A
Retinoate Biosynthesis II	N/A	N/A	N/A	N/A	N/A	N/A	N/A	N/A	N/A	N/A	N/A	N/A	N/A	N/A	N/A	N/A	N/A
Interleukin-1 processing	N/A	N/A	N/A	N/A	N/A	N/A	N/A	N/A	N/A	N/A	N/A	N/A	N/A	N/A	N/A	N/A	N/A
β-alanine Degradation I	N/A	N/A	N/A	N/A	N/A	N/A	N/A	N/A	N/A	N/A	N/A	N/A	N/A	N/A	N/A	N/A	N/A
Axonal Guidance Signaling	N/A	N/A	N/A	N/A	N/A	N/A	N/A	N/A	N/A	N/A	N/A	N/A	N/A	N/A	N/A	N/A	N/A
L-cysteine Degradation II	N/A	N/A	N/A	N/A	N/A	N/A	N/A	N/A	N/A	N/A	N/A	N/A	N/A	N/A	N/A	N/A	N/A
Mitochondrial Uncoupling	N/A	N/A	N/A	N/A	N/A	N/A	N/A	N/A	N/A	N/A	N/A	N/A	N/A	N/A	N/A	N/A	N/A
Transcriptional regulation of testis differentiation	N/A	N/A	N/A	N/A	N/A	N/A	N/A	N/A	N/A	N/A	N/A	N/A	N/A	N/A	N/A	N/A	N/A
Superoxide Radicals Degradation	N/A	N/A	N/A	N/A	N/A	N/A	N/A	N/A	N/A	N/A	N/A	N/A	N/A	N/A	N/A	N/A	N/A
Tyrosine Biosynthesis IV	N/A	N/A	N/A	N/A	N/A	N/A	N/A	N/A	N/A	N/A	N/A	N/A	N/A	N/A	N/A	N/A	N/A
Heme Degradation	N/A	N/A	N/A	N/A	N/A	N/A	N/A	N/A	N/A	N/A	N/A	N/A	N/A	N/A	N/A	N/A	N/A
Iron homeostasis signaling pathway	N/A	N/A	N/A	N/A	N/A	N/A	N/A	N/A	N/A	N/A	N/A	N/A	N/A	N/A	N/A	N/A	N/A
Embryonic Stem Cell Differentiation into Cardiac Lineages	N/A	N/A	N/A	N/A	N/A	N/A	N/A	N/A	N/A	N/A	N/A	N/A	N/A	N/A	N/A	N/A	N/A
Adenosine Nucleotides Degradation II	0	N/A	N/A	N/A	N/A	N/A	N/A	N/A	N/A	N/A	N/A	N/A	N/A	N/A	N/A	N/A	N/A
Sucrose Degradation V (Mammalian)	N/A	N/A	N/A	N/A	N/A	N/A	N/A	N/A	N/A	N/A	N/A	N/A	N/A	N/A	N/A	N/A	N/A
Tetrapyrrole Biosynthesis II	N/A	N/A	N/A	N/A	N/A	N/A	N/A	N/A	N/A	N/A	N/A	N/A	N/A	N/A	N/A	N/A	N/A
Incretin synthesis, secretion, and inactivation	N/A	N/A	N/A	0	N/A	N/A	N/A	N/A	N/A	N/A	N/A	N/A	0	N/A	N/A	N/A	N/A
Glucocorticoid Biosynthesis	N/A	N/A	N/A	N/A	N/A	N/A	N/A	N/A	N/A	N/A	N/A	N/A	N/A	N/A	N/A	N/A	N/A
Guanine and Guanosine Salvage I	N/A	N/A	N/A	N/A	N/A	N/A	N/A	N/A	N/A	N/A	N/A	N/A	N/A	N/A	N/A	N/A	N/A
NFE2L2 regulating MDR associated enzymes	N/A	N/A	N/A	N/A	N/A	N/A	N/A	N/A	N/A	N/A	N/A	N/A	N/A	N/A	N/A	N/A	N/A
Trehalose Degradation II (Trehalase)	N/A	N/A	N/A	N/A	N/A	N/A	N/A	N/A	N/A	N/A	N/A	N/A	N/A	N/A	N/A	N/A	N/A
T Helper Cell Differentiation	N/A	N/A	N/A	N/A	N/A	N/A	N/A	N/A	N/A	N/A	N/A	N/A	N/A	N/A	N/A	N/A	N/A
Chromatin modifications during the maternal to zygotic transition (MZT)	N/A	N/A	N/A	N/A	N/A	N/A	N/A	N/A	N/A	N/A	N/A	N/A	N/A	N/A	N/A	N/A	N/A
Methionine Salvage II (Mammalian)	N/A	N/A	N/A	N/A	N/A	N/A	N/A	N/A	N/A	N/A	N/A	N/A	N/A	N/A	N/A	N/A	N/A
Proline catabolism	N/A	N/A	N/A	N/A	N/A	N/A	N/A	N/A	N/A	N/A	N/A	N/A	N/A	N/A	N/A	N/A	N/A
2-ketoglutarate Dehydrogenase Complex	N/A	N/A	N/A	N/A	N/A	N/A	N/A	N/A	N/A	N/A	N/A	N/A	N/A	N/A	N/A	N/A	N/A
GDP-glucose Biosynthesis	N/A	N/A	N/A	N/A	N/A	N/A	N/A	N/A	N/A	N/A	N/A	N/A	N/A	N/A	N/A	N/A	N/A
Glucose and Glucose-1-phosphate Degradation	N/A	N/A	N/A	N/A	N/A	N/A	N/A	N/A	N/A	N/A	N/A	N/A	N/A	N/A	N/A	N/A	N/A
Specification of primordial germ cells	N/A	N/A	N/A	N/A	N/A	N/A	N/A	N/A	N/A	N/A	N/A	N/A	N/A	N/A	N/A	N/A	N/A
Purine Nucleotides Degradation II (Aerobic)	0	N/A	N/A	N/A	N/A	N/A	N/A	N/A	N/A	N/A	N/A	N/A	N/A	N/A	N/A	N/A	N/A
Differential Regulation of Cytokine Production in Macrophages and T Helper Cells by IL-17A and IL-17F	N/A	N/A	N/A	N/A	N/A	N/A	N/A	N/A	N/A	N/A	N/A	N/A	N/A	N/A	N/A	N/A	N/A
Passive transport by Aquaporins	N/A	N/A	N/A	N/A	N/A	N/A	N/A	N/A	N/A	N/A	N/A	N/A	N/A	N/A	N/A	N/A	N/A
Role of IL-17A in Psoriasis	N/A	N/A	N/A	N/A	N/A	N/A	N/A	N/A	N/A	N/A	N/A	N/A	N/A	N/A	N/A	N/A	N/A
Guanosine Nucleotides Degradation III	N/A	N/A	N/A	N/A	N/A	N/A	N/A	N/A	N/A	N/A	N/A	N/A	N/A	N/A	N/A	N/A	N/A
Clathrin-mediated Endocytosis Signaling	N/A	N/A	N/A	N/A	N/A	N/A	N/A	N/A	N/A	N/A	N/A	N/A	N/A	N/A	N/A	N/A	N/A
Signaling by MST1	N/A	N/A	N/A	N/A	N/A	N/A	N/A	N/A	N/A	N/A	N/A	N/A	N/A	N/A	N/A	N/A	N/A
Glutamine Biosynthesis I	N/A	N/A	N/A	N/A	N/A	N/A	N/A	N/A	N/A	N/A	N/A	N/A	N/A	N/A	N/A	N/A	N/A
Glycogen Biosynthesis II (from UDP-D-Glucose)	N/A	N/A	N/A	N/A	N/A	N/A	N/A	N/A	N/A	N/A	N/A	N/A	N/A	N/A	N/A	N/A	N/A
Epithelial-Mesenchymal Transition (EMT) during gastrulation	N/A	N/A	N/A	N/A	N/A	N/A	N/A	N/A	N/A	N/A	N/A	N/A	N/A	N/A	N/A	N/A	N/A
Role of Osteoblasts, Osteoclasts and Chondrocytes in Rheumatoid Arthritis	N/A	N/A	N/A	N/A	N/A	N/A	N/A	N/A	N/A	N/A	N/A	N/A	N/A	N/A	N/A	N/A	N/A
Spermine and Spermidine Degradation I	N/A	N/A	N/A	N/A	N/A	N/A	N/A	N/A	N/A	N/A	N/A	N/A	N/A	N/A	N/A	N/A	N/A
Thyroid Hormone Biosynthesis	N/A	N/A	N/A	N/A	N/A	N/A	N/A	N/A	N/A	N/A	N/A	N/A	N/A	N/A	N/A	N/A	N/A
Role of MAPK Signaling in the Pathogenesis of Influenza	N/A	N/A	N/A	N/A	N/A	N/A	N/A	N/A	N/A	N/A	N/A	N/A	N/A	N/A	N/A	N/A	N/A
Extrinsic Prothrombin Activation Pathway	N/A	N/A	N/A	N/A	N/A	N/A	N/A	N/A	N/A	N/A	N/A	N/A	N/A	N/A	N/A	N/A	N/A
Phosphatidylethanolamine Biosynthesis III	N/A	N/A	N/A	N/A	N/A	N/A	N/A	N/A	N/A	N/A	N/A	N/A	N/A	N/A	N/A	N/A	N/A
Uracil Degradation II (Reductive)	N/A	N/A	N/A	N/A	N/A	N/A	N/A	N/A	N/A	N/A	N/A	N/A	N/A	N/A	N/A	N/A	N/A
Calcium Transport I	N/A	N/A	N/A	N/A	N/A	N/A	N/A	N/A	N/A	N/A	N/A	N/A	N/A	N/A	N/A	N/A	N/A
SLC15A4:TASL-dependent IRF5 activation	N/A	N/A	N/A	N/A	N/A	N/A	N/A	N/A	N/A	N/A	N/A	N/A	N/A	N/A	N/A	N/A	N/A
Autoimmune Thyroid Disease Signaling	N/A	N/A	N/A	N/A	N/A	N/A	N/A	N/A	N/A	N/A	N/A	N/A	N/A	N/A	N/A	N/A	N/A
UDP-N-acetyl-D-galactosamine Biosynthesis II	N/A	N/A	N/A	N/A	N/A	N/A	N/A	N/A	N/A	N/A	N/A	N/A	N/A	N/A	N/A	N/A	N/A
Branched-chain α-keto acid Dehydrogenase Complex	N/A	N/A	N/A	N/A	N/A	N/A	N/A	N/A	N/A	N/A	N/A	N/A	N/A	N/A	N/A	N/A	N/A
Colanic Acid Building Blocks Biosynthesis	N/A	N/A	N/A	N/A	N/A	N/A	N/A	N/A	N/A	N/A	N/A	N/A	N/A	N/A	N/A	N/A	N/A
Cellular response to mitochondrial stress	N/A	N/A	N/A	N/A	N/A	N/A	N/A	N/A	N/A	N/A	N/A	N/A	N/A	N/A	N/A	N/A	N/A
mRNA Editing	N/A	N/A	N/A	N/A	N/A	N/A	N/A	N/A	N/A	N/A	N/A	N/A	N/A	N/A	N/A	N/A	N/A
Adenine and Adenosine Salvage III	N/A	N/A	N/A	N/A	N/A	N/A	N/A	N/A	N/A	N/A	N/A	N/A	N/A	N/A	N/A	N/A	N/A
Creatine metabolism	N/A	N/A	N/A	N/A	N/A	N/A	N/A	N/A	N/A	N/A	N/A	N/A	N/A	N/A	N/A	N/A	N/A
Hepatic Fibrosis / Hepatic Stellate Cell Activation	N/A	N/A	N/A	N/A	N/A	N/A	N/A	N/A	N/A	N/A	N/A	N/A	N/A	N/A	N/A	N/A	N/A
Thiosulfate Disproportionation III (Rhodanese)	N/A	N/A	N/A	N/A	N/A	N/A	N/A	N/A	N/A	N/A	N/A	N/A	N/A	N/A	N/A	N/A	N/A
Xenobiotic Metabolism Signaling	N/A	N/A	N/A	N/A	N/A	N/A	N/A	N/A	N/A	N/A	N/A	N/A	N/A	N/A	N/A	N/A	N/A
Platelet Aggregation (Plug Formation)	N/A	N/A	N/A	N/A	N/A	N/A	N/A	N/A	N/A	N/A	N/A	N/A	N/A	N/A	N/A	N/A	N/A
Lipid particle organization	N/A	N/A	N/A	N/A	N/A	N/A	N/A	N/A	N/A	N/A	N/A	N/A	N/A	N/A	N/A	N/A	N/A
Glutaryl-CoA Degradation	N/A	N/A	N/A	N/A	N/A	N/A	N/A	N/A	N/A	N/A	N/A	N/A	N/A	N/A	N/A	N/A	N/A
Phenylethylamine Degradation I	N/A	N/A	N/A	N/A	N/A	N/A	N/A	N/A	N/A	N/A	N/A	N/A	N/A	N/A	N/A	N/A	N/A
Regulation of the Epithelial-Mesenchymal Transition Pathway	N/A	N/A	N/A	N/A	N/A	N/A	N/A	N/A	N/A	N/A	N/A	N/A	N/A	N/A	N/A	N/A	N/A
UDP-N-acetyl-D-glucosamine Biosynthesis II	N/A	N/A	N/A	N/A	N/A	N/A	N/A	N/A	N/A	N/A	N/A	N/A	N/A	N/A	N/A	N/A	N/A
Tyrosine Degradation I	N/A	N/A	N/A	N/A	N/A	N/A	N/A	N/A	N/A	N/A	N/A	N/A	N/A	N/A	N/A	N/A	N/A
Prostanoid Biosynthesis	N/A	N/A	N/A	N/A	N/A	N/A	N/A	N/A	N/A	N/A	N/A	N/A	N/A	N/A	N/A	N/A	N/A
Interconversion of 2-oxoglutarate and 2-hydroxyglutarate	N/A	N/A	N/A	N/A	N/A	N/A	N/A	N/A	N/A	N/A	N/A	N/A	N/A	N/A	N/A	N/A	N/A
SIRT1 negatively regulates rRNA expression	N/A	N/A	N/A	N/A	N/A	N/A	N/A	N/A	N/A	N/A	N/A	N/A	N/A	N/A	N/A	N/A	N/A
Mineralocorticoid Biosynthesis	N/A	N/A	N/A	N/A	N/A	N/A	N/A	N/A	N/A	N/A	N/A	N/A	N/A	N/A	N/A	N/A	N/A
Regulation of CDH11 Expression and Function	N/A	N/A	N/A	N/A	N/A	N/A	N/A	N/A	N/A	N/A	N/A	N/A	N/A	N/A	N/A	N/A	N/A
Maturity Onset Diabetes of Young (MODY) Signaling	N/A	N/A	N/A	N/A	N/A	N/A	N/A	N/A	N/A	N/A	N/A	N/A	N/A	N/A	N/A	N/A	N/A
Histidine catabolism	N/A	N/A	N/A	N/A	N/A	N/A	N/A	N/A	N/A	N/A	N/A	N/A	N/A	N/A	N/A	N/A	N/A
Aryl hydrocarbon receptor signalling	N/A	N/A	N/A	N/A	N/A	N/A	N/A	N/A	N/A	N/A	N/A	N/A	N/A	N/A	N/A	N/A	N/A
Glutamate Receptor Signaling	N/A	N/A	N/A	N/A	N/A	N/A	N/A	N/A	N/A	N/A	N/A	N/A	N/A	N/A	N/A	N/A	N/A
Arsenate Detoxification I (Glutaredoxin)	N/A	N/A	N/A	N/A	N/A	N/A	N/A	N/A	N/A	N/A	N/A	N/A	N/A	N/A	N/A	N/A	N/A
Superpathway of Citrulline Metabolism	N/A	N/A	N/A	N/A	N/A	N/A	N/A	N/A	N/A	N/A	N/A	N/A	N/A	N/A	N/A	N/A	N/A
Androgen Biosynthesis	N/A	N/A	N/A	N/A	N/A	N/A	N/A	N/A	N/A	N/A	N/A	N/A	N/A	N/A	N/A	N/A	N/A
Formation of definitive endoderm	N/A	N/A	N/A	N/A	N/A	N/A	N/A	N/A	N/A	N/A	N/A	N/A	N/A	N/A	N/A	N/A	N/A
Arginine Biosynthesis IV	N/A	N/A	N/A	N/A	N/A	N/A	N/A	N/A	N/A	N/A	N/A	N/A	N/A	N/A	N/A	N/A	N/A
Apelin Muscle Signaling Pathway	N/A	N/A	N/A	N/A	N/A	N/A	N/A	N/A	N/A	N/A	N/A	N/A	N/A	N/A	N/A	N/A	N/A
Tumoricidal Function of Hepatic Natural Killer Cells	N/A	N/A	N/A	N/A	N/A	N/A	N/A	N/A	N/A	N/A	N/A	N/A	N/A	N/A	N/A	N/A	N/A
Leukotriene Biosynthesis	N/A	N/A	N/A	N/A	N/A	N/A	N/A	N/A	N/A	N/A	N/A	N/A	N/A	N/A	N/A	N/A	N/A
Granulocyte Adhesion and Diapedesis	N/A	N/A	N/A	N/A	N/A	N/A	N/A	N/A	N/A	N/A	N/A	N/A	N/A	N/A	N/A	N/A	N/A
RHO GTPases activate KTN1	N/A	N/A	N/A	N/A	N/A	N/A	N/A	N/A	N/A	N/A	N/A	N/A	N/A	N/A	N/A	N/A	N/A
Tight Junction Signaling	N/A	N/A	N/A	N/A	N/A	N/A	N/A	N/A	N/A	N/A	N/A	N/A	N/A	N/A	N/A	N/A	N/A
Synthesis, secretion, and deacylation of Ghrelin	N/A	N/A	N/A	N/A	N/A	N/A	N/A	N/A	N/A	N/A	N/A	N/A	N/A	N/A	N/A	N/A	N/A
Heme Biosynthesis from Uroporphyrinogen-III I	N/A	N/A	N/A	N/A	N/A	N/A	N/A	N/A	N/A	N/A	N/A	N/A	N/A	N/A	N/A	N/A	N/A
Replacement of protamines by nucleosomes in the male pronucleus	N/A	N/A	N/A	N/A	N/A	N/A	N/A	N/A	N/A	N/A	N/A	N/A	N/A	N/A	N/A	N/A	N/A
Dermatan Sulfate Degradation (Metazoa)	N/A	N/A	N/A	N/A	N/A	N/A	N/A	N/A	N/A	N/A	N/A	N/A	N/A	N/A	N/A	N/A	N/A
Eumelanin Biosynthesis	N/A	N/A	N/A	N/A	N/A	N/A	N/A	N/A	N/A	N/A	N/A	N/A	N/A	N/A	N/A	N/A	N/A
Urea cycle	N/A	N/A	N/A	N/A	N/A	N/A	N/A	N/A	N/A	N/A	N/A	N/A	N/A	N/A	N/A	N/A	N/A
4-hydroxyproline Degradation I	N/A	N/A	N/A	N/A	N/A	N/A	N/A	N/A	N/A	N/A	N/A	N/A	N/A	N/A	N/A	N/A	N/A
Ketone body metabolism	N/A	N/A	N/A	N/A	N/A	N/A	N/A	N/A	N/A	N/A	N/A	N/A	N/A	N/A	N/A	N/A	N/A
Response of EIF2AK1 (HRI) to heme deficiency	N/A	N/A	N/A	N/A	N/A	N/A	N/A	N/A	N/A	N/A	N/A	N/A	N/A	N/A	N/A	N/A	N/A
Metallothioneins bind metals	N/A	N/A	N/A	N/A	N/A	N/A	N/A	N/A	N/A	N/A	N/A	N/A	N/A	N/A	N/A	N/A	N/A
Formation of lateral plate mesoderm	N/A	N/A	N/A	N/A	N/A	N/A	N/A	N/A	N/A	N/A	N/A	N/A	N/A	N/A	N/A	N/A	N/A
GABA Receptor Signaling	N/A	N/A	N/A	N/A	N/A	N/A	N/A	N/A	N/A	N/A	N/A	N/A	N/A	N/A	N/A	N/A	N/A
OAS antiviral response	N/A	N/A	N/A	N/A	N/A	N/A	N/A	N/A	N/A	N/A	N/A	N/A	N/A	N/A	N/A	N/A	N/A
NR1D1 (REV-ERBA) represses gene expression	N/A	N/A	N/A	N/A	N/A	N/A	N/A	N/A	N/A	N/A	N/A	N/A	N/A	N/A	N/A	N/A	N/A
Atorvastatin ADME	N/A	N/A	N/A	N/A	N/A	N/A	N/A	N/A	N/A	N/A	N/A	N/A	N/A	N/A	N/A	N/A	N/A
Neurotransmitter uptake and metabolism In glial cells	N/A	N/A	N/A	N/A	N/A	N/A	N/A	N/A	N/A	N/A	N/A	N/A	N/A	N/A	N/A	N/A	N/A
Th1 and Th2 Activation Pathway	N/A	N/A	N/A	N/A	N/A	N/A	N/A	N/A	N/A	N/A	N/A	N/A	N/A	N/A	N/A	N/A	N/A
Aspartate and asparagine metabolism	0	N/A	N/A	N/A	N/A	N/A	N/A	N/A	N/A	N/A	N/A	N/A	N/A	N/A	N/A	N/A	N/A
POU5F1 (OCT4), SOX2, NANOG repress genes related to differentiation	N/A	N/A	N/A	N/A	N/A	N/A	N/A	N/A	N/A	N/A	N/A	N/A	N/A	N/A	N/A	N/A	N/A
Selenocysteine Biosynthesis II (Archaea and Eukaryotes)	N/A	N/A	N/A	N/A	N/A	N/A	N/A	N/A	N/A	N/A	N/A	N/A	N/A	N/A	N/A	N/A	N/A
MSP-RON Signaling Pathway	N/A	N/A	N/A	N/A	N/A	N/A	N/A	N/A	N/A	N/A	N/A	N/A	N/A	N/A	N/A	N/A	N/A
Phosphatidylethanolamine Biosynthesis II	N/A	N/A	N/A	N/A	N/A	N/A	N/A	N/A	N/A	N/A	N/A	N/A	N/A	N/A	N/A	N/A	N/A
Creatine-phosphate Biosynthesis	N/A	N/A	N/A	N/A	N/A	N/A	N/A	N/A	N/A	N/A	N/A	N/A	N/A	N/A	N/A	N/A	N/A
Systemic Lupus Erythematosus Signaling	N/A	N/A	N/A	N/A	N/A	N/A	N/A	N/A	N/A	N/A	N/A	N/A	N/A	N/A	N/A	N/A	N/A
Agranulocyte Adhesion and Diapedesis	N/A	N/A	N/A	N/A	N/A	N/A	N/A	N/A	N/A	N/A	N/A	N/A	N/A	N/A	N/A	N/A	N/A
Bile Acid Biosynthesis, Neutral Pathway	N/A	N/A	N/A	N/A	N/A	N/A	N/A	N/A	N/A	N/A	N/A	N/A	N/A	N/A	N/A	N/A	N/A
Proline Degradation	N/A	N/A	N/A	N/A	N/A	N/A	N/A	N/A	N/A	N/A	N/A	N/A	N/A	N/A	N/A	N/A	N/A
Melatonin Degradation III	N/A	N/A	N/A	N/A	N/A	N/A	N/A	N/A	N/A	N/A	N/A	N/A	N/A	N/A	N/A	N/A	N/A
Circadian Rhythm Signaling	N/A	N/A	N/A	N/A	N/A	N/A	N/A	N/A	N/A	N/A	N/A	N/A	N/A	N/A	N/A	N/A	N/A
Glutamate Degradation III (via 4-aminobutyrate)	N/A	N/A	N/A	N/A	N/A	N/A	N/A	N/A	N/A	N/A	N/A	N/A	N/A	N/A	N/A	N/A	N/A
SUMOylation of immune response proteins	N/A	N/A	N/A	N/A	N/A	N/A	N/A	N/A	N/A	N/A	N/A	N/A	N/A	N/A	N/A	N/A	N/A
Rapoport-Luebering Glycolytic Shunt	N/A	N/A	N/A	N/A	N/A	N/A	N/A	N/A	N/A	N/A	N/A	N/A	N/A	N/A	N/A	N/A	N/A
D-glucuronate Degradation I	N/A	N/A	N/A	N/A	N/A	N/A	N/A	N/A	N/A	N/A	N/A	N/A	N/A	N/A	N/A	N/A	N/A
Purine Nucleotides De Novo Biosynthesis II	N/A	N/A	N/A	N/A	N/A	N/A	N/A	N/A	N/A	N/A	N/A	N/A	N/A	N/A	N/A	N/A	N/A
Formaldehyde Oxidation II (Glutathione-dependent)	N/A	N/A	N/A	N/A	N/A	N/A	N/A	N/A	N/A	N/A	N/A	N/A	N/A	N/A	N/A	N/A	N/A
Role of Cytokines in Mediating Communication between Immune Cells	N/A	N/A	N/A	N/A	N/A	N/A	N/A	N/A	N/A	N/A	N/A	N/A	N/A	N/A	N/A	N/A	N/A
TYSND1 cleaves peroxisomal proteins	N/A	N/A	N/A	N/A	N/A	N/A	N/A	N/A	N/A	N/A	N/A	N/A	N/A	N/A	N/A	N/A	N/A

## Sheet: Sheet1
© 2000-2025 QIAGEN. All rights reserved.
Canonical Pathways	Updated Proteomics-IPA format-HFD 2M AA ECMerKO vs Flox - 2025-03-07 08:18 AM	3- atherosclerosis [aorta] NA CMP_ckHSOYUqU4ic	4- atherosclerosis [aorta] NA CMP_vOcWhcD4rOLk	7- atherosclerosis [aorta] NA CMP_Rvm3t858gPeo	8- atherosclerosis [aorta] NA CMP_I3FNY2ilGPYM	21- atherosclerosis [aorta] NA CMP_CTtNehHyXKgd	20- atherosclerosis [aorta] NA CMP_GJ6Fs9Oo9osL	2- atherosclerosis [aorta] NA CMP_MToofiTDMtxi	2- atherosclerosis [aorta] NA CMP_7ym4dlpKMoKs	6- atherosclerosis [aorta] NA CMP_kplAZ21kAllP	24- atherosclerosis [aorta] NA CMP_I4YzR4eT1K2r	5- atherosclerosis [aorta] NA CMP_wI600H3ALvA7	2- atherosclerosis [aorta] NA CMP_OEkcJYZWVInc	19- atherosclerosis [aorta] NA CMP_ujRjt7XjNWqY	1- atherosclerosis [aorta] NA CMP_QNA489a6316v	22- atherosclerosis [aorta] NA CMP_j13s8fMql4l4	23- atherosclerosis [aorta] NA CMP_G2C5o1Lau1XD
Neutrophil degranulation	4.745	1.029	2.655	1.147	6.272	7.208	5.014	8.602	7.62	7.55	2.236	3.273	-2.683	3.273	2.359	4.768	0.333
Phagosome Formation	4.064	0.626	0.962	3.703	5.612	4.817	4.914	5.166	5.857	4.389	-0.894	0.973	-2.785	0.302	1.46	2.874	-1.387
Pathogen Induced Cytokine Storm Signaling Pathway	-0.577	2.646	2.668	1.886	5.376	5.571	3.162	5.864	4.914	4.718	N/A	1.915	0	1.225	3.273	1.667	-0.378
Neuroinflammation Signaling Pathway	-0.655	2.887	2.668	2.121	3.266	5.014	2.828	4.642	4.2	4.536	-0.447	2.714	1.414	0.378	2.183	0.905	-2.449
Communication between Innate and Adaptive Immune Cells	-2.449	N/A	2	N/A	3.162	1.698	-0.816	3.153	5.099	3.674	N/A	8.246	4.796	6.164	1.342	N/A	N/A
Mitochondrial Dysfunction	4.444	4.333	4.621	3.307	4.359	4.379	-0.707	0.816	0	-0.447	1	-1	1.265	-1.89	-3.024	-5.397	1
Cell surface interactions at the vascular wall	2.294	1.414	2.111	1.342	4.583	4.796	2.53	3.9	4.146	4.146	N/A	1.89	-0.378	2.53	3.051	2.646	N/A
S100 Family Signaling Pathway	1.604	2.646	0.928	3.395	4.621	4.276	3	3.539	5.308	4.45	0	0.845	-0.756	0.457	2.268	1.715	-0.258
Leukocyte Extravasation Signaling	2.694	1.387	1.941	3.162	3.266	4.264	3.606	4.315	3.8	3.545	-2	-0.333	0.632	1.667	1.414	0.632	1
Dendritic Cell Maturation	1.147	2.646	1.897	1.342	3.9	4.082	2.449	4.69	4.359	3.273	N/A	1.897	1.414	2.333	1.732	0.333	N/A
Immunoregulatory interactions between a Lymphoid and a non-Lymphoid cell	0.302	N/A	0.816	1.633	3.638	4.123	2.828	4	4.472	1.877	N/A	3.317	1.633	2.646	3	3.162	N/A
Role of Macrophages, Fibroblasts and Endothelial Cells in Rheumatoid Arthritis	1.667	3.411	3.962	1.508	3.212	2.744	1.414	3.651	3.674	3.536	N/A	3.153	-0.333	2.668	1.213	0.728	-0.447
Molecular Mechanisms of Cancer	4.715	1.859	1.061	1.809	4.355	3.457	2.673	3.571	4.423	3.414	0.5	-0.174	-1.915	-1.121	0.539	1.067	-0.471
Role of Osteoclasts in Rheumatoid Arthritis Signaling Pathway	3.55	2.668	2.496	1.265	4.111	5.048	2.828	3.528	4.041	3.795	N/A	-0.392	0.816	0	1.886	0.333	0.333
Role of Chondrocytes in Rheumatoid Arthritis Signaling Pathway	1.069	1.667	2.53	2.828	3.357	4.264	2.236	4.123	3.606	4.146	N/A	1.134	N/A	1.414	1.508	2.236	N/A
Respiratory electron transport	-5.657	-4.243	-4.69	-4.811	-3.742	-4.243	N/A	N/A	N/A	N/A	N/A	N/A	N/A	N/A	3.051	5.385	N/A
Multiple Sclerosis Signaling Pathway	-0.229	2.333	3.357	2.828	4.359	3.545	2	4.082	3.153	2.858	N/A	1.387	-0.707	1.89	1.387	1.633	N/A
Macrophage Classical Activation Signaling Pathway	2.668	2.449	2.324	2.121	3.207	3.273	1.342	3.13	3.606	4.025	N/A	2.333	1	2	-1.633	0.447	N/A
Irritable Bowel Syndrome Signaling Pathway	1.155	0.535	2.714	2.333	3.838	4.596	2.333	4.158	4.146	4.382	N/A	1.279	0	2.668	0.832	-0.333	N/A
Oxidative Phosphorylation	-5.745	-4.123	-4.796	-4.379	-3.317	-4	N/A	N/A	N/A	N/A	N/A	N/A	N/A	N/A	3.162	5.568	N/A
Pulmonary Fibrosis Idiopathic Signaling Pathway	3.212	1.633	0.832	1.5	4.867	4.382	1.89	3	2.683	2.335	0.707	-1.4	1.155	-1.091	2.668	1	-0.302
TREM1 Signaling	2.121	N/A	2	2	3.464	3.873	2	3.742	3.606	3.873	N/A	3	N/A	2	1.633	1.342	N/A
Tumor Microenvironment Pathway	2.982	1.667	2.496	1.89	3.9	4.426	1.89	3.153	3.638	3.4	N/A	0	0	1.134	3	0.302	-0.447
Hematoma Resolution Signaling Pathway	-2.897	-2.828	-3.9	-4.796	-3.024	-2.121	-1.414	-1.606	-1.225	-2.043	N/A	-0.632	-1	-1.667	-0.471	3.441	0.816
Role of Osteoblasts in Rheumatoid Arthritis Signaling Pathway	-1.265	-1.387	2.53	1.89	2.449	2.556	1.667	3.138	3.3	4.017	N/A	0.5	1.633	2.324	2.183	1.941	N/A
Colorectal Cancer Metastasis Signaling	2.294	1.604	0.577	1.667	3.771	3.71	2.236	3.638	3.638	3.71	N/A	0.302	0.816	0.333	2.138	2.309	0
Activin Inhibin Signaling Pathway	0.5	1.897	1.732	2.828	4.025	3.273	1.633	3.638	3.578	2.84	N/A	3	0.333	2	0.277	1	N/A
CREB Signaling in Neurons	3.78	1.342	0	2.53	3.333	2.959	2.236	1.89	3.411	3.307	0.707	0.5	-1.706	-1.134	1.414	1.633	-0.577
FAK Signaling	3.479	1.46	1.347	1.768	4.143	3.618	1.897	2.469	4.747	1.457	0	0	-1.671	-1.219	0.626	1.877	-0.535
TRIM21 Intracellular Antibody Signaling Pathway	0.229	0.816	-0.707	N/A	1	-0.632	-2	0.905	3.9	3	N/A	7.685	4.379	5.667	-1.134	N/A	N/A
Systemic Lupus Erythematosus in B Cell Signaling Pathway	2.858	1.807	2.5	1.89	3.578	2.191	1.134	2.874	3.138	2.502	N/A	2.496	2.333	1.134	-0.707	-0.277	N/A
Nuclear Cytoskeleton Signaling Pathway	4.523	3	2.309	3	3.317	2.673	1.265	2.673	2.121	0.905	0	0	-1.604	-0.728	-1.886	1.414	N/A
Degradation of the extracellular matrix	2.673	2.714	2	1.414	3.606	3.742	2.236	3.317	3.162	2.5	N/A	0.707	N/A	0.577	2.333	N/A	N/A
Lung Ionic Balance Signaling Pathway	1.961	0.775	-1	1.808	3.413	2.667	2.236	1.976	3.8	3.667	0.707	0	-2.4	-1.961	0.535	1.886	0
HIF1α Signaling	2.475	0.302	1.604	1.387	3.13	2.837	2.714	4	3.128	3.441	N/A	-0.632	0	0.816	2.138	0.728	-1.414
Serotonin Receptor Signaling	3.845	0.87	0.667	2.449	3.266	2.535	3	4.041	1.964	1.671	-0.832	0	-2.214	-0.507	0.426	-0.557	-1.897
Integrin cell surface interactions	1.89	2.646	2.236	0	4.426	4.359	1	2.53	3.317	2.065	N/A	-1.508	0	-0.277	3	1	0.447
Actin Cytoskeleton Signaling	4.003	0	1.941	3.464	2.121	3.162	3.873	1.414	2.646	1.667	-2.121	0	-1.732	1.606	0.632	-0.302	0
Ion channel transport	2.132	0.816	2.714	3.207	2.828	2.53	3.162	2.333	1.265	2.333	0	2.138	-1.387	1.698	-0.707	0.577	-0.447
Class I MHC mediated antigen processing and presentation	2.402	2.6	0.447	1.732	1.807	3.153	2.309	4.025	2.683	2.183	-1.414	1	0	1.155	-2.324	-0.5	-0.447
Pulmonary Healing Signaling Pathway	2.4	2.309	2.309	2.333	2.668	2.982	2.121	3.638	3.051	1.606	N/A	0	0.632	0	1.667	2.333	N/A
Interleukin-4 and Interleukin-13 signaling	-0.333	1.89	2.333	-1	3.3	3	1.633	2.668	3.273	2.837	N/A	1.633	1.89	1.414	2.111	0.707	N/A
Myelination Signaling Pathway	5.217	1.4	0	1.265	3.578	2.236	2.333	2.496	1.897	2.138	0.447	-0.378	-1.732	-0.333	2.111	0.535	-1.897
Parkinson's Signaling Pathway	1.387	2.556	1.372	3.528	4.315	2.611	0.707	1.213	1.732	2.294	N/A	1.604	0.5	1.147	-0.471	-3.128	-1.265
Neutrophil Extracellular Trap Signaling Pathway	-2.151	-1.976	-2.667	-1.372	-0.535	0.59	2.111	3.307	2.874	2.082	0	2.414	-0.333	2.236	0	3.888	-1.134
Integrin Signaling	4.217	0.905	1.89	2.121	2.887	3.162	2.53	2.309	2.53	1.265	-1.667	-0.535	-1	1	-0.905	-0.277	-0.447
Hepatic Fibrosis Signaling Pathway	1.857	1.4	3.53	1.698	3.8	2.646	2.982	3.272	2.683	1.512	-2	0	-0.243	1.147	0.2	0.218	-0.333
Role of Tissue Factor in Cancer	2.828	1.732	0.905	1.508	3.5	3.357	2.333	3.207	2.673	2.887	N/A	0.447	0.775	0	1.134	0	-2
Cardiac Hypertrophy Signaling (Enhanced)	4.714	0.2	0.174	1.8	3.922	2.475	2.496	3.266	1.414	2.041	1.414	1.706	-1.4	0.209	0.535	0	-1.342
Fcγ Receptor-mediated Phagocytosis in Macrophages and Monocytes	2.5	1.134	1.633	2	2.53	3.317	3.162	4.359	2.887	2.309	N/A	0	-1	1	0.378	0.707	N/A
Synaptogenesis Signaling Pathway	4.459	0.688	1.342	2.668	2.324	1.604	2.236	1.732	2.714	0.832	2.121	-0.632	-2.887	-1.414	-0.5	-0.535	0
Sertoli Cell-Sertoli Cell Junction Signaling	3.394	2.065	2.673	2.333	2.53	2.84	3	1.732	2.714	1.508	0	1	-1.134	0.243	0	0.447	-0.816
NOD1/2 Signaling Pathway	1.291	2.828	2.309	0.333	3.207	3.3	2.236	2.324	3.153	3.9	N/A	1.667	N/A	0.816	-0.378	0.447	N/A
IL-8 Signaling	2.556	1.606	1.604	0	2.324	4	2.333	4.359	3.3	2.673	N/A	0	N/A	0.816	0.905	1.604	N/A
IL-33 Signaling Pathway	2.357	1.667	0.775	1.633	3.317	3.051	N/A	2.324	3.606	3.5	N/A	1.342	N/A	1.342	1.941	1.134	N/A
NF-κB Signaling	2.84	2.5	0.277	1.414	3.5	3.742	2	4.025	2.324	2.668	N/A	0.816	N/A	N/A	-1.414	0.378	N/A
Glycation Signaling Pathway	1.768	1.698	1.147	1.633	1.414	3.4	1.667	3.3	2.065	3.4	N/A	2.5	0.577	1.508	0.258	-0.302	-1.134
LXR/RXR Activation	-1.342	N/A	-0.378	-3.464	-1.291	-2.84	-0.816	-2.496	-2.309	-2.668	N/A	-1.414	-5.099	-2	1.633	0	N/A
Mitochondrial protein degradation	-4.49	-3.9	-3.771	-3.606	-2.828	-1.89	N/A	N/A	N/A	N/A	N/A	N/A	N/A	N/A	2.84	4.359	N/A
Atherosclerosis Signaling	-1.604	N/A	-0.333	-1.155	1.886	3.441	2.449	3.317	2.5	2.324	0	-0.333	-2.357	0	3.357	2.449	N/A
HER-2 Signaling in Breast Cancer	3.157	2.5	2.524	2.714	2.673	3.357	1.134	1.732	2.53	0.905	N/A	-1	0	-1	-0.277	-2	N/A
Response to elevated platelet cytosolic Ca2+	-0.539	1.265	0.333	-0.905	3.71	2.84	1	2.714	2.714	3	N/A	-0.816	-2.858	-0.707	2.309	1.667	N/A
Complex I biogenesis	-4.583	-3.464	-4.025	-3.873	-3	-2.646	N/A	N/A	N/A	N/A	N/A	N/A	N/A	N/A	1.342	4.123	N/A
Eicosanoid Signaling	3.795	1.342	0	0.333	2.828	2.673	2.236	2.5	2.496	1	0.447	-1.89	-1.387	-2.111	0.577	1.291	N/A
Wound Healing Signaling Pathway	1.671	0.905	2.53	1	3.651	3.922	1	3.207	1.508	2.746	N/A	0	1.134	0.243	1.732	0.707	-0.816
Complement cascade	-2.714	N/A	2.121	2	2.111	1.667	N/A	3.162	2.496	2.828	N/A	2	-2.309	N/A	1.342	2	N/A
Class A/1 (Rhodopsin-like receptors)	-1.414	0	0	2.268	2.132	2.353	0.816	1.706	3.9	3.53	-0.447	1.886	-1.807	0	1.265	1.508	-1.633
Th1 Pathway	N/A	N/A	1.89	N/A	2.121	3.051	2.449	4	2.309	1	2	1.89	N/A	2	2.236	1.667	N/A
Collagen degradation	1.897	1.633	N/A	1.134	3.71	3.742	2	3	2.714	1.698	N/A	-0.832	N/A	-0.302	2.714	N/A	1
PI3K Signaling in B Lymphocytes	3.128	1.89	2.53	N/A	3	3.207	N/A	3.051	2.714	2.53	N/A	2.236	N/A	N/A	1.342	-0.447	N/A
IL-17 Signaling	2.138	1.667	2.121	1.342	3.162	2.236	2	1.897	2.333	3.153	N/A	1.414	N/A	1.89	0.333	0.378	N/A
TEC Kinase Signaling	1.291	1.414	1.897	2.236	2.53	3.162	3	4.123	2.111	1.387	N/A	-0.816	N/A	-0.447	1	0.632	N/A
Striated Muscle Contraction	2.294	N/A	N/A	4.243	N/A	N/A	4.243	N/A	N/A	N/A	-3.162	2.714	-2.309	4.359	N/A	-2.449	N/A
RHO GTPase cycle	1.26	0.283	1.667	0.302	1.291	3.153	2.714	2.414	1	2.84	1.807	-1.508	-0.229	-1.387	-2.268	-0.898	0.707
Glutaminergic Receptor Signaling Pathway (Enhanced)	3.667	-0.243	-0.894	2.673	2.496	1.604	3	2.138	1.667	-0.471	1.134	-0.577	-2.985	0	-0.258	-0.894	-1
Breast Cancer Regulation by Stathmin1	2.333	0.378	0	0.973	2.535	2.744	1.89	1.732	2.858	3.053	0.333	0.832	-1.46	-1.091	0.894	1.961	-0.632
Production of Nitric Oxide and Reactive Oxygen Species in Macrophages	-0.816	2.333	0.632	-1.265	2.138	3.5	1.897	4.123	1.698	2.357	N/A	-0.447	-2.5	N/A	0	0.905	-1
Fcgamma receptor (FCGR) dependent phagocytosis	2	1.732	2.828	1.342	2.828	2.121	2.236	3.317	3.464	1.508	N/A	N/A	0.447	1	-0.333	0.378	N/A
NAFLD Signaling Pathway	-0.728	1	0.277	2.121	3.5	3.272	1.342	2.982	2.5	3.13	N/A	1.414	0.905	1	0.775	0.577	N/A
Extracellular matrix organization	4.131	1.667	N/A	0.333	3.922	3.606	N/A	N/A	1.342	0.577	N/A	-2.673	0	-2.183	3	2	N/A
Estrogen Receptor Signaling	3.677	0.898	-0.626	0.832	2.5	2.236	1.508	3.051	2.496	2.183	0.378	0	-0.5	1.291	1.342	0.894	0.447
MHC class II antigen presentation	1.414	3.464	3.051	0	1.633	2.333	N/A	3.742	2.714	2.828	N/A	N/A	-1	-1	0	1.633	N/A
G-Protein Coupled Receptor Signaling	4.143	0.186	-0.18	2.16	2.401	2.655	2.714	1.671	3.272	2.667	0	0.756	-1.095	0	0.655	0.18	0
Pyroptosis Signaling Pathway	0	2.236	1.342	1.89	3.162	3.742	2	3.317	2.53	3.162	N/A	1.342	N/A	N/A	N/A	N/A	N/A
Opioid Signaling Pathway	3.087	0.577	-0.728	3.638	0.378	1.667	2.449	1.387	1	-0.632	N/A	1.897	-0.832	1.897	2.111	-1.155	-1
Semaphorin interactions	1.633	0.447	2.236	1.342	2	2.449	1	2.236	0.816	1.633	N/A	-2.449	-1.342	-2.828	-1	0.816	N/A
Glycosaminoglycan metabolism	2.496	1.897	1.069	N/A	2.887	4.243	N/A	3.051	2.828	3.207	N/A	0.447	N/A	-0.816	0.707	-0.378	N/A
HEY1 Signaling Pathway	0.816	2.333	0.447	-0.378	2.333	1.732	1.134	3	1.604	2.111	2.449	-0.707	0.816	0.707	0.632	2.111	-0.447
Regulation of the Epithelial Mesenchymal Transition by Growth Factors Pathway	2.4	1.265	1.667	1	2.53	3.317	1	2.828	1.134	3	N/A	0.447	-1.342	-0.378	0.378	0	-1
Signaling by VEGF	2.294	0.775	1.667	-1.134	2.121	2.828	2.121	2.828	3	2.828	N/A	N/A	0	N/A	0.577	1.508	N/A
Assembly of collagen fibrils and other multimeric structures	2.53	1.89	N/A	1.414	3.71	3.606	N/A	2.236	2.449	1.387	N/A	-0.905	N/A	-0.632	2.828	N/A	N/A
BBSome Signaling Pathway	0.258	0.243	-1.291	2.043	1.961	1.512	2.236	0.943	2.236	2.502	0.707	0.277	-2.5	-1.342	-1.091	-1.512	0.905
Chaperone Mediated Autophagy Signaling Pathway	1.151	0.218	2.132	-2.138	-0.832	-1.069	-1	-2.4	-1.606	-4.041	N/A	-0.577	1.265	-1	-2.138	0.577	-1.342
IL-4 Signaling	4.491	1.897	0.707	0	3.838	3.273	N/A	0.728	2.309	-1.219	N/A	-0.535	0.832	-1.265	1.604	-0.378	-0.378
Endothelin-1 Signaling	3.272	1.941	0	N/A	1.667	3.162	2	3.051	1.414	0.832	1	0.816	-2	0.816	1.342	0	N/A
B Cell Receptor Signaling	3.53	1.89	1	1	3	2.496	0.447	2.668	1.807	1.941	N/A	1.633	1	N/A	-0.447	0.333	N/A
Signaling by Rho Family GTPases	3.244	0.471	1.155	2.121	1.89	2.53	3.317	2.53	1.414	0.632	0.632	0.258	-1	0.5	-0.832	-0.632	0
G alpha (i) signalling events	0.632	1.134	0	1.213	1.941	3.5	2	1.698	2.673	2.524	-1	1	-1.387	-0.258	0.535	1.508	0
Role of NFAT in Regulation of the Immune Response	3.838	-0.378	0.707	N/A	2.828	2.714	N/A	3.873	2.714	0	N/A	1.89	0.816	N/A	1.89	-1.342	N/A
Insulin Secretion Signaling Pathway	3.429	1.698	-1.147	2.309	2.333	1.508	1.134	2.496	1.414	0.707	N/A	1.414	-1.265	0.333	0.277	-0.535	-0.816
FXR/RXR Activation	0.229	-1.633	-2.183	-2.449	-2.111	-1.606	N/A	-1	-1.508	-2.357	N/A	-2.121	-0.243	-2.236	1.069	0.707	-1.342
p70S6K Signaling	3.545	2.53	1.667	N/A	1.633	2.333	N/A	3.317	1.89	1.633	N/A	2.236	-0.447	N/A	-1	-0.447	N/A
Plasma lipoprotein assembly, remodeling, and clearance	-1.069	0.447	0	-2.646	-0.378	1.508	1.633	2.828	1.134	1.897	N/A	0	-3.873	N/A	2.53	2.236	-0.447
ILK Signaling	2.53	0.378	0.333	2.714	1.89	2.887	2.84	1.414	0.333	2.111	-2.236	0.258	0	1.964	0	0.277	0.447
PPAR Signaling	-2.324	-2.236	-3	-0.816	-2.121	-2.828	N/A	-2.646	-2	-2.646	N/A	N/A	N/A	N/A	0.816	-1	N/A
GP6 Signaling Pathway	1.706	2.449	N/A	-0.447	3.128	3.742	N/A	3.207	2.111	1.147	N/A	-1.155	-0.447	-1	1.89	0	0
HOTAIR Regulatory Pathway	1	0.632	0.333	1.342	2.887	2.309	1.633	2.111	2.324	2.138	N/A	0.333	1.414	0.905	2.309	0.447	N/A
Interleukin-10 signaling	N/A	N/A	2.646	N/A	3	3.873	N/A	3.162	3.162	4	N/A	2.236	N/A	N/A	N/A	N/A	N/A
T Cell Receptor Signaling	2.858	0.333	0	N/A	3	2.887	2.121	1.877	1.897	-3.053	N/A	N/A	3.051	N/A	1	0	N/A
Interferon gamma signaling	0.277	1	2.828	N/A	2.449	3	N/A	3.873	3.742	2.887	N/A	0	0.707	N/A	1.265	N/A	N/A
Oxytocin Signaling Pathway	4.45	0	-0.655	1.732	0.707	1.604	2.887	1.414	0.447	0.832	-1.342	0.775	-1.886	1.225	1	-0.577	-0.447
Role of Pattern Recognition Receptors in Recognition of Bacteria and Viruses	0	N/A	2.53	N/A	2.714	3.464	N/A	3.771	3.051	2.887	N/A	2	N/A	N/A	1	0.447	N/A
C-type lectin receptors (CLRs)	3.674	0.707	0.535	N/A	2.449	2.236	2.236	3.162	1.667	3	N/A	0.816	N/A	1	-0.378	N/A	N/A
Xenobiotic Metabolism PXR Signaling Pathway	-1.706	-2.138	-3.128	1.667	1.633	0	N/A	0	2.236	1.414	N/A	N/A	-3.606	N/A	-0.302	1.633	-2.236
IL-6 Signaling	2.558	1.633	2.714	1	2.121	2.496	N/A	2.333	1.414	2.333	N/A	1	N/A	1	0.378	0.707	N/A
Sirtuin Signaling Pathway	0.729	2.043	1.915	3.873	2.714	1.604	0.816	N/A	-0.707	0	N/A	-0.447	-1.897	-0.816	-0.905	-0.962	2.236
Cilium Assembly	1.706	2	1.155	-1.342	-2.236	N/A	N/A	N/A	-3.357	N/A	N/A	N/A	1	N/A	-3.8	-4.025	1
Orexin Signaling Pathway	4	1.342	-0.775	0.302	1.265	0.277	1.342	2.111	0.378	-1.604	2	-1.897	-1.941	-0.832	0.277	0.277	1
Sheddase Signaling Pathway	1.225	1.606	0.905	0.333	0.686	1.8	0.632	2.524	2.294	2.746	N/A	1.698	0.632	1.886	0.894	1.732	0
Gα12/13 Signaling	2.887	0.816	2.121	1	0.816	1.941	1.89	2.121	1.342	3	N/A	0.632	-1	1.508	-0.447	0	N/A
ISGylation Signaling Pathway	0.5	0	N/A	N/A	3.317	3.464	1	4.025	3	2.828	N/A	2	N/A	N/A	0.816	0.447	N/A
RAC Signaling	3.545	0.632	2.121	N/A	2.236	2.646	2.236	3	2.236	1.342	0	N/A	0	N/A	-1.342	0	N/A
Macrophage Alternative Activation Signaling Pathway	0	0.378	-0.5	-0.816	1.387	0.426	2.449	1.964	2.558	1.147	N/A	2.324	0	2.714	2.111	2.53	N/A
Acute Phase Response Signaling	0.756	0.707	2.84	1.265	2.333	2.309	N/A	2.828	2.111	2.333	N/A	1	-1	0	0	1.633	N/A
Signaling by the B Cell Receptor (BCR)	1.877	-0.447	0	N/A	2.646	2.646	N/A	3.606	3.317	2.828	N/A	2.333	N/A	N/A	0	1.342	N/A
Transcriptional regulation by RUNX1	2.683	1	0.333	N/A	2.236	2.121	N/A	3.464	2.449	1.633	N/A	1	0.447	N/A	-1.414	2.236	N/A
Granzyme A Signaling	3.771	2.111	3.5	3.742	2.496	1.89	N/A	N/A	N/A	N/A	N/A	N/A	0	N/A	N/A	-3.464	N/A
PKCθ Signaling in T Lymphocytes	3	1.342	0.378	N/A	2.236	2.449	1	3.317	2.333	-0.577	N/A	N/A	2	N/A	1.89	-0.447	N/A
Xenobiotic Metabolism CAR Signaling Pathway	-2.414	-1.732	-2.357	0.707	1.633	-0.302	N/A	0	2.236	1.89	N/A	1	-2.887	N/A	-0.816	1.342	-1.633
Intra-Golgi and retrograde Golgi-to-ER traffic	3.024	3.128	2.324	0.447	0.707	1	N/A	2	1.342	N/A	N/A	N/A	-1.604	-1.89	-3	-0.447	0
Cyclophilin Signaling Pathway	1.897	1.069	1.698	0	1.213	3.13	0.707	2.138	2.84	2.132	N/A	0.707	0.832	0.816	0.229	1.069	0.378
Dilated Cardiomyopathy Signaling Pathway	-0.649	0.333	-1.134	-2.4	N/A	-1.342	-3.638	N/A	N/A	-1	2.496	-0.943	1.5	-1.877	1.414	2.111	N/A
Mitotic Prometaphase	3.272	2.183	1.291	-0.447	N/A	1	N/A	1.89	-2.121	N/A	N/A	N/A	2.828	N/A	-1.606	-1.89	2.236
Regulation of Insulin-like Growth Factor (IGF) transport and uptake by IGFBPs	-0.471	1.667	2.111	-0.816	2.496	2.111	N/A	0	0.707	2.333	N/A	-0.378	-4.082	-1.265	2.309	N/A	N/A
Autism Signaling Pathway	0.333	1	-0.218	1.667	3.873	1.46	1.667	1.732	3	1.46	N/A	0.707	-0.258	2	-0.277	0.277	-0.816
Phospholipase C Signaling	2.466	1.155	1.508	1.342	1	2.309	1	3.464	0.302	0.535	0	0.905	1.633	2.333	0	-0.632	N/A
Neuropathic Pain Signaling in Dorsal Horn Neurons	2.84	1.134	0	2.646	1.89	2.121	N/A	2.646	1	0	N/A	N/A	-1.89	-0.333	2.449	-1.633	N/A
Pancreatic Secretion Signaling Pathway	3.286	0	-0.655	-0.277	0.577	1.732	1.89	2.887	1.414	-0.333	1.633	0	-2.496	-0.302	0.775	0.688	-1.633
Collagen biosynthesis and modifying enzymes	1.414	3.464	2.646	1.134	3.838	3.162	N/A	N/A	1	0.577	N/A	-1.155	N/A	-1.414	0.632	N/A	N/A
Apelin Cardiomyocyte Signaling Pathway	2.294	2.449	0.447	0.447	1.342	2.449	1.134	2.449	1	0.816	N/A	0	-2	1.265	-1	-1.342	N/A
PPARα/RXRα Activation	-1.961	-2.714	-3	-0.816	-1	-0.447	N/A	0	0.447	-1	N/A	-2	-2.668	N/A	2.887	1.414	N/A
ID1 Signaling Pathway	2.668	-0.728	1.414	0.816	2.333	1.387	0.816	1.897	1.414	0	N/A	-1.134	0.905	-1.342	1	1.414	-1
L1CAM interactions	3.182	2.111	1.265	2.887	2	N/A	N/A	N/A	1.342	N/A	-0.447	0	-3.742	-1.265	-1.508	0.447	N/A
Cell Cycle Checkpoints	4.811	2.357	0.535	N/A	N/A	N/A	N/A	3.162	-1.89	N/A	N/A	N/A	3.71	N/A	-1.604	-1.633	0.447
CDC42 Signaling	2.236	0.447	1.414	2	2.236	2.449	2.449	2.236	2	0.333	N/A	0.816	N/A	0.707	0.707	N/A	N/A
CGAS-STING Signaling Pathway	0.535	1.414	1.633	2	2.828	2.138	N/A	2.309	2.449	2.887	N/A	0.378	N/A	1.342	N/A	N/A	N/A
Netrin Signaling	4.082	-1	-0.302	1.508	0.816	1	1.342	1.508	1.89	0.816	N/A	1.134	-1.155	1.508	-0.632	-0.632	0.447
HMGB1 Signaling	2.357	N/A	1.732	2	2.828	3.207	N/A	2.121	1.941	3.162	N/A	0	N/A	N/A	-0.378	0	N/A
Adrenomedullin signaling pathway	3.8	1.069	-0.258	1.414	2.309	2.309	1	2.111	1	1.667	N/A	0	-0.816	-1	0.333	0.577	N/A
Cellular Effects of Sildenafil (Viagra)	1.54	-0.962	0	0.14	-1.826	-1.441	1.964	0.408	-1.964	-3.333	-2.183	-0.354	0.707	0.7	0.816	-0.73	0.5
Complex IV assembly	-2.121	-2.646	-3	-2.887	-2	-2.236	N/A	N/A	N/A	N/A	N/A	N/A	N/A	N/A	1.633	3	N/A
Sertoli Cell-Germ Cell Junction Signaling Pathway (Enhanced)	0.632	0.5	0	1.265	2.121	3	0	3	0.905	1.667	N/A	-1.265	-0.707	-1.508	-0.905	-0.378	-1.667
Platelet homeostasis	1.155	-0.378	-1	0.707	0.447	2.121	2	1.633	N/A	0.378	N/A	-3	-2.828	-2.714	0.632	0.447	N/A
Role of NFAT in Cardiac Hypertrophy	3.772	1.069	1	1.897	1.897	2.121	2	1.414	0	0.378	N/A	0.707	0.333	1.414	0.378	-1	N/A
Chronic Myeloid Leukemia Signaling	2.887	2.236	1.886	-0.447	2.496	0.277	1.89	1.155	0.632	-0.302	1.342	-0.816	2	0	-0.632	-0.277	0
Interleukin-3, Interleukin-5 and GM-CSF signaling	1.89	N/A	N/A	N/A	2.449	2.828	2	3.317	2.828	2.828	N/A	N/A	N/A	N/A	0	1.134	N/A
Mitochondrial translation	-4.2	-1.134	-3.317	-2.828	-3.317	N/A	N/A	N/A	N/A	N/A	N/A	N/A	N/A	N/A	-1	3.464	N/A
Adrenergic Receptor Signaling Pathway (Enhanced)	3.411	0.277	0	1.732	0	-0.943	1	0.832	-1.134	-2.357	N/A	-1.265	-2.668	-1.698	1.342	-0.577	N/A
Regulation of Actin-based Motility by Rho	1.886	0	1.342	2.236	N/A	2	2.449	2	1	1	-2	0.333	N/A	1.265	-0.378	-1.342	N/A
Hepatitis B Chronic Liver Pathogenesis Signaling Pathway	2.837	0	2.496	1.342	2.111	2.496	N/A	2.138	0.333	1.155	N/A	0.447	0	0	1.414	0.447	-2
Post-translational protein phosphorylation	-0.243	1.414	2.53	-1	1.667	2.333	N/A	0	0.378	2.121	N/A	-0.378	-3.578	-1	2.53	N/A	N/A
Hepatic Cholestasis	1.279	1.387	1	1.134	2.309	1.606	1	2.673	1.667	1.528	N/A	0.333	1.387	1.134	0.378	-0.302	0
DHCR24 Signaling Pathway	0.378	1.342	0.333	-3.317	0.832	1.667	2	1.508	-0.302	0	N/A	0	-4.914	N/A	-0.277	1.134	-1
Detoxification of Reactive Oxygen Species	-2.121	0.447	-1.89	N/A	1.342	2.236	2.236	2	2.236	2.236	N/A	N/A	0	N/A	0	2.236	N/A
IL-17A Signaling in Fibroblasts	0	2.333	3.317	N/A	2.646	2.333	N/A	2	2	2.333	N/A	1.342	N/A	0	0.577	N/A	N/A
NAD Signaling Pathway	-1.886	0	-1.508	0.378	1.897	2.111	2.236	2.449	1.633	2.236	N/A	N/A	-1	0	0.333	1.134	N/A
RAR Activation	2.714	0.6	-0.447	-1.606	-1.147	-0.18	-0.707	1.606	0	-0.816	-0.447	-1.941	-0.816	-2.887	-0.626	0.447	1.633
CXCR4 Signaling	3.272	0	0.378	1.633	-0.447	2.828	2	3	0.447	1.342	N/A	-0.447	0.447	0.378	-0.333	-1.667	N/A
Crosstalk between Dendritic Cells and Natural Killer Cells	1	N/A	1	1	2.236	2.646	N/A	2.828	2.236	2.646	N/A	N/A	N/A	2	N/A	1	N/A
p75 NTR receptor-mediated signalling	0.258	0.5	1.732	1.342	1.414	2.714	2.236	1.134	1.134	1.89	0.447	N/A	1.342	-1	-1.155	-0.277	N/A
IL-12 Signaling and Production in Macrophages	1.347	0.707	0.943	3.162	0.626	0.816	-1.633	1.46	-0.816	1.043	N/A	-0.832	2.668	-1.897	-0.277	0.333	N/A
Mitochondrial protein import	-2.5	-1.414	-2.449	-2.646	-2	-1.633	N/A	N/A	N/A	N/A	N/A	N/A	N/A	N/A	2.449	3.464	N/A
Systemic Lupus Erythematosus in T Cell Signaling Pathway	-0.354	-0.832	-0.277	N/A	2.53	2	1.89	2.828	2.84	1.414	N/A	0	0.333	1	1.069	0.333	0.816
PAK Signaling	2.858	N/A	1.342	1.342	1	2.828	2.236	2.236	N/A	2	N/A	0	-1	0.816	-0.816	0	0
Senescence Pathway	2.263	0	0.655	1.134	3.162	1.732	0.816	0.302	1.897	1.134	N/A	1.342	-1.155	1.342	1.155	-0.277	0
Docosahexaenoic Acid (DHA) Signaling	2.646	-0.535	-1.147	0.577	0.943	0.471	1.134	1.604	1.155	0	0.707	-0.333	-2.524	-2.309	1.941	0.229	0
Cardiac Hypertrophy Signaling	4	-0.277	0.243	1.265	2.121	1.069	2.449	1.89	0.333	1.89	0	0.707	-0.378	1.508	0	0	N/A
O-linked glycosylation	N/A	0.707	1.633	1	3.162	3	N/A	2.236	2.111	2.121	0	-0.333	N/A	-1	-0.816	N/A	N/A
Glycerophospholipid biosynthesis	-0.471	-0.775	-2.5	-1.342	1	-0.707	N/A	2.236	-0.447	N/A	N/A	0	-1.633	-1.414	3.464	2.111	N/A
Cachexia Signaling Pathway	-0.146	1.043	1.667	0	2.683	1.671	1.414	2.6	1.213	1.706	0.707	0.471	0	0.905	0	0.832	-1
Ephrin A Signaling	-0.853	0.378	-0.302	1.897	0.258	2.111	3	2.111	1.897	1.508	1	0.378	-0.632	1.134	-0.302	0.277	N/A
GPVI-mediated activation cascade	1	N/A	1	N/A	2.828	2.828	N/A	3.317	2.828	1.897	N/A	N/A	N/A	N/A	2.236	N/A	N/A
G alpha (q) signalling events	2.646	1.342	0	1.069	0.905	1.807	N/A	2.309	1.89	1.732	N/A	0	-2.333	-0.707	-1.134	0	N/A
Toll-like Receptor Cascades	N/A	N/A	1	N/A	3.606	3.317	N/A	3.606	3.162	3.162	N/A	N/A	N/A	N/A	N/A	N/A	N/A
Reelin Signaling in Neurons	2.357	-1	0.302	2.236	1	1.89	2	2.449	1.134	1.633	N/A	N/A	-1.134	N/A	0	0.707	N/A
RAF/MAP kinase cascade	1.877	0.302	1.155	1.155	2.111	0.707	N/A	2.121	0.447	1.667	0.447	0	-2.496	0	1.89	1.414	0
Toll-like Receptor Signaling	1	2.449	2.236	N/A	2.646	2.828	N/A	2.53	1.633	2.449	N/A	N/A	N/A	N/A	N/A	0	N/A
PIP3 activates AKT signaling	2.496	2.309	-0.378	-0.707	1.667	1.667	N/A	2.333	1.508	0.707	N/A	0.447	-2.333	N/A	-0.302	0.447	-0.447
Superpathway of Inositol Phosphate Compounds	1.091	0.535	-1.155	0	2.828	0.832	N/A	2.828	2.333	1.633	N/A	N/A	-1.89	0.816	-1.155	0.632	N/A
Coronavirus Pathogenesis Pathway	-3.212	0	0	1.633	1.89	1.342	N/A	-0.632	-0.378	2.236	N/A	2	-1.414	-1.342	0.632	1	N/A
Natural Killer Cell Signaling	3	0.632	0.905	0	2.324	1.291	1.633	2.84	1.291	0.471	N/A	N/A	-0.905	N/A	-1.265	1.134	0
Virus Entry via Endocytic Pathways	2.558	1.265	1.134	0.816	2.333	2.236	2	2.333	1.633	1	N/A	N/A	N/A	0	N/A	-0.333	N/A
Immunogenic Cell Death Signaling Pathway	-0.632	2.333	1.89	0	2	2.646	N/A	1.89	1.342	2.236	N/A	1	N/A	N/A	-1.633	N/A	N/A
Interleukin-1 family signaling	2	1.134	1.155	N/A	2.449	2	N/A	2.828	1.414	2.449	N/A	0	N/A	N/A	-0.816	1.342	N/A
Acetylcholine Receptor Signaling Pathway	2.746	1	0.905	2.714	1.134	0.302	1.633	0.832	1.342	-0.832	0	-1.134	-1	-0.333	0	-1.604	N/A
Protein Sorting Signaling Pathway	1.826	1.528	1	0	1.89	1.89	0.816	2.828	1.89	0.333	N/A	-1	-0.816	N/A	-0.535	1.155	N/A
Calcium Signaling	2.132	N/A	0.816	3.742	N/A	1	1.897	N/A	N/A	0	0	-0.302	-2.309	0.728	1.342	-2.236	1
Paxillin Signaling	3.838	1.342	1	2.236	N/A	2	2.449	1.342	N/A	N/A	-2	-0.447	-0.447	0.378	0	N/A	N/A
Synaptic Long Term Potentiation	4.491	0.632	0.577	1.342	1	1.633	N/A	2.236	N/A	0.816	N/A	N/A	-1	0	2.333	-1.342	N/A
CTLA4 Signaling in Cytotoxic T Lymphocytes	-1.46	-1.134	0.378	-0.816	-0.832	-1.387	-1	-1.043	-1.604	2.191	N/A	-1.342	-2.324	N/A	-0.302	0.577	1
Sleep REM Signaling Pathway	0.333	N/A	-1.134	-0.378	-1.633	-0.577	N/A	-0.816	-1.342	-1.897	N/A	-1.342	-2.236	-2.236	2.449	-1	N/A
PDGF Signaling	3.13	1.414	1.342	N/A	1.342	2.449	N/A	2.828	2	2	N/A	N/A	N/A	N/A	0.816	0	N/A
IL-27 Signaling Pathway	1.155	0.447	0.707	-0.447	1.807	2.357	N/A	2.357	2.714	1.291	N/A	0.816	0	0	1.633	1.414	N/A
Mitotic Metaphase and Anaphase	4.32	1.886	1.342	N/A	N/A	N/A	N/A	2.646	N/A	N/A	N/A	N/A	3.13	N/A	-2.982	0	0.816
Neurovascular Coupling Signaling Pathway	1.091	-0.378	-2.111	1.291	1.265	1.508	0.816	1.414	N/A	0	-0.378	-1.941	-1.069	-2.065	0.632	0.707	-0.447
LPS/IL-1 Mediated Inhibition of RXR Function	-1.414	1.342	1	2	1.633	0.333	N/A	0.632	0	1	N/A	N/A	3.162	N/A	-2.236	-2.333	N/A
Pancreatic Adenocarcinoma Signaling	1.069	1.342	0.707	N/A	2.236	2.449	N/A	2.646	2.646	1.633	N/A	N/A	0.447	N/A	0.447	1.414	N/A
Signaling by MET	2.828	2.449	N/A	N/A	2.53	2.828	N/A	N/A	0	2.449	N/A	2	-0.816	N/A	1.134	N/A	N/A
MicroRNA Biogenesis Signaling Pathway	3.536	1.155	0.905	-1	2.333	1.342	N/A	1.342	1.342	N/A	N/A	N/A	-0.447	N/A	-1.155	1.134	-1.342
Oxytocin in Brain Signaling Pathway	3.922	0.707	0	0.378	-0.707	0.302	2	1.134	-0.816	-1.265	N/A	-1.134	-2.121	-0.905	-0.816	-0.378	0.447
Thrombin Signaling	3.657	1.069	1.508	2	0.707	2.449	N/A	2.646	0.378	0.447	N/A	N/A	-0.447	N/A	0.447	-1.265	N/A
Clathrin-mediated endocytosis	1.414	2.309	2.646	1.414	2	0	N/A	0.707	N/A	-0.447	N/A	0	-1.941	0.447	-0.577	-0.816	-2.236
Endocannabinoid Neuronal Synapse Pathway	2.524	0.816	0.707	1.897	0.816	2.236	N/A	0	N/A	0.816	N/A	1.633	-0.707	1.508	-1	-2.236	0
Binding and Uptake of Ligands by Scavenger Receptors	-1.155	2.449	N/A	-0.333	1.897	2	1	N/A	1.633	1	N/A	1.342	-2.449	N/A	1.633	N/A	N/A
Cholecystokinin/Gastrin-mediated Signaling	3.13	1.414	2.236	N/A	1.633	2.121	N/A	2.828	0	1.89	N/A	0	N/A	N/A	-0.816	-0.816	N/A
ERK/MAPK Signaling	2.887	2.309	1.414	0.447	1	2.236	0.447	2.111	0.707	0.816	0.816	N/A	-0.378	N/A	0.905	0.333	N/A
RHOGDI Signaling	-1.732	-0.277	-1.265	-2.236	-1.342	-1.89	-2.449	-1.134	0	-0.378	0.378	-0.277	2	-1.069	0	0.378	N/A
VEGF Signaling	4.583	1.414	1.342	0.816	N/A	1.342	1.89	0.707	1	N/A	N/A	0	1.342	1.134	0.447	0.707	N/A
Synaptic Long Term Depression	3.402	0.302	0.577	1.89	0.816	2.236	2.236	1.414	N/A	-1.414	N/A	0	-1.265	0	0	-0.707	0.447
14-3-3-mediated Signaling	3.441	1.134	1.89	N/A	1.342	2.449	N/A	2.646	1.342	1	N/A	N/A	N/A	N/A	0.447	-1	N/A
Ribonucleotide Reductase Signaling Pathway	1.414	2.84	1.414	N/A	1.342	1.89	-0.816	1	0.707	1.633	N/A	N/A	0.333	-1	-0.535	-1	0.447
Gustation Pathway	2.111	N/A	-1.134	-0.5	1.134	1.414	2.449	-0.577	N/A	N/A	N/A	1.508	-0.632	1.807	1.667	1.414	N/A
ROBO SLIT Signaling Pathway	-1.069	-0.707	-2.236	0.632	-0.905	-2.449	N/A	-2.121	-1.342	-0.816	N/A	0.378	-1	-0.378	0.632	-1.633	N/A
Iron uptake and transport	1	1.134	N/A	N/A	1.342	1.342	2	2.646	2	2.449	N/A	N/A	N/A	N/A	0.378	2	N/A
Fc epsilon receptor (FCERI) signaling	1.941	2	2.236	N/A	1.633	2	N/A	2.121	2.449	0.707	N/A	N/A	N/A	N/A	1.134	N/A	N/A
p38 MAPK Signaling	1.414	2	1.667	N/A	2.449	1.89	N/A	2.333	0	2.121	N/A	1	N/A	N/A	N/A	1.342	N/A
Epithelial Adherens Junction Signaling	-0.626	-0.258	1.667	1	-1.342	N/A	2.236	1	1.342	1	1.342	0.447	-1.155	1.134	-0.378	0.816	0.447
fMLP Signaling in Neutrophils	3.273	0	0.333	N/A	1.414	2.646	1.342	2.828	1.633	1.342	N/A	N/A	N/A	N/A	N/A	-1.342	N/A
Deubiquitination	2.502	2.5	0.243	N/A	N/A	0.447	0	3.317	-1.342	N/A	N/A	N/A	0.707	N/A	-2.714	1	-1.342
IL-15 Production	1.667	0	N/A	1.134	2.53	2.646	N/A	3.162	0.302	1.508	N/A	-0.447	-1.633	N/A	0	1	N/A
Xenobiotic Metabolism General Signaling Pathway	2.236	0.632	-1.155	N/A	1	1.633	N/A	2.236	0.378	0.447	N/A	N/A	-2.236	N/A	-1.633	0.378	-2
Fc Epsilon RI Signaling	2.668	2.236	1.414	N/A	1.633	2.121	1	3.051	1.155	0.302	N/A	N/A	N/A	N/A	0	0.378	N/A
Sphingosine-1-phosphate Signaling	2.673	0.447	0.816	N/A	1.897	2.646	N/A	1.897	1.633	2.236	N/A	N/A	N/A	N/A	0	-0.707	1
NGF Signaling	3.13	2.646	1	N/A	N/A	2.236	N/A	2.449	1.414	2	N/A	N/A	N/A	N/A	-1	N/A	N/A
Activation of Matrix Metalloproteinases	N/A	N/A	N/A	1.342	2.449	2.236	N/A	2.449	2.449	2.646	N/A	0	N/A	N/A	2.236	N/A	N/A
Mitochondrial Division Signaling Pathway	3.272	0	0.577	1.897	2	1.667	2.236	1.508	N/A	0.816	N/A	N/A	0	0.447	0	-0.378	0.816
Protein Kinase A Signaling	2.744	-0.853	-0.626	-0.894	0.5	-0.535	-1.414	0.277	-1.508	-0.277	2.449	0.333	1.414	-0.5	1	-0.258	N/A
IL-10 Signaling	1	-0.378	-1.508	N/A	0.707	1.414	1.89	0.277	1.213	0.688	N/A	-1.633	N/A	-0.447	-1.265	1.134	2
HGF Signaling	3.441	1.633	1.667	N/A	1.342	2.449	N/A	2.646	0	1.342	N/A	N/A	-1	N/A	0	N/A	N/A
RHO GTPases Activate Formins	3.128	3	2.309	N/A	N/A	N/A	N/A	1	0	N/A	N/A	N/A	1.5	N/A	-1.604	-1.342	1.633
SNARE Signaling Pathway	2.837	-0.707	0	2.5	N/A	-0.447	2.828	N/A	N/A	0	-1.342	-0.905	-2.294	-0.655	0	-1	N/A
Signaling by PDGF	1.941	2	1	0.447	2.887	2.449	N/A	N/A	N/A	0	N/A	-0.816	0.447	0	2.121	N/A	1.342
Caveolar-mediated Endocytosis Signaling	2.324	0.816	N/A	N/A	2.646	2.236	1.342	0.816	2	1	N/A	-1.342	N/A	0	-0.447	0.447	N/A
Ferroptosis Signaling Pathway	1.706	0.378	1	N/A	0.816	2.333	1.134	1.265	1.134	2	0	N/A	-0.816	N/A	0.816	N/A	-2
Glucose metabolism	3.578	N/A	-0.378	N/A	N/A	-0.447	2.236	N/A	1.633	N/A	N/A	1	-1.89	1	1.342	1.89	N/A
Mitochondrial Fatty Acid Beta-Oxidation	-3.207	-2.333	-2.121	-2	N/A	N/A	N/A	N/A	N/A	N/A	N/A	N/A	N/A	N/A	3.162	2.449	N/A
Th2 Pathway	N/A	N/A	N/A	N/A	2.121	1.941	1	2.324	2.111	-1	1.342	N/A	1	N/A	1	1.414	N/A
Erythropoietin Signaling Pathway	3.13	1.508	0	N/A	-1.667	-0.832	N/A	0.302	-0.707	-2.309	N/A	-1.342	-1	-2	0.447	0	N/A
Role of JAK family kinases in IL-6-type Cytokine Signaling	0.905	2.646	3.606	N/A	1.633	1.134	N/A	2.236	1	1	N/A	N/A	0.707	N/A	0.333	N/A	N/A
Mitotic G2-G2/M phases	2.449	1.706	0.218	N/A	-2	N/A	N/A	1.89	-1.667	N/A	N/A	N/A	2.53	N/A	-1.886	-0.816	N/A
Fatty Acid β-oxidation I	-2.646	-2.646	-2.714	0	N/A	-2.236	N/A	N/A	N/A	N/A	N/A	N/A	N/A	N/A	2.449	2.449	N/A
Glioblastoma Multiforme Signaling	4.025	1.941	1.508	N/A	2.53	1.667	N/A	1.89	0.378	0.816	N/A	0	N/A	0	0	0.378	N/A
Osteoarthritis Pathway	-1.069	0.378	0	0.816	1.5	0.756	1	2.309	2.333	0.853	-0.816	-0.333	-0.302	0.277	0.302	0.707	1.342
P2Y Purinergic Receptor Signaling Pathway	3.411	2.121	1.265	0	1.134	2.449	N/A	2.646	1	1	N/A	N/A	N/A	N/A	N/A	0	N/A
NLR signaling pathways	2.121	2.449	1	N/A	N/A	2.828	N/A	2.236	0.447	2.449	N/A	N/A	N/A	N/A	-1	0.447	N/A
Peroxisomal protein import	-2.138	-2.449	-2.828	N/A	N/A	N/A	N/A	N/A	N/A	N/A	N/A	N/A	-2.828	N/A	1.414	3.317	N/A
Renin-Angiotensin Signaling	2.985	1.342	0.707	N/A	1	2.236	N/A	2.333	1.342	1.342	N/A	N/A	N/A	N/A	1.633	N/A	N/A
Macropinocytosis Signaling	2.673	2.236	1.342	N/A	1.342	2	N/A	2.646	1.633	1	N/A	N/A	N/A	N/A	N/A	N/A	N/A
EPH-Ephrin signaling	2.309	0.302	3.162	N/A	1.342	N/A	N/A	N/A	N/A	N/A	1.342	-2.449	-0.816	-2	-1.134	N/A	0
Xenobiotic Metabolism AHR Signaling Pathway	-1	-1.414	-2.84	1	2	0.333	N/A	N/A	N/A	2.449	N/A	N/A	-2.236	N/A	-0.378	N/A	-1
Processing of Capped Intron-Containing Pre-mRNA	2.469	1.5	0	N/A	N/A	N/A	N/A	N/A	-2.333	N/A	-1	N/A	-1.134	N/A	-4.2	N/A	-2
Ephrin Receptor Signaling	4.491	-0.302	2.121	1.342	0	2.449	N/A	2.236	N/A	N/A	0.447	N/A	-0.333	N/A	-0.905	N/A	0
Corticotropin Releasing Hormone Signaling	2.5	-0.378	0	-1.342	0	0.447	0	2.236	N/A	-0.333	N/A	-1.342	-0.378	-1.667	2	0	-2
UVA-Induced MAPK Signaling	2.887	2.236	0.447	N/A	2	2.236	N/A	2.449	1.342	N/A	N/A	N/A	N/A	N/A	N/A	-1	N/A
Aldosterone Signaling in Epithelial Cells	2.324	2.449	1.633	N/A	1.342	2	N/A	2.449	1	0	N/A	N/A	N/A	N/A	N/A	-1.342	N/A
Gαq Signaling	2.236	-0.447	0.333	1	1.414	1.897	N/A	3.207	1.732	0.905	N/A	-1	N/A	N/A	0	0.333	N/A
Role of Hypercytokinemia/hyperchemokinemia in the Pathogenesis of Influenza	N/A	N/A	N/A	2	2.449	2.449	N/A	2.309	2.646	2.646	N/A	N/A	N/A	N/A	N/A	N/A	N/A
Role of MAPK Signaling in Promoting the Pathogenesis of Influenza	2.858	1.134	0.707	N/A	2	1.633	N/A	2	N/A	1	N/A	-2	N/A	N/A	N/A	1.134	N/A
Neddylation	2.132	1.807	-0.728	1.667	1.342	-0.447	1	N/A	0.378	-0.447	-0.816	0	0.333	0	-2.333	-1	0
TP53 Regulates Metabolic Genes	0.471	-1.89	-2.646	-2.714	N/A	-2.236	0.816	N/A	N/A	N/A	1	N/A	N/A	N/A	0.707	1.897	N/A
tRNA processing in the mitochondrion	N/A	N/A	N/A	-5.099	-4.796	N/A	2.236	N/A	-2.236	N/A	N/A	N/A	N/A	N/A	N/A	N/A	N/A
WNT/SHH Axonal Guidance Signaling Pathway	0.905	0.905	0.447	1.633	2.121	0.577	2.236	1.414	1.342	0.832	1	0	0	-0.378	0	-0.577	N/A
Protein Ubiquitination Pathway	1.286	1.886	0.447	-2.111	-2	N/A	N/A	-0.707	-0.447	N/A	0.816	N/A	0.333	N/A	-3.357	0.333	-0.447
Cargo recognition for clathrin-mediated endocytosis	1.291	2.53	2.449	1	N/A	0	N/A	0.816	N/A	-0.447	N/A	0	-2.111	0.447	-0.632	-0.447	-2
Transport of inorganic cations/anions and amino acids/oligopeptides	-0.333	N/A	0	-1	1.89	1.342	N/A	1	1.134	-0.378	N/A	-0.447	-2.714	-0.378	-0.447	2	-1
3-phosphoinositide Biosynthesis	0.243	0.832	-1	N/A	2.236	0.632	N/A	2.236	1.89	1	N/A	N/A	-1.89	0.447	-0.632	1	N/A
TR/RXR Activation	0.775	0.707	-1.633	1.134	N/A	0.378	1.89	1.134	1	0	N/A	N/A	-2.714	0.447	0	2.111	N/A
Chromatin organization	1.604	2.668	1.897	N/A	N/A	N/A	-1.633	1.342	1	N/A	N/A	N/A	N/A	N/A	-2.714	0	-1
RHO GTPases Activate NADPH Oxidases	1.134	N/A	N/A	N/A	2	2.236	2	1.89	2.333	2.236	N/A	N/A	N/A	N/A	N/A	N/A	N/A
IL-13 Signaling Pathway	2.111	1.134	1.414	N/A	1.633	1.667	N/A	2.53	1.633	0.707	N/A	1	0	N/A	N/A	0	N/A
SRP-dependent cotranslational protein targeting to membrane	6.788	1.265	1.667	-1.342	N/A	N/A	N/A	N/A	N/A	N/A	N/A	N/A	N/A	N/A	-2.714	N/A	N/A
Trafficking and processing of endosomal TLR	N/A	N/A	N/A	N/A	2.449	2.646	N/A	3	2.828	2.828	N/A	N/A	N/A	N/A	N/A	N/A	N/A
COPI-mediated anterograde transport	1.279	2.673	2.121	2	N/A	N/A	N/A	N/A	N/A	N/A	0	N/A	-2	-2	-1.667	N/A	N/A
IL-7 Signaling Pathway	1.265	1.342	0	N/A	N/A	0.816	N/A	2.646	1.89	1	N/A	1.633	0.447	2.236	N/A	0.447	N/A
Regulation of IL-2 Expression in Activated and Anergic T Lymphocytes	3	0.447	1.667	N/A	1.633	2.236	N/A	-0.333	N/A	-2.524	N/A	N/A	0.816	N/A	1	N/A	N/A
Response of EIF2AK4 (GCN2) to amino acid deficiency	6.782	-1	1.342	N/A	N/A	N/A	N/A	N/A	N/A	N/A	N/A	N/A	N/A	N/A	-2.53	N/A	-2
T Cell Exhaustion Signaling Pathway	-0.378	0	1.89	N/A	0.707	2.309	0.447	1.387	0.378	2.309	N/A	N/A	-1	N/A	2.449	0.378	N/A
Regulation of lipid metabolism by PPARalpha	0	-1.134	-2.53	-1.342	N/A	0.447	1.134	N/A	2	N/A	0	N/A	-2.496	N/A	0.577	1.508	0.378
NCAM signaling for neurite out-growth	3.207	0.447	N/A	2.236	3.162	0.447	N/A	N/A	N/A	-0.816	N/A	-0.707	N/A	-1.134	1.342	N/A	N/A
Integration of energy metabolism	2.496	-0.378	-1.134	0.378	N/A	-1.134	N/A	1	N/A	N/A	N/A	1	-2.828	-0.816	1.155	1.134	N/A
DAP12 interactions	1	N/A	N/A	N/A	2.449	2.449	N/A	2.828	2.828	1.897	N/A	N/A	N/A	N/A	N/A	N/A	N/A
Antioxidant Action of Vitamin C	-1.941	N/A	-0.816	N/A	-2.236	-2.449	N/A	-2.449	-1.342	-0.816	N/A	N/A	N/A	N/A	N/A	-1.342	N/A
GNRH Signaling	4.041	1.667	0.632	0.816	0.447	N/A	N/A	2	-1	N/A	N/A	N/A	0	N/A	1.89	-0.816	N/A
Cristae formation	-3.317	-2.449	-2.646	-2.236	N/A	N/A	N/A	N/A	N/A	N/A	N/A	N/A	N/A	N/A	N/A	2.646	N/A
Asparagine N-linked glycosylation	2.5	2.84	0.707	-1	N/A	2	N/A	1	-0.447	N/A	N/A	N/A	N/A	N/A	-1.134	1.633	N/A
Neurotrophin/TRK Signaling	3.464	2	1.342	N/A	N/A	2.449	N/A	2	1	N/A	N/A	N/A	N/A	N/A	N/A	-1	N/A
cAMP-mediated signaling	1.5	0.577	-0.243	0.728	0	-0.632	N/A	-0.816	1.342	0.577	1.633	0.707	-0.632	-0.378	1.265	1.732	0.447
Huntington's Disease Signaling	2.837	1.265	1	0.378	1.134	2.236	N/A	1.667	N/A	0.447	N/A	N/A	-0.447	N/A	-0.447	-1.342	N/A
Apelin Endothelial Signaling Pathway	3.128	0	0.632	N/A	0.447	1.633	N/A	2.449	0.816	N/A	N/A	N/A	N/A	N/A	0.816	-1.89	-1.342
Collagen chain trimerization	1.89	N/A	N/A	0	3.153	3	N/A	N/A	N/A	0.302	N/A	-1.155	N/A	-1.414	2.236	N/A	N/A
Phase I - Functionalization of compounds	0.894	-0.447	-1.265	N/A	N/A	1.342	N/A	N/A	N/A	1.633	N/A	2.236	-3.051	N/A	-0.447	0.447	-1.342
Role of JAK1 and JAK3 in γc Cytokine Signaling	2.53	1	0	N/A	0.816	1.265	N/A	1.897	1.414	0.816	N/A	N/A	-2	N/A	N/A	1.342	N/A
HSP90 chaperone cycle for steroid hormone receptors in the presence of ligand	1.414	3.162	3	-0.447	N/A	N/A	N/A	N/A	N/A	N/A	N/A	N/A	N/A	-2	-3.051	N/A	N/A
White Adipose Tissue Browning Pathway	2.887	-1.342	-1.155	0	N/A	0	2	N/A	0	-1.134	N/A	-0.378	-0.577	0.333	2.309	0.905	N/A
D-myo-inositol-5-phosphate Metabolism	0.728	0.302	-1	N/A	2.449	0.333	N/A	2.236	1.633	N/A	N/A	N/A	-1.89	0.816	-0.905	0.707	N/A
Role of PKR in Interferon Induction and Antiviral Response	-0.229	0.707	0.632	1.414	1	2.236	N/A	2.53	0.378	2.236	N/A	N/A	N/A	N/A	1.633	N/A	N/A
Citric acid cycle (TCA cycle)	-3	-2.646	-2.236	N/A	N/A	N/A	N/A	N/A	N/A	N/A	N/A	N/A	N/A	N/A	2.236	2.828	N/A
mTOR Signaling	1.606	0.707	0	N/A	1	1.89	N/A	3	1.508	0.816	N/A	N/A	0	N/A	-1.414	1	N/A
Endocannabinoid Developing Neuron Pathway	3.638	1.414	0.632	N/A	N/A	2.236	N/A	N/A	1.342	N/A	N/A	N/A	-1	N/A	-1	-1.633	N/A
Glioma Signaling	3.153	1	0.378	1	1.414	2	N/A	2.449	1	0	N/A	N/A	N/A	N/A	N/A	-0.447	N/A
TCF dependent signaling in response to WNT	3.9	0.258	0	N/A	N/A	-0.816	N/A	2.646	N/A	-1.667	N/A	-0.378	0.378	0.447	-0.707	1.633	0
RHO GTPases Activate WASPs and WAVEs	1.89	0	N/A	N/A	2	2	N/A	2.449	2.236	1.342	N/A	N/A	N/A	N/A	-0.447	0.447	N/A
Formation of Fibrin Clot (Clotting Cascade)	-2.646	1	N/A	N/A	2	N/A	N/A	1	1	2	N/A	N/A	-3.162	N/A	N/A	N/A	N/A
Triglyceride metabolism	-0.707	-1	-2.828	-1.342	N/A	N/A	N/A	N/A	N/A	N/A	N/A	N/A	-2.236	N/A	2.646	2	N/A
Inhibition of Matrix Metalloproteases	N/A	-1	N/A	-1.342	-1.414	-1.89	N/A	-1.633	-2.53	-2.121	N/A	0	N/A	N/A	-0.816	N/A	N/A
Dopamine-DARPP32 Feedback in cAMP Signaling	3.3	-0.258	0	0.378	1.342	2	0	0.816	N/A	0	N/A	-1	-1	0	1.508	-1.134	N/A
Selenoamino acid metabolism	7.071	-1.134	-0.333	-1	N/A	N/A	N/A	N/A	N/A	N/A	N/A	N/A	N/A	N/A	-3.162	N/A	N/A
Signaling by ROBO receptors	2.84	0	-0.632	N/A	2.236	N/A	N/A	1	N/A	N/A	N/A	-2	-1.633	-2.236	N/A	0	0
ERBB Signaling	3.153	1.633	1.134	N/A	1	2	N/A	2.236	-0.378	0	N/A	N/A	N/A	N/A	0	-1	N/A
Salvage Pathways of Pyrimidine Ribonucleotides	2.5	0.707	0.378	N/A	N/A	N/A	N/A	1.89	0.447	1.342	N/A	1.414	0.378	1.633	-0.378	1.342	N/A
MSP-RON Signaling in Cancer Cells Pathway	2.837	0.832	1.265	N/A	N/A	1.414	0	2	N/A	0	N/A	0	-1.89	-0.447	0.707	1	N/A
Major pathway of rRNA processing in the nucleolus and cytosol	6.581	0.302	1	N/A	N/A	N/A	N/A	N/A	N/A	N/A	N/A	N/A	N/A	N/A	-3.5	N/A	-1
NR1H2 and NR1H3-mediated signaling	1	N/A	N/A	N/A	0.447	2	2	2.236	1.134	1.134	N/A	N/A	-1.89	N/A	0.447	N/A	N/A
Insulin Receptor Signaling	2.837	1.265	0.905	-1.633	N/A	0	1	0	0.447	-1	N/A	N/A	0	N/A	-2.111	1	N/A
LPS-stimulated MAPK Signaling	2.828	2	2.121	N/A	N/A	2	N/A	2.236	0	N/A	N/A	N/A	N/A	N/A	N/A	-1	N/A
Cytoprotection by HMOX1	-1.414	-1	-0.816	-2.111	-1	-1.134	N/A	N/A	N/A	N/A	N/A	N/A	N/A	N/A	2.236	2.449	N/A
Interferon alpha/beta signaling	-1.134	N/A	N/A	N/A	N/A	2	N/A	3.207	2.828	1.633	N/A	N/A	1.342	N/A	0	N/A	N/A
ESR-mediated signaling	3	2.449	1.342	N/A	N/A	N/A	N/A	2.236	N/A	N/A	N/A	N/A	N/A	-1.342	-0.378	1.342	N/A
Interleukin-2 family signaling	0	N/A	N/A	N/A	N/A	2.236	2	3.317	2.449	1.633	N/A	N/A	N/A	N/A	N/A	0.447	N/A
ABRA Signaling Pathway	2.558	-1.134	0	0.378	1	1	0.378	N/A	N/A	N/A	-0.447	-0.832	-1.414	-1.213	1	0.707	N/A
Costimulation by the CD28 family	1.387	0	0	N/A	2.236	1.89	N/A	2.646	1.633	0	N/A	N/A	-1.134	0	-0.277	-0.816	N/A
Nonsense-Mediated Decay (NMD)	6.505	0	1.342	N/A	N/A	N/A	N/A	N/A	N/A	N/A	N/A	N/A	N/A	N/A	-3.162	N/A	-1
Inhibition of ARE-Mediated mRNA Degradation Pathway	0.775	-1.134	-1.89	0.447	N/A	2.236	N/A	N/A	N/A	2.236	N/A	1	1	N/A	1.265	N/A	N/A
Coagulation System	-1.633	N/A	N/A	N/A	1	2.236	N/A	1	1.342	2.236	N/A	N/A	-1.508	1	N/A	N/A	N/A
Phospholipases	1.342	N/A	0.447	N/A	2.236	2.236	N/A	2.449	1.342	0.447	N/A	0	N/A	N/A	N/A	1.342	N/A
Generic Transcription Pathway	N/A	1.633	-0.378	N/A	-2	N/A	N/A	N/A	-2.887	N/A	0	-1	-1.667	-0.447	-1.265	-0.5	N/A
Melanocyte Development and Pigmentation Signaling	3.873	1.134	-0.333	N/A	1	1.342	N/A	1.342	0.816	1	N/A	N/A	N/A	N/A	0.447	0.447	N/A
3-phosphoinositide Degradation	0	-0.302	-1	0	2	0.333	N/A	2	1.633	N/A	N/A	N/A	-1.89	0.447	-0.905	1.134	N/A
CD28 Signaling in T Helper Cells	2.309	N/A	0	N/A	2.236	1.89	N/A	2.53	1.342	-0.333	N/A	N/A	1	N/A	0	0	N/A
Signaling by NOTCH4	2.524	-0.707	-0.333	N/A	1.342	1.342	N/A	2	N/A	N/A	1.134	N/A	N/A	N/A	-1.897	0.333	N/A
Eukaryotic Translation Termination	6.41	-1	1.342	N/A	N/A	N/A	N/A	N/A	N/A	N/A	N/A	N/A	N/A	N/A	-2.828	N/A	N/A
MSP-RON Signaling in Macrophages Pathway	2.324	0.816	-0.447	N/A	1.633	0.577	N/A	0.816	1.89	0.707	N/A	0	-1.342	N/A	0	1	N/A
eNOS Signaling	1.387	0.632	0	0	0.378	2	N/A	2.121	0.447	-0.378	N/A	-1.342	-1.342	N/A	0.447	1	N/A
FcγRIIB Signaling in B Lymphocytes	1.897	N/A	N/A	N/A	2	1.89	N/A	2.121	1.89	1.633	N/A	N/A	N/A	N/A	N/A	N/A	N/A
ICOS-ICOSL Signaling in T Helper Cells	0.707	N/A	N/A	N/A	N/A	1.342	0	2.714	1.633	-1	N/A	N/A	2.236	N/A	1.342	-0.447	N/A
GM-CSF Signaling	2.84	2	1.633	N/A	N/A	2.236	N/A	2.646	N/A	N/A	N/A	N/A	N/A	N/A	N/A	0	N/A
Eukaryotic Translation Elongation	6.708	-0.447	1.633	0	N/A	N/A	N/A	N/A	N/A	N/A	N/A	N/A	N/A	N/A	-2.53	N/A	N/A
Syndecan interactions	0.632	N/A	N/A	N/A	3	3	N/A	N/A	N/A	2	N/A	N/A	1	N/A	1.633	N/A	N/A
STAT3 Pathway	3.5	1.633	1.414	0.378	1	1.134	N/A	1	0.378	0	N/A	N/A	-0.816	N/A	0	0	N/A
Neuregulin Signaling	3.441	2.333	1.414	N/A	0.447	N/A	N/A	N/A	-1	-1	N/A	N/A	-0.447	N/A	-1.134	N/A	N/A
RHOA Signaling	3	-0.471	0.632	0.632	0	N/A	1.667	N/A	0	0.816	0.816	0.577	-0.447	1.155	0	-1	N/A
GABAergic Receptor Signaling Pathway (Enhanced)	-2.673	0.816	0	-0.277	N/A	-2	N/A	0	N/A	0.447	N/A	0.816	-0.632	-1.155	-1.89	-0.447	N/A
Beta-catenin independent WNT signaling	0.535	1	N/A	N/A	0.816	0.816	1.342	2.236	0.447	-0.378	N/A	N/A	-2	N/A	-0.577	-1	N/A
Ribosomal Quality Control Signaling Pathway	7.02	0	-0.302	N/A	N/A	N/A	N/A	N/A	N/A	N/A	N/A	N/A	N/A	N/A	-3.317	N/A	-0.447
PTEN Signaling	-3.578	-1.667	-1.414	-0.378	-1	-0.378	N/A	-0.816	0	N/A	N/A	N/A	0.447	N/A	1.342	0	N/A
Cardiac β-adrenergic Signaling	0.707	0.277	-0.905	-1.155	0	-1.342	-0.447	N/A	N/A	N/A	2.236	N/A	-1.134	-0.816	0.302	1.633	N/A
Hedgehog 'on' state	2.524	0.632	0.302	N/A	N/A	-0.378	N/A	1.342	0.447	-0.816	N/A	-2	N/A	N/A	-1.667	-0.816	N/A
Post-translational modification: synthesis of GPI-anchored proteins	0.707	1	N/A	0	1.414	N/A	N/A	2	N/A	1	N/A	1.342	-2.236	-0.816	-0.378	N/A	N/A
Autophagy	2.4	0.775	0.943	1.134	-0.333	1.265	N/A	0.707	0	1	N/A	N/A	-1.667	N/A	-0.277	-0.378	0
Apelin Adipocyte Signaling Pathway	-0.258	-0.816	-1.941	-1.633	-2.236	N/A	N/A	N/A	N/A	N/A	N/A	N/A	-1.633	N/A	-0.333	N/A	-2
Cohesin Chromatin Regulation Pathway	3.162	0.816	-1.342	0	1.342	N/A	N/A	1.414	N/A	N/A	N/A	N/A	-0.277	-0.447	-0.707	N/A	1.342
Eukaryotic Translation Initiation	6.713	-1.134	0	N/A	N/A	N/A	N/A	N/A	N/A	N/A	N/A	N/A	N/A	N/A	-3	N/A	N/A
TGF-β Signaling	3.051	N/A	2.449	N/A	N/A	2.449	N/A	N/A	-1	N/A	N/A	-0.447	-0.447	-1	N/A	N/A	N/A
Ceramide Signaling	2.5	-1	1.342	0	1	1.414	N/A	0.447	0	1.342	N/A	N/A	N/A	N/A	1.342	0.447	N/A
Endocannabinoid Cancer Inhibition Pathway	1.091	-0.535	1.265	N/A	-1	-1.134	0	-0.816	0	-0.378	N/A	N/A	-0.816	N/A	-1.633	-2.121	N/A
KEAP1-NFE2L2 pathway	2.4	1.155	-0.302	N/A	N/A	1	N/A	2	1	N/A	N/A	N/A	N/A	N/A	-2.111	-0.816	N/A
Regulation of TLR by endogenous ligand	-0.447	N/A	N/A	N/A	2	2.236	N/A	2.449	1.633	N/A	N/A	N/A	-2	N/A	N/A	N/A	N/A
GPCR-Mediated Nutrient Sensing in Enteroendocrine Cells	2.496	0.816	0.378	0.707	1.134	N/A	N/A	0.816	N/A	0	N/A	2	-0.816	1.134	0.447	0	N/A
Prolactin Signaling	2.673	2	1.633	N/A	0	0.447	N/A	2.646	0.447	-0.447	N/A	N/A	-0.447	N/A	N/A	N/A	N/A
CDX Gastrointestinal Cancer Signaling Pathway	-0.378	-0.378	-0.816	-1	-2.673	-0.471	0	0	0	-0.471	N/A	-1	-1.134	-0.707	0.816	0.816	N/A
Gap junction trafficking and regulation	1	2.646	2.646	N/A	N/A	0	N/A	N/A	N/A	1.342	N/A	N/A	-2	N/A	-1	N/A	N/A
Glioma Invasiveness Signaling	1.291	1.633	0	N/A	0.816	2.333	N/A	1.633	1.134	1.342	N/A	N/A	-0.447	N/A	0	0	N/A
Intrinsic Prothrombin Activation Pathway	-0.816	N/A	N/A	N/A	1.342	1.414	N/A	N/A	2.236	2.236	N/A	N/A	-1.508	N/A	1	N/A	N/A
Sensory processing of sound by inner hair cells of the cochlea	2.121	1	2	1.633	N/A	-2	N/A	N/A	N/A	N/A	N/A	N/A	N/A	-1.342	0.447	N/A	N/A
Activation of NMDA receptors and postsynaptic events	2.558	1.134	1.667	2.646	N/A	N/A	N/A	N/A	N/A	0	N/A	N/A	-1.342	-0.816	-0.378	N/A	N/A
Chemokine Signaling	3.13	0.447	1.633	N/A	N/A	1.342	N/A	2.646	N/A	N/A	N/A	N/A	0	N/A	1.342	N/A	N/A
Cardiac conduction	0.5	N/A	N/A	2.111	N/A	0.447	2.646	N/A	N/A	N/A	N/A	1.508	0.832	1.291	-0.816	-0.378	N/A
CLEAR Signaling Pathway	-1.508	0.229	0.626	-0.905	-2.982	0	-0.333	-0.626	-0.775	0	N/A	0	-1	0	0.577	-0.832	0
TCA Cycle II (Eukaryotic)	-3.162	-2.449	N/A	N/A	N/A	N/A	N/A	N/A	N/A	N/A	N/A	N/A	N/A	N/A	2.236	2.449	N/A
G Protein Signaling Mediated by Tubby	2.646	0	N/A	N/A	1.633	1.342	N/A	0.302	1	-2.982	N/A	N/A	0	N/A	0.378	N/A	N/A
Potassium Channels	0.447	N/A	N/A	2.496	N/A	-0.333	N/A	N/A	N/A	-0.816	-2.236	0.302	-1.134	-1.155	-1.342	N/A	N/A
NAP1L1 Transcription Regulation Signaling Pathway	2.982	1.732	0.905	N/A	N/A	1	N/A	N/A	2	N/A	N/A	N/A	N/A	N/A	-1.633	N/A	N/A
Sperm Motility	2.309	0	-1	N/A	0.447	1.342	N/A	2.646	N/A	-1.134	N/A	-0.447	-0.447	-0.447	N/A	0	N/A
Protein folding	2.6	3.162	1	N/A	N/A	1	N/A	N/A	N/A	1	N/A	N/A	N/A	N/A	-1.387	N/A	N/A
Nitric Oxide Signaling in the Cardiovascular System	2.5	1.265	0	0	0	1.633	1	1.89	N/A	-1	N/A	0	0.447	0	0	0.378	N/A
Telomerase Signaling	1.941	2.828	2.333	N/A	N/A	N/A	N/A	2	N/A	N/A	N/A	N/A	N/A	N/A	-1	N/A	N/A
Metabolism of water-soluble vitamins and cofactors	-1.941	-1.342	-3.162	N/A	N/A	N/A	N/A	N/A	N/A	N/A	N/A	N/A	N/A	N/A	2	1.633	N/A
G alpha (12/13) signalling events	N/A	0	2.236	0	-0.447	1.134	2	0.447	1.342	0.816	0	N/A	0.816	N/A	0	0.816	N/A
FGF Signaling	2.714	N/A	0.816	N/A	N/A	1.633	N/A	1.342	0	0.378	N/A	-1	N/A	N/A	-1.342	-0.816	N/A
Aryl Hydrocarbon Receptor Signaling	2.111	0.632	-1.342	N/A	N/A	2	N/A	N/A	0.447	2.236	N/A	N/A	-0.816	N/A	-0.447	N/A	N/A
Smooth Muscle Contraction	3	-1.89	N/A	N/A	N/A	N/A	N/A	N/A	N/A	-1.342	N/A	-1.732	-1	-1	N/A	N/A	N/A
VEGF Family Ligand-Receptor Interactions	3.051	2.236	0.816	N/A	0	N/A	N/A	2.236	0.447	0	N/A	N/A	N/A	N/A	N/A	1.134	N/A
Elastic fibre formation	0	2.236	N/A	N/A	3.317	1.342	N/A	N/A	N/A	N/A	N/A	N/A	1	N/A	2	N/A	N/A
EIF2 Signaling	5.477	1	0.905	N/A	N/A	1	N/A	N/A	0	N/A	N/A	N/A	N/A	N/A	-1.508	N/A	N/A
AMPK Signaling	1.414	-1.291	-1.387	1	N/A	-1.732	N/A	-0.447	0	0	N/A	N/A	-1.155	N/A	0	1.414	N/A
NF-κB Activation by Viruses	2.668	N/A	1.633	N/A	1	2	N/A	2.449	N/A	N/A	N/A	N/A	N/A	N/A	N/A	N/A	N/A
Hereditary Breast Cancer Signaling	0.535	1	1.414	N/A	1.414	1.134	N/A	1.633	0.378	0	N/A	N/A	0.816	N/A	-0.707	0.707	N/A
Gαi Signaling	1.604	0.378	0	1.897	N/A	0.447	N/A	N/A	N/A	1	N/A	2	-0.447	0.447	1	-0.447	N/A
GDNF Family Ligand-Receptor Interactions	3.207	2	1.633	N/A	N/A	0.378	N/A	0.447	2	N/A	N/A	N/A	N/A	N/A	N/A	N/A	N/A
Complex III assembly	-1.414	N/A	-1.342	N/A	-2	-2.236	N/A	N/A	N/A	N/A	N/A	N/A	N/A	N/A	N/A	2.646	N/A
Gαs Signaling	1.897	0.447	-0.378	0.333	0.447	0	N/A	-1	N/A	2.236	N/A	N/A	-0.447	N/A	N/A	2.449	0
MyD88:MAL(TIRAP) cascade initiated on plasma membrane	-0.816	2.121	N/A	N/A	N/A	2.236	N/A	1.633	0.816	N/A	N/A	N/A	-1	N/A	N/A	1	N/A
Gap Junction Signaling	1.508	-0.928	0.209	0.775	0.535	0.426	0.378	-1.155	1.155	0.408	N/A	-0.277	-0.728	0.229	0	0.905	0
Type II Diabetes Mellitus Signaling	0.832	0	0	N/A	N/A	2.333	N/A	2.646	1	1	N/A	N/A	0	N/A	-1.342	-0.447	N/A
Oncostatin M Signaling	2.887	N/A	2.449	N/A	N/A	2	N/A	N/A	N/A	2.236	N/A	N/A	N/A	N/A	N/A	N/A	N/A
Kinesins	1	2.236	1.633	N/A	N/A	N/A	N/A	N/A	N/A	N/A	N/A	N/A	-1.667	-1	-2	N/A	N/A
G Beta Gamma Signaling	4.082	0	0	1.89	N/A	N/A	N/A	1.134	N/A	0	N/A	N/A	-1.134	0.816	-0.447	N/A	N/A
SAPK/JNK Signaling	2.887	1.633	1.342	N/A	0	0.816	N/A	2	0.816	0	N/A	N/A	0	N/A	N/A	N/A	N/A
Neuroprotective Role of THOP1 in Alzheimer's Disease	-0.816	2.121	1	-0.816	1	-1.342	N/A	N/A	N/A	0.378	N/A	0	0	N/A	-2	N/A	N/A
CCR3 Signaling in Eosinophils	3.051	1	0.378	N/A	N/A	1.342	N/A	2.236	0	-1	N/A	N/A	N/A	N/A	N/A	-0.447	N/A
Retinoid metabolism and transport	-0.302	N/A	0	-2.236	0.447	1.342	N/A	N/A	N/A	N/A	N/A	0	-3	N/A	2.121	N/A	N/A
mRNA 3 Prime End Processing Signaling Pathway	3.207	0.905	-0.333	N/A	N/A	N/A	1	N/A	0	1	N/A	N/A	-1	N/A	-1.941	N/A	N/A
CDK5 Signaling	2.828	0.905	0.577	0	N/A	N/A	N/A	N/A	N/A	N/A	N/A	N/A	-1	-2	1.667	-0.378	N/A
Gamma carboxylation, hypusinylation, hydroxylation, and arylsulfatase activation	2.828	2	0.707	N/A	N/A	N/A	N/A	N/A	N/A	N/A	N/A	N/A	-2	N/A	-0.816	1	N/A
Neurexins and neuroligins	1.134	N/A	N/A	2.646	N/A	N/A	N/A	N/A	N/A	N/A	-0.447	N/A	-2	-2.111	N/A	-1	N/A
Prostate Cancer Signaling	2.324	1.265	1.667	N/A	N/A	1	N/A	N/A	0	0	N/A	N/A	1	N/A	-1	-1	N/A
Ovarian Cancer Signaling	3.742	1.134	-0.378	N/A	N/A	2	N/A	N/A	N/A	N/A	N/A	N/A	N/A	N/A	1	1	N/A
Thrombopoietin Signaling	2.673	2	1.633	N/A	N/A	N/A	N/A	1.89	1	N/A	N/A	N/A	N/A	N/A	N/A	N/A	N/A
Transcriptional regulation by RUNX2	1.897	0.816	N/A	N/A	N/A	0.816	N/A	2	N/A	N/A	N/A	N/A	1	-1.633	1	N/A	N/A
PI3K/AKT Signaling	2.041	1.155	1.897	-0.378	N/A	1.342	N/A	N/A	0	N/A	N/A	N/A	N/A	N/A	-1	1.342	N/A
Sensory processing of sound by outer hair cells of the cochlea	1.414	1	2	N/A	N/A	-2	N/A	N/A	N/A	N/A	N/A	-1.342	N/A	-1.342	N/A	N/A	N/A
RHO GTPases activate PKNs	3	-1.633	0.447	N/A	N/A	N/A	N/A	N/A	N/A	N/A	N/A	-2	N/A	-2	N/A	N/A	N/A
Apoptosis Signaling	-2.837	-1.414	-0.378	N/A	1.342	0.378	N/A	0.707	N/A	0	N/A	N/A	N/A	N/A	0	2	N/A
Cellular response to heat stress	1.877	1.414	1.155	-1.89	N/A	N/A	N/A	N/A	N/A	N/A	N/A	N/A	N/A	N/A	-2.714	N/A	N/A
ERBB4 Signaling	2.496	2.236	1.633	N/A	N/A	N/A	N/A	2.236	0.447	N/A	N/A	N/A	N/A	N/A	N/A	N/A	N/A
Signaling by NTRK1 (TRKA)	3.207	2.646	0.378	0	N/A	N/A	N/A	N/A	N/A	N/A	N/A	N/A	-2	N/A	0.816	N/A	N/A
Signaling by CSF3 (G-CSF)	1	N/A	N/A	N/A	2	N/A	N/A	2	2	2	N/A	N/A	N/A	N/A	N/A	N/A	N/A
Semaphorin Neuronal Repulsive Signaling Pathway	-1.177	0.302	1	-0.707	0	0.333	0.816	-0.816	-0.707	0.333	0.447	0.302	0	0.535	0.577	0.905	N/A
WNT/β-catenin Signaling	1.155	1.508	0.816	0.447	0	-0.447	N/A	-1.342	N/A	-0.816	N/A	0.447	-0.816	-0.447	-0.333	-0.378	N/A
Th17 Activation Pathway	1	0	0.378	N/A	2	1.633	N/A	N/A	N/A	1.89	N/A	1	N/A	N/A	1	N/A	N/A
RHO GTPases activate PAKs	2.449	N/A	1.342	N/A	N/A	N/A	N/A	N/A	N/A	N/A	N/A	-2.646	N/A	-2.449	N/A	N/A	N/A
IL-15 Signaling	3.357	1.134	0.378	N/A	N/A	2	N/A	2	N/A	N/A	N/A	N/A	N/A	N/A	N/A	N/A	N/A
IL-2 Signaling	3.317	N/A	1	N/A	N/A	2	N/A	2.449	N/A	N/A	N/A	N/A	N/A	N/A	N/A	N/A	N/A
G alpha (s) signalling events	2.236	1.89	0.447	-0.577	0	-0.378	N/A	0	N/A	0.707	0.447	N/A	N/A	N/A	0.447	1.633	N/A
Signaling by ERBB4	2.121	2.236	N/A	N/A	N/A	N/A	N/A	N/A	-2	N/A	N/A	N/A	-2	N/A	-0.378	N/A	N/A
GPCR-Mediated Integration of Enteroendocrine Signaling Exemplified by an L Cell	-0.632	-1.342	-1.633	-0.447	-1	-2	N/A	N/A	N/A	N/A	N/A	N/A	0	N/A	N/A	1.633	N/A
Renal Cell Carcinoma Signaling	3.317	N/A	1.342	N/A	N/A	2	N/A	N/A	N/A	N/A	N/A	N/A	-2	N/A	N/A	N/A	N/A
NRF2-mediated Oxidative Stress Response	2.837	2.121	1.89	N/A	N/A	N/A	N/A	N/A	N/A	N/A	N/A	N/A	N/A	N/A	-1.342	0.447	N/A
Type I Diabetes Mellitus Signaling	-0.632	N/A	2.449	N/A	1	1.633	N/A	2.449	0.447	0	N/A	N/A	N/A	N/A	N/A	N/A	N/A
Triacylglycerol Biosynthesis	-1.134	-1	-2.828	-2	N/A	N/A	N/A	N/A	N/A	N/A	N/A	N/A	N/A	N/A	1.633	N/A	N/A
Regulation of mitotic cell cycle	2.53	-0.447	-0.378	N/A	N/A	N/A	N/A	2.236	N/A	N/A	N/A	N/A	3	N/A	N/A	N/A	N/A
Bile acid and bile salt metabolism	0	N/A	-1.342	N/A	N/A	1.342	N/A	N/A	N/A	1	N/A	N/A	-2.828	N/A	N/A	2	N/A
IL-3 Signaling	2.982	1.342	1.134	N/A	N/A	0.447	N/A	1.134	-0.447	-1	N/A	N/A	N/A	N/A	0	N/A	N/A
Mitotic G1 phase and G1/S transition	3.051	-0.378	-1.414	N/A	N/A	N/A	N/A	0	N/A	N/A	N/A	N/A	-0.816	N/A	-0.816	2	N/A
G-protein beta:gamma signalling	2	N/A	N/A	N/A	N/A	2.236	N/A	2.236	N/A	1	N/A	N/A	N/A	N/A	-1	N/A	N/A
Regulation of the Epithelial Mesenchymal Transition in Development Pathway	-0.447	1.342	N/A	N/A	2.236	-0.447	0	N/A	N/A	N/A	2	N/A	N/A	-1	N/A	N/A	-1
D-myo-inositol (3,4,5,6)-tetrakisphosphate Biosynthesis	-0.277	0	-0.707	N/A	2	0	N/A	N/A	1.342	N/A	N/A	N/A	-1.89	0.447	-0.632	1.134	N/A
D-myo-inositol (1,4,5,6)-Tetrakisphosphate Biosynthesis	-0.277	0	-0.707	N/A	2	0	N/A	N/A	1.342	N/A	N/A	N/A	-1.89	0.447	-0.632	1.134	N/A
Keratinization	1.633	N/A	N/A	N/A	N/A	N/A	N/A	N/A	N/A	N/A	N/A	2.333	-2.333	2.121	N/A	N/A	N/A
Opioid Signalling	3.873	1.89	1	-0.447	N/A	N/A	N/A	N/A	N/A	N/A	N/A	N/A	N/A	N/A	0.378	0.816	N/A
Growth Hormone Signaling	1.414	N/A	-0.816	N/A	-0.447	-0.816	N/A	2.121	0	-0.447	N/A	N/A	-1.342	N/A	1	N/A	N/A
FLT3 Signaling in Hematopoietic Progenitor Cells	2.828	1.342	0.707	N/A	N/A	1.342	N/A	1.633	0.447	N/A	N/A	N/A	N/A	N/A	N/A	N/A	N/A
TCR signaling	2.496	0.447	0.333	N/A	N/A	N/A	N/A	2.309	N/A	-1.265	N/A	N/A	0.447	N/A	-1	N/A	N/A
PEDF Signaling	2.673	1.633	0.378	N/A	N/A	1.134	N/A	2	N/A	0	N/A	N/A	N/A	N/A	0	-0.447	N/A
RHO GTPases Activate ROCKs	2.236	-1	1	N/A	N/A	N/A	N/A	N/A	N/A	N/A	N/A	-2	N/A	-2	N/A	N/A	N/A
PKR-mediated signaling	1	1.342	1.633	N/A	N/A	N/A	N/A	2.236	0	N/A	N/A	N/A	-1	N/A	-1	N/A	N/A
GPER1 signaling	1.732	0.632	-0.816	0	1.633	1.633	N/A	N/A	N/A	0.816	N/A	N/A	N/A	N/A	-0.577	0.333	N/A
rRNA processing	N/A	N/A	N/A	-4.243	-3.873	N/A	N/A	N/A	N/A	N/A	N/A	N/A	N/A	N/A	N/A	N/A	N/A
Death Receptor Signaling	-0.577	-0.707	0.816	N/A	N/A	1	2	1.633	N/A	1	N/A	N/A	N/A	N/A	-0.378	N/A	N/A
Peroxisomal lipid metabolism	-1.414	N/A	-2	N/A	N/A	N/A	N/A	N/A	N/A	N/A	N/A	N/A	-2.236	N/A	N/A	2.449	N/A
Antimicrobial peptides	N/A	N/A	N/A	N/A	N/A	N/A	N/A	N/A	2	N/A	N/A	2.828	-1	2.236	N/A	N/A	N/A
Mitotic Prophase	1.414	1.134	-0.447	N/A	N/A	N/A	N/A	3	N/A	N/A	N/A	N/A	1.633	N/A	0.378	N/A	N/A
Mouse Embryonic Stem Cell Pluripotency	3.317	1	1.633	N/A	N/A	2	N/A	N/A	N/A	N/A	N/A	N/A	N/A	N/A	N/A	N/A	N/A
Phase II - Conjugation of compounds	-0.302	0	-2.714	-1	N/A	-0.447	N/A	N/A	N/A	N/A	N/A	N/A	-3	N/A	-0.447	N/A	N/A
Cell junction organization	2.673	N/A	N/A	0	2.449	N/A	N/A	-1	N/A	N/A	N/A	-0.333	0	-0.333	1	N/A	0
JAK/STAT Signaling	3.3	0.447	0.816	N/A	N/A	0.378	N/A	1.342	-0.447	0	N/A	N/A	0	N/A	0	1	N/A
Aggrephagy	1.155	2.121	2	N/A	N/A	N/A	N/A	N/A	N/A	N/A	N/A	N/A	N/A	N/A	-2.449	N/A	N/A
Melatonin Signaling	2.673	1	0.816	N/A	1	N/A	N/A	0.816	N/A	N/A	N/A	N/A	N/A	N/A	N/A	-1.342	N/A
Complement System	N/A	N/A	1.89	N/A	0.816	0.447	N/A	1.342	1.134	1	N/A	N/A	-1	N/A	N/A	N/A	N/A
COPII-mediated vesicle transport	-1.387	2.111	1.342	-1	N/A	N/A	N/A	N/A	N/A	N/A	N/A	N/A	N/A	N/A	-0.447	0	-1.342
Apoptotic execution phase	1.667	-1.134	-1	N/A	N/A	N/A	N/A	N/A	N/A	-1.342	N/A	0	2	N/A	0.447	N/A	N/A
RHO GTPases activate CIT	2.236	0	1.342	N/A	N/A	N/A	N/A	N/A	N/A	N/A	N/A	-2	N/A	-2	N/A	N/A	N/A
Role of JAK2 in Hormone-like Cytokine Signaling	1	N/A	0	N/A	N/A	-1.342	N/A	-0.447	N/A	-2	N/A	N/A	-1.265	N/A	1	-0.447	N/A
DDX58/IFIH1-mediated induction of interferon-alpha/beta	0.707	2	2	N/A	N/A	N/A	N/A	2.333	N/A	N/A	N/A	N/A	N/A	N/A	-0.447	N/A	N/A
Signaling by SCF-KIT	1.414	N/A	1.342	N/A	N/A	1	N/A	2.236	N/A	1	N/A	N/A	N/A	N/A	0.447	0	N/A
CNTF Signaling	2.714	N/A	0.707	N/A	N/A	1	N/A	2	1	N/A	N/A	N/A	N/A	N/A	N/A	N/A	N/A
Relaxin Signaling	2.53	-0.378	-1.89	0.447	0	N/A	N/A	N/A	N/A	0	N/A	N/A	N/A	N/A	1.342	0.816	N/A
Adipogenesis pathway	-0.632	-0.333	-1.387	N/A	N/A	-0.707	N/A	N/A	1.633	0	N/A	N/A	-1.414	N/A	1.291	0	N/A
BEX2 Signaling Pathway	0.905	0.378	1.134	0.447	N/A	1	N/A	1.342	N/A	-0.447	N/A	N/A	N/A	N/A	0.707	1	N/A
Transcriptional regulation by RUNX3	2	2	N/A	N/A	N/A	1.342	N/A	2	N/A	N/A	N/A	N/A	N/A	N/A	N/A	N/A	N/A
Kinetochore Metaphase Signaling Pathway	N/A	0.707	0	N/A	N/A	N/A	N/A	2.236	N/A	N/A	N/A	N/A	3.207	N/A	-1.134	N/A	N/A
Signaling by NOTCH1	1.342	N/A	1.342	0	N/A	N/A	N/A	N/A	N/A	N/A	1.342	N/A	N/A	N/A	-2.236	1	N/A
Translocation of SLC2A4 (GLUT4) to the plasma membrane	1.886	1.89	2.646	N/A	N/A	N/A	N/A	N/A	N/A	N/A	N/A	N/A	N/A	N/A	-0.816	N/A	N/A
Mitochondrial L-carnitine Shuttle Pathway	N/A	-2	-1	0	N/A	N/A	N/A	N/A	N/A	N/A	N/A	N/A	N/A	N/A	2.236	2	N/A
Sleep NREM Signaling Pathway	-3.3	1.265	-0.333	-0.447	N/A	0	N/A	N/A	N/A	0	N/A	1	0.447	N/A	0	-0.378	N/A
Amyloid fiber formation	0.277	N/A	N/A	N/A	N/A	N/A	N/A	3.606	N/A	N/A	N/A	0	-2.449	N/A	0.816	N/A	N/A
Amyotrophic Lateral Sclerosis Signaling	-0.816	1	N/A	N/A	1.342	1.633	N/A	1	N/A	0	N/A	N/A	0	N/A	N/A	1.342	N/A
Regulation of mRNA stability by proteins that bind AU-rich elements	3.411	0.378	0.333	N/A	N/A	N/A	N/A	N/A	N/A	N/A	N/A	N/A	N/A	N/A	-2	1	N/A
Mitochondrial RNA degradation	N/A	N/A	N/A	-3.606	-3.464	N/A	N/A	N/A	N/A	N/A	N/A	N/A	N/A	N/A	N/A	N/A	N/A
Transcriptional regulation of granulopoiesis	N/A	1	N/A	N/A	N/A	1	N/A	2.236	1.342	-0.447	N/A	N/A	N/A	N/A	N/A	1	N/A
UVC-Induced MAPK Signaling	3	2	2	N/A	N/A	N/A	N/A	N/A	N/A	N/A	N/A	N/A	N/A	N/A	N/A	N/A	N/A
Triacylglycerol Degradation	-1	N/A	-2	N/A	N/A	N/A	N/A	N/A	N/A	N/A	N/A	N/A	-2	N/A	2	N/A	N/A
MITF-M-dependent gene expression	2.5	1.633	2	N/A	N/A	N/A	N/A	N/A	N/A	N/A	N/A	N/A	0.816	N/A	N/A	N/A	N/A
Acute Myeloid Leukemia Signaling	3.357	1	1.134	N/A	-1	N/A	N/A	N/A	-0.447	N/A	N/A	N/A	N/A	N/A	N/A	N/A	N/A
Non-Small Cell Lung Cancer Signaling	3.317	2.236	1.342	N/A	N/A	N/A	N/A	N/A	N/A	N/A	N/A	N/A	N/A	N/A	N/A	N/A	N/A
RNA Polymerase II Transcription	1.604	1.414	0.816	N/A	N/A	N/A	N/A	N/A	N/A	N/A	N/A	N/A	N/A	N/A	-3.051	N/A	N/A
Necroptosis Signaling Pathway	1.291	0	0	0	0.707	1.134	N/A	1.508	0.447	0.378	N/A	N/A	N/A	N/A	N/A	1.414	N/A
Fatty acyl-CoA biosynthesis	N/A	-0.816	-1	-0.816	N/A	N/A	N/A	N/A	N/A	N/A	N/A	N/A	-2	N/A	N/A	2.236	N/A
Estrogen-Dependent Breast Cancer Signaling	3.207	1.633	0	N/A	N/A	2	N/A	N/A	N/A	N/A	N/A	N/A	N/A	N/A	N/A	N/A	N/A
Induction of Apoptosis by HIV1	-2.309	N/A	N/A	N/A	N/A	1.89	N/A	1.633	N/A	1	N/A	N/A	N/A	N/A	N/A	N/A	N/A
PD-1, PD-L1 cancer immunotherapy pathway	-0.816	N/A	N/A	N/A	N/A	0	N/A	-1.897	-0.816	1.667	N/A	N/A	-1.633	N/A	N/A	0	N/A
Thyroid Cancer Signaling	2.496	0.707	0	N/A	N/A	1.89	N/A	1.342	N/A	0	N/A	N/A	-0.378	N/A	0	N/A	N/A
ERB2-ERBB3 Signaling	3.162	2	1.633	N/A	N/A	N/A	N/A	N/A	N/A	N/A	N/A	N/A	N/A	N/A	N/A	N/A	N/A
IL-23 Signaling Pathway	N/A	N/A	N/A	N/A	1	1.134	N/A	2	1	1.633	N/A	N/A	N/A	N/A	N/A	N/A	N/A
Antiproliferative Role of Somatostatin Receptor 2	2.714	1	N/A	N/A	N/A	2	N/A	N/A	1	N/A	N/A	N/A	N/A	N/A	N/A	N/A	N/A
ERK5 Signaling	3.464	0.816	N/A	N/A	N/A	1.342	N/A	N/A	-1	N/A	N/A	N/A	N/A	N/A	N/A	N/A	N/A
Signaling by CSF1 (M-CSF) in myeloid cells	1.89	N/A	N/A	N/A	N/A	N/A	N/A	2.449	2.236	N/A	N/A	N/A	N/A	N/A	N/A	N/A	N/A
ISG15 antiviral mechanism	1.606	N/A	0.447	N/A	N/A	N/A	N/A	2.236	N/A	N/A	N/A	N/A	N/A	N/A	-2.236	N/A	N/A
MyD88 dependent cascade initiated on endosome	N/A	1.89	N/A	N/A	N/A	2	N/A	1.633	1	N/A	N/A	N/A	N/A	N/A	N/A	N/A	N/A
Polyamine Regulation in Colon Cancer	2.887	1	1.633	N/A	N/A	N/A	N/A	N/A	N/A	N/A	N/A	N/A	N/A	N/A	-1	N/A	N/A
ABC-family proteins mediated transport	2.132	-0.378	-1.667	N/A	N/A	0	N/A	1.342	N/A	N/A	N/A	N/A	N/A	N/A	N/A	1	N/A
SPINK1 General Cancer Pathway	3.162	N/A	1.342	N/A	N/A	2	N/A	N/A	N/A	N/A	N/A	N/A	N/A	N/A	N/A	N/A	N/A
Regulation of eIF4 and p70S6K Signaling	3	1.342	0.816	N/A	N/A	1.342	N/A	N/A	N/A	N/A	N/A	N/A	N/A	N/A	N/A	N/A	N/A
nNOS Signaling in Skeletal Muscle Cells	1.134	N/A	N/A	2	N/A	N/A	2	N/A	N/A	N/A	N/A	0	N/A	1.342	0	N/A	N/A
Lipid Antigen Presentation by CD1	-1	N/A	N/A	N/A	N/A	N/A	N/A	-1.633	N/A	-2.84	N/A	N/A	1	N/A	N/A	N/A	N/A
Formation of ATP by chemiosmotic coupling	-2.449	-2	N/A	N/A	N/A	N/A	N/A	N/A	N/A	N/A	N/A	N/A	N/A	N/A	N/A	2	N/A
Surfactant metabolism	N/A	N/A	N/A	N/A	N/A	N/A	N/A	N/A	2	2	N/A	N/A	0.447	N/A	N/A	2	N/A
Ribavirin ADME	-0.302	0	N/A	N/A	2	1.342	N/A	N/A	N/A	N/A	N/A	N/A	N/A	N/A	-1.414	-1.342	N/A
Calcium-induced T Lymphocyte Apoptosis	0.707	N/A	N/A	N/A	N/A	N/A	N/A	2.236	N/A	-2.449	N/A	N/A	1	N/A	N/A	N/A	N/A
Sulfur amino acid metabolism	0.378	N/A	-2	N/A	N/A	-2	N/A	N/A	N/A	N/A	N/A	N/A	-2	N/A	N/A	N/A	N/A
Signaling by FGFR2	3.051	2.236	1	N/A	N/A	N/A	N/A	N/A	N/A	N/A	N/A	N/A	N/A	N/A	N/A	N/A	N/A
S Phase	3.051	0.816	-0.378	N/A	N/A	N/A	N/A	N/A	N/A	N/A	N/A	N/A	N/A	N/A	-2	N/A	N/A
Transcriptional regulation of brown and beige adipocyte differentiation	N/A	N/A	N/A	N/A	N/A	N/A	N/A	N/A	N/A	N/A	N/A	N/A	-2	N/A	2	2.236	N/A
Signal regulatory protein family interactions	N/A	N/A	N/A	N/A	N/A	2	2	2.236	N/A	N/A	N/A	N/A	N/A	N/A	N/A	N/A	N/A
Maturation of TCA enzymes and regulation of TCA cycle	-1.633	-2.449	-2	N/A	N/A	N/A	N/A	N/A	N/A	N/A	N/A	N/A	N/A	N/A	N/A	N/A	N/A
RHO GTPases activate IQGAPs	0.632	2	2.449	N/A	N/A	N/A	N/A	N/A	N/A	N/A	N/A	N/A	N/A	N/A	-1	N/A	N/A
Signaling by Insulin receptor	2.84	1.342	N/A	N/A	N/A	0.447	N/A	1.342	N/A	N/A	N/A	N/A	N/A	N/A	N/A	N/A	N/A
Neurotransmitter release cycle	1	N/A	N/A	N/A	N/A	N/A	N/A	N/A	N/A	N/A	N/A	N/A	-2.828	-2.121	N/A	N/A	N/A
Cellular response to hypoxia	2.53	N/A	-0.378	N/A	N/A	N/A	N/A	N/A	N/A	N/A	N/A	N/A	N/A	N/A	-1	2	N/A
Androgen Signaling	2.111	0	-1.342	2	N/A	N/A	N/A	0	N/A	N/A	N/A	N/A	N/A	0.447	N/A	N/A	N/A
p53 Signaling	-1.633	0	N/A	N/A	N/A	0	N/A	N/A	1	-0.447	N/A	N/A	-2	N/A	N/A	-0.816	N/A
Pyridoxal 5'-phosphate Salvage Pathway	2.714	0	0.816	N/A	N/A	N/A	N/A	1.342	0	N/A	N/A	N/A	1	N/A	N/A	N/A	N/A
Signaling by Erythropoietin	2.236	N/A	N/A	N/A	N/A	N/A	N/A	1.633	2	N/A	N/A	N/A	N/A	N/A	N/A	N/A	N/A
Melanoma Signaling	3.162	1.342	1.342	N/A	N/A	N/A	N/A	N/A	N/A	N/A	N/A	N/A	N/A	N/A	N/A	N/A	N/A
Branched-chain amino acid catabolism	-3	N/A	-2.828	N/A	N/A	N/A	N/A	N/A	N/A	N/A	N/A	N/A	N/A	N/A	N/A	N/A	N/A
IGF-1 Signaling	3.742	0.816	0	N/A	N/A	0.447	N/A	N/A	N/A	N/A	N/A	N/A	-0.816	N/A	0	N/A	N/A
TNFR2 non-canonical NF-kB pathway	2.53	0.447	-0.816	N/A	N/A	N/A	N/A	2	N/A	N/A	N/A	N/A	N/A	N/A	N/A	N/A	N/A
Arachidonic acid metabolism	0.378	N/A	N/A	N/A	1.342	N/A	N/A	N/A	2	2	N/A	N/A	N/A	N/A	N/A	N/A	N/A
Mitochondrial biogenesis	-0.707	-1.89	-1	N/A	N/A	N/A	N/A	N/A	N/A	N/A	N/A	N/A	N/A	N/A	N/A	2.121	N/A
CD40 Signaling	1.414	N/A	0.816	N/A	N/A	N/A	N/A	1	1	N/A	N/A	N/A	N/A	N/A	1	0.447	N/A
Glycolysis I	2.646	N/A	N/A	N/A	N/A	N/A	N/A	N/A	N/A	N/A	N/A	N/A	-1	1	N/A	1	N/A
Role of IL-17F in Allergic Inflammatory Airway Diseases	1.633	N/A	1	N/A	N/A	N/A	N/A	N/A	1	2	N/A	N/A	N/A	N/A	N/A	N/A	N/A
EGF Signaling	3.051	1.633	0.447	N/A	N/A	N/A	N/A	N/A	N/A	N/A	N/A	N/A	N/A	N/A	0.447	N/A	N/A
Signaling by ERBB2	2.333	2.236	N/A	N/A	N/A	N/A	N/A	N/A	N/A	N/A	N/A	N/A	N/A	N/A	-1	N/A	N/A
Extra-nuclear estrogen signaling	2.714	1.508	0	0	1	N/A	N/A	N/A	N/A	0	N/A	N/A	N/A	N/A	-0.333	N/A	N/A
Serotonin Degradation	-0.632	N/A	-1	N/A	1	-0.447	N/A	N/A	N/A	N/A	N/A	N/A	-2.449	N/A	N/A	N/A	N/A
Microautophagy Signaling Pathway	1.698	0.378	-1.414	N/A	N/A	N/A	N/A	N/A	N/A	N/A	N/A	N/A	N/A	N/A	-2	N/A	N/A
Folate Signaling Pathway	2.121	2	1.342	N/A	N/A	N/A	N/A	N/A	N/A	N/A	N/A	N/A	N/A	N/A	N/A	N/A	N/A
SUMOylation of DNA replication proteins	1.134	1.342	1.633	N/A	N/A	N/A	N/A	N/A	N/A	N/A	N/A	N/A	1.342	N/A	N/A	N/A	N/A
Macroautophagy	1	1.342	-1	N/A	N/A	N/A	N/A	N/A	N/A	N/A	N/A	N/A	N/A	N/A	-2	N/A	N/A
Regulation of RUNX2 expression and activity	2.496	0	-0.816	N/A	N/A	N/A	N/A	N/A	N/A	N/A	N/A	N/A	N/A	N/A	-2	N/A	N/A
Transcriptional regulation of white adipocyte differentiation	-0.378	0.447	-2.121	N/A	N/A	0	N/A	N/A	N/A	N/A	N/A	N/A	-2.333	N/A	0	N/A	N/A
CSDE1 Signaling Pathway	1.633	1.633	N/A	N/A	N/A	N/A	N/A	N/A	N/A	N/A	N/A	N/A	1	N/A	-1	N/A	N/A
NUR77 Signaling in T Lymphocytes	0.632	-1	0.816	N/A	N/A	N/A	N/A	2	N/A	-0.816	N/A	N/A	N/A	N/A	N/A	0	N/A
Ephrin B Signaling	2.333	-0.447	1.342	N/A	N/A	N/A	N/A	N/A	N/A	N/A	N/A	N/A	1.134	N/A	N/A	N/A	N/A
MYC Mediated Apoptosis Signaling	-0.816	N/A	-1	N/A	N/A	1.414	N/A	2	N/A	N/A	N/A	N/A	N/A	N/A	N/A	N/A	N/A
MIF Regulation of Innate Immunity	1.134	N/A	1	N/A	N/A	2	N/A	N/A	N/A	1	N/A	N/A	N/A	N/A	N/A	N/A	N/A
Hedgehog 'off' state	3.051	-0.816	-1.265	N/A	N/A	N/A	N/A	N/A	N/A	N/A	N/A	N/A	N/A	N/A	N/A	N/A	N/A
Actin Nucleation by ARP-WASP Complex	2.309	-0.816	1	N/A	N/A	N/A	N/A	N/A	N/A	N/A	N/A	N/A	N/A	N/A	-1	N/A	N/A
DAG and IP3 signaling	2.646	1.342	1.134	N/A	N/A	N/A	N/A	N/A	N/A	N/A	N/A	N/A	N/A	N/A	N/A	N/A	N/A
Valine Degradation I	-2.646	N/A	-2.449	N/A	N/A	N/A	N/A	N/A	N/A	N/A	N/A	N/A	N/A	N/A	N/A	N/A	N/A
UVB-Induced MAPK Signaling	1.265	0.447	-1.342	N/A	N/A	N/A	N/A	2	0	N/A	N/A	N/A	N/A	N/A	N/A	0	N/A
Stearate Biosynthesis I (Animals)	0	-1.342	-1.414	0	N/A	N/A	N/A	N/A	N/A	N/A	N/A	N/A	-2.236	N/A	N/A	N/A	N/A
Assembly and cell surface presentation of NMDA receptors	0.905	N/A	N/A	2.236	N/A	N/A	N/A	N/A	N/A	N/A	N/A	N/A	N/A	-0.816	-1	N/A	N/A
Signaling by EGFR	1.508	2.449	N/A	N/A	N/A	N/A	N/A	N/A	N/A	N/A	N/A	N/A	-1	N/A	N/A	N/A	N/A
XBP1(S) activates chaperone genes	1.508	2.309	N/A	N/A	N/A	N/A	N/A	N/A	N/A	N/A	N/A	N/A	N/A	N/A	1	N/A	N/A
Degradation of beta-catenin by the destruction complex	2.673	-1	-1.134	N/A	N/A	N/A	N/A	N/A	N/A	N/A	N/A	N/A	N/A	N/A	N/A	N/A	N/A
Role of MAPK Signaling in Inhibiting the Pathogenesis of Influenza	0.632	N/A	0.378	N/A	N/A	2	N/A	N/A	N/A	1.342	N/A	-0.447	N/A	N/A	N/A	N/A	N/A
Glutathione Redox Reactions I	-1.342	-1	-2.449	N/A	N/A	N/A	N/A	N/A	N/A	N/A	N/A	N/A	N/A	N/A	N/A	N/A	N/A
Transcriptional and post-translational regulation of MITF-M expression and activity	2.333	N/A	N/A	-0.447	N/A	N/A	N/A	N/A	1	0	N/A	N/A	N/A	N/A	-1	N/A	N/A
Cholesterol biosynthesis	N/A	N/A	-2.449	N/A	N/A	N/A	N/A	N/A	N/A	N/A	N/A	N/A	N/A	N/A	-2.236	N/A	N/A
iNOS Signaling	0.447	2	2.236	N/A	N/A	N/A	N/A	N/A	N/A	N/A	N/A	N/A	N/A	N/A	N/A	N/A	N/A
Nicotine Degradation II	0	-2	N/A	N/A	N/A	N/A	N/A	N/A	N/A	N/A	N/A	N/A	-2.646	N/A	N/A	N/A	N/A
Superpathway of Melatonin Degradation	-1	N/A	-1	N/A	N/A	N/A	N/A	N/A	N/A	N/A	N/A	N/A	-2.646	N/A	N/A	N/A	N/A
MyD88-independent TLR4 cascade	N/A	1.633	1	N/A	N/A	N/A	N/A	2	N/A	N/A	N/A	N/A	N/A	N/A	N/A	N/A	N/A
Phosphatidylglycerol Biosynthesis II (Non-plastidic)	-1.633	-1	-2	N/A	N/A	N/A	N/A	N/A	N/A	N/A	N/A	N/A	N/A	N/A	N/A	N/A	N/A
Carboxyterminal post-translational modifications of tubulin	-0.378	N/A	2	N/A	N/A	N/A	N/A	N/A	N/A	N/A	N/A	N/A	N/A	N/A	-2.236	N/A	N/A
Sphingolipid metabolism	1.342	-1	N/A	N/A	1	N/A	N/A	N/A	N/A	0.447	N/A	N/A	N/A	N/A	0.816	N/A	N/A
BMP signaling pathway	3.153	N/A	0.447	N/A	N/A	N/A	N/A	N/A	N/A	N/A	N/A	N/A	N/A	N/A	-1	N/A	N/A
Nucleotide Excision Repair	1.807	0.816	-0.707	N/A	N/A	N/A	N/A	N/A	N/A	N/A	N/A	N/A	N/A	N/A	-0.816	0.447	N/A
PTEN Regulation	1.964	0	-1.265	N/A	N/A	N/A	N/A	N/A	N/A	N/A	N/A	N/A	N/A	N/A	-1.342	N/A	N/A
Coronavirus Replication Pathway	0.378	1.414	1.134	N/A	N/A	N/A	N/A	N/A	N/A	N/A	N/A	N/A	N/A	N/A	-1.633	N/A	N/A
Amino acids regulate mTORC1	1.265	0.816	0.447	N/A	N/A	1	N/A	N/A	N/A	N/A	N/A	N/A	N/A	N/A	N/A	1	N/A
Signaling by TGFBR3	N/A	N/A	N/A	N/A	2.449	2	0	N/A	N/A	N/A	N/A	N/A	N/A	N/A	N/A	N/A	N/A
Pyruvate metabolism	-2	N/A	N/A	N/A	N/A	-2	N/A	N/A	N/A	N/A	N/A	N/A	N/A	N/A	N/A	0.447	N/A
Regulation of Cellular Mechanics by Calpain Protease	3.051	1.342	N/A	N/A	N/A	N/A	N/A	N/A	N/A	N/A	N/A	N/A	N/A	N/A	N/A	N/A	N/A
NFKBIE Signaling Pathway	N/A	N/A	0	N/A	N/A	2.449	N/A	-0.333	N/A	-1.606	N/A	N/A	N/A	N/A	N/A	N/A	N/A
RAB geranylgeranylation	0.333	-0.447	N/A	0.447	0	0.816	N/A	N/A	N/A	N/A	N/A	N/A	-1	-1.342	N/A	N/A	N/A
trans-Golgi Network Vesicle Budding	0.277	N/A	0.378	-0.816	N/A	N/A	N/A	1.89	N/A	N/A	N/A	N/A	N/A	N/A	1	N/A	N/A
Metabolism of non-coding RNA	2.333	N/A	N/A	N/A	N/A	N/A	N/A	N/A	N/A	N/A	N/A	N/A	N/A	N/A	-2	N/A	N/A
α-Adrenergic Signaling	2.982	0	1.342	N/A	N/A	N/A	N/A	N/A	N/A	N/A	N/A	N/A	N/A	N/A	N/A	N/A	N/A
Cargo concentration in the ER	-1.633	2.646	N/A	N/A	N/A	N/A	N/A	N/A	N/A	N/A	N/A	N/A	N/A	N/A	N/A	N/A	N/A
Platelet Adhesion to exposed collagen	1	N/A	N/A	N/A	2.236	N/A	N/A	N/A	N/A	N/A	N/A	N/A	N/A	N/A	1	N/A	N/A
Inflammasome pathway	N/A	N/A	N/A	N/A	N/A	2.236	N/A	2	N/A	N/A	N/A	N/A	N/A	N/A	N/A	N/A	N/A
RAB GEFs exchange GTP for GDP on RABs	0	-0.447	0.447	N/A	N/A	1.342	N/A	N/A	N/A	N/A	N/A	N/A	0	N/A	-2	N/A	N/A
Bladder Cancer Signaling	2.53	N/A	1.633	N/A	N/A	N/A	N/A	N/A	N/A	N/A	N/A	N/A	N/A	N/A	N/A	N/A	N/A
Deadenylation-dependent mRNA decay	1.508	N/A	N/A	N/A	N/A	N/A	N/A	N/A	N/A	N/A	N/A	N/A	N/A	N/A	-2.646	N/A	N/A
Agrin Interactions at Neuromuscular Junction	3	1.134	N/A	N/A	N/A	N/A	N/A	N/A	N/A	N/A	N/A	N/A	N/A	0	N/A	N/A	N/A
Metabolism of cofactors	-2.121	N/A	N/A	N/A	N/A	N/A	N/A	N/A	N/A	N/A	N/A	N/A	N/A	N/A	N/A	2	N/A
Endometrial Cancer Signaling	2.714	N/A	1.342	N/A	N/A	N/A	N/A	N/A	N/A	N/A	N/A	N/A	N/A	N/A	N/A	N/A	N/A
Transport of vitamins, nucleosides, and related molecules	-2	1.134	-0.447	N/A	N/A	N/A	N/A	N/A	N/A	N/A	N/A	N/A	N/A	N/A	-0.447	N/A	N/A
RANK Signaling in Osteoclasts	2.673	1.342	0	N/A	N/A	N/A	N/A	N/A	0	N/A	N/A	N/A	N/A	N/A	N/A	N/A	N/A
Airway Pathology in Chronic Obstructive Pulmonary Disease	N/A	N/A	N/A	N/A	N/A	N/A	N/A	N/A	N/A	N/A	N/A	2	N/A	2	N/A	N/A	N/A
Estrogen Biosynthesis	N/A	N/A	-2	N/A	N/A	N/A	N/A	N/A	N/A	N/A	N/A	N/A	N/A	N/A	N/A	2	N/A
Signaling by TGF-beta Receptor Complex	2.111	1	N/A	N/A	N/A	N/A	N/A	N/A	N/A	N/A	N/A	N/A	N/A	N/A	0.816	0	N/A
Transcriptional Regulation by MECP2	2.121	N/A	N/A	1.342	N/A	N/A	N/A	N/A	N/A	N/A	N/A	N/A	-0.447	N/A	N/A	N/A	N/A
Mitotic Roles of Polo-Like Kinase	N/A	N/A	N/A	N/A	N/A	N/A	N/A	2.236	N/A	N/A	N/A	N/A	1.633	N/A	N/A	N/A	N/A
TNFs bind their physiological receptors	N/A	N/A	N/A	N/A	N/A	2.236	N/A	N/A	N/A	1.633	N/A	N/A	N/A	N/A	N/A	N/A	N/A
NIK-->noncanonical NF-kB signaling	3.051	0	-0.816	N/A	N/A	N/A	N/A	N/A	N/A	N/A	N/A	N/A	N/A	N/A	N/A	N/A	N/A
Cardiogenesis	N/A	N/A	N/A	1.633	N/A	N/A	N/A	N/A	N/A	N/A	N/A	1	0.378	-0.816	N/A	N/A	N/A
E3 ubiquitin ligases ubiquitinate target proteins	0	1	-2	N/A	N/A	N/A	N/A	N/A	N/A	N/A	N/A	N/A	N/A	N/A	-0.816	0	N/A
Abacavir ADME	-0.333	0	N/A	N/A	N/A	1	N/A	N/A	N/A	N/A	N/A	N/A	N/A	N/A	-1.134	-1.342	N/A
Unfolded protein response	-0.447	1.633	0.378	N/A	N/A	N/A	N/A	N/A	N/A	N/A	N/A	N/A	N/A	N/A	-1.342	N/A	N/A
Superpathway of Cholesterol Biosynthesis	N/A	N/A	-2.449	N/A	N/A	N/A	N/A	N/A	N/A	N/A	N/A	N/A	N/A	N/A	-1.342	N/A	N/A
MAPK6/MAPK4 signaling	1.342	1	0.447	N/A	N/A	N/A	N/A	N/A	N/A	N/A	N/A	N/A	1	N/A	N/A	N/A	N/A
Vasopressin regulates renal water homeostasis via Aquaporins	2	0.447	-0.447	0.447	N/A	N/A	N/A	N/A	N/A	N/A	N/A	N/A	N/A	N/A	0.447	N/A	N/A
Hedgehog ligand biogenesis	2.309	1.134	0.333	N/A	N/A	N/A	N/A	N/A	N/A	N/A	N/A	N/A	N/A	N/A	N/A	N/A	N/A
Superpathway of Methionine Degradation	-1.265	-0.447	-2	N/A	N/A	N/A	N/A	N/A	N/A	N/A	N/A	N/A	N/A	N/A	N/A	N/A	N/A
CCR5 Signaling in Macrophages	1.414	N/A	N/A	N/A	N/A	N/A	N/A	2.236	N/A	N/A	N/A	N/A	N/A	N/A	N/A	N/A	N/A
M-decay: degradation of maternal mRNAs by maternally stored factors	1.414	N/A	0	N/A	N/A	N/A	N/A	N/A	N/A	N/A	N/A	N/A	N/A	N/A	-2.236	N/A	N/A
Thrombin signalling through proteinase activated receptors (PARs)	2.646	1	N/A	N/A	N/A	N/A	N/A	N/A	N/A	N/A	N/A	N/A	N/A	N/A	N/A	N/A	N/A
Integrin signaling	-1.633	N/A	N/A	N/A	1	N/A	N/A	1	N/A	N/A	N/A	N/A	N/A	N/A	N/A	N/A	N/A
Interleukin-6 family signaling	N/A	N/A	N/A	N/A	N/A	1.633	N/A	N/A	N/A	2	N/A	N/A	N/A	N/A	N/A	N/A	N/A
Netrin-1 signaling	N/A	N/A	N/A	N/A	1.633	N/A	N/A	N/A	N/A	-1	N/A	N/A	N/A	-1	N/A	N/A	N/A
Nucleotide catabolism	0	N/A	N/A	N/A	N/A	N/A	N/A	1.342	N/A	N/A	N/A	N/A	-2.236	N/A	N/A	N/A	N/A
Regulation of Apoptosis	2.714	N/A	-0.816	N/A	N/A	N/A	N/A	N/A	N/A	N/A	N/A	N/A	N/A	N/A	N/A	N/A	N/A
SUMOylation of transcription cofactors	1.134	1.342	N/A	N/A	N/A	N/A	N/A	N/A	N/A	N/A	N/A	N/A	N/A	N/A	-1	N/A	N/A
NGF-stimulated transcription	N/A	N/A	N/A	N/A	N/A	N/A	N/A	N/A	N/A	N/A	N/A	N/A	N/A	-2.449	1	N/A	N/A
GABA receptor activation	1	N/A	N/A	-0.447	N/A	N/A	N/A	N/A	N/A	N/A	-1	0	0	N/A	N/A	1	N/A
BAG2 Signaling Pathway	-1.387	N/A	0	-2	N/A	N/A	N/A	N/A	N/A	N/A	N/A	N/A	N/A	N/A	N/A	N/A	N/A
UFMylation Signaling Pathway	0.905	1	0	N/A	0	0	1	N/A	N/A	-0.447	N/A	N/A	N/A	N/A	N/A	N/A	N/A
Metabolism of porphyrins	-1.342	N/A	N/A	N/A	N/A	N/A	N/A	N/A	N/A	N/A	N/A	N/A	-2	N/A	N/A	N/A	N/A
CDP-diacylglycerol Biosynthesis I	-1.342	N/A	-2	N/A	N/A	N/A	N/A	N/A	N/A	N/A	N/A	N/A	N/A	N/A	N/A	N/A	N/A
Regulation of TP53 Expression and Degradation	2	N/A	N/A	N/A	N/A	N/A	N/A	N/A	N/A	N/A	N/A	N/A	N/A	N/A	-1.342	N/A	N/A
MAPK targets/ Nuclear events mediated by MAP kinases	2.333	N/A	N/A	N/A	N/A	N/A	N/A	N/A	N/A	N/A	N/A	N/A	N/A	N/A	1	N/A	N/A
Leptin Signaling in Obesity	2.236	N/A	0	N/A	N/A	0	N/A	N/A	N/A	-1	N/A	N/A	0	N/A	N/A	N/A	N/A
Metabolism of Angiotensinogen to Angiotensins	2.236	N/A	N/A	N/A	N/A	N/A	N/A	1	N/A	N/A	N/A	N/A	N/A	N/A	N/A	N/A	N/A
Late endosomal microautophagy	2.236	N/A	N/A	N/A	N/A	N/A	N/A	N/A	N/A	N/A	N/A	N/A	N/A	N/A	-1	N/A	N/A
Nicotinate metabolism	N/A	N/A	N/A	1	N/A	2.236	N/A	N/A	N/A	N/A	N/A	N/A	N/A	N/A	N/A	N/A	N/A
Somitogenesis	2.333	N/A	-0.816	N/A	N/A	N/A	N/A	N/A	N/A	N/A	N/A	N/A	N/A	N/A	N/A	N/A	N/A
PXR/RXR Activation	1.414	N/A	N/A	N/A	N/A	-1	N/A	N/A	N/A	N/A	N/A	N/A	-0.707	N/A	0	N/A	N/A
GP1b-IX-V activation signalling	1	2	N/A	N/A	N/A	N/A	N/A	N/A	N/A	N/A	N/A	N/A	N/A	N/A	N/A	N/A	N/A
Spliceosomal Cycle	1	N/A	N/A	N/A	N/A	N/A	N/A	N/A	N/A	N/A	N/A	N/A	N/A	N/A	-2	N/A	N/A
Lymphotoxin β Receptor Signaling	0	N/A	0	N/A	N/A	1	N/A	2	N/A	N/A	N/A	N/A	N/A	N/A	N/A	N/A	N/A
Histidine Degradation VI	N/A	N/A	N/A	N/A	N/A	N/A	N/A	N/A	N/A	1	N/A	N/A	-2	N/A	N/A	N/A	N/A
Signaling by NOTCH2	2	N/A	N/A	N/A	N/A	N/A	N/A	N/A	N/A	N/A	1	N/A	N/A	N/A	N/A	N/A	N/A
Gluconeogenesis I	1	N/A	N/A	N/A	N/A	N/A	N/A	N/A	N/A	N/A	N/A	N/A	N/A	1	N/A	1	N/A
rRNA modification in the nucleus and cytosol	3	N/A	N/A	N/A	N/A	N/A	N/A	N/A	N/A	N/A	N/A	N/A	N/A	N/A	N/A	N/A	N/A
Other interleukin signaling	N/A	N/A	N/A	N/A	N/A	N/A	N/A	2	N/A	N/A	N/A	N/A	-1	N/A	N/A	N/A	N/A
PFKFB4 Signaling Pathway	2.53	N/A	-0.447	N/A	N/A	N/A	N/A	N/A	0	N/A	N/A	N/A	0	N/A	N/A	N/A	N/A
Interconversion of nucleotide di- and triphosphates	1.633	N/A	-1.342	N/A	N/A	N/A	N/A	N/A	N/A	N/A	N/A	N/A	N/A	N/A	N/A	N/A	N/A
Factors involved in megakaryocyte development and platelet production	0.707	N/A	1.414	N/A	N/A	N/A	N/A	N/A	0.447	N/A	N/A	N/A	0	N/A	0.333	0	N/A
FLT3 Signaling	2.449	N/A	N/A	N/A	N/A	N/A	N/A	N/A	N/A	0	N/A	N/A	0.447	N/A	N/A	N/A	N/A
SUMOylation of intracellular receptors	N/A	N/A	N/A	N/A	N/A	N/A	N/A	N/A	N/A	N/A	N/A	N/A	-2	N/A	-0.447	0.447	N/A
EGR2 and SOX10-mediated initiation of Schwann cell myelination	1.89	N/A	N/A	N/A	N/A	N/A	N/A	N/A	N/A	N/A	N/A	N/A	N/A	N/A	-1	N/A	N/A
Role of PI3K/AKT Signaling in the Pathogenesis of Influenza	1.89	N/A	0	N/A	N/A	N/A	N/A	1	N/A	N/A	N/A	N/A	N/A	N/A	N/A	N/A	N/A
Expression and translocation of olfactory receptors	N/A	N/A	N/A	N/A	N/A	N/A	N/A	-2.828	N/A	N/A	N/A	N/A	N/A	N/A	N/A	N/A	N/A
Metabolism of polyamines	2.111	0	-0.707	N/A	N/A	N/A	N/A	N/A	N/A	N/A	N/A	N/A	N/A	N/A	N/A	N/A	N/A
Signaling by NTRK3 (TRKC)	0.816	2	N/A	N/A	N/A	N/A	N/A	N/A	N/A	N/A	N/A	N/A	N/A	N/A	N/A	N/A	N/A
Circadian Clock	N/A	N/A	N/A	N/A	N/A	N/A	N/A	N/A	N/A	N/A	N/A	N/A	-2	N/A	0.816	0	N/A
Gene Silencing by RNA	2.309	N/A	0.447	N/A	N/A	N/A	N/A	N/A	N/A	N/A	N/A	N/A	N/A	N/A	N/A	N/A	N/A
Cancer Drug Resistance by Drug Efflux	2.309	0	0.447	N/A	N/A	N/A	N/A	N/A	N/A	N/A	N/A	N/A	N/A	N/A	N/A	N/A	N/A
Glutathione-mediated Detoxification	-0.816	N/A	-1.89	N/A	N/A	N/A	N/A	N/A	N/A	N/A	N/A	N/A	N/A	N/A	N/A	N/A	N/A
Signal amplification	2.646	N/A	N/A	N/A	N/A	N/A	N/A	N/A	N/A	N/A	N/A	N/A	N/A	N/A	N/A	N/A	N/A
Aspirin ADME	N/A	N/A	N/A	N/A	N/A	N/A	N/A	N/A	N/A	N/A	N/A	N/A	-2.646	N/A	N/A	N/A	N/A
Oxytocin in Spinal Neurons Signaling Pathway	1.633	N/A	N/A	N/A	N/A	N/A	N/A	N/A	N/A	N/A	N/A	N/A	N/A	-1	N/A	N/A	N/A
Mitophagy	1.89	0.707	N/A	N/A	N/A	N/A	N/A	N/A	N/A	N/A	N/A	N/A	N/A	N/A	N/A	N/A	N/A
Angiopoietin Signaling	2.53	N/A	N/A	N/A	N/A	N/A	N/A	N/A	N/A	N/A	N/A	N/A	N/A	0	N/A	N/A	N/A
Class I peroxisomal membrane protein import	N/A	N/A	-2.449	N/A	N/A	N/A	N/A	N/A	N/A	N/A	N/A	N/A	N/A	N/A	N/A	N/A	N/A
Melatonin Degradation I	N/A	N/A	N/A	N/A	N/A	N/A	N/A	N/A	N/A	N/A	N/A	N/A	-2.449	N/A	N/A	N/A	N/A
FOXO-mediated transcription of oxidative stress, metabolic and neuronal genes	N/A	N/A	N/A	N/A	N/A	N/A	N/A	N/A	N/A	N/A	N/A	N/A	-2.449	N/A	N/A	N/A	N/A
Leucine Degradation I	-2.449	N/A	N/A	N/A	N/A	N/A	N/A	N/A	N/A	N/A	N/A	N/A	N/A	N/A	N/A	N/A	N/A
Nicotine Degradation III	N/A	N/A	N/A	N/A	N/A	N/A	N/A	N/A	N/A	N/A	N/A	N/A	-2.449	N/A	N/A	N/A	N/A
DNA damage-induced 14-3-3σ Signaling	0	N/A	N/A	N/A	N/A	N/A	N/A	-0.447	N/A	N/A	N/A	N/A	-2	N/A	N/A	N/A	N/A
Interleukin-7 signaling	N/A	N/A	N/A	N/A	N/A	0.447	N/A	1	N/A	0	N/A	N/A	0	N/A	N/A	1	N/A
Growth hormone receptor signaling	-0.378	N/A	N/A	N/A	N/A	N/A	N/A	1	N/A	N/A	N/A	N/A	-1	N/A	N/A	N/A	N/A
SUMOylation of DNA damage response and repair proteins	1.897	0	-0.447	N/A	N/A	N/A	N/A	N/A	N/A	N/A	N/A	N/A	N/A	N/A	N/A	N/A	N/A
Dopamine Receptor Signaling	N/A	N/A	-1	0	N/A	N/A	N/A	N/A	N/A	N/A	N/A	N/A	1.342	N/A	N/A	N/A	N/A
Signaling by NOTCH3	N/A	N/A	1	N/A	N/A	N/A	N/A	N/A	N/A	N/A	1.342	N/A	N/A	N/A	N/A	N/A	N/A
Glycogen metabolism	2.333	N/A	N/A	N/A	N/A	N/A	N/A	N/A	N/A	N/A	N/A	N/A	N/A	N/A	N/A	N/A	N/A
RIPK1-mediated regulated necrosis	2.333	N/A	N/A	N/A	N/A	N/A	N/A	N/A	N/A	N/A	N/A	N/A	N/A	N/A	N/A	N/A	N/A
Signaling by FGFR4	2.333	N/A	N/A	N/A	N/A	N/A	N/A	N/A	N/A	N/A	N/A	N/A	N/A	N/A	N/A	N/A	N/A
Signaling by FGFR1	2.333	N/A	N/A	N/A	N/A	N/A	N/A	N/A	N/A	N/A	N/A	N/A	N/A	N/A	N/A	N/A	N/A
Signaling by FGFR3	2.333	N/A	N/A	N/A	N/A	N/A	N/A	N/A	N/A	N/A	N/A	N/A	N/A	N/A	N/A	N/A	N/A
Retinol Biosynthesis	0	N/A	N/A	-2.236	N/A	N/A	N/A	N/A	N/A	N/A	N/A	N/A	N/A	N/A	N/A	N/A	N/A
Thyroid Hormone Metabolism II (via Conjugation and/or Degradation)	N/A	N/A	N/A	N/A	N/A	N/A	N/A	N/A	N/A	N/A	N/A	N/A	-2.236	N/A	N/A	N/A	N/A
Cholesterol Biosynthesis II (via 24,25-dihydrolanosterol)	N/A	N/A	-2.236	N/A	N/A	N/A	N/A	N/A	N/A	N/A	N/A	N/A	N/A	N/A	N/A	N/A	N/A
DNA Damage/Telomere Stress Induced Senescence	N/A	N/A	N/A	N/A	N/A	N/A	N/A	2.236	0	N/A	N/A	N/A	N/A	N/A	N/A	N/A	N/A
Cholesterol Biosynthesis III (via Desmosterol)	N/A	N/A	-2.236	N/A	N/A	N/A	N/A	N/A	N/A	N/A	N/A	N/A	N/A	N/A	N/A	N/A	N/A
Heparan Sulfate Biosynthesis (Late Stages)	0	N/A	N/A	N/A	N/A	N/A	N/A	N/A	N/A	N/A	N/A	N/A	-2.236	N/A	N/A	N/A	N/A
Notch Signaling	N/A	N/A	N/A	N/A	N/A	N/A	N/A	N/A	N/A	N/A	2.236	N/A	N/A	N/A	N/A	N/A	N/A
Heparan Sulfate Biosynthesis	0	N/A	N/A	N/A	N/A	N/A	N/A	N/A	N/A	N/A	N/A	N/A	-2.236	N/A	N/A	N/A	N/A
2-oxobutanoate Degradation I	-2.236	N/A	N/A	N/A	N/A	N/A	N/A	N/A	N/A	N/A	N/A	N/A	N/A	N/A	N/A	N/A	N/A
Nucleotide biosynthesis	2.236	N/A	N/A	N/A	N/A	N/A	N/A	N/A	N/A	N/A	N/A	N/A	N/A	N/A	N/A	N/A	N/A
Cholesterol Biosynthesis I	N/A	N/A	-2.236	N/A	N/A	N/A	N/A	N/A	N/A	N/A	N/A	N/A	N/A	N/A	N/A	N/A	N/A
Gastrin-CREB signalling pathway via PKC and MAPK	2.236	N/A	N/A	N/A	N/A	N/A	N/A	N/A	N/A	N/A	N/A	N/A	N/A	N/A	N/A	N/A	N/A
Signaling by Retinoic Acid	-0.535	N/A	N/A	N/A	N/A	N/A	N/A	N/A	N/A	N/A	N/A	N/A	N/A	N/A	N/A	1.633	N/A
Pyrimidine Ribonucleotides De Novo Biosynthesis	1.134	N/A	0	N/A	N/A	N/A	N/A	N/A	N/A	N/A	N/A	N/A	N/A	N/A	-1	N/A	N/A
BER (Base Excision Repair) Pathway	2.121	N/A	N/A	N/A	N/A	N/A	N/A	N/A	N/A	N/A	N/A	N/A	N/A	N/A	N/A	N/A	N/A
IL-17A Signaling in Airway Cells	1.667	N/A	0.447	N/A	N/A	N/A	N/A	N/A	N/A	N/A	N/A	N/A	N/A	N/A	N/A	N/A	N/A
tRNA Charging	2.111	N/A	N/A	N/A	N/A	N/A	N/A	N/A	N/A	N/A	N/A	N/A	N/A	N/A	N/A	N/A	N/A
Apelin Liver Signaling Pathway	1	N/A	N/A	N/A	N/A	-1	N/A	N/A	N/A	N/A	N/A	N/A	N/A	N/A	N/A	N/A	N/A
Carnitine metabolism	N/A	N/A	N/A	N/A	N/A	N/A	N/A	N/A	N/A	N/A	N/A	N/A	N/A	N/A	2	N/A	N/A
Glycine Betaine Degradation	N/A	N/A	N/A	N/A	N/A	N/A	N/A	N/A	N/A	N/A	N/A	N/A	-2	N/A	N/A	N/A	N/A
Isoleucine Degradation I	-2	N/A	N/A	N/A	N/A	N/A	N/A	N/A	N/A	N/A	N/A	N/A	N/A	N/A	N/A	N/A	N/A
Remodeling of Epithelial Adherens Junctions	2	N/A	N/A	N/A	N/A	N/A	N/A	N/A	N/A	N/A	N/A	N/A	N/A	N/A	N/A	N/A	N/A
Advanced glycosylation endproduct receptor signaling	2	N/A	N/A	N/A	N/A	N/A	N/A	N/A	N/A	N/A	N/A	N/A	N/A	N/A	N/A	N/A	N/A
Lysine catabolism	-2	N/A	N/A	N/A	N/A	N/A	N/A	N/A	N/A	N/A	N/A	N/A	N/A	N/A	N/A	N/A	N/A
Synthesis of Prostaglandins (PG) and Thromboxanes (TX)	N/A	N/A	N/A	N/A	N/A	2	N/A	N/A	N/A	N/A	N/A	N/A	N/A	N/A	N/A	N/A	N/A
Interleukin-12 family signaling	N/A	N/A	2	N/A	N/A	N/A	N/A	N/A	N/A	N/A	N/A	N/A	N/A	N/A	N/A	N/A	N/A
NFE2L2 regulating anti-oxidant/detoxification enzymes	N/A	N/A	N/A	N/A	N/A	N/A	2	N/A	N/A	N/A	N/A	N/A	N/A	N/A	N/A	N/A	N/A
Antigen Presentation Pathway	N/A	N/A	N/A	N/A	N/A	N/A	N/A	2	N/A	N/A	N/A	N/A	N/A	N/A	N/A	N/A	N/A
Synaptic adhesion-like molecules	1	N/A	N/A	N/A	N/A	N/A	N/A	N/A	N/A	N/A	N/A	N/A	N/A	-1	N/A	N/A	N/A
Miscellaneous transport and binding events	N/A	N/A	N/A	N/A	N/A	N/A	N/A	N/A	N/A	N/A	N/A	N/A	-2	N/A	N/A	N/A	N/A
Dissolution of Fibrin Clot	0	N/A	N/A	N/A	N/A	N/A	N/A	N/A	N/A	N/A	N/A	N/A	-2	N/A	N/A	N/A	N/A
Glyoxylate metabolism and glycine degradation	N/A	N/A	N/A	N/A	N/A	N/A	N/A	N/A	N/A	N/A	N/A	N/A	-2	N/A	N/A	N/A	N/A
Zymosterol Biosynthesis	N/A	N/A	-2	N/A	N/A	N/A	N/A	N/A	N/A	N/A	N/A	N/A	N/A	N/A	N/A	N/A	N/A
Methylmalonyl Pathway	-2	N/A	N/A	N/A	N/A	N/A	N/A	N/A	N/A	N/A	N/A	N/A	N/A	N/A	N/A	N/A	N/A
Acetyl-CoA Biosynthesis I (Pyruvate Dehydrogenase Complex)	-2	N/A	N/A	N/A	N/A	N/A	N/A	N/A	N/A	N/A	N/A	N/A	N/A	N/A	N/A	N/A	N/A
Chondroitin Sulfate Degradation (Metazoa)	N/A	N/A	N/A	N/A	N/A	2	N/A	N/A	N/A	N/A	N/A	N/A	N/A	N/A	N/A	N/A	N/A
Differential Regulation of Cytokine Production in Intestinal Epithelial Cells by IL-17A and IL-17F	N/A	N/A	N/A	N/A	N/A	N/A	N/A	N/A	N/A	2	N/A	N/A	N/A	N/A	N/A	N/A	N/A
Phenylalanine Degradation IV (Mammalian, via Side Chain)	-2	N/A	0	N/A	N/A	N/A	N/A	N/A	N/A	N/A	N/A	N/A	N/A	N/A	N/A	N/A	N/A
Paracetamol ADME	-2	N/A	N/A	N/A	N/A	N/A	N/A	N/A	N/A	N/A	N/A	N/A	N/A	N/A	N/A	N/A	N/A
Insulin processing	N/A	N/A	N/A	N/A	N/A	N/A	N/A	N/A	N/A	N/A	N/A	N/A	-2	N/A	N/A	N/A	N/A
Phenylalanine and tyrosine metabolism	N/A	N/A	N/A	N/A	N/A	N/A	N/A	N/A	N/A	N/A	N/A	N/A	-2	N/A	N/A	N/A	N/A
Malate-aspartate shuttle	-2	N/A	N/A	N/A	N/A	N/A	N/A	N/A	N/A	N/A	N/A	N/A	N/A	N/A	N/A	N/A	N/A
Azathioprine ADME	2	N/A	N/A	N/A	N/A	N/A	N/A	N/A	N/A	N/A	N/A	N/A	N/A	N/A	N/A	N/A	N/A
Gene and protein expression by JAK-STAT signaling after IL-12 stimulation	0.905	N/A	0	N/A	N/A	N/A	N/A	N/A	N/A	N/A	N/A	N/A	1	N/A	N/A	N/A	N/A
D-myo-inositol (1,4,5)-Trisphosphate Biosynthesis	1.89	N/A	N/A	N/A	N/A	N/A	N/A	N/A	N/A	N/A	N/A	N/A	N/A	N/A	N/A	N/A	N/A
FOXO-mediated transcription	1.89	N/A	N/A	N/A	N/A	N/A	N/A	N/A	N/A	N/A	N/A	N/A	N/A	N/A	N/A	N/A	N/A
PCP (Planar Cell Polarity) Pathway	N/A	0	N/A	N/A	1.89	N/A	N/A	N/A	N/A	N/A	N/A	N/A	N/A	N/A	N/A	N/A	N/A
Transcriptional activity of SMAD2/SMAD3:SMAD4 heterotrimer	1	N/A	N/A	N/A	N/A	N/A	N/A	N/A	N/A	N/A	N/A	N/A	N/A	N/A	-0.816	N/A	N/A
Pyrimidine Ribonucleotides Interconversion	0.816	N/A	0	N/A	N/A	N/A	N/A	N/A	N/A	N/A	N/A	N/A	N/A	N/A	-1	N/A	N/A
NER (Nucleotide Excision Repair, Enhanced Pathway)	1	N/A	-0.816	N/A	N/A	N/A	N/A	N/A	N/A	N/A	N/A	N/A	N/A	N/A	N/A	N/A	N/A
SPINK1 Pancreatic Cancer Pathway	N/A	N/A	N/A	N/A	N/A	0	N/A	N/A	N/A	N/A	N/A	1	0.816	N/A	N/A	N/A	N/A
IL-9 Signaling	0	N/A	N/A	N/A	N/A	0.447	N/A	1.342	0	N/A	N/A	N/A	N/A	N/A	N/A	0	N/A
IL-1 Signaling	0.302	0.447	0	N/A	N/A	N/A	N/A	N/A	N/A	N/A	N/A	N/A	N/A	N/A	1	N/A	N/A
Retinoate Biosynthesis I	0.707	N/A	N/A	-1	N/A	N/A	N/A	N/A	N/A	N/A	N/A	N/A	N/A	N/A	N/A	N/A	N/A
Intrinsic Pathway for Apoptosis	0.775	0.447	N/A	N/A	N/A	N/A	N/A	N/A	N/A	N/A	N/A	N/A	N/A	N/A	-0.447	N/A	N/A
Endosomal Sorting Complex Required For Transport (ESCRT)	1.633	N/A	N/A	N/A	N/A	N/A	N/A	N/A	N/A	N/A	N/A	N/A	N/A	N/A	N/A	N/A	N/A
TAK1-dependent IKK and NF-kappa-B activation	1.633	N/A	N/A	N/A	N/A	N/A	N/A	N/A	N/A	N/A	N/A	N/A	N/A	N/A	0	N/A	N/A
MyD88 cascade initiated on plasma membrane	N/A	1.633	N/A	N/A	N/A	N/A	N/A	N/A	N/A	N/A	N/A	N/A	N/A	N/A	N/A	N/A	N/A
Activation of IRF by Cytosolic Pattern Recognition Receptors	-0.816	N/A	N/A	N/A	N/A	N/A	N/A	0.816	N/A	N/A	N/A	N/A	N/A	N/A	N/A	N/A	N/A
Sumoylation Pathway	-1	N/A	N/A	N/A	N/A	N/A	N/A	N/A	N/A	N/A	N/A	N/A	N/A	N/A	0	N/A	-0.447
SUMOylation of RNA binding proteins	1.414	N/A	N/A	N/A	N/A	N/A	N/A	N/A	N/A	N/A	N/A	N/A	N/A	N/A	N/A	N/A	N/A
4-1BB Signaling in T Lymphocytes	1.414	N/A	N/A	N/A	N/A	N/A	N/A	N/A	N/A	N/A	N/A	N/A	N/A	N/A	N/A	N/A	N/A
IL-22 Signaling	1.414	N/A	N/A	N/A	N/A	N/A	N/A	N/A	N/A	N/A	N/A	N/A	N/A	N/A	N/A	N/A	N/A
Putrescine Degradation III	-0.378	N/A	-1	N/A	N/A	N/A	N/A	N/A	N/A	N/A	N/A	N/A	N/A	N/A	N/A	N/A	N/A
Signaling by NTRK2 (TRKB)	N/A	1.342	N/A	N/A	N/A	N/A	N/A	N/A	N/A	N/A	N/A	N/A	N/A	N/A	N/A	N/A	N/A
RAS processing	1.342	N/A	N/A	N/A	N/A	N/A	N/A	N/A	N/A	N/A	N/A	N/A	N/A	N/A	N/A	N/A	N/A
Amyloid Processing	1.342	N/A	N/A	N/A	N/A	N/A	N/A	N/A	N/A	N/A	N/A	N/A	N/A	N/A	N/A	N/A	N/A
γ-linolenate Biosynthesis II (Animals)	N/A	N/A	-1.342	0	N/A	N/A	N/A	N/A	N/A	N/A	N/A	N/A	N/A	N/A	N/A	N/A	N/A
Sialic acid metabolism	N/A	N/A	1.342	N/A	N/A	N/A	N/A	N/A	N/A	N/A	N/A	N/A	N/A	N/A	N/A	N/A	N/A
Sensory perception of taste	N/A	N/A	N/A	N/A	N/A	N/A	N/A	N/A	N/A	N/A	N/A	N/A	N/A	1.342	N/A	N/A	N/A
Insertion of tail-anchored proteins into the endoplasmic reticulum membrane	1.342	N/A	N/A	N/A	N/A	N/A	N/A	N/A	N/A	N/A	N/A	N/A	N/A	N/A	N/A	N/A	N/A
Nephrin family interactions	1.342	N/A	N/A	N/A	N/A	N/A	N/A	N/A	N/A	N/A	N/A	N/A	N/A	N/A	N/A	N/A	N/A
Metabolism of amine-derived hormones	N/A	N/A	N/A	N/A	N/A	N/A	N/A	N/A	N/A	N/A	N/A	N/A	-1.342	N/A	N/A	N/A	N/A
Noradrenaline and Adrenaline Degradation	-0.333	N/A	-1	N/A	N/A	N/A	N/A	N/A	N/A	N/A	N/A	N/A	N/A	N/A	N/A	N/A	N/A
Nucleotide salvage	0.447	0.378	N/A	N/A	N/A	N/A	N/A	N/A	N/A	N/A	N/A	N/A	-0.447	N/A	N/A	N/A	N/A
Tuberculosis Active Signaling Pathway	-1.257	N/A	N/A	N/A	N/A	N/A	N/A	N/A	N/A	N/A	N/A	N/A	N/A	N/A	N/A	N/A	N/A
CD27 Signaling in Lymphocytes	1.134	N/A	N/A	N/A	N/A	N/A	N/A	N/A	N/A	N/A	N/A	N/A	N/A	N/A	N/A	N/A	N/A
SUMOylation of ubiquitinylation proteins	1.134	N/A	N/A	N/A	N/A	N/A	N/A	N/A	N/A	N/A	N/A	N/A	N/A	N/A	N/A	N/A	N/A
Protein ubiquitination	1.134	N/A	N/A	N/A	N/A	N/A	N/A	N/A	N/A	N/A	N/A	N/A	N/A	N/A	N/A	N/A	N/A
SUMOylation of SUMOylation proteins	1.134	N/A	N/A	N/A	N/A	N/A	N/A	N/A	N/A	N/A	N/A	N/A	N/A	N/A	N/A	N/A	N/A
Cerebral Malformation Signaling Pathway	1.069	N/A	N/A	N/A	N/A	N/A	N/A	N/A	N/A	N/A	N/A	N/A	N/A	N/A	N/A	N/A	N/A
Metabolism of nitric oxide: NOS3 activation and regulation	-1	N/A	N/A	N/A	N/A	N/A	N/A	N/A	N/A	N/A	N/A	N/A	N/A	N/A	N/A	N/A	N/A
Cardiomyocyte Differentiation via BMP Receptors	N/A	N/A	N/A	N/A	N/A	N/A	N/A	N/A	N/A	N/A	N/A	N/A	1	N/A	N/A	N/A	N/A
Protein lipoylation	-1	N/A	N/A	N/A	N/A	N/A	N/A	N/A	N/A	N/A	N/A	N/A	N/A	N/A	N/A	N/A	N/A
RAN Signaling	1	N/A	N/A	N/A	N/A	N/A	N/A	N/A	N/A	N/A	N/A	N/A	N/A	N/A	N/A	N/A	N/A
Estrogen-mediated S-phase Entry	N/A	N/A	N/A	N/A	N/A	N/A	N/A	N/A	N/A	N/A	N/A	N/A	1	N/A	N/A	N/A	N/A
Pentose Phosphate Pathway	1	N/A	N/A	N/A	N/A	N/A	N/A	N/A	N/A	N/A	N/A	N/A	N/A	N/A	N/A	N/A	N/A
Chaperone Mediated Autophagy	1	N/A	N/A	N/A	N/A	N/A	N/A	N/A	N/A	N/A	N/A	N/A	N/A	N/A	N/A	N/A	N/A
Catecholamine Biosynthesis	N/A	N/A	N/A	N/A	N/A	N/A	N/A	N/A	N/A	N/A	N/A	N/A	-1	N/A	N/A	N/A	N/A
Cytotoxic T Lymphocyte-mediated Apoptosis of Target Cells	N/A	N/A	N/A	N/A	N/A	N/A	N/A	N/A	N/A	-1	N/A	N/A	N/A	N/A	N/A	N/A	N/A
Protein methylation	1	N/A	N/A	N/A	N/A	N/A	N/A	N/A	N/A	N/A	N/A	N/A	N/A	N/A	N/A	N/A	N/A
Pentose Phosphate Pathway (Oxidative Branch)	1	N/A	N/A	N/A	N/A	N/A	N/A	N/A	N/A	N/A	N/A	N/A	N/A	N/A	N/A	N/A	N/A
Defensins	N/A	N/A	N/A	N/A	N/A	N/A	N/A	1	N/A	N/A	N/A	N/A	N/A	N/A	N/A	N/A	N/A
Heme signaling	N/A	N/A	N/A	N/A	N/A	N/A	N/A	N/A	N/A	N/A	N/A	N/A	1	N/A	N/A	0	N/A
OX40 Signaling Pathway	0	N/A	N/A	N/A	N/A	N/A	N/A	N/A	N/A	-1	N/A	N/A	N/A	N/A	N/A	N/A	N/A
Pyrimidine Deoxyribonucleotides De Novo Biosynthesis I	0	N/A	N/A	N/A	N/A	N/A	N/A	N/A	N/A	N/A	N/A	N/A	N/A	N/A	-1	N/A	N/A
Signaling by Leptin	N/A	N/A	N/A	N/A	N/A	N/A	N/A	N/A	N/A	N/A	N/A	N/A	-1	N/A	N/A	N/A	N/A
Fatty Acid Activation	N/A	N/A	-1	0	N/A	N/A	N/A	N/A	N/A	N/A	N/A	N/A	N/A	N/A	N/A	N/A	N/A
Interferon Signaling	-1	N/A	N/A	N/A	N/A	N/A	N/A	N/A	N/A	N/A	N/A	N/A	N/A	N/A	N/A	N/A	N/A
Transcriptional regulation by the AP-2 (TFAP2) family of transcription factors	0.447	N/A	N/A	N/A	N/A	N/A	N/A	N/A	N/A	N/A	N/A	N/A	N/A	N/A	-0.447	N/A	N/A
B Cell Activating Factor Signaling	0.816	N/A	N/A	N/A	N/A	N/A	N/A	N/A	N/A	N/A	N/A	N/A	N/A	N/A	N/A	N/A	N/A
Pyroptosis	-0.816	N/A	N/A	N/A	N/A	N/A	N/A	N/A	N/A	N/A	N/A	N/A	N/A	N/A	N/A	N/A	N/A
Processing of SMDT1	-0.816	N/A	N/A	N/A	N/A	N/A	N/A	N/A	N/A	N/A	N/A	N/A	N/A	N/A	N/A	N/A	N/A
IL-17A Signaling in Gastric Cells	0.816	N/A	N/A	N/A	N/A	N/A	N/A	N/A	N/A	N/A	N/A	N/A	N/A	N/A	N/A	N/A	N/A
Pentose phosphate pathway	0.816	N/A	N/A	N/A	N/A	N/A	N/A	N/A	N/A	N/A	N/A	N/A	N/A	N/A	N/A	N/A	N/A
Role of RIG1-like Receptors in Antiviral Innate Immunity	N/A	N/A	N/A	N/A	N/A	N/A	N/A	0.816	N/A	N/A	N/A	N/A	N/A	N/A	N/A	N/A	N/A
April Mediated Signaling	0.816	N/A	N/A	N/A	N/A	N/A	N/A	N/A	N/A	N/A	N/A	N/A	N/A	N/A	N/A	N/A	N/A
The Visual Cycle	0.816	N/A	N/A	N/A	N/A	N/A	N/A	N/A	N/A	N/A	N/A	N/A	N/A	N/A	N/A	N/A	N/A
Glutamate binding, activation of AMPA receptors and synaptic plasticity	0.816	N/A	N/A	N/A	N/A	N/A	N/A	N/A	N/A	N/A	N/A	N/A	N/A	N/A	N/A	N/A	N/A
TBC/RABGAPs	0.707	N/A	N/A	N/A	N/A	N/A	N/A	N/A	N/A	N/A	N/A	N/A	N/A	N/A	N/A	N/A	N/A
Dopamine Degradation	-0.707	N/A	N/A	N/A	N/A	N/A	N/A	N/A	N/A	N/A	N/A	N/A	N/A	N/A	N/A	N/A	N/A
Tryptophan Degradation X (Mammalian, via Tryptamine)	-0.707	N/A	N/A	N/A	N/A	N/A	N/A	N/A	N/A	N/A	N/A	N/A	N/A	N/A	N/A	N/A	N/A
Glycogen Degradation II	0.447	N/A	N/A	N/A	N/A	N/A	N/A	N/A	N/A	N/A	N/A	N/A	N/A	N/A	N/A	N/A	N/A
Energy dependent regulation of mTOR by LKB1-AMPK	0.447	N/A	N/A	N/A	N/A	N/A	N/A	N/A	N/A	N/A	N/A	N/A	N/A	N/A	N/A	N/A	N/A
Z-decay: degradation of maternal mRNAs by zygotically expressed factors	0.447	N/A	N/A	N/A	N/A	N/A	N/A	N/A	N/A	N/A	N/A	N/A	N/A	N/A	N/A	N/A	N/A
Glycogen Degradation III	0.447	N/A	N/A	N/A	N/A	N/A	N/A	N/A	N/A	N/A	N/A	N/A	N/A	N/A	N/A	N/A	N/A
Ethanol Degradation IV	-0.378	N/A	N/A	N/A	N/A	N/A	N/A	N/A	N/A	N/A	N/A	N/A	N/A	N/A	N/A	N/A	N/A
Oxidative Ethanol Degradation III	-0.378	N/A	N/A	N/A	N/A	N/A	N/A	N/A	N/A	N/A	N/A	N/A	N/A	N/A	N/A	N/A	N/A
MTOR signalling	0.378	N/A	N/A	N/A	N/A	N/A	N/A	N/A	N/A	N/A	N/A	N/A	N/A	N/A	N/A	N/A	N/A
Inhibition of Angiogenesis by TSP1	0.378	N/A	N/A	N/A	N/A	N/A	N/A	N/A	N/A	N/A	N/A	N/A	N/A	N/A	N/A	N/A	N/A
Ethanol Degradation II	-0.333	N/A	N/A	N/A	N/A	N/A	N/A	N/A	N/A	N/A	N/A	N/A	N/A	N/A	N/A	N/A	N/A
Ceramide Degradation	N/A	N/A	N/A	N/A	N/A	N/A	N/A	N/A	N/A	N/A	N/A	N/A	N/A	N/A	N/A	N/A	N/A
Activated PKN1 stimulates transcription of AR regulated genes KLK2 and KLK3	N/A	N/A	N/A	N/A	N/A	N/A	N/A	N/A	N/A	N/A	N/A	N/A	N/A	N/A	N/A	N/A	N/A
Apelin Pancreas Signaling Pathway	0	N/A	N/A	N/A	N/A	N/A	N/A	N/A	N/A	N/A	N/A	N/A	N/A	N/A	N/A	N/A	N/A
Histamine Degradation	0	N/A	N/A	N/A	N/A	N/A	N/A	N/A	N/A	N/A	N/A	N/A	N/A	N/A	N/A	N/A	N/A
Fatty Acid α-oxidation	0	N/A	N/A	N/A	N/A	N/A	N/A	N/A	N/A	N/A	N/A	N/A	N/A	N/A	N/A	N/A	N/A
Metabolism of folate and pterines	N/A	N/A	N/A	N/A	N/A	N/A	N/A	N/A	N/A	N/A	N/A	N/A	N/A	N/A	N/A	N/A	N/A
YAP1- and WWTR1 (TAZ)-stimulated gene expression	N/A	N/A	N/A	N/A	N/A	N/A	N/A	N/A	N/A	N/A	N/A	N/A	N/A	N/A	N/A	N/A	N/A
Melatonin Degradation II	N/A	N/A	N/A	N/A	N/A	N/A	N/A	N/A	N/A	N/A	N/A	N/A	N/A	N/A	N/A	N/A	N/A
Butyrophilin (BTN) family interactions	N/A	N/A	N/A	N/A	N/A	N/A	N/A	N/A	N/A	N/A	N/A	N/A	N/A	N/A	N/A	N/A	N/A
Caspase activation via Death Receptors in the presence of ligand	N/A	N/A	N/A	N/A	N/A	N/A	N/A	N/A	N/A	N/A	N/A	N/A	N/A	N/A	N/A	N/A	N/A
Mitochondrial iron-sulfur cluster biogenesis	N/A	N/A	N/A	N/A	N/A	N/A	N/A	N/A	N/A	N/A	N/A	N/A	N/A	N/A	N/A	N/A	N/A
Methylglyoxal Degradation III	N/A	N/A	N/A	N/A	N/A	N/A	N/A	N/A	N/A	N/A	N/A	N/A	N/A	N/A	N/A	N/A	N/A
Thymine Degradation	N/A	N/A	N/A	N/A	N/A	N/A	N/A	N/A	N/A	N/A	N/A	N/A	N/A	N/A	N/A	N/A	N/A
Alanine Degradation III	N/A	N/A	N/A	N/A	N/A	N/A	N/A	N/A	N/A	N/A	N/A	N/A	N/A	N/A	N/A	N/A	N/A
nNOS Signaling in Neurons	N/A	N/A	N/A	N/A	N/A	N/A	N/A	N/A	N/A	N/A	N/A	N/A	N/A	N/A	N/A	N/A	N/A
Superpathway of D-myo-inositol (1,4,5)-trisphosphate Metabolism	0	N/A	N/A	N/A	N/A	N/A	N/A	N/A	N/A	N/A	N/A	N/A	N/A	N/A	N/A	N/A	N/A
Phagosome Maturation	N/A	N/A	N/A	N/A	N/A	N/A	N/A	N/A	N/A	N/A	N/A	N/A	N/A	N/A	N/A	N/A	N/A
Germ Cell-Sertoli Cell Junction Signaling	N/A	N/A	N/A	N/A	N/A	N/A	N/A	N/A	N/A	N/A	N/A	N/A	N/A	N/A	N/A	N/A	N/A
Epoxysqualene Biosynthesis	N/A	N/A	N/A	N/A	N/A	N/A	N/A	N/A	N/A	N/A	N/A	N/A	N/A	N/A	N/A	N/A	N/A
L-cysteine Degradation III	N/A	N/A	N/A	N/A	N/A	N/A	N/A	N/A	N/A	N/A	N/A	N/A	N/A	N/A	N/A	N/A	N/A
Oncogene Induced Senescence	N/A	N/A	N/A	N/A	N/A	N/A	N/A	N/A	N/A	N/A	N/A	N/A	N/A	N/A	N/A	N/A	N/A
Xanthine and Xanthosine Salvage	N/A	N/A	N/A	N/A	N/A	N/A	N/A	N/A	N/A	N/A	N/A	N/A	N/A	N/A	N/A	N/A	N/A
Acetone Degradation I (to Methylglyoxal)	N/A	N/A	N/A	N/A	N/A	N/A	N/A	N/A	N/A	N/A	N/A	N/A	N/A	N/A	N/A	N/A	N/A
Antiproliferative Role of TOB in T Cell Signaling	N/A	N/A	N/A	N/A	N/A	N/A	N/A	N/A	N/A	N/A	N/A	N/A	N/A	N/A	N/A	N/A	N/A
Taurine Biosynthesis	N/A	N/A	N/A	N/A	N/A	N/A	N/A	N/A	N/A	N/A	N/A	N/A	N/A	N/A	N/A	N/A	N/A
Ketolysis	N/A	N/A	N/A	N/A	N/A	N/A	N/A	N/A	N/A	N/A	N/A	N/A	N/A	N/A	N/A	N/A	N/A
Role of IL-17A in Arthritis	N/A	N/A	N/A	N/A	N/A	N/A	N/A	N/A	N/A	N/A	N/A	N/A	N/A	N/A	N/A	N/A	N/A
NAD Salvage Pathway III	N/A	N/A	N/A	N/A	N/A	N/A	N/A	N/A	N/A	N/A	N/A	N/A	N/A	N/A	N/A	N/A	N/A
Choline Biosynthesis III	N/A	N/A	N/A	N/A	N/A	N/A	N/A	N/A	N/A	N/A	N/A	N/A	N/A	N/A	N/A	N/A	N/A
Fatty Acid β-oxidation III (Unsaturated, Odd Number)	N/A	N/A	N/A	N/A	N/A	N/A	N/A	N/A	N/A	N/A	N/A	N/A	N/A	N/A	N/A	N/A	N/A
TNFR2 Signaling	N/A	N/A	N/A	N/A	N/A	N/A	N/A	N/A	N/A	N/A	N/A	N/A	N/A	N/A	N/A	N/A	N/A
Graft-versus-Host Disease Signaling	N/A	N/A	N/A	N/A	N/A	N/A	N/A	N/A	N/A	N/A	N/A	N/A	N/A	N/A	N/A	N/A	N/A
Hematopoiesis from Pluripotent Stem Cells	N/A	N/A	N/A	N/A	N/A	N/A	N/A	N/A	N/A	N/A	N/A	N/A	N/A	N/A	N/A	N/A	N/A
Galactose catabolism	N/A	N/A	N/A	N/A	N/A	N/A	N/A	N/A	N/A	N/A	N/A	N/A	N/A	N/A	N/A	N/A	N/A
Lysosomal oligosaccharide catabolism	N/A	N/A	N/A	N/A	N/A	N/A	N/A	N/A	N/A	N/A	N/A	N/A	N/A	N/A	N/A	N/A	N/A
Tryptophan Degradation III (Eukaryotic)	N/A	N/A	N/A	N/A	N/A	N/A	N/A	N/A	N/A	N/A	N/A	N/A	N/A	N/A	N/A	N/A	N/A
Formation of xylulose-5-phosphate	N/A	N/A	N/A	N/A	N/A	N/A	N/A	N/A	N/A	N/A	N/A	N/A	N/A	N/A	N/A	N/A	N/A
Citrulline-Nitric Oxide Cycle	N/A	N/A	N/A	N/A	N/A	N/A	N/A	N/A	N/A	N/A	N/A	N/A	N/A	N/A	N/A	N/A	N/A
Threonine Degradation II	N/A	N/A	N/A	N/A	N/A	N/A	N/A	N/A	N/A	N/A	N/A	N/A	N/A	N/A	N/A	N/A	N/A
Urea Cycle	N/A	N/A	N/A	N/A	N/A	N/A	N/A	N/A	N/A	N/A	N/A	N/A	N/A	N/A	N/A	N/A	N/A
Intracellular oxygen transport	N/A	N/A	N/A	N/A	N/A	N/A	N/A	N/A	N/A	N/A	N/A	N/A	N/A	N/A	N/A	N/A	N/A
Adenine and Adenosine Salvage I	N/A	N/A	N/A	N/A	N/A	N/A	N/A	N/A	N/A	N/A	N/A	N/A	N/A	N/A	N/A	N/A	N/A
Glucocorticoid Receptor Signaling	N/A	N/A	N/A	N/A	N/A	N/A	N/A	N/A	N/A	N/A	N/A	N/A	N/A	N/A	N/A	N/A	N/A
Pyrophosphate hydrolysis	N/A	N/A	N/A	N/A	N/A	N/A	N/A	N/A	N/A	N/A	N/A	N/A	N/A	N/A	N/A	N/A	N/A
Hypoxia Signaling in the Cardiovascular System	N/A	N/A	N/A	N/A	N/A	N/A	N/A	N/A	N/A	N/A	N/A	N/A	N/A	N/A	N/A	N/A	N/A
Altered T Cell and B Cell Signaling in Rheumatoid Arthritis	N/A	N/A	N/A	N/A	N/A	N/A	N/A	N/A	N/A	N/A	N/A	N/A	N/A	N/A	N/A	N/A	N/A
D-myo-inositol (1,4,5)-trisphosphate Degradation	0	N/A	N/A	N/A	N/A	N/A	N/A	N/A	N/A	N/A	N/A	N/A	N/A	N/A	N/A	N/A	N/A
Pexophagy	N/A	N/A	N/A	N/A	N/A	N/A	N/A	N/A	N/A	N/A	N/A	N/A	N/A	N/A	N/A	N/A	N/A
Aspartate Degradation II	N/A	N/A	N/A	N/A	N/A	N/A	N/A	N/A	N/A	N/A	N/A	N/A	N/A	N/A	N/A	N/A	N/A
Prednisone ADME	N/A	N/A	N/A	N/A	N/A	N/A	N/A	N/A	N/A	N/A	N/A	N/A	N/A	N/A	N/A	N/A	N/A
Myo-inositol Biosynthesis	N/A	N/A	N/A	N/A	N/A	N/A	N/A	N/A	N/A	N/A	N/A	N/A	N/A	N/A	N/A	N/A	N/A
Pyruvate Fermentation to Lactate	N/A	N/A	N/A	N/A	N/A	N/A	N/A	N/A	N/A	N/A	N/A	N/A	N/A	N/A	N/A	N/A	N/A
Formation of the ureteric bud	N/A	N/A	N/A	N/A	N/A	N/A	N/A	N/A	N/A	N/A	N/A	N/A	N/A	0	N/A	N/A	N/A
Regulation of RUNX1 Expression and Activity	N/A	N/A	N/A	N/A	N/A	N/A	N/A	N/A	N/A	N/A	N/A	N/A	N/A	N/A	N/A	N/A	N/A
rRNA modification in the mitochondrion	N/A	N/A	N/A	N/A	N/A	N/A	N/A	N/A	N/A	N/A	N/A	N/A	N/A	N/A	N/A	N/A	N/A
Salvage Pathways of Pyrimidine Deoxyribonucleotides	N/A	N/A	N/A	N/A	N/A	N/A	N/A	N/A	N/A	N/A	N/A	N/A	N/A	N/A	N/A	N/A	N/A
Ceramide Biosynthesis	N/A	N/A	N/A	N/A	N/A	N/A	N/A	N/A	N/A	N/A	N/A	N/A	N/A	N/A	N/A	N/A	N/A
Histidine Degradation III	N/A	N/A	N/A	N/A	N/A	N/A	N/A	N/A	N/A	N/A	N/A	N/A	N/A	N/A	N/A	N/A	N/A
Methionine Degradation I (to Homocysteine)	N/A	0	N/A	N/A	N/A	N/A	N/A	N/A	N/A	N/A	N/A	N/A	N/A	N/A	N/A	N/A	N/A
α-tocopherol Degradation	N/A	N/A	N/A	N/A	N/A	N/A	N/A	N/A	N/A	N/A	N/A	N/A	N/A	N/A	N/A	N/A	N/A
Tryptophan Degradation to 2-amino-3-carboxymuconate Semialdehyde	N/A	N/A	N/A	N/A	N/A	N/A	N/A	N/A	N/A	N/A	N/A	N/A	N/A	N/A	N/A	N/A	N/A
B Cell Development	N/A	N/A	N/A	N/A	N/A	N/A	N/A	N/A	N/A	N/A	N/A	N/A	N/A	N/A	N/A	N/A	N/A
Ubiquinol-10 Biosynthesis (Eukaryotic)	N/A	N/A	N/A	N/A	N/A	N/A	N/A	N/A	N/A	N/A	N/A	N/A	N/A	N/A	N/A	N/A	N/A
Choline catabolism	N/A	N/A	N/A	N/A	N/A	N/A	N/A	N/A	N/A	N/A	N/A	N/A	N/A	N/A	N/A	N/A	N/A
Phenylalanine Degradation I (Aerobic)	N/A	N/A	N/A	N/A	N/A	N/A	N/A	N/A	N/A	N/A	N/A	N/A	N/A	N/A	N/A	N/A	N/A
DNA methylation	N/A	N/A	N/A	N/A	N/A	N/A	N/A	N/A	N/A	N/A	N/A	N/A	N/A	N/A	N/A	N/A	N/A
Allograft Rejection Signaling	N/A	N/A	N/A	N/A	N/A	N/A	N/A	N/A	N/A	N/A	N/A	N/A	N/A	N/A	N/A	N/A	N/A
FAT10 Signaling Pathway	N/A	N/A	N/A	N/A	N/A	N/A	N/A	N/A	N/A	N/A	N/A	N/A	N/A	N/A	N/A	N/A	N/A
Superpathway of Geranylgeranyldiphosphate Biosynthesis I (via Mevalonate)	N/A	N/A	N/A	N/A	N/A	N/A	N/A	N/A	N/A	N/A	N/A	N/A	N/A	N/A	N/A	N/A	N/A
Cysteine Biosynthesis III (mammalia)	N/A	0	N/A	N/A	N/A	N/A	N/A	N/A	N/A	N/A	N/A	N/A	N/A	N/A	N/A	N/A	N/A
NGF processing	N/A	N/A	N/A	N/A	N/A	N/A	N/A	N/A	N/A	N/A	N/A	N/A	N/A	N/A	N/A	N/A	N/A
4-aminobutyrate Degradation I	N/A	N/A	N/A	N/A	N/A	N/A	N/A	N/A	N/A	N/A	N/A	N/A	N/A	N/A	N/A	N/A	N/A
Pregnenolone Biosynthesis	N/A	N/A	N/A	N/A	N/A	N/A	N/A	N/A	N/A	N/A	N/A	N/A	N/A	N/A	N/A	N/A	N/A
Bupropion Degradation	N/A	N/A	N/A	N/A	N/A	N/A	N/A	N/A	N/A	N/A	N/A	N/A	N/A	N/A	N/A	N/A	N/A
Alanine Biosynthesis II	N/A	N/A	N/A	N/A	N/A	N/A	N/A	N/A	N/A	N/A	N/A	N/A	N/A	N/A	N/A	N/A	N/A
Mechanisms of Viral Exit from Host Cells	N/A	N/A	N/A	N/A	N/A	N/A	N/A	N/A	N/A	N/A	N/A	N/A	N/A	N/A	N/A	N/A	N/A
Sphingosine and Sphingosine-1-phosphate Metabolism	N/A	N/A	N/A	N/A	N/A	N/A	N/A	N/A	N/A	N/A	N/A	N/A	N/A	N/A	N/A	N/A	N/A
Alanine metabolism	N/A	N/A	N/A	N/A	N/A	N/A	N/A	N/A	N/A	N/A	N/A	N/A	N/A	N/A	N/A	N/A	N/A
PRC2 methylates histones and DNA	N/A	N/A	N/A	N/A	N/A	N/A	N/A	N/A	N/A	N/A	N/A	N/A	N/A	N/A	N/A	N/A	N/A
Synthesis of Lipoxins (LX)	N/A	N/A	N/A	N/A	N/A	N/A	N/A	N/A	N/A	N/A	N/A	N/A	N/A	N/A	N/A	N/A	N/A
Pathogenesis of Multiple Sclerosis	N/A	N/A	N/A	N/A	N/A	N/A	N/A	N/A	N/A	N/A	N/A	N/A	N/A	N/A	N/A	N/A	N/A
Primary Immunodeficiency Signaling	N/A	N/A	N/A	N/A	N/A	N/A	N/A	N/A	N/A	N/A	N/A	N/A	N/A	N/A	N/A	N/A	N/A
Urate Biosynthesis/Inosine 5'-phosphate Degradation	N/A	N/A	N/A	N/A	N/A	N/A	N/A	N/A	N/A	N/A	N/A	N/A	N/A	N/A	N/A	N/A	N/A
Glycine Biosynthesis III	N/A	N/A	N/A	N/A	N/A	N/A	N/A	N/A	N/A	N/A	N/A	N/A	N/A	N/A	N/A	N/A	N/A
Phosphatidylcholine Biosynthesis I	N/A	N/A	N/A	N/A	N/A	N/A	N/A	N/A	N/A	N/A	N/A	N/A	N/A	N/A	N/A	N/A	N/A
Protein repair	N/A	N/A	N/A	N/A	N/A	N/A	N/A	N/A	N/A	N/A	N/A	N/A	N/A	N/A	N/A	N/A	N/A
Mitotic Telophase/Cytokinesis	N/A	N/A	N/A	N/A	N/A	N/A	N/A	N/A	N/A	N/A	N/A	N/A	N/A	N/A	N/A	N/A	N/A
Purine Ribonucleosides Degradation to Ribose-1-phosphate	N/A	N/A	N/A	N/A	N/A	N/A	N/A	N/A	N/A	N/A	N/A	N/A	N/A	N/A	N/A	N/A	N/A
Glutathione Redox Reactions II	N/A	N/A	N/A	N/A	N/A	N/A	N/A	N/A	N/A	N/A	N/A	N/A	N/A	N/A	N/A	N/A	N/A
Retinoate Biosynthesis II	N/A	N/A	N/A	N/A	N/A	N/A	N/A	N/A	N/A	N/A	N/A	N/A	N/A	N/A	N/A	N/A	N/A
Interleukin-1 processing	N/A	N/A	N/A	N/A	N/A	N/A	N/A	N/A	N/A	N/A	N/A	N/A	N/A	N/A	N/A	N/A	N/A
β-alanine Degradation I	N/A	N/A	N/A	N/A	N/A	N/A	N/A	N/A	N/A	N/A	N/A	N/A	N/A	N/A	N/A	N/A	N/A
Axonal Guidance Signaling	N/A	N/A	N/A	N/A	N/A	N/A	N/A	N/A	N/A	N/A	N/A	N/A	N/A	N/A	N/A	N/A	N/A
L-cysteine Degradation II	N/A	N/A	N/A	N/A	N/A	N/A	N/A	N/A	N/A	N/A	N/A	N/A	N/A	N/A	N/A	N/A	N/A
Mitochondrial Uncoupling	N/A	N/A	N/A	N/A	N/A	N/A	N/A	N/A	N/A	N/A	N/A	N/A	N/A	N/A	N/A	N/A	N/A
Transcriptional regulation of testis differentiation	N/A	N/A	N/A	N/A	N/A	N/A	N/A	N/A	N/A	N/A	N/A	N/A	N/A	N/A	N/A	N/A	N/A
Superoxide Radicals Degradation	N/A	N/A	N/A	N/A	N/A	N/A	N/A	N/A	N/A	N/A	N/A	N/A	N/A	N/A	N/A	N/A	N/A
Tyrosine Biosynthesis IV	N/A	N/A	N/A	N/A	N/A	N/A	N/A	N/A	N/A	N/A	N/A	N/A	N/A	N/A	N/A	N/A	N/A
Heme Degradation	N/A	N/A	N/A	N/A	N/A	N/A	N/A	N/A	N/A	N/A	N/A	N/A	N/A	N/A	N/A	N/A	N/A
Iron homeostasis signaling pathway	N/A	N/A	N/A	N/A	N/A	N/A	N/A	N/A	N/A	N/A	N/A	N/A	N/A	N/A	N/A	N/A	N/A
Embryonic Stem Cell Differentiation into Cardiac Lineages	N/A	N/A	N/A	N/A	N/A	N/A	N/A	N/A	N/A	N/A	N/A	N/A	N/A	N/A	N/A	N/A	N/A
Adenosine Nucleotides Degradation II	0	N/A	N/A	N/A	N/A	N/A	N/A	N/A	N/A	N/A	N/A	N/A	N/A	N/A	N/A	N/A	N/A
Sucrose Degradation V (Mammalian)	N/A	N/A	N/A	N/A	N/A	N/A	N/A	N/A	N/A	N/A	N/A	N/A	N/A	N/A	N/A	N/A	N/A
Tetrapyrrole Biosynthesis II	N/A	N/A	N/A	N/A	N/A	N/A	N/A	N/A	N/A	N/A	N/A	N/A	N/A	N/A	N/A	N/A	N/A
Incretin synthesis, secretion, and inactivation	N/A	N/A	N/A	0	N/A	N/A	N/A	N/A	N/A	N/A	N/A	N/A	0	N/A	N/A	N/A	N/A
Glucocorticoid Biosynthesis	N/A	N/A	N/A	N/A	N/A	N/A	N/A	N/A	N/A	N/A	N/A	N/A	N/A	N/A	N/A	N/A	N/A
Guanine and Guanosine Salvage I	N/A	N/A	N/A	N/A	N/A	N/A	N/A	N/A	N/A	N/A	N/A	N/A	N/A	N/A	N/A	N/A	N/A
NFE2L2 regulating MDR associated enzymes	N/A	N/A	N/A	N/A	N/A	N/A	N/A	N/A	N/A	N/A	N/A	N/A	N/A	N/A	N/A	N/A	N/A
Trehalose Degradation II (Trehalase)	N/A	N/A	N/A	N/A	N/A	N/A	N/A	N/A	N/A	N/A	N/A	N/A	N/A	N/A	N/A	N/A	N/A
T Helper Cell Differentiation	N/A	N/A	N/A	N/A	N/A	N/A	N/A	N/A	N/A	N/A	N/A	N/A	N/A	N/A	N/A	N/A	N/A
Chromatin modifications during the maternal to zygotic transition (MZT)	N/A	N/A	N/A	N/A	N/A	N/A	N/A	N/A	N/A	N/A	N/A	N/A	N/A	N/A	N/A	N/A	N/A
Methionine Salvage II (Mammalian)	N/A	N/A	N/A	N/A	N/A	N/A	N/A	N/A	N/A	N/A	N/A	N/A	N/A	N/A	N/A	N/A	N/A
Proline catabolism	N/A	N/A	N/A	N/A	N/A	N/A	N/A	N/A	N/A	N/A	N/A	N/A	N/A	N/A	N/A	N/A	N/A
2-ketoglutarate Dehydrogenase Complex	N/A	N/A	N/A	N/A	N/A	N/A	N/A	N/A	N/A	N/A	N/A	N/A	N/A	N/A	N/A	N/A	N/A
GDP-glucose Biosynthesis	N/A	N/A	N/A	N/A	N/A	N/A	N/A	N/A	N/A	N/A	N/A	N/A	N/A	N/A	N/A	N/A	N/A
Glucose and Glucose-1-phosphate Degradation	N/A	N/A	N/A	N/A	N/A	N/A	N/A	N/A	N/A	N/A	N/A	N/A	N/A	N/A	N/A	N/A	N/A
Specification of primordial germ cells	N/A	N/A	N/A	N/A	N/A	N/A	N/A	N/A	N/A	N/A	N/A	N/A	N/A	N/A	N/A	N/A	N/A
Purine Nucleotides Degradation II (Aerobic)	0	N/A	N/A	N/A	N/A	N/A	N/A	N/A	N/A	N/A	N/A	N/A	N/A	N/A	N/A	N/A	N/A
Differential Regulation of Cytokine Production in Macrophages and T Helper Cells by IL-17A and IL-17F	N/A	N/A	N/A	N/A	N/A	N/A	N/A	N/A	N/A	N/A	N/A	N/A	N/A	N/A	N/A	N/A	N/A
Passive transport by Aquaporins	N/A	N/A	N/A	N/A	N/A	N/A	N/A	N/A	N/A	N/A	N/A	N/A	N/A	N/A	N/A	N/A	N/A
Role of IL-17A in Psoriasis	N/A	N/A	N/A	N/A	N/A	N/A	N/A	N/A	N/A	N/A	N/A	N/A	N/A	N/A	N/A	N/A	N/A
Guanosine Nucleotides Degradation III	N/A	N/A	N/A	N/A	N/A	N/A	N/A	N/A	N/A	N/A	N/A	N/A	N/A	N/A	N/A	N/A	N/A
Clathrin-mediated Endocytosis Signaling	N/A	N/A	N/A	N/A	N/A	N/A	N/A	N/A	N/A	N/A	N/A	N/A	N/A	N/A	N/A	N/A	N/A
Signaling by MST1	N/A	N/A	N/A	N/A	N/A	N/A	N/A	N/A	N/A	N/A	N/A	N/A	N/A	N/A	N/A	N/A	N/A
Glutamine Biosynthesis I	N/A	N/A	N/A	N/A	N/A	N/A	N/A	N/A	N/A	N/A	N/A	N/A	N/A	N/A	N/A	N/A	N/A
Glycogen Biosynthesis II (from UDP-D-Glucose)	N/A	N/A	N/A	N/A	N/A	N/A	N/A	N/A	N/A	N/A	N/A	N/A	N/A	N/A	N/A	N/A	N/A
Epithelial-Mesenchymal Transition (EMT) during gastrulation	N/A	N/A	N/A	N/A	N/A	N/A	N/A	N/A	N/A	N/A	N/A	N/A	N/A	N/A	N/A	N/A	N/A
Role of Osteoblasts, Osteoclasts and Chondrocytes in Rheumatoid Arthritis	N/A	N/A	N/A	N/A	N/A	N/A	N/A	N/A	N/A	N/A	N/A	N/A	N/A	N/A	N/A	N/A	N/A
Spermine and Spermidine Degradation I	N/A	N/A	N/A	N/A	N/A	N/A	N/A	N/A	N/A	N/A	N/A	N/A	N/A	N/A	N/A	N/A	N/A
Thyroid Hormone Biosynthesis	N/A	N/A	N/A	N/A	N/A	N/A	N/A	N/A	N/A	N/A	N/A	N/A	N/A	N/A	N/A	N/A	N/A
Role of MAPK Signaling in the Pathogenesis of Influenza	N/A	N/A	N/A	N/A	N/A	N/A	N/A	N/A	N/A	N/A	N/A	N/A	N/A	N/A	N/A	N/A	N/A
Extrinsic Prothrombin Activation Pathway	N/A	N/A	N/A	N/A	N/A	N/A	N/A	N/A	N/A	N/A	N/A	N/A	N/A	N/A	N/A	N/A	N/A
Phosphatidylethanolamine Biosynthesis III	N/A	N/A	N/A	N/A	N/A	N/A	N/A	N/A	N/A	N/A	N/A	N/A	N/A	N/A	N/A	N/A	N/A
Uracil Degradation II (Reductive)	N/A	N/A	N/A	N/A	N/A	N/A	N/A	N/A	N/A	N/A	N/A	N/A	N/A	N/A	N/A	N/A	N/A
Calcium Transport I	N/A	N/A	N/A	N/A	N/A	N/A	N/A	N/A	N/A	N/A	N/A	N/A	N/A	N/A	N/A	N/A	N/A
SLC15A4:TASL-dependent IRF5 activation	N/A	N/A	N/A	N/A	N/A	N/A	N/A	N/A	N/A	N/A	N/A	N/A	N/A	N/A	N/A	N/A	N/A
Autoimmune Thyroid Disease Signaling	N/A	N/A	N/A	N/A	N/A	N/A	N/A	N/A	N/A	N/A	N/A	N/A	N/A	N/A	N/A	N/A	N/A
UDP-N-acetyl-D-galactosamine Biosynthesis II	N/A	N/A	N/A	N/A	N/A	N/A	N/A	N/A	N/A	N/A	N/A	N/A	N/A	N/A	N/A	N/A	N/A
Branched-chain α-keto acid Dehydrogenase Complex	N/A	N/A	N/A	N/A	N/A	N/A	N/A	N/A	N/A	N/A	N/A	N/A	N/A	N/A	N/A	N/A	N/A
Colanic Acid Building Blocks Biosynthesis	N/A	N/A	N/A	N/A	N/A	N/A	N/A	N/A	N/A	N/A	N/A	N/A	N/A	N/A	N/A	N/A	N/A
Cellular response to mitochondrial stress	N/A	N/A	N/A	N/A	N/A	N/A	N/A	N/A	N/A	N/A	N/A	N/A	N/A	N/A	N/A	N/A	N/A
mRNA Editing	N/A	N/A	N/A	N/A	N/A	N/A	N/A	N/A	N/A	N/A	N/A	N/A	N/A	N/A	N/A	N/A	N/A
Adenine and Adenosine Salvage III	N/A	N/A	N/A	N/A	N/A	N/A	N/A	N/A	N/A	N/A	N/A	N/A	N/A	N/A	N/A	N/A	N/A
Creatine metabolism	N/A	N/A	N/A	N/A	N/A	N/A	N/A	N/A	N/A	N/A	N/A	N/A	N/A	N/A	N/A	N/A	N/A
Hepatic Fibrosis / Hepatic Stellate Cell Activation	N/A	N/A	N/A	N/A	N/A	N/A	N/A	N/A	N/A	N/A	N/A	N/A	N/A	N/A	N/A	N/A	N/A
Thiosulfate Disproportionation III (Rhodanese)	N/A	N/A	N/A	N/A	N/A	N/A	N/A	N/A	N/A	N/A	N/A	N/A	N/A	N/A	N/A	N/A	N/A
Xenobiotic Metabolism Signaling	N/A	N/A	N/A	N/A	N/A	N/A	N/A	N/A	N/A	N/A	N/A	N/A	N/A	N/A	N/A	N/A	N/A
Platelet Aggregation (Plug Formation)	N/A	N/A	N/A	N/A	N/A	N/A	N/A	N/A	N/A	N/A	N/A	N/A	N/A	N/A	N/A	N/A	N/A
Lipid particle organization	N/A	N/A	N/A	N/A	N/A	N/A	N/A	N/A	N/A	N/A	N/A	N/A	N/A	N/A	N/A	N/A	N/A
Glutaryl-CoA Degradation	N/A	N/A	N/A	N/A	N/A	N/A	N/A	N/A	N/A	N/A	N/A	N/A	N/A	N/A	N/A	N/A	N/A
Phenylethylamine Degradation I	N/A	N/A	N/A	N/A	N/A	N/A	N/A	N/A	N/A	N/A	N/A	N/A	N/A	N/A	N/A	N/A	N/A
Regulation of the Epithelial-Mesenchymal Transition Pathway	N/A	N/A	N/A	N/A	N/A	N/A	N/A	N/A	N/A	N/A	N/A	N/A	N/A	N/A	N/A	N/A	N/A
UDP-N-acetyl-D-glucosamine Biosynthesis II	N/A	N/A	N/A	N/A	N/A	N/A	N/A	N/A	N/A	N/A	N/A	N/A	N/A	N/A	N/A	N/A	N/A
Tyrosine Degradation I	N/A	N/A	N/A	N/A	N/A	N/A	N/A	N/A	N/A	N/A	N/A	N/A	N/A	N/A	N/A	N/A	N/A
Prostanoid Biosynthesis	N/A	N/A	N/A	N/A	N/A	N/A	N/A	N/A	N/A	N/A	N/A	N/A	N/A	N/A	N/A	N/A	N/A
Interconversion of 2-oxoglutarate and 2-hydroxyglutarate	N/A	N/A	N/A	N/A	N/A	N/A	N/A	N/A	N/A	N/A	N/A	N/A	N/A	N/A	N/A	N/A	N/A
SIRT1 negatively regulates rRNA expression	N/A	N/A	N/A	N/A	N/A	N/A	N/A	N/A	N/A	N/A	N/A	N/A	N/A	N/A	N/A	N/A	N/A
Mineralocorticoid Biosynthesis	N/A	N/A	N/A	N/A	N/A	N/A	N/A	N/A	N/A	N/A	N/A	N/A	N/A	N/A	N/A	N/A	N/A
Regulation of CDH11 Expression and Function	N/A	N/A	N/A	N/A	N/A	N/A	N/A	N/A	N/A	N/A	N/A	N/A	N/A	N/A	N/A	N/A	N/A
Maturity Onset Diabetes of Young (MODY) Signaling	N/A	N/A	N/A	N/A	N/A	N/A	N/A	N/A	N/A	N/A	N/A	N/A	N/A	N/A	N/A	N/A	N/A
Histidine catabolism	N/A	N/A	N/A	N/A	N/A	N/A	N/A	N/A	N/A	N/A	N/A	N/A	N/A	N/A	N/A	N/A	N/A
Aryl hydrocarbon receptor signalling	N/A	N/A	N/A	N/A	N/A	N/A	N/A	N/A	N/A	N/A	N/A	N/A	N/A	N/A	N/A	N/A	N/A
Glutamate Receptor Signaling	N/A	N/A	N/A	N/A	N/A	N/A	N/A	N/A	N/A	N/A	N/A	N/A	N/A	N/A	N/A	N/A	N/A
Arsenate Detoxification I (Glutaredoxin)	N/A	N/A	N/A	N/A	N/A	N/A	N/A	N/A	N/A	N/A	N/A	N/A	N/A	N/A	N/A	N/A	N/A
Superpathway of Citrulline Metabolism	N/A	N/A	N/A	N/A	N/A	N/A	N/A	N/A	N/A	N/A	N/A	N/A	N/A	N/A	N/A	N/A	N/A
Androgen Biosynthesis	N/A	N/A	N/A	N/A	N/A	N/A	N/A	N/A	N/A	N/A	N/A	N/A	N/A	N/A	N/A	N/A	N/A
Formation of definitive endoderm	N/A	N/A	N/A	N/A	N/A	N/A	N/A	N/A	N/A	N/A	N/A	N/A	N/A	N/A	N/A	N/A	N/A
Arginine Biosynthesis IV	N/A	N/A	N/A	N/A	N/A	N/A	N/A	N/A	N/A	N/A	N/A	N/A	N/A	N/A	N/A	N/A	N/A
Apelin Muscle Signaling Pathway	N/A	N/A	N/A	N/A	N/A	N/A	N/A	N/A	N/A	N/A	N/A	N/A	N/A	N/A	N/A	N/A	N/A
Tumoricidal Function of Hepatic Natural Killer Cells	N/A	N/A	N/A	N/A	N/A	N/A	N/A	N/A	N/A	N/A	N/A	N/A	N/A	N/A	N/A	N/A	N/A
Leukotriene Biosynthesis	N/A	N/A	N/A	N/A	N/A	N/A	N/A	N/A	N/A	N/A	N/A	N/A	N/A	N/A	N/A	N/A	N/A
Granulocyte Adhesion and Diapedesis	N/A	N/A	N/A	N/A	N/A	N/A	N/A	N/A	N/A	N/A	N/A	N/A	N/A	N/A	N/A	N/A	N/A
RHO GTPases activate KTN1	N/A	N/A	N/A	N/A	N/A	N/A	N/A	N/A	N/A	N/A	N/A	N/A	N/A	N/A	N/A	N/A	N/A
Tight Junction Signaling	N/A	N/A	N/A	N/A	N/A	N/A	N/A	N/A	N/A	N/A	N/A	N/A	N/A	N/A	N/A	N/A	N/A
Synthesis, secretion, and deacylation of Ghrelin	N/A	N/A	N/A	N/A	N/A	N/A	N/A	N/A	N/A	N/A	N/A	N/A	N/A	N/A	N/A	N/A	N/A
Heme Biosynthesis from Uroporphyrinogen-III I	N/A	N/A	N/A	N/A	N/A	N/A	N/A	N/A	N/A	N/A	N/A	N/A	N/A	N/A	N/A	N/A	N/A
Replacement of protamines by nucleosomes in the male pronucleus	N/A	N/A	N/A	N/A	N/A	N/A	N/A	N/A	N/A	N/A	N/A	N/A	N/A	N/A	N/A	N/A	N/A
Dermatan Sulfate Degradation (Metazoa)	N/A	N/A	N/A	N/A	N/A	N/A	N/A	N/A	N/A	N/A	N/A	N/A	N/A	N/A	N/A	N/A	N/A
Eumelanin Biosynthesis	N/A	N/A	N/A	N/A	N/A	N/A	N/A	N/A	N/A	N/A	N/A	N/A	N/A	N/A	N/A	N/A	N/A
Urea cycle	N/A	N/A	N/A	N/A	N/A	N/A	N/A	N/A	N/A	N/A	N/A	N/A	N/A	N/A	N/A	N/A	N/A
4-hydroxyproline Degradation I	N/A	N/A	N/A	N/A	N/A	N/A	N/A	N/A	N/A	N/A	N/A	N/A	N/A	N/A	N/A	N/A	N/A
Ketone body metabolism	N/A	N/A	N/A	N/A	N/A	N/A	N/A	N/A	N/A	N/A	N/A	N/A	N/A	N/A	N/A	N/A	N/A
Response of EIF2AK1 (HRI) to heme deficiency	N/A	N/A	N/A	N/A	N/A	N/A	N/A	N/A	N/A	N/A	N/A	N/A	N/A	N/A	N/A	N/A	N/A
Metallothioneins bind metals	N/A	N/A	N/A	N/A	N/A	N/A	N/A	N/A	N/A	N/A	N/A	N/A	N/A	N/A	N/A	N/A	N/A
Formation of lateral plate mesoderm	N/A	N/A	N/A	N/A	N/A	N/A	N/A	N/A	N/A	N/A	N/A	N/A	N/A	N/A	N/A	N/A	N/A
GABA Receptor Signaling	N/A	N/A	N/A	N/A	N/A	N/A	N/A	N/A	N/A	N/A	N/A	N/A	N/A	N/A	N/A	N/A	N/A
OAS antiviral response	N/A	N/A	N/A	N/A	N/A	N/A	N/A	N/A	N/A	N/A	N/A	N/A	N/A	N/A	N/A	N/A	N/A
NR1D1 (REV-ERBA) represses gene expression	N/A	N/A	N/A	N/A	N/A	N/A	N/A	N/A	N/A	N/A	N/A	N/A	N/A	N/A	N/A	N/A	N/A
Atorvastatin ADME	N/A	N/A	N/A	N/A	N/A	N/A	N/A	N/A	N/A	N/A	N/A	N/A	N/A	N/A	N/A	N/A	N/A
Neurotransmitter uptake and metabolism In glial cells	N/A	N/A	N/A	N/A	N/A	N/A	N/A	N/A	N/A	N/A	N/A	N/A	N/A	N/A	N/A	N/A	N/A
Th1 and Th2 Activation Pathway	N/A	N/A	N/A	N/A	N/A	N/A	N/A	N/A	N/A	N/A	N/A	N/A	N/A	N/A	N/A	N/A	N/A
Aspartate and asparagine metabolism	0	N/A	N/A	N/A	N/A	N/A	N/A	N/A	N/A	N/A	N/A	N/A	N/A	N/A	N/A	N/A	N/A
POU5F1 (OCT4), SOX2, NANOG repress genes related to differentiation	N/A	N/A	N/A	N/A	N/A	N/A	N/A	N/A	N/A	N/A	N/A	N/A	N/A	N/A	N/A	N/A	N/A
Selenocysteine Biosynthesis II (Archaea and Eukaryotes)	N/A	N/A	N/A	N/A	N/A	N/A	N/A	N/A	N/A	N/A	N/A	N/A	N/A	N/A	N/A	N/A	N/A
MSP-RON Signaling Pathway	N/A	N/A	N/A	N/A	N/A	N/A	N/A	N/A	N/A	N/A	N/A	N/A	N/A	N/A	N/A	N/A	N/A
Phosphatidylethanolamine Biosynthesis II	N/A	N/A	N/A	N/A	N/A	N/A	N/A	N/A	N/A	N/A	N/A	N/A	N/A	N/A	N/A	N/A	N/A
Creatine-phosphate Biosynthesis	N/A	N/A	N/A	N/A	N/A	N/A	N/A	N/A	N/A	N/A	N/A	N/A	N/A	N/A	N/A	N/A	N/A
Systemic Lupus Erythematosus Signaling	N/A	N/A	N/A	N/A	N/A	N/A	N/A	N/A	N/A	N/A	N/A	N/A	N/A	N/A	N/A	N/A	N/A
Agranulocyte Adhesion and Diapedesis	N/A	N/A	N/A	N/A	N/A	N/A	N/A	N/A	N/A	N/A	N/A	N/A	N/A	N/A	N/A	N/A	N/A
Bile Acid Biosynthesis, Neutral Pathway	N/A	N/A	N/A	N/A	N/A	N/A	N/A	N/A	N/A	N/A	N/A	N/A	N/A	N/A	N/A	N/A	N/A
Proline Degradation	N/A	N/A	N/A	N/A	N/A	N/A	N/A	N/A	N/A	N/A	N/A	N/A	N/A	N/A	N/A	N/A	N/A
Melatonin Degradation III	N/A	N/A	N/A	N/A	N/A	N/A	N/A	N/A	N/A	N/A	N/A	N/A	N/A	N/A	N/A	N/A	N/A
Circadian Rhythm Signaling	N/A	N/A	N/A	N/A	N/A	N/A	N/A	N/A	N/A	N/A	N/A	N/A	N/A	N/A	N/A	N/A	N/A
Glutamate Degradation III (via 4-aminobutyrate)	N/A	N/A	N/A	N/A	N/A	N/A	N/A	N/A	N/A	N/A	N/A	N/A	N/A	N/A	N/A	N/A	N/A
SUMOylation of immune response proteins	N/A	N/A	N/A	N/A	N/A	N/A	N/A	N/A	N/A	N/A	N/A	N/A	N/A	N/A	N/A	N/A	N/A
Rapoport-Luebering Glycolytic Shunt	N/A	N/A	N/A	N/A	N/A	N/A	N/A	N/A	N/A	N/A	N/A	N/A	N/A	N/A	N/A	N/A	N/A
D-glucuronate Degradation I	N/A	N/A	N/A	N/A	N/A	N/A	N/A	N/A	N/A	N/A	N/A	N/A	N/A	N/A	N/A	N/A	N/A
Purine Nucleotides De Novo Biosynthesis II	N/A	N/A	N/A	N/A	N/A	N/A	N/A	N/A	N/A	N/A	N/A	N/A	N/A	N/A	N/A	N/A	N/A
Formaldehyde Oxidation II (Glutathione-dependent)	N/A	N/A	N/A	N/A	N/A	N/A	N/A	N/A	N/A	N/A	N/A	N/A	N/A	N/A	N/A	N/A	N/A
Role of Cytokines in Mediating Communication between Immune Cells	N/A	N/A	N/A	N/A	N/A	N/A	N/A	N/A	N/A	N/A	N/A	N/A	N/A	N/A	N/A	N/A	N/A
TYSND1 cleaves peroxisomal proteins	N/A	N/A	N/A	N/A	N/A	N/A	N/A	N/A	N/A	N/A	N/A	N/A	N/A	N/A	N/A	N/A	N/A

## Sheet: Sheet2
Canonical Pathways	Updated Proteomics-IPA format-HFD 2M AA ECMerKO vs Flox - 2025-03-07 08:18 AM	3- atherosclerosis [aorta] NA CMP_ckHSOYUqU4ic	4- atherosclerosis [aorta] NA CMP_vOcWhcD4rOLk	7- atherosclerosis [aorta] NA CMP_Rvm3t858gPeo	8- atherosclerosis [aorta] NA CMP_I3FNY2ilGPYM	21- atherosclerosis [aorta] NA CMP_CTtNehHyXKgd	20- atherosclerosis [aorta] NA CMP_GJ6Fs9Oo9osL	2- atherosclerosis [aorta] NA CMP_MToofiTDMtxi	2- atherosclerosis [aorta] NA CMP_7ym4dlpKMoKs	6- atherosclerosis [aorta] NA CMP_kplAZ21kAllP	5- atherosclerosis [aorta] NA CMP_wI600H3ALvA7	2- atherosclerosis [aorta] NA CMP_OEkcJYZWVInc	19- atherosclerosis [aorta] NA CMP_ujRjt7XjNWqY	1- atherosclerosis [aorta] NA CMP_QNA489a6316v	22- atherosclerosis [aorta] NA CMP_j13s8fMql4l4
Neutrophil degranulation	4.745	1.029	2.655	1.147	6.272	7.208	5.014	8.602	7.62	7.55	3.273	-2.683	3.273	2.359	4.768
Phagosome Formation	4.064	0.626	0.962	3.703	5.612	4.817	4.914	5.166	5.857	4.389	0.973	-2.785	0.302	1.46	2.874
Pathogen Induced Cytokine Storm Signaling Pathway	-0.577	2.646	2.668	1.886	5.376	5.571	3.162	5.864	4.914	4.718	1.915	0	1.225	3.273	1.667
Neuroinflammation Signaling Pathway	-0.655	2.887	2.668	2.121	3.266	5.014	2.828	4.642	4.2	4.536	2.714	1.414	0.378	2.183	0.905
Mitochondrial Dysfunction	4.444	4.333	4.621	3.307	4.359	4.379	-0.707	0.816	0	-0.447	-1	1.265	-1.89	-3.024	-5.397
Cell surface interactions at the vascular wall	2.294	1.414	2.111	1.342	4.583	4.796	2.53	3.9	4.146	4.146	1.89	-0.378	2.53	3.051	2.646
S100 Family Signaling Pathway	1.604	2.646	0.928	3.395	4.621	4.276	3	3.539	5.308	4.45	0.845	-0.756	0.457	2.268	1.715
Leukocyte Extravasation Signaling	2.694	1.387	1.941	3.162	3.266	4.264	3.606	4.315	3.8	3.545	-0.333	0.632	1.667	1.414	0.632
Dendritic Cell Maturation	1.147	2.646	1.897	1.342	3.9	4.082	2.449	4.69	4.359	3.273	1.897	1.414	2.333	1.732	0.333
Role of Macrophages, Fibroblasts and Endothelial Cells in Rheumatoid Arthritis	1.667	3.411	3.962	1.508	3.212	2.744	1.414	3.651	3.674	3.536	3.153	-0.333	2.668	1.213	0.728
Molecular Mechanisms of Cancer	4.715	1.859	1.061	1.809	4.355	3.457	2.673	3.571	4.423	3.414	-0.174	-1.915	-1.121	0.539	1.067
Role of Osteoclasts in Rheumatoid Arthritis Signaling Pathway	3.55	2.668	2.496	1.265	4.111	5.048	2.828	3.528	4.041	3.795	-0.392	0.816	0	1.886	0.333
Multiple Sclerosis Signaling Pathway	-0.229	2.333	3.357	2.828	4.359	3.545	2	4.082	3.153	2.858	1.387	-0.707	1.89	1.387	1.633
Macrophage Classical Activation Signaling Pathway	2.668	2.449	2.324	2.121	3.207	3.273	1.342	3.13	3.606	4.025	2.333	1	2	-1.633	0.447
Irritable Bowel Syndrome Signaling Pathway	1.155	0.535	2.714	2.333	3.838	4.596	2.333	4.158	4.146	4.382	1.279	0	2.668	0.832	-0.333
Pulmonary Fibrosis Idiopathic Signaling Pathway	3.212	1.633	0.832	1.5	4.867	4.382	1.89	3	2.683	2.335	-1.4	1.155	-1.091	2.668	1
Tumor Microenvironment Pathway	2.982	1.667	2.496	1.89	3.9	4.426	1.89	3.153	3.638	3.4	0	0	1.134	3	0.302
Hematoma Resolution Signaling Pathway	-2.897	-2.828	-3.9	-4.796	-3.024	-2.121	-1.414	-1.606	-1.225	-2.043	-0.632	-1	-1.667	-0.471	3.441
Role of Osteoblasts in Rheumatoid Arthritis Signaling Pathway	-1.265	-1.387	2.53	1.89	2.449	2.556	1.667	3.138	3.3	4.017	0.5	1.633	2.324	2.183	1.941
Colorectal Cancer Metastasis Signaling	2.294	1.604	0.577	1.667	3.771	3.71	2.236	3.638	3.638	3.71	0.302	0.816	0.333	2.138	2.309
Activin Inhibin Signaling Pathway	0.5	1.897	1.732	2.828	4.025	3.273	1.633	3.638	3.578	2.84	3	0.333	2	0.277	1
CREB Signaling in Neurons	3.78	1.342	0	2.53	3.333	2.959	2.236	1.89	3.411	3.307	0.5	-1.706	-1.134	1.414	1.633
FAK Signaling	3.479	1.46	1.347	1.768	4.143	3.618	1.897	2.469	4.747	1.457	0	-1.671	-1.219	0.626	1.877
Systemic Lupus Erythematosus in B Cell Signaling Pathway	2.858	1.807	2.5	1.89	3.578	2.191	1.134	2.874	3.138	2.502	2.496	2.333	1.134	-0.707	-0.277
Nuclear Cytoskeleton Signaling Pathway	4.523	3	2.309	3	3.317	2.673	1.265	2.673	2.121	0.905	0	-1.604	-0.728	-1.886	1.414
Lung Ionic Balance Signaling Pathway	1.961	0.775	-1	1.808	3.413	2.667	2.236	1.976	3.8	3.667	0	-2.4	-1.961	0.535	1.886
HIF1α Signaling	2.475	0.302	1.604	1.387	3.13	2.837	2.714	4	3.128	3.441	-0.632	0	0.816	2.138	0.728
Serotonin Receptor Signaling	3.845	0.87	0.667	2.449	3.266	2.535	3	4.041	1.964	1.671	0	-2.214	-0.507	0.426	-0.557
Integrin cell surface interactions	1.89	2.646	2.236	0	4.426	4.359	1	2.53	3.317	2.065	-1.508	0	-0.277	3	1
Actin Cytoskeleton Signaling	4.003	0	1.941	3.464	2.121	3.162	3.873	1.414	2.646	1.667	0	-1.732	1.606	0.632	-0.302
Ion channel transport	2.132	0.816	2.714	3.207	2.828	2.53	3.162	2.333	1.265	2.333	2.138	-1.387	1.698	-0.707	0.577
Class I MHC mediated antigen processing and presentation	2.402	2.6	0.447	1.732	1.807	3.153	2.309	4.025	2.683	2.183	1	0	1.155	-2.324	-0.5
Pulmonary Healing Signaling Pathway	2.4	2.309	2.309	2.333	2.668	2.982	2.121	3.638	3.051	1.606	0	0.632	0	1.667	2.333
Interleukin-4 and Interleukin-13 signaling	-0.333	1.89	2.333	-1	3.3	3	1.633	2.668	3.273	2.837	1.633	1.89	1.414	2.111	0.707
Myelination Signaling Pathway	5.217	1.4	0	1.265	3.578	2.236	2.333	2.496	1.897	2.138	-0.378	-1.732	-0.333	2.111	0.535
Parkinson's Signaling Pathway	1.387	2.556	1.372	3.528	4.315	2.611	0.707	1.213	1.732	2.294	1.604	0.5	1.147	-0.471	-3.128
Neutrophil Extracellular Trap Signaling Pathway	-2.151	-1.976	-2.667	-1.372	-0.535	0.59	2.111	3.307	2.874	2.082	2.414	-0.333	2.236	0	3.888
Integrin Signaling	4.217	0.905	1.89	2.121	2.887	3.162	2.53	2.309	2.53	1.265	-0.535	-1	1	-0.905	-0.277
Hepatic Fibrosis Signaling Pathway	1.857	1.4	3.53	1.698	3.8	2.646	2.982	3.272	2.683	1.512	0	-0.243	1.147	0.2	0.218
Role of Tissue Factor in Cancer	2.828	1.732	0.905	1.508	3.5	3.357	2.333	3.207	2.673	2.887	0.447	0.775	0	1.134	0
Cardiac Hypertrophy Signaling (Enhanced)	4.714	0.2	0.174	1.8	3.922	2.475	2.496	3.266	1.414	2.041	1.706	-1.4	0.209	0.535	0
Fcγ Receptor-mediated Phagocytosis in Macrophages and Monocytes	2.5	1.134	1.633	2	2.53	3.317	3.162	4.359	2.887	2.309	0	-1	1	0.378	0.707
Synaptogenesis Signaling Pathway	4.459	0.688	1.342	2.668	2.324	1.604	2.236	1.732	2.714	0.832	-0.632	-2.887	-1.414	-0.5	-0.535
