# Supplementary material for: Endothelial MerTK impairment accelerates the development of atherosclerosis
Source: Redox Biol. 2025 Sep 11;87:103861. doi: 10.1016/j.redox.2025.103861 (PMC12628026; doi:10.1016/j.redox.2025.103861)
Supplement: Multimedia component 1 [file mmc1.zip › Supplement data/Proteomics in AA/IPA format/Comparision/Comparision analysis-Causal Networks.xls]

## Sheet: Sheet0
© 2000-2025 QIAGEN. All rights reserved.
Causal Networks	Depth	Updated Proteomics-IPA format-HFD 2M AA ECMerKO vs Flox - 2025-03-07 08:18 AM	3- atherosclerosis [aorta] NA CMP_ckHSOYUqU4ic	4- atherosclerosis [aorta] NA CMP_vOcWhcD4rOLk	7- atherosclerosis [aorta] NA CMP_Rvm3t858gPeo	8- atherosclerosis [aorta] NA CMP_I3FNY2ilGPYM	21- atherosclerosis [aorta] NA CMP_CTtNehHyXKgd	20- atherosclerosis [aorta] NA CMP_GJ6Fs9Oo9osL	2- atherosclerosis [aorta] NA CMP_MToofiTDMtxi	2- atherosclerosis [aorta] NA CMP_7ym4dlpKMoKs	6- atherosclerosis [aorta] NA CMP_kplAZ21kAllP	24- atherosclerosis [aorta] NA CMP_I4YzR4eT1K2r	5- atherosclerosis [aorta] NA CMP_wI600H3ALvA7	2- atherosclerosis [aorta] NA CMP_OEkcJYZWVInc	19- atherosclerosis [aorta] NA CMP_ujRjt7XjNWqY	1- atherosclerosis [aorta] NA CMP_QNA489a6316v	22- atherosclerosis [aorta] NA CMP_j13s8fMql4l4	23- atherosclerosis [aorta] NA CMP_G2C5o1Lau1XD
lipopolysaccharide	1	N/A	N/A	N/A	N/A	7.507	10.375	4.134	10.371	9.01	11.337	N/A	N/A	N/A	N/A	N/A	3.596	N/A
IRF2BP2	1	N/A	N/A	-3.71	-0.471	-4.7	-5.754	-3.638	-7.488	-6.564	-5.032	N/A	-3.5	1.091	-4.69	-2.985	-3.742	N/A
CAMLG	3	N/A	N/A	N/A	N/A	6.208	7.787	4.778	7.519	7.192	7.624	N/A	3.45	N/A	N/A	N/A	3.6	N/A
hexadimethrine bromide	3	N/A	N/A	N/A	N/A	-6.619	-8.733	-5.563	-9.894	-7.962	-8.613	N/A	N/A	N/A	N/A	N/A	N/A	N/A
ODN1411	3	N/A	N/A	N/A	N/A	-6.474	-8.828	-5.367	-9.894	-7.962	-8.661	N/A	N/A	N/A	N/A	N/A	N/A	N/A
NFAT (family)	2	N/A	N/A	N/A	N/A	6.158	7.832	4.417	7.04	N/A	7.151	N/A	3.025	N/A	3.062	N/A	2.985	N/A
cardiotoxin	1	N/A	N/A	3.357	N/A	4.315	5.292	3.742	6	5.745	5.568	N/A	1.941	N/A	2.496	3.153	N/A	N/A
TNF	1	N/A	N/A	N/A	N/A	6.773	8.436	N/A	8.141	7.16	9.1	N/A	N/A	N/A	N/A	N/A	N/A	1.941
trinitrobenzenesulfonic acid	1	N/A	N/A	N/A	2.111	4.491	5.303	3.317	4.491	4.583	5.488	N/A	2.887	N/A	3.357	3.5	N/A	N/A
HYALURONIDASE (family)	2	N/A	N/A	N/A	N/A	6.47	7.428	N/A	7.553	6.686	8.1	N/A	N/A	N/A	1.344	N/A	1.778	N/A
ELASTASE (family)	2	N/A	N/A	N/A	N/A	6.866	6.251	N/A	7.184	7.545	7.545	N/A	N/A	N/A	0.717	N/A	2.849	N/A
PRTN3	2	N/A	N/A	N/A	N/A	6.174	6.652	4.837	7.112	7.059	6.667	N/A	N/A	N/A	N/A	N/A	N/A	N/A
IFNG	1	N/A	N/A	N/A	N/A	6.025	8.274	N/A	8.848	7.333	7.838	N/A	N/A	N/A	N/A	N/A	N/A	N/A
KLF6	1	N/A	N/A	3.656	N/A	5.84	6.64	N/A	6.03	6.557	6.223	N/A	N/A	N/A	N/A	N/A	3	N/A
TLR2/3/4/9 (family)	2	N/A	N/A	3.775	N/A	4.866	6.194	3.773	7.209	5	6.957	N/A	N/A	N/A	N/A	N/A	N/A	N/A
rosiglitazone	1	-3.666	-4.33	-4.636	-3.569	N/A	-1.344	1.3	N/A	2.429	N/A	N/A	N/A	-3.677	N/A	6.194	6.25	0
SC-58125	2	N/A	N/A	N/A	N/A	-6.462	-8.132	N/A	-7.386	-6.732	-8.556	N/A	N/A	N/A	N/A	N/A	N/A	N/A
CSF (family)	2	N/A	N/A	2.425	N/A	7.135	7.284	N/A	6.499	6.114	7.538	N/A	N/A	N/A	N/A	N/A	N/A	N/A
IL33	1	N/A	N/A	N/A	N/A	5.345	6.063	3.266	6.155	6.677	6.155	N/A	N/A	N/A	N/A	N/A	3.124	N/A
Tlr11	2	N/A	N/A	N/A	N/A	N/A	7.463	N/A	8.258	7.484	8.516	N/A	2.734	N/A	1.94	N/A	N/A	N/A
TNFSF12	1	N/A	N/A	3.5	2.357	4.359	4.914	1.941	4.583	4.69	4.914	-0.378	2.138	N/A	2.5	N/A	N/A	N/A
CHYMASE (family)	2	N/A	N/A	3.677	0.507	5.899	N/A	3.413	6.257	6.794	6.114	N/A	N/A	N/A	N/A	3.571	N/A	N/A
ELOVL3	1	N/A	N/A	N/A	1.414	4.379	4.082	2.982	3.838	3.71	3.578	N/A	N/A	1.732	1.897	2.496	3.357	2.236
IFNAR (family)	2	N/A	N/A	N/A	N/A	4.61	7.18	N/A	9.961	6.948	6.6	N/A	N/A	N/A	N/A	N/A	N/A	N/A
cholesterol	1	N/A	N/A	3.413	2.683	4.564	3.618	N/A	4.382	4.243	4.523	N/A	N/A	-0.557	N/A	2.667	3.13	-1.508
TRIM26	1	N/A	N/A	-1.732	-2.714	-4.146	-4.69	-2.828	-4.796	-4.583	-5.099	N/A	-1.667	N/A	N/A	-2.887	N/A	N/A
ETS2/IRF1/REL/SPI1 (complex)	2	N/A	N/A	N/A	N/A	5.657	6.215	3.922	6.778	5.777	6.791	N/A	N/A	N/A	N/A	N/A	N/A	N/A
cuprizone	1	0.16	N/A	0.943	N/A	3.674	4.7	3.606	5.745	4.6	4.95	N/A	N/A	N/A	N/A	2.858	3.771	N/A
2'3'-cyclic guanosine monophosphate-adenosine monophosphate	2	N/A	N/A	N/A	N/A	5.501	6.543	N/A	8.927	7	7.014	N/A	N/A	N/A	N/A	N/A	N/A	N/A
TRPC3	3	N/A	N/A	N/A	N/A	6.226	7.889	4.359	N/A	N/A	7.268	N/A	3.079	N/A	3.03	N/A	3.074	N/A
Lilrb2	2	N/A	N/A	N/A	N/A	N/A	-7.057	N/A	-8.142	-6.535	-7.8	N/A	N/A	N/A	-1.778	N/A	-2.324	N/A
NFKB-RELA (complex)	2	N/A	N/A	N/A	1.313	4.924	5.598	N/A	5.417	5.077	5.58	N/A	3.938	N/A	1.664	N/A	N/A	N/A
APOE	1	N/A	N/A	N/A	N/A	-4.459	-4.523	-3.545	-5.096	-4.529	-5.337	N/A	N/A	N/A	N/A	-2.191	-3	N/A
PROTEASE (family)	2	N/A	N/A	N/A	N/A	6.293	6.345	N/A	6.427	6.539	7.062	N/A	N/A	N/A	N/A	N/A	N/A	N/A
TLR2/4 (family)	2	N/A	N/A	N/A	N/A	5.098	6.343	2.771	6.08	4.111	6.269	N/A	N/A	N/A	N/A	N/A	1.78	N/A
lipid A	2	N/A	N/A	N/A	N/A	N/A	8.39	N/A	8.716	7.298	7.94	N/A	N/A	N/A	N/A	N/A	N/A	N/A
10E,12Z-octadecadienoic acid	1	N/A	N/A	4.264	N/A	3.273	6.164	2.324	N/A	3.441	4.914	N/A	N/A	1.877	N/A	N/A	3.273	2.683
trinitrobenzenesulfonic acid	2	0.48	N/A	N/A	0.577	N/A	5.824	1.4	5.376	4.964	6.607	2.53	2.191	N/A	2.263	N/A	N/A	N/A
IL18R (complex)	2	N/A	N/A	N/A	N/A	5.077	6.496	3.781	4.882	4.914	6.975	N/A	N/A	N/A	N/A	N/A	N/A	N/A
IFIH1	2	N/A	N/A	N/A	N/A	N/A	7.119	N/A	9.213	7.426	8.333	N/A	N/A	N/A	N/A	N/A	N/A	N/A
CNTF	1	N/A	N/A	N/A	N/A	4.642	5.516	2.357	5.642	4.747	5.516	N/A	N/A	N/A	N/A	N/A	3.441	N/A
TLR3	2	N/A	N/A	N/A	N/A	N/A	7.795	N/A	8.752	6.893	8.283	N/A	N/A	N/A	N/A	N/A	N/A	N/A
yersinia pestis lipid A	2	N/A	N/A	-2.967	N/A	-4.143	-6.119	N/A	-6.425	-4.619	-7.16	N/A	N/A	N/A	N/A	N/A	N/A	N/A
NEU3	1	N/A	N/A	-3.162	N/A	-3	-3.317	-3	-3.606	-3.464	-3.317	N/A	N/A	N/A	-2.236	-3	-3.162	N/A
MAVS	2	N/A	N/A	N/A	N/A	N/A	6.893	N/A	9.058	7.673	7.546	N/A	N/A	N/A	N/A	N/A	N/A	N/A
SFTPA1	2	N/A	N/A	N/A	N/A	N/A	-7.319	N/A	-8.184	-6.932	-7.298	N/A	N/A	N/A	-1.344	N/A	N/A	N/A
TLR9	2	N/A	N/A	N/A	N/A	N/A	N/A	5.692	8.833	7.741	8.22	N/A	N/A	N/A	N/A	N/A	N/A	N/A
ITPR2	1	N/A	N/A	N/A	N/A	4.264	5.477	3	5.657	4.642	5.209	2.236	N/A	N/A	N/A	N/A	N/A	N/A
CFI-402257	2	N/A	N/A	N/A	N/A	4.564	6.272	N/A	7.41	6.193	6.021	N/A	N/A	N/A	N/A	N/A	N/A	N/A
GRN	1	N/A	N/A	-2.324	N/A	-2.837	-3.78	-4	-4.491	-3.286	-3.402	N/A	N/A	N/A	N/A	-2.683	-3.5	N/A
3M-002	2	N/A	N/A	N/A	1.612	N/A	5.966	3.647	5.703	5.143	5.883	N/A	1.75	N/A	0.577	N/A	N/A	N/A
CCR2	1	2.6	3.5	2.982	1.941	4.226	3.402	N/A	3.13	2.982	2.921	N/A	N/A	N/A	N/A	2.558	N/A	N/A
TLR5	2	N/A	N/A	N/A	N/A	N/A	N/A	N/A	8.411	8.411	8.497	N/A	2.619	N/A	2.108	N/A	N/A	N/A
TNFSF12	2	N/A	N/A	N/A	N/A	N/A	7.084	N/A	7.223	7.077	8.647	N/A	N/A	N/A	N/A	N/A	N/A	N/A
poly rI:rC-RNA	1	N/A	N/A	N/A	N/A	N/A	7.444	N/A	9.109	6.574	6.835	N/A	N/A	N/A	N/A	N/A	N/A	N/A
DNAJA2	2	N/A	N/A	N/A	N/A	-3.753	-5.737	N/A	-7.777	-6.565	-6	N/A	N/A	N/A	N/A	N/A	N/A	N/A
IKBKG	2	N/A	N/A	N/A	N/A	N/A	7.332	N/A	8.808	6.408	7.042	N/A	N/A	N/A	N/A	N/A	N/A	N/A
sivelestat	3	N/A	N/A	N/A	N/A	-4.848	-5.642	-3.47	-3.828	-5.189	-6.112	N/A	N/A	N/A	N/A	N/A	N/A	-0.492
E. coli B4 lipopolysaccharide	1	N/A	N/A	N/A	N/A	4.902	5.657	N/A	6.456	6.252	6.193	N/A	N/A	N/A	N/A	N/A	N/A	N/A
fenamic acid	3	N/A	N/A	N/A	N/A	5.363	5.942	N/A	5.911	5.823	6.4	N/A	N/A	N/A	N/A	N/A	N/A	0
TRIM38	1	N/A	N/A	N/A	N/A	-4.243	-4.796	N/A	-4.041	-4.243	-4.69	N/A	N/A	N/A	N/A	-3.771	-3.606	N/A
AGT	1	N/A	N/A	N/A	1.053	9.107	7.367	1	N/A	N/A	6.532	0.365	N/A	1.269	-2.692	N/A	N/A	N/A
TH17 CYTOKINE (family)	2	N/A	N/A	4.16	N/A	4.65	3.757	N/A	5.176	3.442	3.928	N/A	1.852	N/A	2.38	N/A	N/A	N/A
Serpina1a (includes others)	2	N/A	N/A	-3.207	N/A	-4.572	-5.444	N/A	-5.336	-4.45	-4.95	N/A	-1.372	N/A	N/A	N/A	N/A	N/A
aphidicolin	2	N/A	N/A	N/A	N/A	N/A	6.67	N/A	8.542	6.957	7.06	N/A	N/A	N/A	N/A	N/A	N/A	N/A
IL10RA	1	N/A	N/A	N/A	N/A	-1.697	-4.323	-3.3	-4.715	-3.703	-4.423	N/A	-3.413	N/A	-3.651	N/A	N/A	N/A
CCL20	1	N/A	N/A	N/A	2.646	3.873	4.583	3	4.583	4.472	4.146	N/A	N/A	N/A	N/A	N/A	1.89	N/A
HISTONE (family)	2	N/A	N/A	N/A	N/A	4.965	6.325	N/A	6.396	4.936	6.547	N/A	N/A	N/A	N/A	N/A	N/A	N/A
INSIG1	1	N/A	N/A	N/A	-0.258	-2.668	-3.273	-3.742	-4.811	-3.962	-3.545	N/A	-2.496	N/A	N/A	-4.025	N/A	-0.378
CD1 (family)	3	N/A	N/A	-3.545	N/A	N/A	-7.96	N/A	-8.656	N/A	-7.3	N/A	N/A	N/A	N/A	-1.686	N/A	N/A
quercetin-3,4'-dimethyl ether	2	N/A	N/A	N/A	N/A	N/A	6.535	N/A	8.068	6.277	6.325	N/A	N/A	N/A	1.89	N/A	N/A	N/A
eritoran	2	N/A	N/A	N/A	N/A	N/A	-6.678	N/A	-6.952	-5.578	-7.638	N/A	N/A	N/A	-0.962	N/A	-1.236	N/A
LAMP2	2	N/A	N/A	N/A	N/A	-3.677	-5.657	N/A	-7.49	-6.197	-6	N/A	N/A	N/A	N/A	N/A	N/A	N/A
ETV6-NTRK3	2	N/A	N/A	N/A	N/A	N/A	6.183	N/A	7.94	6.364	6.778	N/A	N/A	N/A	1.511	N/A	N/A	N/A
tetradecanoylphorbol acetate	1	N/A	N/A	N/A	N/A	N/A	8.159	N/A	6.67	6.686	7.188	N/A	N/A	N/A	N/A	N/A	N/A	N/A
elocalcitol	2	N/A	N/A	N/A	N/A	N/A	-6.183	N/A	-7.818	-6.364	-6.778	N/A	N/A	N/A	-1.511	N/A	N/A	N/A
Casp4	1	N/A	N/A	N/A	N/A	3.464	3.873	2.828	3.742	4	4.472	N/A	3	N/A	3.162	N/A	N/A	N/A
vadimezan	2	N/A	N/A	N/A	N/A	N/A	6.5	N/A	6.957	7.056	7.889	N/A	N/A	N/A	N/A	N/A	N/A	N/A
CHUK/IKBKB/IKBKG (complex)	2	N/A	N/A	N/A	N/A	5.338	5.237	N/A	6.326	5.598	5.899	N/A	N/A	N/A	N/A	N/A	N/A	N/A
SPI1	1	N/A	N/A	N/A	N/A	4.6	5.24	3.606	4.644	4.642	5.604	N/A	N/A	N/A	N/A	N/A	N/A	N/A
CGAS	2	N/A	N/A	N/A	N/A	N/A	6.128	N/A	8.237	7.139	6.765	N/A	N/A	N/A	N/A	N/A	N/A	N/A
TLR2/3/4 (family)	2	N/A	N/A	N/A	N/A	4.276	5.347	N/A	6.905	3.969	6.29	N/A	N/A	N/A	N/A	N/A	1.48	N/A
Hbb-b1	1	-3.962	N/A	-1.789	-0.577	2.668	1.46	2.828	3.771	3.3	3.638	N/A	N/A	N/A	N/A	N/A	4.243	N/A
GLB1	1	N/A	N/A	-3.162	N/A	-2.333	-3.317	-3	-3.606	-3.464	-3.317	N/A	N/A	N/A	N/A	-3	-3	N/A
IFNA8	2	N/A	N/A	N/A	N/A	N/A	6.6	N/A	8.126	6.724	6.746	N/A	N/A	N/A	N/A	N/A	N/A	N/A
MECP2:DLL1 gene	3	N/A	N/A	N/A	N/A	N/A	-6.517	N/A	-8.055	-6.2	-7.365	N/A	N/A	N/A	N/A	N/A	N/A	N/A
IKK-beta activation modulator 1	2	N/A	N/A	-4.11	N/A	-4.919	-5.515	N/A	-3.96	-5.516	N/A	N/A	N/A	N/A	-1.826	-2.214	N/A	N/A
STING1	1	N/A	N/A	N/A	N/A	4.082	5.916	N/A	6.731	5.488	5.84	N/A	N/A	N/A	N/A	N/A	N/A	N/A
etanercept	2	N/A	N/A	N/A	N/A	N/A	-9.383	N/A	-7.731	N/A	-9.484	N/A	N/A	N/A	N/A	N/A	N/A	-1.457
olitigaltin	1	N/A	N/A	-2.333	N/A	-3.162	-3.742	-2.236	-3.606	-3.742	-3.742	N/A	N/A	N/A	N/A	-2.828	-2.646	N/A
CSF2	1	N/A	N/A	N/A	N/A	5.741	5.921	N/A	5.421	4.727	6.197	N/A	N/A	N/A	N/A	N/A	N/A	N/A
CASP1/CASP5 (complex)	2	N/A	N/A	N/A	N/A	N/A	6.455	N/A	6.444	6.6	6.875	N/A	N/A	N/A	1.565	N/A	N/A	N/A
mimosine	2	N/A	N/A	-2.474	N/A	-4.389	-4.734	-1.768	-5.427	-4.41	-4.672	N/A	N/A	N/A	N/A	N/A	N/A	N/A
hemozoin	2	N/A	N/A	N/A	N/A	N/A	6.874	N/A	6.696	6.742	7.484	N/A	N/A	N/A	N/A	N/A	N/A	N/A
NCOR/LXR/RXR/OXYSTEROL/9 CIS RA (complex)	2	N/A	N/A	N/A	-2.926	-3.6	-5.295	N/A	-5.339	-4.17	-4.426	N/A	N/A	-0.99	N/A	N/A	-0.93	N/A
SELENOK	2	N/A	N/A	N/A	N/A	N/A	6.128	N/A	7.94	7.042	6.548	N/A	N/A	N/A	N/A	N/A	N/A	N/A
IGE (complex)	1	N/A	N/A	N/A	N/A	5.246	5.907	N/A	5.443	5.555	5.485	N/A	N/A	N/A	N/A	N/A	N/A	N/A
TRIM3	2	N/A	N/A	N/A	N/A	N/A	-6.037	N/A	-7.41	-5.334	-6.952	N/A	N/A	N/A	-1.82	N/A	N/A	N/A
PLIN1 gene:NR1H2,3:RXR:NR1H2,3 ligand	2	N/A	N/A	-2.714	-2.058	-3.606	-3.414	-2.6	-3.371	-2.949	-2.734	N/A	N/A	-2.213	N/A	-1.857	N/A	N/A
NLRP4	2	N/A	N/A	N/A	N/A	N/A	-6.464	N/A	-6.188	-6.155	-7.117	N/A	N/A	N/A	-1.483	N/A	N/A	N/A
ODN1411	2	N/A	N/A	N/A	N/A	-3.795	-6.119	N/A	-6.379	-4.727	-6.379	N/A	N/A	N/A	N/A	N/A	N/A	N/A
sesaminol	1	-3.3	N/A	N/A	-4.583	N/A	N/A	-4	N/A	N/A	N/A	2.828	-2.449	2.714	-4.359	N/A	3.162	N/A
VIPR1	2	N/A	N/A	N/A	N/A	N/A	6.468	N/A	7.498	6.476	6.948	N/A	N/A	N/A	N/A	N/A	N/A	N/A
TGAL copolymer	2	N/A	N/A	N/A	N/A	N/A	-5.97	N/A	-7.615	-6.128	-6.556	N/A	N/A	N/A	-1.089	N/A	N/A	N/A
PLGRKT	2	N/A	N/A	1.177	N/A	4.11	3.162	2	3.162	3.569	3.904	N/A	N/A	N/A	N/A	3.536	2.683	N/A
mycophenolate mofetil	2	N/A	N/A	-3.507	N/A	-3.501	-4.608	-0.73	-5.27	-4.061	-5.077	N/A	-0.493	N/A	N/A	N/A	N/A	N/A
ALPHA CATENIN (family)	1	N/A	N/A	N/A	N/A	-5.916	-5.568	N/A	-4.264	-4.472	-4.041	N/A	N/A	N/A	N/A	-2.985	N/A	N/A
hexadimethrine bromide	2	N/A	N/A	N/A	N/A	-4.003	-5.798	N/A	-6.379	-4.727	-6.303	N/A	N/A	N/A	N/A	N/A	N/A	N/A
MYD88	1	N/A	N/A	N/A	N/A	4.802	6.062	N/A	4.619	5.06	6.64	N/A	N/A	N/A	N/A	N/A	N/A	N/A
SLC6A1	2	N/A	N/A	N/A	N/A	N/A	-6.115	N/A	-7.673	-6.556	-6.799	N/A	N/A	N/A	N/A	N/A	N/A	N/A
flurazepam	3	2.041	N/A	3.545	2.668	N/A	4.041	N/A	4.6	4.491	4.017	N/A	N/A	N/A	N/A	1.528	N/A	N/A
POLB	2	N/A	N/A	N/A	N/A	-5.431	-6.188	N/A	-8.135	N/A	-7.034	N/A	N/A	N/A	N/A	N/A	N/A	N/A
LTB	2	N/A	N/A	N/A	N/A	N/A	6.874	N/A	N/A	6.862	7.826	N/A	3.394	N/A	1.692	N/A	N/A	N/A
RNF216	2	N/A	N/A	N/A	N/A	N/A	-5.883	N/A	-7.62	-6.183	-6.931	N/A	N/A	N/A	N/A	N/A	N/A	N/A
aducanumab	1	N/A	N/A	2.646	N/A	2.828	3	2.449	3.606	3.464	2.714	N/A	N/A	N/A	N/A	3	2.646	N/A
L-homocysteine	2	N/A	N/A	3.024	N/A	3.772	4.025	1.698	3.781	3.667	5.032	N/A	N/A	N/A	1.342	N/A	N/A	N/A
NMRAL1	2	N/A	N/A	N/A	N/A	N/A	-6.325	N/A	-5.888	-6.078	-7.05	N/A	N/A	N/A	-0.98	N/A	N/A	N/A
CCR3	2	N/A	N/A	N/A	N/A	5.516	5.485	N/A	5.252	4.841	5.166	N/A	N/A	N/A	N/A	N/A	N/A	N/A
Mrgpra2a (includes others)	1	N/A	N/A	N/A	1.134	2.53	3.742	2.236	3.162	3.771	4.123	N/A	2.53	N/A	3	N/A	N/A	N/A
CpG oligonucleotide	1	N/A	N/A	N/A	N/A	4.243	4.747	2.53	5.112	4.472	5.112	N/A	N/A	N/A	N/A	N/A	N/A	N/A
TLR7	2	N/A	N/A	N/A	N/A	N/A	N/A	N/A	9.164	7.601	9.435	N/A	N/A	N/A	N/A	N/A	N/A	N/A
RUNX1:CBFB:CREBBP:CSF2 gene	2	N/A	N/A	N/A	N/A	5.501	5.253	N/A	4.523	4.281	4.638	N/A	0.687	N/A	1.313	N/A	N/A	N/A
MK-0812	2	-2.502	-3.638	-3.13	N/A	-4.333	-3.528	N/A	-3.273	N/A	-3.053	N/A	N/A	N/A	N/A	-2.711	N/A	N/A
SPATA2	2	N/A	N/A	N/A	N/A	N/A	-6.338	N/A	-7.248	-5.97	-6.549	N/A	N/A	N/A	N/A	N/A	N/A	N/A
3M-003	2	N/A	N/A	N/A	N/A	N/A	6.485	N/A	6.475	5.68	7.02	N/A	N/A	N/A	0.283	N/A	N/A	N/A
thioacetamide	1	N/A	1.604	N/A	N/A	3.53	4.472	1.667	4.025	3	3.9	N/A	N/A	N/A	N/A	3.71	N/A	N/A
CFTR	2	N/A	N/A	N/A	N/A	-4.664	-5.124	N/A	-4.695	-5.208	-5.63	N/A	N/A	N/A	N/A	N/A	N/A	0.557
CHUK	1	N/A	N/A	N/A	N/A	4.271	4.867	N/A	4.802	4.95	4.867	N/A	N/A	N/A	N/A	2.117	N/A	N/A
PRDM16	2	-3.095	-5.051	-6.425	-2.278	N/A	-2.971	N/A	N/A	N/A	N/A	N/A	N/A	N/A	N/A	3.866	N/A	-2.16
NR1H2,3:RXR:NR1H2,3 ligand:APOE gene	2	N/A	N/A	N/A	-2.16	-5.02	-5.063	N/A	-4.9	N/A	-4.696	N/A	N/A	-2.077	N/A	-1.921	N/A	N/A
lisinopril	3	N/A	N/A	N/A	0.404	-8.818	N/A	0	-5.775	N/A	-5.942	N/A	N/A	-0.451	4.445	N/A	N/A	N/A
2',3',4'-trihydroxyflavone	2	N/A	N/A	N/A	N/A	N/A	5.421	N/A	6.833	6.147	5.662	N/A	N/A	N/A	1.769	N/A	N/A	N/A
GSDMD	2	N/A	N/A	N/A	N/A	N/A	6.49	N/A	6.509	6.328	6.499	N/A	N/A	N/A	N/A	N/A	N/A	N/A
OPA1	2	N/A	N/A	N/A	N/A	N/A	-6.535	N/A	-6.527	-5.821	-6.905	N/A	N/A	N/A	N/A	N/A	N/A	N/A
P2RX1	2	N/A	N/A	N/A	N/A	5.715	6.184	N/A	7.267	N/A	6.621	N/A	N/A	N/A	N/A	N/A	N/A	N/A
CpG ODN 10104	2	N/A	N/A	N/A	N/A	N/A	6.333	N/A	6.905	5.422	6.882	N/A	N/A	N/A	N/A	N/A	N/A	N/A
IL1B	1	N/A	N/A	N/A	N/A	N/A	6.172	N/A	6.359	6.047	6.417	N/A	N/A	N/A	N/A	N/A	N/A	0.522
TLR6	2	N/A	N/A	N/A	N/A	N/A	N/A	N/A	7.951	7.514	7.851	N/A	N/A	N/A	2.178	N/A	N/A	N/A
cyclic-di-AMP	2	N/A	N/A	N/A	N/A	N/A	6.03	N/A	7.276	6.03	6.143	N/A	N/A	N/A	N/A	N/A	N/A	N/A
NLRC4	2	N/A	N/A	N/A	N/A	N/A	6.12	N/A	6.35	5.259	6.693	N/A	N/A	N/A	1.043	N/A	N/A	N/A
NCSTN	1	N/A	N/A	N/A	N/A	-3.317	-3.051	-3.162	-3.606	-3.742	-3.606	N/A	N/A	N/A	N/A	-2.111	-2.828	N/A
IL6	1	N/A	N/A	N/A	N/A	5.02	5.756	N/A	5.506	4.123	4.417	N/A	N/A	0.585	N/A	N/A	N/A	N/A
TLR4	1	N/A	N/A	N/A	N/A	3.452	5.427	N/A	4.919	4	6.252	N/A	N/A	N/A	N/A	N/A	1.347	N/A
ABRAXAS2	2	N/A	N/A	N/A	N/A	5.093	5.027	N/A	5.427	4.318	5.356	N/A	N/A	N/A	N/A	N/A	N/A	N/A
IFN TYPE I RECEPTOR (complex)	2	N/A	N/A	N/A	N/A	3.538	N/A	N/A	7.362	6.9	4.727	N/A	N/A	N/A	2.654	N/A	N/A	N/A
LBP	2	N/A	N/A	N/A	N/A	N/A	N/A	N/A	8.348	7.49	7.056	N/A	N/A	N/A	2.209	N/A	N/A	N/A
Activated PPARG:RXRA	2	-3.047	-4.4	-6.128	N/A	-4.577	-4.665	N/A	N/A	N/A	N/A	N/A	N/A	N/A	N/A	2.263	N/A	N/A
GSR	2	N/A	N/A	N/A	N/A	N/A	6.053	N/A	5.738	5.336	6.901	N/A	N/A	N/A	0.962	N/A	N/A	N/A
IKBKG	1	N/A	N/A	3.71	N/A	3.71	4.082	N/A	3.962	3.545	3.78	N/A	0.535	N/A	N/A	1.633	N/A	N/A
1,2-dimethylhydrazine	2	N/A	N/A	N/A	-0.555	3.916	5.363	N/A	4.72	4.217	6.183	N/A	N/A	N/A	N/A	N/A	N/A	N/A
immethridine	1	N/A	N/A	-2.828	-0.447	-3.464	-4	-1.342	-4	-3.873	-4.359	N/A	N/A	N/A	N/A	N/A	N/A	-0.577
3-deoxy-2-octulosonic acid(2)-lipid A	2	N/A	N/A	N/A	N/A	N/A	5.897	N/A	7.056	6.277	5.643	N/A	N/A	N/A	N/A	N/A	N/A	N/A
cystamine	2	N/A	N/A	N/A	-1.808	-4.619	-3.775	N/A	-5.166	-4.621	-4.533	N/A	N/A	N/A	-0.324	N/A	N/A	N/A
PLX5622	2	N/A	N/A	-1	N/A	-4.371	-3.064	-3.157	-3.2	-3.101	-1.627	N/A	N/A	N/A	N/A	-2.343	-2.887	N/A
CITED2	2	N/A	N/A	N/A	N/A	N/A	-8.182	N/A	-8.971	N/A	-7.559	N/A	N/A	N/A	N/A	N/A	N/A	N/A
ruboxistaurin	2	N/A	N/A	N/A	N/A	N/A	-5.662	-2.6	-4.648	-5.091	-6.677	N/A	N/A	N/A	N/A	N/A	N/A	N/A
BHLHE40	1	N/A	N/A	N/A	N/A	N/A	6.713	N/A	6.607	4.867	6.456	N/A	N/A	N/A	N/A	N/A	N/A	N/A
HIVEP1	2	N/A	N/A	N/A	N/A	N/A	-6.053	N/A	-6.455	-5.443	-6.647	N/A	N/A	N/A	N/A	N/A	N/A	N/A
IRAK2	2	N/A	N/A	N/A	N/A	N/A	7.12	4.082	N/A	6.124	7.188	N/A	N/A	N/A	N/A	N/A	N/A	N/A
LTBR	2	N/A	N/A	N/A	N/A	7.084	9.003	N/A	N/A	N/A	8.416	N/A	N/A	N/A	N/A	N/A	N/A	N/A
SIGIRR	2	N/A	N/A	N/A	N/A	N/A	-7.184	N/A	N/A	-6.188	-7.633	N/A	N/A	N/A	-0.985	N/A	-2.5	N/A
NDUFB2	2	N/A	N/A	N/A	N/A	N/A	4.825	N/A	7.861	6.128	5.661	N/A	N/A	N/A	N/A	N/A	N/A	N/A
IKBKB	1	N/A	N/A	N/A	N/A	4.529	4.627	N/A	3.355	4.902	4.899	N/A	N/A	N/A	N/A	2.137	N/A	N/A
PRN694	2	N/A	N/A	N/A	N/A	N/A	-6.343	N/A	-6.325	-5.103	-5.33	N/A	N/A	N/A	N/A	N/A	N/A	1.347
IRF3	2	N/A	N/A	N/A	N/A	N/A	N/A	N/A	9.359	8.068	7.01	N/A	N/A	N/A	N/A	N/A	N/A	N/A
TNF (family)	1	N/A	N/A	2.837	N/A	3.138	5.209	N/A	4.707	N/A	4.747	N/A	1.886	N/A	1.886	N/A	N/A	N/A
NR1H2,3:RXR:NR1H2,3 ligand:APOC1 gene	2	N/A	N/A	-2.654	-2.058	-3.286	-3.474	-2.2	-3.159	-2.832	-2.626	N/A	N/A	-2.101	N/A	N/A	N/A	N/A
OM 174 lipid	2	N/A	N/A	N/A	N/A	3.727	4.648	N/A	5.612	3.394	5.345	N/A	N/A	N/A	N/A	N/A	1.521	N/A
HARS1	2	N/A	N/A	N/A	N/A	3.727	4.648	N/A	5.612	3.394	5.345	N/A	N/A	N/A	N/A	N/A	1.521	N/A
interferon beta-1a	2	N/A	N/A	N/A	N/A	2.287	4.355	N/A	7.05	6.021	4.525	N/A	N/A	N/A	N/A	N/A	N/A	N/A
SETX	3	N/A	N/A	N/A	N/A	N/A	N/A	N/A	-9.409	-7.808	-6.894	N/A	N/A	N/A	N/A	N/A	N/A	N/A
DHX58	2	N/A	N/A	N/A	N/A	N/A	N/A	N/A	-8.827	-7.484	-7.633	N/A	N/A	N/A	N/A	N/A	N/A	N/A
fenamic acid	2	N/A	N/A	N/A	N/A	2.746	4.426	1.508	4.131	3.71	4.491	N/A	N/A	1.706	N/A	1.225	N/A	N/A
TRIM13	2	N/A	N/A	N/A	N/A	N/A	5.46	N/A	7.486	5.392	5.6	N/A	N/A	N/A	N/A	N/A	N/A	N/A
HRG	1	N/A	N/A	2.828	N/A	2.828	2.887	1.633	2.887	3.317	2.309	N/A	N/A	N/A	N/A	3	2.236	N/A
Tlr13	2	N/A	N/A	N/A	N/A	N/A	N/A	N/A	7.924	7.14	7.247	N/A	N/A	N/A	1.549	N/A	N/A	N/A
origanum majorana extract	2	N/A	N/A	N/A	N/A	-5.259	N/A	N/A	-5.17	-5.166	-5.17	N/A	N/A	N/A	N/A	-3.046	N/A	N/A
Tlr12	2	N/A	N/A	N/A	N/A	N/A	N/A	N/A	7.924	7.14	7.18	N/A	N/A	N/A	1.549	N/A	N/A	N/A
S-(2,3-bispalmitoyloxypropyl)-cysteine-GDPKHPKSF	2	N/A	N/A	N/A	N/A	N/A	5.738	N/A	5.893	5.5	6.567	N/A	N/A	N/A	N/A	N/A	N/A	N/A
malonyl-coenzyme A	2	-3.054	-3.772	-4.667	-4.315	N/A	N/A	N/A	N/A	N/A	N/A	N/A	N/A	N/A	N/A	3.307	4.564	N/A
DOK3	2	N/A	N/A	N/A	N/A	N/A	-6.254	N/A	N/A	-5.75	-6.813	N/A	-3	N/A	-1.778	N/A	N/A	N/A
LIPA	1	-1.633	N/A	N/A	N/A	-3	-2.982	-2.333	-3.357	-2.357	-2.183	N/A	N/A	N/A	N/A	-2.496	-3.207	N/A
GUCY1B1	1	-0.243	N/A	-1.807	N/A	-1.342	-3	-2.714	-2.84	-2.309	-3.742	N/A	N/A	N/A	N/A	-2.138	-2.111	-1.265
phenylbutazone	2	N/A	N/A	N/A	N/A	-3	-4.856	N/A	-3.92	-4.098	-5.099	N/A	-1.905	N/A	-0.63	N/A	N/A	N/A
PKN3	2	N/A	N/A	N/A	N/A	N/A	5.658	N/A	5.821	5.75	6.277	N/A	N/A	N/A	N/A	N/A	N/A	N/A
JAG2	2	N/A	N/A	N/A	N/A	-2.858	-2.263	-3.051	-4.2	-4.382	-4	N/A	-1.8	N/A	-0.943	N/A	N/A	N/A
CpG ODN 1585	2	N/A	N/A	N/A	N/A	N/A	5.898	N/A	6.425	5.096	6.062	N/A	N/A	N/A	N/A	N/A	N/A	N/A
gallium nitrate	2	N/A	N/A	N/A	N/A	N/A	-5.723	N/A	-6.115	-5.57	-6.047	N/A	N/A	N/A	N/A	N/A	N/A	N/A
imiquimod	2	N/A	N/A	N/A	N/A	N/A	7.484	N/A	8.292	N/A	7.645	N/A	N/A	N/A	N/A	N/A	N/A	N/A
E. coli B5 lipopolysaccharide	2	N/A	N/A	N/A	N/A	N/A	N/A	N/A	7.754	6.957	8.695	N/A	N/A	N/A	N/A	N/A	N/A	N/A
IFNA4	2	N/A	N/A	N/A	N/A	4.492	N/A	3.787	N/A	6.621	7.188	N/A	N/A	N/A	1.212	N/A	N/A	N/A
PKMYT1	2	N/A	N/A	N/A	N/A	N/A	5.657	N/A	5.821	5.588	6.203	N/A	N/A	N/A	N/A	N/A	N/A	N/A
hexachlorobenzene	1	1	1.667	N/A	N/A	3.464	3.464	N/A	4.123	3.162	3.317	N/A	N/A	N/A	N/A	3.051	N/A	N/A
isosorbide dinitrate	2	N/A	N/A	N/A	N/A	-2.414	-4.382	-2.668	-4.426	-3.838	-4.426	N/A	N/A	N/A	N/A	N/A	-1.091	N/A
magnesium sulfate	2	N/A	N/A	N/A	N/A	N/A	-5.661	N/A	-5.815	-5.25	-6.496	N/A	N/A	N/A	N/A	N/A	N/A	N/A
NR1H2,3:RXR:NR1H2,3 ligand:ANGPTL3 gene	2	N/A	N/A	-3.063	-1.915	-3.606	-3.576	N/A	-3.266	-2.832	-2.734	N/A	N/A	-2.213	N/A	N/A	N/A	N/A
NR1H2,3:RXR:NR1H2,3 ligand:ARL4C gene	2	N/A	N/A	-3.063	-1.915	-3.606	-3.576	N/A	-3.266	-2.832	-2.734	N/A	N/A	-2.213	N/A	N/A	N/A	N/A
NR1H2,3:RXR:NR1H2,3 ligand:APOC2 gene	2	N/A	N/A	-3.063	-1.915	-3.606	-3.576	N/A	-3.266	-2.832	-2.734	N/A	N/A	-2.213	N/A	N/A	N/A	N/A
NR1H3 gene:LXR:RXR:LXR ligands	2	N/A	N/A	-3.063	-1.915	-3.606	-3.576	N/A	-3.266	-2.832	-2.734	N/A	N/A	-2.213	N/A	N/A	N/A	N/A
NR1H2,3:RXR:NR1H2,3 ligand:ABCG5 gene	2	N/A	N/A	-3.063	-1.915	-3.606	-3.576	N/A	-3.266	-2.832	-2.734	N/A	N/A	-2.213	N/A	N/A	N/A	N/A
NR1H2,3:RXR:NR1H2,3 ligand:MYLIP gene	2	N/A	N/A	-3.063	-1.915	-3.606	-3.576	N/A	-3.266	-2.832	-2.734	N/A	N/A	-2.213	N/A	N/A	N/A	N/A
NR1H2,3:RXR:NR1H2,3 ligand:EEPD1 gene	2	N/A	N/A	-3.063	-1.915	-3.606	-3.576	N/A	-3.266	-2.832	-2.734	N/A	N/A	-2.213	N/A	N/A	N/A	N/A
NR1H2,3:RXR:NR1H2,3 ligand:ABCG8 gene	2	N/A	N/A	-3.063	-1.915	-3.606	-3.576	N/A	-3.266	-2.832	-2.734	N/A	N/A	-2.213	N/A	N/A	N/A	N/A
NR1H2,3:RXR:NR1H2,3 ligand:APOC4 gene	2	N/A	N/A	-3.063	-1.915	-3.606	-3.576	N/A	-3.266	-2.832	-2.734	N/A	N/A	-2.213	N/A	N/A	N/A	N/A
TLR1	2	N/A	N/A	N/A	N/A	N/A	N/A	N/A	7.786	6.667	6.931	N/A	N/A	N/A	1.802	N/A	N/A	N/A
clioquinol	2	N/A	N/A	N/A	N/A	N/A	-5.738	N/A	-5.893	-5	-6.496	N/A	N/A	N/A	N/A	N/A	N/A	N/A
bezafibrate	2	0.075	-4.388	-4.787	-2.54	N/A	-2.746	N/A	N/A	N/A	N/A	N/A	N/A	-3.637	N/A	2.942	N/A	-2
pterostilbene	2	N/A	N/A	N/A	N/A	N/A	-6.582	-4.454	N/A	-5.747	-6.327	N/A	N/A	N/A	N/A	N/A	N/A	N/A
RGFP966	2	N/A	N/A	N/A	N/A	-2.309	-4.064	N/A	-6.485	-5.196	-3.81	N/A	N/A	N/A	-1.151	N/A	N/A	N/A
CD44	1	N/A	N/A	N/A	N/A	4.642	4.333	2.673	N/A	4.315	4.352	N/A	N/A	N/A	2.683	N/A	N/A	N/A
NR1H2,3:RXR:NR1H2,3 ligand:APOD gene	2	N/A	N/A	-3.063	-1.915	-3.606	-3.474	N/A	-3.266	-2.832	-2.626	N/A	N/A	-2.213	N/A	N/A	N/A	N/A
salmonella minnesota R595 lipopolysaccharides	1	N/A	N/A	N/A	2.496	N/A	5	N/A	5.292	4.69	5.385	N/A	N/A	N/A	N/A	N/A	N/A	N/A
BET (family)	2	N/A	N/A	N/A	N/A	5.432	6.902	N/A	N/A	4.8	5.727	N/A	N/A	N/A	N/A	N/A	N/A	N/A
IGBP1	1	-3.153	-3.464	-2.53	-3	N/A	-3.464	N/A	N/A	N/A	N/A	N/A	N/A	N/A	N/A	3	4.243	N/A
IL1A	1	N/A	N/A	N/A	N/A	N/A	5.947	N/A	6.193	5.24	5.337	N/A	N/A	N/A	N/A	N/A	N/A	N/A
fasudil	2	N/A	N/A	N/A	N/A	-6.011	N/A	N/A	-6.338	-4.426	-5.571	N/A	N/A	-0.191	-0.11	N/A	N/A	N/A
NFKB1, NFKB2:RELA	2	N/A	N/A	N/A	1.342	4.296	5.267	N/A	5.08	N/A	4.837	N/A	N/A	N/A	1.809	N/A	N/A	N/A
MLN120B	2	N/A	N/A	N/A	N/A	N/A	-5.563	N/A	-5.468	-5.259	-6.328	N/A	N/A	N/A	N/A	N/A	N/A	N/A
AMH	2	N/A	N/A	N/A	N/A	N/A	N/A	N/A	7.463	6.51	6.901	N/A	N/A	N/A	1.692	N/A	N/A	N/A
MARCHF2	2	N/A	N/A	-3.8	N/A	N/A	-5.048	N/A	-4.642	N/A	-4.564	N/A	-1.789	N/A	-0.688	-2	N/A	N/A
ZC3HAV1	2	N/A	N/A	N/A	N/A	N/A	N/A	N/A	8.135	6.791	7.571	N/A	N/A	N/A	N/A	N/A	N/A	N/A
icilin	3	N/A	N/A	N/A	N/A	-5.171	-4.25	N/A	-3.677	-4.899	-4.464	N/A	N/A	N/A	N/A	N/A	N/A	N/A
NOS2	1	0.365	N/A	1.877	-1.091	N/A	3.053	-0.471	3.266	3	4	2.121	1.46	0.898	0.816	N/A	N/A	N/A
lipoteichoic acid	2	N/A	N/A	N/A	N/A	N/A	8.03	N/A	N/A	6.156	8.219	N/A	N/A	N/A	N/A	N/A	N/A	N/A
EBF2, EBF2:Blnc1 lncRNA:HNRNPU, Activated PPARG:RXRA:PPARA gene	2	-2.313	-4.017	-5.959	N/A	-4.199	-3.946	N/A	N/A	N/A	N/A	N/A	N/A	N/A	N/A	1.947	N/A	N/A
ZFA-fmk	2	N/A	N/A	N/A	N/A	N/A	-5.347	N/A	-5.582	-4.99	-5.742	N/A	N/A	N/A	-0.714	N/A	N/A	N/A
mono-(2-ethylhexyl)phthalate	1	-2.236	-3.53	-4.352	-2.357	N/A	N/A	N/A	N/A	N/A	N/A	N/A	N/A	N/A	N/A	4.95	4.95	N/A
LYMPHOTOXIN (complex)	2	N/A	N/A	N/A	N/A	N/A	6.89	N/A	N/A	6.35	7.379	N/A	N/A	N/A	1.753	N/A	N/A	N/A
CBP/IRF1/IRF8/SPI1 (complex)	2	N/A	N/A	N/A	N/A	N/A	5.578	N/A	4.638	5.431	5.657	N/A	1.043	N/A	N/A	N/A	N/A	N/A
CD14	2	N/A	N/A	N/A	N/A	N/A	7.159	N/A	7.073	N/A	8.092	N/A	N/A	N/A	N/A	N/A	N/A	N/A
bleomycin	1	N/A	N/A	N/A	N/A	4.715	4.202	N/A	4.128	3.683	5.181	N/A	N/A	-0.152	N/A	N/A	N/A	0.258
CpG ODN 1668	2	N/A	N/A	N/A	N/A	N/A	N/A	N/A	7.976	6.825	7.5	N/A	N/A	N/A	N/A	N/A	N/A	N/A
CLCF1	1	3.578	N/A	N/A	3.873	3.162	3.606	N/A	N/A	N/A	N/A	N/A	N/A	N/A	N/A	-3.464	-4.6	N/A
triamterene	1	1.698	0.905	N/A	N/A	2.887	3.606	N/A	4.243	2.53	3.464	N/A	N/A	N/A	N/A	2.887	N/A	N/A
1-heptanol	3	N/A	N/A	N/A	N/A	N/A	-7.889	N/A	-7.099	N/A	-7.21	N/A	N/A	N/A	N/A	N/A	N/A	N/A
NLRX1	2	N/A	N/A	N/A	N/A	N/A	-4.811	N/A	-5.439	-5.378	-6.468	N/A	N/A	N/A	N/A	N/A	N/A	N/A
laquinimod	1	N/A	N/A	N/A	0.832	3.606	2	2.53	N/A	3.742	3.873	N/A	2.138	N/A	3.357	N/A	N/A	N/A
CITED2	1	N/A	N/A	N/A	N/A	N/A	-5.657	N/A	-6.301	-4.596	-5.516	N/A	N/A	N/A	N/A	N/A	N/A	N/A
MAP4K4	1	3.212	N/A	4.796	N/A	N/A	3.638	N/A	N/A	N/A	N/A	N/A	N/A	N/A	N/A	-3.411	-4.146	2.828
IL12 RECEPTOR (complex)	2	N/A	N/A	N/A	N/A	N/A	N/A	N/A	7.664	6.901	6.605	N/A	N/A	N/A	0.798	N/A	N/A	N/A
3-hydroxykynurenamine	2	N/A	N/A	N/A	N/A	N/A	-4.664	N/A	-6.866	-5.417	-4.982	N/A	N/A	N/A	N/A	N/A	N/A	N/A
E. coli B5 lipopolysaccharide	1	N/A	N/A	N/A	N/A	N/A	6.112	N/A	N/A	5.657	5.603	N/A	N/A	4.542	N/A	N/A	N/A	N/A
saturated fatty acid	2	N/A	N/A	N/A	N/A	N/A	7	N/A	N/A	5.346	7.256	N/A	N/A	N/A	0.918	N/A	1.376	N/A
CSF1	1	N/A	N/A	0.522	N/A	3.363	3.812	2.558	3.96	3.395	4.221	N/A	N/A	N/A	N/A	N/A	N/A	N/A
BMAL1:CLOCK,NPAS2:BHLHE40 gene	3	N/A	N/A	N/A	N/A	N/A	6.462	N/A	5.596	4.773	4.996	N/A	N/A	N/A	N/A	N/A	N/A	N/A
CLPP	1	5.096	3.638	3.606	N/A	N/A	N/A	N/A	N/A	N/A	N/A	N/A	N/A	N/A	N/A	-4.379	-5	N/A
TAB2	2	N/A	N/A	N/A	N/A	N/A	6.308	4.093	N/A	5.55	N/A	N/A	3.138	N/A	2.586	N/A	N/A	N/A
IFNA1/IFNA13	2	N/A	N/A	N/A	1.526	N/A	N/A	4.714	N/A	6.529	7.158	-0.149	N/A	N/A	1.499	N/A	N/A	N/A
CSF3	1	N/A	N/A	N/A	N/A	4.642	3.667	N/A	2.401	3.53	3.888	N/A	N/A	N/A	N/A	N/A	3.441	N/A
FOXC1	2	N/A	N/A	N/A	N/A	N/A	6.464	N/A	N/A	6.893	6.567	N/A	N/A	N/A	1.549	N/A	N/A	N/A
ESRRA:PPARG1CA:RUNX2 gene	2	-2.882	-2.183	-3.85	-0.819	N/A	N/A	N/A	N/A	N/A	N/A	N/A	0.882	N/A	2.194	3.882	4.77	N/A
FCER2	2	N/A	N/A	N/A	0.593	N/A	6.708	N/A	N/A	6.325	7.748	N/A	N/A	N/A	N/A	N/A	N/A	N/A
CACTIN	2	N/A	N/A	N/A	N/A	N/A	N/A	N/A	-7.764	-6.574	-7.002	N/A	N/A	N/A	N/A	N/A	N/A	N/A
FKBP10	1	N/A	N/A	N/A	N/A	-5.099	-4.264	N/A	N/A	-2.887	-3.578	N/A	0.707	N/A	-0.632	-2.5	N/A	-1.633
TNIP1	2	N/A	N/A	N/A	N/A	N/A	-6.736	N/A	N/A	-6.14	-7.526	N/A	N/A	N/A	-0.882	N/A	N/A	N/A
SARM1	2	N/A	N/A	N/A	N/A	N/A	N/A	N/A	-7.538	-6.671	-5.963	N/A	N/A	N/A	-1.1	N/A	N/A	N/A
AGTR1	2	N/A	N/A	N/A	N/A	N/A	5.297	N/A	6.489	4.308	5.167	N/A	N/A	N/A	N/A	N/A	N/A	N/A
TEC	2	N/A	N/A	N/A	N/A	4.064	5.051	N/A	4.859	2.593	4.672	N/A	N/A	N/A	N/A	N/A	N/A	N/A
BST2	2	N/A	N/A	N/A	N/A	4.341	3.962	N/A	4.714	3.775	4.444	N/A	N/A	N/A	N/A	N/A	N/A	N/A
Hbb-b2	1	N/A	N/A	N/A	N/A	3.357	3.873	2.236	4	3.742	4	N/A	N/A	N/A	N/A	N/A	N/A	N/A
neuromelanin	2	N/A	N/A	N/A	N/A	3.111	4.064	N/A	5.166	3.266	4.817	N/A	N/A	N/A	N/A	N/A	0.781	N/A
anakinra	2	N/A	N/A	N/A	N/A	N/A	-7.108	N/A	N/A	-6.67	-7.424	N/A	N/A	N/A	N/A	N/A	N/A	N/A
IMMT	2	N/A	N/A	N/A	N/A	N/A	-6.174	N/A	N/A	-6.351	-7.059	N/A	N/A	N/A	-1.279	N/A	N/A	-0.333
PARP9	2	N/A	N/A	N/A	N/A	N/A	N/A	N/A	7.538	7.344	6.29	N/A	N/A	N/A	N/A	N/A	N/A	N/A
PDCD1	2	N/A	N/A	N/A	N/A	N/A	N/A	N/A	-8.567	-6.276	-6.273	N/A	N/A	N/A	N/A	N/A	N/A	N/A
CCL2	2	N/A	N/A	N/A	N/A	N/A	N/A	3.198	5.317	5.347	7.17	N/A	N/A	N/A	N/A	N/A	N/A	N/A
BRD4	1	N/A	N/A	N/A	N/A	4.226	4.218	N/A	4.382	4.315	3.888	N/A	N/A	N/A	N/A	N/A	N/A	N/A
TPH1 gene:EGR1	2	N/A	N/A	N/A	N/A	5.303	N/A	N/A	5.376	4.333	5.013	N/A	N/A	N/A	1	N/A	N/A	N/A
gentamicin C	1	1.291	1.265	N/A	N/A	2.714	3.464	N/A	4.123	2.111	3.317	N/A	N/A	N/A	N/A	2.714	N/A	N/A
propionyl-L-carnitine	2	N/A	N/A	-2.858	0.784	-1.347	-2.611	0.894	-2.887	-3.182	-3.363	N/A	-1.633	-1.029	-0.378	N/A	N/A	N/A
TSPO	1	N/A	N/A	2.673	3.162	3.638	2.496	N/A	3.207	3.051	2.673	N/A	N/A	N/A	N/A	N/A	N/A	N/A
NOTCH (family)	1	N/A	N/A	N/A	N/A	-2.828	-2.449	N/A	-4.025	-3.838	-4.158	N/A	-2.294	N/A	-1.291	N/A	N/A	N/A
IL23A	2	N/A	N/A	N/A	N/A	N/A	7.455	N/A	7.046	N/A	6.345	N/A	N/A	N/A	N/A	N/A	N/A	N/A
UNC13D	2	N/A	N/A	N/A	N/A	N/A	-6.11	N/A	-7.985	N/A	-6.742	N/A	N/A	N/A	N/A	N/A	N/A	N/A
alvelestat	3	N/A	N/A	N/A	N/A	N/A	N/A	N/A	-6.158	-5.678	-7.857	N/A	N/A	N/A	-1.127	N/A	N/A	N/A
TEAD1	1	-4.243	-3.9	-4.747	-1.091	N/A	N/A	N/A	N/A	N/A	N/A	N/A	N/A	N/A	N/A	2.502	4.32	N/A
NRIP1:NR1H2,3:RXR:NR1H2,3 ligand:FASN gene	2	N/A	N/A	-2.626	N/A	-3.371	-3.586	-2.556	-3.151	N/A	N/A	N/A	N/A	-2.81	N/A	-2.032	N/A	-0.655
SNAPIN	2	N/A	N/A	N/A	N/A	N/A	N/A	N/A	-6.833	-6.225	-5.662	N/A	N/A	N/A	-2.021	N/A	N/A	N/A
CSF3R gene:SPI1:CEPBA dimer:DEK	2	N/A	N/A	N/A	N/A	3.883	4.391	N/A	N/A	5.252	5.115	N/A	N/A	-2.066	N/A	N/A	N/A	N/A
Sn50 peptide	2	N/A	N/A	N/A	N/A	N/A	-6.875	N/A	N/A	-6.609	-7.18	N/A	N/A	N/A	N/A	N/A	N/A	N/A
DHX9	2	N/A	N/A	N/A	N/A	N/A	5.681	N/A	8.043	N/A	6.928	N/A	N/A	N/A	N/A	N/A	N/A	N/A
UBQLN1	2	N/A	N/A	N/A	N/A	N/A	-5.378	N/A	-6.037	-4.185	-5	N/A	N/A	N/A	N/A	N/A	N/A	N/A
PTC-209	1	-1.5	-1.414	N/A	1.732	-3.464	N/A	3.317	N/A	N/A	N/A	-2.714	2.714	N/A	2.714	-1	N/A	N/A
MMP9	1	N/A	N/A	1.528	N/A	3.024	2.268	1.155	1.976	2.556	2.828	N/A	N/A	N/A	-2.183	3	N/A	N/A
tesaglitazar	2	-0.359	-3.255	-4.638	N/A	N/A	-1.565	N/A	N/A	N/A	N/A	N/A	N/A	N/A	N/A	4.061	4.636	-1.976
EBF2, EBF2:Blnc1 lncRNA:HNRNPU, Activated PPARG:RXRA:UCP1 gene	2	-2.672	N/A	-6.111	N/A	-4.636	-4.899	N/A	N/A	N/A	N/A	N/A	N/A	N/A	N/A	2.152	N/A	N/A
AcPhe(ornithine-Pro-cyclohexylamine-Trp-Arg)	2	N/A	N/A	-3.9	N/A	-3.053	-4.004	N/A	-3.138	-2.6	-3.772	N/A	N/A	N/A	N/A	N/A	N/A	N/A
resiniferatoxin	2	N/A	N/A	N/A	N/A	N/A	-7.06	N/A	N/A	-5.742	-6.669	N/A	N/A	N/A	-0.97	N/A	N/A	N/A
2-bromoethylamine	1	N/A	1.414	3	N/A	2.714	3.317	N/A	4.123	2.53	3.317	N/A	N/A	N/A	N/A	N/A	N/A	N/A
imipramine blue	2	N/A	N/A	N/A	N/A	-6.794	-6.042	N/A	N/A	N/A	-6.496	N/A	N/A	N/A	-1.033	N/A	N/A	N/A
AGN194204	1	1.414	N/A	N/A	N/A	1.279	2.785	3.051	2.556	3.266	3.4	N/A	N/A	N/A	N/A	2.6	N/A	N/A
erythromycin	2	N/A	N/A	N/A	N/A	N/A	N/A	N/A	-7.348	-6.29	-6.696	N/A	N/A	N/A	N/A	N/A	N/A	N/A
TYA-018	1	-2.194	-2.466	-3.893	-1.279	N/A	N/A	2.496	N/A	N/A	N/A	-1.155	N/A	N/A	N/A	2.117	4.7	N/A
chrysotile asbestos	1	N/A	N/A	2.646	N/A	2.646	N/A	2.236	2.496	3	3.162	N/A	N/A	N/A	2.449	1.633	N/A	N/A
SHP (family)	2	N/A	N/A	N/A	-1.225	N/A	-4.111	-2.357	-4.111	-3.536	-3.452	N/A	N/A	-0.87	0.6	N/A	N/A	N/A
Ren2	2	N/A	N/A	N/A	1.279	3.43	2.744	1	2.402	3.087	3.244	N/A	N/A	N/A	N/A	3.053	N/A	N/A
TRPV4	1	N/A	N/A	N/A	2.828	3.606	4	N/A	3.317	2.714	3.771	N/A	N/A	N/A	N/A	N/A	N/A	N/A
aleglitazar	2	-0.359	-3.255	-4.638	N/A	N/A	-1.565	N/A	N/A	N/A	N/A	N/A	N/A	N/A	N/A	4.061	4.371	-1.976
DUT	2	0.359	3.255	4.638	N/A	N/A	1.565	N/A	N/A	N/A	N/A	N/A	N/A	N/A	N/A	-4.061	-4.371	1.976
isohumulone	2	-0.359	-3.255	-4.638	N/A	N/A	-1.565	N/A	N/A	N/A	N/A	N/A	N/A	N/A	N/A	4.061	4.371	-1.976
reglitazar	2	-0.359	-3.255	-4.638	N/A	N/A	-1.565	N/A	N/A	N/A	N/A	N/A	N/A	N/A	N/A	4.061	4.371	-1.976
IRF8	2	N/A	N/A	N/A	N/A	N/A	5.409	N/A	4.138	4.6	4.798	N/A	1.053	N/A	-0.224	N/A	N/A	N/A
SLC27A2	1	3.464	2.887	3	N/A	N/A	N/A	N/A	N/A	N/A	N/A	N/A	N/A	3	N/A	-4.123	-3.742	N/A
OSBP	2	N/A	N/A	2.887	N/A	4.426	N/A	N/A	7.02	5.84	N/A	N/A	N/A	N/A	N/A	N/A	N/A	N/A
WDFY1	2	N/A	N/A	N/A	N/A	N/A	N/A	N/A	7.407	6.04	6.719	N/A	N/A	N/A	N/A	N/A	N/A	N/A
ETV7	2	N/A	N/A	N/A	N/A	-4.036	-4.503	N/A	-3.713	-3.91	-3.916	N/A	N/A	N/A	N/A	N/A	N/A	N/A
Saa1/Saa2	2	N/A	N/A	N/A	N/A	N/A	4.708	N/A	5.455	4.313	5.581	N/A	N/A	N/A	N/A	N/A	N/A	N/A
PNPLA2	1	-3.5	-3.357	-3.742	N/A	N/A	N/A	-1.897	N/A	N/A	N/A	N/A	N/A	-2.138	N/A	2.858	2.558	N/A
CTSK	2	N/A	N/A	1.177	N/A	3.55	2.795	1.069	2.343	2.795	3.162	N/A	N/A	N/A	N/A	3.157	N/A	N/A
pirinixic acid	1	1.162	-2.466	-2.53	N/A	N/A	N/A	1.279	N/A	N/A	N/A	N/A	N/A	-3.111	N/A	4.811	4.644	N/A
PSMB11	1	N/A	N/A	N/A	2	-2.646	-4.6	-2.53	-4.264	N/A	-3.962	N/A	N/A	N/A	N/A	N/A	N/A	N/A
KDM5A	1	2.626	N/A	2.2	-2.449	N/A	N/A	-3.273	N/A	N/A	N/A	2.887	N/A	N/A	-3.9	N/A	-2.646	N/A
estriol	1	N/A	N/A	N/A	-2.121	-2.887	-2.84	N/A	-2.496	-2.887	-3.9	N/A	N/A	N/A	-2.828	N/A	N/A	N/A
CD200R1	2	N/A	N/A	N/A	N/A	N/A	N/A	N/A	-5.371	-6.09	-6.803	N/A	N/A	N/A	-1.627	N/A	N/A	N/A
phenylbutazone	1	2.138	0.333	2.53	N/A	2.309	N/A	N/A	4	2.53	2.714	N/A	N/A	N/A	N/A	3.317	N/A	N/A
tosyllysine chloromethyl ketone	2	N/A	N/A	N/A	N/A	-3.597	-4.825	N/A	-3.732	-2.945	-4.734	N/A	N/A	N/A	N/A	N/A	N/A	N/A
SAMHD1	2	N/A	N/A	N/A	N/A	N/A	-5.672	N/A	-7.264	N/A	-6.89	N/A	N/A	N/A	N/A	N/A	N/A	N/A
pregna-4,17-diene-3,16-dione	2	N/A	N/A	N/A	N/A	N/A	-4.04	N/A	-6.668	-4.472	-4.61	N/A	N/A	N/A	N/A	N/A	N/A	N/A
IL17RA	1	N/A	N/A	N/A	1.667	2.714	3.051	N/A	N/A	2.673	3	N/A	1.89	N/A	2.646	2.121	N/A	N/A
vancomycin	1	2.402	1.976	2.475	N/A	2.353	0.87	1.604	2.611	1.961	1.461	N/A	N/A	N/A	N/A	2.043	N/A	N/A
eicosanoid	2	-0.359	-3.255	-4.364	N/A	N/A	-1.444	N/A	N/A	N/A	N/A	N/A	N/A	N/A	N/A	4.146	4.202	-1.976
13-hydroxyoctadecadienoic acid	2	-0.359	-3.255	-4.364	N/A	N/A	-1.444	N/A	N/A	N/A	N/A	N/A	N/A	N/A	N/A	4.146	4.202	-1.976
puromycin aminonucleoside	1	1.461	1.291	3	N/A	3.5	4.123	N/A	4.359	N/A	N/A	N/A	N/A	-0.5	N/A	1.5	N/A	N/A
BMP type I receptor kinase inhibitor compound A	3	N/A	N/A	N/A	N/A	N/A	-4.796	N/A	-5.149	-5.267	-4.252	N/A	N/A	N/A	0.254	N/A	N/A	N/A
Mn2+	2	N/A	N/A	N/A	N/A	N/A	6.158	N/A	N/A	6.037	6.533	N/A	N/A	N/A	0.943	N/A	N/A	N/A
bezafibrate	1	-1.789	-3.207	-2.683	-1.732	N/A	N/A	N/A	N/A	N/A	N/A	N/A	N/A	-2.558	N/A	3.674	4.025	N/A
1,2-dioleoyloxy-3-(trimethylammonium)propane	2	N/A	N/A	N/A	N/A	N/A	5.217	N/A	5.308	4.017	5.126	N/A	N/A	N/A	N/A	N/A	N/A	N/A
9-hydroxyoctadecadienoic acid	2	-0.359	-3.255	-4.364	N/A	N/A	-1.342	N/A	N/A	N/A	N/A	N/A	N/A	N/A	N/A	4.146	4.202	-1.976
pyrrolidine dithiocarbamate	1	N/A	N/A	N/A	-1.732	-3.3	-3.8	N/A	-3.411	-3.3	-4.082	N/A	N/A	N/A	N/A	N/A	N/A	N/A
DNMT3A	1	N/A	N/A	N/A	-2.982	N/A	1.3	-1.342	2.502	N/A	N/A	3.638	-3.9	N/A	-2.058	N/A	N/A	1.897
1,3-bis(4-hydroxyphenyl)-4-methyl-5-[4-(2-piperidinylethoxy)phenol]-1H-pyrazole	2	N/A	N/A	N/A	N/A	3.051	5.421	0.539	N/A	4.16	5.986	N/A	N/A	N/A	0.438	N/A	N/A	N/A
TFAM gene:NRF1:NRF2:PPARGC1A,PPRC1	2	-4.597	N/A	N/A	N/A	-3.81	N/A	2.744	N/A	N/A	N/A	N/A	N/A	N/A	N/A	3.212	5.196	N/A
SIX1	1	-1.915	N/A	N/A	-3.273	N/A	N/A	-4.583	N/A	N/A	N/A	3.162	-1.414	N/A	-3.024	N/A	2.138	N/A
IL17A	1	N/A	N/A	4.111	N/A	3.939	2.458	N/A	3.677	2.021	3.302	N/A	N/A	N/A	N/A	N/A	N/A	N/A
hyperforin	2	N/A	N/A	N/A	N/A	-5.232	N/A	N/A	-3.669	-4.587	-6.011	N/A	N/A	N/A	N/A	N/A	N/A	N/A
NAE1	2	N/A	N/A	N/A	N/A	-2.402	N/A	N/A	-4.025	-4.217	-3.464	N/A	-3.528	N/A	-1.859	N/A	N/A	N/A
zymosan A	2	N/A	N/A	N/A	3.202	N/A	5.047	N/A	N/A	4.636	5.899	N/A	N/A	N/A	0.687	N/A	N/A	N/A
cis-parinaric acid	2	N/A	N/A	-1.633	N/A	-3.053	-2.335	-1.387	-2.333	-2.828	-2.874	N/A	N/A	N/A	N/A	-3.024	N/A	N/A
trans paranaric acid	2	N/A	N/A	-1.633	N/A	-3.053	-2.335	-1.387	-2.333	-2.828	-2.874	N/A	N/A	N/A	N/A	-3.024	N/A	N/A
lamifiban	2	N/A	N/A	-1.633	N/A	-3.053	-2.335	-1.387	-2.333	-2.828	-2.874	N/A	N/A	N/A	N/A	-3.024	N/A	N/A
RNF11	2	N/A	N/A	N/A	N/A	N/A	6.114	N/A	N/A	5.528	6.932	N/A	N/A	N/A	0.885	N/A	N/A	N/A
NRIP1:NR1H3:RXR:NR1H3 ligand:PCK1 gene	2	N/A	N/A	-1.98	N/A	-3.286	-2.474	N/A	-3.159	-2.832	N/A	N/A	N/A	-2.213	N/A	-3.515	N/A	N/A
PERM1	2	-2.795	-2.668	-4.818	-1.287	N/A	N/A	N/A	N/A	N/A	N/A	N/A	N/A	N/A	N/A	2.951	4.927	N/A
FLG	2	N/A	N/A	N/A	-0.13	-3.976	-5.545	N/A	-4.088	N/A	-5.703	N/A	N/A	N/A	N/A	N/A	N/A	N/A
ZC3H12C	2	N/A	N/A	N/A	N/A	N/A	-3.571	N/A	-6.693	-5.126	-4.041	N/A	N/A	N/A	N/A	N/A	N/A	N/A
siponimod	1	N/A	N/A	N/A	N/A	-2.646	-3.317	-2.236	-3.606	-3	-2.714	N/A	N/A	N/A	N/A	N/A	-1.89	N/A
EGR1	1	N/A	N/A	N/A	2.668	4.6	4.226	N/A	N/A	3.78	4.11	N/A	N/A	N/A	N/A	N/A	N/A	N/A
metoclopramide	2	N/A	N/A	N/A	N/A	N/A	-5.347	N/A	N/A	-5.612	-6.231	N/A	N/A	N/A	-2.188	N/A	N/A	N/A
ABCA1gene:NR1H2,3:RXR:NCOR:GPS2:TBL1:HDAC3	2	N/A	N/A	N/A	N/A	-3.159	-4.032	N/A	-3.881	-3.394	-3.01	N/A	N/A	-1.861	N/A	N/A	N/A	N/A
AM 630	2	N/A	N/A	N/A	N/A	-5.105	-5.742	N/A	N/A	N/A	-5.939	N/A	-1.567	N/A	-0.973	N/A	N/A	N/A
GATA4:NKX2-5:HAND1 gene	2	N/A	N/A	N/A	4.158	N/A	N/A	2.4	N/A	N/A	N/A	-4.243	3.43	1.859	3.212	N/A	N/A	N/A
lipid A	1	N/A	N/A	N/A	N/A	3.317	4.359	N/A	3.638	3.464	4.472	N/A	N/A	N/A	N/A	N/A	N/A	N/A
mir-31 (includes others)	2	N/A	N/A	N/A	N/A	N/A	-5.55	N/A	N/A	-5.889	-6.602	N/A	N/A	N/A	-1.195	N/A	N/A	N/A
EBF2, EBF2:Blnc1 lncRNA:HNRNPU, Activated PPARG:RXRA:PRDM16 gene	2	-3.159	N/A	-5.927	N/A	-4.235	-4.196	N/A	N/A	N/A	N/A	N/A	N/A	N/A	N/A	1.703	N/A	N/A
INTERFERON ALPHA (family)	1	N/A	N/A	N/A	N/A	N/A	N/A	N/A	8.014	6.351	4.814	N/A	N/A	N/A	N/A	N/A	N/A	N/A
MM-589	1	-1.5	N/A	N/A	1.732	-3.464	N/A	3.317	N/A	N/A	N/A	-2.714	2.714	N/A	2.714	-1	N/A	N/A
nexrutine	2	N/A	N/A	N/A	N/A	-3.889	-5.545	N/A	-4.088	N/A	-5.63	N/A	N/A	N/A	N/A	N/A	N/A	N/A
2-amino-4,5,6,7-tetrabromo-1H-benzimidazole	2	N/A	N/A	N/A	N/A	-3.889	-5.545	N/A	-4.088	N/A	-5.63	N/A	N/A	N/A	N/A	N/A	N/A	N/A
PDZK1	2	N/A	N/A	N/A	N/A	N/A	-6.037	N/A	N/A	-5.68	-6.527	N/A	N/A	N/A	-0.866	N/A	N/A	N/A
ESRRG	1	1.543	N/A	N/A	2.837	N/A	N/A	3.3	N/A	N/A	N/A	-3.771	3.153	N/A	3.273	N/A	-1.213	N/A
TLR3	1	N/A	N/A	N/A	N/A	N/A	4.802	N/A	5.24	3.53	5.516	N/A	N/A	N/A	N/A	N/A	N/A	N/A
SRGN	1	N/A	N/A	N/A	N/A	2.53	N/A	N/A	3.464	3.771	3	N/A	3.317	N/A	3	N/A	N/A	N/A
resiquimod	1	N/A	N/A	N/A	N/A	2.611	4.522	N/A	3.96	3.55	4.427	N/A	N/A	N/A	N/A	N/A	N/A	N/A
ACACA	3	N/A	N/A	N/A	2.63	N/A	6.679	N/A	N/A	N/A	7.9	N/A	N/A	N/A	1.835	N/A	N/A	N/A
CPT1B	1	2.994	2.711	4.041	3.771	N/A	N/A	N/A	N/A	N/A	N/A	N/A	N/A	N/A	N/A	-1.46	-4.041	N/A
IRAK (family)	2	N/A	N/A	N/A	N/A	N/A	N/A	N/A	7.673	8.072	N/A	N/A	1.698	N/A	1.565	N/A	N/A	N/A
CLNK	2	N/A	N/A	N/A	N/A	3.9	4.2	N/A	2.982	3.638	4.264	N/A	N/A	N/A	N/A	N/A	N/A	N/A
vinpocetine	2	N/A	N/A	N/A	N/A	N/A	-6.047	N/A	-5.661	-5.908	N/A	N/A	N/A	N/A	-1.361	N/A	N/A	N/A
DNM1L	2	N/A	N/A	N/A	N/A	N/A	6.045	N/A	N/A	5.259	6.527	N/A	N/A	N/A	1.131	N/A	N/A	N/A
TGM2	1	N/A	N/A	N/A	N/A	N/A	N/A	2.324	4.914	5.196	4.6	N/A	N/A	N/A	N/A	N/A	1.886	N/A
TNFSF11	1	N/A	N/A	N/A	N/A	3.772	4.128	N/A	3.507	3.286	4.221	N/A	N/A	N/A	N/A	N/A	N/A	N/A
MPRIP	2	N/A	N/A	N/A	N/A	4.75	4.77	N/A	N/A	4.202	5.185	N/A	N/A	N/A	N/A	N/A	N/A	N/A
AIM2 INFLAMMASOME (complex)	2	N/A	N/A	N/A	N/A	N/A	6.236	N/A	N/A	6.118	6.549	N/A	N/A	N/A	N/A	N/A	N/A	N/A
PX-12	2	N/A	N/A	N/A	N/A	N/A	N/A	-1.016	-5.396	-4.536	-5.681	N/A	N/A	N/A	N/A	-2.209	N/A	N/A
MAFK	2	N/A	N/A	N/A	N/A	-3.578	-4.6	N/A	-2.837	-3.441	-4.379	N/A	N/A	N/A	N/A	N/A	N/A	N/A
CHI3L1	1	N/A	N/A	2.53	N/A	2.887	2.714	N/A	3.162	2.53	2.887	N/A	N/A	N/A	N/A	2.121	N/A	N/A
APOH	2	N/A	N/A	N/A	N/A	N/A	5.545	N/A	N/A	5.729	5.807	N/A	N/A	N/A	1.746	N/A	N/A	N/A
NKX3-2	2	N/A	N/A	N/A	N/A	N/A	4.371	N/A	N/A	5	4.811	N/A	1.225	N/A	1.134	2.271	N/A	N/A
IL18BP	2	N/A	N/A	N/A	N/A	N/A	-5.963	N/A	N/A	-5.598	-6.671	N/A	N/A	N/A	-0.577	N/A	N/A	N/A
USP22	1	N/A	N/A	N/A	N/A	2.683	3.962	2.324	3.273	2.858	3.674	N/A	N/A	N/A	N/A	N/A	N/A	N/A
BID	1	N/A	N/A	N/A	N/A	2.121	2.714	2.236	3.317	2.828	3.317	N/A	N/A	N/A	N/A	N/A	2.236	N/A
NPC1	1	-0.756	N/A	N/A	N/A	N/A	-2.837	-2.496	-2.694	-2.449	-2.294	N/A	N/A	N/A	N/A	-2.183	-3.051	N/A
ETV6-RUNX1	2	N/A	N/A	N/A	N/A	N/A	-6.128	N/A	-6.686	-5.939	N/A	N/A	N/A	N/A	N/A	N/A	N/A	N/A
SCGB1A1	2	N/A	N/A	N/A	N/A	N/A	-5.859	N/A	N/A	-6.215	-6.678	N/A	N/A	N/A	N/A	N/A	N/A	N/A
PLAUR	2	1.397	N/A	N/A	N/A	N/A	N/A	4.529	N/A	5.702	6.361	0.745	N/A	N/A	N/A	N/A	N/A	N/A
BRMS1	2	N/A	N/A	N/A	N/A	N/A	-5.98	N/A	N/A	-5.814	-6.935	N/A	N/A	N/A	N/A	N/A	N/A	N/A
ETS2	1	N/A	N/A	N/A	N/A	2.887	3	2.828	3.153	3.357	3.5	N/A	N/A	N/A	N/A	N/A	N/A	N/A
C1QA	2	-1.732	N/A	N/A	N/A	2.887	N/A	N/A	4.243	3.606	3.357	N/A	N/A	N/A	N/A	2.887	N/A	N/A
troglitazone	1	-0.438	N/A	-4	N/A	N/A	N/A	N/A	N/A	N/A	N/A	N/A	N/A	-5.333	N/A	2.667	4.271	-2
pexidartinib	2	-1.407	-5.178	-4.767	N/A	N/A	-5.339	N/A	N/A	N/A	N/A	N/A	N/A	N/A	N/A	N/A	2.014	N/A
EIF4E	1	N/A	N/A	N/A	N/A	2.041	2.6	1.732	2.828	2.335	2.6	N/A	N/A	N/A	N/A	0.853	3.71	N/A
ESRRA	1	-0.943	N/A	N/A	1	N/A	0.156	4.004	N/A	N/A	N/A	-3.157	1.095	N/A	2.667	2.722	2.941	N/A
IKBIP	2	N/A	N/A	N/A	N/A	N/A	-5.757	N/A	-6.061	N/A	-6.864	N/A	N/A	N/A	N/A	N/A	N/A	N/A
ERAP1	2	N/A	N/A	N/A	N/A	N/A	N/A	N/A	-6.236	-5.911	-6.484	N/A	N/A	N/A	N/A	N/A	N/A	N/A
ammonia	2	N/A	N/A	N/A	1.89	4.025	6.021	N/A	5.374	N/A	N/A	N/A	N/A	N/A	N/A	N/A	1.257	N/A
Casp12	2	N/A	N/A	N/A	N/A	N/A	-5.501	N/A	N/A	-5.528	-6.621	N/A	N/A	N/A	-0.905	N/A	N/A	N/A
DUSP1	1	N/A	N/A	N/A	N/A	-2.746	-4.017	N/A	-2.502	-3.266	-3.922	N/A	N/A	N/A	-2.065	N/A	N/A	N/A
CAPN3	2	N/A	N/A	N/A	N/A	N/A	5.986	N/A	N/A	5.374	6.53	N/A	N/A	N/A	0.617	N/A	N/A	N/A
9-nitrooleic acid	2	N/A	N/A	N/A	N/A	N/A	-5.774	N/A	-6.791	N/A	-5.94	N/A	N/A	N/A	N/A	N/A	N/A	N/A
nitro-conjugated linoleic acid	2	N/A	N/A	N/A	N/A	N/A	-5.774	N/A	-6.791	N/A	-5.94	N/A	N/A	N/A	N/A	N/A	N/A	N/A
CXA-10	2	N/A	N/A	N/A	N/A	N/A	-5.774	N/A	-6.791	N/A	-5.94	N/A	N/A	N/A	N/A	N/A	N/A	N/A
2prime-3prime RR-S2 cyclic di-AMP	2	N/A	N/A	N/A	N/A	N/A	5.774	N/A	6.791	N/A	5.94	N/A	N/A	N/A	N/A	N/A	N/A	N/A
SLC19A1	2	N/A	N/A	N/A	N/A	N/A	5.774	N/A	6.791	N/A	5.94	N/A	N/A	N/A	N/A	N/A	N/A	N/A
sivelestat	2	N/A	N/A	N/A	N/A	-3.539	-3.5	N/A	-3.606	-3.727	-4.106	N/A	N/A	N/A	N/A	N/A	N/A	N/A
RETNLB	1	N/A	N/A	N/A	0.905	3.578	2.985	N/A	4.025	2.673	3.771	N/A	N/A	0.535	N/A	N/A	N/A	N/A
fenamic acid	1	1.698	0.905	N/A	N/A	2.887	N/A	N/A	4.243	2.53	3.317	N/A	N/A	N/A	N/A	2.887	N/A	N/A
3-hydroxyanthranilic acid	2	N/A	N/A	N/A	N/A	N/A	-5.814	N/A	N/A	-5	-6.813	N/A	N/A	-0.707	-0.128	N/A	N/A	N/A
TTC39A-AS1	2	N/A	N/A	N/A	N/A	N/A	N/A	N/A	-7.14	-6.193	-5.105	N/A	N/A	N/A	N/A	N/A	N/A	N/A
TNFRSF6B	2	N/A	N/A	N/A	N/A	N/A	-4.472	-3.452	N/A	N/A	-5.177	N/A	-2.771	N/A	-2.562	N/A	N/A	N/A
LINC02574	2	N/A	N/A	N/A	N/A	N/A	N/A	N/A	7.02	6.223	5.181	N/A	N/A	N/A	N/A	N/A	N/A	N/A
NKX2-5:GATA4 gene	2	N/A	N/A	N/A	3.838	N/A	N/A	2.4	N/A	N/A	N/A	-4.123	3.182	1.567	3.307	N/A	N/A	N/A
ZBTB10	1	N/A	N/A	N/A	N/A	N/A	N/A	2.309	6.172	5.292	4.642	N/A	N/A	N/A	N/A	N/A	N/A	N/A
PPARGC1A	1	-4.753	N/A	N/A	-2.06	N/A	N/A	2.268	N/A	N/A	N/A	-1.279	N/A	N/A	N/A	2.794	5.25	N/A
lomustine	1	2	N/A	N/A	N/A	2.714	3.464	N/A	4	N/A	3.317	N/A	N/A	N/A	N/A	2.887	N/A	N/A
CA2	3	N/A	N/A	N/A	1.82	N/A	4.281	2.874	4.65	N/A	4.756	N/A	N/A	N/A	N/A	N/A	N/A	N/A
ATRX	2	N/A	N/A	N/A	N/A	N/A	N/A	N/A	-7.088	-6.223	-4.992	N/A	N/A	N/A	N/A	N/A	N/A	N/A
TBX5	1	-0.471	N/A	N/A	2.714	N/A	N/A	3.317	N/A	N/A	N/A	-3.317	3.441	1.265	3.771	N/A	N/A	N/A
COLLAGEN(S) (complex)	2	N/A	N/A	N/A	N/A	N/A	4.8	3.402	3.212	2.435	4.422	N/A	N/A	N/A	N/A	N/A	N/A	N/A
tirofiban	2	N/A	N/A	-3.124	N/A	-4.523	-3.91	N/A	-3.111	N/A	-3.571	N/A	N/A	N/A	N/A	N/A	N/A	N/A
nebivolol	2	-3.873	N/A	-5.085	N/A	N/A	-2.588	1.298	N/A	N/A	N/A	N/A	N/A	N/A	N/A	3.17	N/A	-2.2
peptidoglycan	2	N/A	N/A	N/A	0.256	N/A	6.419	N/A	N/A	N/A	8.043	N/A	N/A	N/A	0.412	N/A	3.052	N/A
cyanidin 3-O-glucoside	2	N/A	N/A	N/A	N/A	N/A	-3.842	N/A	-5.756	-4.154	-4.388	N/A	N/A	N/A	N/A	N/A	N/A	N/A
GW2580	2	N/A	N/A	N/A	N/A	-3	-3.207	-2.236	-3	-3.317	-3	N/A	N/A	0.378	N/A	N/A	N/A	N/A
V-PYRRO/NO	2	N/A	N/A	N/A	N/A	N/A	-5.812	N/A	N/A	-5.078	-6.454	N/A	N/A	N/A	-0.714	N/A	N/A	N/A
GATA4	1	-1.121	N/A	N/A	3.441	N/A	N/A	2.065	N/A	N/A	N/A	-3.873	2.921	1.095	3.528	N/A	N/A	N/A
INSR	1	-2.945	-2.959	-3.317	-1	N/A	N/A	N/A	N/A	N/A	N/A	N/A	N/A	N/A	N/A	3.286	4.523	N/A
IL11RA	1	N/A	N/A	N/A	2.236	2.828	N/A	N/A	2.828	2.828	3.742	N/A	N/A	N/A	0.707	2.828	N/A	N/A
apicularen A	2	N/A	N/A	N/A	N/A	N/A	6.053	N/A	N/A	5.357	6.574	N/A	N/A	N/A	N/A	N/A	N/A	N/A
COLLAGENASE (family)	1	N/A	N/A	2.828	2.646	N/A	3.207	N/A	3	N/A	3.742	N/A	N/A	N/A	N/A	2.53	N/A	N/A
isosorbide-5-mononitrate	2	N/A	N/A	N/A	N/A	-1.706	-3.13	-2.309	-2.982	-2.673	-4.243	N/A	N/A	N/A	N/A	N/A	N/A	-0.905
Pirb (includes others)	2	N/A	N/A	N/A	N/A	N/A	-3.969	N/A	-5.047	-4.727	-4.202	N/A	N/A	N/A	N/A	N/A	N/A	N/A
NFKBIA	1	N/A	N/A	N/A	N/A	3.28	3.515	N/A	4.243	3.28	3.606	N/A	N/A	N/A	N/A	N/A	N/A	N/A
5-O-mycolyl-beta-araf-(1->2)-5-O-mycolyl-alpha-araf-(1->1')-glycerol	2	N/A	N/A	N/A	N/A	N/A	6.04	N/A	N/A	4.719	6.548	N/A	N/A	N/A	0.603	N/A	N/A	N/A
NRIP1:NR1H2,3:RXR:NR1H2,3 ligand:SREBF1 gene	2	N/A	N/A	-3.25	-3.414	-3.787	N/A	-1.567	N/A	-1.069	N/A	N/A	N/A	-2.393	N/A	-2.425	N/A	N/A
phenanthridine	2	N/A	N/A	N/A	N/A	-5.085	-5.982	N/A	N/A	N/A	-6.835	N/A	N/A	N/A	N/A	N/A	N/A	N/A
LIMK2	3	N/A	N/A	N/A	N/A	N/A	-5.578	N/A	N/A	-5.181	-6.35	N/A	N/A	N/A	-0.745	N/A	N/A	N/A
TESK2	3	N/A	N/A	N/A	N/A	N/A	-5.578	N/A	N/A	-5.181	-6.35	N/A	N/A	N/A	-0.745	N/A	N/A	N/A
SSH2	3	N/A	N/A	N/A	N/A	N/A	5.578	N/A	N/A	5.181	6.35	N/A	N/A	N/A	0.745	N/A	N/A	N/A
NR1H (family)	2	N/A	N/A	N/A	-5.584	-4.126	N/A	N/A	N/A	-2.951	-3.351	N/A	N/A	-1.818	N/A	N/A	N/A	N/A
OLR1	1	N/A	N/A	N/A	N/A	2.53	3.606	2.236	2.53	3.317	3.606	N/A	N/A	N/A	N/A	N/A	N/A	N/A
TLK1	3	N/A	N/A	N/A	N/A	N/A	N/A	N/A	-7	-6.102	-4.719	N/A	N/A	N/A	N/A	N/A	N/A	N/A
zofenopril	2	N/A	N/A	N/A	N/A	N/A	-5.908	N/A	N/A	-5.374	-6.53	N/A	N/A	N/A	N/A	N/A	N/A	N/A
PLX5622	1	N/A	N/A	-0.522	N/A	-3.677	-2.605	-2.6	-2.474	-2.429	-1.231	N/A	N/A	N/A	N/A	-2.271	N/A	N/A
FIBRINOGEN (family)	2	N/A	N/A	N/A	N/A	2.954	3.579	0.324	2.294	2.325	3.811	N/A	N/A	N/A	N/A	N/A	2.496	N/A
17-epi-resolvin D1	2	N/A	N/A	N/A	N/A	N/A	-5.658	N/A	N/A	-5.082	-6.425	N/A	N/A	N/A	-0.617	N/A	N/A	N/A
HAPLN1	1	N/A	N/A	2.236	N/A	2.449	2.828	2	2.646	2.449	3.162	N/A	N/A	N/A	N/A	0	N/A	N/A
HSPD1	2	N/A	N/A	N/A	0.784	3.283	N/A	N/A	N/A	4.959	6.592	N/A	N/A	N/A	0.763	N/A	1.364	N/A
PI3	2	N/A	N/A	N/A	N/A	N/A	-5.578	N/A	N/A	-5.443	-6.677	N/A	N/A	N/A	N/A	N/A	N/A	N/A
GNB2	2	N/A	N/A	N/A	N/A	N/A	5.367	N/A	N/A	5.584	6.736	N/A	N/A	N/A	N/A	N/A	N/A	N/A
MOG	2	N/A	N/A	N/A	N/A	N/A	5.259	N/A	N/A	5.357	6.155	N/A	N/A	N/A	0.905	N/A	N/A	N/A
n5-(1-iminoethyl)-l-ornithine	2	-0.686	N/A	-0.962	0.784	-1.3	-3.124	0	-3.024	-2.475	-3.904	N/A	N/A	-1	-0.365	N/A	N/A	N/A
IL23 (complex)	2	N/A	2.057	N/A	N/A	N/A	7.7	N/A	7.693	N/A	N/A	N/A	N/A	N/A	N/A	-0.167	N/A	N/A
L-N6-(1-iminoethyl)-lysine	2	0	N/A	N/A	0.962	-1.616	-3.015	-0.426	-3.773	-2.744	-3.92	N/A	-0.186	-0.781	-0.174	N/A	N/A	N/A
C5-B6	2	N/A	N/A	N/A	N/A	1.982	2.534	N/A	5.5	4.025	3.539	N/A	N/A	N/A	N/A	N/A	N/A	N/A
TLR9	1	N/A	N/A	N/A	N/A	2.6	5	N/A	4.867	N/A	5.096	N/A	N/A	N/A	N/A	N/A	N/A	N/A
ZHX2	1	2.683	2.333	2.887	2.309	N/A	3.606	N/A	N/A	N/A	N/A	N/A	N/A	N/A	N/A	N/A	-3.742	N/A
IL4, IL13	2	N/A	N/A	N/A	N/A	3.545	3.641	N/A	2.744	3.563	4.015	N/A	N/A	N/A	N/A	N/A	N/A	N/A
LIPE	2	-2.86	N/A	N/A	N/A	N/A	-6.397	-2.897	N/A	-5.341	N/A	N/A	N/A	N/A	N/A	N/A	N/A	N/A
TXNDC5	3	N/A	N/A	N/A	N/A	N/A	5.378	N/A	N/A	6.063	6.037	N/A	N/A	N/A	N/A	N/A	N/A	N/A
DDX5	1	N/A	-2.324	-3	-3.742	-3	-3.71	N/A	N/A	N/A	N/A	N/A	N/A	N/A	N/A	N/A	1.698	N/A
24-hydroxycholesterol	1	N/A	N/A	-2.309	-2.121	-2.496	-2.138	N/A	-1.807	-2.496	-2.84	N/A	N/A	N/A	N/A	-1.265	N/A	N/A
mono-(2-ethylhexyl)phthalate	2	-1.571	-3.03	-4.276	N/A	N/A	0	N/A	N/A	N/A	N/A	N/A	N/A	-4.017	N/A	4.562	N/A	N/A
MAFK	3	N/A	N/A	N/A	N/A	-6.351	N/A	-3.952	N/A	N/A	-7.128	N/A	N/A	N/A	N/A	N/A	N/A	N/A
LINC00624	2	N/A	N/A	N/A	N/A	N/A	N/A	N/A	-6.638	-5.774	-4.992	N/A	N/A	N/A	N/A	N/A	N/A	N/A
N-(1-carbamoyl-2-phenyl-ethyl) butyramide	2	N/A	N/A	N/A	N/A	N/A	-5.986	N/A	N/A	-4.992	-6.425	N/A	N/A	N/A	N/A	N/A	N/A	N/A
Cd200	2	N/A	N/A	N/A	N/A	N/A	3.989	N/A	5.333	4.438	3.638	N/A	N/A	N/A	N/A	N/A	N/A	N/A
sulfur	2	N/A	N/A	-1.633	N/A	-3.413	-2.335	-1.387	-2.333	N/A	-2.874	N/A	N/A	N/A	N/A	-3.402	N/A	N/A
ITGA2B/ITGB3 (complex)	2	N/A	N/A	N/A	N/A	N/A	5.143	N/A	N/A	5.75	5.812	N/A	N/A	N/A	-0.662	N/A	N/A	N/A
resolvin D2	2	N/A	N/A	N/A	N/A	N/A	-5.821	N/A	N/A	-5.181	-6.35	N/A	N/A	N/A	N/A	N/A	N/A	N/A
adalimumab	2	N/A	N/A	N/A	N/A	N/A	-8.344	N/A	N/A	N/A	-8.997	N/A	N/A	N/A	N/A	N/A	N/A	N/A
mannosylated lipoarabinomannan	2	N/A	N/A	N/A	N/A	-3.539	-3.349	N/A	-3.939	-3.355	-3.151	N/A	N/A	N/A	N/A	N/A	N/A	N/A
POLI	2	N/A	N/A	N/A	N/A	-3.9	-6.601	N/A	N/A	N/A	-6.822	N/A	N/A	N/A	N/A	N/A	N/A	N/A
MEF2C	1	0.169	N/A	N/A	3.024	N/A	N/A	4.146	N/A	N/A	N/A	-3.357	2.121	-1.279	2.967	N/A	-0.243	N/A
CLPB	1	3.742	2.646	3.162	N/A	N/A	2.449	N/A	N/A	N/A	N/A	N/A	N/A	N/A	N/A	-2.449	-2.828	N/A
NFKB (complex)	1	N/A	N/A	N/A	N/A	N/A	5.582	N/A	N/A	5	6.197	N/A	N/A	N/A	0.469	N/A	N/A	N/A
1-(carboxymethylthio)tetradecane	2	0.542	-3.952	-4.4	N/A	N/A	-3.554	N/A	N/A	N/A	N/A	N/A	N/A	-2.03	N/A	N/A	N/A	-2.722
LAPTM5	1	N/A	N/A	N/A	N/A	-3.873	-3.153	N/A	-3.5	-3.464	-3.207	N/A	N/A	N/A	N/A	N/A	N/A	N/A
1,1-bis(3'-indolyl)-1-(4-trifluoromethyl-phenyl)methane	2	-2.866	N/A	-5.185	N/A	N/A	N/A	4.323	N/A	N/A	N/A	-0.853	N/A	N/A	N/A	N/A	3.939	N/A
GNB5	2	N/A	N/A	N/A	N/A	N/A	5.57	N/A	N/A	5.17	6.399	N/A	N/A	N/A	N/A	N/A	N/A	N/A
5,6,7,8-tetrahydrobiopterin	2	1.029	1.279	1.177	-1	0.962	3	0.426	N/A	2.475	3.795	N/A	N/A	0.845	1.134	N/A	N/A	N/A
PLCG2	2	N/A	N/A	N/A	N/A	N/A	N/A	3.299	4.218	N/A	6.789	N/A	2.041	N/A	0.763	N/A	N/A	N/A
TLR7	1	N/A	N/A	N/A	N/A	N/A	4.146	N/A	3.962	4	5	N/A	N/A	N/A	N/A	N/A	N/A	N/A
NLRP1	2	N/A	N/A	N/A	N/A	N/A	5.658	N/A	N/A	4.992	6.425	N/A	N/A	N/A	N/A	N/A	N/A	N/A
desoxycorticosterone	1	N/A	N/A	N/A	N/A	2.449	3	1.732	2.236	2.236	2.828	N/A	N/A	2	N/A	N/A	N/A	0.577
BMP10	3	-2.895	N/A	-3.543	-4.128	N/A	-1.021	N/A	N/A	N/A	N/A	N/A	N/A	N/A	N/A	4.272	N/A	-1.177
2,2,2-trichloroethanol	2	N/A	N/A	N/A	N/A	N/A	5.662	N/A	N/A	5.091	6.274	N/A	N/A	N/A	N/A	N/A	N/A	N/A
fosfomycin	2	N/A	N/A	N/A	N/A	N/A	-5.662	N/A	N/A	-5.091	-6.274	N/A	N/A	N/A	N/A	N/A	N/A	N/A
quinapril	2	N/A	N/A	N/A	N/A	N/A	-5.662	N/A	N/A	-5.091	-6.274	N/A	N/A	N/A	N/A	N/A	N/A	N/A
MARCHF3	2	N/A	N/A	N/A	N/A	N/A	-5.742	N/A	N/A	-5.181	-6.096	N/A	N/A	N/A	N/A	N/A	N/A	N/A
ZBTB32	2	N/A	N/A	N/A	N/A	N/A	-5.662	N/A	N/A	-4.992	-6.35	N/A	N/A	N/A	N/A	N/A	N/A	N/A
LDL (complex)	1	N/A	N/A	N/A	N/A	3.888	N/A	1.706	4.323	2.967	4.111	N/A	N/A	N/A	N/A	N/A	N/A	N/A
SLC15A4	2	N/A	0.62	3.58	N/A	N/A	N/A	N/A	7.006	5.742	N/A	N/A	N/A	N/A	N/A	N/A	N/A	N/A
CISH	2	N/A	N/A	N/A	N/A	N/A	N/A	-3.811	N/A	-3.993	-5.409	0.146	-3.577	N/A	N/A	N/A	N/A	N/A
cilomilast	2	N/A	N/A	N/A	N/A	-3.536	-2.263	-1.387	-1.715	-2.828	-3.124	N/A	N/A	N/A	2.065	N/A	N/A	N/A
Birc3	2	N/A	N/A	N/A	N/A	N/A	5.618	N/A	5.435	5.821	N/A	N/A	N/A	N/A	N/A	N/A	N/A	N/A
NEU3	2	5.663	5.491	3.413	N/A	N/A	N/A	N/A	N/A	N/A	N/A	N/A	N/A	N/A	N/A	-2.274	N/A	N/A
nitrofurantoin	1	3.202	N/A	2.414	N/A	2.558	N/A	N/A	N/A	1.964	N/A	N/A	N/A	5	N/A	0.192	N/A	1.508
PKC-iota pseudosubstrate peptide inhibitor	2	N/A	N/A	N/A	N/A	N/A	-6.037	N/A	N/A	-4.817	-5.976	N/A	N/A	N/A	N/A	N/A	N/A	N/A
COLLAGEN TYPE V (complex)	3	N/A	N/A	N/A	N/A	1.807	3.153	N/A	1.969	4.648	5.25	N/A	N/A	N/A	N/A	N/A	N/A	N/A
ACOD1	2	N/A	N/A	N/A	N/A	N/A	-5.578	N/A	N/A	-4.992	-6.096	N/A	N/A	N/A	-0.149	N/A	N/A	N/A
diethylmaleate	2	N/A	N/A	N/A	N/A	N/A	-5.363	N/A	N/A	-5.267	-6.183	N/A	N/A	N/A	N/A	N/A	N/A	N/A
COL5A1	2	N/A	N/A	N/A	N/A	N/A	1.715	2.065	3.889	4.49	3.536	N/A	N/A	N/A	N/A	N/A	1.091	N/A
RBM8A	2	N/A	N/A	N/A	N/A	3.019	5.004	N/A	3.591	N/A	5.126	N/A	N/A	N/A	N/A	N/A	N/A	N/A
CASP10	2	N/A	N/A	N/A	N/A	N/A	5.658	N/A	N/A	4.901	6.173	N/A	N/A	N/A	N/A	N/A	N/A	N/A
lipooligosaccharide	2	N/A	N/A	N/A	N/A	-3	-2.746	N/A	-3	-3.3	-3.9	N/A	N/A	N/A	-0.728	N/A	N/A	N/A
DLL1	2	N/A	N/A	N/A	N/A	N/A	-1.905	-2.6	N/A	-4.323	-3.709	N/A	-2.16	N/A	N/A	N/A	-1.915	N/A
IL4	1	N/A	N/A	N/A	N/A	3.435	3.421	N/A	2.288	3.922	3.544	N/A	N/A	N/A	N/A	N/A	N/A	N/A
triamterene	2	N/A	N/A	N/A	N/A	2.138	2.84	1.134	3.578	1.732	2.673	N/A	N/A	N/A	N/A	2.496	N/A	N/A
hydroperoxide	2	N/A	N/A	N/A	N/A	2.534	3.693	N/A	2.885	3.328	4.131	N/A	N/A	N/A	N/A	N/A	N/A	N/A
prostaglandin A2	2	-1.644	N/A	-4.666	-0.808	N/A	N/A	3.713	N/A	N/A	N/A	-0.926	N/A	-1.923	N/A	N/A	2.886	N/A
SIVA1	2	N/A	N/A	N/A	N/A	N/A	-3.671	N/A	-3.906	-3.939	-4.454	N/A	N/A	N/A	-0.59	N/A	N/A	N/A
IKKA/B (family)	2	N/A	N/A	N/A	N/A	5.416	5.468	N/A	5.661	N/A	N/A	N/A	N/A	N/A	N/A	N/A	N/A	N/A
PIAS4	2	N/A	N/A	N/A	0.53	-4.621	N/A	N/A	N/A	-5.879	-5.5	N/A	N/A	N/A	N/A	N/A	N/A	N/A
IGE (complex)	2	N/A	N/A	N/A	N/A	N/A	N/A	N/A	7.332	N/A	9.189	N/A	N/A	N/A	N/A	N/A	N/A	N/A
CAB39L	2	-4.77	N/A	-5.682	N/A	N/A	N/A	N/A	N/A	N/A	N/A	N/A	N/A	N/A	N/A	N/A	6.061	N/A
CONVULXIN (complex)	2	N/A	N/A	1.441	N/A	3.683	4.106	N/A	1.432	N/A	3.221	N/A	N/A	N/A	N/A	2.219	0.378	N/A
KRT17	1	N/A	N/A	N/A	N/A	0.258	3	1.134	N/A	2.714	3.638	N/A	2.53	N/A	3.162	N/A	N/A	N/A
YTHDF2	2	N/A	N/A	N/A	N/A	N/A	N/A	N/A	-6.917	-5.103	-4.385	N/A	N/A	N/A	N/A	N/A	N/A	N/A
lisinopril	1	1	N/A	N/A	2.111	N/A	N/A	2.828	1.667	1.667	N/A	N/A	1.89	N/A	3.606	N/A	-1.633	N/A
TASL	2	N/A	N/A	N/A	N/A	N/A	N/A	N/A	6.437	5.246	4.718	N/A	N/A	N/A	N/A	N/A	N/A	N/A
CNTF	2	N/A	N/A	N/A	N/A	N/A	N/A	N/A	N/A	6.592	7.561	N/A	N/A	-2.224	N/A	N/A	N/A	N/A
procyanidin B2	2	N/A	N/A	N/A	N/A	N/A	-7.62	N/A	N/A	N/A	-7.553	N/A	N/A	N/A	-1.195	N/A	N/A	N/A
NKX2-5:GATA4:HIPK1,2	2	-1	N/A	N/A	3.78	N/A	N/A	2.6	N/A	N/A	N/A	-4.025	1.947	N/A	3	N/A	N/A	N/A
IGHM	2	N/A	N/A	N/A	N/A	3.16	3.235	-0.687	N/A	4.318	3.71	N/A	N/A	N/A	N/A	N/A	1.236	N/A
HAND2	1	0.728	N/A	N/A	2.887	N/A	N/A	3.162	N/A	N/A	N/A	-3	3.207	N/A	3.357	N/A	N/A	N/A
curdlan	2	N/A	N/A	N/A	N/A	N/A	7.084	N/A	N/A	N/A	7.118	N/A	N/A	N/A	2.132	N/A	N/A	N/A
MMP25	2	N/A	N/A	N/A	N/A	N/A	5.498	N/A	N/A	4.901	5.921	N/A	N/A	N/A	N/A	N/A	N/A	N/A
gemfibrozil	2	0.984	-3.2	-2.772	-3.5	N/A	-2.711	N/A	N/A	N/A	N/A	N/A	N/A	-3.148	N/A	N/A	N/A	N/A
SLC15A4	1	N/A	2.668	N/A	N/A	N/A	4.899	N/A	4.747	4	N/A	N/A	N/A	N/A	N/A	N/A	N/A	N/A
PIM3	2	N/A	N/A	N/A	N/A	N/A	5.288	N/A	N/A	5.25	5.737	N/A	N/A	N/A	N/A	N/A	N/A	N/A
NLRP7	2	N/A	N/A	N/A	N/A	N/A	5.578	N/A	N/A	4.438	5.921	N/A	N/A	N/A	0.302	N/A	N/A	N/A
RUNX1-RUNX1T1	2	N/A	N/A	N/A	N/A	N/A	-3.451	N/A	N/A	-4.837	-3.967	N/A	-2.143	1.806	N/A	N/A	N/A	N/A
CYCS	2	N/A	N/A	N/A	N/A	N/A	5.58	N/A	N/A	4.719	5.899	N/A	N/A	N/A	N/A	N/A	N/A	N/A
IL23R	2	N/A	N/A	N/A	N/A	2.6	5.066	N/A	N/A	4.461	4.066	N/A	N/A	N/A	N/A	N/A	N/A	N/A
ADAMTS12	1	N/A	N/A	N/A	N/A	-2.646	N/A	N/A	-2.828	-2.646	-2.828	N/A	-2.333	N/A	-2.53	-0.378	N/A	N/A
GW 273629	2	-0.686	N/A	-0.962	0.784	-1.134	-3.124	-0.218	N/A	-2.475	-3.904	-1.667	N/A	-0.493	-0.73	N/A	N/A	N/A
L-thiocitrulline	2	-0.686	N/A	-0.962	0.784	-1.134	-3.124	-0.218	N/A	-2.475	-3.904	-1.667	N/A	-0.493	-0.73	N/A	N/A	N/A
sapropterin	2	0.686	N/A	0.962	-0.784	1.134	3.124	0.218	N/A	2.475	3.904	1.667	N/A	0.493	0.73	N/A	N/A	N/A
CpG ODN 2006	2	N/A	N/A	N/A	N/A	N/A	N/A	N/A	8.074	N/A	8.082	N/A	N/A	N/A	N/A	N/A	N/A	N/A
phytanic acid	2	N/A	N/A	2.829	N/A	N/A	6.615	N/A	6.207	N/A	N/A	N/A	N/A	N/A	N/A	N/A	N/A	0.5
ND-336	2	N/A	N/A	-1.4	N/A	-2.401	-1.768	-0.775	-1.947	-2.874	-2.271	N/A	N/A	N/A	N/A	-2.694	N/A	N/A
4-(4-phenoxyphenylsulfonyl)butane-1,2-dithiol	2	N/A	N/A	-1.4	N/A	-2.401	-1.768	-0.775	-1.947	-2.874	-2.271	N/A	N/A	N/A	N/A	-2.694	N/A	N/A
L2HGDH	1	N/A	N/A	N/A	N/A	-2.646	-3	-2.333	-2.121	-2.828	-3.162	N/A	N/A	N/A	N/A	N/A	N/A	N/A
IZUMO1R	1	N/A	N/A	N/A	N/A	N/A	-2.646	-2	-2.828	-3	-3.162	N/A	N/A	N/A	-2.449	N/A	N/A	N/A
DMH1	3	N/A	N/A	4.131	N/A	N/A	1.688	N/A	N/A	N/A	N/A	N/A	N/A	N/A	N/A	-5.085	-4.18	1
PF543	2	N/A	N/A	N/A	N/A	-3.25	-6.609	N/A	N/A	N/A	-5.982	N/A	N/A	N/A	-0.243	N/A	N/A	N/A
S-methylthiocitrulline	2	-0.507	N/A	-0.756	0.577	-1.3	-3.244	-0.218	N/A	-2.611	-4.012	-1.667	N/A	-0.649	-0.539	N/A	N/A	N/A
USP38	2	N/A	N/A	N/A	-0.442	-4.707	-5.488	N/A	N/A	N/A	-5.362	N/A	N/A	N/A	N/A	N/A	N/A	N/A
CDK5R1 gene:EGR1:NAB2	2	N/A	N/A	N/A	N/A	4.315	3.781	N/A	4.352	3.528	N/A	N/A	N/A	N/A	N/A	N/A	N/A	N/A
CLDN2	2	N/A	N/A	-0.756	N/A	-2.874	-2.236	-1	-1.677	-1.947	-2.655	N/A	N/A	N/A	N/A	-2.828	N/A	N/A
RNF31	1	N/A	N/A	N/A	-1	-1.941	-2.673	N/A	-3	-3.207	-4.146	N/A	N/A	N/A	N/A	N/A	N/A	N/A
alpha-pinene	3	N/A	N/A	N/A	N/A	-3.92	N/A	N/A	-3.011	-4.49	-4.536	N/A	N/A	N/A	N/A	N/A	N/A	N/A
CCL2	1	N/A	N/A	2.837	N/A	N/A	2.694	0.577	2.887	3.138	3.772	N/A	N/A	N/A	N/A	N/A	N/A	N/A
capsazepine	2	N/A	N/A	N/A	N/A	N/A	N/A	N/A	N/A	-6.754	-7.861	N/A	N/A	N/A	-1.287	N/A	N/A	N/A
STING/TRAF3/TBK1 (complex)	2	N/A	N/A	N/A	N/A	N/A	N/A	N/A	5.94	5.209	4.747	N/A	N/A	N/A	N/A	N/A	N/A	N/A
IRF3/IRF7 (complex)	2	N/A	N/A	N/A	N/A	N/A	N/A	N/A	5.94	5.209	4.747	N/A	N/A	N/A	N/A	N/A	N/A	N/A
UBE3C	2	N/A	N/A	N/A	N/A	N/A	N/A	N/A	-5.94	-5.209	-4.747	N/A	N/A	N/A	N/A	N/A	N/A	N/A
IKBKE/TBK1	2	N/A	N/A	N/A	N/A	N/A	N/A	N/A	5.94	5.209	4.747	N/A	N/A	N/A	N/A	N/A	N/A	N/A
FXN	1	-4	-2.646	-3.464	-2.449	N/A	N/A	N/A	N/A	N/A	N/A	N/A	N/A	N/A	N/A	N/A	3.317	N/A
TFRC	1	-2.959	-2.357	-2.982	N/A	-3.771	-2.985	N/A	N/A	N/A	N/A	N/A	N/A	N/A	N/A	N/A	0.816	N/A
12-(3-adamantan-1-yl-ureido) dodecanoic acid	2	-0.447	-3.302	-4.583	N/A	N/A	-1.627	N/A	N/A	N/A	N/A	N/A	N/A	N/A	N/A	3.928	N/A	-1.976
Ins1	2	-3.299	-3.124	N/A	-1.406	N/A	N/A	N/A	N/A	N/A	N/A	N/A	N/A	N/A	N/A	3.414	4.619	N/A
farglitazar	2	-0.356	-3.255	-4.638	N/A	N/A	-1.565	N/A	N/A	N/A	N/A	N/A	N/A	N/A	N/A	4.061	N/A	-1.976
IRAK1BP1	2	N/A	N/A	N/A	N/A	N/A	5.093	N/A	N/A	4.901	5.842	N/A	N/A	N/A	0	N/A	N/A	N/A
B4GALNT1	1	N/A	N/A	-2.236	N/A	-2.236	-1.89	N/A	-2.449	-2.828	-2.333	N/A	N/A	N/A	N/A	-0.816	-1	N/A
SMARCA5	1	N/A	N/A	N/A	N/A	-3.873	N/A	N/A	-4.426	-4.472	-2.985	N/A	N/A	N/A	N/A	N/A	N/A	N/A
ACE	2	N/A	N/A	N/A	0.93	N/A	7.18	N/A	N/A	N/A	6.465	N/A	N/A	1.166	N/A	N/A	N/A	N/A
PTGS1	2	N/A	N/A	N/A	-0.492	4.77	N/A	N/A	4.523	N/A	5.953	N/A	N/A	N/A	N/A	N/A	N/A	N/A
TNK1	2	N/A	N/A	N/A	N/A	N/A	N/A	N/A	6.254	5.259	4.202	N/A	N/A	N/A	N/A	N/A	N/A	N/A
hydroxypropyl-beta-cyclodextrin	1	0.447	N/A	-0.728	N/A	-1.213	-2.132	-0.302	-1.606	-2.236	-2.6	N/A	-3.742	N/A	N/A	N/A	0	0.707
MECP2:GAD1 gene	3	N/A	N/A	N/A	N/A	N/A	-6.887	N/A	N/A	N/A	-6.491	N/A	N/A	N/A	-2.294	N/A	N/A	N/A
TEC/BTK/ITK/TXK/BMX (family)	2	N/A	N/A	N/A	-1.437	N/A	4.807	1.833	N/A	N/A	5.161	N/A	N/A	-1.937	-0.479	N/A	N/A	N/A
CpG ODN 1826	1	N/A	N/A	N/A	N/A	N/A	3.638	N/A	3.771	3.873	4.359	N/A	N/A	N/A	N/A	N/A	N/A	N/A
polaprezinc	2	N/A	N/A	N/A	N/A	N/A	-6.08	N/A	N/A	N/A	-6.669	N/A	-2.889	N/A	N/A	N/A	N/A	N/A
TET3	1	N/A	N/A	N/A	-2.111	-1.897	N/A	N/A	-3.207	-2.714	-3.464	2.236	N/A	N/A	N/A	N/A	N/A	N/A
ACE2	2	N/A	N/A	N/A	N/A	N/A	-7.571	N/A	N/A	N/A	-8.036	N/A	N/A	N/A	N/A	N/A	N/A	N/A
Ro41-5253	2	N/A	N/A	N/A	N/A	N/A	N/A	N/A	-6.326	-5.06	-4.221	N/A	N/A	N/A	N/A	N/A	N/A	N/A
PPARA	1	0.224	-2.795	-3.286	N/A	N/A	N/A	N/A	N/A	N/A	N/A	N/A	N/A	-0.651	N/A	4.636	4.003	N/A
salinosporamide A	2	N/A	N/A	N/A	N/A	N/A	-4.851	N/A	N/A	-4.901	-5.842	N/A	N/A	N/A	N/A	N/A	N/A	N/A
palmitoyl-Cys((RS)-2,3-di(palmitoyloxy)-propyl)-Ala-Gly-OH	2	N/A	N/A	N/A	N/A	N/A	5	N/A	N/A	4.648	5.658	N/A	N/A	N/A	0.272	N/A	N/A	N/A
poly(U)RNA	2	N/A	N/A	N/A	N/A	N/A	N/A	N/A	5.814	5.014	4.747	N/A	N/A	N/A	N/A	N/A	N/A	N/A
minocycline	2	N/A	N/A	N/A	N/A	-3.877	-5.261	-0.361	N/A	N/A	-6.047	N/A	N/A	N/A	N/A	N/A	N/A	N/A
astragaloside IV	2	-3.293	N/A	-2.263	0.928	N/A	-4.23	N/A	N/A	N/A	-4.814	N/A	N/A	N/A	N/A	N/A	N/A	N/A
IL21	2	N/A	N/A	N/A	N/A	N/A	N/A	N/A	N/A	7.719	7.809	N/A	N/A	N/A	N/A	N/A	N/A	N/A
HMOX2	1	0.408	-1.807	-2.138	2.714	-2.496	N/A	0.832	N/A	N/A	N/A	-3.162	0.471	N/A	-0.209	1.291	N/A	N/A
colistin	2	N/A	N/A	N/A	N/A	N/A	5.2	N/A	N/A	4.542	5.749	N/A	N/A	N/A	N/A	N/A	N/A	N/A
sparsentan	3	N/A	N/A	N/A	N/A	-4.912	-5.516	N/A	N/A	N/A	-5.048	N/A	N/A	N/A	N/A	N/A	N/A	N/A
DLL4	2	N/A	N/A	N/A	N/A	3.2	3.621	N/A	2.694	2.475	3.13	N/A	-0.218	N/A	-0.107	N/A	N/A	N/A
SCGB3A2	1	N/A	N/A	N/A	N/A	-2	-2	-1.732	-2	-2.236	-2	N/A	N/A	N/A	N/A	-1.732	-1.732	N/A
CISH	1	N/A	N/A	N/A	N/A	-1.387	-3.578	-2.121	-1.941	-1.291	-2.985	N/A	N/A	N/A	-2.111	N/A	N/A	0
24(S),25-epoxycholesterol	3	N/A	N/A	N/A	-2.011	N/A	-3.062	-2.121	N/A	N/A	-2.744	N/A	N/A	-2	N/A	N/A	-3.45	N/A
TNFRSF25	2	N/A	N/A	N/A	N/A	N/A	5.604	N/A	N/A	N/A	5.916	N/A	3	N/A	0.854	N/A	N/A	N/A
diallyl disulfide	2	N/A	N/A	N/A	N/A	N/A	-3.432	-0.728	-3.593	-2.785	-4.835	N/A	N/A	N/A	N/A	N/A	N/A	N/A
gentamicin	1	2.023	3.43	2.38	N/A	N/A	1.581	N/A	2.082	1.372	N/A	N/A	N/A	N/A	N/A	-0.493	N/A	2
methimazole	2	N/A	N/A	N/A	N/A	N/A	-3.58	N/A	N/A	-5.83	-4.096	N/A	-1.852	N/A	N/A	N/A	N/A	N/A
XCT790	2	1.053	N/A	N/A	-1.151	N/A	-0.309	-4.116	N/A	N/A	N/A	N/A	N/A	N/A	-2.795	-2.846	-3.051	N/A
PLD3	2	N/A	N/A	N/A	N/A	-4.017	-5.642	N/A	N/A	N/A	-5.642	N/A	N/A	N/A	N/A	N/A	N/A	N/A
NAMPT	2	N/A	N/A	N/A	N/A	N/A	4.762	N/A	N/A	4.165	6.369	N/A	N/A	N/A	N/A	N/A	N/A	N/A
AGO2	2	N/A	N/A	N/A	N/A	N/A	6.994	N/A	N/A	N/A	8.295	N/A	N/A	N/A	N/A	N/A	N/A	N/A
D-fructose	1	N/A	N/A	N/A	N/A	3.162	2.5	N/A	N/A	3	3.464	N/A	N/A	N/A	N/A	3.162	N/A	N/A
inosine	1	N/A	N/A	1.265	N/A	2.138	1.5	1.633	3.771	3.357	1.604	N/A	N/A	N/A	N/A	N/A	N/A	N/A
JAG (family)	2	N/A	N/A	N/A	N/A	N/A	-1.786	-2.711	N/A	-3.618	-3.677	N/A	-2.214	N/A	N/A	N/A	-1.257	N/A
DLK2	2	N/A	N/A	N/A	N/A	N/A	1.786	2.711	N/A	3.618	3.677	N/A	2.214	N/A	N/A	N/A	1.257	N/A
SMAD1/5/9 (family)	2	-3.305	N/A	-4.727	N/A	N/A	-2.967	N/A	N/A	N/A	N/A	N/A	N/A	N/A	N/A	N/A	4.258	N/A
C1QA	1	N/A	N/A	3	N/A	N/A	N/A	N/A	3.873	3.162	2.887	N/A	N/A	N/A	N/A	2.333	N/A	N/A
CAB39L	1	-2.84	-2.121	N/A	-2.828	N/A	-3.464	N/A	N/A	N/A	N/A	N/A	N/A	N/A	N/A	N/A	4	N/A
Pam3-Cys-Ser-Lys4	1	N/A	N/A	N/A	N/A	2.414	3.667	N/A	3.651	1.732	3.781	N/A	N/A	N/A	N/A	N/A	N/A	N/A
PRDM1	1	N/A	N/A	N/A	N/A	-1.976	-2.795	N/A	-3.656	-2.058	-2.967	N/A	-0.928	N/A	0.816	N/A	N/A	N/A
MECP2	2	N/A	N/A	N/A	0	N/A	-6.379	N/A	N/A	N/A	-6.41	N/A	N/A	N/A	-2.39	N/A	N/A	N/A
Act1	2	N/A	N/A	N/A	N/A	N/A	6.765	N/A	N/A	N/A	7.044	N/A	N/A	N/A	1.361	N/A	N/A	N/A
MECP2:PVALB gene	3	N/A	N/A	N/A	-0.114	N/A	-6.26	N/A	N/A	N/A	-6.284	N/A	N/A	N/A	-2.492	N/A	N/A	N/A
THZ1	1	-2.121	N/A	N/A	N/A	-6.788	-3.922	N/A	N/A	N/A	N/A	N/A	N/A	N/A	0	-2.294	N/A	N/A
amino acid analogs	2	N/A	N/A	N/A	N/A	N/A	6.74	N/A	N/A	N/A	7.135	N/A	N/A	N/A	1.25	N/A	N/A	N/A
biliverdine	3	N/A	N/A	N/A	N/A	N/A	N/A	N/A	N/A	6.029	7.398	N/A	N/A	N/A	N/A	1.687	N/A	N/A
FENDRR	2	N/A	N/A	N/A	N/A	-1.069	1.5	N/A	3.373	1.807	1.455	N/A	N/A	N/A	3.244	-2.661	N/A	N/A
THROMBOXANE RECEPTOR (family)	2	-0.539	N/A	-1.4	N/A	-1.043	-2.828	N/A	-3	-2.502	-3.781	N/A	N/A	N/A	N/A	N/A	N/A	N/A
helenalin	2	N/A	N/A	N/A	N/A	N/A	-5.27	N/A	N/A	-4.218	-5.603	N/A	N/A	N/A	N/A	N/A	N/A	N/A
NC9	2	N/A	N/A	N/A	N/A	N/A	N/A	-2.683	-5.396	-5.303	N/A	N/A	N/A	N/A	N/A	N/A	-1.706	N/A
prinomastat	2	N/A	N/A	-1.177	N/A	-2.137	-1.859	-0.775	-1.581	-2.596	-2.214	N/A	N/A	N/A	N/A	-2.744	N/A	N/A
rivastigmine	3	N/A	N/A	N/A	N/A	-5.164	-4.503	N/A	-5.416	N/A	N/A	N/A	N/A	N/A	N/A	N/A	N/A	N/A
CEMIP2	2	N/A	N/A	N/A	N/A	N/A	N/A	N/A	6.437	5.308	3.328	N/A	N/A	N/A	N/A	N/A	N/A	N/A
D-galactosamine	1	N/A	N/A	1.941	N/A	N/A	3.638	N/A	3.464	N/A	3.5	N/A	N/A	N/A	N/A	2.53	N/A	N/A
ivacaftor	3	N/A	N/A	N/A	N/A	N/A	-5.004	N/A	-4.569	N/A	-5.496	N/A	N/A	N/A	N/A	N/A	N/A	N/A
mir-223	1	N/A	N/A	N/A	N/A	N/A	3.272	N/A	3.528	3.273	3.272	N/A	-0.688	N/A	1	N/A	N/A	N/A
NOD2	2	N/A	N/A	N/A	N/A	N/A	N/A	N/A	6.725	N/A	6.87	N/A	N/A	N/A	1.054	N/A	0.381	N/A
CINK4	2	-2.866	N/A	N/A	2.433	N/A	N/A	3.55	N/A	N/A	N/A	N/A	N/A	-2.967	3.207	N/A	N/A	N/A
IFN ALPHA/BETA (family)	2	N/A	N/A	N/A	N/A	N/A	4.733	N/A	6.842	N/A	3.434	N/A	N/A	N/A	N/A	N/A	N/A	N/A
STAT1	1	N/A	N/A	N/A	N/A	N/A	N/A	N/A	6.096	4.867	4.012	N/A	N/A	N/A	N/A	N/A	N/A	N/A
BAY 61-3606	2	N/A	N/A	N/A	N/A	N/A	-7.407	N/A	N/A	N/A	-7.562	N/A	N/A	N/A	N/A	N/A	N/A	N/A
IFNAR1	2	N/A	N/A	N/A	N/A	N/A	3.621	N/A	4.644	4.195	2.494	N/A	N/A	N/A	N/A	N/A	N/A	N/A
ITPR2	2	N/A	N/A	N/A	N/A	3.28	3.357	N/A	3.395	2.06	2.84	N/A	N/A	N/A	N/A	N/A	N/A	N/A
EIF4F (complex)	3	N/A	N/A	N/A	N/A	5.532	N/A	N/A	5.051	N/A	4.346	N/A	N/A	N/A	N/A	N/A	N/A	N/A
LHPP	2	N/A	N/A	N/A	N/A	N/A	N/A	N/A	-6.51	-5.126	-3.286	N/A	N/A	N/A	N/A	N/A	N/A	N/A
POU4F2	1	1.291	N/A	N/A	1.091	N/A	N/A	2.111	N/A	2.111	1.508	-1.342	1.387	-1.897	2.183	N/A	N/A	0
CD79B	2	N/A	N/A	N/A	N/A	3.713	N/A	N/A	1.698	4.572	4.936	N/A	N/A	N/A	N/A	N/A	N/A	N/A
PCBP2	2	N/A	N/A	N/A	N/A	N/A	N/A	N/A	-5.338	-5.259	-4.318	N/A	N/A	N/A	N/A	N/A	N/A	N/A
CMTM3	1	-1.213	2.887	3	-1.667	N/A	N/A	1.89	N/A	N/A	N/A	2.236	N/A	N/A	N/A	-2	N/A	N/A
TRAFD1	2	N/A	N/A	N/A	N/A	N/A	N/A	N/A	-7.463	N/A	-7.426	N/A	N/A	N/A	N/A	N/A	N/A	N/A
NPC1	2	N/A	N/A	-1	N/A	N/A	-4.828	-2.48	-6.564	N/A	N/A	N/A	N/A	N/A	N/A	N/A	N/A	N/A
FBXW11	2	N/A	N/A	N/A	-0.788	-4.287	-4.603	N/A	N/A	-5.194	N/A	N/A	N/A	N/A	N/A	N/A	N/A	N/A
nateglinide	2	N/A	-3.363	-5	N/A	N/A	-2.213	N/A	N/A	N/A	N/A	0.775	N/A	N/A	N/A	3.474	N/A	N/A
oxymatrine	2	N/A	N/A	N/A	N/A	-3.168	-3.9	N/A	N/A	-3.624	-4.119	N/A	N/A	N/A	N/A	N/A	N/A	N/A
CYTOKINE (family)	1	N/A	N/A	N/A	N/A	N/A	N/A	N/A	4.69	4.243	4.491	N/A	N/A	N/A	N/A	N/A	1.387	N/A
A2ML1	3	N/A	N/A	N/A	N/A	N/A	N/A	N/A	-6.887	-7.304	N/A	N/A	N/A	N/A	-0.593	N/A	N/A	N/A
carbon tetrachloride	1	N/A	N/A	N/A	N/A	3.307	5	N/A	N/A	N/A	3.889	N/A	N/A	-0.6	N/A	1.671	N/A	0.302
TFB1M gene:NRF1:NRF2:PPARGC1A,PPRC1	2	-3.866	N/A	N/A	N/A	N/A	N/A	2.744	N/A	N/A	N/A	N/A	N/A	N/A	N/A	2.887	5.259	N/A
TFB2M gene:NRF1:NRF2:PPARGC1A,PPRC1	2	-3.866	N/A	N/A	N/A	N/A	N/A	2.744	N/A	N/A	N/A	N/A	N/A	N/A	N/A	2.887	5.259	N/A
USP18	2	N/A	N/A	N/A	N/A	N/A	N/A	-3.775	N/A	-6.053	N/A	N/A	N/A	N/A	-2.4	N/A	-2.525	N/A
IL6R	1	N/A	N/A	N/A	N/A	3.207	3.153	1.134	N/A	2.496	3.153	N/A	N/A	N/A	N/A	1.604	N/A	N/A
ITGAV	1	N/A	N/A	N/A	N/A	N/A	3	N/A	3.606	3.357	2.668	N/A	N/A	N/A	N/A	2.111	N/A	N/A
nandrolone	2	N/A	N/A	N/A	2.092	N/A	4.347	2.38	N/A	N/A	3.92	0.333	N/A	N/A	1.667	N/A	N/A	N/A
CCR6	2	N/A	N/A	N/A	N/A	N/A	6.091	2.357	N/A	N/A	6.272	N/A	N/A	N/A	N/A	N/A	N/A	N/A
imidazoquinolines	2	N/A	N/A	N/A	N/A	N/A	6.932	N/A	N/A	N/A	7.207	N/A	N/A	N/A	0.566	N/A	N/A	N/A
BAD	2	N/A	N/A	N/A	N/A	-5.815	-4.951	N/A	-3.878	N/A	N/A	N/A	N/A	N/A	N/A	N/A	N/A	N/A
HOTAIRM1	2	N/A	N/A	N/A	N/A	-3.202	-3.556	N/A	-4.341	N/A	-3.538	N/A	N/A	N/A	N/A	N/A	N/A	N/A
resatorvid	2	N/A	N/A	N/A	N/A	N/A	N/A	N/A	N/A	-6.269	-8.033	N/A	N/A	N/A	-0.314	N/A	N/A	N/A
CLEC7A	2	N/A	N/A	N/A	N/A	N/A	N/A	3.906	N/A	N/A	6.818	N/A	2.245	N/A	1.628	N/A	N/A	N/A
RNASE2	2	N/A	N/A	N/A	N/A	N/A	4.778	N/A	N/A	4.389	5.427	N/A	N/A	N/A	N/A	N/A	N/A	N/A
PADI2	2	N/A	N/A	N/A	N/A	N/A	-4.366	N/A	N/A	-5.091	-4.826	N/A	N/A	N/A	-0.309	N/A	N/A	N/A
peptidoglycan	1	N/A	N/A	N/A	N/A	N/A	3.9	N/A	2.982	3.207	3.9	N/A	N/A	N/A	0.577	N/A	N/A	N/A
UHMK1	2	N/A	N/A	N/A	N/A	N/A	5.128	N/A	N/A	4.009	5.417	N/A	N/A	N/A	N/A	N/A	N/A	N/A
lipoteichoic acid	1	N/A	N/A	N/A	1.897	1.941	3.13	N/A	3.153	1.604	2.828	N/A	N/A	N/A	N/A	N/A	N/A	N/A
RB1	1	-2.853	N/A	N/A	2.333	N/A	N/A	4.583	N/A	N/A	N/A	N/A	N/A	N/A	3.286	N/A	1.48	N/A
TAP1	2	N/A	N/A	N/A	N/A	-3.328	N/A	N/A	-3.939	-2.429	-4.817	N/A	N/A	N/A	N/A	N/A	N/A	N/A
enterotoxin B	1	N/A	N/A	N/A	2.111	N/A	3.771	N/A	4	N/A	3.71	N/A	0.905	N/A	N/A	N/A	N/A	N/A
MRTFB	1	2.646	N/A	N/A	N/A	3.411	N/A	N/A	N/A	N/A	N/A	N/A	-4.536	N/A	-3.9	N/A	N/A	N/A
CARD8	2	N/A	N/A	N/A	N/A	N/A	-5.093	N/A	N/A	-4.061	-5.334	N/A	N/A	N/A	N/A	N/A	N/A	N/A
MED1	2	N/A	N/A	-4.96	N/A	N/A	N/A	N/A	N/A	N/A	N/A	N/A	N/A	-3.162	N/A	N/A	3.952	-2.401
LAMA5	3	N/A	N/A	N/A	N/A	N/A	5.357	N/A	3.571	N/A	5.547	N/A	N/A	N/A	N/A	N/A	N/A	N/A
DDIT3	2	N/A	N/A	N/A	N/A	N/A	-4.65	N/A	-5.318	-4.49	N/A	N/A	N/A	N/A	N/A	N/A	N/A	N/A
urotensin II	2	N/A	N/A	N/A	N/A	4.025	3.71	N/A	N/A	2.668	4.025	N/A	N/A	N/A	N/A	N/A	N/A	N/A
ethylene glycol	2	N/A	N/A	N/A	1.571	N/A	N/A	N/A	N/A	5.582	7.02	N/A	N/A	-0.113	0.13	N/A	N/A	N/A
PPAR (family)	2	0	N/A	-5.253	N/A	N/A	-3.77	N/A	N/A	N/A	N/A	N/A	N/A	-2.857	N/A	N/A	N/A	-2.535
P38 ALPHA/BETA (family)	2	N/A	N/A	N/A	N/A	N/A	N/A	N/A	3.571	3.883	4.901	N/A	N/A	N/A	N/A	N/A	2.058	N/A
--	3	N/A	N/A	N/A	N/A	N/A	N/A	N/A	4.07	3.876	6.462	N/A	N/A	N/A	N/A	N/A	N/A	N/A
IFITM3	2	N/A	N/A	N/A	N/A	N/A	N/A	N/A	-5.908	-4.743	-3.727	N/A	N/A	N/A	N/A	N/A	N/A	N/A
L-796449	2	N/A	N/A	-5.592	-3.13	N/A	-5.636	N/A	N/A	N/A	N/A	N/A	N/A	N/A	N/A	N/A	N/A	N/A
SUGT1	3	N/A	N/A	N/A	N/A	N/A	N/A	N/A	7.071	N/A	7.275	N/A	N/A	N/A	N/A	N/A	N/A	N/A
ACAP1	3	N/A	N/A	N/A	N/A	N/A	N/A	N/A	-7.071	N/A	-7.275	N/A	N/A	N/A	N/A	N/A	N/A	N/A
treprostinil	2	N/A	N/A	N/A	-3.111	N/A	-5.253	N/A	N/A	-4.41	N/A	N/A	N/A	N/A	-0.135	N/A	1.432	N/A
IKK-2 inhibitor VIII	2	N/A	N/A	N/A	N/A	-4.629	-4.719	N/A	N/A	N/A	-4.989	N/A	N/A	N/A	N/A	N/A	N/A	N/A
RICTOR	1	-1.627	3.053	3.893	N/A	N/A	N/A	N/A	N/A	N/A	N/A	N/A	N/A	N/A	N/A	N/A	-5.754	N/A
IL1R (family)	1	N/A	N/A	N/A	N/A	2.714	4.123	N/A	N/A	3.606	3.873	N/A	N/A	N/A	N/A	N/A	N/A	N/A
flufenamic acid	2	-1.429	-4.357	-4.67	-1.265	N/A	N/A	N/A	N/A	N/A	N/A	0.295	N/A	-2.263	N/A	N/A	N/A	N/A
Ki-20227	2	N/A	N/A	N/A	N/A	-3.771	-3.545	N/A	N/A	-3.153	-3.8	N/A	N/A	N/A	N/A	N/A	N/A	N/A
EVP 4593	2	N/A	N/A	N/A	N/A	N/A	-6.11	N/A	N/A	N/A	-7.044	N/A	N/A	N/A	-1.109	N/A	N/A	N/A
T3D-959	2	N/A	N/A	-4.677	N/A	N/A	-3.118	N/A	N/A	N/A	N/A	N/A	N/A	N/A	N/A	3.72	N/A	-2.746
saquinavir	2	N/A	N/A	N/A	N/A	N/A	N/A	N/A	-5.063	-4.123	-5.063	N/A	N/A	N/A	N/A	N/A	N/A	N/A
CENPJ	2	N/A	N/A	N/A	N/A	N/A	7	N/A	N/A	N/A	7.246	N/A	N/A	N/A	N/A	N/A	N/A	N/A
TNFRSF14	2	N/A	N/A	N/A	N/A	N/A	7.182	N/A	N/A	N/A	7.057	N/A	N/A	N/A	N/A	N/A	N/A	N/A
platelet activating factor	1	N/A	N/A	N/A	N/A	1.941	2.828	N/A	2.53	2.673	3	N/A	N/A	N/A	-1.265	N/A	N/A	N/A
D-galactosamine	2	N/A	N/A	N/A	N/A	N/A	6.478	N/A	N/A	N/A	6.609	N/A	N/A	N/A	1.147	N/A	N/A	N/A
brucine	2	N/A	N/A	N/A	N/A	-3.395	-3.615	N/A	N/A	-3.395	-3.81	N/A	N/A	N/A	N/A	N/A	N/A	N/A
7(R)-maresin 1	2	N/A	N/A	N/A	N/A	N/A	N/A	N/A	N/A	-6.6	-7.614	N/A	N/A	N/A	N/A	N/A	N/A	N/A
WNT2B	2	N/A	N/A	N/A	N/A	N/A	6.11	N/A	N/A	N/A	6.975	N/A	N/A	N/A	1.109	N/A	N/A	N/A
PNKD	2	N/A	N/A	N/A	N/A	N/A	6.11	N/A	N/A	N/A	6.975	N/A	N/A	N/A	1.109	N/A	N/A	N/A
16:0 ceramide-1-phosphate	2	N/A	N/A	N/A	N/A	N/A	-6.11	N/A	N/A	N/A	-6.975	N/A	N/A	N/A	-1.109	N/A	N/A	N/A
SAA2	2	N/A	N/A	N/A	N/A	N/A	6.11	N/A	N/A	N/A	6.975	N/A	N/A	N/A	1.109	N/A	N/A	N/A
YARS1	2	N/A	N/A	N/A	N/A	N/A	6.11	N/A	N/A	N/A	6.975	N/A	N/A	N/A	1.109	N/A	N/A	N/A
ALPHA 1 ANTITRYPSIN (family)	2	N/A	N/A	-1.833	N/A	-1.414	N/A	-2	-2.183	-2.425	-2.63	N/A	N/A	N/A	N/A	-0.855	-0.849	N/A
HO (family)	2	0.632	N/A	N/A	0.853	-3.087	-1.372	-0.209	N/A	-2.268	-3.43	-2.324	N/A	N/A	N/A	N/A	N/A	N/A
nimesulide	2	-1.678	N/A	-3.795	N/A	N/A	N/A	4.258	N/A	N/A	N/A	-0.343	N/A	N/A	N/A	N/A	4.076	N/A
adavosertib	2	N/A	N/A	N/A	N/A	N/A	N/A	N/A	7.609	N/A	6.532	N/A	N/A	N/A	N/A	N/A	N/A	N/A
TRYPTASE (family)	2	N/A	N/A	N/A	N/A	N/A	6.864	N/A	7.273	N/A	N/A	N/A	N/A	N/A	N/A	N/A	N/A	N/A
incyclinide	2	N/A	N/A	N/A	N/A	N/A	-3.654	-2.191	-1.604	-2.828	-3.402	N/A	N/A	N/A	-0.457	N/A	N/A	N/A
DYRK1B	1	3.8	1.155	2.357	3.051	N/A	N/A	N/A	N/A	N/A	N/A	N/A	N/A	N/A	N/A	N/A	-3.771	N/A
CARD9	1	N/A	N/A	N/A	1.134	1.897	2.714	N/A	2.714	3	2.673	N/A	N/A	N/A	N/A	N/A	N/A	N/A
balsalazide	2	N/A	N/A	-3.732	N/A	N/A	-2.975	1.947	N/A	-0.762	-1.835	N/A	N/A	N/A	-0.135	2.744	N/A	N/A
di(2-ethylhexyl) phthalate	2	N/A	-2.086	-4.468	N/A	N/A	-1.873	N/A	N/A	N/A	N/A	N/A	N/A	-4.747	N/A	N/A	N/A	-0.949
CFTR	1	N/A	N/A	N/A	N/A	-1.069	-2.84	N/A	-1.604	-2.714	-3.051	N/A	N/A	-2.84	N/A	N/A	N/A	N/A
SREBF1	2	N/A	N/A	-4.444	N/A	N/A	-1.132	N/A	N/A	N/A	N/A	1.342	N/A	-2.81	N/A	3.038	N/A	-1.347
TICAM1	1	N/A	N/A	N/A	N/A	N/A	N/A	N/A	4.811	4.243	5	N/A	N/A	N/A	N/A	N/A	N/A	N/A
ZNF423:EBF2, EBF2:Blnc1 lncRNA:HNRNPU:PRDM16 gene	3	N/A	N/A	-6.041	-1.837	N/A	-3.258	N/A	N/A	N/A	N/A	N/A	N/A	N/A	N/A	2.905	N/A	N/A
kenpaullone	2	N/A	N/A	N/A	N/A	N/A	-6.743	N/A	N/A	N/A	-6.468	N/A	N/A	N/A	-0.819	N/A	N/A	N/A
asciminib	2	N/A	N/A	N/A	N/A	-3.124	-2.214	-1.279	-2.287	-2.412	-2.714	N/A	N/A	N/A	N/A	N/A	N/A	N/A
rebimastat	2	N/A	N/A	N/A	N/A	-2.16	-1.809	N/A	-2.064	-2.592	-2.714	N/A	N/A	N/A	N/A	-2.667	N/A	N/A
hemozoin	1	N/A	N/A	N/A	N/A	N/A	3.742	N/A	2.646	3.606	4	N/A	N/A	N/A	N/A	N/A	N/A	N/A
NFYC	1	-2.714	N/A	N/A	-2.714	N/A	N/A	-3.162	N/A	N/A	N/A	2.236	N/A	N/A	-3.162	N/A	N/A	N/A
nickel sulfate	2	N/A	N/A	N/A	N/A	N/A	3.182	N/A	3.4	3.272	4.11	N/A	N/A	N/A	N/A	N/A	N/A	N/A
ShK-223	1	N/A	N/A	N/A	N/A	1.5	3.578	N/A	3.674	2.683	2.524	N/A	N/A	N/A	N/A	N/A	N/A	N/A
FCER1G	2	N/A	N/A	N/A	N/A	N/A	3.707	4.924	N/A	N/A	5.316	N/A	N/A	N/A	N/A	N/A	N/A	N/A
HISTONE H4 (family)	2	N/A	N/A	N/A	N/A	N/A	6.963	N/A	N/A	N/A	6.345	N/A	N/A	N/A	0.631	N/A	N/A	N/A
TCF7	1	N/A	N/A	N/A	N/A	N/A	-3.244	N/A	-2.343	-3.893	-3.111	N/A	-1.333	N/A	N/A	N/A	N/A	N/A
stibogluconic acid	2	N/A	N/A	N/A	N/A	N/A	N/A	N/A	5.742	3.91	3.098	N/A	N/A	N/A	1.151	N/A	N/A	N/A
KLF15	1	-2.683	-1.698	N/A	N/A	N/A	N/A	N/A	N/A	N/A	N/A	N/A	-0.302	N/A	N/A	2.6	3.771	-2.828
MLN120B	1	N/A	N/A	N/A	N/A	-2.121	-3.051	-1	-1.89	-1.633	-2.84	N/A	N/A	N/A	N/A	-1.342	N/A	N/A
IL13	1	N/A	N/A	N/A	N/A	2.945	2.944	N/A	3.108	1.807	3.064	N/A	N/A	N/A	N/A	N/A	N/A	N/A
SERPINB6	2	N/A	N/A	N/A	N/A	N/A	-2.887	N/A	-3.838	-3.71	-3.411	N/A	N/A	N/A	N/A	N/A	N/A	N/A
DDOST	2	N/A	N/A	N/A	N/A	N/A	6.547	N/A	N/A	N/A	7.288	N/A	N/A	N/A	N/A	N/A	N/A	N/A
IRF (family)	2	N/A	N/A	N/A	N/A	N/A	N/A	N/A	5.176	4.75	3.906	N/A	N/A	N/A	N/A	N/A	N/A	N/A
RIGI	1	N/A	N/A	N/A	N/A	N/A	N/A	N/A	4.747	4.583	4.491	N/A	N/A	N/A	N/A	N/A	N/A	N/A
cinnamaldehyde	2	N/A	-0.483	N/A	-1.46	N/A	N/A	0.868	-3.382	-2.164	-4.165	N/A	N/A	N/A	N/A	-0.976	-0.302	N/A
4-hydroxymercuribenzoate	2	N/A	N/A	N/A	N/A	-1.871	-2.668	N/A	-1.664	-2.38	-2.954	N/A	-0.707	N/A	-1.121	-0.429	N/A	N/A
NFE2L2	1	3.714	1.27	-0.485	N/A	N/A	0	0.845	-1.463	-0.478	-2.265	N/A	N/A	-2.708	N/A	-0.563	N/A	N/A
WNT3A	1	N/A	N/A	N/A	3.413	2.359	3.101	N/A	N/A	N/A	N/A	N/A	-0.87	N/A	-1.298	N/A	-2.466	0.243
N-chlorotaurine	2	N/A	N/A	N/A	N/A	N/A	-3.697	N/A	-4.53	-2.09	-3.421	N/A	N/A	N/A	N/A	N/A	N/A	N/A
fenofibrate	1	N/A	N/A	-3.78	N/A	N/A	N/A	N/A	N/A	N/A	N/A	N/A	N/A	-2.263	N/A	3.569	4.116	N/A
HAT (complex)	2	N/A	N/A	N/A	1.068	N/A	N/A	N/A	N/A	5.892	6.667	N/A	N/A	-0.098	N/A	N/A	N/A	N/A
KSR2	2	N/A	N/A	N/A	N/A	N/A	-6.754	N/A	N/A	N/A	-6.813	N/A	N/A	N/A	-0.135	N/A	N/A	N/A
dimethyl fumarate	2	N/A	N/A	N/A	N/A	N/A	N/A	N/A	-5.307	-4.057	-4.335	N/A	N/A	N/A	N/A	N/A	N/A	N/A
cardamomin	2	N/A	N/A	N/A	N/A	N/A	-6.139	N/A	N/A	N/A	-7.559	N/A	N/A	N/A	N/A	N/A	N/A	N/A
DDR2	2	N/A	N/A	N/A	N/A	N/A	N/A	N/A	N/A	6.556	6.332	N/A	N/A	N/A	0.808	N/A	N/A	N/A
TRAF (family)	2	N/A	N/A	N/A	N/A	N/A	6.427	N/A	N/A	N/A	7.246	N/A	N/A	N/A	N/A	N/A	N/A	N/A
AP1 (complex)	2	N/A	N/A	N/A	N/A	6.395	N/A	N/A	N/A	N/A	7.273	N/A	N/A	N/A	N/A	N/A	N/A	N/A
PEBP4	2	N/A	N/A	N/A	N/A	-2.949	-3.597	N/A	-3.81	N/A	-3.311	N/A	N/A	N/A	N/A	N/A	N/A	N/A
SMI 9	3	N/A	N/A	N/A	N/A	N/A	N/A	N/A	N/A	-6.231	-6.496	N/A	N/A	N/A	-0.927	N/A	N/A	N/A
platelet activating factor-C16	2	N/A	N/A	N/A	0	N/A	N/A	N/A	4.564	3.273	2.828	N/A	N/A	N/A	2.982	N/A	N/A	N/A
gossypin	2	N/A	N/A	N/A	N/A	N/A	-6.379	N/A	N/A	N/A	-7.264	N/A	N/A	N/A	N/A	N/A	N/A	N/A
mir-7 (includes others)	2	0.781	N/A	-1.461	N/A	-2.828	N/A	-1.606	N/A	-2.596	N/A	N/A	N/A	N/A	N/A	-0.707	-3.657	N/A
CH25H	1	N/A	N/A	N/A	N/A	N/A	2.887	2.449	3.317	2.646	2.333	N/A	N/A	N/A	N/A	N/A	N/A	N/A
5-O-mycolyl-beta-araf-(1->2)-5-O-mycolyl-alpha-araf-(1->1')-glycerol	1	N/A	N/A	N/A	N/A	2.673	3.578	N/A	N/A	1.941	3.771	N/A	N/A	N/A	N/A	N/A	1.667	N/A
BHLHB (family)	3	N/A	N/A	N/A	N/A	N/A	N/A	0.849	4.93	2.8	5.051	N/A	N/A	N/A	N/A	N/A	N/A	N/A
HOXB4	3	N/A	N/A	N/A	N/A	6.455	N/A	N/A	N/A	N/A	7.172	N/A	N/A	N/A	N/A	N/A	N/A	N/A
IRF3	1	N/A	N/A	N/A	N/A	N/A	N/A	N/A	5.284	4.379	3.962	N/A	N/A	N/A	N/A	N/A	N/A	N/A
C5	1	N/A	N/A	N/A	N/A	2.837	2.746	N/A	2.524	2.236	3.266	N/A	N/A	N/A	N/A	N/A	N/A	N/A
CpG ODN 2395	2	N/A	N/A	N/A	N/A	N/A	6.801	N/A	6.799	N/A	N/A	N/A	N/A	N/A	N/A	N/A	N/A	N/A
ZBTB7B	1	N/A	-2.714	N/A	-3	N/A	N/A	N/A	N/A	N/A	N/A	N/A	N/A	N/A	N/A	3.638	4.243	N/A
EDA2R	2	N/A	N/A	N/A	N/A	N/A	6.466	N/A	N/A	N/A	7.124	N/A	N/A	N/A	N/A	N/A	N/A	N/A
poly dA-dT	2	N/A	N/A	N/A	N/A	N/A	N/A	N/A	6.866	6.719	N/A	N/A	N/A	N/A	N/A	N/A	N/A	N/A
EIF2S1	2	N/A	N/A	N/A	N/A	N/A	6.609	N/A	N/A	N/A	6.975	N/A	N/A	N/A	0	N/A	N/A	N/A
S100P	2	N/A	N/A	N/A	N/A	N/A	6.47	N/A	N/A	N/A	6.835	N/A	N/A	N/A	-0.277	N/A	N/A	N/A
FASLG	2	N/A	N/A	N/A	N/A	N/A	N/A	3.487	N/A	4.025	N/A	N/A	3.512	N/A	2.556	N/A	N/A	N/A
15-A2-cyclopentenone isoprostane	2	N/A	N/A	N/A	N/A	N/A	-5.963	N/A	N/A	N/A	-6.719	N/A	N/A	N/A	-0.866	N/A	N/A	N/A
cyclopentenone	2	N/A	N/A	N/A	N/A	N/A	-5.963	N/A	N/A	N/A	-6.719	N/A	N/A	N/A	-0.866	N/A	N/A	N/A
HAX1	1	3.9	3.162	3.317	N/A	N/A	N/A	N/A	N/A	N/A	N/A	N/A	N/A	N/A	N/A	N/A	-3.162	N/A
Bvht	1	0	N/A	N/A	3.3	N/A	N/A	2.496	N/A	N/A	N/A	-3.153	1.5	-0.905	2.183	N/A	N/A	N/A
brimapitide	2	N/A	N/A	N/A	N/A	N/A	N/A	N/A	-4.158	-4.207	-5.172	N/A	N/A	N/A	N/A	N/A	N/A	N/A
rofecoxib	2	N/A	N/A	N/A	-1.305	N/A	N/A	-3.175	-2.266	-2.929	-2.331	N/A	N/A	1.523	0	N/A	N/A	N/A
PLA2 (family)	2	-0.243	-1.969	-0.894	N/A	N/A	2.77	N/A	N/A	N/A	3.811	N/A	N/A	N/A	N/A	3.47	N/A	-0.365
hyaluronic acid	1	N/A	N/A	1.604	N/A	2.132	3.402	N/A	2.236	1.147	3	N/A	N/A	N/A	N/A	N/A	N/A	N/A
CD209	2	N/A	N/A	N/A	N/A	N/A	5.97	N/A	N/A	N/A	6.708	N/A	N/A	N/A	0.816	N/A	N/A	N/A
ricolinostat	2	N/A	N/A	N/A	N/A	N/A	-3.501	N/A	N/A	-5.642	-4.341	N/A	N/A	N/A	N/A	N/A	N/A	N/A
HOXA3	2	N/A	N/A	N/A	N/A	3.255	3.491	N/A	1.01	2.458	3.263	N/A	N/A	N/A	N/A	N/A	N/A	N/A
BCL2A1	2	N/A	N/A	N/A	N/A	-3.024	-2.722	-2	N/A	-2.502	-3.212	N/A	N/A	N/A	N/A	N/A	N/A	N/A
ZMPSTE24	1	N/A	N/A	-1.667	N/A	N/A	-3.742	N/A	N/A	-3.162	-3.873	N/A	N/A	1	N/A	N/A	N/A	N/A
MYOCD	1	1.091	N/A	N/A	3.5	N/A	N/A	3.317	N/A	N/A	N/A	-3.317	0.192	-1	1	N/A	N/A	N/A
EIF4G (family)	3	N/A	N/A	N/A	N/A	5.033	N/A	N/A	4.281	N/A	4.096	N/A	N/A	N/A	N/A	N/A	N/A	N/A
Tripterygium wilfordii extract	2	N/A	N/A	-1.8	N/A	N/A	-2.535	N/A	-2.746	N/A	-4.003	N/A	-1.8	-0.522	N/A	N/A	N/A	N/A
C5AR1	1	N/A	N/A	N/A	N/A	2.357	3.5	N/A	1.732	2.309	3.5	N/A	N/A	N/A	N/A	N/A	N/A	N/A
ruxolitinib	1	N/A	N/A	-1.291	-0.277	-1.807	N/A	N/A	-3.357	N/A	-3.771	N/A	N/A	N/A	N/A	N/A	-2.887	N/A
LYSOSOMAL ENZYME (family)	2	N/A	N/A	N/A	N/A	N/A	3.182	N/A	2.921	3.138	4.131	N/A	N/A	N/A	N/A	N/A	N/A	N/A
amisulpride	3	N/A	N/A	N/A	-0.173	N/A	N/A	-3.092	N/A	N/A	-5.778	-2.673	-1.145	N/A	0.5	N/A	N/A	N/A
ritlecitinib	2	N/A	N/A	N/A	N/A	N/A	N/A	N/A	-4.699	-4.526	-4.127	N/A	N/A	N/A	N/A	N/A	N/A	N/A
SOCS7	2	N/A	N/A	N/A	N/A	-1.179	-3.252	N/A	-1.877	-2.621	-3.669	N/A	N/A	N/A	-0.75	N/A	N/A	N/A
NFKBIZ	2	N/A	N/A	N/A	N/A	N/A	-4.366	N/A	N/A	-3.781	-4.158	N/A	N/A	N/A	1.043	N/A	N/A	N/A
donepezil	2	N/A	N/A	N/A	-1.606	-3.053	-2.335	-1.069	N/A	N/A	-2.874	N/A	N/A	N/A	2.4	N/A	N/A	N/A
HBA2	1	-4.243	N/A	-3.317	-1.89	N/A	N/A	N/A	N/A	N/A	N/A	N/A	N/A	N/A	N/A	N/A	3.873	N/A
PERM1	1	-2.53	-2.646	-2.646	N/A	N/A	N/A	N/A	N/A	N/A	N/A	N/A	N/A	N/A	N/A	1.89	3.606	N/A
OTUD1	2	N/A	N/A	N/A	N/A	N/A	N/A	N/A	7.483	N/A	5.828	N/A	N/A	N/A	N/A	N/A	N/A	N/A
ITM2B	2	N/A	N/A	N/A	N/A	N/A	4.041	N/A	N/A	4.025	5.014	N/A	N/A	0	-0.218	N/A	N/A	N/A
STAR	2	-1.671	N/A	N/A	N/A	N/A	-2.556	-2.324	-3.272	-2.837	N/A	N/A	N/A	N/A	N/A	0.209	0.426	N/A
FIBRINOGEN (complex)	1	N/A	N/A	N/A	N/A	2.236	2.828	N/A	2.236	2.828	3.162	N/A	N/A	N/A	N/A	N/A	N/A	N/A
fenoprofen	2	N/A	N/A	-4.787	N/A	N/A	-3.307	N/A	N/A	N/A	N/A	N/A	N/A	-0.557	N/A	3.264	N/A	-1.372
CDK5R1 gene:EGR1	2	N/A	N/A	N/A	N/A	4.811	N/A	N/A	4.7	3.772	N/A	N/A	N/A	N/A	N/A	N/A	N/A	N/A
ZNF106	1	-0.258	N/A	-1.387	N/A	-2.646	N/A	-1.342	N/A	-3	N/A	N/A	-0.816	N/A	N/A	-2.828	N/A	-1
2-chlorohexadecanoic acid	2	0.08	N/A	-4.459	N/A	N/A	-1.555	N/A	N/A	N/A	N/A	N/A	N/A	N/A	N/A	4.427	N/A	-2.744
TNFRSF13C	2	N/A	N/A	N/A	N/A	N/A	6.26	N/A	N/A	N/A	6.996	N/A	N/A	N/A	N/A	N/A	N/A	N/A
CXCL16	2	N/A	N/A	N/A	N/A	N/A	6.172	N/A	N/A	N/A	7.056	N/A	N/A	N/A	N/A	N/A	N/A	N/A
bicyclol	2	N/A	N/A	N/A	N/A	N/A	-6.183	N/A	N/A	N/A	-7.044	N/A	N/A	N/A	N/A	N/A	N/A	N/A
N-(6,6-dimethyl-5-((1-methylpiperidin-4-yl)carbonyl)-1,4,5,6-tetrahydropyrrolo(3,4-c)pyrazol-3-yl)-3-methylbutanamide	2	N/A	N/A	N/A	N/A	N/A	N/A	N/A	-4.924	-4.18	-4.123	N/A	N/A	N/A	N/A	N/A	N/A	N/A
Mmp3	2	N/A	N/A	N/A	N/A	N/A	3.286	N/A	N/A	3.053	3.307	N/A	N/A	N/A	N/A	3.53	N/A	N/A
PPARG	1	N/A	N/A	-4.522	N/A	N/A	N/A	N/A	N/A	N/A	N/A	N/A	N/A	N/A	N/A	3.266	3.592	-1.789
cyanocobalamin	2	N/A	N/A	N/A	N/A	N/A	N/A	N/A	-4.765	-4.276	-4.123	N/A	N/A	N/A	N/A	N/A	N/A	N/A
PLAA	2	N/A	N/A	N/A	N/A	N/A	6.118	N/A	N/A	N/A	7.02	N/A	N/A	N/A	N/A	N/A	N/A	N/A
glabridin	2	N/A	N/A	N/A	N/A	N/A	-6.668	N/A	N/A	-6.47	N/A	N/A	N/A	N/A	N/A	N/A	N/A	N/A
GCR/GLUCOCORTICOID DIMER (complex)	2	N/A	N/A	-3.098	N/A	N/A	-3.671	N/A	N/A	N/A	N/A	N/A	N/A	-1.75	-2.309	N/A	-0.59	-1.706
VP3.15	2	N/A	N/A	N/A	N/A	N/A	N/A	N/A	-4.502	-3.301	-5.317	N/A	N/A	N/A	N/A	N/A	N/A	N/A
torin1	1	1.298	1.5	2.828	2.887	N/A	N/A	N/A	N/A	N/A	N/A	N/A	N/A	N/A	N/A	N/A	-4.6	N/A
metribolone	1	-1.584	-2.292	-4.143	N/A	N/A	N/A	N/A	N/A	N/A	N/A	N/A	N/A	N/A	N/A	N/A	5.091	N/A
SKAP2	2	N/A	N/A	N/A	N/A	N/A	-4.737	N/A	-3.882	N/A	-4.477	N/A	N/A	N/A	N/A	N/A	N/A	N/A
RIPK2	2	N/A	N/A	N/A	N/A	N/A	N/A	4.695	N/A	N/A	7.546	N/A	N/A	N/A	0.854	N/A	N/A	N/A
F3	1	N/A	N/A	-2.132	N/A	-0.784	N/A	N/A	-4.907	-3.212	-2.058	N/A	N/A	N/A	N/A	N/A	N/A	N/A
NLRP12	2	N/A	N/A	N/A	N/A	N/A	N/A	N/A	N/A	N/A	-6.871	-2.333	-2.712	N/A	-1.141	N/A	N/A	N/A
pioglitazone	2	N/A	-1.904	-3.205	N/A	N/A	N/A	1.763	N/A	N/A	N/A	0	N/A	-1.932	N/A	N/A	4.245	N/A
ANPEP	2	N/A	N/A	N/A	N/A	-3.441	-3.838	N/A	N/A	-2.183	-3.578	N/A	N/A	N/A	N/A	N/A	N/A	N/A
eplerenone	1	N/A	N/A	N/A	N/A	-3	-2.887	N/A	N/A	-3	-2.887	N/A	N/A	N/A	N/A	-1.265	N/A	N/A
IDR-1002	1	N/A	N/A	N/A	-2.236	-3	-2.309	N/A	N/A	-2.333	-3.153	N/A	N/A	N/A	N/A	N/A	N/A	N/A
indoxam	3	N/A	N/A	N/A	N/A	N/A	-6.395	N/A	N/A	N/A	-6.496	N/A	N/A	N/A	-0.132	N/A	N/A	N/A
pectin	3	N/A	N/A	N/A	N/A	-5.27	-4.225	N/A	-3.515	N/A	N/A	N/A	N/A	N/A	N/A	N/A	N/A	N/A
MECP2:GAMT gene	3	N/A	N/A	N/A	N/A	N/A	-6.315	N/A	N/A	N/A	-6.692	N/A	N/A	N/A	N/A	N/A	N/A	N/A
TRIM38	2	N/A	N/A	N/A	N/A	N/A	N/A	N/A	N/A	N/A	-8.604	N/A	-2.656	N/A	-1.725	N/A	N/A	N/A
--	2	N/A	N/A	N/A	N/A	N/A	5.743	N/A	N/A	N/A	7.233	N/A	N/A	N/A	N/A	N/A	N/A	N/A
TLR3/4 (family)	2	N/A	N/A	N/A	N/A	N/A	3.457	N/A	5.093	1.511	2.898	N/A	N/A	N/A	N/A	N/A	N/A	N/A
MAPK3	2	6.54	3.329	N/A	N/A	N/A	N/A	N/A	N/A	N/A	N/A	2.345	N/A	N/A	N/A	N/A	0.721	N/A
IFNA6	2	N/A	N/A	N/A	N/A	N/A	N/A	N/A	N/A	5.991	6.928	N/A	N/A	N/A	N/A	N/A	N/A	N/A
IFNA5	2	N/A	N/A	N/A	N/A	N/A	N/A	N/A	N/A	5.991	6.928	N/A	N/A	N/A	N/A	N/A	N/A	N/A
levamisole	2	-3.881	N/A	N/A	2.885	N/A	N/A	3.528	N/A	N/A	N/A	N/A	N/A	N/A	N/A	N/A	2.61	N/A
tin mesoporphyrin	2	-0.801	N/A	2.041	-0.853	3.053	N/A	-0.218	N/A	2.2	3.536	N/A	-0.192	N/A	N/A	N/A	N/A	N/A
n5-(1-iminoethyl)-l-ornithine	3	-5.439	-3.713	-2.598	N/A	N/A	N/A	N/A	N/A	N/A	N/A	N/A	N/A	N/A	N/A	1.143	N/A	N/A
Gm45924	2	N/A	N/A	N/A	N/A	N/A	5.911	N/A	N/A	N/A	6.94	N/A	N/A	N/A	N/A	N/A	N/A	N/A
TRAPPC9	2	N/A	N/A	N/A	N/A	N/A	5.911	N/A	N/A	N/A	6.94	N/A	N/A	N/A	N/A	N/A	N/A	N/A
Ifi204 (includes others)	2	N/A	N/A	N/A	N/A	N/A	N/A	N/A	7.571	5.27	N/A	N/A	N/A	N/A	N/A	N/A	N/A	N/A
tubastatin A	2	N/A	N/A	N/A	N/A	N/A	-6.414	N/A	N/A	N/A	-6.425	N/A	N/A	N/A	N/A	N/A	N/A	N/A
PLA2G1B	2	N/A	N/A	N/A	N/A	N/A	N/A	N/A	N/A	6.686	6.139	N/A	N/A	N/A	N/A	N/A	N/A	N/A
S-methylthiocitrulline	3	-5.129	-3.937	-2.619	N/A	N/A	N/A	N/A	N/A	N/A	N/A	N/A	N/A	N/A	N/A	1.138	N/A	N/A
UBASH3B	2	N/A	N/A	N/A	N/A	N/A	-4.801	N/A	N/A	N/A	-5.367	N/A	N/A	N/A	-0.832	N/A	-1.82	N/A
MRTFA	1	2.335	N/A	N/A	N/A	3.4	N/A	N/A	N/A	N/A	N/A	N/A	-3.772	N/A	-3.307	N/A	N/A	N/A
NUP98-NSD1	1	N/A	N/A	N/A	N/A	-1	-2.236	-1.732	-2.236	-1.342	-2.236	N/A	N/A	N/A	N/A	N/A	-2	N/A
PDGFRA/PDGFRB (complex)	2	N/A	N/A	N/A	N/A	N/A	N/A	N/A	4.341	4.111	4.33	N/A	N/A	N/A	N/A	N/A	N/A	N/A
NUP98-KDM5A	1	N/A	N/A	N/A	N/A	-1	-2.236	-1.732	-2.236	-1.342	-2.236	N/A	N/A	N/A	N/A	N/A	-2	N/A
CPLA2 (family)	2	-2.305	-3.753	-4.901	N/A	N/A	-1.806	N/A	N/A	N/A	N/A	N/A	N/A	N/A	N/A	N/A	N/A	N/A
IL11	1	N/A	N/A	N/A	N/A	2.673	2.524	N/A	N/A	1.508	2.668	N/A	1.667	N/A	0.302	1.387	N/A	N/A
erbstatin	2	N/A	N/A	N/A	N/A	N/A	N/A	N/A	N/A	-6.04	-6.671	N/A	N/A	N/A	N/A	N/A	N/A	N/A
MAPT	1	0.258	N/A	N/A	N/A	N/A	N/A	N/A	3.742	3.464	3.3	N/A	N/A	N/A	N/A	1.941	N/A	N/A
ELANE	2	N/A	N/A	N/A	N/A	N/A	N/A	N/A	5.935	5.167	N/A	N/A	N/A	N/A	1.591	N/A	N/A	N/A
FGF13	2	N/A	N/A	N/A	N/A	N/A	N/A	N/A	6.89	5.798	N/A	N/A	N/A	N/A	N/A	N/A	N/A	N/A
TNFSF11	2	N/A	N/A	N/A	N/A	N/A	N/A	5.137	7.551	N/A	N/A	N/A	N/A	N/A	N/A	N/A	N/A	N/A
PS-1145	2	N/A	N/A	N/A	N/A	N/A	-6.251	N/A	N/A	N/A	-6.39	N/A	N/A	N/A	N/A	N/A	N/A	N/A
VMP1	2	N/A	N/A	N/A	N/A	N/A	N/A	N/A	N/A	6.04	6.6	N/A	N/A	N/A	N/A	N/A	N/A	N/A
SHIP (family)	2	N/A	N/A	N/A	N/A	N/A	-5.58	N/A	N/A	-5.612	N/A	N/A	N/A	N/A	-1.443	N/A	N/A	N/A
Il36a	2	N/A	N/A	N/A	N/A	N/A	5.742	N/A	N/A	N/A	6.274	N/A	N/A	N/A	0.617	N/A	N/A	N/A
SPINK7	2	N/A	N/A	N/A	N/A	N/A	-2.46	-0.343	-2.491	-3.255	-2.769	N/A	N/A	N/A	-1.286	N/A	N/A	N/A
HSPH1	2	N/A	N/A	N/A	N/A	N/A	5.79	N/A	N/A	N/A	6.803	N/A	N/A	N/A	N/A	N/A	N/A	N/A
pembrolizumab	3	N/A	N/A	N/A	N/A	N/A	N/A	N/A	N/A	6.343	6.222	N/A	N/A	N/A	N/A	N/A	N/A	N/A
baicalin	2	N/A	N/A	N/A	N/A	N/A	N/A	N/A	-6.931	-5.63	N/A	N/A	N/A	N/A	N/A	N/A	N/A	N/A
NXF1	2	N/A	N/A	N/A	N/A	N/A	5.662	N/A	N/A	N/A	6.274	N/A	N/A	N/A	0.617	N/A	N/A	N/A
sappanone A	2	N/A	N/A	N/A	N/A	N/A	-5.747	N/A	N/A	N/A	-6.803	N/A	N/A	N/A	N/A	N/A	N/A	N/A
IL1 (family)	1	N/A	N/A	N/A	N/A	4.352	4.423	N/A	N/A	3.772	N/A	N/A	N/A	N/A	N/A	N/A	N/A	N/A
Hg2+	2	N/A	N/A	N/A	N/A	N/A	-6.053	N/A	N/A	N/A	-6.476	N/A	N/A	N/A	N/A	N/A	N/A	N/A
N-[(2Z)-3-(4,5-dihydro-1,3-thiazol-2-yl)-1,3-thiazolidin-2-yl idene]-5H dibenzo[a,d][7]annulen-5-amine	2	N/A	N/A	N/A	-2.077	N/A	-5.178	N/A	N/A	N/A	N/A	N/A	-2.782	N/A	-2.491	N/A	N/A	N/A
ZNF423	2	N/A	N/A	-4.808	N/A	N/A	N/A	N/A	N/A	N/A	N/A	N/A	N/A	N/A	N/A	2.582	3.429	-1.706
TEF	2	N/A	-2.596	-3.111	-2.335	N/A	N/A	N/A	N/A	N/A	N/A	N/A	N/A	N/A	N/A	4.464	N/A	N/A
NIK (family)	2	N/A	N/A	N/A	N/A	N/A	7.553	N/A	N/A	N/A	N/A	N/A	3.302	N/A	1.65	N/A	N/A	N/A
CDKN1C	2	-4.421	N/A	N/A	N/A	N/A	N/A	2.214	N/A	N/A	N/A	-3.4	N/A	-2.458	N/A	N/A	N/A	N/A
mir-515 (includes others)	2	N/A	N/A	N/A	N/A	N/A	-5.578	N/A	-6.455	N/A	N/A	N/A	N/A	N/A	-0.457	N/A	N/A	N/A
ABHD5	2	-2.554	-4.664	-5.268	N/A	N/A	N/A	N/A	N/A	N/A	N/A	N/A	N/A	N/A	N/A	N/A	N/A	N/A
MEF2C,D:PPARGC1A	2	-3.757	N/A	N/A	-0.232	-4.064	N/A	4.423	N/A	N/A	N/A	N/A	N/A	N/A	N/A	N/A	N/A	N/A
DES	2	N/A	N/A	N/A	N/A	N/A	-5.738	N/A	N/A	N/A	-6.734	N/A	N/A	N/A	N/A	N/A	N/A	N/A
RTKN	2	N/A	N/A	N/A	N/A	N/A	6	N/A	N/A	N/A	6.47	N/A	N/A	N/A	N/A	N/A	N/A	N/A
C3	1	N/A	N/A	N/A	N/A	N/A	2.828	N/A	2.236	2.84	3.71	N/A	0.577	N/A	0.277	N/A	N/A	N/A
emricasan	2	N/A	N/A	N/A	N/A	N/A	N/A	N/A	5.582	4.111	2.771	N/A	N/A	N/A	N/A	N/A	N/A	N/A
JAB-8263	2	N/A	N/A	N/A	N/A	N/A	-4.323	N/A	-4.131	N/A	-4	N/A	N/A	N/A	N/A	N/A	N/A	N/A
ethionine	1	0.277	N/A	3	N/A	N/A	N/A	N/A	3.606	N/A	2.53	N/A	N/A	-0.707	N/A	2.333	N/A	N/A
semaxinib	1	N/A	N/A	N/A	N/A	3.153	3.153	N/A	N/A	2.84	3.3	N/A	N/A	N/A	N/A	N/A	N/A	N/A
norisoboldine	2	N/A	N/A	N/A	N/A	N/A	-5.027	N/A	N/A	N/A	-5.159	N/A	-1.192	N/A	1.068	N/A	N/A	N/A
S1PR4	2	N/A	N/A	N/A	N/A	2.287	1.54	1.528	2.469	0.667	1.131	N/A	0.192	1.622	0	1	N/A	N/A
indolepropionic acid	3	N/A	N/A	N/A	N/A	-5.082	-3.775	N/A	-3.576	N/A	N/A	N/A	N/A	N/A	N/A	N/A	N/A	N/A
OGA	1	N/A	N/A	N/A	N/A	2.1	2.546	N/A	4.423	3.363	N/A	N/A	N/A	N/A	N/A	N/A	N/A	N/A
epiallopregnanolone	3	0	N/A	N/A	N/A	N/A	2.183	N/A	3.357	3.051	2.236	N/A	N/A	N/A	N/A	1.604	N/A	N/A
MTPN	2	N/A	N/A	N/A	N/A	N/A	5.776	N/A	N/A	N/A	6.616	N/A	N/A	N/A	N/A	N/A	N/A	N/A
C2CD5	3	N/A	N/A	N/A	N/A	N/A	-6.2	N/A	N/A	-5.033	N/A	N/A	N/A	N/A	N/A	N/A	-1.152	N/A
COLLAGENASE (family)	2	N/A	N/A	N/A	N/A	N/A	4.243	N/A	4.429	N/A	N/A	N/A	N/A	N/A	N/A	3.703	N/A	N/A
xestospongin C	2	N/A	N/A	N/A	-1.565	N/A	N/A	N/A	N/A	N/A	-7.136	N/A	-2.81	N/A	-0.863	N/A	N/A	N/A
NFKB1	1	N/A	N/A	N/A	N/A	N/A	3.904	N/A	N/A	4.131	4.333	N/A	N/A	N/A	N/A	N/A	N/A	N/A
oxophenylarsine	2	N/A	1.043	N/A	N/A	N/A	N/A	-1.236	-3.517	-2.513	-4.045	N/A	N/A	N/A	N/A	N/A	N/A	N/A
EBF1	2	N/A	N/A	N/A	N/A	N/A	3.877	N/A	N/A	4.434	4.041	N/A	N/A	N/A	N/A	N/A	N/A	N/A
rosiglitazone	2	-2.025	N/A	-4.831	N/A	N/A	N/A	2.03	N/A	N/A	N/A	N/A	N/A	-3.457	N/A	N/A	N/A	N/A
TOLLIP	2	N/A	N/A	N/A	N/A	N/A	-6.208	N/A	N/A	N/A	-6.131	N/A	N/A	N/A	N/A	N/A	N/A	N/A
DNMT3B	1	N/A	N/A	N/A	-2.449	N/A	N/A	-3.357	N/A	N/A	N/A	3.207	-1.279	N/A	-2.041	N/A	N/A	N/A
IL1R1	1	N/A	N/A	N/A	1.633	1.897	2.673	N/A	1.265	2.53	2.324	N/A	N/A	N/A	N/A	N/A	N/A	N/A
meldonium	3	N/A	N/A	N/A	N/A	N/A	-5.918	N/A	-2.668	-3.726	N/A	N/A	N/A	N/A	N/A	N/A	N/A	N/A
EIF4EBP3	2	N/A	N/A	N/A	N/A	1.569	1.3	N/A	2.611	2.121	1.3	N/A	N/A	N/A	N/A	N/A	3.411	N/A
MTDH	2	N/A	N/A	N/A	N/A	N/A	6.351	N/A	N/A	N/A	4.204	-1.298	N/A	0.354	N/A	N/A	0.102	N/A
LFM-A13	2	N/A	N/A	N/A	N/A	N/A	-5.856	N/A	N/A	N/A	-6.441	N/A	N/A	N/A	N/A	N/A	N/A	N/A
NTF3	1	2.333	N/A	N/A	3.162	N/A	N/A	2.828	N/A	N/A	N/A	N/A	N/A	N/A	1.732	N/A	-2.236	N/A
EIF4F (complex)	2	N/A	N/A	N/A	N/A	2.694	N/A	N/A	N/A	2.596	2.959	N/A	N/A	N/A	N/A	N/A	4.041	N/A
BV6	2	N/A	N/A	N/A	N/A	N/A	-5.563	N/A	N/A	N/A	-6.118	N/A	N/A	N/A	-0.602	N/A	N/A	N/A
17-alpha-ethinylestradiol	1	N/A	N/A	N/A	N/A	1.46	1.043	1.941	2.132	1.569	0.928	N/A	0.775	-1.964	-0.471	N/A	N/A	N/A
SPRY2	1	N/A	N/A	N/A	N/A	-3.3	-2.524	-2.333	-4.123	N/A	N/A	N/A	N/A	N/A	N/A	N/A	N/A	N/A
laminaran	1	N/A	N/A	N/A	N/A	N/A	3.051	N/A	2.646	2.121	3.317	N/A	1.134	N/A	N/A	N/A	N/A	N/A
triamterene	3	N/A	N/A	N/A	N/A	0.801	2.188	0	2.263	2.469	1.342	N/A	N/A	0.926	N/A	1.441	N/A	0.832
cannabidiol	2	N/A	N/A	N/A	N/A	-3.079	-2.773	N/A	N/A	-3.007	-3.402	N/A	N/A	N/A	N/A	N/A	N/A	N/A
BBS1	3	N/A	N/A	N/A	N/A	N/A	5.889	N/A	N/A	N/A	6.364	N/A	N/A	N/A	N/A	N/A	N/A	N/A
GSKJ4	1	1.291	2.111	2.53	2.714	N/A	N/A	N/A	N/A	N/A	N/A	N/A	N/A	N/A	N/A	N/A	-3.606	N/A
FOSL2	2	-0.314	N/A	N/A	N/A	-2.994	-4.272	N/A	N/A	N/A	-4.662	N/A	N/A	N/A	N/A	N/A	N/A	N/A
TLR (family)	1	N/A	N/A	N/A	N/A	N/A	2.84	N/A	3.357	2.887	3.153	N/A	N/A	N/A	N/A	N/A	N/A	N/A
BMP10	1	N/A	N/A	N/A	N/A	2.449	2.268	N/A	1.342	2.132	2.191	N/A	N/A	N/A	N/A	1.147	N/A	-0.707
molybdenum disulfide	1	-3.087	-1.279	N/A	N/A	-2.668	-0.408	N/A	N/A	N/A	0.655	N/A	2.138	N/A	2	N/A	N/A	N/A
NFKB1-RELA (complex)	1	N/A	N/A	2.646	N/A	N/A	2.887	N/A	N/A	2.828	3.873	N/A	N/A	N/A	N/A	N/A	N/A	N/A
adavosertib	1	N/A	N/A	N/A	N/A	N/A	N/A	N/A	4.2	4.123	3.9	N/A	N/A	N/A	N/A	N/A	N/A	N/A
genistein	1	N/A	N/A	2.412	N/A	N/A	1.604	N/A	3.464	3.13	1.605	N/A	N/A	N/A	N/A	N/A	N/A	N/A
mir-140	2	N/A	N/A	N/A	N/A	N/A	-5.662	N/A	N/A	N/A	-6.096	N/A	N/A	N/A	-0.457	N/A	N/A	N/A
LTF	2	N/A	N/A	N/A	N/A	N/A	5.727	N/A	N/A	N/A	6.484	N/A	N/A	N/A	N/A	N/A	N/A	N/A
HEMOGLOBIN (complex)	3	N/A	-2.186	-1	N/A	N/A	N/A	N/A	N/A	-3.617	-5.404	N/A	N/A	N/A	N/A	N/A	N/A	N/A
anethole	2	N/A	N/A	N/A	N/A	N/A	-5.79	N/A	N/A	N/A	-6.395	N/A	N/A	N/A	N/A	N/A	N/A	N/A
ZFTA-RELA	1	N/A	N/A	1.897	N/A	N/A	3.207	N/A	3.606	N/A	3.464	N/A	N/A	N/A	N/A	N/A	N/A	N/A
SERPIND1	2	N/A	-3.302	-4.837	-1.387	N/A	N/A	N/A	N/A	N/A	N/A	N/A	N/A	N/A	N/A	N/A	2.646	N/A
denosumab	2	N/A	N/A	N/A	N/A	N/A	-4.23	N/A	-3.618	N/A	-4.323	N/A	N/A	N/A	N/A	N/A	N/A	N/A
SPI1 gene:Nucleosome	2	N/A	N/A	N/A	N/A	4.158	4.644	3.357	N/A	N/A	N/A	N/A	N/A	N/A	N/A	N/A	N/A	N/A
MAVS	1	N/A	N/A	N/A	N/A	N/A	N/A	N/A	4.2	4.243	3.71	N/A	N/A	N/A	N/A	N/A	N/A	N/A
CA9	2	N/A	N/A	N/A	N/A	N/A	5.976	N/A	N/A	N/A	6.173	N/A	N/A	N/A	N/A	N/A	N/A	N/A
SLC9A1	2	N/A	N/A	N/A	1.859	N/A	N/A	3.272	N/A	N/A	4.811	N/A	-0.522	N/A	-1.677	N/A	N/A	N/A
proteasome inhibitor	2	N/A	N/A	N/A	N/A	N/A	-5.6	N/A	N/A	N/A	-5.742	N/A	N/A	N/A	N/A	N/A	-0.788	N/A
PTMS	2	N/A	N/A	N/A	N/A	N/A	-5.6	N/A	N/A	N/A	-5.742	N/A	N/A	N/A	N/A	N/A	-0.788	N/A
pamufetinib	2	N/A	N/A	N/A	N/A	N/A	-4.333	N/A	-4.017	N/A	-3.773	N/A	N/A	N/A	N/A	N/A	N/A	N/A
ganglioside	2	N/A	N/A	N/A	N/A	N/A	N/A	4.331	N/A	N/A	6.531	N/A	N/A	N/A	1.257	N/A	N/A	N/A
apicidin	2	N/A	N/A	N/A	N/A	N/A	N/A	5.252	N/A	N/A	N/A	-0.822	N/A	N/A	3	N/A	3.04	N/A
dimaprit	3	6.354	3.317	N/A	N/A	N/A	N/A	N/A	N/A	N/A	N/A	2.438	N/A	N/A	N/A	N/A	N/A	N/A
HILPDA	2	3.952	5.013	N/A	N/A	N/A	N/A	2.414	N/A	N/A	N/A	0.728	N/A	N/A	N/A	N/A	N/A	N/A
ASC/CASP1/NALP3 (complex)	2	N/A	N/A	N/A	N/A	N/A	N/A	N/A	5.892	6.194	N/A	N/A	N/A	N/A	N/A	N/A	N/A	N/A
NFKB (family)	2	N/A	N/A	N/A	N/A	N/A	5.774	N/A	N/A	N/A	5.615	N/A	N/A	N/A	0.696	N/A	N/A	N/A
FABP1	2	-0.083	N/A	-4.61	N/A	N/A	-2.538	N/A	N/A	N/A	N/A	N/A	N/A	N/A	N/A	3.04	N/A	-1.768
SERPINB2	2	N/A	N/A	N/A	N/A	N/A	-3.651	N/A	-4.426	-3.962	N/A	N/A	N/A	N/A	N/A	N/A	N/A	N/A
quercitrin	2	3.575	0.855	-0.465	N/A	N/A	N/A	1	N/A	-0.471	-2.236	N/A	N/A	-2.668	N/A	-0.768	N/A	N/A
GNGT1	2	N/A	N/A	N/A	N/A	N/A	4.95	N/A	N/A	N/A	6.621	N/A	N/A	N/A	0.429	N/A	N/A	N/A
SSB	1	N/A	N/A	-1.89	N/A	-2.646	N/A	N/A	N/A	-3	-2.828	N/A	N/A	N/A	N/A	-1.633	N/A	N/A
FYB1	2	N/A	N/A	N/A	N/A	N/A	5.793	N/A	N/A	N/A	6.203	N/A	N/A	N/A	N/A	N/A	N/A	N/A
FK 409	2	N/A	N/A	N/A	N/A	N/A	-5.657	N/A	N/A	N/A	-6.325	N/A	N/A	N/A	N/A	N/A	N/A	N/A
potassium nitrate	3	N/A	N/A	N/A	N/A	-4.992	-3.677	N/A	-3.311	N/A	N/A	N/A	N/A	N/A	N/A	N/A	N/A	N/A
INSIG1	2	N/A	N/A	N/A	2.359	N/A	N/A	-3.138	N/A	N/A	N/A	N/A	N/A	N/A	N/A	-3.429	-3.053	N/A
poly-L-glutamic acid-peptoid 1 conjugate QM56	2	N/A	N/A	N/A	-1.333	-5.461	-5.177	N/A	N/A	N/A	N/A	N/A	N/A	N/A	N/A	N/A	N/A	N/A
ETV3	2	N/A	N/A	N/A	N/A	N/A	N/A	N/A	-6.604	-5.357	N/A	N/A	N/A	N/A	N/A	N/A	N/A	N/A
telmisartan	2	N/A	N/A	-3.893	N/A	N/A	-6.913	N/A	N/A	N/A	N/A	N/A	N/A	-1.147	N/A	N/A	N/A	N/A
dienogest	2	N/A	N/A	N/A	N/A	N/A	-5.662	N/A	N/A	N/A	-6.274	N/A	N/A	N/A	N/A	N/A	N/A	N/A
PKHD1	2	N/A	N/A	N/A	N/A	N/A	-5.662	N/A	N/A	N/A	-6.274	N/A	N/A	N/A	N/A	N/A	N/A	N/A
gliquidone	2	N/A	N/A	-4.619	N/A	N/A	N/A	N/A	N/A	N/A	N/A	N/A	N/A	N/A	N/A	3.474	3.812	N/A
CD84	2	N/A	N/A	N/A	N/A	N/A	4.243	N/A	N/A	3.207	4.303	N/A	N/A	N/A	-0.146	N/A	N/A	N/A
fluoromethyl 2,2-difluoro-1-(trifluoromethyl)vinyl ether	1	N/A	N/A	2.121	N/A	N/A	3	2	N/A	N/A	2.646	N/A	N/A	N/A	N/A	2.121	N/A	N/A
Il22/Il22b	2	N/A	N/A	N/A	N/A	N/A	N/A	N/A	N/A	5.758	6.128	N/A	N/A	N/A	N/A	N/A	N/A	N/A
flumazenil	2	N/A	N/A	-2.5	-3.317	N/A	N/A	N/A	N/A	-3.207	-2.84	N/A	N/A	N/A	N/A	N/A	N/A	N/A
zaleplon	2	N/A	N/A	2.5	3.317	N/A	N/A	N/A	N/A	3.207	2.84	N/A	N/A	N/A	N/A	N/A	N/A	N/A
chlordiazepoxide	2	N/A	N/A	-2.5	-3.317	N/A	N/A	N/A	N/A	-3.207	-2.84	N/A	N/A	N/A	N/A	N/A	N/A	N/A
flunitrazepam	2	N/A	N/A	-2.5	-3.317	N/A	N/A	N/A	N/A	-3.207	-2.84	N/A	N/A	N/A	N/A	N/A	N/A	N/A
SPIB	1	N/A	N/A	N/A	N/A	2.111	2.84	N/A	1.387	2.309	2.5	N/A	0.707	N/A	N/A	N/A	N/A	N/A
PML-RARA	1	N/A	N/A	N/A	N/A	N/A	N/A	-2.236	-1.89	-2.449	-2.828	N/A	N/A	N/A	N/A	N/A	-2.449	N/A
carteolol	2	N/A	N/A	N/A	N/A	N/A	-6.185	N/A	-5.661	N/A	N/A	N/A	N/A	N/A	N/A	N/A	N/A	N/A
fluspirilene	3	N/A	N/A	N/A	N/A	N/A	N/A	-2.772	N/A	N/A	-5.062	-2.474	-1.2	N/A	-0.324	N/A	N/A	N/A
benzoic acid	1	N/A	N/A	N/A	N/A	-2	-2.236	-1.414	-1.732	-2	-2.449	N/A	N/A	N/A	N/A	N/A	N/A	N/A
NFKB1-RELA (complex)	2	N/A	N/A	N/A	N/A	N/A	5.58	N/A	N/A	N/A	6.25	N/A	N/A	N/A	N/A	N/A	N/A	N/A
ILRUN	2	N/A	N/A	N/A	N/A	N/A	N/A	N/A	-6.893	-4.919	N/A	N/A	N/A	N/A	N/A	N/A	N/A	N/A
GSK1838705A	2	2.813	N/A	N/A	N/A	N/A	1.953	N/A	N/A	N/A	N/A	N/A	N/A	N/A	N/A	-3.201	-3.841	N/A
PS-K	2	N/A	N/A	N/A	N/A	N/A	N/A	N/A	N/A	-5.091	-6.096	N/A	N/A	N/A	-0.617	N/A	N/A	N/A
CORT	1	N/A	N/A	N/A	N/A	N/A	-2.714	N/A	-2.828	-2.646	-3.606	N/A	N/A	N/A	N/A	N/A	N/A	N/A
EIF4E	2	N/A	N/A	N/A	N/A	3.845	N/A	N/A	4.359	3.586	N/A	N/A	N/A	N/A	N/A	N/A	N/A	N/A
zymosan	2	N/A	N/A	N/A	N/A	N/A	4.88	N/A	N/A	N/A	5.754	1.155	N/A	N/A	N/A	N/A	N/A	N/A
(2-(trimethylammonium)ethyl)methanethiosulfonate	2	N/A	N/A	N/A	-1.291	0.6	2.711	0.832	1.789	1.279	2.837	N/A	N/A	N/A	N/A	-0.447	N/A	N/A
diphenyleneiodonium	2	N/A	N/A	N/A	N/A	N/A	-6.373	N/A	N/A	N/A	-5.398	N/A	N/A	N/A	N/A	N/A	N/A	N/A
TCF7	2	N/A	N/A	N/A	N/A	-1.51	-1.616	N/A	-1.411	-2.887	-2.636	N/A	-1.709	N/A	N/A	N/A	N/A	N/A
WIPF1	2	N/A	N/A	N/A	N/A	3.683	4.533	N/A	N/A	N/A	3.539	N/A	N/A	N/A	N/A	N/A	N/A	N/A
GSKJ4	2	N/A	N/A	N/A	N/A	N/A	6.075	N/A	N/A	N/A	5.669	N/A	N/A	N/A	N/A	N/A	N/A	N/A
LY311727	2	N/A	N/A	N/A	N/A	N/A	-5.417	N/A	N/A	N/A	-6.326	N/A	N/A	N/A	N/A	N/A	N/A	N/A
EDN3	2	N/A	N/A	N/A	N/A	N/A	N/A	N/A	3.757	N/A	4.134	N/A	N/A	N/A	-3.845	N/A	N/A	N/A
Casp4	2	N/A	N/A	N/A	N/A	N/A	3.677	N/A	N/A	4.18	3.873	N/A	N/A	N/A	N/A	N/A	N/A	N/A
COLLAGEN TYPE I (family)	1	N/A	N/A	N/A	N/A	N/A	2.646	1.342	2.646	2.449	2.646	N/A	N/A	N/A	N/A	N/A	N/A	N/A
GABARAPL2	1	-0.333	N/A	N/A	N/A	N/A	2.646	N/A	2.828	1.633	2.646	N/A	N/A	N/A	N/A	N/A	1.633	N/A
GABARAP	1	-0.333	N/A	N/A	N/A	N/A	2.646	N/A	2.828	1.633	2.646	N/A	N/A	N/A	N/A	N/A	1.633	N/A
apratastat	2	N/A	N/A	-1.667	N/A	N/A	N/A	N/A	-2.598	-3.429	N/A	N/A	N/A	N/A	N/A	-4.012	N/A	N/A
TPH1	1	N/A	N/A	N/A	N/A	N/A	N/A	N/A	3.873	2.333	3.162	N/A	2.333	N/A	N/A	N/A	N/A	N/A
APP	1	N/A	N/A	N/A	N/A	N/A	N/A	N/A	4.296	3.677	3.713	N/A	N/A	N/A	N/A	N/A	N/A	N/A
PF543	1	N/A	N/A	N/A	N/A	-3.207	-3.873	N/A	N/A	N/A	-2.714	N/A	N/A	N/A	N/A	N/A	-1.89	N/A
IL3	1	N/A	N/A	1.877	N/A	N/A	2.828	N/A	1.569	2.858	2.535	N/A	N/A	N/A	N/A	N/A	N/A	N/A
MAP3K5	2	5.139	N/A	1.481	N/A	N/A	N/A	1.523	N/A	N/A	N/A	2.047	N/A	N/A	N/A	0.772	-0.701	N/A
FAM83A	1	-1.414	-2.646	-2.53	-2.236	N/A	N/A	N/A	N/A	N/A	N/A	N/A	N/A	N/A	N/A	2.828	N/A	N/A
CD14	1	N/A	N/A	N/A	N/A	3	3.051	N/A	N/A	2.121	3.464	N/A	N/A	N/A	N/A	N/A	N/A	N/A
N-nitro-L-arginine methyl ester	2	-1.408	N/A	N/A	N/A	N/A	N/A	1.27	1.791	1.794	2.345	-0.714	N/A	2.314	N/A	N/A	N/A	N/A
BMS 182874	3	N/A	N/A	N/A	N/A	-4.808	-3.515	N/A	-3.311	N/A	N/A	N/A	N/A	N/A	N/A	N/A	N/A	N/A
lisuride	2	N/A	N/A	N/A	N/A	N/A	5.737	N/A	N/A	5.88	N/A	N/A	N/A	N/A	N/A	N/A	N/A	N/A
carfilzomib	2	N/A	N/A	N/A	N/A	N/A	5.964	N/A	N/A	N/A	5.639	N/A	N/A	N/A	N/A	N/A	N/A	N/A
lipoxin A4	2	N/A	N/A	N/A	N/A	N/A	N/A	N/A	-4.72	N/A	-3.819	N/A	N/A	-3.064	N/A	N/A	N/A	N/A
2,4-diamino-6-hydroxypyrimidine	3	N/A	2.596	N/A	N/A	N/A	N/A	2.813	N/A	6.192	N/A	N/A	N/A	N/A	N/A	N/A	N/A	N/A
hexarelin	2	-2.4	N/A	-3.922	N/A	N/A	N/A	N/A	N/A	N/A	N/A	N/A	N/A	N/A	N/A	5.268	N/A	N/A
ASXL1	2	N/A	N/A	4.808	N/A	N/A	2.994	N/A	N/A	N/A	N/A	N/A	N/A	N/A	N/A	-3.775	N/A	N/A
PEAR1	1	N/A	-2.111	N/A	N/A	-3.9	-4.146	N/A	N/A	N/A	N/A	N/A	N/A	N/A	1.414	N/A	N/A	N/A
yangonin	2	N/A	0.447	N/A	N/A	N/A	-2.309	N/A	-3.317	-1.572	-3.92	N/A	N/A	N/A	N/A	N/A	N/A	N/A
6-methyl-2-(phenylethynyl)pyridine	2	N/A	N/A	-1.633	N/A	N/A	N/A	-2.887	-4.627	N/A	N/A	N/A	N/A	N/A	N/A	-2.405	N/A	N/A
ABCG1 gene:NR1H2,3:RXR:oxysterol:GPS2:KDMs	3	N/A	N/A	N/A	-4.063	N/A	N/A	N/A	N/A	N/A	-1.745	N/A	-3.269	N/A	-2.467	N/A	N/A	N/A
SERPINE2	2	N/A	N/A	N/A	N/A	N/A	N/A	N/A	N/A	-5.498	-6.045	N/A	N/A	N/A	N/A	N/A	N/A	N/A
SMTNL1	1	-3.606	N/A	N/A	-2.449	N/A	N/A	-2.828	N/A	N/A	N/A	N/A	N/A	N/A	-2.646	N/A	N/A	N/A
cyclophosphamide	1	N/A	N/A	N/A	N/A	1.886	2.858	N/A	1.886	1.213	3.674	N/A	N/A	N/A	N/A	N/A	N/A	N/A
PPARA/RXRA (complex)	2	N/A	N/A	-4.511	N/A	N/A	-5.413	N/A	N/A	N/A	N/A	N/A	N/A	-1.591	N/A	N/A	N/A	N/A
CAY10499	2	2.558	3.3	3.153	N/A	N/A	N/A	N/A	N/A	N/A	N/A	N/A	N/A	N/A	N/A	-2.502	N/A	N/A
TREM2	1	N/A	N/A	N/A	N/A	N/A	1.342	2.646	2.84	2.324	0.626	N/A	N/A	N/A	1.732	N/A	N/A	N/A
allyl sulfide	2	N/A	N/A	N/A	N/A	-1.406	-2.496	N/A	N/A	-1.48	-3.221	N/A	N/A	-2.309	N/A	-0.59	N/A	N/A
ABCG1 gene:NR1H2,3:RXR:oxysterol:GPS2:KDMs	2	N/A	N/A	N/A	N/A	-3.597	-3.801	N/A	N/A	N/A	-3.077	N/A	N/A	-1.026	N/A	N/A	N/A	N/A
zinc chloride	2	4.316	0.504	2.123	N/A	N/A	N/A	N/A	N/A	N/A	N/A	2.38	N/A	N/A	N/A	0.653	-1.521	N/A
TAX1BP1	2	N/A	N/A	N/A	N/A	N/A	-5.098	-1.897	N/A	-4.5	N/A	N/A	N/A	N/A	N/A	N/A	N/A	N/A
Ccl6	1	N/A	N/A	N/A	N/A	2	2.236	1.414	2.236	1.342	2.236	N/A	N/A	N/A	N/A	N/A	N/A	N/A
MEP1A	2	N/A	N/A	N/A	N/A	N/A	-5.83	N/A	N/A	N/A	-4.503	N/A	N/A	N/A	-1.131	N/A	N/A	N/A
baicalein	2	N/A	N/A	N/A	N/A	N/A	-5.829	N/A	N/A	N/A	-5.631	N/A	N/A	N/A	N/A	N/A	N/A	N/A
IL17F	2	N/A	N/A	N/A	N/A	N/A	6.216	N/A	N/A	N/A	5.232	N/A	N/A	N/A	N/A	N/A	N/A	N/A
SF3B3	2	N/A	N/A	N/A	N/A	N/A	5.83	N/A	N/A	N/A	5.612	N/A	N/A	N/A	N/A	N/A	N/A	N/A
CHRM3	2	N/A	N/A	N/A	0	N/A	4.04	N/A	2.558	N/A	3.919	N/A	0.739	N/A	N/A	N/A	N/A	0.186
Cxcl5	2	N/A	N/A	N/A	N/A	N/A	5.416	N/A	N/A	N/A	6.018	N/A	N/A	N/A	N/A	N/A	N/A	N/A
USP6	2	N/A	N/A	N/A	N/A	N/A	5.672	N/A	N/A	N/A	5.756	N/A	N/A	N/A	N/A	N/A	N/A	N/A
HMGN5	1	1.633	N/A	N/A	2.449	N/A	N/A	2.449	N/A	N/A	N/A	N/A	N/A	-0.447	2.449	N/A	-2	N/A
SAA (family)	1	N/A	N/A	2.646	N/A	N/A	3.317	N/A	2.121	N/A	3.317	N/A	N/A	N/A	N/A	N/A	N/A	N/A
sesamol	2	N/A	N/A	N/A	N/A	N/A	N/A	N/A	N/A	N/A	-9.784	N/A	N/A	N/A	N/A	N/A	N/A	-1.604
glipizide	2	N/A	N/A	-4.522	N/A	N/A	N/A	N/A	N/A	N/A	N/A	N/A	N/A	N/A	N/A	3.266	3.592	N/A
CXCL8	2	N/A	N/A	N/A	N/A	N/A	N/A	N/A	N/A	4.41	6.965	N/A	N/A	N/A	N/A	N/A	N/A	N/A
tramadol	2	N/A	N/A	N/A	N/A	N/A	N/A	N/A	N/A	-5.078	-6	N/A	N/A	N/A	-0.295	N/A	N/A	N/A
carvacrol	2	-0.238	N/A	-3.919	N/A	N/A	-1.095	N/A	N/A	N/A	N/A	N/A	N/A	N/A	N/A	3.719	N/A	-2.401
IL36RN	2	N/A	N/A	N/A	N/A	N/A	-5.662	N/A	N/A	-5.091	N/A	N/A	N/A	N/A	-0.617	N/A	N/A	N/A
IL17R (complex)	2	N/A	N/A	N/A	N/A	N/A	N/A	N/A	N/A	N/A	7.664	N/A	2.012	N/A	1.687	N/A	N/A	N/A
GNG3	2	N/A	N/A	N/A	N/A	N/A	N/A	N/A	3.656	3.922	3.773	N/A	N/A	N/A	N/A	N/A	N/A	N/A
miconazole	2	N/A	N/A	2.898	N/A	N/A	3.347	N/A	N/A	N/A	2.213	N/A	N/A	0.64	N/A	1.524	-0.714	N/A
IL1R1	2	N/A	N/A	N/A	N/A	N/A	N/A	N/A	5.719	5.615	N/A	N/A	N/A	N/A	N/A	N/A	N/A	N/A
imiquimod	1	N/A	N/A	N/A	N/A	N/A	N/A	N/A	4	3.207	4.123	N/A	N/A	N/A	N/A	N/A	N/A	N/A
benzoic acid	2	N/A	N/A	N/A	N/A	N/A	-3.584	N/A	-4.366	-3.349	N/A	N/A	N/A	N/A	N/A	N/A	N/A	N/A
KLF3	1	-3.086	1.093	2.333	N/A	N/A	N/A	N/A	N/A	N/A	N/A	N/A	N/A	N/A	N/A	1.372	3.4	N/A
BHLH (family)	3	N/A	N/A	N/A	N/A	N/A	5.672	N/A	N/A	N/A	5.607	N/A	N/A	N/A	N/A	N/A	N/A	N/A
BDNF	1	2.335	N/A	N/A	3.128	N/A	N/A	N/A	N/A	N/A	N/A	N/A	N/A	-3.773	-2.043	N/A	N/A	N/A
clofibric acid	2	-0.177	-3	-4.146	N/A	N/A	-0.556	N/A	N/A	N/A	N/A	N/A	N/A	-1.627	N/A	N/A	N/A	-1.768
PTS	2	N/A	N/A	N/A	N/A	N/A	5.253	N/A	N/A	N/A	6.018	N/A	N/A	N/A	N/A	N/A	N/A	N/A
RALBP1	2	N/A	N/A	N/A	N/A	N/A	5.532	N/A	N/A	N/A	5.735	N/A	N/A	N/A	N/A	N/A	N/A	N/A
RUVBL2	2	N/A	N/A	N/A	N/A	N/A	5.17	N/A	N/A	N/A	6.096	N/A	N/A	N/A	N/A	N/A	N/A	N/A
acephate	2	N/A	N/A	1	N/A	N/A	2.183	N/A	2.53	2.53	3	N/A	N/A	N/A	N/A	N/A	N/A	N/A
PLA2G2A	1	-0.447	-0.447	-1.342	-2	N/A	0.816	N/A	N/A	N/A	N/A	N/A	N/A	-2	N/A	2.449	N/A	-1.732
spermine nitric oxide complex	2	4.243	0.168	1.633	N/A	N/A	N/A	N/A	N/A	N/A	N/A	2.714	N/A	N/A	N/A	0.732	-1.742	N/A
GABARAPL1	1	-0.333	N/A	N/A	N/A	N/A	2.646	N/A	2.333	1.633	2.646	N/A	N/A	N/A	N/A	N/A	1.633	N/A
SUPT20H	2	N/A	N/A	N/A	N/A	N/A	-5.245	N/A	N/A	N/A	-5.97	N/A	N/A	N/A	N/A	N/A	N/A	N/A
HLF	2	N/A	-2.596	-3.111	N/A	N/A	N/A	N/A	N/A	N/A	N/A	N/A	N/A	-0.775	N/A	4.727	N/A	N/A
GW3965	2	N/A	N/A	N/A	0.655	N/A	-3.962	1.75	N/A	N/A	-2.916	N/A	N/A	N/A	N/A	N/A	1.919	N/A
VCAN	1	0.557	N/A	N/A	N/A	-3.402	N/A	N/A	N/A	-2.4	-1	N/A	N/A	N/A	N/A	-3.838	N/A	N/A
CAMK2D	2	N/A	N/A	N/A	1.97	N/A	N/A	N/A	N/A	N/A	5.941	N/A	2.626	-0.653	N/A	N/A	N/A	N/A
C8 (complex)	2	N/A	N/A	1.961	N/A	0.928	1.183	N/A	4.899	N/A	2.214	N/A	N/A	N/A	N/A	N/A	N/A	N/A
C7	2	N/A	N/A	1.961	N/A	0.928	1.183	N/A	4.899	N/A	2.214	N/A	N/A	N/A	N/A	N/A	N/A	N/A
NLRP2	2	N/A	N/A	N/A	N/A	N/A	-5.416	N/A	N/A	N/A	-5.762	N/A	N/A	N/A	N/A	N/A	N/A	N/A
MEFV	2	N/A	N/A	N/A	N/A	N/A	-5.416	N/A	N/A	N/A	-5.762	N/A	N/A	N/A	N/A	N/A	N/A	N/A
ETS/ELK1 (complex)	2	N/A	N/A	N/A	N/A	4.333	N/A	3.71	N/A	N/A	3.13	N/A	N/A	N/A	N/A	N/A	N/A	N/A
SAMMSON	1	2.714	N/A	2.646	2.646	3.162	N/A	N/A	N/A	N/A	N/A	N/A	N/A	N/A	N/A	N/A	N/A	N/A
14,15-DHET	2	0.111	-2.92	-3.394	N/A	N/A	N/A	N/A	N/A	N/A	N/A	N/A	N/A	N/A	N/A	4.727	N/A	N/A
ATP7A	2	N/A	N/A	N/A	N/A	2.058	2.535	N/A	2.596	1.761	2.197	N/A	N/A	N/A	N/A	N/A	N/A	N/A
bosutinib	2	N/A	N/A	N/A	N/A	N/A	N/A	-1.512	-3.266	-2.897	-3.464	N/A	N/A	N/A	N/A	N/A	N/A	N/A
saxagliptin	2	N/A	N/A	N/A	-1.021	-4.662	-5.455	N/A	N/A	N/A	N/A	N/A	N/A	N/A	N/A	N/A	N/A	N/A
CMA1	2	N/A	N/A	N/A	N/A	5.226	5.899	N/A	N/A	N/A	N/A	N/A	N/A	N/A	N/A	N/A	N/A	N/A
FRS3	1	N/A	N/A	N/A	N/A	2	N/A	N/A	2.236	2.236	2.646	N/A	N/A	N/A	N/A	2	N/A	N/A
kynurenine	2	N/A	N/A	N/A	N/A	1.901	4.674	N/A	N/A	N/A	4.389	0.152	N/A	N/A	N/A	N/A	N/A	N/A
SGC (family)	3	-4.588	-1.414	-1.718	N/A	N/A	N/A	N/A	N/A	N/A	N/A	-2.335	N/A	N/A	N/A	N/A	1.052	N/A
anthracycline	2	N/A	N/A	N/A	N/A	N/A	5.154	N/A	N/A	N/A	5.947	N/A	N/A	N/A	N/A	N/A	N/A	N/A
SRF	1	3.202	N/A	N/A	N/A	N/A	N/A	1.291	N/A	N/A	N/A	-3.051	-2.111	N/A	-1.441	N/A	N/A	N/A
pralatrexate	2	N/A	N/A	N/A	N/A	-1.8	-0.816	N/A	-2.043	-2.887	-1.461	N/A	N/A	N/A	N/A	-2.065	N/A	N/A
sotorasib	1	N/A	N/A	N/A	N/A	-1.89	-1.667	-2	-1	-1.414	-0.632	N/A	N/A	N/A	-0.816	N/A	-1.633	N/A
KITLG	2	N/A	N/A	N/A	N/A	N/A	6.518	1.334	N/A	N/A	N/A	1.386	N/A	N/A	N/A	N/A	1.813	N/A
Usp17la (includes others)	2	N/A	N/A	N/A	N/A	N/A	5.859	N/A	N/A	N/A	N/A	N/A	2.605	0.873	1.709	N/A	N/A	N/A
GLRX3	2	N/A	N/A	N/A	N/A	N/A	-6.405	-3.55	N/A	N/A	N/A	N/A	N/A	N/A	-1.089	N/A	N/A	N/A
acteoside	2	N/A	N/A	N/A	N/A	N/A	-5.255	N/A	N/A	N/A	-5.789	N/A	N/A	N/A	N/A	N/A	N/A	N/A
eltrombopag	1	-1.667	N/A	-2.236	N/A	N/A	-2.449	N/A	-2.449	N/A	-2.236	N/A	N/A	N/A	N/A	N/A	N/A	N/A
4-oxo-2-nonenal	2	3.376	0	2.49	N/A	N/A	N/A	N/A	N/A	N/A	N/A	1.54	N/A	N/A	N/A	1.19	-2.437	N/A
PAX7	2	N/A	N/A	N/A	-1.732	N/A	N/A	-2.711	N/A	N/A	N/A	1.155	-1.528	N/A	-3.9	N/A	N/A	N/A
MAP4K4	2	3.349	4.2	3.469	N/A	N/A	N/A	N/A	N/A	N/A	N/A	N/A	N/A	N/A	N/A	N/A	N/A	N/A
IL21	1	N/A	N/A	N/A	N/A	N/A	3.024	N/A	3.8	N/A	2.646	N/A	N/A	N/A	1.528	N/A	N/A	N/A
CFI-402257	1	N/A	N/A	N/A	N/A	3	3.162	N/A	N/A	2.714	2.121	N/A	N/A	N/A	N/A	N/A	N/A	N/A
streptozocin	2	3.417	N/A	N/A	N/A	N/A	6.006	N/A	N/A	N/A	N/A	N/A	N/A	1.57	N/A	N/A	N/A	N/A
icosapent	2	N/A	N/A	-4.444	N/A	N/A	-2.919	N/A	N/A	N/A	N/A	N/A	N/A	N/A	N/A	3.624	N/A	N/A
GRB14	2	-4.323	-2.804	N/A	N/A	N/A	-0.653	-0.555	0.784	N/A	1.166	N/A	N/A	0.697	N/A	N/A	N/A	N/A
ZNF746	2	0.141	1.225	3.22	N/A	3.837	N/A	-1.638	N/A	N/A	N/A	N/A	N/A	N/A	N/A	-0.921	N/A	N/A
CPT1 (family)	2	N/A	N/A	3.78	3.411	N/A	N/A	N/A	N/A	N/A	N/A	N/A	N/A	N/A	N/A	N/A	-3.78	N/A
pectin	2	N/A	N/A	N/A	N/A	-2.236	-2.121	N/A	-2.236	-2.236	-2.121	N/A	N/A	N/A	N/A	N/A	N/A	N/A
desonide	2	N/A	N/A	N/A	-1.718	-2.774	-4.303	N/A	N/A	N/A	N/A	N/A	N/A	N/A	N/A	N/A	N/A	-2.132
alpha-ketoglutaramate	2	N/A	N/A	N/A	N/A	N/A	-5.126	N/A	N/A	N/A	-5.376	N/A	-0.408	N/A	N/A	N/A	N/A	N/A
RPL23A	2	-3.941	0.169	-1.796	N/A	N/A	N/A	N/A	N/A	N/A	N/A	-2.429	N/A	N/A	N/A	-0.653	1.909	N/A
LGALS9	2	N/A	N/A	N/A	N/A	N/A	N/A	N/A	N/A	4.745	6.148	N/A	N/A	N/A	N/A	N/A	N/A	N/A
STAT1/3/5 DIMER (complex)	2	N/A	N/A	N/A	N/A	N/A	N/A	3.111	N/A	5.019	N/A	N/A	N/A	-0.612	2.151	N/A	N/A	N/A
simmitinib	2	N/A	N/A	N/A	N/A	N/A	-3.578	N/A	N/A	-3.606	-3.13	N/A	N/A	N/A	0.577	N/A	N/A	N/A
PLG	1	N/A	N/A	N/A	N/A	N/A	2.828	N/A	N/A	2.887	3.5	N/A	N/A	N/A	N/A	N/A	1.667	N/A
CHKB	1	N/A	N/A	-1.414	N/A	N/A	N/A	N/A	N/A	N/A	N/A	N/A	N/A	-3	N/A	3	3.464	N/A
TSPAN33	2	N/A	N/A	N/A	N/A	N/A	4.051	N/A	N/A	2.63	3.938	N/A	N/A	N/A	0.258	N/A	N/A	N/A
alsterpaullone	2	-2.744	N/A	N/A	1.605	N/A	N/A	3.922	N/A	N/A	N/A	N/A	N/A	N/A	2.596	N/A	N/A	N/A
3,5-dihydroxyphenylglycine	1	6.062	N/A	N/A	-2.309	N/A	N/A	N/A	N/A	N/A	N/A	N/A	N/A	N/A	N/A	-2.496	N/A	N/A
L-cystine	2	2.982	1.305	-0.459	N/A	N/A	-0.431	0.156	-1.394	-0.453	N/A	N/A	N/A	-2.828	N/A	-0.853	N/A	N/A
laminaran	2	N/A	N/A	N/A	N/A	N/A	3.9	N/A	2.714	N/A	4.243	N/A	N/A	N/A	N/A	N/A	N/A	N/A
MYOD1	1	1.616	N/A	N/A	2.132	N/A	N/A	3.153	N/A	N/A	N/A	N/A	N/A	0.378	3.578	N/A	N/A	N/A
CYP19A (family)	1	N/A	N/A	N/A	N/A	-1.414	-1.732	-1.414	-1.732	-1.414	-1.732	N/A	N/A	N/A	N/A	N/A	-1.414	N/A
DAMP (family)	2	N/A	N/A	N/A	N/A	N/A	N/A	N/A	3.893	3.4	3.536	N/A	N/A	N/A	N/A	N/A	N/A	N/A
NFE2L2 gene:NICD1	2	N/A	2.325	N/A	N/A	N/A	-0.204	-0.302	-2.294	-1.294	-2.682	N/A	N/A	N/A	N/A	-1.539	N/A	-0.186
ciprofibrate	2	-0.1	-2.722	-2.869	N/A	N/A	N/A	N/A	N/A	N/A	N/A	N/A	N/A	1.179	N/A	3.952	N/A	N/A
CAVIN2	2	N/A	-3	-3.571	-0.973	N/A	N/A	N/A	N/A	N/A	N/A	N/A	N/A	N/A	N/A	3.266	N/A	N/A
ZC3H12C	1	N/A	N/A	N/A	N/A	N/A	-1.897	N/A	-3.162	-2.121	-1.897	-1.732	N/A	N/A	N/A	N/A	N/A	N/A
Prl	1	N/A	1.279	2.837	N/A	4.025	N/A	N/A	N/A	N/A	N/A	N/A	N/A	N/A	N/A	1.961	N/A	0.707
daidzein	1	N/A	N/A	N/A	N/A	N/A	1.342	N/A	2.236	3	1.698	N/A	N/A	N/A	N/A	N/A	2.53	N/A
CLEC1B	2	N/A	N/A	-0.784	N/A	1.8	2.402	N/A	N/A	N/A	2.214	N/A	N/A	N/A	N/A	1.715	1.886	N/A
sparsentan	2	N/A	N/A	N/A	N/A	-3.317	-2.714	N/A	N/A	-2.646	-2.121	N/A	N/A	N/A	N/A	N/A	N/A	N/A
bis(4-hydroxyphenyl)sulfone	2	N/A	N/A	-4.619	N/A	N/A	N/A	N/A	N/A	N/A	N/A	N/A	N/A	N/A	N/A	2.782	3.395	N/A
BNIP2	2	N/A	N/A	N/A	N/A	N/A	5.267	N/A	N/A	5.528	N/A	N/A	N/A	N/A	N/A	N/A	N/A	N/A
IL6R	2	N/A	N/A	N/A	N/A	4.475	N/A	N/A	N/A	N/A	6.31	N/A	N/A	N/A	N/A	N/A	N/A	N/A
concanavalin a	2	N/A	N/A	N/A	N/A	N/A	N/A	3.545	7.233	N/A	N/A	N/A	N/A	N/A	N/A	N/A	N/A	N/A
methoxyluteolin	2	N/A	N/A	N/A	N/A	-3.395	N/A	N/A	N/A	-3.395	-3.983	N/A	N/A	N/A	N/A	N/A	N/A	N/A
IL2R (complex)	2	N/A	N/A	N/A	N/A	2.479	N/A	N/A	N/A	4.118	4.165	N/A	N/A	N/A	N/A	N/A	N/A	N/A
coumermycin	2	N/A	N/A	N/A	N/A	1.177	1.768	N/A	2.611	2.502	2.694	N/A	N/A	N/A	N/A	N/A	N/A	N/A
iloprost	2	N/A	N/A	N/A	N/A	N/A	N/A	-0.927	N/A	-4.638	-4.662	-0.522	N/A	N/A	N/A	N/A	N/A	N/A
captopril	1	1.877	N/A	N/A	N/A	1.291	N/A	2.121	2.668	N/A	1.5	0.447	0.302	0.535	N/A	N/A	N/A	N/A
MESP1:GATA4 gene	2	N/A	N/A	N/A	3.71	N/A	N/A	1.964	N/A	N/A	N/A	-4	N/A	1.061	N/A	N/A	N/A	N/A
CD3E	2	N/A	N/A	N/A	N/A	N/A	N/A	N/A	N/A	4.069	6.658	N/A	N/A	N/A	N/A	N/A	N/A	N/A
IL18	1	N/A	N/A	N/A	N/A	N/A	4.382	N/A	N/A	N/A	4.642	N/A	N/A	N/A	1.698	N/A	N/A	N/A
LAMA5	1	N/A	N/A	N/A	N/A	N/A	2.828	N/A	2.646	2.236	3	N/A	N/A	N/A	N/A	N/A	N/A	N/A
3-nitropropionic acid	2	N/A	N/A	N/A	N/A	N/A	N/A	N/A	5.382	N/A	5.32	N/A	N/A	N/A	N/A	N/A	N/A	N/A
NEK1	3	7.269	1.115	1.225	N/A	N/A	N/A	N/A	N/A	N/A	N/A	N/A	N/A	N/A	N/A	1.089	N/A	N/A
CEBPA	1	N/A	N/A	N/A	N/A	N/A	N/A	N/A	N/A	3.569	2.897	N/A	2.043	-2.188	N/A	N/A	N/A	N/A
TNFRSF1A	1	N/A	N/A	N/A	3.5	N/A	N/A	N/A	1.528	2.524	3.128	N/A	N/A	N/A	N/A	N/A	N/A	N/A
CLCN5	2	N/A	N/A	N/A	N/A	N/A	-5.253	N/A	N/A	-4.808	N/A	N/A	N/A	N/A	-0.617	N/A	N/A	N/A
GFER	1	N/A	N/A	-1.633	N/A	N/A	-2.714	N/A	N/A	N/A	N/A	N/A	N/A	N/A	N/A	3	3.317	N/A
pirtobrutinib	2	N/A	N/A	N/A	N/A	N/A	-4.811	N/A	N/A	N/A	-4.33	N/A	N/A	N/A	0	N/A	-1.512	N/A
RBPJ	1	N/A	N/A	N/A	N/A	1.219	0.507	N/A	2.959	3.9	2.058	N/A	N/A	N/A	N/A	N/A	N/A	N/A
pectin	1	N/A	N/A	N/A	N/A	N/A	-2.449	-1.732	-2	-2	-2.449	N/A	N/A	N/A	N/A	N/A	N/A	N/A
PIDD1	2	N/A	N/A	N/A	N/A	N/A	2.967	N/A	N/A	2.219	3.25	N/A	1.761	N/A	0.429	N/A	N/A	N/A
ZBP1	2	N/A	N/A	N/A	N/A	N/A	N/A	N/A	N/A	4.543	6.063	N/A	N/A	N/A	N/A	N/A	N/A	N/A
ASXL2	2	N/A	N/A	N/A	N/A	N/A	-3.916	N/A	N/A	N/A	N/A	N/A	N/A	N/A	N/A	3.395	3.286	N/A
bile salt	2	-1.116	N/A	-0.898	N/A	-0.48	-1.571	-2.065	N/A	-1.48	-1.333	N/A	N/A	-1.64	N/A	N/A	N/A	N/A
N4BP1	2	N/A	N/A	N/A	N/A	-2.915	-3.233	N/A	N/A	N/A	-4.434	N/A	N/A	N/A	N/A	N/A	N/A	N/A
RUNX2:CBFB:LGALS3 gene	2	N/A	N/A	N/A	N/A	2.475	2.655	N/A	N/A	2.694	2.722	N/A	N/A	N/A	N/A	N/A	N/A	N/A
GLA	2	N/A	N/A	N/A	N/A	-2.236	-1.89	N/A	-1.89	-2.449	N/A	N/A	N/A	N/A	N/A	-1.633	-0.447	N/A
P2RY4	1	N/A	N/A	2	0.577	1	1	N/A	1.732	2.236	2	N/A	N/A	N/A	N/A	N/A	N/A	N/A
protectin D1	2	N/A	N/A	N/A	N/A	N/A	-4.536	N/A	N/A	N/A	-5.051	N/A	N/A	N/A	-0.943	N/A	N/A	N/A
C25-140	2	N/A	N/A	N/A	N/A	-2.188	-1.861	N/A	-3.207	-1.857	-1.408	N/A	N/A	N/A	N/A	N/A	N/A	N/A
ADIPOR (family)	2	N/A	N/A	N/A	N/A	N/A	-5.341	N/A	N/A	-5.171	N/A	N/A	N/A	N/A	N/A	N/A	N/A	N/A
minocycline	1	N/A	N/A	N/A	N/A	-2.309	N/A	N/A	-2.309	-2.887	-3	N/A	N/A	N/A	N/A	N/A	N/A	N/A
Klra4 (includes others)	1	N/A	N/A	N/A	N/A	N/A	2.236	N/A	2.449	2.236	2.236	N/A	N/A	N/A	N/A	1.342	N/A	N/A
LILRB3	2	N/A	N/A	N/A	N/A	N/A	-2.592	N/A	N/A	-1.718	-2.48	N/A	N/A	N/A	N/A	-1.567	-2.132	N/A
ORIN1001	2	-1.706	-3.273	-3.153	N/A	N/A	N/A	N/A	N/A	N/A	N/A	N/A	N/A	N/A	N/A	2.357	N/A	N/A
IFNAR2	2	N/A	N/A	N/A	N/A	N/A	N/A	N/A	5.789	4.695	N/A	N/A	N/A	N/A	N/A	N/A	N/A	N/A
FAM210A	3	N/A	N/A	N/A	N/A	N/A	-5.578	N/A	N/A	-4.899	N/A	N/A	N/A	N/A	N/A	N/A	N/A	N/A
tomelukast	2	-0.808	N/A	-3.775	N/A	N/A	-2.91	N/A	N/A	N/A	N/A	N/A	N/A	N/A	N/A	1.524	N/A	-1.46
TRAF2/TRAF5/TRAF6 (complex)	2	N/A	N/A	N/A	N/A	N/A	5.477	N/A	N/A	N/A	5	N/A	N/A	N/A	N/A	N/A	N/A	N/A
AHCYL1	2	N/A	N/A	N/A	1.265	-1.291	N/A	N/A	-1.807	-2.887	-3.207	N/A	N/A	N/A	N/A	N/A	N/A	N/A
prostaglandin D2	2	3.128	-0.769	-2.169	N/A	N/A	N/A	2.121	N/A	N/A	N/A	N/A	N/A	-2.258	N/A	N/A	N/A	N/A
ETS (family)	2	N/A	N/A	N/A	N/A	4.243	N/A	3.3	N/A	N/A	2.897	N/A	N/A	N/A	N/A	N/A	N/A	N/A
ADAM12	1	N/A	-1.155	-2.309	N/A	-2.294	-2.673	N/A	N/A	N/A	-1.732	N/A	N/A	N/A	N/A	0.277	N/A	N/A
NR1H2,3:RXR:NR1H2,3 ligand:APOE gene	3	N/A	N/A	N/A	-2.484	N/A	N/A	N/A	-4.238	N/A	N/A	N/A	N/A	-3.713	N/A	N/A	N/A	N/A
triclosan	1	1	N/A	N/A	N/A	N/A	2.333	2	1.342	1.633	2.121	N/A	N/A	N/A	N/A	N/A	N/A	N/A
calcimycin/tetradecanoylphorbol acetate	2	N/A	N/A	N/A	N/A	3.507	3.654	N/A	N/A	N/A	3.266	N/A	N/A	N/A	N/A	N/A	N/A	N/A
entolimod	2	N/A	N/A	N/A	N/A	N/A	5.336	N/A	N/A	5.091	N/A	N/A	N/A	N/A	N/A	N/A	N/A	N/A
CYLD-AS1	2	N/A	N/A	N/A	N/A	3.771	3.674	N/A	N/A	2.982	N/A	N/A	N/A	N/A	N/A	N/A	N/A	N/A
PLA2G5	2	N/A	N/A	N/A	N/A	N/A	5.661	N/A	N/A	N/A	4.765	N/A	N/A	N/A	0	N/A	N/A	N/A
FBXL2	2	N/A	N/A	N/A	N/A	N/A	N/A	N/A	N/A	-4.529	-5.027	N/A	N/A	N/A	-0.843	N/A	N/A	N/A
bardoxolone	2	N/A	N/A	-2.65	N/A	N/A	N/A	N/A	N/A	N/A	N/A	N/A	N/A	N/A	N/A	2.741	5	N/A
SCARB1	1	N/A	N/A	N/A	1.134	-0.577	-0.832	-1.414	-2.333	-2.309	-0.258	N/A	N/A	N/A	N/A	-1.508	N/A	N/A
CASP8AP2	2	N/A	N/A	N/A	N/A	N/A	4.695	N/A	N/A	N/A	5.669	N/A	N/A	N/A	N/A	N/A	N/A	N/A
levodopa	1	N/A	-2.54	-2.832	N/A	N/A	N/A	N/A	N/A	N/A	N/A	N/A	N/A	N/A	N/A	-4.99	N/A	N/A
lipoarabinomannan	2	N/A	N/A	N/A	N/A	N/A	N/A	N/A	6.158	4.163	N/A	N/A	N/A	N/A	N/A	N/A	N/A	N/A
PPARD	1	N/A	N/A	N/A	-2.294	N/A	N/A	N/A	N/A	N/A	N/A	N/A	N/A	-2.121	N/A	2.846	3.053	N/A
DET1	2	N/A	N/A	N/A	N/A	N/A	-3.641	N/A	N/A	-2.53	-4.143	N/A	N/A	N/A	N/A	N/A	N/A	N/A
auranofin	2	N/A	N/A	N/A	N/A	-4.502	N/A	N/A	N/A	-5.8	N/A	N/A	N/A	N/A	N/A	N/A	N/A	N/A
phosphatidylserine	2	N/A	N/A	N/A	N/A	N/A	2.76	N/A	N/A	3.964	3.575	N/A	N/A	N/A	N/A	N/A	N/A	N/A
IFNL4	2	N/A	N/A	N/A	N/A	N/A	N/A	N/A	6.173	N/A	4.117	N/A	N/A	N/A	N/A	N/A	N/A	N/A
COP1	1	N/A	N/A	N/A	N/A	N/A	N/A	N/A	N/A	-1.604	-2.496	N/A	-2.714	N/A	-3.464	N/A	N/A	N/A
C9	2	N/A	N/A	N/A	N/A	1.414	1.622	N/A	4.899	N/A	2.343	N/A	N/A	N/A	N/A	N/A	N/A	N/A
NDUFV1	2	-2.681	-3.693	N/A	-2.177	N/A	N/A	N/A	N/A	N/A	N/A	N/A	N/A	N/A	N/A	1.725	N/A	N/A
maraviroc	1	-1.342	N/A	N/A	1.732	N/A	N/A	1.732	N/A	N/A	N/A	-2	1.732	N/A	1.732	N/A	N/A	N/A
guanosine 5'-O-(3-thiotriphosphate)	2	1.578	N/A	N/A	N/A	N/A	N/A	N/A	N/A	4.876	3.806	N/A	N/A	N/A	N/A	N/A	N/A	N/A
A939572	3	2.546	N/A	N/A	N/A	N/A	4.596	1.236	N/A	N/A	N/A	N/A	N/A	N/A	N/A	-1.872	0	N/A
meldonium	2	-1.706	N/A	-3.638	N/A	N/A	-2.132	N/A	N/A	N/A	N/A	N/A	N/A	N/A	N/A	1.698	1.069	N/A
elaidic acid	1	N/A	N/A	-2.673	-3.317	N/A	N/A	N/A	N/A	N/A	N/A	N/A	N/A	-3.742	N/A	-0.5	N/A	N/A
5,6,7,8-tetrahydrobiopterin	3	4.373	2.935	2.022	N/A	N/A	N/A	N/A	N/A	N/A	N/A	N/A	N/A	N/A	N/A	-0.896	N/A	N/A
simufilam	2	-2.4	N/A	-4.276	-1.043	N/A	N/A	N/A	N/A	N/A	N/A	N/A	N/A	N/A	N/A	2.5	N/A	N/A
ITK	2	N/A	N/A	N/A	N/A	N/A	N/A	N/A	4.11	6.01	N/A	N/A	N/A	N/A	0.097	N/A	N/A	N/A
GNE-495	2	-3.452	-2.5	N/A	N/A	N/A	N/A	N/A	N/A	N/A	N/A	N/A	N/A	N/A	N/A	N/A	4.264	N/A
sulforafan	2	N/A	N/A	N/A	N/A	N/A	N/A	N/A	-5.514	-4.7	N/A	N/A	N/A	N/A	N/A	N/A	N/A	N/A
MLKL	2	N/A	N/A	N/A	N/A	N/A	5.019	N/A	3.862	N/A	N/A	N/A	N/A	-1.324	0	N/A	N/A	N/A
IRF6	2	N/A	N/A	N/A	N/A	N/A	N/A	N/A	6.061	4.129	N/A	N/A	N/A	N/A	N/A	N/A	N/A	N/A
IL21R	2	N/A	N/A	N/A	N/A	N/A	N/A	3.221	N/A	3.667	N/A	-0.557	N/A	-0.314	2.425	N/A	N/A	N/A
CYP2E1	1	N/A	N/A	N/A	N/A	N/A	3	1.732	2.449	N/A	3	N/A	N/A	N/A	N/A	N/A	N/A	N/A
CXCL8	1	N/A	N/A	N/A	N/A	3.771	N/A	N/A	N/A	2.5	3.9	N/A	N/A	N/A	N/A	N/A	N/A	N/A
PAX6	2	-3.389	N/A	N/A	1.919	N/A	N/A	2.496	N/A	N/A	N/A	-1.622	N/A	N/A	0.742	N/A	N/A	N/A
acetaminophen	2	4.252	2.469	N/A	N/A	N/A	N/A	N/A	N/A	N/A	N/A	1.336	N/A	N/A	N/A	-2.099	N/A	N/A
Scd2	2	N/A	N/A	N/A	N/A	N/A	N/A	N/A	-5.555	-4.6	N/A	N/A	N/A	N/A	N/A	N/A	N/A	N/A
dibutyl phthalate	2	N/A	N/A	N/A	-0.896	N/A	3.145	N/A	N/A	N/A	4.633	N/A	N/A	-1.022	N/A	N/A	N/A	0.438
RIPK2	1	N/A	N/A	1.886	N/A	N/A	N/A	N/A	4.796	3.441	N/A	N/A	N/A	N/A	N/A	N/A	N/A	N/A
TEAD:WWTR1(TAZ)	2	-2.753	-2.722	-2.287	N/A	N/A	N/A	N/A	N/A	N/A	N/A	N/A	N/A	N/A	N/A	2.343	N/A	N/A
GW 273629	3	-4.176	-3.111	-2.101	N/A	N/A	N/A	N/A	N/A	N/A	N/A	N/A	N/A	N/A	N/A	0.706	N/A	N/A
L-thiocitrulline	3	-4.176	-3.111	-2.101	N/A	N/A	N/A	N/A	N/A	N/A	N/A	N/A	N/A	N/A	N/A	0.706	N/A	N/A
sapropterin	3	4.176	3.111	2.101	N/A	N/A	N/A	N/A	N/A	N/A	N/A	N/A	N/A	N/A	N/A	-0.706	N/A	N/A
TUBB4A	2	N/A	N/A	N/A	0.926	N/A	4.52	N/A	N/A	N/A	4.648	N/A	N/A	N/A	N/A	N/A	N/A	N/A
CYCLOOXYGENASE (family)	2	N/A	N/A	N/A	N/A	1.671	2.53	N/A	1.219	1.826	2.846	N/A	N/A	N/A	N/A	N/A	N/A	N/A
SLC4A1	1	N/A	N/A	N/A	N/A	-1.732	-1.732	-1.414	-1.732	-1.732	-1.732	N/A	N/A	N/A	N/A	N/A	N/A	N/A
macitentan	2	N/A	N/A	N/A	N/A	N/A	-2.874	-1.807	-2.667	N/A	-2.722	N/A	N/A	N/A	N/A	N/A	N/A	N/A
SCR7	2	N/A	N/A	N/A	N/A	N/A	N/A	N/A	3.528	3.138	3.402	N/A	N/A	N/A	N/A	N/A	N/A	N/A
GSK1904529A	2	3.077	N/A	N/A	N/A	N/A	N/A	N/A	N/A	N/A	N/A	N/A	N/A	N/A	N/A	-3.048	-3.939	N/A
RUNX2:RB1:COL1A1 gene	2	-2.363	N/A	N/A	N/A	N/A	N/A	4.536	N/A	N/A	N/A	N/A	N/A	N/A	3.162	N/A	N/A	N/A
PTX3	2	N/A	N/A	N/A	N/A	N/A	4.31	N/A	N/A	1.706	4.041	N/A	N/A	N/A	N/A	N/A	N/A	N/A
CEBPD	1	N/A	N/A	N/A	N/A	3.638	2.837	N/A	N/A	N/A	3.578	N/A	N/A	N/A	N/A	N/A	N/A	N/A
NUMB	2	4.258	0.077	1.759	N/A	N/A	N/A	N/A	N/A	N/A	N/A	2.885	N/A	N/A	N/A	1.067	N/A	N/A
inulin	1	N/A	N/A	N/A	N/A	-2	-2	-0.577	-2	-1.732	-1.732	N/A	N/A	N/A	N/A	N/A	N/A	N/A
ROCK1	1	2.111	2.646	N/A	N/A	3.162	N/A	N/A	N/A	N/A	N/A	N/A	N/A	N/A	N/A	2.121	N/A	N/A
omapatrilat	3	N/A	N/A	N/A	-1.309	N/A	-5.504	0	N/A	N/A	N/A	-0.324	N/A	N/A	2.061	N/A	N/A	-0.822
sampatrilat	3	N/A	N/A	N/A	-1.309	N/A	-5.504	0	N/A	N/A	N/A	-0.324	N/A	N/A	2.061	N/A	N/A	-0.822
gemopatrilat	3	N/A	N/A	N/A	-1.309	N/A	-5.504	0	N/A	N/A	N/A	-0.324	N/A	N/A	2.061	N/A	N/A	-0.822
benzylamine	2	-2.014	N/A	N/A	N/A	N/A	N/A	N/A	N/A	N/A	N/A	N/A	N/A	N/A	N/A	3.536	4.464	N/A
D-galactose	3	N/A	N/A	N/A	N/A	N/A	3.347	0.365	N/A	3.394	2.474	N/A	N/A	N/A	0.42	N/A	N/A	N/A
clofenapate	2	N/A	-1.769	-2.324	N/A	N/A	0	N/A	N/A	N/A	N/A	N/A	N/A	-2.357	N/A	3.299	N/A	-0.243
trichloroacetic acid	2	N/A	-1.938	-2.689	N/A	N/A	N/A	N/A	N/A	N/A	N/A	N/A	N/A	-2.255	N/A	2.853	N/A	-0.243
HNRNPU	1	N/A	N/A	N/A	N/A	-1.604	-0.229	-2.121	-2.357	-1.5	0.218	N/A	N/A	N/A	N/A	-1.941	N/A	N/A
BK CHANNEL (complex)	2	N/A	N/A	N/A	2.94	N/A	N/A	N/A	N/A	N/A	4.734	N/A	N/A	-2.165	-0.124	N/A	N/A	N/A
22(S)-hydroxycholesterol	3	N/A	N/A	2.765	N/A	N/A	N/A	3.317	N/A	N/A	N/A	N/A	N/A	2.494	N/A	N/A	1.383	N/A
benzoquinone	2	N/A	N/A	N/A	N/A	N/A	N/A	N/A	5.83	N/A	4.128	N/A	N/A	N/A	N/A	N/A	N/A	N/A
mafenide	3	N/A	N/A	N/A	N/A	N/A	-5.421	N/A	N/A	-4.533	N/A	N/A	N/A	N/A	N/A	N/A	N/A	N/A
sulfanilamide	3	N/A	N/A	N/A	N/A	N/A	-5.421	N/A	N/A	-4.533	N/A	N/A	N/A	N/A	N/A	N/A	N/A	N/A
eprosartan	3	N/A	N/A	N/A	N/A	-4.527	-5.425	N/A	N/A	N/A	N/A	N/A	N/A	N/A	N/A	N/A	N/A	N/A
TNFSF13B	2	N/A	N/A	N/A	N/A	N/A	5.516	0.113	N/A	N/A	N/A	2.219	1.826	N/A	-0.264	N/A	N/A	N/A
FCGR2 (family)	2	N/A	N/A	N/A	N/A	N/A	3.17	N/A	N/A	3.457	3.305	N/A	N/A	N/A	N/A	N/A	N/A	N/A
LMNA	1	2.668	N/A	N/A	-1.897	N/A	N/A	-0.707	N/A	N/A	N/A	2.236	N/A	-1.155	-1.265	N/A	N/A	N/A
IMD-0354	2	N/A	N/A	N/A	N/A	N/A	-5.039	N/A	-4.882	N/A	N/A	N/A	N/A	N/A	N/A	N/A	N/A	N/A
xanthine oxidase	2	N/A	N/A	N/A	N/A	N/A	N/A	N/A	5.498	4.422	N/A	N/A	N/A	N/A	N/A	N/A	N/A	N/A
PNPT1	2	N/A	N/A	N/A	N/A	N/A	N/A	N/A	3.491	N/A	6.424	N/A	N/A	N/A	N/A	N/A	N/A	N/A
tin mesoporphyrin	3	N/A	N/A	N/A	N/A	N/A	N/A	N/A	N/A	3.845	6.068	N/A	N/A	N/A	N/A	N/A	N/A	N/A
lovastatin	2	-6.628	N/A	N/A	N/A	N/A	N/A	N/A	N/A	N/A	N/A	-2.712	N/A	N/A	N/A	0.564	N/A	N/A
TNFRSF12A	1	N/A	N/A	N/A	2	N/A	N/A	2	0.447	N/A	N/A	-1	2	N/A	2.449	N/A	N/A	N/A
TRAF3IP2	1	N/A	N/A	N/A	N/A	3.742	3	N/A	N/A	N/A	3.153	N/A	N/A	N/A	N/A	N/A	N/A	N/A
CYCLIN B (family)	2	3.402	N/A	1.982	N/A	N/A	N/A	N/A	N/A	N/A	N/A	1.361	N/A	N/A	N/A	1.799	-1.343	N/A
N-ethyl-N-nitrosourea	1	N/A	N/A	N/A	N/A	N/A	N/A	N/A	3.207	3.317	3.357	N/A	N/A	N/A	N/A	N/A	N/A	N/A
taurolithocholic acid	3	N/A	N/A	N/A	N/A	N/A	N/A	4.939	3.436	N/A	N/A	N/A	0.799	N/A	0.707	N/A	N/A	N/A
RUNX2	1	N/A	N/A	N/A	N/A	N/A	2.524	N/A	N/A	2.84	1.789	N/A	0	N/A	0.535	2.183	N/A	N/A
infliximab	2	N/A	N/A	N/A	N/A	N/A	-8.082	N/A	N/A	N/A	N/A	N/A	N/A	N/A	N/A	N/A	N/A	-1.786
ATAD3A	2	N/A	N/A	N/A	N/A	N/A	N/A	N/A	-5.376	-4.491	N/A	N/A	N/A	N/A	N/A	N/A	N/A	N/A
milrinone	2	N/A	N/A	N/A	-3	N/A	N/A	N/A	N/A	N/A	-6.351	N/A	N/A	N/A	-0.516	N/A	N/A	N/A
PROINSULIN (family)	2	N/A	N/A	N/A	-1.443	N/A	N/A	N/A	N/A	N/A	N/A	-1.698	N/A	N/A	0.905	1.969	3.841	N/A
WNT11	1	N/A	N/A	N/A	2.646	N/A	N/A	1.633	N/A	N/A	N/A	-2.236	1.633	0.707	1	N/A	N/A	N/A
1-naphthylisothiocyanate	2	N/A	N/A	N/A	N/A	-0.186	-0.507	N/A	-4.533	-3.042	-1.581	N/A	N/A	N/A	N/A	N/A	N/A	N/A
CBX5	2	N/A	N/A	N/A	N/A	N/A	N/A	-3.411	N/A	N/A	N/A	N/A	-3.024	N/A	-3.413	N/A	N/A	N/A
MKNK1	1	2.646	N/A	N/A	N/A	N/A	N/A	N/A	N/A	N/A	N/A	N/A	N/A	-3.357	-3.051	-0.775	N/A	N/A
FOXC2	2	N/A	3.451	4.899	N/A	N/A	N/A	N/A	N/A	N/A	N/A	-1.461	N/A	N/A	N/A	N/A	N/A	N/A
FAM20C	2	N/A	N/A	N/A	N/A	N/A	N/A	N/A	5.679	N/A	4.121	N/A	N/A	N/A	N/A	N/A	N/A	N/A
KW-2450	2	2.849	N/A	N/A	N/A	N/A	N/A	N/A	N/A	N/A	N/A	N/A	N/A	N/A	N/A	-3.098	-3.841	N/A
FR180209	2	2.849	N/A	N/A	N/A	N/A	N/A	N/A	N/A	N/A	N/A	N/A	N/A	N/A	N/A	-3.098	-3.841	N/A
AHI1	3	N/A	N/A	N/A	N/A	N/A	N/A	N/A	N/A	N/A	-4.124	-1.75	-2.887	N/A	-1.025	N/A	N/A	N/A
oleic acid	2	2.931	-1.808	-2.313	N/A	N/A	N/A	N/A	N/A	N/A	N/A	N/A	N/A	N/A	N/A	N/A	-2.728	N/A
delta-tocotrienol	2	-0.853	N/A	-4.271	N/A	N/A	N/A	N/A	N/A	N/A	N/A	N/A	N/A	-1.473	N/A	N/A	3.183	N/A
G PROTEIN ALPHA I (family)	1	N/A	N/A	N/A	N/A	3.464	N/A	N/A	3.638	N/A	2.673	N/A	N/A	N/A	N/A	N/A	N/A	N/A
indoximod	3	N/A	N/A	N/A	N/A	N/A	N/A	N/A	N/A	-4.9	-4.874	N/A	N/A	N/A	N/A	N/A	N/A	N/A
RGS5	1	0.577	N/A	-2	N/A	-1.732	N/A	N/A	-1.732	-2	N/A	N/A	N/A	N/A	N/A	-1.732	N/A	N/A
N-(3-(aminomethyl)benzyl)acetamidine	2	N/A	N/A	N/A	N/A	N/A	-2.335	N/A	N/A	-3.042	N/A	N/A	-2.058	N/A	-2.333	N/A	N/A	N/A
fluvastatin	2	-1.934	N/A	-4.833	N/A	N/A	N/A	N/A	N/A	N/A	N/A	N/A	N/A	-2.986	N/A	N/A	N/A	N/A
ACVR1C	2	N/A	N/A	N/A	N/A	3.81	N/A	N/A	N/A	N/A	2.546	N/A	N/A	N/A	N/A	3.394	N/A	N/A
BMS-509744	3	N/A	N/A	N/A	N/A	N/A	N/A	-4.714	-5.028	N/A	N/A	N/A	N/A	N/A	N/A	N/A	N/A	N/A
clobetasol propionate	2	N/A	N/A	-2.48	N/A	N/A	-3.654	N/A	N/A	N/A	-3.606	N/A	N/A	N/A	N/A	N/A	N/A	N/A
TFPI	2	N/A	N/A	N/A	N/A	N/A	N/A	N/A	N/A	-3.181	-5.274	N/A	N/A	N/A	1.27	N/A	N/A	N/A
GNL2	2	4.208	1.213	N/A	N/A	N/A	N/A	N/A	N/A	N/A	N/A	3.159	N/A	N/A	N/A	N/A	-1.145	N/A
CEBPA gene: LEF1	3	N/A	N/A	N/A	N/A	N/A	0.988	N/A	N/A	N/A	1.872	N/A	N/A	-4.621	N/A	N/A	0.805	-1.432
KRP-297	2	0.32	N/A	-4.638	N/A	N/A	-2.014	N/A	N/A	N/A	N/A	N/A	N/A	N/A	N/A	N/A	N/A	-2.744
prostaglandin D1	2	0.32	N/A	-4.638	N/A	N/A	-2.014	N/A	N/A	N/A	N/A	N/A	N/A	N/A	N/A	N/A	N/A	-2.744
indeglitazar	2	0.32	N/A	-4.638	N/A	N/A	-2.014	N/A	N/A	N/A	N/A	N/A	N/A	N/A	N/A	N/A	N/A	-2.744
roflumilast	2	N/A	N/A	N/A	N/A	N/A	-5.039	N/A	N/A	N/A	-4.672	N/A	N/A	N/A	N/A	N/A	N/A	N/A
HO (family)	3	N/A	N/A	N/A	N/A	-5.289	N/A	N/A	N/A	-4.422	N/A	N/A	N/A	N/A	N/A	N/A	N/A	N/A
INTEGRIN α (family)	2	N/A	N/A	N/A	N/A	1.915	2.53	N/A	N/A	2.335	2.92	N/A	N/A	N/A	N/A	N/A	N/A	N/A
GCA	1	N/A	N/A	1.732	N/A	2	N/A	N/A	2	2.236	N/A	N/A	N/A	N/A	N/A	1.732	N/A	N/A
bunazosin	2	-2.588	N/A	N/A	N/A	N/A	N/A	3.053	N/A	N/A	N/A	N/A	N/A	N/A	2.771	N/A	1.286	N/A
RUNX2:RB1:BGLAP gene	2	-2.265	N/A	N/A	N/A	N/A	N/A	4.271	N/A	N/A	N/A	N/A	N/A	N/A	3.162	N/A	N/A	N/A
RUNX1:CBFB:GATA3-TAL1 core complex:MYB gene	2	N/A	N/A	N/A	N/A	N/A	-2.111	N/A	-3.317	N/A	-3.713	-0.557	N/A	N/A	N/A	N/A	N/A	N/A
GRAMD4	2	N/A	N/A	N/A	N/A	N/A	-5.17	N/A	N/A	-4.525	N/A	N/A	N/A	N/A	N/A	N/A	N/A	N/A
IL17RB	2	N/A	N/A	N/A	N/A	N/A	4.943	N/A	N/A	N/A	4.273	N/A	N/A	0.47	N/A	N/A	N/A	N/A
CD47	2	N/A	N/A	3.732	N/A	N/A	1.763	N/A	N/A	N/A	1.627	N/A	N/A	N/A	N/A	-2.557	N/A	N/A
HIVEP3	2	N/A	N/A	N/A	N/A	N/A	-4.396	N/A	N/A	N/A	-5.277	N/A	N/A	N/A	N/A	N/A	N/A	N/A
Bay 11-7082	1	N/A	N/A	-1.604	-1.069	N/A	-3.578	N/A	N/A	N/A	-3.411	N/A	N/A	N/A	N/A	N/A	N/A	N/A
AKTIP	1	N/A	N/A	N/A	1.134	-3.162	N/A	2	N/A	N/A	N/A	-1.732	0	N/A	1.633	N/A	N/A	N/A
TLR2	1	N/A	N/A	N/A	2.5	N/A	2.401	N/A	N/A	1.8	2.959	N/A	N/A	N/A	N/A	N/A	N/A	N/A
ERBB4s80:APOE gene	2	N/A	N/A	N/A	N/A	-5.126	-4.533	N/A	N/A	N/A	N/A	N/A	N/A	N/A	N/A	N/A	N/A	N/A
FOXF1:GATA4 gene	2	-0.447	N/A	N/A	2.6	N/A	N/A	N/A	N/A	N/A	N/A	N/A	2.401	1.029	3.182	N/A	N/A	N/A
halofuginone	1	N/A	N/A	N/A	N/A	-2.673	-2.53	N/A	-2.121	N/A	N/A	N/A	N/A	N/A	N/A	-2.333	N/A	N/A
CEBPE gene:CEBPA dimer	2	N/A	N/A	N/A	N/A	N/A	N/A	N/A	N/A	4.117	3.063	N/A	2.475	N/A	N/A	N/A	N/A	N/A
insulin detemir	2	-2.794	N/A	N/A	N/A	N/A	N/A	N/A	N/A	N/A	N/A	N/A	N/A	N/A	N/A	2.828	4.025	N/A
PTPN11	1	N/A	N/A	N/A	N/A	N/A	N/A	-1.508	-3.153	-2.324	-1.606	N/A	N/A	-0.775	-0.277	N/A	N/A	N/A
dimethyl sulfoxide	2	-2.748	N/A	N/A	N/A	N/A	N/A	N/A	N/A	N/A	N/A	-2.794	N/A	N/A	2.613	N/A	1.488	N/A
CYFIP1	2	N/A	N/A	N/A	N/A	-0.898	-1.219	-1.5	-2.333	-1.667	-1.461	N/A	N/A	N/A	N/A	-0.557	N/A	N/A
miR-23a-3p (and other miRNAs w/seed UCACAUU)	2	N/A	N/A	N/A	N/A	N/A	5	N/A	N/A	N/A	4.628	N/A	N/A	N/A	N/A	N/A	N/A	N/A
zaltoprofen	2	N/A	N/A	-4.131	N/A	N/A	-2.524	N/A	N/A	N/A	N/A	N/A	N/A	N/A	N/A	2.967	N/A	N/A
DuP 697	2	N/A	N/A	-4.131	N/A	N/A	-2.524	N/A	N/A	N/A	N/A	N/A	N/A	N/A	N/A	2.967	N/A	N/A
ETV6-RUNX1	1	N/A	N/A	N/A	N/A	N/A	N/A	N/A	-5.603	-4.017	N/A	N/A	N/A	N/A	N/A	N/A	N/A	N/A
double-stranded DNA	2	N/A	N/A	N/A	N/A	N/A	N/A	N/A	9.615	N/A	N/A	N/A	N/A	N/A	N/A	N/A	N/A	N/A
adenosine dialdehyde	2	N/A	N/A	N/A	N/A	N/A	N/A	N/A	3.578	3.207	2.828	N/A	N/A	N/A	N/A	N/A	N/A	N/A
IL17RA	2	N/A	N/A	N/A	N/A	N/A	N/A	N/A	N/A	4.243	5.362	N/A	N/A	N/A	N/A	N/A	N/A	N/A
MMP14	1	N/A	N/A	N/A	N/A	1.606	N/A	0.707	1.606	2.4	1.342	N/A	N/A	N/A	N/A	1.941	N/A	N/A
PPP1R9A	3	4.422	N/A	3.726	N/A	N/A	N/A	N/A	N/A	N/A	N/A	N/A	N/A	N/A	N/A	1.446	N/A	N/A
TSLP	2	N/A	N/A	N/A	1.818	N/A	N/A	4.185	N/A	N/A	N/A	N/A	N/A	N/A	3.591	N/A	N/A	N/A
PLK (family)	2	N/A	N/A	N/A	N/A	N/A	-3.055	N/A	N/A	-2.433	-4.096	N/A	N/A	N/A	N/A	N/A	N/A	N/A
adenylyl-imido-diphosphate	2	N/A	N/A	N/A	N/A	-3.96	-4.5	N/A	N/A	N/A	N/A	N/A	N/A	N/A	N/A	-1.109	N/A	N/A
BMPR1A	2	N/A	N/A	N/A	N/A	N/A	5.288	N/A	N/A	N/A	4.272	N/A	0	N/A	0	N/A	N/A	N/A
DDB1	2	N/A	N/A	N/A	N/A	1.938	1.576	N/A	2.177	1.769	2.1	N/A	N/A	N/A	N/A	N/A	0	N/A
zymosan	1	N/A	N/A	N/A	N/A	N/A	3	N/A	N/A	2.887	3.638	N/A	N/A	N/A	N/A	N/A	N/A	N/A
MDL 73811	2	-2.967	N/A	N/A	N/A	N/A	N/A	4.796	N/A	N/A	N/A	N/A	N/A	N/A	N/A	N/A	1.761	N/A
IFN BETA (family)	1	N/A	N/A	N/A	N/A	N/A	N/A	N/A	5.013	2.449	2.058	N/A	N/A	N/A	N/A	N/A	N/A	N/A
vasopressins	3	N/A	N/A	N/A	N/A	N/A	N/A	4.787	N/A	N/A	N/A	2.895	1.829	N/A	N/A	N/A	N/A	N/A
MEN1	1	N/A	N/A	N/A	-3.5	N/A	N/A	N/A	N/A	N/A	N/A	N/A	N/A	2.6	3.4	N/A	N/A	N/A
(R)-2-(4-chlorophenyl)-2-oxo-1-phenylethyl quinoline-2-carboxylate	1	N/A	N/A	N/A	N/A	N/A	-2.236	-0.577	-2	-2.236	-2.449	N/A	N/A	N/A	N/A	N/A	N/A	N/A
ERN1	1	1.528	3.13	2.84	N/A	N/A	N/A	N/A	N/A	N/A	N/A	N/A	N/A	N/A	N/A	-2	N/A	N/A
bafilomycin	2	-1.242	-3.252	-2.518	N/A	N/A	N/A	N/A	N/A	N/A	N/A	N/A	N/A	N/A	N/A	2.475	N/A	N/A
acrolein	2	N/A	N/A	N/A	N/A	N/A	N/A	N/A	-5.308	-2.629	N/A	1.54	N/A	N/A	N/A	N/A	N/A	N/A
belnacasan	1	N/A	N/A	N/A	-2	N/A	-2.646	N/A	-2	N/A	-2.828	N/A	N/A	N/A	N/A	N/A	N/A	N/A
TAL1	2	N/A	N/A	N/A	N/A	N/A	2.488	N/A	2.888	N/A	4.082	N/A	N/A	N/A	N/A	N/A	N/A	N/A
FFAR3	1	N/A	N/A	N/A	N/A	1.604	2	N/A	3.13	2.714	N/A	N/A	N/A	N/A	N/A	N/A	N/A	N/A
TGFBR2	1	N/A	N/A	N/A	N/A	-1.021	-0.775	N/A	N/A	-3.162	-2.219	N/A	N/A	N/A	-2.263	N/A	N/A	N/A
NR3C2 DIMER/ALDOSTERONE (complex)	3	N/A	N/A	1.801	N/A	N/A	4.353	N/A	N/A	N/A	3.28	N/A	N/A	N/A	N/A	N/A	N/A	N/A
RHOH	2	N/A	N/A	N/A	N/A	N/A	-3.317	N/A	N/A	-2.092	-3.538	N/A	N/A	N/A	-0.485	N/A	N/A	N/A
mannose-modified gamma-cyclodextrin	2	N/A	N/A	N/A	N/A	-3.162	-3.051	N/A	N/A	N/A	-3.207	N/A	N/A	N/A	N/A	N/A	N/A	N/A
triacsin C	2	N/A	-4.737	-4.677	N/A	N/A	N/A	N/A	N/A	N/A	N/A	N/A	N/A	N/A	N/A	N/A	N/A	N/A
triacetyl-3-hydroxyphenyladenosine	2	N/A	N/A	N/A	N/A	N/A	1.667	2.236	1.633	1.633	1.667	N/A	N/A	N/A	N/A	N/A	N/A	-0.577
Scd2	3	N/A	N/A	N/A	N/A	N/A	N/A	N/A	-9.409	N/A	N/A	N/A	N/A	N/A	N/A	N/A	N/A	N/A
laminaran	3	N/A	N/A	N/A	N/A	N/A	N/A	N/A	N/A	N/A	7.066	N/A	2.335	N/A	N/A	N/A	N/A	N/A
CARD9	2	N/A	N/A	N/A	N/A	N/A	N/A	N/A	N/A	N/A	7.429	1.093	N/A	N/A	0.878	N/A	N/A	N/A
EPHX2	2	N/A	4.357	4.562	N/A	N/A	N/A	N/A	N/A	N/A	N/A	0.48	N/A	N/A	N/A	N/A	N/A	N/A
troglitazone	2	N/A	-3.773	N/A	N/A	N/A	N/A	N/A	N/A	N/A	N/A	N/A	N/A	-2.769	N/A	N/A	2.852	N/A
IFNAR (family)	1	N/A	N/A	N/A	N/A	N/A	N/A	N/A	5.754	3.638	N/A	N/A	N/A	N/A	N/A	N/A	N/A	N/A
magnesium-adenosine triphosphate	2	N/A	N/A	N/A	N/A	N/A	N/A	-1.789	-3.28	-2.92	N/A	N/A	N/A	N/A	N/A	N/A	-1.4	N/A
flurazepam	2	N/A	N/A	N/A	3.317	N/A	N/A	N/A	N/A	3.207	2.84	N/A	N/A	N/A	N/A	N/A	N/A	N/A
PF-4878691	2	N/A	N/A	N/A	N/A	N/A	4.264	N/A	N/A	N/A	5.099	N/A	N/A	N/A	N/A	N/A	N/A	N/A
3M-011	2	N/A	N/A	N/A	N/A	N/A	4.264	N/A	N/A	N/A	5.099	N/A	N/A	N/A	N/A	N/A	N/A	N/A
ARFIP1	2	N/A	N/A	N/A	N/A	-3.157	-2.414	-0.832	N/A	N/A	-2.959	N/A	N/A	N/A	N/A	N/A	N/A	N/A
OXGR1	2	-1.807	N/A	-3.464	N/A	N/A	-1.414	N/A	N/A	N/A	N/A	N/A	N/A	N/A	N/A	2.673	N/A	N/A
NR4A1	1	2.021	N/A	2.785	N/A	N/A	N/A	N/A	N/A	N/A	N/A	N/A	N/A	N/A	N/A	-2.335	-2.2	N/A
IRF7	1	N/A	N/A	N/A	N/A	N/A	N/A	N/A	5.096	4.243	N/A	N/A	N/A	N/A	N/A	N/A	N/A	N/A
STO-609	1	N/A	N/A	-2	-2.236	N/A	-2.449	N/A	N/A	N/A	-2.646	N/A	N/A	N/A	N/A	N/A	N/A	N/A
ADORA3	2	N/A	N/A	N/A	N/A	N/A	N/A	N/A	-4.805	-2.558	-0.862	N/A	N/A	N/A	-1.104	N/A	N/A	N/A
zidovudine	2	N/A	N/A	N/A	N/A	N/A	N/A	N/A	N/A	-4.218	-5.105	N/A	N/A	N/A	N/A	N/A	N/A	N/A
IL2RG	2	N/A	N/A	N/A	N/A	1.782	N/A	N/A	N/A	3.8	3.736	N/A	N/A	N/A	N/A	N/A	N/A	N/A
nicotinamide-beta-riboside	1	-3.441	N/A	-2.714	N/A	N/A	N/A	N/A	N/A	N/A	N/A	N/A	N/A	N/A	N/A	N/A	3.162	N/A
S1PR4	1	N/A	N/A	N/A	N/A	1.807	2.53	N/A	1.667	N/A	1.897	N/A	N/A	1.414	N/A	N/A	N/A	N/A
SERPINB3	1	1.342	N/A	N/A	N/A	2.236	N/A	N/A	N/A	2	N/A	N/A	N/A	N/A	N/A	2	1.732	N/A
NFE2L2 gene:MYC	2	6.482	1.414	N/A	N/A	N/A	N/A	N/A	N/A	N/A	N/A	N/A	N/A	N/A	N/A	-1.412	N/A	N/A
cicaprost	2	N/A	N/A	N/A	1.896	N/A	N/A	4.017	N/A	N/A	N/A	N/A	N/A	N/A	3.395	N/A	N/A	N/A
COL1A1	2	0	N/A	2.534	N/A	N/A	N/A	N/A	2.941	N/A	3	N/A	N/A	N/A	N/A	0.832	N/A	N/A
PPARGC1B	1	N/A	N/A	N/A	-2.887	N/A	N/A	N/A	N/A	N/A	N/A	N/A	N/A	N/A	N/A	2.668	3.742	N/A
reactive nitrogen species	2	N/A	2.48	3.474	N/A	N/A	N/A	N/A	N/A	N/A	N/A	-0.894	N/A	N/A	N/A	N/A	N/A	2.449
cyclobenzaprine	3	-2.776	N/A	N/A	N/A	N/A	N/A	-2.714	N/A	N/A	N/A	N/A	N/A	-3.806	N/A	N/A	N/A	N/A
MIR31HG	3	N/A	N/A	N/A	N/A	N/A	5.103	N/A	N/A	4.18	N/A	N/A	N/A	N/A	N/A	N/A	N/A	N/A
MAP3K21	2	N/A	N/A	N/A	N/A	N/A	N/A	N/A	7.024	N/A	N/A	N/A	N/A	N/A	2.25	N/A	N/A	N/A
GSK583	2	N/A	N/A	N/A	-2.021	N/A	N/A	N/A	N/A	N/A	-5.976	N/A	N/A	N/A	-1.26	N/A	N/A	N/A
ACSL3	2	2.668	N/A	-4.72	N/A	N/A	N/A	N/A	N/A	N/A	N/A	N/A	N/A	N/A	N/A	1.866	N/A	N/A
sanglifehrin A	2	N/A	N/A	N/A	2.425	N/A	N/A	3.727	N/A	N/A	N/A	N/A	N/A	N/A	3.101	N/A	N/A	N/A
14,15-epoxyeicosatrienoic acid	2	N/A	N/A	-3.478	N/A	N/A	-5.06	N/A	N/A	N/A	N/A	N/A	N/A	N/A	N/A	N/A	N/A	-0.7
isatoribine	2	N/A	N/A	N/A	N/A	N/A	N/A	N/A	4.426	N/A	4.811	N/A	N/A	N/A	N/A	N/A	N/A	N/A
22(S)-hydroxycholesterol	2	N/A	N/A	4.23	N/A	N/A	1.921	-0.784	N/A	0.149	0.397	N/A	N/A	1.605	N/A	0.146	N/A	N/A
GATA4:BMP4 gene	3	N/A	N/A	N/A	2.184	N/A	N/A	3.336	N/A	N/A	N/A	N/A	1.578	N/A	2.128	N/A	N/A	N/A
PTGES	2	N/A	N/A	4.525	N/A	N/A	N/A	N/A	N/A	N/A	N/A	N/A	N/A	N/A	N/A	-2.994	N/A	1.706
CLEC4E	1	N/A	N/A	N/A	N/A	2.449	3.162	N/A	N/A	N/A	3.606	N/A	N/A	N/A	N/A	N/A	N/A	N/A
CCNDBP1	2	-3.536	N/A	N/A	N/A	N/A	N/A	N/A	N/A	N/A	N/A	-2.496	N/A	N/A	3.182	N/A	N/A	N/A
ribose	3	N/A	N/A	N/A	N/A	N/A	N/A	N/A	N/A	N/A	9.206	N/A	N/A	N/A	N/A	N/A	N/A	N/A
Irs3	2	N/A	N/A	N/A	N/A	3.394	N/A	1.257	2.023	N/A	2.364	N/A	N/A	N/A	-0.16	N/A	N/A	N/A
LARP1	1	-6.481	N/A	N/A	N/A	N/A	N/A	N/A	N/A	N/A	N/A	N/A	N/A	N/A	N/A	2.714	N/A	N/A
EIF6	1	1.671	1.604	1.5	N/A	N/A	3	N/A	N/A	N/A	N/A	N/A	N/A	N/A	N/A	N/A	-1.414	N/A
CLPP	3	N/A	N/A	N/A	N/A	N/A	N/A	N/A	N/A	N/A	N/A	N/A	N/A	N/A	N/A	-4.382	-4.802	N/A
enoxaparin	2	N/A	N/A	N/A	N/A	-4.218	N/A	N/A	N/A	-4.964	N/A	N/A	N/A	N/A	N/A	N/A	N/A	N/A
osugacestat	2	N/A	N/A	N/A	N/A	N/A	2.117	N/A	3.411	N/A	3.651	N/A	N/A	N/A	N/A	N/A	N/A	N/A
PLIN2	1	N/A	N/A	N/A	N/A	N/A	N/A	-0.577	N/A	-1	-1.633	N/A	N/A	2	N/A	-1.732	-2.236	0
protoporphyrin IX	3	-2.4	N/A	-1.894	N/A	N/A	N/A	N/A	N/A	N/A	N/A	N/A	N/A	N/A	N/A	-1.699	3.181	N/A
IL15	2	N/A	N/A	N/A	N/A	N/A	N/A	4.041	N/A	N/A	5.124	N/A	N/A	N/A	N/A	N/A	N/A	N/A
doxorubicin	2	6.614	N/A	N/A	N/A	N/A	N/A	N/A	N/A	N/A	N/A	N/A	N/A	N/A	N/A	-2.24	-0.309	N/A
ITPR (family)	2	N/A	N/A	N/A	N/A	N/A	N/A	3.983	N/A	N/A	N/A	N/A	2.81	N/A	2.363	N/A	N/A	N/A
phosphorylcholine	2	N/A	N/A	N/A	N/A	4.218	N/A	N/A	N/A	N/A	4.938	N/A	N/A	N/A	N/A	N/A	N/A	N/A
CCNT1	3	6.759	2.394	N/A	N/A	N/A	N/A	N/A	N/A	N/A	N/A	N/A	N/A	N/A	N/A	N/A	N/A	N/A
SMARCAL1	1	-0.6	N/A	N/A	N/A	N/A	N/A	N/A	N/A	N/A	N/A	N/A	N/A	-4.914	N/A	N/A	3.638	N/A
PLA2R1	2	-1.179	0	-1.852	N/A	N/A	N/A	N/A	N/A	N/A	N/A	N/A	N/A	N/A	2.655	3.464	N/A	N/A
TBX21	1	N/A	N/A	N/A	N/A	N/A	3.207	N/A	2.887	N/A	3.051	N/A	N/A	N/A	0	N/A	N/A	N/A
(NPAS4:ARNTL,NPAS4:ARNT,NPAS4:ARNT2):PLK2 gene	3	6.472	2.672	N/A	N/A	N/A	N/A	N/A	N/A	N/A	N/A	N/A	N/A	N/A	N/A	N/A	N/A	N/A
ZBTB20	2	N/A	N/A	N/A	2.058	3.727	3.357	N/A	N/A	N/A	N/A	N/A	N/A	N/A	N/A	N/A	N/A	N/A
STAT DIMER (complex)	2	N/A	N/A	N/A	N/A	N/A	N/A	3.25	N/A	4.693	N/A	-0.649	N/A	-0.543	N/A	N/A	N/A	N/A
N-acetylmuramyl-L-alanyl-D-isoglutamine	1	N/A	N/A	N/A	N/A	1.897	3.207	N/A	N/A	N/A	4.025	N/A	N/A	N/A	N/A	N/A	N/A	N/A
NFKBIA	2	-0.722	N/A	N/A	N/A	N/A	4.056	N/A	N/A	3.108	N/A	N/A	N/A	N/A	N/A	1.237	N/A	N/A
TNNI3	1	N/A	N/A	N/A	N/A	N/A	2.236	N/A	2	2.236	2.646	N/A	N/A	N/A	N/A	N/A	N/A	N/A
atorvastatin	2	-4.788	N/A	N/A	N/A	N/A	N/A	N/A	N/A	N/A	N/A	-0.62	N/A	-0.957	N/A	1.697	N/A	1.053
PTCD1	1	-2.236	-1.414	N/A	-2	-1.732	N/A	N/A	N/A	N/A	N/A	N/A	N/A	N/A	N/A	N/A	1.732	N/A
sodium nitrite	3	N/A	-2.343	-4.111	N/A	N/A	N/A	N/A	N/A	N/A	N/A	N/A	N/A	N/A	N/A	2.646	N/A	N/A
N1,N11-diethylnorspermine	2	-0.825	N/A	N/A	2.708	N/A	N/A	4.33	N/A	N/A	N/A	-1.225	N/A	N/A	N/A	N/A	N/A	N/A
D-2-amino-5-phosphonovaleric acid	3	N/A	N/A	N/A	-1.773	N/A	N/A	N/A	N/A	N/A	N/A	N/A	-3.618	1.182	-2.507	N/A	N/A	N/A
ARIH1	2	N/A	N/A	N/A	N/A	3.772	5.308	N/A	N/A	N/A	N/A	N/A	N/A	N/A	N/A	N/A	N/A	N/A
EEF1A2	1	1.342	N/A	N/A	N/A	N/A	-2	-1.732	N/A	-2	-2	N/A	N/A	N/A	N/A	N/A	N/A	N/A
TNFSF13B	1	N/A	N/A	N/A	N/A	N/A	3.411	N/A	N/A	3.153	N/A	N/A	2.496	N/A	N/A	N/A	N/A	N/A
TALIN (family)	2	N/A	N/A	N/A	N/A	2.694	N/A	N/A	N/A	3.402	2.959	N/A	N/A	N/A	N/A	N/A	N/A	N/A
buparlisib	1	N/A	N/A	N/A	N/A	-1.89	-1.667	N/A	-1	-1.414	-0.632	N/A	N/A	N/A	-0.816	N/A	-1.633	N/A
phosphatidic acid	2	2.935	3.104	3.012	N/A	N/A	N/A	N/A	N/A	N/A	N/A	N/A	N/A	N/A	N/A	N/A	N/A	N/A
CPT1 (family)	3	N/A	N/A	N/A	3.833	N/A	N/A	2.043	N/A	N/A	N/A	N/A	N/A	N/A	N/A	N/A	-3.175	N/A
KB-R7785	3	N/A	N/A	N/A	N/A	-1.588	-2.047	-2.191	N/A	N/A	-2.75	N/A	N/A	N/A	N/A	N/A	N/A	0.471
IFNAR1	1	N/A	N/A	N/A	N/A	N/A	N/A	N/A	4.802	4.243	N/A	N/A	N/A	N/A	N/A	N/A	N/A	N/A
LH (complex)	2	N/A	N/A	N/A	N/A	N/A	N/A	N/A	N/A	N/A	5.246	-0.788	2.437	N/A	0.573	N/A	N/A	N/A
MTF1 dimer:12Zn2+:HMGCR gene	3	5.689	3.342	N/A	N/A	N/A	N/A	N/A	N/A	N/A	N/A	N/A	N/A	N/A	N/A	N/A	N/A	N/A
SH2D1A	2	N/A	N/A	N/A	N/A	N/A	4.982	N/A	N/A	4.036	N/A	N/A	N/A	N/A	N/A	N/A	N/A	N/A
cholestyramine	3	6.076	N/A	2.94	N/A	N/A	N/A	N/A	N/A	N/A	N/A	N/A	N/A	N/A	N/A	N/A	N/A	N/A
(NPAS4:ARNTL,NPAS4:ARNT,NPAS4:ARNT2):RBFOX3 gene	3	6.29	2.724	N/A	N/A	N/A	N/A	N/A	N/A	N/A	N/A	N/A	N/A	N/A	N/A	N/A	N/A	N/A
(NPAS4:ARNTL,NPAS4:ARNT,NPAS4:ARNT2):SYT10 gene	3	6.29	2.724	N/A	N/A	N/A	N/A	N/A	N/A	N/A	N/A	N/A	N/A	N/A	N/A	N/A	N/A	N/A
(NPAS4:ARNTL,NPAS4:ARNT,NPAS4:ARNT2):IQSEC3 gene	3	6.29	2.724	N/A	N/A	N/A	N/A	N/A	N/A	N/A	N/A	N/A	N/A	N/A	N/A	N/A	N/A	N/A
NPAS4:ARNT2,(NPAS4:ARNT,NPAS4:ARNTL):NPAS4 gene	3	6.29	2.724	N/A	N/A	N/A	N/A	N/A	N/A	N/A	N/A	N/A	N/A	N/A	N/A	N/A	N/A	N/A
crofelemer	2	N/A	N/A	N/A	N/A	1	3	N/A	1.807	N/A	3.207	N/A	N/A	N/A	N/A	N/A	N/A	N/A
RHC20867	2	2.558	3.3	3.153	N/A	N/A	N/A	N/A	N/A	N/A	N/A	N/A	N/A	N/A	N/A	N/A	N/A	N/A
hydroxychloroquine	2	N/A	N/A	N/A	N/A	N/A	N/A	N/A	-5.267	-3.742	N/A	N/A	N/A	N/A	N/A	N/A	N/A	N/A
MEKK2/3 (family)	3	2.707	N/A	N/A	N/A	N/A	N/A	N/A	N/A	N/A	N/A	N/A	N/A	-5.27	N/A	N/A	-1.025	N/A
ESRRA:PPARG1CB:RUNX2 gene	2	-0.734	-0.149	N/A	-0.143	N/A	1.291	N/A	N/A	N/A	N/A	N/A	0.745	-0.283	2.1	3.556	N/A	N/A
REST	1	N/A	N/A	N/A	-3.317	N/A	N/A	N/A	N/A	N/A	N/A	N/A	N/A	3.153	2.53	N/A	N/A	N/A
9Z,11E-octadecadienoic acid	2	0.152	N/A	-3.6	N/A	N/A	-0.381	N/A	N/A	N/A	N/A	N/A	N/A	-2.069	N/A	N/A	N/A	-2.795
Clec10a/Mgl2	1	N/A	N/A	N/A	N/A	N/A	N/A	N/A	N/A	-3	N/A	N/A	-3.162	N/A	-2.828	N/A	N/A	N/A
AFAP1-AS1	2	N/A	N/A	N/A	N/A	N/A	N/A	N/A	4.964	4.025	N/A	N/A	N/A	N/A	N/A	N/A	N/A	N/A
PTH1R	1	N/A	N/A	N/A	N/A	N/A	1.633	N/A	N/A	N/A	2.646	N/A	2.236	N/A	1.89	N/A	N/A	-0.577
IL1R2	2	N/A	N/A	N/A	N/A	-4.459	-4.522	N/A	N/A	N/A	N/A	N/A	N/A	N/A	N/A	N/A	N/A	N/A
RUNX2:CBFB:BAX gene	2	N/A	N/A	N/A	N/A	N/A	N/A	N/A	3.286	2.556	1.859	N/A	N/A	N/A	1.279	N/A	N/A	N/A
NUMB/NUMBL (family)	2	N/A	N/A	N/A	N/A	N/A	N/A	2.496	N/A	N/A	4.131	N/A	2.353	N/A	N/A	N/A	N/A	N/A
BANK1	2	N/A	N/A	N/A	N/A	N/A	5.584	3.395	N/A	N/A	N/A	N/A	N/A	N/A	N/A	N/A	N/A	N/A
doxazosin	2	-3.092	N/A	N/A	N/A	N/A	N/A	3.9	N/A	N/A	N/A	N/A	N/A	N/A	N/A	N/A	1.982	N/A
RRM1	2	N/A	N/A	2.2	N/A	N/A	2.191	N/A	2.058	N/A	N/A	N/A	N/A	N/A	-2.524	N/A	N/A	N/A
TTC39A-AS1	1	N/A	N/A	N/A	N/A	N/A	N/A	N/A	-5.099	-3.873	N/A	N/A	N/A	N/A	N/A	N/A	N/A	N/A
EPOR	2	N/A	N/A	N/A	N/A	N/A	N/A	N/A	N/A	3.481	4.7	N/A	N/A	-0.786	N/A	N/A	N/A	N/A
LG100268	2	N/A	N/A	-2.952	-3.384	N/A	N/A	N/A	N/A	N/A	N/A	N/A	N/A	-1.422	N/A	1.209	N/A	N/A
C6	1	N/A	N/A	N/A	1.732	2	1.342	N/A	2	N/A	1.89	N/A	N/A	N/A	N/A	N/A	N/A	N/A
AEBP1	2	N/A	N/A	N/A	N/A	N/A	3.79	N/A	N/A	N/A	5.172	N/A	N/A	N/A	N/A	N/A	N/A	N/A
ompenaclid	1	-2.887	N/A	-2.714	N/A	N/A	N/A	N/A	N/A	N/A	N/A	N/A	N/A	N/A	N/A	N/A	3.357	N/A
N-formyl-Met-Leu-Phe	1	N/A	N/A	N/A	N/A	1.414	1.897	N/A	1.265	1.667	2.714	N/A	N/A	N/A	N/A	N/A	N/A	N/A
SETX	2	N/A	N/A	N/A	N/A	N/A	N/A	N/A	-5.154	-3.8	N/A	N/A	N/A	N/A	N/A	N/A	N/A	N/A
alpha-ketoglutaramate	1	N/A	N/A	N/A	-0.707	-2.357	N/A	-1.89	N/A	N/A	-4	N/A	N/A	N/A	N/A	N/A	N/A	N/A
HAMP	2	N/A	-2.858	N/A	-3.53	N/A	N/A	N/A	N/A	N/A	N/A	N/A	N/A	N/A	N/A	N/A	2.558	N/A
diosmin	2	N/A	-1.554	-2.807	N/A	N/A	N/A	N/A	N/A	N/A	N/A	0.781	N/A	N/A	N/A	3.803	N/A	N/A
nitrogen oxide	3	N/A	N/A	N/A	N/A	N/A	-7.488	N/A	N/A	N/A	N/A	N/A	N/A	N/A	-1.455	N/A	N/A	N/A
NOTCH3 coactivator complex:STAT1 dimer:HES1 gene	2	N/A	N/A	N/A	N/A	2.224	N/A	N/A	N/A	N/A	3.916	N/A	1.387	N/A	1.414	N/A	N/A	N/A
DDP-38003	1	N/A	N/A	N/A	N/A	1.732	1.732	N/A	1.732	2	1.732	N/A	N/A	N/A	N/A	N/A	N/A	N/A
LPL	2	N/A	N/A	N/A	N/A	N/A	-3.481	N/A	N/A	-1.913	-3.4	N/A	N/A	N/A	0.119	N/A	N/A	N/A
SKP2	2	-4.533	0.494	N/A	N/A	N/A	N/A	N/A	N/A	N/A	N/A	-1.434	N/A	N/A	N/A	-2.438	N/A	N/A
silmitasertib	2	N/A	N/A	N/A	N/A	N/A	-3.555	N/A	-0.812	N/A	-4.53	N/A	N/A	N/A	N/A	N/A	N/A	N/A
MEX3A	1	1.732	N/A	2.828	N/A	N/A	N/A	N/A	N/A	N/A	N/A	N/A	N/A	2.828	N/A	-1.508	N/A	N/A
MOGAT1	2	N/A	N/A	-3.394	N/A	N/A	N/A	N/A	N/A	N/A	N/A	N/A	N/A	-1.033	N/A	4.464	N/A	N/A
GADD45GIP1	2	-4.749	N/A	-0.954	N/A	N/A	N/A	2.252	N/A	N/A	N/A	N/A	N/A	0.933	N/A	N/A	N/A	N/A
acetyl-11-keto-beta-boswellic acid	2	N/A	N/A	N/A	N/A	N/A	-4.842	N/A	-4.045	N/A	N/A	N/A	N/A	N/A	N/A	N/A	N/A	N/A
azilsartan	2	N/A	N/A	N/A	N/A	N/A	-7.428	N/A	N/A	N/A	N/A	N/A	N/A	-1.45	N/A	N/A	N/A	N/A
IL1 (family)	2	4.899	N/A	3.101	N/A	N/A	N/A	N/A	N/A	N/A	N/A	N/A	N/A	N/A	N/A	N/A	0.871	N/A
24(S),25-epoxycholesterol	1	N/A	N/A	N/A	N/A	0.577	N/A	1.732	N/A	1	1	1.414	N/A	N/A	N/A	N/A	1.732	1.414
PCSK6	2	N/A	N/A	N/A	N/A	2.236	0.832	N/A	1.26	1.605	1.214	N/A	N/A	N/A	N/A	1.718	N/A	N/A
butylated hydroxyanisol	2	4.263	N/A	N/A	-1.526	N/A	N/A	0.243	N/A	N/A	N/A	N/A	N/A	N/A	N/A	-2.833	N/A	N/A
NRAS	1	-1.512	N/A	N/A	N/A	-2.828	N/A	N/A	-4.146	N/A	N/A	0.378	N/A	N/A	N/A	N/A	N/A	N/A
juglone	2	N/A	N/A	N/A	N/A	N/A	-4.447	N/A	N/A	N/A	-4.417	N/A	N/A	N/A	N/A	N/A	N/A	N/A
PDGFB	1	N/A	2.53	N/A	N/A	2.887	N/A	N/A	N/A	N/A	N/A	N/A	N/A	N/A	1.265	1.732	N/A	0.447
aprotinin	2	N/A	N/A	N/A	N/A	-4.679	N/A	N/A	N/A	-3.503	N/A	N/A	N/A	N/A	N/A	N/A	N/A	-0.662
IFN (family)	1	N/A	N/A	N/A	N/A	N/A	N/A	N/A	5.099	3.742	N/A	N/A	N/A	N/A	N/A	N/A	N/A	N/A
ITGA2	2	N/A	N/A	N/A	N/A	N/A	N/A	3.317	N/A	N/A	4.508	N/A	N/A	N/A	-0.12	N/A	0.896	N/A
BMAL1	2	4.743	2.919	N/A	N/A	N/A	N/A	N/A	N/A	N/A	N/A	N/A	N/A	-1.177	N/A	N/A	N/A	N/A
F3	2	N/A	N/A	N/A	N/A	N/A	N/A	N/A	-4.733	-2.746	-1.335	N/A	N/A	N/A	N/A	N/A	N/A	N/A
Irgm1	2	N/A	N/A	N/A	N/A	N/A	N/A	N/A	-8.804	N/A	N/A	N/A	N/A	N/A	N/A	N/A	N/A	N/A
CHP1	2	N/A	N/A	N/A	-2.967	N/A	N/A	N/A	N/A	-5.27	N/A	N/A	N/A	N/A	-0.566	N/A	N/A	N/A
Cyp2g1	3	4.671	2.524	N/A	N/A	N/A	N/A	N/A	N/A	N/A	N/A	1.457	N/A	-0.147	N/A	N/A	N/A	N/A
CLPP	2	N/A	N/A	N/A	N/A	N/A	N/A	N/A	N/A	N/A	N/A	N/A	N/A	N/A	N/A	-4.082	-4.707	N/A
NFAT (complex)	2	N/A	N/A	N/A	N/A	N/A	N/A	N/A	4.628	4.158	N/A	N/A	N/A	N/A	N/A	N/A	N/A	N/A
KCNN4	2	N/A	N/A	3.108	N/A	N/A	4.583	N/A	N/A	N/A	N/A	N/A	N/A	N/A	N/A	N/A	0.277	0.816
SQSTM1	2	6.545	2.232	N/A	N/A	N/A	N/A	N/A	N/A	N/A	N/A	N/A	N/A	N/A	N/A	N/A	N/A	N/A
SSTR5	2	N/A	N/A	N/A	N/A	N/A	N/A	N/A	4.226	N/A	4.542	N/A	N/A	N/A	N/A	N/A	N/A	N/A
varespladib	3	N/A	N/A	N/A	N/A	N/A	N/A	N/A	N/A	N/A	-6.172	N/A	N/A	2.496	-0.095	N/A	N/A	N/A
N,N'-diphenyl-4-phenylenediamine	2	N/A	N/A	N/A	N/A	1.976	3.212	N/A	N/A	N/A	3.569	N/A	N/A	N/A	N/A	N/A	N/A	N/A
BOP1	2	N/A	N/A	N/A	-1.982	N/A	N/A	-3.922	N/A	N/A	N/A	N/A	N/A	N/A	-2.846	N/A	N/A	N/A
KLF3	3	3.497	N/A	2.121	N/A	N/A	N/A	N/A	N/A	N/A	N/A	N/A	N/A	N/A	N/A	-3.128	N/A	N/A
FIBRINOGEN (complex)	2	N/A	N/A	N/A	N/A	N/A	N/A	N/A	N/A	3.13	5.603	N/A	N/A	N/A	N/A	N/A	N/A	N/A
nefiracetam	3	N/A	N/A	N/A	N/A	N/A	N/A	N/A	N/A	N/A	N/A	1.236	3.284	-2.144	2.068	N/A	N/A	N/A
(NPAS4:ARNTL,NPAS4:ARNT,NPAS4:ARNT2):GEM gene	3	6.344	2.387	N/A	N/A	N/A	N/A	N/A	N/A	N/A	N/A	N/A	N/A	N/A	N/A	N/A	N/A	N/A
CDK4	2	6.541	N/A	N/A	N/A	N/A	N/A	N/A	N/A	N/A	N/A	N/A	N/A	N/A	N/A	-2.187	N/A	N/A
NOTCH2 Coactivator Complex:HES5 gene	2	N/A	N/A	N/A	N/A	1.808	0.632	N/A	N/A	4.004	2.082	N/A	0.192	N/A	N/A	N/A	N/A	N/A
XBP1	1	1.234	5.126	2.353	N/A	N/A	N/A	N/A	N/A	N/A	N/A	N/A	N/A	N/A	N/A	N/A	N/A	N/A
CEBPA gene:RUNX1:SPI1:GATA2:TAL1:FLI1:MYB	2	N/A	N/A	N/A	N/A	N/A	2.969	N/A	N/A	N/A	3.322	N/A	1.376	-1.043	N/A	N/A	N/A	N/A
ADRM1	2	N/A	N/A	N/A	N/A	N/A	3.022	N/A	N/A	2.582	2.492	N/A	N/A	-0.478	-0.135	N/A	N/A	N/A
P2RY1	2	N/A	N/A	2.921	N/A	N/A	3.893	N/A	N/A	N/A	N/A	N/A	N/A	N/A	N/A	1.89	N/A	N/A
monophosphoryl lipid A	2	N/A	N/A	N/A	N/A	N/A	N/A	N/A	N/A	N/A	8.697	N/A	N/A	N/A	N/A	N/A	N/A	N/A
TREX1	1	N/A	N/A	N/A	N/A	N/A	N/A	N/A	-5.196	-3.5	N/A	N/A	N/A	N/A	N/A	N/A	N/A	N/A
PHLPP2	2	-4.683	-2.61	0.194	N/A	N/A	-0.636	N/A	-0.092	N/A	0.479	N/A	N/A	N/A	N/A	N/A	N/A	N/A
PRO-INFLAMMATORY CYTOKINE (family)	1	N/A	N/A	N/A	N/A	N/A	2.53	N/A	N/A	3	3.162	N/A	N/A	N/A	N/A	N/A	N/A	N/A
TCL1A	1	N/A	N/A	N/A	N/A	N/A	N/A	N/A	N/A	2.53	N/A	N/A	3	N/A	3.162	N/A	N/A	N/A
ANKRD17	2	N/A	N/A	N/A	N/A	N/A	N/A	N/A	N/A	4.491	4.2	N/A	N/A	N/A	N/A	N/A	N/A	N/A
VEGFB	1	-1.807	N/A	N/A	-2.121	N/A	N/A	N/A	N/A	N/A	N/A	1	N/A	-1.265	N/A	N/A	2.496	N/A
polyunsaturated fatty acids	2	0.466	N/A	-3.719	N/A	N/A	-1.709	N/A	N/A	N/A	N/A	N/A	N/A	N/A	N/A	N/A	N/A	-2.795
ALPHA CATENIN (family)	2	N/A	N/A	N/A	N/A	N/A	-7.485	N/A	N/A	N/A	N/A	N/A	N/A	N/A	-0.647	N/A	-0.556	N/A
diphenyliodonium	2	N/A	N/A	N/A	N/A	-2.449	-1.667	N/A	-2.449	N/A	-2.121	N/A	N/A	N/A	N/A	N/A	N/A	N/A
avitinib	3	-3.921	-4.763	N/A	N/A	N/A	N/A	N/A	N/A	N/A	N/A	N/A	N/A	N/A	N/A	N/A	N/A	N/A
N-COR (family)	1	-0.632	N/A	N/A	0.378	N/A	N/A	-2.121	N/A	N/A	N/A	N/A	N/A	0.333	N/A	-3.207	N/A	-2
PDGF-BB (complex)	1	N/A	N/A	N/A	N/A	N/A	3.938	N/A	N/A	N/A	N/A	N/A	N/A	N/A	N/A	3.124	N/A	-1.606
cyanide	2	N/A	N/A	N/A	N/A	N/A	N/A	N/A	3.638	2.673	2.357	N/A	N/A	N/A	N/A	N/A	N/A	N/A
mir-181 (includes others)	2	N/A	N/A	N/A	N/A	1.633	1.473	N/A	1.671	1.692	2.191	N/A	N/A	N/A	N/A	N/A	N/A	N/A
canrenoate potassium	1	N/A	N/A	N/A	N/A	N/A	-2.449	-1.732	N/A	-2.236	-2.236	N/A	N/A	N/A	N/A	N/A	N/A	N/A
clonidine	2	N/A	N/A	N/A	-2.183	N/A	N/A	-3.051	N/A	N/A	N/A	1.414	N/A	N/A	N/A	N/A	2	N/A
ADIPOQ	1	N/A	N/A	N/A	-1.964	N/A	N/A	N/A	N/A	N/A	N/A	N/A	N/A	-6.021	N/A	N/A	0.655	N/A
PPP2R1A	2	N/A	N/A	N/A	0.937	N/A	-3.771	N/A	N/A	N/A	-3.647	N/A	N/A	N/A	N/A	N/A	N/A	-0.283
APAF1/CYCS (complex)	3	N/A	N/A	N/A	N/A	N/A	N/A	N/A	4.061	3.638	N/A	N/A	N/A	N/A	0.927	N/A	N/A	N/A
EGR1 gene:EGR1:NAB1,NAB2	3	N/A	N/A	N/A	N/A	N/A	2.535	2.385	N/A	N/A	2.304	N/A	N/A	N/A	1.397	N/A	N/A	N/A
PGLYRP2	1	N/A	N/A	1.342	1	1	2.449	N/A	N/A	N/A	2.828	N/A	N/A	N/A	N/A	N/A	N/A	N/A
FCGR2B	2	N/A	N/A	N/A	N/A	N/A	N/A	N/A	-5.058	N/A	-3.554	N/A	N/A	N/A	N/A	N/A	N/A	N/A
anakinra	1	N/A	N/A	N/A	N/A	N/A	-3	N/A	N/A	-2.449	-3.162	N/A	N/A	N/A	N/A	N/A	N/A	N/A
FOXP3	2	N/A	N/A	N/A	N/A	N/A	N/A	N/A	N/A	N/A	-4.199	N/A	-1.476	N/A	-1.608	N/A	-1.325	N/A
PAX3-FOXO1	1	-0.555	-2.2	N/A	-1.789	N/A	N/A	-2.324	N/A	N/A	N/A	N/A	N/A	N/A	-1.732	N/A	N/A	N/A
CCL15	2	N/A	N/A	N/A	1	N/A	N/A	N/A	N/A	N/A	7.056	N/A	N/A	N/A	0.542	N/A	N/A	N/A
NGF (family)	2	5.466	3.127	N/A	N/A	N/A	N/A	N/A	N/A	N/A	N/A	N/A	N/A	N/A	N/A	N/A	N/A	N/A
alizarin	2	N/A	N/A	N/A	N/A	N/A	N/A	N/A	N/A	N/A	-7.698	N/A	N/A	N/A	-0.894	N/A	N/A	N/A
deoxycorticosterone acetate	1	N/A	N/A	N/A	N/A	2.121	2.714	N/A	N/A	1.633	2.121	N/A	N/A	N/A	N/A	N/A	N/A	N/A
imatinib	2	-7.325	N/A	N/A	N/A	N/A	N/A	N/A	N/A	N/A	N/A	N/A	N/A	N/A	N/A	N/A	1.261	N/A
TESK1	2	N/A	N/A	N/A	N/A	-2.558	-1.4	N/A	-3.128	N/A	N/A	N/A	N/A	N/A	-1.5	N/A	N/A	N/A
M-MITF dimer:BAF complex:TYR gene	2	N/A	N/A	N/A	N/A	4.617	N/A	N/A	N/A	N/A	2.626	N/A	0.798	N/A	0.542	N/A	N/A	N/A
ciglitazone	2	-1.317	N/A	-4.647	N/A	N/A	N/A	1.528	N/A	N/A	N/A	N/A	N/A	N/A	0.168	N/A	0.914	N/A
pristane	2	N/A	N/A	N/A	N/A	3.204	N/A	N/A	N/A	N/A	5.367	N/A	N/A	N/A	N/A	N/A	N/A	N/A
SIRT7	2	-5.291	0.276	1.54	N/A	N/A	N/A	N/A	N/A	N/A	N/A	N/A	N/A	N/A	N/A	N/A	1.462	N/A
SOX10:PAX3:MITF gene	3	-3.356	N/A	-1.1	N/A	N/A	N/A	N/A	N/A	N/A	N/A	-2.023	N/A	N/A	N/A	N/A	2.089	N/A
GLI2	3	N/A	N/A	N/A	N/A	N/A	4.854	N/A	N/A	N/A	N/A	N/A	N/A	2.066	1.645	N/A	N/A	N/A
FEM1A	1	N/A	N/A	N/A	N/A	N/A	-2.449	N/A	-1.732	N/A	-2.646	N/A	N/A	N/A	N/A	-1.732	N/A	N/A
ferulic acid	2	N/A	0.585	-0.459	N/A	N/A	-0.213	0	-1.265	-0.679	-2.495	N/A	N/A	-2.325	N/A	-0.536	N/A	N/A
CD40LG	1	N/A	N/A	N/A	N/A	N/A	N/A	N/A	5.014	3.53	N/A	N/A	N/A	N/A	N/A	N/A	N/A	N/A
NR1H2,3:RXR:NR1H2,3 ligand:FABP6 gene	2	N/A	N/A	-3.063	N/A	N/A	N/A	N/A	-3.266	N/A	N/A	N/A	N/A	-2.213	N/A	N/A	N/A	N/A
MAZ	2	N/A	N/A	N/A	N/A	3.58	N/A	N/A	N/A	N/A	4.96	N/A	N/A	N/A	N/A	N/A	N/A	N/A
ETS1	1	N/A	N/A	N/A	N/A	N/A	N/A	N/A	2.294	3.128	2.117	N/A	N/A	N/A	1	N/A	N/A	N/A
opipramol	3	N/A	N/A	N/A	-0.511	N/A	N/A	-2.895	N/A	N/A	-3.355	-1.692	N/A	N/A	0.081	N/A	N/A	N/A
IL10RB	2	N/A	N/A	N/A	N/A	2.79	N/A	N/A	N/A	N/A	5.742	N/A	N/A	N/A	N/A	N/A	N/A	N/A
USP15	2	3.533	N/A	N/A	N/A	N/A	N/A	N/A	N/A	N/A	N/A	2.722	N/A	N/A	N/A	N/A	-2.274	N/A
bacterial lipopolysaccharides	2	N/A	N/A	N/A	N/A	N/A	5.344	N/A	N/A	N/A	N/A	N/A	N/A	N/A	0.619	N/A	2.563	N/A
gentamicin C	2	N/A	1.342	N/A	N/A	N/A	4.041	N/A	3.138	N/A	N/A	N/A	N/A	N/A	N/A	N/A	N/A	N/A
IFN ALPHA/BETA (family)	1	N/A	N/A	N/A	N/A	N/A	1.698	N/A	4.426	1.387	1	N/A	N/A	N/A	N/A	N/A	N/A	N/A
FUT7	2	N/A	N/A	N/A	N/A	1.414	2.324	N/A	2.333	0.707	1.732	N/A	N/A	N/A	N/A	N/A	N/A	N/A
dextran sulfate	1	N/A	N/A	N/A	N/A	N/A	1.732	N/A	1.528	2.357	2.887	N/A	N/A	N/A	N/A	N/A	N/A	N/A
lycopene	2	-1.969	-3.628	-2.274	0.093	N/A	N/A	N/A	N/A	N/A	N/A	-0.535	N/A	N/A	N/A	N/A	N/A	N/A
ITGA6	2	-2.873	-1.067	N/A	N/A	N/A	N/A	N/A	N/A	N/A	N/A	N/A	N/A	N/A	N/A	4.559	N/A	N/A
PF-04957325	2	3.019	N/A	N/A	N/A	N/A	N/A	-3.212	N/A	N/A	N/A	N/A	N/A	N/A	-2.263	N/A	N/A	N/A
VTN	2	N/A	N/A	N/A	N/A	3.488	N/A	N/A	N/A	N/A	5.004	N/A	N/A	N/A	N/A	N/A	N/A	N/A
IRF4	2	N/A	N/A	N/A	N/A	N/A	-2.155	N/A	-2.887	-0.976	-1.665	N/A	0.808	N/A	N/A	N/A	N/A	N/A
TLR8	2	N/A	N/A	N/A	N/A	N/A	N/A	N/A	6.941	N/A	N/A	1.543	N/A	N/A	N/A	N/A	N/A	N/A
JI 101	2	N/A	N/A	N/A	N/A	-2.673	-2.668	N/A	N/A	N/A	-2.84	N/A	N/A	N/A	-0.302	N/A	N/A	N/A
E 6201	2	N/A	N/A	N/A	N/A	N/A	-4.7	N/A	N/A	N/A	-3.78	N/A	N/A	N/A	N/A	N/A	N/A	0
n-3 fatty acids	2	N/A	N/A	N/A	-1.833	N/A	-1.872	N/A	N/A	N/A	N/A	N/A	N/A	N/A	N/A	N/A	3.679	-1.095
CAB39	2	-2.065	N/A	N/A	-2.271	N/A	N/A	N/A	N/A	N/A	N/A	N/A	N/A	N/A	N/A	N/A	4.143	N/A
fatty acid	1	-0.471	N/A	N/A	N/A	N/A	N/A	N/A	N/A	N/A	N/A	N/A	N/A	-2.5	N/A	N/A	3.051	-2.449
TWF2	3	N/A	N/A	N/A	-3.046	N/A	N/A	-3.507	N/A	N/A	N/A	N/A	-1.457	N/A	0.459	N/A	N/A	N/A
CDK4/6 (family)	2	2.814	2.098	2.098	N/A	N/A	N/A	-1.457	N/A	N/A	N/A	N/A	N/A	N/A	N/A	N/A	N/A	N/A
ZC3H12A	1	N/A	N/A	N/A	N/A	-1.279	-2.414	N/A	-1.46	-1.043	-2.268	N/A	N/A	N/A	N/A	N/A	N/A	N/A
PTGER2	1	N/A	N/A	N/A	N/A	N/A	N/A	N/A	3.674	1.807	N/A	N/A	N/A	2.982	N/A	N/A	N/A	N/A
COL6A1	1	2.828	N/A	N/A	1.633	N/A	N/A	2	N/A	N/A	N/A	N/A	N/A	N/A	2	N/A	N/A	N/A
2-deoxyglucose	2	6.44	N/A	N/A	N/A	N/A	N/A	N/A	N/A	N/A	N/A	N/A	N/A	N/A	N/A	-2.02	N/A	N/A
NVP-TAE 226	2	1.5	N/A	N/A	-0.174	N/A	N/A	-1.528	N/A	N/A	N/A	2.183	-2.043	N/A	-1.029	N/A	N/A	N/A
CYCLIN A (family)	2	3.652	N/A	2.622	N/A	N/A	N/A	N/A	N/A	N/A	N/A	2.183	N/A	N/A	N/A	N/A	N/A	N/A
S100A10	2	N/A	N/A	N/A	N/A	4.727	N/A	N/A	3.727	N/A	N/A	N/A	N/A	N/A	N/A	N/A	N/A	N/A
N-(1-carbamoyl-2-phenyl-ethyl) butyramide	1	N/A	N/A	N/A	N/A	-2.449	-3	N/A	N/A	N/A	-3	N/A	N/A	N/A	N/A	N/A	N/A	N/A
arsenic trioxide	2	3.818	N/A	N/A	N/A	N/A	N/A	2.636	N/A	N/A	N/A	0.759	N/A	N/A	N/A	-0.549	-0.687	N/A
NDRG1	2	-3.228	-3.079	N/A	N/A	N/A	N/A	N/A	N/A	N/A	N/A	-2.138	N/A	N/A	N/A	N/A	N/A	N/A
IL37	1	N/A	N/A	N/A	N/A	N/A	-2.828	N/A	N/A	-2.449	-3.162	N/A	N/A	N/A	N/A	N/A	N/A	N/A
RIPK3	1	N/A	N/A	N/A	2.449	N/A	2.828	N/A	N/A	N/A	3.162	N/A	N/A	N/A	N/A	N/A	N/A	N/A
NFYC	2	-2.268	N/A	N/A	-1.633	N/A	N/A	N/A	N/A	N/A	N/A	N/A	-2.183	N/A	-2.353	N/A	N/A	N/A
C3AR1	2	N/A	N/A	N/A	2.91	N/A	1.628	N/A	N/A	2.012	1.539	N/A	N/A	N/A	0.346	N/A	N/A	N/A
MAP4K2	2	N/A	N/A	N/A	N/A	N/A	N/A	N/A	N/A	N/A	6.746	N/A	N/A	N/A	1.688	N/A	N/A	N/A
ALDH3A1	2	-2.429	N/A	N/A	N/A	N/A	N/A	2.887	N/A	N/A	N/A	-2.524	N/A	N/A	N/A	N/A	0.59	N/A
UNC93B1	2	N/A	N/A	N/A	N/A	N/A	N/A	N/A	7.548	N/A	N/A	N/A	N/A	N/A	0.882	N/A	N/A	N/A
2-mercaptoacetate	2	N/A	N/A	N/A	N/A	0.169	-1	N/A	-4.009	-2.343	-0.905	N/A	N/A	N/A	N/A	N/A	N/A	N/A
pyrrolidine dithiocarbamate	2	N/A	N/A	N/A	N/A	N/A	N/A	N/A	N/A	N/A	-4.282	-1.571	N/A	N/A	N/A	N/A	-2.573	N/A
2-mercaptoethylguanidine	3	N/A	N/A	-0.126	N/A	-3.693	N/A	-2.795	N/A	N/A	N/A	N/A	N/A	N/A	N/A	-1.806	N/A	N/A
KT109	2	2.837	N/A	4.123	N/A	N/A	1.46	N/A	N/A	N/A	N/A	N/A	N/A	N/A	N/A	N/A	N/A	N/A
KT172	2	2.837	N/A	4.123	N/A	N/A	1.46	N/A	N/A	N/A	N/A	N/A	N/A	N/A	N/A	N/A	N/A	N/A
ascorbate-2-phosphate	2	N/A	N/A	N/A	N/A	N/A	4.423	N/A	N/A	N/A	3.795	N/A	0.2	N/A	N/A	N/A	N/A	N/A
CCR2	2	N/A	N/A	N/A	N/A	N/A	5.399	N/A	N/A	N/A	3.018	N/A	N/A	N/A	N/A	N/A	N/A	N/A
Mir218	1	N/A	1.732	N/A	N/A	N/A	2.236	N/A	N/A	N/A	0.447	N/A	N/A	2	2	N/A	N/A	N/A
RRAD	2	2.656	N/A	N/A	N/A	N/A	N/A	-4.491	N/A	N/A	N/A	N/A	N/A	N/A	N/A	N/A	-1.265	N/A
ITI-078	2	2.929	N/A	N/A	N/A	N/A	N/A	-3.212	N/A	N/A	N/A	N/A	N/A	N/A	-2.263	N/A	N/A	N/A
ECD	3	N/A	-0.931	0.635	N/A	N/A	N/A	N/A	N/A	N/A	N/A	N/A	N/A	2.737	N/A	N/A	-4.096	N/A
HOXA3	1	N/A	N/A	N/A	N/A	-2.121	-1.667	N/A	-2.714	-1.89	N/A	N/A	N/A	N/A	N/A	N/A	N/A	N/A
CSF1R	1	N/A	N/A	N/A	N/A	N/A	2.887	N/A	N/A	3	2.496	N/A	N/A	N/A	N/A	N/A	N/A	N/A
KDM4A	2	N/A	N/A	-3	N/A	N/A	-5.374	N/A	N/A	N/A	N/A	N/A	N/A	N/A	N/A	N/A	N/A	N/A
lansoprazole	2	N/A	N/A	N/A	-2.795	N/A	N/A	-2.043	N/A	N/A	-3.255	N/A	N/A	-0.277	N/A	N/A	N/A	N/A
azelastine	2	N/A	N/A	N/A	N/A	N/A	-2.985	N/A	N/A	N/A	-3.578	N/A	N/A	-1.807	N/A	N/A	N/A	N/A
STAMBPL1	2	N/A	N/A	N/A	N/A	N/A	N/A	N/A	-3.795	-4.564	N/A	N/A	N/A	N/A	N/A	N/A	N/A	N/A
WIF1	2	N/A	N/A	N/A	-1.061	N/A	N/A	-3	N/A	N/A	-4.128	N/A	N/A	N/A	0.169	N/A	N/A	N/A
NX-13	2	N/A	N/A	N/A	N/A	N/A	-4	N/A	-4.355	N/A	N/A	N/A	N/A	N/A	N/A	N/A	N/A	N/A
PLK4	2	-0.612	N/A	N/A	N/A	N/A	2.117	N/A	3.128	0.688	1.8	N/A	N/A	N/A	N/A	N/A	N/A	N/A
L-buthionine (SR)-sulfoximine	2	4.361	2.525	N/A	N/A	N/A	N/A	1.457	N/A	N/A	N/A	N/A	N/A	N/A	N/A	N/A	N/A	N/A
phenylhydrazine	1	N/A	N/A	N/A	N/A	N/A	N/A	1.732	1.732	1.732	1.732	1.414	N/A	N/A	N/A	N/A	N/A	N/A
delta-12-prostaglandin J2	2	0.316	-1.565	-2.626	N/A	N/A	1.2	N/A	N/A	N/A	N/A	N/A	N/A	N/A	N/A	N/A	1.153	-1.48
VOLTAGE-GATED CALCIUM CHANNEL (complex)	2	N/A	N/A	N/A	N/A	N/A	5.657	2.683	N/A	N/A	N/A	N/A	N/A	N/A	N/A	N/A	N/A	N/A
POU3F1:ZNF521:PAX6 gene	3	-4.197	N/A	N/A	N/A	N/A	N/A	2.252	N/A	N/A	N/A	N/A	1.889	N/A	N/A	N/A	N/A	N/A
ifenprodil	2	N/A	N/A	N/A	N/A	N/A	N/A	N/A	N/A	N/A	N/A	N/A	-1.333	-4.23	-1.622	N/A	-1.151	N/A
MRTFA	2	2.837	N/A	3.416	N/A	N/A	N/A	N/A	N/A	N/A	N/A	-2.082	N/A	N/A	N/A	N/A	N/A	N/A
TNIP1	1	N/A	N/A	N/A	N/A	N/A	N/A	N/A	N/A	-2.646	-2.333	N/A	-2.449	0.905	N/A	N/A	N/A	N/A
MLN7243	2	0.928	3	2.524	N/A	N/A	N/A	N/A	N/A	N/A	N/A	N/A	N/A	N/A	N/A	-1.877	N/A	N/A
IL2	1	N/A	N/A	N/A	N/A	N/A	N/A	N/A	3.311	2.309	2.708	N/A	N/A	N/A	N/A	N/A	N/A	N/A
BI 894999	2	N/A	N/A	N/A	N/A	N/A	-4.323	N/A	N/A	N/A	-4	N/A	N/A	N/A	N/A	N/A	N/A	N/A
losartan potassium	1	N/A	N/A	N/A	1.528	N/A	N/A	2.138	-0.784	-0.209	N/A	N/A	1.213	N/A	2.449	N/A	N/A	N/A
C4bp	2	N/A	N/A	N/A	-2.037	N/A	-6.283	N/A	N/A	N/A	N/A	N/A	N/A	N/A	N/A	N/A	N/A	N/A
pralsetinib	2	N/A	N/A	N/A	-2.562	-2.853	N/A	N/A	N/A	N/A	N/A	N/A	N/A	N/A	-2.898	N/A	N/A	N/A
SGC (complex)	2	3.92	N/A	N/A	N/A	N/A	N/A	-2.661	N/A	N/A	N/A	1.732	N/A	N/A	N/A	N/A	N/A	N/A
CAMK4	2	N/A	N/A	N/A	2.5	N/A	N/A	N/A	N/A	N/A	N/A	0.272	3.005	N/A	2.197	N/A	-0.338	N/A
IL10R (family)	2	-1.844	N/A	N/A	N/A	1.124	3.283	N/A	N/A	N/A	2.06	N/A	N/A	N/A	N/A	N/A	N/A	N/A
DEFB103B	2	N/A	N/A	N/A	N/A	N/A	N/A	N/A	4.558	N/A	3.75	N/A	N/A	N/A	N/A	N/A	N/A	N/A
calcimycin	2	N/A	N/A	N/A	N/A	N/A	4.562	3.497	N/A	N/A	N/A	N/A	N/A	N/A	0.239	N/A	N/A	N/A
6-shogaol	3	N/A	N/A	3.392	N/A	N/A	N/A	N/A	N/A	N/A	N/A	N/A	N/A	2.518	N/A	N/A	-2.385	N/A
Bay 11-7082	2	N/A	-1.402	N/A	N/A	N/A	N/A	N/A	-6.887	N/A	N/A	N/A	N/A	N/A	N/A	N/A	N/A	N/A
IL17F DIMER (complex)	2	N/A	N/A	N/A	N/A	N/A	2.524	N/A	N/A	1	1.877	N/A	1.732	N/A	1.155	N/A	N/A	N/A
20S PROTEASOME (complex)	2	-3.182	-0.843	0.697	N/A	N/A	N/A	-0.822	N/A	N/A	N/A	N/A	N/A	2.63	N/A	0.107	N/A	N/A
fluticasone propionate	2	N/A	N/A	-1.633	N/A	-1.923	-2.761	N/A	-1.824	N/A	N/A	N/A	N/A	N/A	N/A	N/A	N/A	0.135
serdemetan	2	N/A	N/A	N/A	N/A	-2.4	N/A	-1.941	-2.294	-1.633	N/A	N/A	N/A	N/A	N/A	N/A	N/A	N/A
TOR1AIP1	1	N/A	N/A	N/A	N/A	N/A	N/A	2.236	1.414	N/A	N/A	N/A	N/A	2.496	2.121	N/A	N/A	N/A
2-mercaptoacetate	1	N/A	N/A	1.342	N/A	2.236	N/A	N/A	N/A	2.236	2.449	N/A	N/A	N/A	N/A	N/A	N/A	N/A
mizoribine	2	-0.316	N/A	N/A	N/A	-1.414	N/A	N/A	N/A	-3.657	-2.874	N/A	N/A	N/A	N/A	N/A	N/A	N/A
N-nitro-L-arginine methyl ester	1	N/A	N/A	N/A	N/A	3.357	2.837	N/A	N/A	N/A	2.065	N/A	N/A	N/A	N/A	N/A	0	N/A
PLIN2	2	N/A	N/A	3.111	N/A	N/A	N/A	N/A	N/A	N/A	N/A	N/A	N/A	1.033	N/A	N/A	-4.111	N/A
PTCH1	3	N/A	N/A	N/A	N/A	N/A	-4.386	N/A	-3.866	N/A	N/A	N/A	N/A	N/A	N/A	N/A	N/A	N/A
PLCG2	1	N/A	N/A	-1.604	N/A	0.277	1.633	1.667	-0.756	0	1.043	N/A	N/A	N/A	N/A	0	1.265	N/A
NRIP1	1	1.387	N/A	N/A	N/A	N/A	N/A	N/A	N/A	N/A	N/A	N/A	N/A	N/A	N/A	-3.5	-3.357	N/A
FOXA3	3	N/A	N/A	N/A	N/A	N/A	N/A	N/A	N/A	-8.242	N/A	N/A	N/A	N/A	N/A	N/A	N/A	N/A
RNF43	2	-3.679	N/A	N/A	N/A	N/A	N/A	N/A	N/A	N/A	N/A	-2.263	N/A	N/A	N/A	N/A	2.298	N/A
FAN1	1	-2.236	-2	N/A	N/A	N/A	N/A	N/A	N/A	N/A	N/A	N/A	N/A	N/A	N/A	2	2	N/A
GW7647	2	-0.106	-2.967	N/A	N/A	N/A	N/A	N/A	N/A	N/A	N/A	N/A	N/A	-0.75	N/A	4.41	N/A	N/A
DLX5,(DLX6):RUNX2 gene	2	N/A	N/A	N/A	N/A	N/A	2.985	N/A	N/A	2.357	1.877	N/A	-0.535	N/A	-0.471	N/A	N/A	N/A
LEF1	1	N/A	N/A	N/A	N/A	N/A	-1.441	N/A	-0.87	-2.335	-0.686	N/A	-2.887	N/A	N/A	N/A	N/A	N/A
pimecrolimus	2	N/A	N/A	N/A	-2.138	N/A	N/A	-2.496	N/A	N/A	N/A	N/A	N/A	1.698	-1.886	N/A	N/A	N/A
voclosporin	2	N/A	N/A	N/A	-2.138	N/A	N/A	-2.496	N/A	N/A	N/A	N/A	N/A	1.698	-1.886	N/A	N/A	N/A
15-hydroxyeicosatetraenoic acid	2	N/A	N/A	-4.25	N/A	N/A	N/A	N/A	N/A	N/A	N/A	N/A	N/A	N/A	N/A	N/A	3.96	N/A
SERPINE2	1	N/A	N/A	N/A	-1.633	N/A	N/A	N/A	N/A	-2.828	-3.742	N/A	N/A	N/A	N/A	N/A	N/A	N/A
SIRT1	1	N/A	N/A	N/A	N/A	N/A	N/A	N/A	-4.919	-3.28	N/A	N/A	N/A	N/A	N/A	N/A	N/A	N/A
SLC12A4	2	N/A	N/A	N/A	2.263	N/A	N/A	4.564	N/A	N/A	N/A	N/A	N/A	N/A	1.372	N/A	N/A	N/A
C2CD5	2	-2	N/A	N/A	N/A	N/A	-1.091	N/A	N/A	N/A	N/A	N/A	N/A	N/A	N/A	3.3	1.807	N/A
MC2580	1	N/A	N/A	N/A	N/A	1.732	1.732	N/A	1	2	1.732	N/A	N/A	N/A	N/A	N/A	N/A	N/A
SC-204303	2	N/A	N/A	N/A	N/A	N/A	N/A	N/A	-4.542	-3.651	N/A	N/A	N/A	N/A	N/A	N/A	N/A	N/A
procaine	2	N/A	N/A	N/A	N/A	N/A	N/A	N/A	N/A	N/A	N/A	N/A	-2.524	N/A	-2.982	N/A	-2.673	N/A
pristane	1	N/A	N/A	N/A	N/A	N/A	N/A	N/A	3	2.646	2.53	N/A	N/A	N/A	N/A	N/A	N/A	N/A
LEF1:CTNNB1:TBX6:DLL1 gene	2	N/A	N/A	N/A	N/A	N/A	2.201	N/A	N/A	N/A	N/A	N/A	-2.449	N/A	N/A	N/A	-2.626	-0.898
NR4A3	1	N/A	N/A	N/A	0.784	0	N/A	3.3	N/A	N/A	N/A	N/A	N/A	0	2.921	N/A	1.147	N/A
choline fenofibrate	2	-0.59	N/A	-3.373	N/A	N/A	-0.518	N/A	N/A	N/A	N/A	N/A	N/A	N/A	N/A	3.669	N/A	N/A
HNRNPU	2	N/A	N/A	N/A	N/A	N/A	-2.967	N/A	N/A	-3.413	-1.761	N/A	N/A	N/A	N/A	N/A	N/A	N/A
HDL (complex)	1	N/A	N/A	N/A	N/A	N/A	-1.807	N/A	-1.508	-2.496	-2.324	N/A	N/A	N/A	N/A	N/A	N/A	N/A
6-methylsulfinylhexyl isothiocyanate	2	N/A	N/A	N/A	-4	-3.3	N/A	N/A	N/A	-0.832	N/A	N/A	N/A	N/A	N/A	N/A	N/A	N/A
Gm13288 (includes others)	2	N/A	N/A	N/A	N/A	2.588	N/A	N/A	N/A	N/A	5.543	N/A	N/A	N/A	N/A	N/A	N/A	N/A
KT109	3	1.452	N/A	4.631	N/A	N/A	2.048	N/A	N/A	N/A	N/A	N/A	N/A	N/A	N/A	N/A	N/A	N/A
KT172	3	1.452	N/A	4.631	N/A	N/A	2.048	N/A	N/A	N/A	N/A	N/A	N/A	N/A	N/A	N/A	N/A	N/A
acetazolamide	3	-6.593	N/A	N/A	N/A	N/A	N/A	N/A	N/A	N/A	N/A	N/A	N/A	N/A	N/A	N/A	1.536	N/A
CDK3	2	N/A	N/A	N/A	N/A	N/A	N/A	-4.542	N/A	N/A	N/A	N/A	N/A	N/A	N/A	N/A	-3.577	N/A
MAP3K14	1	N/A	N/A	N/A	N/A	3.873	4.243	N/A	N/A	N/A	N/A	N/A	N/A	N/A	N/A	N/A	N/A	N/A
17,18-epoxy-5,8,11,14-eicosatetraenoic acid	2	-1.633	-2.711	-2.065	N/A	N/A	N/A	N/A	N/A	N/A	N/A	N/A	N/A	N/A	N/A	1.706	N/A	N/A
fluoroacetic acid	2	0	N/A	N/A	N/A	-0.447	-1	N/A	-1.279	-2.294	-1.8	N/A	N/A	N/A	N/A	N/A	-1.291	N/A
ACAN	2	N/A	N/A	N/A	N/A	-2.268	N/A	N/A	N/A	-2.121	-2.402	N/A	N/A	N/A	-1.091	N/A	0.229	N/A
MPO	2	N/A	N/A	N/A	N/A	4.901	N/A	N/A	3.207	N/A	N/A	N/A	N/A	N/A	N/A	N/A	N/A	N/A
S100A8/9 (complex)	2	N/A	N/A	N/A	N/A	3.101	N/A	N/A	4.225	N/A	N/A	N/A	N/A	N/A	N/A	N/A	0.781	N/A
meglutol	2	N/A	-1	N/A	N/A	N/A	-3.5	N/A	N/A	N/A	-3.606	N/A	N/A	N/A	N/A	N/A	N/A	N/A
benzoyl peroxide/erythromycin	2	N/A	1	N/A	N/A	N/A	3.5	N/A	N/A	N/A	3.606	N/A	N/A	N/A	N/A	N/A	N/A	N/A
GW501516	1	N/A	N/A	-2.333	N/A	N/A	N/A	N/A	N/A	N/A	N/A	N/A	N/A	N/A	N/A	3.051	2.714	N/A
11beta hydrocortisone acetate	2	N/A	N/A	N/A	N/A	N/A	-3.457	N/A	N/A	N/A	-2.885	N/A	N/A	N/A	N/A	N/A	0.333	-1.414
QKI	1	N/A	N/A	N/A	0.775	N/A	N/A	3.162	N/A	N/A	N/A	-2.646	N/A	N/A	1.5	N/A	N/A	N/A
IKBKE	2	4.715	2.546	N/A	N/A	N/A	N/A	N/A	N/A	N/A	N/A	N/A	N/A	N/A	N/A	N/A	-0.822	N/A
pitavastatin	2	0.562	N/A	-3.629	N/A	N/A	N/A	N/A	N/A	N/A	N/A	N/A	N/A	-2.223	N/A	N/A	N/A	-1.667
spiperone	2	N/A	N/A	N/A	N/A	N/A	-3.402	N/A	N/A	N/A	-3.266	N/A	N/A	-1.4	N/A	N/A	N/A	0
DMD	1	1.5	N/A	N/A	1.732	N/A	N/A	2.121	N/A	N/A	N/A	-0.816	0	N/A	1.897	N/A	N/A	N/A
STAT5B	1	-0.429	N/A	N/A	N/A	N/A	N/A	N/A	N/A	N/A	N/A	-1.069	2.333	1.677	2.556	N/A	N/A	N/A
PANX1	2	N/A	N/A	N/A	1.732	N/A	N/A	N/A	N/A	N/A	5.498	N/A	N/A	N/A	0.832	N/A	N/A	N/A
ITGA9	1	N/A	N/A	N/A	N/A	N/A	3	N/A	N/A	N/A	2.828	N/A	1.414	N/A	0.816	N/A	N/A	N/A
AX15839	3	-3.975	N/A	0.129	N/A	N/A	N/A	N/A	N/A	N/A	-3.951	N/A	N/A	N/A	N/A	N/A	N/A	N/A
AX15910	3	-3.975	N/A	0.129	N/A	N/A	N/A	N/A	N/A	N/A	-3.951	N/A	N/A	N/A	N/A	N/A	N/A	N/A
IL1RL1/IL1RAP (complex)	2	N/A	N/A	3.333	N/A	N/A	N/A	N/A	4.719	N/A	N/A	N/A	N/A	N/A	N/A	N/A	N/A	N/A
vidutolimod	1	N/A	N/A	N/A	N/A	N/A	N/A	N/A	5	3.051	N/A	N/A	N/A	N/A	N/A	N/A	N/A	N/A
momelotinib	2	N/A	N/A	N/A	N/A	-3.3	N/A	N/A	N/A	N/A	-4.745	N/A	N/A	N/A	N/A	N/A	N/A	N/A
BGN	2	N/A	N/A	N/A	N/A	N/A	N/A	N/A	N/A	N/A	7.056	N/A	N/A	N/A	0.988	N/A	N/A	N/A
TDG	2	N/A	N/A	N/A	2.263	N/A	N/A	N/A	N/A	N/A	N/A	N/A	2.359	N/A	0.412	N/A	N/A	-3
GUCY (family)	2	0.356	-0.898	-2.197	N/A	N/A	N/A	-2.558	N/A	N/A	N/A	N/A	N/A	N/A	N/A	0.164	1.859	N/A
CIDEC	1	N/A	N/A	2.828	N/A	N/A	N/A	N/A	N/A	N/A	N/A	N/A	N/A	N/A	N/A	-2.673	-2.53	N/A
fedratinib	2	N/A	N/A	N/A	N/A	-2.849	N/A	N/A	N/A	-5.177	N/A	N/A	N/A	N/A	N/A	N/A	N/A	N/A
2-(N-myristoylamino)-1-phenyl-1-propanol	2	N/A	N/A	N/A	N/A	N/A	N/A	N/A	-4.427	N/A	-3.592	N/A	N/A	N/A	N/A	N/A	N/A	N/A
RIPK1	2	N/A	N/A	N/A	N/A	N/A	N/A	N/A	8.019	N/A	N/A	N/A	N/A	N/A	N/A	N/A	N/A	N/A
MSGN1:LEF1:CTNNB1:DLL1 gene	2	N/A	N/A	N/A	N/A	N/A	2.201	N/A	N/A	N/A	N/A	N/A	-2.292	N/A	N/A	N/A	-2.626	-0.898
mir-9 (includes others)	2	N/A	N/A	N/A	N/A	N/A	N/A	-0.962	-1.155	N/A	N/A	N/A	N/A	-2.534	-3.363	N/A	N/A	N/A
MSX2:RUNX2 gene	3	2.691	N/A	N/A	N/A	N/A	N/A	3.101	N/A	N/A	N/A	-1.298	N/A	N/A	N/A	N/A	-0.923	N/A
SCF/BTRC (complex)	2	N/A	N/A	N/A	N/A	N/A	-5.59	N/A	N/A	N/A	N/A	N/A	N/A	N/A	N/A	N/A	-0.338	2.082
SU 14813	3	-4.788	N/A	N/A	N/A	N/A	N/A	N/A	N/A	N/A	N/A	-3.212	N/A	N/A	N/A	N/A	N/A	N/A
filgrastim	3	N/A	N/A	N/A	N/A	1.2	N/A	N/A	N/A	3.584	3.213	N/A	N/A	N/A	N/A	N/A	N/A	N/A
valsartan	1	N/A	N/A	N/A	N/A	-2.714	N/A	-1.633	N/A	-3.317	N/A	N/A	N/A	N/A	-0.333	N/A	N/A	N/A
LXN	2	N/A	N/A	-4.619	N/A	N/A	N/A	N/A	N/A	N/A	N/A	N/A	N/A	N/A	N/A	3.371	N/A	N/A
EHHADH	2	N/A	-1.947	-2.263	N/A	N/A	N/A	N/A	N/A	N/A	N/A	N/A	N/A	N/A	N/A	3.775	N/A	N/A
methapyrilene	1	3.838	N/A	N/A	N/A	N/A	N/A	N/A	N/A	N/A	N/A	N/A	N/A	4.146	N/A	N/A	N/A	N/A
FDXR	2	N/A	N/A	N/A	N/A	N/A	2.324	0	1.265	N/A	2.496	N/A	N/A	1.897	N/A	N/A	N/A	N/A
methamphetamine	2	N/A	N/A	N/A	0.75	N/A	2.138	N/A	-0.825	N/A	3.322	N/A	0.542	N/A	-0.4	N/A	N/A	N/A
CCR1	1	N/A	N/A	N/A	N/A	N/A	1.265	0.816	2.333	1.89	1.667	N/A	N/A	N/A	N/A	N/A	N/A	N/A
FASN	1	-0.775	-2.53	N/A	N/A	N/A	N/A	0.378	N/A	N/A	N/A	N/A	N/A	N/A	N/A	3.464	N/A	0.816
Pla2g2d	1	N/A	N/A	N/A	N/A	-1.342	N/A	N/A	-1.342	-2.449	-2.828	N/A	N/A	N/A	N/A	N/A	N/A	N/A
verapamil	2	N/A	N/A	N/A	N/A	N/A	N/A	N/A	N/A	N/A	-6.689	N/A	-1.263	N/A	N/A	N/A	N/A	N/A
phenyl-N-tert-butylnitrone	2	N/A	N/A	N/A	N/A	N/A	N/A	N/A	N/A	N/A	-5.58	N/A	-1.414	0.831	-0.126	N/A	N/A	N/A
FLCN	1	N/A	N/A	N/A	N/A	N/A	N/A	N/A	N/A	N/A	N/A	-1.89	N/A	N/A	N/A	-2.132	-3.922	N/A
LILRB (family)	3	-2.822	N/A	N/A	N/A	N/A	N/A	-3.975	N/A	N/A	N/A	N/A	N/A	N/A	N/A	1.143	N/A	N/A
RAB7B	2	N/A	N/A	N/A	N/A	N/A	N/A	N/A	-7.937	N/A	N/A	N/A	N/A	N/A	N/A	N/A	N/A	N/A
RNA POLYMERASE III (complex)	3	N/A	N/A	N/A	N/A	N/A	N/A	N/A	N/A	7.937	N/A	N/A	N/A	N/A	N/A	N/A	N/A	N/A
Il36a	1	N/A	N/A	1.732	1.732	N/A	2.236	N/A	N/A	N/A	2.236	N/A	N/A	N/A	N/A	N/A	N/A	N/A
ALOX5	2	6.194	N/A	N/A	N/A	N/A	N/A	N/A	N/A	N/A	N/A	N/A	N/A	N/A	N/A	1.739	N/A	N/A
GH2	3	-7.93	N/A	N/A	N/A	N/A	N/A	N/A	N/A	N/A	N/A	N/A	N/A	N/A	N/A	N/A	N/A	N/A
tyramine	3	7.93	N/A	N/A	N/A	N/A	N/A	N/A	N/A	N/A	N/A	N/A	N/A	N/A	N/A	N/A	N/A	N/A
ASXL2	1	N/A	N/A	-2.121	N/A	N/A	-2.646	N/A	N/A	N/A	N/A	N/A	N/A	N/A	N/A	3.162	N/A	N/A
NUMBL	2	N/A	N/A	N/A	N/A	-1.395	-2.626	N/A	N/A	-1.963	-1.941	N/A	N/A	N/A	N/A	N/A	N/A	N/A
Siglecf	1	0	N/A	N/A	-2.449	N/A	N/A	N/A	2.646	N/A	N/A	N/A	N/A	N/A	N/A	N/A	2.828	N/A
perindoprilat	2	N/A	N/A	N/A	N/A	-2.556	-2.335	N/A	N/A	N/A	N/A	N/A	N/A	N/A	N/A	-3.024	N/A	N/A
pyrophosphate	2	N/A	N/A	N/A	N/A	-3.592	N/A	N/A	N/A	N/A	-4.32	N/A	N/A	N/A	N/A	N/A	N/A	N/A
KHK	2	N/A	N/A	N/A	N/A	2.887	N/A	N/A	N/A	2.714	N/A	N/A	N/A	N/A	N/A	2.309	N/A	N/A
diacyl lipopeptide	3	N/A	N/A	N/A	N/A	N/A	N/A	N/A	N/A	N/A	7.909	N/A	N/A	N/A	N/A	N/A	N/A	N/A
TREM1	1	N/A	N/A	N/A	N/A	N/A	2.828	N/A	N/A	N/A	3.657	1.414	N/A	N/A	N/A	N/A	N/A	N/A
CEBPD	2	3.876	4.019	N/A	N/A	N/A	N/A	N/A	N/A	N/A	N/A	N/A	N/A	N/A	N/A	N/A	N/A	N/A
TNFRSF19	2	N/A	N/A	N/A	N/A	N/A	6.678	N/A	N/A	N/A	N/A	N/A	N/A	N/A	1.214	N/A	N/A	N/A
AR/ANDROGEN (complex)	2	N/A	N/A	N/A	N/A	N/A	6.678	N/A	N/A	N/A	N/A	N/A	N/A	N/A	1.214	N/A	N/A	N/A
RAB2A	1	N/A	-2	N/A	-2	N/A	N/A	N/A	N/A	N/A	N/A	N/A	N/A	N/A	N/A	1.89	2	N/A
MKNK2	2	N/A	N/A	N/A	N/A	N/A	N/A	N/A	4.276	3.606	N/A	N/A	N/A	N/A	N/A	N/A	N/A	N/A
3M-002	1	N/A	N/A	N/A	N/A	-0.218	0.655	0.302	1.147	0.218	1.177	N/A	2.357	N/A	1.807	N/A	N/A	N/A
RUNX1:CBFB:NR4A3 gene	2	N/A	N/A	N/A	N/A	N/A	N/A	3.402	N/A	1.852	0.535	N/A	N/A	N/A	1.443	N/A	0.649	N/A
GATA5	1	N/A	N/A	N/A	1.732	N/A	N/A	1.732	N/A	N/A	N/A	-1.732	1.342	N/A	1.342	N/A	N/A	N/A
BDKRB1	2	N/A	N/A	N/A	N/A	N/A	N/A	N/A	N/A	N/A	6.476	1.4	N/A	N/A	N/A	N/A	N/A	N/A
IFNLR1	2	N/A	N/A	N/A	N/A	2.557	N/A	N/A	N/A	N/A	5.315	N/A	N/A	N/A	N/A	N/A	N/A	N/A
SKLB1028	3	-4.71	-1.994	-1.168	N/A	N/A	N/A	N/A	N/A	N/A	N/A	N/A	N/A	N/A	N/A	N/A	N/A	N/A
CCDC85A	2	1.46	2.558	2.065	N/A	N/A	N/A	N/A	N/A	N/A	N/A	N/A	N/A	N/A	N/A	-1.789	N/A	N/A
CpG oligonucleotide	2	N/A	N/A	N/A	N/A	N/A	7.867	N/A	N/A	N/A	N/A	N/A	N/A	N/A	N/A	N/A	N/A	N/A
isotretinoin	1	N/A	N/A	N/A	N/A	N/A	1.291	N/A	2.324	2.111	2.138	N/A	N/A	N/A	N/A	N/A	N/A	N/A
10-shogaol	3	N/A	N/A	3.236	N/A	N/A	N/A	-2.292	N/A	N/A	N/A	N/A	N/A	2.331	N/A	N/A	N/A	N/A
8-shogaol	3	N/A	N/A	3.236	N/A	N/A	N/A	-2.292	N/A	N/A	N/A	N/A	N/A	2.331	N/A	N/A	N/A	N/A
CU-CPT22	2	N/A	N/A	N/A	N/A	N/A	-3.873	N/A	N/A	N/A	-3.983	N/A	N/A	N/A	N/A	N/A	N/A	N/A
EPCAM	1	N/A	N/A	N/A	N/A	N/A	N/A	N/A	-1.667	-2.111	-2.309	N/A	-1.134	N/A	-0.632	N/A	N/A	N/A
SERPINB7	3	N/A	N/A	N/A	N/A	N/A	-1.89	N/A	-1.89	-1.347	-1.633	N/A	N/A	N/A	-1.091	N/A	N/A	N/A
INPP5K	2	-1.093	-2.951	-3.795	N/A	N/A	N/A	N/A	N/A	N/A	N/A	N/A	N/A	N/A	N/A	N/A	N/A	N/A
NMS-873	2	-6.082	N/A	1.419	N/A	N/A	N/A	N/A	N/A	N/A	N/A	N/A	N/A	N/A	N/A	0.335	N/A	N/A
Pam3-Cys	1	N/A	N/A	N/A	N/A	N/A	2.887	N/A	1.897	N/A	3.051	N/A	N/A	N/A	N/A	N/A	N/A	N/A
dobesilic acid	1	N/A	N/A	N/A	N/A	N/A	-2.236	-1.414	-1.732	N/A	-2.449	N/A	N/A	N/A	N/A	N/A	N/A	N/A
NLR (family)	2	N/A	N/A	N/A	N/A	N/A	N/A	N/A	N/A	5.077	N/A	N/A	2.48	N/A	-0.272	N/A	N/A	N/A
KCNIP3	2	N/A	N/A	N/A	2.236	N/A	N/A	1.604	N/A	N/A	N/A	N/A	1.342	N/A	2.646	N/A	N/A	N/A
BMS-309403	2	N/A	N/A	N/A	N/A	N/A	N/A	N/A	N/A	N/A	N/A	0.5	N/A	N/A	N/A	3.302	4.025	N/A
FCGR3B	2	N/A	N/A	N/A	N/A	N/A	N/A	3.042	N/A	N/A	4.249	N/A	N/A	N/A	0.535	N/A	N/A	N/A
NFKBIZ	1	N/A	N/A	N/A	N/A	N/A	N/A	N/A	N/A	N/A	2.53	N/A	2.646	N/A	2.646	N/A	N/A	N/A
KEAP1	2	-4.536	-1.078	N/A	N/A	N/A	N/A	N/A	0.808	N/A	N/A	N/A	N/A	1.4	N/A	N/A	N/A	N/A
vismodegib	1	N/A	N/A	N/A	N/A	N/A	-3	N/A	-2.496	N/A	-2.324	N/A	N/A	N/A	N/A	N/A	N/A	N/A
perfluorooctane sulfonic acid	3	N/A	N/A	N/A	1.857	N/A	N/A	3.395	N/A	N/A	N/A	N/A	N/A	-2.428	N/A	N/A	N/A	0.14
imidapril	2	N/A	N/A	N/A	N/A	N/A	N/A	-2.777	N/A	N/A	-5.039	N/A	N/A	N/A	N/A	N/A	N/A	N/A
CRLF1	2	N/A	N/A	N/A	N/A	2.717	N/A	N/A	N/A	N/A	5.098	N/A	N/A	N/A	N/A	N/A	N/A	N/A
CLC	2	N/A	N/A	N/A	N/A	2.717	N/A	N/A	N/A	N/A	5.098	N/A	N/A	N/A	N/A	N/A	N/A	N/A
mitomycin C	2	3.875	1.47	2.469	N/A	N/A	N/A	N/A	N/A	N/A	N/A	N/A	N/A	N/A	N/A	N/A	N/A	N/A
LYSOSOMAL PROTEASE (family)	2	N/A	N/A	N/A	N/A	N/A	3.273	N/A	2.183	N/A	2.357	N/A	N/A	N/A	N/A	N/A	N/A	N/A
Rpl-1 (includes others)	2	N/A	N/A	N/A	N/A	N/A	N/A	N/A	2.871	N/A	4.939	N/A	N/A	N/A	N/A	N/A	N/A	N/A
CASZ1	1	N/A	N/A	N/A	1	N/A	N/A	2.646	N/A	N/A	N/A	N/A	1.633	N/A	2.53	N/A	N/A	N/A
HG-7-85-01	3	-4.741	N/A	N/A	N/A	N/A	N/A	N/A	N/A	N/A	N/A	N/A	N/A	N/A	3.06	N/A	N/A	N/A
norfenfluramine	3	7.791	N/A	N/A	N/A	N/A	N/A	N/A	N/A	N/A	N/A	N/A	N/A	N/A	N/A	N/A	N/A	N/A
clofibrate	1	N/A	N/A	N/A	N/A	N/A	N/A	N/A	N/A	N/A	N/A	N/A	N/A	-2	N/A	1.807	3.153	-0.816
GCSF RECEPTOR (complex)	2	N/A	N/A	N/A	N/A	3.109	N/A	N/A	N/A	N/A	4.666	N/A	N/A	N/A	N/A	N/A	N/A	N/A
HAVCR1	2	N/A	N/A	N/A	N/A	N/A	N/A	N/A	3.215	N/A	4.558	N/A	N/A	N/A	N/A	N/A	N/A	N/A
IL9R	2	N/A	N/A	N/A	N/A	2.588	N/A	N/A	N/A	5.185	N/A	N/A	N/A	N/A	N/A	N/A	N/A	N/A
PARP14	2	N/A	N/A	N/A	N/A	-0.714	-1.89	N/A	-1.359	-1.638	-1.664	N/A	N/A	N/A	0.507	N/A	N/A	N/A
NOX4	1	1.732	N/A	N/A	N/A	N/A	2.496	2.121	N/A	N/A	N/A	N/A	N/A	N/A	N/A	N/A	1.414	N/A
B4GALNT1	2	N/A	N/A	N/A	N/A	N/A	N/A	2.294	N/A	N/A	N/A	N/A	2.469	N/A	3	N/A	N/A	N/A
AIM2	1	N/A	N/A	N/A	N/A	-1.414	N/A	-1.633	-1.604	-2.111	-1	N/A	N/A	N/A	N/A	N/A	N/A	N/A
mycophenolic acid	2	N/A	N/A	N/A	1.866	N/A	N/A	2.832	N/A	N/A	N/A	N/A	N/A	N/A	3.055	N/A	N/A	N/A
CTNNΒ/LEF1 (complex)	2	N/A	N/A	N/A	N/A	N/A	2.319	N/A	N/A	N/A	N/A	N/A	-2.06	N/A	N/A	N/A	-2.474	-0.898
CTNNBIP1	2	N/A	N/A	N/A	N/A	N/A	-2.319	N/A	N/A	N/A	N/A	N/A	2.06	N/A	N/A	N/A	2.474	0.898
NLRC5	2	N/A	N/A	N/A	N/A	N/A	N/A	N/A	N/A	N/A	-7.748	N/A	N/A	N/A	N/A	N/A	N/A	N/A
TH2 CYTOKINE (family)	2	N/A	N/A	N/A	N/A	4.38	N/A	N/A	N/A	2.795	N/A	N/A	N/A	-0.573	N/A	N/A	N/A	N/A
ZFP36	1	N/A	N/A	N/A	N/A	N/A	N/A	N/A	-3.873	-3.873	N/A	N/A	N/A	N/A	N/A	N/A	N/A	N/A
isosorbide-5-mononitrate	3	-4.556	-1.445	-1.739	N/A	N/A	N/A	N/A	N/A	N/A	N/A	N/A	N/A	N/A	N/A	N/A	N/A	N/A
ANKHD1	2	1.412	2.525	3.801	N/A	N/A	N/A	N/A	N/A	N/A	N/A	N/A	N/A	N/A	N/A	N/A	N/A	N/A
ABCC1	1	N/A	N/A	N/A	N/A	N/A	2	1.732	N/A	2	2	N/A	N/A	N/A	N/A	N/A	N/A	N/A
PPARG:Fatty Acid:RXRA:Mediator:Coactivator	1	-2	N/A	N/A	-1.732	N/A	N/A	N/A	N/A	N/A	N/A	N/A	N/A	-2	N/A	2	N/A	N/A
TEAD (family)	2	-1.701	-2.474	-3.302	N/A	N/A	N/A	N/A	N/A	N/A	N/A	N/A	N/A	N/A	N/A	0.25	N/A	N/A
1-docosapentaenoylglycerol	2	N/A	N/A	N/A	-1.809	N/A	-5.033	N/A	N/A	N/A	N/A	N/A	N/A	N/A	-0.885	N/A	N/A	N/A
1-eicosapentaenoylglycerol	2	N/A	N/A	N/A	-1.809	N/A	-5.033	N/A	N/A	N/A	N/A	N/A	N/A	N/A	-0.885	N/A	N/A	N/A
ARP2/3 (complex)	2	N/A	N/A	N/A	-1.809	N/A	-5.033	N/A	N/A	N/A	N/A	N/A	N/A	N/A	-0.885	N/A	N/A	N/A
DEFA3	2	N/A	N/A	N/A	1.809	N/A	5.033	N/A	N/A	N/A	N/A	N/A	N/A	N/A	0.885	N/A	N/A	N/A
LIPOXYGENASE (family)	2	N/A	N/A	N/A	N/A	N/A	2.287	-1.147	N/A	N/A	1.441	N/A	-1.134	-1.715	0	N/A	N/A	N/A
TRAF3IP2	2	N/A	N/A	N/A	N/A	N/A	N/A	N/A	7.718	N/A	N/A	N/A	N/A	N/A	N/A	N/A	N/A	N/A
TNFSF9	2	N/A	N/A	N/A	1.549	N/A	N/A	N/A	N/A	N/A	5.277	N/A	0.412	0.229	-0.243	N/A	N/A	N/A
ASAH1	2	2.728	3.349	N/A	N/A	N/A	N/A	N/A	N/A	N/A	N/A	1.633	N/A	N/A	N/A	N/A	N/A	N/A
nabumetone	1	N/A	N/A	N/A	1.414	N/A	N/A	1.414	N/A	N/A	N/A	-1.414	1.732	N/A	1.732	N/A	N/A	N/A
CGP 74514A	2	-3.756	N/A	N/A	N/A	N/A	N/A	2.887	N/A	N/A	N/A	-1.061	N/A	N/A	N/A	N/A	N/A	N/A
2,2',4,4'-tetrabromodiphenyl ether	2	N/A	N/A	-4.33	N/A	N/A	N/A	N/A	N/A	N/A	N/A	N/A	N/A	N/A	N/A	3.371	N/A	N/A
8-hydroxyguanine	1	N/A	N/A	N/A	N/A	1.732	2	N/A	N/A	1.732	2.236	N/A	N/A	N/A	N/A	N/A	N/A	N/A
dexamethasone	1	N/A	N/A	N/A	N/A	1.038	-3.456	N/A	N/A	-1.121	-1.946	N/A	N/A	N/A	N/A	N/A	N/A	-0.132
GPS2	1	N/A	N/A	N/A	N/A	N/A	-2.84	N/A	-1.897	N/A	-2.5	N/A	N/A	N/A	N/A	N/A	N/A	0.447
Ceacam1/Ceacam2	2	N/A	N/A	N/A	N/A	0.679	3	0.745	N/A	N/A	2.741	N/A	N/A	N/A	N/A	N/A	-0.516	N/A
allopurinol	1	1.342	0	N/A	N/A	1.604	N/A	N/A	3.578	1.155	N/A	N/A	N/A	N/A	N/A	N/A	N/A	N/A
3-aminobenzamide	2	-5.222	-2.454	N/A	N/A	N/A	N/A	N/A	N/A	N/A	N/A	N/A	N/A	N/A	N/A	N/A	N/A	N/A
cinnamyl-3,4-dihydroxy-alpha-cyanocinnamate	3	N/A	N/A	N/A	N/A	N/A	N/A	N/A	N/A	N/A	-5.235	N/A	-1.363	N/A	-1.073	N/A	N/A	N/A
RASSF5	2	-3.434	0.31	N/A	N/A	N/A	N/A	N/A	N/A	N/A	N/A	-2.84	N/A	N/A	N/A	N/A	1.08	N/A
SRT1720	2	N/A	N/A	N/A	N/A	N/A	-4.085	N/A	N/A	-3.579	N/A	N/A	N/A	N/A	N/A	N/A	N/A	N/A
NTRK3	1	N/A	N/A	N/A	2.828	N/A	N/A	2.121	N/A	N/A	N/A	N/A	N/A	N/A	2.714	N/A	N/A	N/A
Salmonella enterica serotype abortus equi lipopolysaccharide	1	N/A	N/A	N/A	N/A	N/A	4.131	N/A	N/A	N/A	3.53	N/A	N/A	N/A	N/A	N/A	N/A	N/A
BIRC3	2	N/A	N/A	N/A	N/A	N/A	1.616	N/A	N/A	N/A	1.877	N/A	2.689	N/A	1.477	N/A	N/A	N/A
ACOX1	1	0.557	0.943	0.426	N/A	N/A	N/A	N/A	N/A	N/A	N/A	N/A	N/A	-2.466	N/A	-2.558	N/A	0.707
nicardipine	1	N/A	N/A	N/A	-2	N/A	-2.828	N/A	N/A	N/A	-2.828	N/A	N/A	N/A	N/A	N/A	N/A	N/A
PKC delta V1-1 peptide 8-17	2	N/A	N/A	N/A	N/A	N/A	N/A	N/A	N/A	N/A	-7.652	N/A	N/A	N/A	N/A	N/A	N/A	N/A
P2RY4	2	N/A	N/A	N/A	1.667	N/A	2.828	N/A	N/A	N/A	3.153	N/A	N/A	N/A	N/A	N/A	N/A	N/A
coptisine	2	3.222	N/A	N/A	N/A	N/A	N/A	-4.426	N/A	N/A	N/A	N/A	N/A	N/A	N/A	N/A	N/A	N/A
SLC40A1	1	N/A	2.683	N/A	3.266	N/A	N/A	N/A	N/A	N/A	N/A	N/A	N/A	N/A	N/A	N/A	-1.698	N/A
FH535	2	N/A	N/A	1.763	N/A	N/A	N/A	N/A	N/A	N/A	N/A	N/A	N/A	N/A	N/A	-3.351	N/A	2.53
PBI-200	2	N/A	N/A	N/A	-2.744	N/A	N/A	N/A	N/A	N/A	N/A	N/A	N/A	N/A	-1.896	N/A	N/A	3
larotrectinib	2	N/A	N/A	N/A	-2.744	N/A	N/A	N/A	N/A	N/A	N/A	N/A	N/A	N/A	-1.896	N/A	N/A	3
taletrectinib	2	N/A	N/A	N/A	-2.744	N/A	N/A	N/A	N/A	N/A	N/A	N/A	N/A	N/A	-1.896	N/A	N/A	3
NOV1601	2	N/A	N/A	N/A	-2.744	N/A	N/A	N/A	N/A	N/A	N/A	N/A	N/A	N/A	-1.896	N/A	N/A	3
belizatinib	2	N/A	N/A	N/A	-2.744	N/A	N/A	N/A	N/A	N/A	N/A	N/A	N/A	N/A	-1.896	N/A	N/A	3
DMAP1	2	N/A	N/A	N/A	N/A	N/A	5.545	N/A	N/A	N/A	N/A	N/A	N/A	N/A	1.723	N/A	0.372	N/A
MAP kinase inhibitor	3	-7.637	N/A	N/A	N/A	N/A	N/A	N/A	N/A	N/A	N/A	N/A	N/A	N/A	N/A	N/A	N/A	N/A
ILF3	2	N/A	N/A	N/A	N/A	N/A	3.392	N/A	N/A	N/A	4.243	N/A	N/A	N/A	N/A	N/A	N/A	N/A
TENM1	3	7.628	N/A	N/A	N/A	N/A	N/A	N/A	N/A	N/A	N/A	N/A	N/A	N/A	N/A	N/A	N/A	N/A
HEC68498	3	-5.231	N/A	-2.395	N/A	N/A	N/A	N/A	N/A	N/A	N/A	N/A	N/A	N/A	N/A	N/A	N/A	N/A
ADA	1	N/A	N/A	N/A	N/A	N/A	N/A	N/A	N/A	N/A	-2.333	N/A	N/A	-2.646	N/A	-2.646	N/A	N/A
meds433	2	N/A	N/A	N/A	N/A	3.78	N/A	N/A	N/A	3.157	N/A	N/A	0.688	N/A	N/A	N/A	N/A	N/A
FOXO1,FOXO3,FOXO4:RBL2 gene	3	-5.088	-1.391	-1.143	N/A	N/A	N/A	N/A	N/A	N/A	N/A	N/A	N/A	N/A	N/A	N/A	N/A	N/A
FOXD1	2	N/A	N/A	N/A	N/A	N/A	N/A	N/A	N/A	N/A	-7.613	N/A	N/A	N/A	N/A	N/A	N/A	N/A
CHEK2	2	2.812	1.591	2.357	N/A	N/A	N/A	N/A	N/A	N/A	N/A	N/A	N/A	N/A	N/A	0.851	N/A	N/A
PTGER4	1	N/A	N/A	N/A	N/A	-0.655	-1.095	N/A	-2.401	-1.789	-1.671	N/A	N/A	N/A	N/A	N/A	N/A	N/A
RHOF	3	N/A	N/A	N/A	N/A	N/A	N/A	N/A	N/A	2.385	4.081	N/A	-0.808	N/A	-0.333	N/A	N/A	N/A
oxazepam	2	N/A	N/A	1.414	N/A	N/A	N/A	N/A	N/A	N/A	N/A	N/A	N/A	3.162	1.134	1.897	N/A	N/A
liraglutide	2	4.395	3.212	N/A	N/A	N/A	N/A	N/A	N/A	N/A	N/A	N/A	N/A	N/A	N/A	N/A	N/A	N/A
mefloquine	3	3.763	N/A	N/A	N/A	N/A	N/A	-3.843	N/A	N/A	N/A	N/A	N/A	N/A	N/A	N/A	N/A	N/A
mir-218 (includes others)	3	-7.603	N/A	N/A	N/A	N/A	N/A	N/A	N/A	N/A	N/A	N/A	N/A	N/A	N/A	N/A	N/A	N/A
NQO1	1	N/A	N/A	N/A	-3.873	-3.153	N/A	N/A	N/A	-0.577	N/A	N/A	N/A	N/A	N/A	N/A	N/A	N/A
denosumab	3	N/A	N/A	N/A	N/A	N/A	N/A	N/A	-7.601	N/A	N/A	N/A	N/A	N/A	N/A	N/A	N/A	N/A
SFRP (family)	2	N/A	N/A	N/A	N/A	-3.656	N/A	N/A	N/A	N/A	-3.938	N/A	N/A	N/A	N/A	N/A	N/A	N/A
MAPK (family)	2	7.593	N/A	N/A	N/A	N/A	N/A	N/A	N/A	N/A	N/A	N/A	N/A	N/A	N/A	N/A	N/A	N/A
silicon dioxide	2	4.433	N/A	N/A	N/A	N/A	N/A	N/A	N/A	N/A	N/A	3.153	N/A	N/A	N/A	N/A	N/A	N/A
mevastatin	2	-0.653	N/A	N/A	2.898	N/A	N/A	2.949	N/A	N/A	N/A	N/A	N/A	-0.834	N/A	N/A	0.25	N/A
TRIM8	2	N/A	N/A	N/A	2.143	N/A	N/A	N/A	N/A	N/A	5.185	N/A	N/A	N/A	-0.254	N/A	N/A	N/A
S100A8	1	N/A	N/A	N/A	N/A	0.853	1.616	-0.577	N/A	2.558	1.4	-0.577	N/A	N/A	N/A	N/A	N/A	N/A
ORMDL3	2	N/A	1.543	N/A	N/A	N/A	N/A	N/A	-3.677	-2.359	N/A	N/A	N/A	N/A	N/A	N/A	N/A	N/A
BMAL1:CLOCK,NPAS2:RORA gene	3	4.718	2.857	N/A	N/A	N/A	N/A	N/A	N/A	N/A	N/A	N/A	N/A	N/A	N/A	N/A	N/A	N/A
USP25	2	N/A	N/A	N/A	N/A	N/A	N/A	N/A	7.574	N/A	N/A	N/A	N/A	N/A	N/A	N/A	N/A	N/A
20alpha-hydroxycholesterol	2	N/A	N/A	N/A	N/A	0	0.429	1.147	1.183	2.058	0.14	N/A	N/A	0.898	N/A	1.715	N/A	N/A
PKP2	2	N/A	N/A	N/A	N/A	1.508	1.807	N/A	N/A	N/A	2.138	N/A	N/A	N/A	N/A	2.111	N/A	N/A
PF-4800567	3	-3.435	N/A	N/A	N/A	N/A	N/A	N/A	N/A	N/A	N/A	N/A	N/A	N/A	N/A	N/A	4.128	N/A
isotetrandrine	3	-7.556	N/A	N/A	N/A	N/A	N/A	N/A	N/A	N/A	N/A	N/A	N/A	N/A	N/A	N/A	N/A	N/A
GNE-495	3	-3.474	-4.08	N/A	N/A	N/A	N/A	N/A	N/A	N/A	N/A	N/A	N/A	N/A	N/A	N/A	N/A	N/A
C5	2	N/A	N/A	N/A	N/A	N/A	N/A	N/A	N/A	N/A	7.551	N/A	N/A	N/A	N/A	N/A	N/A	N/A
PRKRA	2	N/A	N/A	N/A	N/A	N/A	N/A	N/A	5.225	N/A	2.319	N/A	N/A	N/A	N/A	N/A	N/A	N/A
carrageenan	2	N/A	N/A	N/A	N/A	N/A	N/A	N/A	N/A	N/A	7.543	N/A	N/A	N/A	N/A	N/A	N/A	N/A
AHR/RELA/ARYL HYDROCARBON (complex)	2	N/A	N/A	N/A	N/A	N/A	4.146	N/A	N/A	N/A	3.397	N/A	N/A	N/A	N/A	N/A	N/A	N/A
GRK5	2	4.286	N/A	N/A	N/A	N/A	N/A	N/A	N/A	N/A	N/A	3.25	N/A	N/A	N/A	N/A	N/A	N/A
ITGA11	1	N/A	N/A	N/A	N/A	1.89	3	N/A	N/A	N/A	2.646	N/A	N/A	N/A	N/A	N/A	N/A	N/A
thiol	2	N/A	N/A	-0.667	N/A	2.111	0.905	N/A	-2.769	-0.535	0.544	N/A	N/A	N/A	N/A	N/A	N/A	N/A
3-deoxy-2-octulosonic acid(2)-lipid A	1	N/A	N/A	N/A	N/A	N/A	2.646	N/A	2.236	N/A	2.646	N/A	N/A	N/A	N/A	N/A	N/A	N/A
tetranitromethane	2	N/A	N/A	N/A	N/A	N/A	N/A	N/A	N/A	-2.111	-2.887	N/A	-2.53	N/A	N/A	N/A	N/A	N/A
SESN2	2	3.558	2.437	0.341	N/A	N/A	N/A	N/A	N/A	N/A	N/A	N/A	N/A	N/A	N/A	-1.192	N/A	N/A
DLX2	3	N/A	N/A	N/A	N/A	N/A	N/A	N/A	N/A	N/A	-7.525	N/A	N/A	N/A	N/A	N/A	N/A	N/A
SERPINC1	2	N/A	N/A	N/A	N/A	N/A	N/A	-0.135	N/A	N/A	-4.93	-1.915	N/A	N/A	0.542	N/A	N/A	N/A
VCP	2	5.6	N/A	N/A	N/A	N/A	N/A	N/A	N/A	N/A	N/A	1.921	N/A	N/A	N/A	N/A	N/A	N/A
4-(4-(3-(4-trifluoromethoxy-phenyl)ureido)cyclohexyloxy)benzoic acid	2	-1.633	-2.294	-2.065	N/A	N/A	N/A	N/A	N/A	N/A	N/A	N/A	N/A	N/A	N/A	1.528	N/A	N/A
NGF (family)	1	N/A	N/A	N/A	N/A	N/A	N/A	N/A	N/A	N/A	N/A	N/A	N/A	-2.714	-3.464	N/A	N/A	-1.342
Cxcl1	1	N/A	N/A	N/A	N/A	N/A	N/A	N/A	2.236	2.449	2.828	N/A	N/A	N/A	N/A	N/A	N/A	N/A
PF-4217903	3	-6.4	N/A	N/A	N/A	N/A	N/A	N/A	N/A	N/A	N/A	N/A	N/A	N/A	N/A	N/A	1.108	N/A
VHL	2	-7.505	N/A	N/A	N/A	N/A	N/A	N/A	N/A	N/A	N/A	N/A	N/A	N/A	N/A	N/A	N/A	N/A
flavokawain B	3	7.499	N/A	N/A	N/A	N/A	N/A	N/A	N/A	N/A	N/A	N/A	N/A	N/A	N/A	N/A	N/A	N/A
CD2	2	3.068	N/A	N/A	N/A	N/A	N/A	-2.219	N/A	N/A	N/A	N/A	N/A	N/A	-2.209	N/A	N/A	N/A
filgotinib	2	N/A	N/A	N/A	N/A	N/A	N/A	N/A	-4.667	N/A	-2.828	N/A	N/A	N/A	N/A	N/A	N/A	N/A
CD 437	1	-3.207	0.707	1.225	N/A	N/A	N/A	N/A	N/A	N/A	N/A	N/A	N/A	N/A	N/A	2.353	N/A	N/A
BRINP1	2	-2.684	N/A	N/A	N/A	N/A	N/A	N/A	4.808	N/A	N/A	N/A	N/A	N/A	N/A	N/A	N/A	N/A
EPRS1	1	-0.728	N/A	-3.357	N/A	N/A	N/A	N/A	N/A	N/A	N/A	N/A	1.897	N/A	1.508	N/A	N/A	N/A
5,5'-dithiobis(2-nitrobenzoic acid)	2	N/A	N/A	N/A	N/A	N/A	2.921	2.673	N/A	1.89	N/A	N/A	N/A	N/A	N/A	N/A	N/A	N/A
2,3-diphosphoglycerate	2	N/A	N/A	N/A	N/A	N/A	-1.941	N/A	-2.828	N/A	-2.714	N/A	N/A	N/A	N/A	N/A	N/A	N/A
LPCAT1	3	N/A	-4.002	-3.474	N/A	N/A	N/A	N/A	N/A	N/A	N/A	N/A	N/A	N/A	N/A	N/A	N/A	N/A
SYNTAXIN (family)	3	N/A	3.669	3.803	N/A	N/A	N/A	N/A	N/A	N/A	N/A	N/A	N/A	N/A	N/A	N/A	N/A	N/A
NKX2-5:TBX5 gene	2	N/A	N/A	N/A	2.673	N/A	N/A	N/A	N/A	N/A	N/A	N/A	N/A	1.387	3.411	N/A	N/A	N/A
TRIB1	1	-2.887	N/A	N/A	N/A	N/A	N/A	N/A	N/A	N/A	N/A	N/A	N/A	N/A	N/A	1.265	3.317	N/A
SERPINA1	1	N/A	N/A	N/A	N/A	N/A	-2.111	N/A	N/A	-2.121	-2.53	N/A	-0.707	N/A	N/A	N/A	N/A	N/A
vitamin E	2	N/A	N/A	N/A	N/A	N/A	N/A	N/A	N/A	-2.324	-4.5	N/A	N/A	N/A	-0.642	N/A	N/A	N/A
4-methylnitrosoamino-1-(3-pyridinyl)-1-butanone	2	6.758	N/A	N/A	N/A	N/A	N/A	N/A	N/A	N/A	N/A	0.707	N/A	N/A	N/A	N/A	N/A	N/A
I-BOP	1	N/A	N/A	1.732	N/A	1.732	2	N/A	N/A	N/A	2	N/A	N/A	N/A	N/A	N/A	N/A	N/A
ABT-737	2	-3.622	1.606	N/A	N/A	N/A	N/A	N/A	N/A	N/A	N/A	0.263	N/A	N/A	N/A	N/A	1.973	N/A
BMS 182874	1	N/A	N/A	N/A	0	-1	-1	N/A	-1.732	-1	-1	N/A	N/A	N/A	N/A	-1.732	0	N/A
DPYD	3	N/A	N/A	N/A	N/A	N/A	N/A	-1.213	N/A	N/A	-3.212	N/A	N/A	N/A	N/A	-2.263	N/A	0.775
GCN2iB	1	0.707	N/A	N/A	0.832	N/A	N/A	N/A	N/A	N/A	N/A	-1.897	N/A	N/A	N/A	0.447	3.578	N/A
glycosaminoglycan	2	N/A	N/A	N/A	N/A	N/A	N/A	N/A	-3.781	N/A	-3.677	N/A	N/A	N/A	N/A	N/A	N/A	N/A
OSM	1	N/A	N/A	N/A	N/A	3.641	N/A	N/A	N/A	3.81	N/A	N/A	N/A	N/A	N/A	N/A	N/A	N/A
N-COR (family)	2	-2.305	-0.44	2.152	2.309	N/A	N/A	N/A	N/A	N/A	N/A	N/A	N/A	0.244	N/A	N/A	N/A	N/A
CCNH/CDK7 (complex)	2	N/A	N/A	N/A	N/A	N/A	N/A	-4.264	N/A	N/A	N/A	N/A	N/A	N/A	-3.182	N/A	N/A	N/A
PPP3CA	1	1	N/A	N/A	1.342	N/A	N/A	2.449	N/A	N/A	N/A	N/A	N/A	N/A	2.646	N/A	N/A	N/A
L-homocysteine	3	N/A	N/A	N/A	N/A	N/A	N/A	N/A	N/A	N/A	7.435	N/A	N/A	N/A	N/A	N/A	N/A	N/A
PON1	1	N/A	N/A	N/A	N/A	N/A	-2.236	-1.732	-1.732	N/A	N/A	N/A	N/A	N/A	N/A	N/A	-1.732	N/A
doxorubicin	1	N/A	3.845	N/A	N/A	N/A	N/A	N/A	3.586	N/A	N/A	N/A	N/A	N/A	N/A	N/A	N/A	N/A
E. coli B4 lipopolysaccharide	2	N/A	N/A	N/A	N/A	N/A	N/A	N/A	7.429	N/A	N/A	N/A	N/A	N/A	N/A	N/A	N/A	N/A
chitosan	2	N/A	N/A	-3.111	N/A	N/A	N/A	N/A	N/A	N/A	N/A	N/A	N/A	-0.516	N/A	N/A	3.795	N/A
FOXJ1	2	N/A	N/A	N/A	N/A	N/A	N/A	N/A	N/A	N/A	-7.421	N/A	N/A	N/A	N/A	N/A	N/A	N/A
OAS (family)	3	N/A	N/A	N/A	N/A	N/A	N/A	N/A	7.419	N/A	N/A	N/A	N/A	N/A	N/A	N/A	N/A	N/A
RCHY1	2	-4.049	N/A	N/A	N/A	N/A	N/A	N/A	N/A	N/A	N/A	-2.032	N/A	N/A	N/A	1.334	N/A	N/A
MOAP1	2	N/A	N/A	N/A	N/A	N/A	N/A	1.342	2.673	1.667	1.732	N/A	N/A	N/A	N/A	N/A	N/A	N/A
NO 1886	1	N/A	N/A	-2	N/A	N/A	N/A	N/A	N/A	N/A	N/A	N/A	N/A	N/A	N/A	2	2	-1.414
8(S)-hydroxyeicosatetraenoic acid	2	0.928	N/A	N/A	N/A	N/A	N/A	N/A	N/A	N/A	N/A	N/A	N/A	N/A	N/A	N/A	3.96	-2.524
MYL9	2	N/A	N/A	N/A	N/A	2.692	N/A	N/A	N/A	N/A	4.72	N/A	N/A	N/A	N/A	N/A	N/A	N/A
SD-1008	2	N/A	N/A	N/A	N/A	-2.692	N/A	N/A	N/A	N/A	-4.72	N/A	N/A	N/A	N/A	N/A	N/A	N/A
HACE1	2	1.782	3.183	N/A	N/A	N/A	N/A	N/A	N/A	N/A	N/A	1.715	N/A	N/A	0.728	N/A	N/A	N/A
HUWE1	2	-5.004	0.7	0.275	N/A	N/A	N/A	N/A	N/A	N/A	N/A	-1.083	N/A	N/A	N/A	0.343	N/A	N/A
NEK8	3	-5.362	N/A	N/A	N/A	N/A	N/A	N/A	N/A	N/A	N/A	N/A	N/A	N/A	N/A	2.04	N/A	N/A
G-ACTIN (family)	2	N/A	N/A	N/A	N/A	-3.402	N/A	N/A	N/A	N/A	N/A	N/A	4	N/A	N/A	N/A	N/A	N/A
IL35 (complex)	1	N/A	N/A	-1.342	N/A	-1.633	-1.414	N/A	N/A	-1.342	-1.667	N/A	N/A	N/A	N/A	N/A	N/A	N/A
SPLA2 (family)	3	N/A	N/A	N/A	N/A	N/A	N/A	N/A	N/A	N/A	6.615	N/A	N/A	-0.78	N/A	N/A	N/A	N/A
PML-RARA	2	N/A	N/A	N/A	N/A	N/A	-0.556	-1.441	0.976	-0.115	1.41	N/A	N/A	2.668	N/A	0.221	N/A	N/A
NAP1L1	2	6.027	N/A	N/A	N/A	N/A	N/A	N/A	N/A	N/A	N/A	1	N/A	N/A	N/A	0.353	N/A	N/A
BMP6	3	1.862	N/A	-1.633	N/A	N/A	N/A	N/A	N/A	N/A	N/A	3.881	N/A	N/A	N/A	N/A	N/A	N/A
plumbagin	2	N/A	N/A	N/A	N/A	N/A	N/A	N/A	N/A	N/A	-7.375	N/A	N/A	N/A	N/A	N/A	N/A	N/A
desmosterol	2	3.048	N/A	N/A	N/A	N/A	N/A	N/A	N/A	N/A	N/A	N/A	N/A	N/A	N/A	N/A	-4.323	N/A
ADAM12	2	N/A	-0.149	N/A	N/A	1.638	N/A	2.268	N/A	N/A	3.311	N/A	N/A	N/A	N/A	N/A	N/A	N/A
Airn	2	N/A	-1.083	N/A	N/A	N/A	-4.082	N/A	N/A	N/A	N/A	-2.2	N/A	N/A	N/A	N/A	N/A	N/A
MASTL	2	3.395	3.969	N/A	N/A	N/A	N/A	N/A	N/A	N/A	N/A	N/A	N/A	N/A	N/A	N/A	N/A	N/A
lanreotide	3	-7.361	N/A	N/A	N/A	N/A	N/A	N/A	N/A	N/A	N/A	N/A	N/A	N/A	N/A	N/A	N/A	N/A
hyodeoxycholic acid	2	N/A	N/A	N/A	N/A	N/A	-1.698	N/A	-1.155	-2.324	-2.183	N/A	N/A	N/A	N/A	N/A	N/A	N/A
MAP2K5	2	N/A	N/A	-3.182	N/A	N/A	N/A	N/A	N/A	N/A	N/A	N/A	N/A	-4.178	N/A	N/A	N/A	N/A
HAMP	1	N/A	-1	N/A	N/A	N/A	N/A	N/A	N/A	N/A	N/A	N/A	N/A	-2	N/A	2.121	2.236	N/A
FHOD1	2	3.539	N/A	N/A	N/A	N/A	N/A	N/A	N/A	N/A	N/A	N/A	-2.236	N/A	-1.581	N/A	N/A	N/A
RNASEL	2	N/A	N/A	N/A	N/A	N/A	N/A	N/A	7.354	N/A	N/A	N/A	N/A	N/A	N/A	N/A	N/A	N/A
CP	2	N/A	N/A	N/A	N/A	N/A	2.082	-1.5	N/A	1.633	1.183	N/A	N/A	-0.577	-0.378	N/A	N/A	N/A
BCL6	1	N/A	N/A	N/A	N/A	N/A	-2.646	N/A	-1.706	N/A	-3	N/A	N/A	N/A	N/A	N/A	N/A	N/A
MAP2K1	1	N/A	N/A	N/A	N/A	N/A	3.78	N/A	N/A	N/A	2.858	N/A	N/A	N/A	N/A	N/A	N/A	-0.707
MTOR	2	5.049	N/A	2.294	N/A	N/A	N/A	N/A	N/A	N/A	N/A	N/A	N/A	N/A	N/A	N/A	N/A	N/A
LXM-10	2	N/A	N/A	N/A	N/A	-2.668	N/A	N/A	N/A	N/A	-4.672	N/A	N/A	N/A	N/A	N/A	N/A	N/A
NMDA RECEPTOR (complex)	2	N/A	N/A	N/A	1.289	N/A	N/A	N/A	N/A	N/A	N/A	1.021	2.236	-1.507	1.282	N/A	N/A	N/A
ST1926	1	-4.061	0.784	1.147	N/A	N/A	N/A	N/A	N/A	N/A	N/A	N/A	N/A	N/A	N/A	1.342	N/A	N/A
quinolinic acid	2	N/A	N/A	N/A	2.605	N/A	N/A	N/A	N/A	N/A	N/A	N/A	3.457	N/A	1.27	N/A	N/A	N/A
MEDIATOR (complex)	3	N/A	N/A	N/A	-2.688	N/A	N/A	N/A	N/A	N/A	N/A	N/A	N/A	-4.643	N/A	N/A	N/A	N/A
ZBTB16	1	N/A	N/A	N/A	N/A	N/A	-3.55	N/A	N/A	N/A	-3.773	N/A	N/A	N/A	N/A	N/A	N/A	N/A
CHUK	2	N/A	N/A	N/A	N/A	2.559	4.058	N/A	N/A	N/A	N/A	N/A	0.705	N/A	N/A	N/A	N/A	N/A
lumateperone	3	N/A	N/A	N/A	N/A	N/A	N/A	N/A	N/A	N/A	-4.575	-2.582	N/A	N/A	0.161	N/A	N/A	N/A
ocaperidone	3	N/A	N/A	N/A	N/A	N/A	N/A	N/A	N/A	N/A	-4.575	-2.582	N/A	N/A	0.161	N/A	N/A	N/A
OSMI-1	2	N/A	3.266	2.524	N/A	N/A	N/A	N/A	N/A	N/A	N/A	N/A	N/A	N/A	N/A	-1.528	N/A	N/A
TPO	2	1.664	N/A	1.372	N/A	3.307	N/A	N/A	N/A	N/A	N/A	N/A	N/A	N/A	N/A	0.973	N/A	N/A
L-buthionine (SR)-sulfoximine	3	6.218	N/A	N/A	N/A	N/A	N/A	N/A	N/A	N/A	N/A	N/A	N/A	N/A	N/A	-1.098	N/A	N/A
brucine	3	N/A	N/A	N/A	N/A	N/A	-4.123	N/A	N/A	-3.19	N/A	N/A	N/A	N/A	N/A	N/A	N/A	N/A
SQSTM1 gene: NFE2L2:MAFG	3	5.313	1.934	N/A	N/A	N/A	N/A	N/A	N/A	N/A	N/A	N/A	N/A	N/A	N/A	-0.062	N/A	N/A
kawain	2	N/A	1.116	-0.593	N/A	N/A	-0.453	N/A	-1.565	N/A	N/A	N/A	N/A	-2.91	N/A	-0.671	N/A	N/A
OGFOD1	3	3.107	-1.676	-1.067	N/A	N/A	N/A	N/A	N/A	N/A	N/A	1.457	N/A	N/A	N/A	N/A	N/A	N/A
DHX15	2	N/A	N/A	N/A	N/A	N/A	N/A	N/A	7.298	N/A	N/A	N/A	N/A	N/A	N/A	N/A	N/A	N/A
TRAP1	1	2.683	N/A	1.941	N/A	N/A	N/A	N/A	N/A	N/A	N/A	N/A	N/A	N/A	N/A	N/A	-2.673	N/A
xanthotoxol	2	N/A	N/A	N/A	N/A	N/A	-3.182	N/A	N/A	N/A	-4.11	N/A	N/A	N/A	N/A	N/A	N/A	N/A
cyclophosphamide	2	N/A	N/A	N/A	N/A	N/A	N/A	N/A	N/A	N/A	7.291	N/A	N/A	N/A	N/A	N/A	N/A	N/A
BAX	1	N/A	N/A	N/A	N/A	N/A	N/A	N/A	3.051	2.121	2.111	N/A	N/A	N/A	N/A	N/A	N/A	N/A
SCF/SKP2A (complex)	2	N/A	N/A	N/A	N/A	N/A	3.395	N/A	N/A	N/A	3.888	N/A	N/A	N/A	N/A	N/A	N/A	N/A
ARGINASE (family)	3	N/A	-3.747	-2.292	N/A	N/A	N/A	N/A	N/A	N/A	N/A	N/A	N/A	N/A	N/A	-1.243	N/A	N/A
cyanocobalamin	3	-5.613	N/A	N/A	N/A	N/A	N/A	N/A	N/A	N/A	N/A	-1.668	N/A	N/A	N/A	N/A	N/A	N/A
CST6	2	N/A	N/A	N/A	N/A	-2.111	-2.673	N/A	N/A	N/A	-2.496	N/A	N/A	N/A	N/A	N/A	N/A	N/A
CHST15	3	N/A	N/A	N/A	N/A	N/A	N/A	N/A	N/A	N/A	7.273	N/A	N/A	N/A	N/A	N/A	N/A	N/A
cigarette smoke	2	N/A	4.69	N/A	N/A	N/A	N/A	2.513	N/A	N/A	N/A	N/A	N/A	-0.069	N/A	N/A	N/A	N/A
RETN	1	N/A	N/A	1.897	N/A	N/A	N/A	N/A	N/A	3.051	N/A	N/A	N/A	N/A	N/A	2.324	N/A	N/A
GATA4:BMP4 gene	2	N/A	N/A	N/A	N/A	N/A	N/A	1.961	N/A	N/A	N/A	N/A	2.48	N/A	2.828	N/A	N/A	N/A
CTSZ	2	N/A	N/A	N/A	N/A	N/A	-2.041	N/A	-2.982	N/A	-2.236	N/A	N/A	N/A	N/A	N/A	N/A	N/A
F5	3	N/A	N/A	N/A	N/A	-1.155	-1.134	N/A	N/A	-3.357	-1.612	N/A	N/A	N/A	N/A	N/A	N/A	N/A
miR-1468-5p (miRNAs w/seed UCCGUUU)	2	N/A	N/A	N/A	N/A	2.668	N/A	N/A	N/A	N/A	4.588	N/A	N/A	N/A	N/A	N/A	N/A	N/A
CpG ODN D-19	2	N/A	N/A	N/A	N/A	2.668	N/A	N/A	N/A	N/A	4.588	N/A	N/A	N/A	N/A	N/A	N/A	N/A
CCNC	1	N/A	N/A	-1.414	N/A	N/A	N/A	N/A	N/A	N/A	N/A	N/A	N/A	N/A	N/A	3.606	2.236	N/A
KLC1-ROS1	2	N/A	N/A	N/A	N/A	2.668	N/A	N/A	N/A	N/A	4.588	N/A	N/A	N/A	N/A	N/A	N/A	N/A
tributyltin	2	N/A	N/A	-2.985	N/A	N/A	N/A	N/A	N/A	N/A	N/A	0.557	N/A	-2.895	N/A	N/A	0.819	N/A
LMT-28	2	N/A	N/A	N/A	0.283	-2.528	N/A	N/A	N/A	N/A	-4.444	N/A	N/A	N/A	N/A	N/A	N/A	N/A
FFAR1	2	-1.605	N/A	-1.873	N/A	N/A	N/A	3.775	N/A	N/A	N/A	N/A	N/A	N/A	N/A	N/A	N/A	N/A
givinostat	2	N/A	N/A	N/A	N/A	N/A	N/A	N/A	N/A	N/A	-5.137	N/A	-1.27	N/A	-0.843	N/A	N/A	N/A
ELASTASE (family)	1	N/A	N/A	N/A	N/A	2	N/A	N/A	2	2.236	N/A	N/A	N/A	N/A	N/A	1	N/A	N/A
N-hydroxy-N'-(4-butyl-2-methylphenyl)formamidine	2	N/A	N/A	N/A	N/A	N/A	-2.343	N/A	-2.655	N/A	-2.236	N/A	N/A	N/A	N/A	N/A	N/A	N/A
HES7:LEF1:CTNNB1:TBX6:RBPJ:NICD1:HES7 gene	2	N/A	N/A	N/A	N/A	N/A	0.884	N/A	N/A	N/A	0.777	N/A	-1.844	N/A	N/A	N/A	-2.778	-0.949
LEF1:CTNNB1:TBX6:RBPJ:NICD1:HES7 gene	2	N/A	N/A	N/A	N/A	N/A	0.884	N/A	N/A	N/A	0.777	N/A	-1.844	N/A	N/A	N/A	-2.778	-0.949
long chain fatty acid	2	N/A	-2.592	N/A	N/A	N/A	N/A	N/A	N/A	N/A	N/A	N/A	N/A	-0.985	N/A	3.654	N/A	N/A
SPTAN1	2	2.954	N/A	N/A	-2.137	N/A	N/A	N/A	N/A	N/A	N/A	2.138	N/A	N/A	N/A	N/A	N/A	N/A
TNFRSF11A	2	N/A	N/A	N/A	N/A	N/A	6.174	N/A	N/A	N/A	N/A	N/A	N/A	N/A	1.054	N/A	N/A	N/A
NOTCH1 coactivator complex:NOTCH3 gene	2	N/A	N/A	N/A	0.525	2.182	N/A	0	N/A	2.887	1.51	N/A	0	N/A	-0.122	N/A	N/A	N/A
NOTCH1,NOTCH3 coactivator complex:PLXND1 gene	2	N/A	N/A	N/A	0.525	2.182	N/A	0	N/A	2.887	1.51	N/A	0.12	N/A	0	N/A	N/A	N/A
Ifna4	2	N/A	N/A	N/A	N/A	N/A	N/A	N/A	3.922	3.3	N/A	N/A	N/A	N/A	N/A	N/A	N/A	N/A
TYK2	2	N/A	N/A	N/A	0.385	N/A	N/A	N/A	6.83	N/A	N/A	N/A	N/A	N/A	N/A	N/A	N/A	N/A
TTR	2	N/A	N/A	N/A	N/A	N/A	N/A	N/A	-2.84	N/A	-2.236	N/A	N/A	N/A	N/A	-2.138	N/A	N/A
PAK4	2	3.8	N/A	3.411	N/A	N/A	N/A	N/A	N/A	N/A	N/A	N/A	N/A	N/A	N/A	N/A	N/A	N/A
glutathione-4-hydroxynonenal	2	N/A	N/A	N/A	N/A	N/A	N/A	N/A	N/A	N/A	6.932	N/A	N/A	N/A	0.277	N/A	N/A	N/A
tomivosertib	2	N/A	N/A	N/A	N/A	N/A	N/A	N/A	N/A	N/A	N/A	N/A	N/A	3	3.207	1	N/A	N/A
hydrochloric acid	2	N/A	N/A	N/A	N/A	N/A	1.789	N/A	N/A	2.887	2.524	N/A	N/A	N/A	N/A	N/A	N/A	N/A
PDE4D	2	N/A	N/A	N/A	N/A	N/A	N/A	2.6	N/A	N/A	3.753	N/A	N/A	N/A	0.845	N/A	N/A	N/A
PLA2G4E	1	-1.732	N/A	N/A	N/A	N/A	N/A	N/A	N/A	-1.732	N/A	N/A	-2	N/A	-1.732	N/A	N/A	N/A
indolepropionic acid	2	N/A	N/A	-1.732	N/A	-1.732	-1	N/A	-1.732	N/A	-1	N/A	N/A	N/A	N/A	N/A	N/A	N/A
FRS2	1	2	1.732	N/A	N/A	N/A	N/A	N/A	N/A	N/A	N/A	N/A	1.732	N/A	1.732	N/A	N/A	N/A
Saa1/Saa2	1	N/A	N/A	N/A	N/A	N/A	N/A	N/A	2.646	2.646	1.897	N/A	N/A	N/A	N/A	N/A	N/A	N/A
gemfibrozil	1	0.243	N/A	N/A	N/A	N/A	N/A	N/A	N/A	N/A	N/A	N/A	N/A	-1.732	N/A	2.496	2.714	N/A
ENTPD5	3	-4.953	N/A	-2.231	N/A	N/A	N/A	N/A	N/A	N/A	N/A	N/A	N/A	N/A	N/A	N/A	N/A	N/A
ST8SIA1	1	N/A	N/A	N/A	N/A	N/A	N/A	N/A	-2.449	-1.897	-2.828	N/A	N/A	N/A	N/A	N/A	N/A	N/A
MBP	3	N/A	N/A	N/A	N/A	N/A	3.906	N/A	N/A	N/A	3.266	N/A	N/A	N/A	N/A	N/A	N/A	N/A
bromocriptine	2	3.503	3.667	N/A	N/A	N/A	N/A	N/A	N/A	N/A	N/A	N/A	N/A	N/A	N/A	N/A	N/A	N/A
APP	2	5.69	N/A	N/A	N/A	N/A	N/A	N/A	N/A	N/A	N/A	1.476	N/A	N/A	N/A	N/A	N/A	N/A
INTEGRIN ALPHA L BETA 2 (complex)	2	N/A	N/A	N/A	N/A	N/A	N/A	N/A	N/A	3	4.163	N/A	N/A	N/A	N/A	N/A	N/A	N/A
amodiaquine	3	N/A	N/A	N/A	N/A	N/A	N/A	N/A	N/A	N/A	-5.286	N/A	N/A	1.432	-0.445	N/A	N/A	N/A
aldosterone	2	N/A	N/A	N/A	N/A	N/A	4.045	N/A	N/A	N/A	3.116	N/A	N/A	N/A	N/A	N/A	N/A	N/A
trigonelline	2	-4.583	1.147	0.302	N/A	N/A	N/A	N/A	N/A	N/A	N/A	N/A	N/A	N/A	N/A	-1.121	N/A	N/A
OSMI-1	3	-2.34	3.082	1.719	N/A	N/A	N/A	N/A	N/A	N/A	N/A	N/A	N/A	N/A	N/A	N/A	N/A	N/A
EPHA (family)	2	N/A	N/A	N/A	N/A	N/A	N/A	-1.061	N/A	N/A	N/A	N/A	-2.064	-2.109	-1.905	N/A	N/A	N/A
oleic acid	1	N/A	-2.041	-3.307	N/A	N/A	-1.219	N/A	N/A	N/A	N/A	N/A	N/A	N/A	N/A	0.18	0.392	N/A
RNF5	1	N/A	N/A	N/A	N/A	-3.638	N/A	N/A	-3.5	N/A	N/A	N/A	N/A	N/A	N/A	N/A	N/A	N/A
MAPKAPK5	2	3.475	-0.424	1.175	N/A	N/A	N/A	N/A	N/A	N/A	N/A	2.064	N/A	N/A	N/A	N/A	N/A	N/A
ITK	1	N/A	N/A	N/A	N/A	N/A	N/A	N/A	2.5	2.496	2.138	N/A	N/A	N/A	N/A	N/A	N/A	N/A
leukotriene C4	1	N/A	N/A	N/A	N/A	N/A	2.449	N/A	N/A	N/A	2.449	N/A	N/A	N/A	N/A	2.236	N/A	N/A
ACOX1	2	2.743	0.696	2.467	N/A	N/A	N/A	N/A	N/A	N/A	N/A	N/A	N/A	N/A	N/A	-1.22	N/A	N/A
fluocinolone acetonide	2	N/A	N/A	N/A	N/A	N/A	-5.336	N/A	N/A	N/A	N/A	N/A	N/A	N/A	N/A	N/A	N/A	-1.789
isorhamnetin	2	N/A	N/A	N/A	N/A	N/A	N/A	N/A	-7.123	N/A	N/A	N/A	N/A	N/A	N/A	N/A	N/A	N/A
GCN2iB	2	3.646	3.474	N/A	N/A	N/A	N/A	N/A	N/A	N/A	N/A	N/A	N/A	N/A	N/A	N/A	N/A	N/A
FCER1 (complex)	1	N/A	N/A	N/A	N/A	N/A	2.673	N/A	1.604	N/A	2.84	N/A	N/A	N/A	N/A	N/A	N/A	N/A
trinitrobenzenesulfonic acid	3	4.471	2.636	N/A	N/A	N/A	N/A	N/A	N/A	N/A	N/A	N/A	N/A	N/A	N/A	N/A	N/A	N/A
MOB1A	3	5.643	N/A	N/A	N/A	N/A	N/A	N/A	N/A	N/A	N/A	1.116	N/A	N/A	N/A	0.346	N/A	N/A
rebastinib	2	N/A	N/A	N/A	N/A	-1	-1.567	N/A	-1.3	-1.616	-1.616	N/A	N/A	N/A	N/A	N/A	N/A	N/A
N6-cyclohexyladenosine	2	N/A	N/A	N/A	N/A	N/A	5.889	N/A	N/A	N/A	N/A	N/A	N/A	N/A	1.206	N/A	N/A	N/A
KDR	1	N/A	N/A	N/A	N/A	N/A	2.121	N/A	N/A	N/A	1.89	1.732	N/A	N/A	N/A	N/A	1.342	N/A
Cxcl10	3	N/A	N/A	N/A	N/A	N/A	N/A	N/A	N/A	N/A	7.084	N/A	N/A	N/A	N/A	N/A	N/A	N/A
pimavanserin	3	-4.183	N/A	-2.898	N/A	N/A	N/A	N/A	N/A	N/A	N/A	N/A	N/A	N/A	N/A	N/A	N/A	N/A
MECP2:CREB1:SLC2A3 gene	3	N/A	N/A	N/A	-0.825	N/A	-1.234	N/A	N/A	N/A	0.079	N/A	-1.269	-1.644	-2.025	N/A	N/A	N/A
L-N6-(1-iminoethyl)-lysine	3	-5.08	N/A	-1.981	N/A	N/A	N/A	N/A	N/A	N/A	N/A	N/A	N/A	N/A	N/A	N/A	N/A	N/A
FBXL6	1	N/A	N/A	0.707	N/A	N/A	N/A	N/A	2.646	N/A	N/A	N/A	N/A	3	N/A	-0.707	N/A	N/A
ruxolitinib	2	N/A	N/A	N/A	2.524	N/A	-3.545	N/A	N/A	N/A	N/A	N/A	N/A	N/A	N/A	N/A	-0.988	N/A
resolvin E1	1	N/A	N/A	N/A	N/A	N/A	-2.496	N/A	-0.707	-1.134	-2.714	N/A	N/A	N/A	N/A	N/A	N/A	N/A
TRERF1	2	-2	N/A	N/A	N/A	N/A	N/A	N/A	N/A	N/A	N/A	N/A	N/A	-2.689	2.359	N/A	N/A	N/A
Salmonella enterica serotype abortus equi lipopolysaccharide	2	N/A	N/A	N/A	N/A	N/A	6.395	N/A	N/A	N/A	N/A	N/A	N/A	N/A	0.651	N/A	N/A	N/A
APOC1	2	N/A	N/A	N/A	N/A	7.036	N/A	N/A	N/A	N/A	N/A	N/A	N/A	N/A	N/A	N/A	N/A	N/A
[truncated: 6,341 more rows]
