# Supplementary material for: Endothelial MerTK impairment accelerates the development of atherosclerosis
Source: Redox Biol. 2025 Sep 11;87:103861. doi: 10.1016/j.redox.2025.103861 (PMC12628026; doi:10.1016/j.redox.2025.103861)
Supplement: Multimedia component 1 [file mmc1.zip › Supplement data/Proteomics in AA/IPA format/Comparision/Comparision analysis-Diseases and Bio Functions.xls]

## Sheet: Sheet0
© 2000-2025 QIAGEN. All rights reserved.
Diseases and Bio Functions	Updated Proteomics-IPA format-HFD 2M AA ECMerKO vs Flox - 2025-03-07 08:18 AM	3- atherosclerosis [aorta] NA CMP_ckHSOYUqU4ic	4- atherosclerosis [aorta] NA CMP_vOcWhcD4rOLk	7- atherosclerosis [aorta] NA CMP_Rvm3t858gPeo	8- atherosclerosis [aorta] NA CMP_I3FNY2ilGPYM	21- atherosclerosis [aorta] NA CMP_CTtNehHyXKgd	20- atherosclerosis [aorta] NA CMP_GJ6Fs9Oo9osL	2- atherosclerosis [aorta] NA CMP_MToofiTDMtxi	2- atherosclerosis [aorta] NA CMP_7ym4dlpKMoKs	6- atherosclerosis [aorta] NA CMP_kplAZ21kAllP	24- atherosclerosis [aorta] NA CMP_I4YzR4eT1K2r	5- atherosclerosis [aorta] NA CMP_wI600H3ALvA7	2- atherosclerosis [aorta] NA CMP_OEkcJYZWVInc	19- atherosclerosis [aorta] NA CMP_ujRjt7XjNWqY	1- atherosclerosis [aorta] NA CMP_QNA489a6316v	22- atherosclerosis [aorta] NA CMP_j13s8fMql4l4	23- atherosclerosis [aorta] NA CMP_G2C5o1Lau1XD
Cell movement	6.285	3.276	3.528	N/A	6.789	7.02	3.989	7.101	5.493	4.585	0.855	0.735	-0.617	0.577	2.613	0.431	0.504
Migration of cells	6.035	2.89	3.263	N/A	6.452	7.173	3.907	7.874	5.364	4.703	N/A	N/A	-0.774	N/A	2.725	0.495	0.281
Leukocyte migration	2.575	N/A	2.279	N/A	5.89	5.794	3.932	6.954	6.499	5.198	0.755	3.076	0.979	2.243	3.87	1.337	N/A
Adhesion of blood cells	3.968	N/A	4.089	0.802	5.412	5.84	3.687	5.669	5.747	4.593	N/A	1.87	N/A	N/A	3.338	3.347	N/A
Binding of blood cells	3.95	N/A	4.334	0.957	5.606	5.859	3.81	6.028	6.264	4.539	N/A	N/A	N/A	N/A	2.974	3.684	N/A
Cell movement of leukocytes	2.318	N/A	1.981	N/A	5.594	5.773	3.778	6.65	6.592	5.086	N/A	3.107	0.745	N/A	4.079	0.757	N/A
Immune response of cells	0.13	N/A	2.943	N/A	6.14	5.809	3.645	6.827	6.395	5.637	N/A	N/A	-1.708	N/A	3.368	3.779	N/A
Cell movement of phagocytes	1.493	N/A	2.846	1.909	4.873	5.335	3.855	6.745	6.653	5.829	N/A	N/A	0.036	N/A	4.006	2.019	N/A
Adhesion of immune cells	3.861	N/A	4.171	1.186	5.376	5.702	3.422	5.509	5.43	4.27	N/A	N/A	N/A	N/A	3.276	3.293	N/A
Homing of cells	2.286	N/A	3.382	2.549	4.943	5.735	2.79	5.997	5.382	4.714	N/A	1.666	N/A	N/A	3.804	1.412	0.345
Migration of phagocytes	1.68	N/A	3.587	1.625	4.325	5.157	3.391	5.85	5.63	4.97	N/A	N/A	N/A	1.844	3.866	2.67	N/A
Chemotaxis	2.196	N/A	3.31	2.469	4.888	5.531	2.952	6.032	5.151	4.496	N/A	1.919	N/A	N/A	3.609	1.55	0.078
Phagocytosis of cells	0.57	N/A	2.786	N/A	6.248	5.091	3.793	5.758	6.032	4.852	N/A	N/A	-1.105	N/A	3.826	2.93	N/A
Engulfment of cells	1.531	N/A	N/A	N/A	6.221	5.527	4.081	6.142	5.953	4.855	N/A	N/A	-2.375	N/A	3.279	2.254	N/A
Phagocytosis	0.51	N/A	2.526	N/A	6.13	5.17	3.746	5.858	5.956	4.904	N/A	N/A	N/A	N/A	3.911	2.806	N/A
Binding of leukocytes	3.941	N/A	N/A	N/A	5.492	5.678	3.529	5.896	5.791	4.249	N/A	N/A	N/A	N/A	3.157	3.396	N/A
Cell movement of myeloid cells	1.207	N/A	2.925	N/A	4.611	4.955	3.642	6.216	6.011	5.326	N/A	N/A	0.854	N/A	3.555	1.324	N/A
Engulfment of myeloid cells	-0.484	N/A	N/A	N/A	5.904	5.691	3.563	5.628	5.661	5.599	N/A	N/A	N/A	N/A	3.783	3.628	N/A
Immune response of leukocytes	N/A	N/A	1.973	N/A	4.701	5.242	2.864	5.736	5.484	5.37	N/A	N/A	-1.973	N/A	3.014	3.536	N/A
Cell movement of neutrophils	0.837	N/A	3.266	2.47	4.698	4.483	2.412	5.278	5.839	5.44	N/A	N/A	N/A	N/A	3.956	1.205	N/A
Recruitment of leukocytes	N/A	N/A	3.636	1.694	4.957	4.475	2.3	5.251	5.053	4.679	N/A	2.766	N/A	N/A	2.784	1.599	N/A
Endocytosis	2.23	N/A	N/A	N/A	5.878	5.727	3.669	5.314	5.26	4.668	N/A	N/A	-2.236	N/A	2.579	1.615	N/A
Homing of leukocytes	N/A	N/A	3.131	1.478	3.645	4.544	3.063	5.871	5.59	4.297	N/A	3.08	N/A	N/A	3.335	1.055	N/A
Engulfment of phagocytes	0.449	N/A	2.515	N/A	5.072	5.124	3.073	5.52	5.21	5.037	N/A	N/A	N/A	N/A	4.329	2.659	N/A
Recruitment of cells	N/A	N/A	3.777	N/A	5.103	4.846	2.358	5.498	5.273	4.816	N/A	2.438	N/A	N/A	3.12	1.515	N/A
Phagocytosis of phagocytes	N/A	N/A	2.031	N/A	4.848	4.791	3.037	5.09	5.093	4.681	N/A	N/A	-2.487	N/A	3.984	2.642	N/A
Cell movement of granulocytes	0.632	N/A	3.33	N/A	4.449	4.301	2.494	4.799	5.681	4.99	N/A	3.25	N/A	N/A	3.528	0.725	N/A
Lymphocyte migration	2.648	N/A	N/A	N/A	5.001	5.497	3.014	5.887	5.042	3.724	1.568	2.501	N/A	N/A	3.282	N/A	N/A
Phagocytosis of myeloid cells	-0.458	N/A	N/A	N/A	5.648	5.313	3.536	5.301	5.423	5.126	N/A	N/A	N/A	N/A	3.529	3.612	N/A
Inflammatory response	1.319	N/A	3.147	0.481	3.384	4.408	2.555	5.893	5.368	4.554	N/A	2.984	-0.428	N/A	3.243	0.118	N/A
Organismal death	-6.071	-4.589	-2.586	N/A	-7.286	N/A	-4.086	-7.626	N/A	N/A	N/A	N/A	5.419	N/A	0.214	N/A	N/A
Migration of mononuclear leukocytes	2.65	N/A	N/A	N/A	5.023	5.71	3.272	6.076	5.483	3.74	N/A	2.368	N/A	N/A	3.538	N/A	N/A
Recruitment of myeloid cells	N/A	N/A	3.385	1.736	4.804	4.671	1.893	5.248	4.44	4.577	N/A	2.35	N/A	N/A	2.664	1.987	N/A
Chemotaxis of leukocytes	N/A	N/A	2.89	1.368	3.512	4.186	2.906	5.701	5.415	3.879	N/A	3.114	N/A	N/A	3.12	0.937	N/A
Internalization of cells	1.014	N/A	N/A	N/A	5.784	5.316	3.511	5.47	5.434	4.83	N/A	N/A	N/A	N/A	2.856	2.617	N/A
Cell movement of mononuclear leukocytes	1.935	N/A	N/A	N/A	4.426	5.783	2.509	5.784	5.248	3.289	1.077	2.481	N/A	N/A	3.854	0.128	N/A
Immune response of myeloid cells	-0.696	N/A	2.1	N/A	4.965	4.636	2.744	5.134	5.091	4.398	N/A	N/A	N/A	N/A	3.383	3.306	N/A
Engulfment of leukocytes	0.78	N/A	2.646	N/A	5.006	5.231	N/A	5.494	5.166	5.114	N/A	N/A	N/A	N/A	4.346	2.661	N/A
Endocytosis by eukaryotic cells	1.571	N/A	N/A	N/A	5.563	5.533	3.916	5.235	4.675	4.534	N/A	N/A	N/A	N/A	2.978	2.413	N/A
Phagocytosis of blood cells	-0.195	N/A	N/A	N/A	5.215	5.36	3.138	5.203	5.309	5.112	N/A	N/A	N/A	N/A	3.492	3.281	N/A
Engulfment of antigen presenting cells	0.578	N/A	2.075	N/A	4.637	4.926	2.809	4.989	4.784	4.848	N/A	N/A	N/A	N/A	3.998	2.538	N/A
Response of phagocytes	0.211	N/A	2.792	N/A	4.699	4.555	2.326	5.284	5.181	4.63	N/A	N/A	N/A	N/A	3.672	2.358	N/A
Migration of myeloid cells	1.53	N/A	4.168	N/A	3.898	4.438	2.948	4.709	4.571	4.723	N/A	N/A	N/A	N/A	2.998	1.331	N/A
Recruitment of phagocytes	N/A	N/A	3.401	1.755	4.506	4.889	2.016	4.925	4.333	4.579	N/A	2.338	N/A	N/A	2.471	N/A	N/A
Response of myeloid cells	-0.057	N/A	N/A	N/A	5.224	4.762	2.596	5.51	5.262	4.565	N/A	N/A	N/A	N/A	3.404	3.446	N/A
Cell movement of lymphocytes	1.973	N/A	2.405	N/A	4.471	5.273	2.124	5.326	4.651	3.448	1.161	N/A	N/A	N/A	3.63	N/A	N/A
Recruitment of granulocytes	N/A	N/A	3.16	2.112	4.308	4.025	1.613	4.061	4.011	4.199	N/A	2.596	N/A	N/A	1.58	2.343	N/A
Response of antigen presenting cells	0.471	N/A	2.392	N/A	4.454	4.477	2.291	4.865	4.758	4.351	N/A	N/A	N/A	N/A	3.194	2.672	N/A
Fatty acid metabolism	0.565	-1.248	0.695	-0.186	3.986	4.021	2.207	3.444	2.976	3.412	N/A	N/A	-4.604	N/A	3.674	2.417	-0.16
Binding of myeloid cells	2.315	N/A	3.594	0.152	4.25	3.781	2.158	3.803	4.403	3.406	N/A	N/A	N/A	N/A	2.851	2.755	N/A
T cell migration	2.948	N/A	N/A	N/A	3.361	5.378	2.621	5.301	4.717	3.264	N/A	2.971	N/A	N/A	2.813	N/A	N/A
Immune response of phagocytes	-0.337	N/A	2.364	N/A	4.42	4.151	2.326	4.864	4.887	4.155	N/A	N/A	N/A	N/A	3.442	2.218	N/A
Chemotaxis of phagocytes	N/A	N/A	2.648	1.064	3.999	4.482	2.379	5.536	5.048	4.178	N/A	N/A	N/A	N/A	2.525	1.245	N/A
Migration of antigen presenting cells	N/A	N/A	2.41	N/A	3.027	3.335	2.703	5.112	4.214	3.614	N/A	N/A	N/A	2.254	3.121	3.19	N/A
Chemotaxis of myeloid cells	N/A	N/A	2.708	0.972	3.93	4.558	2.142	5.307	5.209	4.422	N/A	N/A	N/A	N/A	2.259	0.844	N/A
Immune response of antigen presenting cells	N/A	N/A	1.937	N/A	4.348	4.167	2.484	4.546	4.904	4.313	N/A	N/A	N/A	N/A	2.964	2.672	N/A
Phagocytosis by macrophages	N/A	N/A	N/A	N/A	4.623	4.558	3.176	4.522	4.447	4.458	N/A	N/A	N/A	N/A	3.651	2.866	N/A
Response of macrophages	0.825	N/A	1.882	N/A	4.185	3.805	2.71	4.552	4.444	3.789	N/A	N/A	N/A	N/A	3.266	2.829	N/A
Angiogenesis	2.465	N/A	4.332	2.21	3.532	4.76	1.071	5.029	2.755	3.401	0.803	N/A	0.149	N/A	0.473	0.462	0.124
Infection of mammalia	N/A	N/A	-2.574	N/A	-2.951	-3.199	-2.67	-5.282	-3.857	-3.609	N/A	-3.11	N/A	-1.61	N/A	-2.686	N/A
Binding of professional phagocytic cells	2.721	N/A	3.367	0.064	3.952	3.619	1.9	3.664	3.908	2.927	N/A	N/A	N/A	N/A	2.619	2.614	N/A
Cell movement of antigen presenting cells	N/A	N/A	2.352	N/A	3.487	3.568	3.288	4.317	4.718	3.978	N/A	N/A	0.323	N/A	3.366	1.836	N/A
Cell movement of lymphatic system cells	2.081	N/A	2.526	N/A	4.252	5.004	N/A	5.53	4.546	3.541	N/A	N/A	N/A	N/A	3.603	N/A	N/A
Migration of lymphatic system cells	2.75	N/A	N/A	N/A	4.867	5.216	N/A	6.082	5.092	3.794	N/A	N/A	N/A	N/A	3.245	N/A	N/A
Synthesis of reactive oxygen species	1.723	N/A	2.161	1.629	4.894	4.014	1.898	4.269	4.868	4.195	N/A	N/A	N/A	N/A	0.123	-0.48	0.688
Cell movement of T lymphocytes	N/A	N/A	N/A	N/A	2.54	4.919	2.506	4.703	4.486	3.265	N/A	2.854	N/A	2.867	2.643	N/A	N/A
Immune response of macrophages	0.501	N/A	1.562	N/A	3.993	3.652	2.71	4.381	4.356	3.601	N/A	N/A	N/A	N/A	3.151	2.829	N/A
Transmigration of cells	1.744	N/A	3.895	N/A	3.994	3.745	1.668	4.17	4.344	4.219	N/A	N/A	N/A	N/A	1.95	0.903	N/A
Migration of neutrophils	N/A	N/A	3.503	2.472	3.824	4.49	2.621	4.198	3.975	4.363	N/A	N/A	N/A	N/A	N/A	1.009	N/A
Activation of myeloid cells	N/A	N/A	2.495	N/A	3.311	3.678	2.148	4.422	3.857	4.752	N/A	1.93	-1.751	N/A	1.945	0.159	N/A
Activation of cells	-0.186	N/A	2.435	N/A	4.738	2.808	1.719	4.595	4.861	3.202	N/A	2.154	-0.562	1.485	1.663	0	N/A
Phagocytosis of leukocytes	N/A	N/A	N/A	N/A	4.779	4.873	3.156	5.026	5.032	4.766	N/A	N/A	N/A	N/A	N/A	2.76	N/A
Polarization of leukocytes	N/A	N/A	2.238	N/A	3.993	2.999	2.911	4.171	4.101	3.432	N/A	N/A	N/A	N/A	3.185	2.593	N/A
Chemotaxis of neutrophils	N/A	N/A	2.936	1.707	3.678	2.989	1.678	4.351	4.705	3.533	N/A	N/A	N/A	N/A	2.834	1.114	N/A
Activation of phagocytes	N/A	N/A	2.869	N/A	3.547	3.685	2.04	3.95	3.445	4.651	N/A	1.493	-1.534	N/A	1.888	0.234	N/A
Engulfment of blood cells	0.146	N/A	N/A	N/A	5.42	N/A	N/A	5.643	5.428	5.44	N/A	N/A	N/A	N/A	3.872	3.175	N/A
Activation of antigen presenting cells	N/A	N/A	2.415	N/A	5.016	3.912	2.478	4.552	3.47	4.513	N/A	N/A	N/A	N/A	1.908	0.691	N/A
Migration of granulocytes	N/A	N/A	3.917	N/A	3.986	4.318	2.925	4.381	4.134	4.252	N/A	N/A	N/A	N/A	N/A	0.89	N/A
Binding of tumor cell lines	2.764	0.646	2.37	N/A	4.276	3.292	2.351	3.561	3.59	3.461	N/A	N/A	N/A	-0.551	1.654	N/A	N/A
Metabolism of reactive oxygen species	1.688	N/A	1.575	1.295	4.941	4.055	N/A	4.234	4.76	4.218	0.399	N/A	N/A	N/A	0.141	-0.298	0.688
Occlusion of blood vessel	-1.448	N/A	2.632	-0.055	1.739	3.347	0.914	2.877	3.623	3.059	N/A	1.56	1	1.163	3.011	1.75	N/A
Activation of macrophages	N/A	N/A	2.239	N/A	4.415	3.474	2.285	4.996	3.358	4.109	N/A	N/A	-1.241	N/A	1.471	0.534	N/A
Cell movement of macrophages	N/A	N/A	2.16	N/A	2.976	3.236	2.88	3.602	4.384	3.765	N/A	N/A	0.88	N/A	3.207	1.005	N/A
Cell movement of tumor cell lines	5.704	3.583	N/A	N/A	4.79	6.37	N/A	5.681	N/A	N/A	N/A	N/A	N/A	N/A	1.018	N/A	0.927
Recruitment of neutrophils	N/A	N/A	N/A	1.94	3.851	3.978	1.493	3.465	3.408	3.857	N/A	2.403	N/A	N/A	1.38	2.203	N/A
Adhesion of mononuclear leukocytes	N/A	N/A	4.02	N/A	4.867	4.832	2.21	4.153	4.194	3.606	N/A	N/A	N/A	N/A	N/A	N/A	N/A
Activation of blood cells	0.402	N/A	1.823	N/A	4.34	3.511	1.749	4.31	4.337	3.224	N/A	1.842	-0.079	N/A	1.994	-0.198	N/A
Migration of macrophages	N/A	N/A	1.983	N/A	2.996	2.898	2.403	4.75	3.855	3.281	N/A	N/A	N/A	N/A	3.042	2.524	N/A
Transmigration of leukocytes	1.297	N/A	3.517	N/A	3.535	3.473	1.417	4.091	4.101	3.742	N/A	N/A	N/A	N/A	1.918	0.17	N/A
Production of reactive oxygen species	1.454	N/A	2.32	1.817	4	3.272	2.174	3.195	4.265	3.616	N/A	N/A	N/A	N/A	-0.152	0.204	0.285
Polarization of cells	N/A	N/A	1.989	N/A	3.688	2.957	2.853	4.111	3.99	3.023	N/A	N/A	N/A	N/A	2.191	1.919	N/A
Adhesion of phagocytes	2.119	N/A	2.903	-0.173	3.751	2.989	0.738	3.047	3.732	2.847	N/A	N/A	N/A	N/A	2.803	1.482	N/A
Occlusion of artery	-1.487	N/A	2.631	-0.111	1.626	3.241	0.754	2.78	3.531	2.954	N/A	1.183	0.82	0.925	2.784	1.75	N/A
Binding of mononuclear leukocytes	N/A	N/A	3.933	N/A	4.99	4.675	N/A	4.772	4.711	3.382	N/A	N/A	N/A	N/A	N/A	N/A	N/A
Recruitment of blood cells	N/A	N/A	N/A	N/A	N/A	4.617	N/A	5.386	5.096	4.627	N/A	2.445	N/A	N/A	2.879	1.374	N/A
Vasculogenesis	1.869	2.421	3.743	0.587	2.708	3.844	0.166	4.015	1.921	2.702	1.065	N/A	0.117	N/A	0.133	-0.467	-0.586
Vaso-occlusion	-1.329	N/A	2.743	0.114	1.737	3.334	0.754	2.78	3.623	3.044	N/A	1.56	1.129	1.163	2.899	N/A	-0.042
Activation of leukocytes	N/A	N/A	1.68	N/A	4.238	3.348	1.777	4.028	3.84	3.008	N/A	1.951	-0.19	N/A	1.811	-0.352	N/A
Adhesion of myeloid cells	1.528	N/A	2.778	0.168	4.343	3.3	1.243	3.384	4.054	3.337	N/A	N/A	N/A	N/A	N/A	1.971	N/A
Cellular infiltration by phagocytes	N/A	N/A	2.143	N/A	2.279	2.695	2.344	3.063	4.204	3.707	N/A	2.152	0.509	N/A	2.788	0.204	N/A
Inflammation of body cavity	-0.945	N/A	1.806	1.09	-2.331	-1.806	-1.598	-1.172	-1.687	-1.777	N/A	-1.752	3.16	-1.689	-2.067	-3.178	N/A
Quantity of macrophages	N/A	N/A	3.261	N/A	3.101	3.458	1.502	3.176	3.075	2.181	N/A	N/A	1.746	N/A	0.709	1.024	2.673
Cellular infiltration by leukocytes	-0.191	N/A	1.505	N/A	1.61	2.731	1.908	2.205	3.915	2.966	N/A	2.378	0.594	1.728	3.017	-1.118	N/A
Invasion of cells	5.251	3.4	3.521	N/A	N/A	5.911	N/A	5.794	N/A	N/A	N/A	N/A	N/A	N/A	1.162	N/A	0.739
Interaction of tumor cell lines	2.662	N/A	N/A	N/A	4.358	3.27	2.227	3.548	3.457	3.315	N/A	N/A	N/A	-1.051	1.756	N/A	N/A
Adhesion of tumor cell lines	2.149	-0.025	2.557	N/A	4.39	3.063	1.81	3.617	2.944	3.475	N/A	N/A	N/A	N/A	1.357	N/A	N/A
Cellular infiltration	-0.489	N/A	1.372	N/A	1.665	2.425	1.917	2.158	3.598	2.711	N/A	1.939	0.783	1.347	3.211	-1.326	N/A
Advanced malignant tumor	4.184	2.662	3.2	N/A	4.571	4.027	N/A	4.004	1.116	N/A	N/A	N/A	N/A	0.355	0.497	N/A	N/A
Metastasis	4.184	2.641	3.2	N/A	4.571	4.027	N/A	4.004	1.116	N/A	N/A	N/A	N/A	0.355	0.497	N/A	N/A
Invasive cancer	4.133	2.757	3.268	N/A	4.702	3.817	N/A	3.936	1.143	N/A	N/A	N/A	N/A	0.203	0.578	N/A	N/A
Cell viability of leukocytes	N/A	N/A	2.537	N/A	3.802	2.955	2.996	4.935	3.839	3.138	N/A	N/A	N/A	N/A	N/A	N/A	N/A
Vascularization	N/A	1.329	2.993	1.425	2.35	3.116	1.092	3.191	1.725	3.232	N/A	N/A	N/A	N/A	1.001	1.235	-1.4
Phagocytosis of antigen presenting cells	N/A	N/A	N/A	N/A	4.397	4.734	2.774	N/A	4.663	4.642	N/A	N/A	N/A	N/A	N/A	2.537	N/A
Generation of reactive oxygen species	1.286	N/A	0.668	N/A	3.603	3.199	1.332	3.715	3.189	3.756	N/A	1.04	-0.891	N/A	N/A	-0.961	N/A
Quantity of antigen presenting cells	N/A	N/A	2.977	N/A	2.928	3.158	1.009	3.255	3.465	2.401	N/A	N/A	N/A	N/A	0.992	1.264	1.994
Aggregation of cells	1.814	N/A	2.101	N/A	3.383	3.456	N/A	3.592	4.385	2.441	N/A	0.409	N/A	N/A	N/A	N/A	1.482
Recruitment of mononuclear leukocytes	N/A	N/A	2.701	N/A	3.336	3.599	N/A	4.357	3.186	3.595	N/A	N/A	N/A	N/A	2.245	N/A	N/A
Interaction of mononuclear leukocytes	N/A	N/A	N/A	N/A	5.171	4.747	N/A	5.229	4.815	3.056	N/A	N/A	N/A	N/A	N/A	N/A	N/A
Cell viability of blood cells	N/A	N/A	2.525	N/A	3.968	3.014	N/A	5.079	3.776	3.07	N/A	N/A	N/A	N/A	N/A	1.499	N/A
Response of mononuclear leukocytes	N/A	N/A	N/A	N/A	3.014	4.442	1.212	3.821	3.269	3.785	N/A	2.84	-0.478	N/A	N/A	N/A	N/A
Adhesion of monocytes	N/A	N/A	3.112	N/A	3.553	3.906	1.408	3.543	3.357	3.906	N/A	N/A	N/A	N/A	N/A	N/A	N/A
Cellular homeostasis	0.784	N/A	2.282	N/A	3.135	2.313	0.413	5.081	3.482	1.148	N/A	N/A	N/A	N/A	1.841	N/A	-2.214
Cellular infiltration by myeloid cells	N/A	N/A	2.063	N/A	1.704	2.146	1.967	2.621	3.575	3.01	N/A	2.09	0.808	N/A	2.451	-0.225	N/A
Atherosclerosis	-0.793	N/A	N/A	-0.072	1.961	3.147	0.419	2.858	3.437	2.862	N/A	1.182	0.819	0.925	2.641	1.327	N/A
Hypersensitive reaction	1.288	N/A	0.473	N/A	1.999	1.944	3.058	2.467	3.903	1.854	N/A	N/A	1.418	1.911	2.02	N/A	N/A
Growth of tumor	3.738	4.429	N/A	N/A	2.761	4.085	N/A	4.319	1.832	N/A	N/A	N/A	N/A	N/A	-0.762	N/A	-0.401
Adhesion of granulocytes	0.867	N/A	2.073	1.408	3.68	2.456	1.311	2.505	3.455	2.262	N/A	N/A	N/A	0.653	N/A	1.605	N/A
Growth of lesion	3.665	4.404	N/A	N/A	2.824	4.164	N/A	4.405	1.926	N/A	N/A	N/A	N/A	N/A	-0.69	N/A	N/A
Infiltration by neutrophils	N/A	N/A	1.782	N/A	1.889	1.964	1.396	2.146	3.61	3.274	N/A	2.986	N/A	N/A	2.574	0.398	N/A
Synthesis of fatty acid	1.559	N/A	0.751	N/A	3.227	2.688	1.809	2.78	2.695	3.238	N/A	N/A	-2.134	N/A	N/A	1.047	N/A
Engulfment by macrophages	N/A	N/A	N/A	N/A	4.55	N/A	N/A	4.624	4.393	4.396	N/A	N/A	N/A	N/A	3.889	N/A	N/A
Chemotaxis of granulocytes	N/A	N/A	2.534	1.248	3.541	2.935	N/A	4.396	N/A	3.675	N/A	N/A	N/A	N/A	2.625	0.841	N/A
Binding of granulocytes	1.066	N/A	2.699	1.139	3.639	N/A	1.713	2.84	3.704	2.301	N/A	N/A	N/A	N/A	2.651	N/A	N/A
Adhesion of lymphocytes	N/A	N/A	3.262	N/A	4.35	4.088	N/A	3.195	3.568	2.906	N/A	N/A	N/A	N/A	N/A	N/A	N/A
Neovascularization	N/A	1.203	2.689	1.414	2.522	2.391	1.671	2.778	1.55	2.34	N/A	N/A	N/A	N/A	1.097	1.71	N/A
Binding of monocytes	N/A	N/A	3.072	N/A	3.649	3.994	N/A	3.494	3.484	3.632	N/A	N/A	N/A	N/A	N/A	N/A	N/A
Cell death of immune cells	-1.286	N/A	-0.353	N/A	1.766	2.578	1.183	3.992	1.684	2.776	N/A	1.337	-1.117	N/A	-1.618	1.603	N/A
Interaction of phagocytes	N/A	N/A	N/A	0.064	4.151	3.932	2.105	3.981	3.991	2.98	N/A	N/A	N/A	N/A	N/A	N/A	N/A
Hemostasis	0.405	N/A	N/A	N/A	2.9	3.889	N/A	3.306	4.864	4.41	N/A	N/A	0.139	N/A	0.974	N/A	-0.306
Cellular infiltration by granulocytes	N/A	N/A	2.115	N/A	1.693	1.794	1.303	1.384	3.278	2.752	N/A	2.822	N/A	1.747	2.118	0.057	N/A
Recruitment of antigen presenting cells	N/A	N/A	N/A	N/A	3.627	3.042	2.035	4.184	2.976	2.632	N/A	N/A	N/A	N/A	2.231	N/A	N/A
Aggregation of blood cells	1.638	N/A	2.001	N/A	2.632	3.877	N/A	3.531	4.264	2.709	N/A	N/A	N/A	N/A	N/A	N/A	N/A
Cell death of blood cells	-1.461	N/A	-0.415	N/A	1.723	2.503	1.596	3.919	1.603	2.715	N/A	N/A	-1.247	N/A	-1.55	1.917	N/A
Inflammation of organ	-1.041	0.122	2.341	N/A	-1.853	-1.634	0.329	-0.508	-1.092	-1.109	N/A	-1.631	3.566	-1.119	-1.286	-2.981	N/A
Cellular infiltration by blood cells	-0.539	N/A	1.371	N/A	N/A	2.699	1.775	2.331	3.803	2.931	N/A	2.474	0.829	1.827	N/A	N/A	N/A
Tyrosine phosphorylation of protein	N/A	N/A	N/A	N/A	3.227	3.993	3.001	3.737	3.5	3.065	N/A	N/A	-0.042	N/A	N/A	N/A	N/A
Binding of neutrophils	N/A	N/A	N/A	0.926	3.541	2.327	1.361	2.487	3.358	1.992	N/A	N/A	N/A	N/A	3.073	1.479	N/A
Binding of lymphatic system cells	N/A	N/A	N/A	N/A	4.366	4.096	N/A	4.251	4.4	3.288	N/A	N/A	N/A	N/A	N/A	N/A	N/A
Toxicity of cells	N/A	N/A	N/A	N/A	3.98	3.702	2.338	4.216	3.881	2.277	N/A	N/A	N/A	N/A	N/A	N/A	N/A
Cytotoxicity of cells	N/A	N/A	N/A	N/A	4.071	3.765	2.298	4.189	3.86	2.205	N/A	N/A	N/A	N/A	N/A	N/A	N/A
Binding of lymphoid cells	N/A	N/A	N/A	N/A	4.624	4.052	N/A	4.213	4.299	3.061	N/A	N/A	N/A	N/A	N/A	N/A	N/A
Migration of monocytes	N/A	N/A	2.219	N/A	1.782	3.275	1.452	2.439	3.189	2.847	N/A	N/A	N/A	N/A	2.025	0.902	N/A
Cell survival	5.07	1.423	1.91	N/A	N/A	N/A	N/A	5.712	3.603	N/A	N/A	N/A	N/A	N/A	0.396	N/A	-2.007
Homing of mononuclear leukocytes	N/A	N/A	N/A	N/A	1.477	3.75	N/A	3.828	3.619	3.026	N/A	1.762	N/A	N/A	2.619	N/A	N/A
Response of lymphocytes	N/A	N/A	N/A	N/A	2.709	4.347	1.227	3.278	2.614	3.357	N/A	2.547	N/A	N/A	N/A	N/A	N/A
Recruitment of macrophages	N/A	N/A	N/A	N/A	3.376	3.069	1.616	3.832	2.531	3.032	N/A	N/A	N/A	N/A	2.605	N/A	N/A
Interaction of lymphocytes	N/A	N/A	N/A	N/A	4.727	3.953	N/A	4.542	4.314	2.499	N/A	N/A	N/A	N/A	N/A	N/A	N/A
Response of myeloid leukocytes	N/A	N/A	1.191	N/A	3.069	3.453	1.347	3.465	2.72	2.839	N/A	N/A	N/A	N/A	N/A	1.678	N/A
Binding of lymphocytes	N/A	N/A	N/A	N/A	4.529	3.955	N/A	4.117	4.197	2.955	N/A	N/A	N/A	N/A	N/A	N/A	N/A
Synthesis of lipid	0.529	N/A	0.395	0.849	N/A	3.149	N/A	4.18	3.976	N/A	N/A	N/A	-2.487	N/A	1.298	1.457	-1.39
Abnormal morphology of body cavity	-0.285	0.271	-0.883	-2.484	-1.674	-0.455	-2.401	-1.432	-0.052	-0.672	3.112	-0.528	3.083	-0.76	0.05	-0.57	0.98
Adhesion of neutrophils	1.107	N/A	2	N/A	3.117	2.009	0.724	1.978	2.996	1.844	N/A	N/A	N/A	N/A	2.865	1.014	N/A
Extravasation	N/A	N/A	N/A	N/A	4.016	3.082	N/A	4.687	4.279	3.561	N/A	N/A	N/A	N/A	N/A	N/A	N/A
Emigration of leukocytes	N/A	N/A	N/A	N/A	2.952	3.33	1.951	2.726	2.559	4.059	N/A	N/A	N/A	N/A	2.007	N/A	N/A
Cell viability	4.634	1.034	1.658	N/A	N/A	N/A	N/A	5.678	3.455	N/A	N/A	N/A	N/A	N/A	0.801	N/A	-2.118
Binding of blood platelets	N/A	N/A	N/A	N/A	2.856	3.713	2.619	2.772	4.093	3.214	N/A	N/A	N/A	N/A	N/A	N/A	N/A
Cell movement of monocytes	N/A	N/A	N/A	N/A	1.264	3.798	1.32	2.93	2.835	2.943	N/A	0.792	N/A	N/A	1.577	1.684	N/A
Quantity of cells	1.895	N/A	3.27	N/A	2.865	1.839	-0.825	3.105	1.573	0.329	N/A	1.286	-0.162	0.147	-1.743	N/A	N/A
Cytotoxicity of leukocytes	N/A	N/A	N/A	N/A	3.752	3.57	1.942	4.4	3.399	1.933	N/A	N/A	N/A	N/A	N/A	N/A	N/A
Immune response of neutrophils	N/A	N/A	2.008	N/A	2.928	3.344	1.41	2.937	2.896	2.839	N/A	N/A	N/A	N/A	N/A	0.623	N/A
Homing of blood cells	N/A	N/A	3.129	N/A	N/A	4.548	N/A	5.872	N/A	4.3	N/A	N/A	N/A	N/A	N/A	1.062	N/A
Recruitment of monocytes	N/A	N/A	2.91	N/A	2.484	3.423	N/A	2.99	2.256	3.262	N/A	N/A	N/A	N/A	1.509	N/A	N/A
Cell movement of dendritic cells	N/A	N/A	1.193	N/A	1.893	2.693	2.194	3.434	3.085	2.661	N/A	1.663	N/A	N/A	N/A	N/A	N/A
Neovascularization of eye	N/A	1.305	2.188	1.146	2.168	1.723	2.2	2.52	1.14	1.846	N/A	N/A	N/A	N/A	0.585	1.875	N/A
Aggregation of blood platelets	1.253	N/A	1.775	N/A	2.282	3.482	N/A	2.981	3.727	2.782	N/A	N/A	N/A	N/A	N/A	N/A	0.393
Homing of lymphatic system cells	N/A	N/A	N/A	N/A	1.645	3.201	N/A	3.812	3.765	2.855	N/A	N/A	N/A	N/A	3.361	N/A	N/A
Cytotoxicity	N/A	N/A	N/A	N/A	3.518	3.183	1.942	4.091	3.619	2.28	N/A	N/A	N/A	N/A	N/A	N/A	N/A
Motor dysfunction or movement disorder	-3.218	N/A	0.546	-2.714	N/A	-1.897	N/A	N/A	N/A	N/A	N/A	N/A	3.977	2.392	-1.145	1.203	1.509
Polarization of macrophages	N/A	N/A	1.427	N/A	3.051	N/A	2.393	3.35	3.627	N/A	N/A	N/A	N/A	N/A	3.154	1.53	N/A
Visceromegaly	0.818	0.618	-0.832	-2.272	N/A	-0.666	-2.548	-1.402	-0.338	N/A	2.764	-1.088	2.125	-1.995	0.519	-0.45	N/A
NK cell migration	N/A	N/A	1.82	N/A	3.082	3.677	N/A	3.387	3.244	3.067	N/A	N/A	N/A	N/A	N/A	N/A	N/A
Quantity of Ca2+	2.19	N/A	N/A	0.709	2.102	2.257	0.531	1.833	2.723	1.633	N/A	1.426	-2.661	0.208	N/A	N/A	N/A
Extravasation of myeloid cells	N/A	N/A	2.789	N/A	3.102	2.414	N/A	3.256	3.25	3.403	N/A	N/A	N/A	N/A	N/A	N/A	N/A
Quantity of metal ion	2.572	N/A	N/A	1.004	N/A	2.544	0.796	2.045	2.834	1.922	N/A	1.568	-2.448	0.45	N/A	N/A	N/A
Leukopoiesis	N/A	N/A	2.255	N/A	2.141	2.78	2.052	4.907	3.294	0.692	N/A	N/A	N/A	N/A	N/A	N/A	N/A
Phagocytosis of bacteria	N/A	N/A	N/A	N/A	3.791	2.628	N/A	3.644	3.24	3.005	N/A	N/A	N/A	N/A	N/A	1.757	N/A
Response of neutrophils	N/A	N/A	N/A	1.502	3.056	3.466	N/A	3.195	3.02	2.965	N/A	N/A	N/A	N/A	N/A	0.856	N/A
Inflammation of gastrointestinal tract	N/A	N/A	0.3	N/A	-2.556	-2.784	-2.848	-1.937	-2.051	-1.362	N/A	-1.647	N/A	-2.403	-0.166	N/A	N/A
Vascularization of absolute anatomical region	N/A	1.476	2.435	1.102	2.305	2.385	1.054	2.894	N/A	2.387	N/A	N/A	N/A	N/A	0.894	1.113	N/A
Cytolysis	-0.886	N/A	N/A	N/A	3.182	2.309	1.632	2.697	3.196	2.4	N/A	N/A	1.728	N/A	N/A	N/A	N/A
Tyrosine phosphorylation	N/A	N/A	N/A	N/A	2.597	3.545	2.709	3.059	3.233	2.733	N/A	N/A	0.148	N/A	N/A	N/A	N/A
Cell rolling of granulocytes	N/A	N/A	0.721	N/A	2.564	1.842	2	2.571	2.903	2.742	N/A	N/A	N/A	N/A	1.446	1.223	N/A
Transmigration of phagocytes	N/A	N/A	2.78	N/A	1.57	2.173	0.97	2.595	2.82	2.395	N/A	N/A	N/A	N/A	2.021	-0.626	N/A
Arteriosclerosis	-0.793	N/A	N/A	N/A	1.962	3.052	0.236	N/A	3.438	2.771	N/A	1.183	0.82	0.925	2.639	N/A	N/A
Polarization of myeloid cells	N/A	N/A	1.403	N/A	2.789	1.973	N/A	3.116	3.469	3.255	N/A	N/A	N/A	N/A	N/A	1.716	N/A
Atherosclerotic lesion	N/A	N/A	1.094	N/A	1.405	2.214	1.295	2.164	3.128	2.171	N/A	N/A	0.985	N/A	2.144	0.905	-0.192
Hyperplasia of lymphoid organ	N/A	N/A	N/A	N/A	N/A	-4.347	-2.813	-4.113	N/A	-3.456	N/A	N/A	N/A	N/A	N/A	-2.887	N/A
Cell-cell contact	3.182	N/A	N/A	N/A	5.131	N/A	N/A	2.714	3.833	2.755	N/A	N/A	N/A	N/A	N/A	N/A	N/A
Parasitic Infection	N/A	N/A	N/A	-0.721	-2.64	-3.404	N/A	-3.218	-3.534	-3.111	N/A	-0.946	N/A	N/A	N/A	N/A	N/A
Hematopoiesis of mononuclear leukocytes	N/A	N/A	2.308	N/A	2.621	3.009	N/A	5.004	3.509	0.944	N/A	N/A	N/A	N/A	N/A	N/A	N/A
Interaction of T lymphocytes	N/A	N/A	N/A	N/A	3.867	3.644	N/A	4.195	3.929	1.734	N/A	N/A	N/A	N/A	N/A	N/A	N/A
Apoptosis	-4.032	-2.132	-2.592	N/A	-1.698	-1.523	N/A	-1.325	0.03	-0.569	N/A	N/A	-1.21	N/A	-1.316	N/A	0.928
Extravasation of cells	N/A	N/A	N/A	N/A	3.677	2.524	N/A	3.911	3.812	3.417	N/A	N/A	N/A	N/A	N/A	N/A	N/A
Abnormal morphology of cardiovascular system	0.514	0.684	-1.156	-2.113	-0.988	-0.497	-2.792	N/A	N/A	N/A	2.858	-1.045	2.181	-1.745	0.549	-0.091	N/A
Diabetes mellitus	-1.427	N/A	0.737	-0.391	1.155	1.619	0.529	2.07	2.391	1.751	N/A	2.312	-0.592	1.62	0.258	0.351	N/A
Inflammation of joint	0.892	N/A	2.489	0.669	1.219	2.071	1.019	2.736	0.714	1.945	N/A	0.659	0.616	0.611	0.151	1.378	N/A
Phagocytosis of neutrophils	N/A	N/A	N/A	N/A	2.953	3.387	1.516	3.39	3.109	2.62	N/A	N/A	N/A	N/A	N/A	N/A	N/A
Flux of ion	N/A	N/A	N/A	-0.112	2.273	2.304	0.548	3.003	2.952	1.991	N/A	1.795	-0.539	N/A	N/A	1.429	N/A
Bleeding	-0.927	N/A	N/A	-0.614	-2.983	-3.181	-1.332	N/A	N/A	-2.685	N/A	1.115	2.913	N/A	N/A	N/A	1.183
Glucose metabolism disorder	0.773	0.606	1.71	0.895	0.309	1.158	-0.201	1.441	1.259	0.673	0.625	0.983	2.405	0.756	-0.806	-2.04	-0.255
Response of lymphatic system cells	N/A	N/A	N/A	N/A	2.883	4.014	1.161	3.212	2.673	2.924	N/A	N/A	N/A	N/A	N/A	N/A	N/A
Recruitment of lymphocytes	N/A	N/A	2.112	N/A	2.867	2.487	N/A	3.615	2.929	2.801	N/A	N/A	N/A	N/A	N/A	N/A	N/A
Rheumatic Disease	N/A	N/A	2.489	0.669	1.331	2.057	0.991	2.816	0.842	1.821	N/A	0.819	0.555	0.748	0.151	1.52	N/A
Extravasation of leukocytes	N/A	N/A	N/A	N/A	3.393	2.5	N/A	3.68	3.539	3.675	N/A	N/A	N/A	N/A	N/A	N/A	N/A
Activation of granulocytes	N/A	N/A	N/A	-0.215	1.012	3.283	0.711	1.987	1.797	3.65	N/A	2.918	N/A	1.127	N/A	N/A	N/A
Activation of neuroglia	N/A	N/A	0.351	N/A	3.451	2.91	N/A	3.556	2.726	3.694	N/A	N/A	N/A	N/A	N/A	N/A	N/A
Stimulation of cells	N/A	N/A	N/A	N/A	2.278	3.701	0.958	2.801	1.846	2.789	N/A	0.921	-1.393	N/A	N/A	N/A	N/A
Sclerotic lesion	N/A	N/A	1.094	-0.277	1.405	2.214	N/A	2.164	3.128	2.171	N/A	N/A	0.985	N/A	2.144	0.905	-0.192
Necrosis	-5.135	-1.101	-2.356	N/A	-0.402	0.18	0.412	2.122	1.439	0.927	N/A	N/A	-0.07	N/A	-1.041	N/A	1.479
Inflammation of absolute anatomical region	-0.628	0.57	2.602	0.889	-1.467	-1.085	0.022	-0.057	-1.077	-0.39	N/A	-1.222	3.206	-0.546	-1.14	-1.76	N/A
Quantity of metal	3.324	N/A	N/A	0.934	1.503	2.416	0.266	1.587	N/A	2.17	-0.357	1.604	-2.073	0.404	N/A	N/A	N/A
Abnormal morphology of left ventricle	-0.391	N/A	N/A	-2.786	N/A	0.389	-2.653	N/A	N/A	N/A	2.923	-1.945	N/A	-1.956	1.134	2.433	N/A
Enlargement of left ventricle	-0.391	N/A	N/A	-2.786	N/A	0.389	-2.653	N/A	N/A	N/A	2.923	-1.945	N/A	-1.956	1.134	2.433	N/A
Chemotaxis of antigen presenting cells	N/A	N/A	1.522	N/A	2.58	2.819	N/A	3.452	2.302	2.058	N/A	N/A	N/A	N/A	1.868	N/A	N/A
Response of granulocytes	N/A	N/A	N/A	N/A	3.078	3.734	N/A	3.477	3.151	3.133	N/A	N/A	N/A	N/A	N/A	N/A	N/A
Cellular infiltration by macrophages	N/A	N/A	1.338	N/A	1.647	2.319	1.866	1.88	2.567	2.708	N/A	N/A	0.304	N/A	1.93	N/A	N/A
Mobilization of Ca2+	N/A	N/A	N/A	N/A	3.209	3.067	0.32	3.355	3.76	2.831	N/A	N/A	N/A	N/A	N/A	N/A	N/A
Interaction of blood platelets	N/A	N/A	N/A	N/A	N/A	3.713	2.619	2.772	4.093	3.214	N/A	N/A	N/A	N/A	N/A	N/A	N/A
Movement Disorders	N/A	1.821	0.583	-2.445	N/A	-2.051	N/A	N/A	N/A	N/A	N/A	N/A	3.585	2.14	-1.443	1.195	1.091
Quantity of mononuclear leukocytes	2.911	N/A	2.83	N/A	1.962	0.96	N/A	2.69	1.089	-0.77	N/A	1.581	N/A	N/A	-1.071	0.465	N/A
Contractility of muscle	2.092	N/A	N/A	2.494	N/A	N/A	3.091	N/A	N/A	N/A	-1.659	1.749	-1.836	2.877	N/A	0.503	N/A
Cell viability of phagocytes	N/A	N/A	N/A	N/A	2.487	2.222	2.045	3.421	3.042	3.036	N/A	N/A	N/A	N/A	N/A	N/A	N/A
Synthesis of eicosanoid	N/A	N/A	N/A	N/A	3.629	3.293	1.665	2.505	2.301	2.85	N/A	N/A	N/A	N/A	N/A	N/A	N/A
Activation of mononuclear leukocytes	N/A	N/A	1.122	N/A	3.455	1.696	0.943	2.811	2.655	0.921	N/A	2.145	N/A	N/A	N/A	-0.477	N/A
Antimicrobial response	N/A	N/A	N/A	N/A	3.087	2.186	1.029	4.237	3.087	2.513	N/A	N/A	N/A	N/A	N/A	N/A	N/A
Adhesion of endothelial cells	0.428	N/A	N/A	N/A	2.324	2.954	N/A	3.141	2.313	3.435	N/A	N/A	N/A	N/A	1.483	N/A	N/A
Cardiomyopathy	-0.777	0.78	-0.199	-0.629	-1.125	-0.234	-2.374	0.764	N/A	-0.645	2.283	-0.652	0.373	-0.887	1.315	-0.936	1.985
Immune response of tumor cell lines	N/A	N/A	N/A	N/A	N/A	4.01	2.746	3.602	3.178	N/A	N/A	N/A	N/A	N/A	N/A	2.416	N/A
Flux of Ca2+	N/A	N/A	N/A	0.423	2.273	2.292	0.132	2.874	2.815	1.986	N/A	1.328	-0.509	N/A	N/A	1.289	N/A
Transmigration of mononuclear leukocytes	N/A	N/A	N/A	N/A	1.463	3.239	N/A	3.389	3.242	2.826	N/A	N/A	N/A	N/A	1.723	N/A	N/A
Proliferation of immune cells	0.074	N/A	1.91	N/A	2.059	2.559	-0.215	3.313	2.496	0.328	N/A	2.592	N/A	N/A	N/A	-0.306	N/A
Abnormality of heart ventricle	-1.386	-0.668	-0.844	-0.896	-0.918	-1.188	-1.352	N/A	0.756	0.064	2.821	-0.759	2.08	0.007	2.066	N/A	N/A
Disease of retina	-1.08	N/A	N/A	0.857	1.712	2.022	1.209	2.316	1.893	1.878	N/A	N/A	N/A	1.274	1.053	0.509	N/A
Viral Infection	5.511	2.265	0.34	N/A	N/A	N/A	N/A	1.207	1.267	2.551	N/A	N/A	N/A	N/A	-2.475	N/A	N/A
Cell rolling of neutrophils	N/A	N/A	0.721	N/A	2.218	1.957	1.342	2.548	2.538	2.37	N/A	N/A	N/A	N/A	1.09	0.818	N/A
Quantity of leukocytes	1.33	N/A	3.68	N/A	1.911	1.216	-0.34	2.962	1.665	-0.281	N/A	1.533	N/A	N/A	-0.5	0.166	N/A
Adhesion of T lymphocytes	N/A	N/A	N/A	N/A	3.709	3.639	N/A	2.854	3.118	2.259	N/A	N/A	N/A	N/A	N/A	N/A	N/A
Antibody response	N/A	N/A	1.532	N/A	2.554	2.521	N/A	3.222	1.607	2.313	N/A	1.807	N/A	N/A	N/A	N/A	N/A
Lymphopoiesis	N/A	N/A	2.325	N/A	2.1	2.755	N/A	4.775	3.153	0.413	N/A	N/A	N/A	N/A	N/A	N/A	N/A
Quantity of lymphocytes	2.707	N/A	2.875	N/A	2.099	1.006	-0.45	2.625	0.912	-0.991	N/A	N/A	N/A	N/A	-1.097	0.741	N/A
Metastatic solid tumor	0.827	N/A	2.133	N/A	3.149	3.196	N/A	1.838	1.679	N/A	N/A	-0.274	0.538	-0.472	1.304	N/A	N/A
Metabolism of eicosanoid	N/A	N/A	N/A	N/A	3.744	3.293	1.22	1.986	2.301	2.851	N/A	N/A	N/A	N/A	N/A	N/A	N/A
Advanced malignant solid tumor	0.653	0.505	2.133	N/A	3.149	3.196	N/A	1.838	1.679	N/A	N/A	-0.274	N/A	-0.644	1.304	N/A	N/A
Quantity of blood cells	1.371	N/A	3.644	N/A	1.943	1.255	-0.276	3.303	1.19	-0.177	N/A	N/A	1.497	N/A	-0.671	0.048	N/A
Activation of microglia	N/A	N/A	0.593	N/A	3.155	2.714	N/A	3.236	2.016	3.634	N/A	N/A	N/A	N/A	N/A	N/A	N/A
Proliferation of smooth muscle cells	N/A	2.101	N/A	N/A	2.581	3.813	N/A	N/A	2.046	2.742	N/A	N/A	2.061	N/A	N/A	N/A	N/A
Quantity of connective tissue	0.937	2.211	0.764	N/A	1.641	2.605	N/A	2.054	N/A	3.167	N/A	N/A	N/A	N/A	-0.037	1.914	N/A
Abnormal morphology of mediastinum	0.337	0.688	-0.852	-2.178	N/A	N/A	-2.792	N/A	N/A	N/A	2.709	-1.045	2.049	-1.873	0.532	-0.269	N/A
Phagocytosis by bone marrow-derived macrophages	N/A	N/A	N/A	N/A	2.546	2.561	1.265	2.138	2.768	2.727	N/A	N/A	N/A	N/A	N/A	1.316	N/A
Immune response of lymphocytes	N/A	N/A	N/A	N/A	2.205	3.567	1.316	3.082	2.225	2.922	N/A	N/A	N/A	N/A	N/A	N/A	N/A
Acute disease	1.046	N/A	2.471	1.185	1.27	3.347	1.066	N/A	N/A	N/A	0.52	1.057	1.208	1.504	N/A	0.625	N/A
Enlargement of heart	0.528	0.821	-1.013	-1.961	N/A	N/A	-2.573	N/A	N/A	N/A	2.809	-0.929	1.726	-1.947	0.63	0.317	N/A
Oxidation of lipid	0.871	-1.783	-2.856	-1.589	N/A	N/A	N/A	N/A	N/A	N/A	N/A	N/A	-3.274	N/A	0.981	2.568	-1.245
Cell movement of hematopoietic progenitor cells	N/A	N/A	N/A	N/A	1.161	3.363	1.937	3.214	2.74	2.657	N/A	N/A	N/A	N/A	N/A	N/A	N/A
Damage of lung	N/A	N/A	N/A	1.923	1.545	1.77	N/A	2.83	2.315	2.062	N/A	1.23	1.389	N/A	N/A	N/A	N/A
Damage of kidney	N/A	N/A	N/A	N/A	2.579	3.078	0.304	2.003	3.448	2.582	N/A	N/A	0.598	-0.413	N/A	N/A	N/A
Cell movement of progenitor cells	N/A	N/A	N/A	N/A	0.908	3.63	2.178	3.35	2.592	2.3	N/A	N/A	N/A	N/A	N/A	N/A	N/A
Polarization of phagocytes	N/A	N/A	1.583	N/A	2.789	2.145	N/A	3.244	3.469	N/A	N/A	N/A	N/A	N/A	N/A	1.716	N/A
Quantity of lymphatic system cells	2.535	N/A	2.868	N/A	2.171	1.192	-0.373	2.353	1.076	-0.817	N/A	N/A	N/A	N/A	-1.02	0.473	N/A
Abnormal morphology of heart ventricle	-1.094	N/A	N/A	-1.858	N/A	-0.269	-2.124	N/A	N/A	N/A	2.732	-1.018	1.394	-0.683	1.521	2.157	N/A
Enlargement of heart ventricle	-1.094	N/A	N/A	-1.571	N/A	-0.221	-2.124	N/A	N/A	N/A	2.732	-0.874	1.156	-1.135	1.521	2.395	N/A
Proliferation of blood cells	0.192	N/A	1.491	N/A	1.943	2.608	-0.005	3.016	2.537	0.302	N/A	2.603	N/A	N/A	N/A	-0.101	N/A
Immune response of T lymphocytes	N/A	N/A	N/A	N/A	1.883	3.045	1.492	3.041	2.398	2.852	N/A	N/A	-0.05	N/A	N/A	N/A	N/A
Size of atherosclerotic lesion	N/A	N/A	1.747	N/A	0.991	N/A	N/A	1.82	3.355	2.443	N/A	N/A	1.369	N/A	2.546	N/A	0.391
Cytotoxicity of lymphatic system cells	N/A	N/A	N/A	N/A	3.351	2.886	N/A	3.564	2.737	1.473	N/A	N/A	N/A	N/A	0.645	N/A	N/A
Quantity of phagocytes	N/A	N/A	3	N/A	0.851	0.925	0.619	1.941	1.857	0.764	N/A	1.961	N/A	N/A	-0.336	-0.206	2.18
Abnormal morphology of thoracic cavity	0.258	1.005	-0.245	-2.005	-0.145	-0.152	-2.401	N/A	N/A	N/A	2.813	-1.045	2.114	-1.808	0.545	0.087	N/A
Peripheral vascular disease	-2.042	N/A	-0.346	0.596	-0.641	0.05	1.391	1.37	1.346	0.651	N/A	N/A	2.407	N/A	-1.709	1.976	N/A
Cell viability of lymphatic system cells	N/A	N/A	N/A	N/A	N/A	2.653	2.358	4.189	2.753	2.57	N/A	N/A	N/A	N/A	N/A	N/A	N/A
Proliferation of lymphatic system cells	0.566	N/A	1.675	N/A	2.085	2.337	-0.582	2.598	1.926	-0.056	N/A	2.214	N/A	N/A	N/A	-0.449	N/A
Cell movement of hematopoietic cells	N/A	N/A	N/A	N/A	1.532	3.738	N/A	3.35	2.898	2.95	N/A	N/A	N/A	N/A	N/A	N/A	N/A
Hypertrophy of heart	1.035	0.683	N/A	-1.478	N/A	-0.924	-2.508	N/A	N/A	N/A	3.156	-0.639	1.491	-1.516	0.428	0.583	N/A
Vascularization of eye	N/A	1.707	N/A	0.867	2.087	1.793	N/A	2.52	1.067	1.761	N/A	N/A	N/A	N/A	0.355	1.349	-0.889
Lung injury	N/A	N/A	N/A	1.606	1.77	1.89	N/A	3.002	2.091	1.672	N/A	0.882	1.476	N/A	N/A	N/A	N/A
Cancer of cells	4.28	N/A	N/A	2.084	2.738	N/A	N/A	N/A	N/A	N/A	-0.36	N/A	N/A	-0.141	2.535	2.2	N/A
Respiratory burst	N/A	N/A	N/A	1.547	1.95	2.088	0.977	2.167	2.065	2.409	N/A	N/A	N/A	N/A	N/A	1.129	N/A
Cytotoxicity of lymphocytes	N/A	N/A	N/A	N/A	3.219	2.961	N/A	3.756	2.836	1.511	N/A	N/A	N/A	N/A	N/A	N/A	N/A
Systemic autoimmune syndrome	-1.4	N/A	1.58	N/A	1.157	1.256	0.645	0.895	1.714	0.941	N/A	1.27	N/A	1.663	-0.783	-0.963	N/A
Abnormal morphology of thorax	0.258	0.879	N/A	-2.005	-0.145	-0.152	-2.401	N/A	N/A	N/A	2.813	-1.045	2.114	-1.808	0.545	0.087	N/A
Adhesion of vascular endothelial cells	N/A	N/A	N/A	N/A	2.312	2.624	N/A	3.335	2.185	2.413	N/A	N/A	N/A	N/A	1.347	N/A	N/A
Maturation of leukocytes	N/A	N/A	N/A	N/A	3.342	3.071	1.138	3.317	1.878	1.456	N/A	N/A	N/A	N/A	N/A	N/A	N/A
Differentiation of connective tissue cells	N/A	0.704	-0.066	N/A	2.259	2.213	N/A	0.788	2.561	1.437	N/A	N/A	N/A	N/A	1.97	2.201	N/A
Cell transformation	4.555	N/A	3.763	2.077	N/A	N/A	N/A	N/A	N/A	N/A	N/A	N/A	N/A	-0.143	1.84	1.783	N/A
Migration of tumor cells	N/A	N/A	N/A	N/A	2.322	2.956	1.096	2.356	2.379	2.865	N/A	N/A	N/A	0.183	N/A	N/A	N/A
Mechanical allodynia behavior	N/A	N/A	N/A	0.47	2.362	1.983	1.383	N/A	2.839	3.036	N/A	-0.397	N/A	N/A	N/A	1.658	N/A
Activation of connective tissue cells	N/A	N/A	2.529	N/A	2.292	1.643	1.338	2.04	N/A	2.973	N/A	N/A	N/A	N/A	1.233	N/A	N/A
Adhesion of lymphatic system cells	N/A	N/A	3.025	N/A	4.358	N/A	N/A	N/A	3.588	3.062	N/A	N/A	N/A	N/A	N/A	N/A	N/A
Ion homeostasis of cells	0.604	N/A	N/A	0.223	N/A	2.234	0.449	3.054	3.009	1.829	N/A	1.627	-0.167	0.826	N/A	N/A	N/A
Neoplasia of cells	4.027	N/A	3.279	2.401	N/A	N/A	N/A	N/A	N/A	N/A	-0.332	N/A	N/A	-0.407	1.84	1.699	N/A
Cell viability of myeloid cells	N/A	N/A	N/A	N/A	2.34	1.788	1.588	2.815	2.598	2.345	N/A	N/A	N/A	N/A	N/A	-0.486	N/A
Cytotoxicity of natural killer cells	N/A	N/A	N/A	N/A	2.897	2.857	1.091	2.775	2.391	1.942	N/A	N/A	N/A	N/A	N/A	N/A	N/A
Abnormal morphology of mononuclear leukocytes	N/A	N/A	N/A	N/A	N/A	-1.507	-2.395	-2.808	-2.651	-0.116	N/A	-1.777	-2.682	N/A	N/A	N/A	N/A
Infection by RNA virus	4.061	N/A	0.604	N/A	N/A	N/A	N/A	1.652	1.339	2.889	N/A	N/A	-1.768	N/A	-1.622	N/A	N/A
Proliferation of lymphocytes	0.294	N/A	1.733	N/A	1.878	2.16	-0.283	2.864	1.846	-0.043	N/A	2.414	N/A	N/A	N/A	-0.417	N/A
Migration of dendritic cells	N/A	N/A	1.675	N/A	1.069	2.347	1.532	2.862	2.282	2.109	N/A	N/A	N/A	N/A	N/A	N/A	N/A
Cell movement of tumor cells	N/A	N/A	N/A	N/A	2.417	3.364	N/A	2.388	2.569	3.116	N/A	N/A	N/A	N/A	N/A	N/A	N/A
Response of leukemia cell lines	N/A	N/A	N/A	N/A	N/A	2.9	1.929	2.734	2.551	2.206	N/A	N/A	N/A	N/A	N/A	1.48	N/A
Homeostasis of leukocytes	N/A	N/A	N/A	N/A	N/A	2.902	2.315	4.926	3.218	0.427	N/A	N/A	N/A	N/A	N/A	N/A	N/A
Shape change of blood cells	N/A	N/A	N/A	N/A	2.647	3.024	N/A	2.595	2.677	2.807	N/A	N/A	N/A	N/A	N/A	N/A	N/A
Homeostasis of blood cells	N/A	N/A	N/A	N/A	N/A	2.901	2.273	4.927	3.218	0.425	N/A	N/A	N/A	N/A	N/A	N/A	N/A
Abnormal morphology of heart	0.423	0.809	-0.904	-2.178	N/A	N/A	-2.792	N/A	N/A	N/A	2.858	-1.193	N/A	-1.873	0.538	-0.093	N/A
Abnormal morphology of leukocytes	N/A	N/A	1.234	N/A	-1.478	-1.378	-2.395	-2.222	-2.653	-0.348	N/A	-1.936	N/A	N/A	N/A	N/A	N/A
Enteritis	N/A	N/A	0.606	N/A	-2.636	-2.162	-2.742	-1.546	-1.693	-0.919	N/A	-1.248	N/A	N/A	-0.004	N/A	N/A
Formation of extracellular trap	N/A	N/A	N/A	2.181	2.572	2.894	N/A	N/A	2.628	3.243	N/A	N/A	N/A	N/A	N/A	N/A	N/A
Formation of neutrophil extracellular trap	N/A	N/A	N/A	2.181	2.572	2.748	1.664	N/A	2.628	N/A	N/A	N/A	N/A	N/A	1.692	N/A	N/A
Left ventricular dysfunction	0.021	-0.128	0.371	-2.088	-0.49	-0.707	-2.035	N/A	N/A	0.045	2.601	-2.012	-0.35	-1.512	1.116	N/A	N/A
Oxidation of fatty acid	0.537	-1.291	-2.689	-1.62	N/A	N/A	N/A	N/A	N/A	N/A	N/A	N/A	-3.584	N/A	1.461	2.229	N/A
Binding of endothelial cells	0.386	N/A	N/A	N/A	1.758	2.709	N/A	2.238	2.061	2.858	N/A	N/A	N/A	N/A	1.385	N/A	N/A
Degranulation	N/A	N/A	N/A	N/A	3.069	2.542	1.109	2.137	2.465	2.032	N/A	N/A	N/A	N/A	N/A	N/A	N/A
Degranulation of cells	N/A	N/A	N/A	N/A	2.867	2.448	0.953	2.081	2.358	1.924	N/A	N/A	N/A	N/A	0.713	N/A	N/A
Chemotaxis of macrophages	N/A	N/A	N/A	N/A	2.099	2.596	N/A	2.504	2.177	2.251	N/A	N/A	N/A	N/A	1.709	N/A	N/A
Binding of T lymphocytes	N/A	N/A	N/A	N/A	N/A	3.565	N/A	3.722	3.8	2.243	N/A	N/A	N/A	N/A	N/A	N/A	N/A
Cell viability of mononuclear leukocytes	N/A	N/A	N/A	N/A	N/A	2.327	2.424	3.988	2.481	2.096	N/A	N/A	N/A	N/A	N/A	N/A	N/A
Proliferation of muscle cells	N/A	N/A	N/A	N/A	3.32	4.498	N/A	N/A	N/A	3.215	N/A	N/A	2.264	N/A	N/A	N/A	N/A
Cellular infiltration by mononuclear leukocytes	N/A	N/A	N/A	N/A	1.015	2.567	0.544	1.416	2.364	1.322	N/A	1.628	-0.418	N/A	2.013	N/A	N/A
Internalization of bacteria	N/A	N/A	N/A	N/A	N/A	2.579	N/A	3.555	2.977	2.764	N/A	N/A	N/A	N/A	N/A	1.394	N/A
Left ventricular heart disease	-0.335	-0.371	-0.095	-1.699	-0.482	-0.44	-2.052	N/A	-0.332	-0.067	2.782	-1.798	-0.258	-1.217	1.34	N/A	N/A
Abnormality of left ventricle	-0.335	-0.371	-0.095	-1.699	-0.482	-0.44	-2.052	N/A	-0.332	-0.067	2.782	-1.798	-0.258	-1.217	1.34	N/A	N/A
Migration of tumor cell lines	5.702	3.462	2.498	N/A	N/A	N/A	N/A	N/A	N/A	N/A	N/A	N/A	N/A	N/A	0.997	N/A	0.601
Size of body	4.114	N/A	0.079	1.763	N/A	N/A	3.395	N/A	N/A	N/A	N/A	N/A	N/A	-2.043	1.852	N/A	N/A
Activation of neutrophils	N/A	N/A	N/A	-0.264	0.537	2.531	0	1.685	1.138	3.12	N/A	2.745	N/A	1.201	N/A	N/A	N/A
Cell tethering or rolling of leukocytes	N/A	N/A	-1.16	N/A	2.311	1.567	0.9	2.498	2.382	1.857	N/A	N/A	N/A	N/A	N/A	0.506	N/A
Hypertrophy	1.304	0.718	N/A	N/A	N/A	-0.245	-3.182	N/A	N/A	N/A	3.442	-0.933	N/A	-1.963	0.525	-0.853	N/A
Differentiation of phagocytes	N/A	N/A	1.712	N/A	1.983	2.334	N/A	2.29	2.321	2.509	N/A	N/A	N/A	N/A	N/A	N/A	N/A
Degranulation of myeloid cells	N/A	N/A	N/A	N/A	2.928	2.551	0.741	2.279	2.699	1.926	N/A	N/A	N/A	N/A	N/A	N/A	N/A
Advanced extracranial solid tumor	-0.191	-0.082	2.118	N/A	2.681	2.448	N/A	1.933	1.811	N/A	N/A	-0.444	N/A	-0.334	1.08	N/A	N/A
Size of vascular lesion	N/A	N/A	0.954	N/A	1.257	N/A	N/A	1.573	3.183	2.338	N/A	N/A	1.376	N/A	2.422	N/A	N/A
Uptake of cells	N/A	N/A	N/A	N/A	2.247	2.924	N/A	2.774	2.66	2.496	N/A	N/A	N/A	N/A	N/A	N/A	N/A
Phagocytosis of granulocytes	N/A	N/A	N/A	N/A	N/A	3.53	N/A	3.533	3.245	2.775	N/A	N/A	N/A	N/A	N/A	N/A	N/A
Chemotaxis of mononuclear leukocytes	N/A	N/A	N/A	N/A	0.881	3.179	N/A	3.378	3.219	2.404	N/A	N/A	N/A	N/A	N/A	N/A	N/A
Cell proliferation of tumor cell lines	6.336	4.048	2.102	N/A	N/A	N/A	N/A	N/A	N/A	N/A	N/A	N/A	N/A	N/A	-0.575	N/A	N/A
Growth of bacteria	N/A	N/A	N/A	N/A	-1.735	N/A	-1.915	-2.465	-2.664	-2.74	N/A	N/A	N/A	N/A	N/A	-1.495	N/A
Recruitment of T lymphocytes	N/A	N/A	1.686	N/A	2.142	1.602	N/A	2.829	2.289	2.452	N/A	N/A	N/A	N/A	N/A	N/A	N/A
Differentiation of macrophages	N/A	N/A	2.156	N/A	1.72	2.793	N/A	2.142	1.769	2.402	N/A	N/A	N/A	N/A	N/A	N/A	N/A
Arterial lesion	N/A	N/A	0.753	-0.238	0.964	1.376	0.538	1.382	2.704	1.921	N/A	N/A	0.977	-0.154	1.78	N/A	-0.192
Metastasis of cells	4.161	2.51	N/A	N/A	3.97	N/A	N/A	N/A	N/A	N/A	N/A	N/A	N/A	N/A	2.31	N/A	N/A
Degranulation of phagocytes	N/A	N/A	N/A	N/A	2.806	2.589	0.558	2.148	2.779	2.058	N/A	N/A	N/A	N/A	N/A	N/A	N/A
Activation of lymphocytes	N/A	N/A	N/A	N/A	3.01	1.595	0.49	2.632	2.157	0.512	N/A	1.896	N/A	N/A	N/A	-0.622	N/A
Cell movement of PBMCs	N/A	N/A	N/A	N/A	1.36	2.796	N/A	2.26	2.685	2.254	N/A	N/A	N/A	N/A	1.541	N/A	N/A
Transport of lipid	0.526	N/A	0.574	-0.775	N/A	N/A	1.562	N/A	1.403	N/A	N/A	N/A	-3.337	N/A	2.633	2.083	N/A
Valvulopathy	N/A	N/A	N/A	-1.987	-2.407	-2.425	N/A	N/A	-0.883	-1.987	N/A	N/A	-0.017	1.413	1.747	N/A	N/A
Microtubule dynamics	3.421	1.615	N/A	N/A	N/A	N/A	N/A	N/A	N/A	N/A	N/A	N/A	-4.125	N/A	-1.49	-2.18	N/A
Chemotaxis of lymphatic system cells	N/A	N/A	N/A	N/A	1.252	2.508	N/A	3.483	3.373	2.172	N/A	N/A	N/A	N/A	N/A	N/A	N/A
T cell response	N/A	N/A	N/A	N/A	2.299	3.384	N/A	2.181	2.23	2.658	N/A	N/A	N/A	N/A	N/A	N/A	N/A
Influx of neutrophils	N/A	N/A	1.034	1.912	2.563	1.29	N/A	1.625	0.84	1.32	N/A	2.157	N/A	N/A	N/A	N/A	N/A
Cell movement of carcinoma cell lines	5.263	3.293	3.394	N/A	N/A	N/A	N/A	N/A	N/A	N/A	N/A	N/A	N/A	N/A	-0.722	N/A	N/A
Cancer	2.354	3.207	3.302	N/A	N/A	N/A	N/A	N/A	N/A	N/A	0.283	N/A	N/A	N/A	2.189	1.283	N/A
Hereditary connective tissue disorder	-2.243	N/A	-2.425	N/A	-3.209	-2.135	N/A	N/A	N/A	N/A	N/A	N/A	N/A	N/A	-2.591	N/A	N/A
Attachment of blood cells	N/A	N/A	N/A	N/A	3.13	N/A	1.98	N/A	2.971	2.8	N/A	N/A	N/A	N/A	N/A	1.698	N/A
Cellular infiltration by lymphocytes	N/A	N/A	N/A	N/A	0.723	2.664	0.265	1.396	1.822	1.348	N/A	2.413	N/A	N/A	1.92	N/A	N/A
Non-malignant disorder	-0.099	-0.252	1.026	-0.412	-2.819	-2.904	0.191	-1.25	N/A	-1.017	N/A	0.132	1.467	-0.678	0.29	N/A	N/A
Insulin-dependent diabetes mellitus	N/A	N/A	0.842	N/A	1.342	1.31	1.067	1.44	2.078	0.732	N/A	1.609	N/A	2.064	N/A	N/A	N/A
Antigen presentation	N/A	N/A	1.675	N/A	1.195	2.961	N/A	2.158	1.671	2.607	N/A	N/A	N/A	N/A	-0.206	N/A	N/A
Cell movement of cancer cells	N/A	N/A	N/A	N/A	2.408	3.226	N/A	1.918	1.983	2.923	N/A	N/A	N/A	N/A	N/A	N/A	N/A
Apoptosis of leukocytes	N/A	N/A	-1.858	N/A	-1.199	-0.541	-0.943	0.505	-0.981	0.759	N/A	0.28	-2.321	N/A	-2.533	-0.496	N/A
Dysfunction of heart	0.733	-0.492	0.122	-1.551	N/A	-0.16	-2.263	N/A	N/A	0.767	2.916	N/A	-0.752	-1.595	1.041	N/A	N/A
Phosphorylation of L-tyrosine	N/A	N/A	N/A	N/A	3.361	N/A	N/A	3.85	3.411	N/A	N/A	N/A	N/A	N/A	N/A	1.698	N/A
Shape change of leukocytes	N/A	N/A	N/A	N/A	2.314	2.517	N/A	2.825	2.043	2.571	N/A	N/A	N/A	N/A	N/A	N/A	N/A
Release of superoxide	N/A	N/A	N/A	2.214	N/A	N/A	2	2.625	2.626	2.793	N/A	N/A	N/A	N/A	N/A	N/A	N/A
Shape change of myeloid cells	N/A	N/A	N/A	N/A	1.811	2.39	N/A	3.228	2.563	2.266	N/A	N/A	N/A	N/A	N/A	N/A	N/A
Accumulation of myeloid cells	N/A	N/A	1.748	N/A	2.062	2.12	-0.706	0.689	1.446	1.981	N/A	1.501	N/A	N/A	N/A	N/A	N/A
Development of body trunk	1.828	N/A	N/A	0.986	2.433	2.194	0.55	N/A	N/A	-0.088	-0.875	-0.422	0.865	-0.509	1.208	N/A	0.29
Cardiac lesion	1.437	2.022	1.181	-0.311	N/A	0.625	-1.613	N/A	N/A	N/A	1.696	-0.589	0.358	-1.326	1.082	N/A	N/A
Immediate hypersensitivity	1.765	N/A	-0.426	N/A	1.334	2.491	N/A	1.456	2.517	1.514	N/A	N/A	N/A	N/A	0.714	N/A	N/A
Attachment of myeloid cells	N/A	N/A	2.2	N/A	2.449	2.646	N/A	N/A	2.449	2.449	N/A	N/A	N/A	N/A	N/A	N/A	N/A
Binding of macrophages	N/A	N/A	N/A	N/A	1.453	2.605	1.446	1.373	1.586	1.607	N/A	N/A	N/A	N/A	N/A	2.079	N/A
Attachment of cells	1.473	N/A	0.069	N/A	3.704	N/A	0.761	N/A	2.378	N/A	N/A	N/A	N/A	N/A	2.168	1.591	N/A
Development of neurons	3.159	N/A	N/A	3.094	N/A	N/A	N/A	N/A	N/A	N/A	N/A	N/A	-2.551	-3.334	N/A	N/A	N/A
Function of muscle	1.492	N/A	N/A	2.696	N/A	N/A	1.198	N/A	N/A	N/A	-1.1	1.586	-1.33	1.858	-0.226	0.651	N/A
Development of neural cells	3.002	N/A	N/A	2.996	N/A	N/A	N/A	N/A	N/A	N/A	N/A	N/A	-2.811	-3.298	N/A	N/A	N/A
Innate immune response	N/A	N/A	N/A	N/A	N/A	2.488	0.928	3.147	2.039	2.732	N/A	N/A	N/A	N/A	0.745	N/A	N/A
Intrinsic cardiomyopathy	-0.765	0.35	-1.346	-1.693	N/A	N/A	-2.038	N/A	N/A	N/A	0.824	-1.141	1.404	-1.858	0.594	-0.062	N/A
Adhesion of blood platelets	N/A	N/A	N/A	N/A	2.447	3.244	N/A	2.667	3.666	N/A	N/A	N/A	N/A	N/A	N/A	N/A	N/A
Cell spreading	2.79	N/A	N/A	N/A	3.248	3.704	N/A	2.269	N/A	N/A	N/A	N/A	N/A	N/A	N/A	N/A	N/A
Activation of lymphatic system cells	N/A	N/A	N/A	N/A	2.906	1.438	0.395	2.46	1.979	0.378	N/A	1.633	N/A	N/A	N/A	-0.802	N/A
Gastroenteritis	N/A	N/A	0.649	N/A	-2.49	-2.241	-2.373	-1.513	-1.82	-0.897	N/A	N/A	N/A	N/A	-0.004	N/A	N/A
Hematopoiesis of phagocytes	N/A	N/A	N/A	N/A	2.255	1.768	N/A	2.075	3.089	2.785	N/A	N/A	N/A	N/A	N/A	N/A	N/A
Proliferation of mononuclear leukocytes	0.21	N/A	1.879	N/A	1.917	2.101	-0.398	2.942	1.913	-0.027	N/A	N/A	N/A	N/A	N/A	-0.566	N/A
Abnormal morphology of B lymphocytes	N/A	N/A	N/A	N/A	N/A	-1.298	N/A	-2.92	-2.216	-1.841	N/A	-2.007	N/A	N/A	N/A	-1.664	N/A
Coagulation of blood	-0.666	N/A	N/A	N/A	2.52	N/A	N/A	N/A	3.913	3.648	N/A	N/A	-0.226	N/A	0.852	N/A	-0.113
Cell-mediated response	N/A	N/A	N/A	N/A	2.076	2.33	0.803	2.997	1.912	1.771	N/A	N/A	N/A	N/A	N/A	N/A	N/A
Transport of molecule	1.56	N/A	N/A	0.184	N/A	N/A	1.406	N/A	N/A	N/A	N/A	N/A	-4.004	N/A	1.209	2.529	-0.959
Influx of phagocytes	N/A	N/A	1.376	N/A	2.751	1.865	1.067	1.935	1.196	1.62	N/A	N/A	N/A	N/A	N/A	N/A	N/A
Monocytopoiesis	N/A	N/A	N/A	N/A	2.201	2.018	N/A	1.971	2.625	2.975	N/A	N/A	N/A	N/A	N/A	N/A	N/A
Differentiation of antigen presenting cells	N/A	N/A	N/A	N/A	1.665	2.668	N/A	2.028	2.699	2.721	N/A	N/A	N/A	N/A	N/A	N/A	N/A
Cell death of tumor cell lines	-4.838	-1.421	-2.046	N/A	N/A	N/A	N/A	N/A	N/A	N/A	N/A	N/A	-1.391	N/A	-0.948	N/A	1.118
Vascular lesion	N/A	N/A	N/A	N/A	1.163	1.554	0.741	1.438	2.742	2.126	N/A	N/A	0.615	N/A	1.18	N/A	0.179
Proliferation of B lymphocytes	N/A	N/A	0.701	N/A	1.85	1.825	-1.123	1.415	1.801	0.786	N/A	1.534	N/A	N/A	N/A	-0.687	N/A
Cell movement of blood cells	2.66	N/A	N/A	N/A	N/A	N/A	N/A	6.984	N/A	N/A	N/A	N/A	N/A	2.077	N/A	N/A	N/A
Extravasation of phagocytes	N/A	N/A	N/A	N/A	2.941	2.236	N/A	N/A	3.25	3.257	N/A	N/A	N/A	N/A	N/A	N/A	N/A
Cell spreading of blood cells	N/A	N/A	N/A	N/A	2.16	2.777	0.346	1.949	2.12	2.324	N/A	N/A	N/A	N/A	N/A	N/A	N/A
Accumulation of macrophages	N/A	N/A	1.384	N/A	1.705	1.657	-0.699	1.603	1.575	2.125	N/A	N/A	N/A	N/A	0.901	N/A	N/A
Abnormality of large intestine	N/A	N/A	1.403	N/A	-1.988	-1.002	N/A	-0.693	-1.036	0.091	N/A	-2.162	N/A	-2.959	0.292	N/A	N/A
Adhesion of leukemia cell lines	N/A	N/A	1.356	N/A	2.543	3.283	N/A	2.222	N/A	2.125	N/A	N/A	N/A	N/A	N/A	N/A	N/A
Breast or ovarian neoplasm	0.785	2.235	1.707	N/A	1.956	N/A	N/A	N/A	N/A	N/A	N/A	2.02	N/A	1.647	1.178	N/A	N/A
Quantity of myeloid cells	-1.1	N/A	2.053	N/A	0.819	0.329	0.871	1.103	0.565	0.063	N/A	N/A	1.275	N/A	-0.335	-0.794	2.204
Binding of antigen presenting cells	N/A	N/A	N/A	N/A	2.146	2.538	1.976	2.04	1.248	1.542	N/A	N/A	N/A	N/A	N/A	N/A	N/A
Apoptosis of blood cells	N/A	N/A	-1.818	N/A	-1.21	-0.677	-0.389	0.487	-1.075	0.604	N/A	N/A	-2.426	N/A	-2.605	-0.196	N/A
Familial cardiovascular disease	-1.982	N/A	N/A	N/A	-2.219	N/A	N/A	N/A	N/A	N/A	1.982	1.387	-1.446	1	N/A	-1.455	N/A
Binding of vascular endothelial cells	0.466	N/A	N/A	1.589	1.576	2.19	N/A	2.543	1.845	N/A	N/A	N/A	N/A	N/A	1.258	N/A	N/A
Hypertrophy of left ventricle	N/A	N/A	N/A	-2.779	N/A	N/A	-2.595	N/A	N/A	N/A	2.779	-1.597	N/A	-1.71	N/A	N/A	N/A
Amyloidosis	-0.701	N/A	N/A	N/A	-1.067	-1.876	N/A	-2.219	-1.067	-0.943	N/A	N/A	1.944	N/A	-1.625	N/A	N/A
Activation of lymphoid cells	N/A	N/A	N/A	N/A	3.098	1.678	0.64	2.71	2.241	0.596	N/A	N/A	N/A	N/A	N/A	-0.474	N/A
Activation of dendritic cells	N/A	N/A	N/A	N/A	2.789	2.491	N/A	1.957	1.329	2.846	N/A	N/A	N/A	N/A	N/A	N/A	N/A
Degranulation of granulocytes	N/A	N/A	N/A	N/A	2.178	1.97	N/A	2.804	2.203	2.23	N/A	N/A	N/A	N/A	N/A	N/A	N/A
Phagocytosis of tumor cell lines	N/A	N/A	N/A	N/A	N/A	3.783	N/A	2.882	2.731	N/A	N/A	N/A	N/A	N/A	N/A	1.938	N/A
Transmigration of myeloid cells	N/A	N/A	N/A	N/A	1.77	1.419	0.24	1.614	2.385	2.231	N/A	N/A	N/A	N/A	0.718	-0.899	N/A
Differentiation of T lymphocytes	N/A	N/A	N/A	N/A	N/A	2.54	N/A	4.364	2.382	1.043	N/A	N/A	0.946	N/A	N/A	N/A	N/A
Response of tumor cell lines	N/A	N/A	1.19	N/A	N/A	N/A	2.466	3.205	2.932	N/A	N/A	N/A	N/A	N/A	N/A	1.473	N/A
Immune mediated inflammatory disease	-0.365	1.961	0.933	N/A	-0.135	-0.444	0.774	0.346	0.509	0.034	N/A	0.032	2.075	N/A	-1.172	-2.48	N/A
Abnormal morphology of lymphocytes	N/A	N/A	N/A	N/A	N/A	-1.507	-2.395	-2.808	-2.651	-0.116	N/A	-1.777	N/A	N/A	N/A	N/A	N/A
Migration of carcinoma cell lines	5.221	3.086	2.94	N/A	N/A	N/A	N/A	N/A	N/A	N/A	N/A	N/A	N/A	N/A	N/A	N/A	N/A
Mammary tumor	0.846	2.157	1.462	0.612	1.973	N/A	N/A	N/A	N/A	N/A	N/A	N/A	N/A	1.498	1.044	N/A	1.639
Glomerulonephritis	N/A	N/A	-0.881	N/A	-1.82	-1.692	N/A	-2.011	-2.249	-2.559	N/A	N/A	N/A	N/A	N/A	N/A	N/A
Ventricular hypertrophy	N/A	N/A	N/A	-1.187	N/A	N/A	-1.969	N/A	N/A	N/A	2.491	-0.492	1.902	-0.754	N/A	2.395	N/A
Cell viability of B lymphocytes	N/A	N/A	N/A	N/A	N/A	2.943	N/A	2.902	2.269	3.052	N/A	N/A	N/A	N/A	N/A	N/A	N/A
Benign oral disorder	N/A	N/A	N/A	0.788	-3.605	-2.491	1.016	-1.938	N/A	-1.229	N/A	N/A	N/A	-0.054	N/A	N/A	N/A
Solid tumor	1.565	2.312	3.15	N/A	N/A	N/A	N/A	N/A	N/A	N/A	1.184	N/A	N/A	N/A	1.894	0.992	N/A
Invasion of tumor cell lines	5.443	3.534	N/A	N/A	N/A	N/A	N/A	N/A	N/A	N/A	N/A	N/A	N/A	N/A	1.125	N/A	0.991
Quantity of T lymphocytes	N/A	N/A	2.064	N/A	2.418	1.206	0.527	2.837	1.333	-0.693	N/A	N/A	N/A	N/A	N/A	N/A	N/A
Resorption of bone	N/A	N/A	N/A	N/A	2.546	0.183	2.289	1.33	1.275	1.71	N/A	N/A	N/A	0.944	0.185	0.583	N/A
Binding of bacteria	N/A	N/A	N/A	N/A	2.775	2.709	1.709	N/A	2.171	N/A	N/A	N/A	N/A	N/A	N/A	1.609	N/A
Phagocytosis of leukemia cell lines	N/A	N/A	N/A	N/A	N/A	2.913	1.633	2.382	2.358	N/A	N/A	N/A	N/A	N/A	N/A	1.671	N/A
Quantity of IgG3	N/A	N/A	N/A	N/A	N/A	2.876	N/A	1.536	1.69	2.586	N/A	2.265	N/A	N/A	N/A	N/A	N/A
Dilated cardiomyopathy	-1.136	0.106	-1.369	-1.423	N/A	N/A	-1.756	N/A	N/A	N/A	0.451	-1.064	0.78	-1.845	0.62	-0.392	N/A
Inflammation of the large intestine	N/A	N/A	1.367	N/A	-2.155	-1.438	N/A	-0.802	N/A	-0.29	N/A	-2.162	N/A	-2.649	N/A	N/A	N/A
Cell rolling of leukocytes	N/A	N/A	-0.612	N/A	1.777	1.237	1.149	2.028	1.629	1.271	N/A	N/A	N/A	N/A	0.883	0.275	N/A
Remodeling of bone	N/A	N/A	N/A	N/A	2.546	0.246	2.035	1.327	1.275	1.71	N/A	N/A	N/A	0.944	0.185	0.583	N/A
Shape change of phagocytes	N/A	N/A	N/A	N/A	1.437	2.331	N/A	2.377	2.345	2.354	N/A	N/A	N/A	N/A	N/A	N/A	N/A
Maturation of dendritic cells	N/A	N/A	N/A	N/A	2.248	2.247	0.958	1.967	1.027	1.938	N/A	N/A	N/A	N/A	N/A	0.452	N/A
Non-traumatic arthropathy	-2.027	N/A	0.8	0.398	-1.635	-0.043	-1.19	0.588	-0.664	1.129	N/A	1.383	-0.271	0.194	-0.341	-0.159	N/A
Development of endothelial tissue	2.971	N/A	N/A	N/A	1.107	2.492	N/A	N/A	2.126	1.677	N/A	N/A	N/A	N/A	0.279	0.16	N/A
Engulfment of bacteria	N/A	N/A	N/A	N/A	3.809	2.658	N/A	N/A	N/A	3.028	N/A	N/A	N/A	N/A	N/A	1.311	N/A
Lower respiratory tract disorder	N/A	N/A	N/A	-0.115	-0.187	1.294	N/A	1.304	1.246	1.178	N/A	1.451	2.158	0.586	-1.215	-0.054	N/A
Influx of leukocytes	N/A	N/A	1.294	1.601	2.762	1.618	N/A	1.626	0.936	0.947	N/A	N/A	N/A	N/A	N/A	N/A	N/A
Growth of solid tumor	2.486	3.557	2.624	N/A	1.795	N/A	N/A	N/A	N/A	N/A	N/A	N/A	N/A	N/A	N/A	N/A	-0.321
Invasive tumor	4.188	2.684	N/A	N/A	N/A	N/A	N/A	3.875	N/A	N/A	N/A	N/A	N/A	N/A	N/A	N/A	N/A
Contractility of cardiac muscle	0.415	N/A	N/A	1.225	N/A	N/A	1.876	N/A	N/A	N/A	-0.918	1.769	-0.638	2.566	N/A	1.323	N/A
Recruitment of natural killer cells	N/A	N/A	N/A	N/A	N/A	2.97	N/A	2.55	2.646	2.55	N/A	N/A	N/A	N/A	N/A	N/A	N/A
Clearance of cells	N/A	N/A	N/A	N/A	N/A	2.061	1.876	2.68	N/A	2.38	N/A	N/A	-1.688	N/A	N/A	N/A	N/A
Retinal vasculopathy	N/A	N/A	1.432	0.793	1.431	1.271	N/A	1.11	1.312	1.252	N/A	N/A	N/A	N/A	0.332	1.732	N/A
Emigration of phagocytes	N/A	N/A	N/A	N/A	1.782	2.203	N/A	2	N/A	2.975	N/A	N/A	N/A	N/A	1.698	N/A	N/A
Fibrosis	0.593	N/A	0.371	-0.036	-0.215	0.229	-0.92	1.035	0.054	-0.424	2.255	-0.642	1.521	-0.373	-0.536	N/A	1.436
Cell movement of peripheral blood leukocytes	N/A	N/A	N/A	N/A	1.846	3.119	N/A	N/A	3.034	2.627	N/A	N/A	N/A	N/A	N/A	N/A	N/A
Accumulation of antigen presenting cells	N/A	N/A	1.152	N/A	1.549	1.277	-0.942	1.554	1.358	1.761	N/A	N/A	N/A	N/A	0.961	N/A	N/A
Quantity of bone cells	N/A	N/A	1.269	N/A	2.703	1.729	N/A	1.365	N/A	2.411	N/A	N/A	N/A	N/A	1.068	N/A	N/A
Interaction of antigen presenting cells	N/A	N/A	N/A	N/A	2.345	2.848	N/A	2.363	1.41	1.571	N/A	N/A	N/A	N/A	N/A	N/A	N/A
Transmigration of granulocytes	N/A	N/A	N/A	N/A	2.1	1.539	N/A	1.869	2.934	2.083	N/A	N/A	N/A	N/A	N/A	N/A	N/A
Fibrosis of heart	1.619	2.155	1.257	0.146	N/A	N/A	-0.873	N/A	N/A	N/A	1.62	-0.796	N/A	-1.184	0.851	N/A	N/A
Reduced kidney function	-2.766	N/A	1.383	0.946	-0.453	N/A	N/A	N/A	N/A	N/A	N/A	1.623	1.322	1.913	-0.087	N/A	N/A
Cell movement of leukocyte cell lines	N/A	N/A	1.999	N/A	0.097	1.321	0.732	2.367	2.356	1.566	N/A	N/A	N/A	N/A	N/A	N/A	N/A
Accumulation of phagocytes	N/A	N/A	1.553	N/A	1.194	1.725	-0.755	1.171	1.238	1.617	N/A	N/A	N/A	N/A	1.183	N/A	N/A
Maturation of phagocytes	N/A	N/A	N/A	N/A	2.088	2.567	0.565	1.997	0.941	2.236	N/A	N/A	N/A	N/A	N/A	N/A	N/A
Quantity of osteoclasts	N/A	N/A	0.854	N/A	1.743	1.113	-0.14	0.76	2.684	1.872	N/A	N/A	N/A	N/A	1.209	N/A	N/A
Formation of vascular lesion	N/A	N/A	0.937	N/A	2.076	0.655	0.818	1.526	2.769	0.886	N/A	N/A	0.004	N/A	-0.698	N/A	N/A
Homing of lymphocytes	N/A	N/A	N/A	N/A	1.545	2.85	N/A	3.49	N/A	2.482	N/A	N/A	N/A	N/A	N/A	N/A	N/A
Growth of neurites	3.125	2.114	2.302	0.508	N/A	N/A	N/A	N/A	N/A	N/A	N/A	N/A	-2.288	N/A	N/A	N/A	N/A
Secretion of molecule	0.322	N/A	N/A	-0.474	N/A	3.406	N/A	1.914	N/A	N/A	N/A	N/A	-1.158	N/A	1.126	1.901	N/A
Flux of inorganic cation	N/A	N/A	N/A	0.177	N/A	N/A	0.548	3.006	2.952	N/A	N/A	2.085	N/A	N/A	N/A	1.483	N/A
Deterioration of connective tissue	N/A	N/A	N/A	N/A	1.01	1.953	N/A	1.949	1.905	3.428	N/A	N/A	N/A	N/A	N/A	N/A	N/A
Acute respiratory disorder	N/A	N/A	1.586	0.818	1.117	2.668	N/A	1.019	0.798	2.078	N/A	-0.152	N/A	N/A	N/A	N/A	N/A
Recruitment of eosinophils	N/A	N/A	N/A	N/A	2.527	N/A	N/A	2.17	3.003	2.528	N/A	N/A	N/A	N/A	N/A	N/A	N/A
Extrahepatic metastasis	N/A	0	2.413	N/A	2.827	N/A	N/A	N/A	1.684	N/A	N/A	-0.171	1.39	-0.17	1.571	N/A	N/A
Binding of leukemia cell lines	1.689	N/A	1.536	N/A	N/A	2.76	N/A	2.324	N/A	1.254	N/A	N/A	N/A	N/A	0.652	N/A	N/A
Inflammation of airway	3.073	N/A	N/A	N/A	0.81	1.107	N/A	0.836	2.526	0.916	N/A	-0.194	N/A	0.231	-0.015	0.498	N/A
Quantity of dendritic cells	N/A	N/A	N/A	N/A	0.398	0.045	0.271	1.634	1.821	0.936	N/A	2.619	N/A	2.479	N/A	N/A	N/A
Hepatic steatosis	2.707	N/A	1.035	N/A	N/A	0.328	N/A	N/A	N/A	N/A	N/A	N/A	2.486	N/A	-1.075	-1.571	-0.992
Organization of cytoskeleton	3.12	N/A	N/A	N/A	N/A	N/A	N/A	N/A	N/A	N/A	0.967	N/A	-3.896	N/A	N/A	-2.191	N/A
Cell viability of lymphocytes	N/A	N/A	N/A	N/A	N/A	2.187	2.25	3.758	N/A	1.952	N/A	N/A	N/A	N/A	N/A	N/A	N/A
Cellular infiltration by inflammatory leukocytes	N/A	N/A	N/A	N/A	1.286	2.61	N/A	1.481	1.591	3.159	N/A	N/A	N/A	N/A	N/A	N/A	N/A
Cell movement of smooth muscle cells	1.363	2.739	N/A	N/A	1.75	3.578	N/A	N/A	N/A	N/A	N/A	N/A	N/A	N/A	N/A	N/A	0.685
Beta-oxidation of fatty acid	0.522	-1.601	-1.929	N/A	N/A	N/A	N/A	N/A	N/A	N/A	N/A	N/A	-3.258	N/A	1.177	1.621	N/A
Contraction of heart	-0.638	N/A	N/A	0.395	N/A	-2.499	2.266	N/A	N/A	N/A	-1.102	0.889	0.062	0.95	1.268	N/A	N/A
Myocardial dysfunction	-0.715	-0.268	N/A	-0.708	-0.252	-0.161	-1.445	N/A	N/A	0.734	2.202	-1.437	-0.325	-1.164	0.625	N/A	N/A
Cell movement of eosinophils	N/A	N/A	N/A	N/A	2.394	1.522	1.414	1.151	1.717	1.838	N/A	N/A	N/A	N/A	N/A	N/A	N/A
Atopy	N/A	N/A	N/A	N/A	1.334	2.491	N/A	1.456	2.517	1.514	N/A	N/A	N/A	N/A	0.714	N/A	N/A
Lymphocyte homeostasis	N/A	N/A	N/A	N/A	N/A	2.537	N/A	4.616	2.827	0.022	N/A	N/A	N/A	N/A	N/A	N/A	N/A
Homeostasis of mononuclear leukocytes	N/A	N/A	N/A	N/A	N/A	2.537	N/A	4.616	2.827	0.022	N/A	N/A	N/A	N/A	N/A	N/A	N/A
Quantity of neutrophils	N/A	N/A	1.662	N/A	-0.574	-0.946	0.407	-0.171	-0.867	-1.699	N/A	N/A	N/A	N/A	-1.181	N/A	2.488
Binding of lymphoma cell lines	N/A	N/A	N/A	N/A	2.572	2.431	N/A	N/A	N/A	2.445	N/A	N/A	N/A	N/A	2.542	N/A	N/A
Engulfment of granulocytes	N/A	N/A	N/A	N/A	N/A	3.668	N/A	N/A	3.376	2.944	N/A	N/A	N/A	N/A	N/A	N/A	N/A
Quantity of granulocytes	N/A	N/A	1.122	N/A	-0.179	-1.363	0.601	-0.533	-0.672	-1.386	N/A	N/A	N/A	N/A	-1.492	N/A	2.636
Colitis	N/A	N/A	1.466	N/A	-1.696	-0.902	N/A	-0.504	-0.567	0.093	N/A	-1.994	N/A	-2.488	0.268	N/A	N/A
Atrial cardiopathy	-0.816	N/A	N/A	-2.395	N/A	N/A	N/A	N/A	N/A	N/A	N/A	1.596	-1.447	1.744	1.97	N/A	N/A
Apoptosis of tumor cell lines	-4.196	-1.973	-2.027	N/A	N/A	N/A	N/A	N/A	N/A	N/A	N/A	N/A	N/A	N/A	-1.027	N/A	0.705
Cell movement of bone marrow-derived macrophages	N/A	N/A	N/A	N/A	N/A	2.314	N/A	3.239	1.573	2.783	N/A	N/A	N/A	N/A	N/A	N/A	N/A
Metabolism of proteoglycan	N/A	N/A	N/A	N/A	2.607	1.947	N/A	N/A	2.599	2.754	N/A	N/A	N/A	N/A	N/A	N/A	N/A
Quantity of connective tissue cells	N/A	N/A	1.616	N/A	2.025	1.556	N/A	1.435	N/A	2.807	N/A	N/A	N/A	N/A	0.462	N/A	N/A
Neovascularization of choroid	N/A	0.91	1.287	1.787	1.726	0.728	N/A	1.192	1.105	0.754	N/A	N/A	N/A	N/A	0.412	N/A	N/A
Degranulation of leukocytes	N/A	N/A	N/A	N/A	2.378	1.81	0.538	1.584	1.948	1.372	N/A	N/A	N/A	N/A	0.26	N/A	N/A
Chemotaxis of blood cells	N/A	N/A	N/A	N/A	N/A	4.187	N/A	5.702	N/A	N/A	N/A	N/A	N/A	N/A	N/A	N/A	N/A
Function of cardiac muscle	0.158	N/A	N/A	1.297	N/A	N/A	1.468	N/A	N/A	N/A	-0.799	1.434	-0.733	2.425	N/A	1.531	N/A
Differentiation of B lymphocytes	N/A	N/A	N/A	N/A	N/A	1.869	N/A	2.57	2.938	1.29	N/A	1.171	N/A	N/A	N/A	N/A	N/A
Cell proliferation of leukocyte cell lines	N/A	N/A	N/A	N/A	N/A	2.959	1.99	N/A	2.536	1.651	N/A	N/A	N/A	N/A	0.692	N/A	N/A
Muscle weakness	-2.846	N/A	N/A	-0.508	N/A	N/A	-2.36	N/A	N/A	N/A	N/A	1.633	1.633	-0.724	N/A	-0.113	N/A
Transmigration of T lymphocytes	N/A	N/A	N/A	N/A	N/A	3.124	N/A	3.42	3.264	N/A	N/A	N/A	N/A	N/A	N/A	N/A	N/A
Formation of actin filaments	2.531	-0.853	2.226	N/A	2.683	N/A	N/A	N/A	N/A	N/A	N/A	N/A	N/A	N/A	1.514	N/A	N/A
Infarction	-1.074	N/A	1.612	-0.242	-0.426	0.317	-0.438	2.019	1.628	0.071	N/A	N/A	0.651	0.312	1.01	N/A	N/A
Degranulation of mast cells	N/A	N/A	N/A	N/A	2.245	1.965	0.368	1.567	2.158	1.217	N/A	N/A	N/A	N/A	0.276	N/A	N/A
Transmigration of neutrophils	N/A	N/A	N/A	N/A	1.697	1.663	N/A	1.687	2.782	1.955	N/A	N/A	N/A	N/A	N/A	N/A	N/A
Attachment of leukocytes	N/A	N/A	N/A	N/A	3.13	N/A	1.98	N/A	2.971	N/A	N/A	N/A	N/A	N/A	N/A	1.698	N/A
Abnormal morphology of immune system	N/A	N/A	1.234	N/A	N/A	-1.378	N/A	-2.222	-2.653	-0.348	N/A	-1.936	N/A	N/A	N/A	N/A	N/A
T cell development	N/A	N/A	N/A	N/A	N/A	2.463	N/A	4.409	2.836	-0.06	N/A	N/A	N/A	N/A	N/A	N/A	N/A
Accumulation of leukocytes	N/A	N/A	1.576	N/A	1.439	0.975	-0.158	0.503	1.243	0.426	N/A	1.288	N/A	1.189	N/A	-0.965	N/A
Interaction of blood cells	N/A	N/A	4.335	0.957	N/A	N/A	N/A	N/A	N/A	4.449	N/A	N/A	N/A	N/A	N/A	N/A	N/A
Abnormal morphology of muscle	2.538	N/A	N/A	0.631	N/A	N/A	-0.559	N/A	N/A	N/A	1.352	0.673	0.684	-1.141	1.661	-0.492	N/A
Mobilization of blood cells	N/A	N/A	N/A	N/A	2.365	2.138	N/A	N/A	1.714	1.726	N/A	0.761	N/A	1.026	N/A	N/A	N/A
Quantity of hematopoietic progenitor cells	N/A	N/A	0.729	N/A	1.034	-1.379	N/A	1.449	-1.613	-3.477	N/A	N/A	N/A	N/A	N/A	N/A	N/A
Proliferation of antigen presenting cells	N/A	N/A	N/A	N/A	1.25	2.496	N/A	1.369	2.258	2.307	N/A	N/A	N/A	N/A	N/A	N/A	N/A
Infection of cells	4.572	2.92	0.7	N/A	N/A	N/A	N/A	N/A	N/A	N/A	N/A	N/A	N/A	N/A	-1.459	N/A	N/A
Development of progenitor cells	N/A	N/A	N/A	N/A	N/A	3.027	N/A	2.691	2.65	1.269	N/A	N/A	N/A	N/A	N/A	N/A	N/A
Quantity of B lymphocytes	N/A	N/A	2.455	N/A	-0.327	0.049	-0.762	0.647	0.54	-1.171	N/A	2.397	N/A	N/A	-1.021	-0.254	N/A
Abnormal morphology of abdomen	-0.658	N/A	-0.417	N/A	-2.471	-0.341	N/A	-0.663	-0.919	-0.275	N/A	N/A	2.607	N/A	N/A	N/A	1.268
Progressive neurological disorder	-1.415	0.519	-0.564	-0.849	N/A	-1.109	N/A	0.894	N/A	-0.625	N/A	N/A	1.689	-1.342	-0.608	N/A	N/A
Export of molecule	-0.629	N/A	1.995	N/A	N/A	N/A	0.786	N/A	N/A	N/A	N/A	N/A	-3.412	N/A	N/A	2.792	N/A
Interaction of leukocytes	N/A	N/A	4.176	1.275	N/A	N/A	N/A	N/A	N/A	4.158	N/A	N/A	N/A	N/A	N/A	N/A	N/A
Seizures	N/A	N/A	-0.659	-3.367	N/A	N/A	N/A	N/A	N/A	N/A	N/A	N/A	3.449	2.125	N/A	N/A	N/A
Quantity of IgG	N/A	N/A	N/A	N/A	1.036	1.464	-0.227	0.428	1.664	1.28	N/A	2.399	N/A	N/A	N/A	-1.083	N/A
Migration of connective tissue cells	3.053	1.66	2.297	N/A	2.562	N/A	N/A	N/A	N/A	N/A	N/A	N/A	N/A	N/A	N/A	N/A	N/A
Generation of progenitor cells	N/A	N/A	N/A	N/A	N/A	2.907	N/A	2.892	2.46	1.269	N/A	N/A	N/A	N/A	N/A	N/A	N/A
Removal of cells	N/A	N/A	N/A	N/A	N/A	2.235	1.876	2.845	N/A	2.562	N/A	N/A	N/A	N/A	N/A	N/A	N/A
Trafficking of cells	N/A	N/A	N/A	N/A	N/A	2.926	N/A	2.937	N/A	3.649	N/A	N/A	N/A	N/A	N/A	N/A	N/A
Mediastinal lesion	1.321	1.947	1.128	-0.464	N/A	0.346	-1.613	N/A	N/A	N/A	N/A	-0.73	0.759	N/A	1.204	N/A	N/A
Development of phagocytes	N/A	N/A	N/A	N/A	N/A	1.822	N/A	2.575	2.733	2.378	N/A	N/A	N/A	N/A	N/A	N/A	N/A
Fibrogenesis	2.18	-0.744	N/A	N/A	2.714	N/A	2.06	N/A	N/A	N/A	-0.552	-0.365	N/A	0.683	0.172	N/A	N/A
Accumulation of cells	N/A	N/A	1.673	N/A	1.274	1.868	0.372	0.744	1.495	1.099	N/A	N/A	N/A	N/A	N/A	-0.943	N/A
Cell proliferation of T lymphocytes	N/A	N/A	1.273	N/A	1.127	1.888	0.724	2.574	1.577	0.012	N/A	N/A	N/A	N/A	N/A	0.284	N/A
Cell spreading of leukocytes	N/A	N/A	N/A	N/A	1.748	2.197	0	2.135	1.32	2.043	N/A	N/A	N/A	N/A	N/A	N/A	N/A
Migration of bone marrow-derived macrophages	N/A	N/A	N/A	N/A	N/A	1.892	N/A	2.753	1.48	2.389	N/A	N/A	N/A	N/A	N/A	0.928	N/A
Allergy	N/A	N/A	0.689	N/A	1.213	2.385	N/A	1.226	2.096	1.784	N/A	N/A	N/A	N/A	0.047	N/A	N/A
Activation of T lymphocytes	N/A	N/A	N/A	N/A	2.627	1.415	N/A	2.408	2.318	0.652	N/A	N/A	N/A	N/A	N/A	N/A	N/A
Survival of organism	-0.734	N/A	-0.191	0.088	-0.769	-1.359	0.66	-0.926	-0.158	-0.986	N/A	-0.922	-1.338	N/A	-1.273	N/A	N/A
Concentration of lipid	2.006	1.799	2.176	0.717	N/A	0.284	-0.015	0.868	N/A	0.343	N/A	N/A	-0.677	N/A	0.067	-0.393	0.042
Metastasis of tumor cell lines	4.457	2.1	N/A	N/A	N/A	N/A	N/A	N/A	N/A	N/A	-0.503	N/A	N/A	N/A	2.311	N/A	N/A
Anaphylaxis	N/A	N/A	N/A	N/A	N/A	2.742	N/A	2.299	2.723	1.598	N/A	N/A	N/A	N/A	N/A	N/A	N/A
Extrapulmonary secondary neoplasm	N/A	-1.134	N/A	N/A	1.673	2.178	N/A	N/A	N/A	N/A	N/A	N/A	1.391	0.853	2.121	N/A	N/A
Trafficking of leukocytes	N/A	N/A	N/A	N/A	N/A	2.913	N/A	2.922	N/A	3.51	N/A	N/A	N/A	N/A	N/A	N/A	N/A
Production of superoxide	N/A	N/A	N/A	N/A	N/A	N/A	1.843	1.877	2.29	3.031	N/A	N/A	N/A	N/A	N/A	-0.296	N/A
Visceral metastasis	N/A	-0.673	1.554	N/A	2.781	2.857	N/A	N/A	N/A	N/A	N/A	N/A	N/A	-0.133	1.305	N/A	N/A
Sepsis	N/A	N/A	-0.362	N/A	-0.735	1.928	-2.882	-0.451	-1.292	0.665	N/A	N/A	0.942	N/A	N/A	N/A	N/A
Cerebrovascular dysfunction	N/A	N/A	N/A	0.596	-1.684	-1.126	1.147	N/A	0.954	-0.051	N/A	N/A	2.031	1.633	N/A	N/A	N/A
Neoplasia of tumor cell lines	4.193	3.46	N/A	N/A	N/A	N/A	N/A	N/A	N/A	N/A	N/A	N/A	N/A	N/A	1.542	N/A	N/A
Maturation of cells	N/A	N/A	N/A	N/A	N/A	2.938	N/A	3.145	2.008	1.1	N/A	N/A	N/A	N/A	N/A	N/A	N/A
Systemic inflammatory response syndrome and/or sepsis	N/A	N/A	-0.362	N/A	-0.904	1.758	-2.882	-0.605	-1.292	0.672	N/A	N/A	0.697	N/A	N/A	N/A	N/A
Growth of connective tissue	2.046	N/A	N/A	N/A	2.556	1.435	N/A	2.119	0.383	0.6	N/A	N/A	N/A	N/A	-0.027	N/A	N/A
Proliferation of myeloid cells	N/A	N/A	0.388	N/A	0.989	1.662	N/A	1.6	2.502	2.013	N/A	N/A	N/A	N/A	N/A	N/A	N/A
Quantity of carbohydrate	0.311	-0.574	-1.06	-1.778	N/A	-0.339	1.939	N/A	N/A	N/A	N/A	N/A	-1.006	N/A	1.456	N/A	0.658
Respiratory burst of phagocytes	N/A	N/A	N/A	N/A	1.536	1.768	N/A	1.572	1.826	1.972	N/A	N/A	N/A	N/A	N/A	0.444	N/A
Quantity of progenitor cells	N/A	N/A	0.695	N/A	0.882	-1.107	N/A	1.326	-1.721	-3.382	N/A	N/A	N/A	N/A	N/A	N/A	N/A
Homing of T lymphocytes	N/A	N/A	N/A	N/A	1.349	2.547	N/A	3.138	N/A	2.073	N/A	N/A	N/A	N/A	N/A	N/A	N/A
Organization of cytoplasm	3.103	1.514	N/A	N/A	N/A	N/A	N/A	N/A	N/A	N/A	1.1	N/A	N/A	N/A	-1.19	-2.191	N/A
Cell spreading of neutrophils	N/A	N/A	N/A	N/A	1.912	N/A	N/A	2.36	1.912	1.912	N/A	N/A	N/A	N/A	N/A	1	N/A
Inflammation of liver	N/A	N/A	1.703	N/A	-0.814	-0.324	-0.858	0.017	-1.06	-0.329	N/A	N/A	1.634	N/A	-0.462	-1.893	N/A
Necrosis of muscle	0.531	1.155	0.101	-1.508	N/A	N/A	-1.345	N/A	N/A	N/A	2.135	-0.198	N/A	-1.07	-1.046	N/A	N/A
Delayed hypersensitive reaction	N/A	N/A	0.797	N/A	N/A	1.785	N/A	2.498	2.089	1.895	N/A	N/A	N/A	N/A	N/A	N/A	N/A
Non-hematological solid tumor	2.027	1.414	1.581	N/A	N/A	N/A	N/A	N/A	N/A	N/A	0.82	N/A	N/A	N/A	2.432	0.774	N/A
Respiratory burst of myeloid cells	N/A	N/A	N/A	N/A	1.332	1.768	N/A	1.572	1.581	1.986	N/A	N/A	N/A	N/A	N/A	0.795	N/A
Engulfment of tumor cell lines	2.254	N/A	N/A	N/A	N/A	N/A	N/A	3.117	2.331	N/A	N/A	N/A	N/A	N/A	N/A	1.331	N/A
Invasion of blood cells	N/A	N/A	N/A	N/A	2.003	N/A	N/A	2.578	1.795	2.606	N/A	N/A	N/A	N/A	N/A	N/A	N/A
Accumulation of granulocytes	N/A	N/A	2.702	N/A	0.745	1.671	-1.009	0.055	0.399	0.893	N/A	0.623	N/A	-0.866	N/A	N/A	N/A
Release of lipid	N/A	N/A	0.716	-1.085	N/A	3.339	N/A	2.181	1.611	N/A	N/A	N/A	N/A	N/A	N/A	N/A	N/A
Cell movement of mast cells	N/A	N/A	2.305	N/A	N/A	N/A	N/A	3.08	2.503	N/A	N/A	N/A	N/A	N/A	1.038	N/A	N/A
Extracranial solid tumor	0.557	1.2	2.885	N/A	N/A	N/A	N/A	N/A	N/A	N/A	1.487	N/A	N/A	N/A	1.417	1.355	N/A
Epithelial neoplasm	2.24	1.843	1.666	N/A	N/A	N/A	N/A	N/A	N/A	N/A	N/A	N/A	N/A	N/A	2.418	0.678	N/A
Quantity of steroid	0.646	N/A	0.733	1.396	N/A	1.364	N/A	N/A	N/A	N/A	N/A	N/A	-1.146	N/A	-1.927	-1.217	-0.39
Mobilization of cells	N/A	N/A	N/A	N/A	2.313	2.116	N/A	N/A	1.704	2.035	N/A	0.637	N/A	N/A	N/A	N/A	N/A
Extrapancreatic malignant tumor	1.799	1.389	2.492	N/A	N/A	N/A	N/A	N/A	N/A	N/A	N/A	N/A	N/A	N/A	2.563	0.527	N/A
Development of epithelial tissue	2.801	N/A	N/A	N/A	1.009	2.154	N/A	N/A	1.965	N/A	N/A	N/A	N/A	N/A	N/A	-0.105	-0.728
Congenital heart disease	N/A	N/A	N/A	-2.732	N/A	N/A	N/A	N/A	N/A	N/A	1.969	1.376	N/A	1.881	0.795	N/A	N/A
Inflammation of respiratory system component	-1.055	N/A	N/A	N/A	-0.224	0.226	-0.895	-0.926	0.609	-0.21	N/A	-0.144	N/A	-1.341	-1.809	-1.306	N/A
Maturation of blood cells	N/A	N/A	N/A	N/A	3.346	N/A	N/A	3.199	2.184	N/A	N/A	N/A	N/A	N/A	N/A	N/A	N/A
Damage of bone	N/A	N/A	N/A	N/A	1.415	1.809	N/A	N/A	2.011	3.486	N/A	N/A	N/A	N/A	N/A	N/A	N/A
Phosphorylation of protein	N/A	N/A	N/A	N/A	2.946	N/A	N/A	N/A	2.736	2.348	N/A	N/A	-0.684	N/A	N/A	N/A	N/A
Quantity of B-1 lymphocytes	N/A	N/A	N/A	N/A	1.927	1.282	1.169	1.478	1.231	1.24	N/A	0.386	N/A	N/A	N/A	N/A	N/A
Differentiation of myeloid leukocytes	N/A	N/A	N/A	N/A	1.668	2.075	N/A	1.975	1.359	1.631	N/A	N/A	N/A	N/A	N/A	N/A	N/A
Cell movement of endothelial cells	2.601	N/A	N/A	N/A	1.547	1.755	N/A	N/A	N/A	0.73	N/A	N/A	N/A	N/A	0.626	N/A	-1.44
Quantity of lymphoid tissue	N/A	N/A	2.971	N/A	1.083	0.335	N/A	1.479	1.308	-1.511	N/A	N/A	N/A	N/A	N/A	N/A	N/A
Damage of genitourinary system	N/A	N/A	N/A	N/A	N/A	2.866	N/A	N/A	3.234	2.382	N/A	N/A	0.195	N/A	N/A	N/A	N/A
M2 polarization	N/A	N/A	N/A	N/A	N/A	N/A	1.526	N/A	3.422	N/A	N/A	N/A	N/A	N/A	2.608	1.089	N/A
Cell movement of connective tissue cells	3.327	1.654	N/A	N/A	3.623	N/A	N/A	N/A	N/A	N/A	N/A	N/A	N/A	N/A	N/A	N/A	N/A
Nonhematologic malignant neoplasm	1.846	1.336	1.702	N/A	N/A	N/A	N/A	N/A	N/A	N/A	0.708	N/A	N/A	N/A	2.33	0.681	N/A
Non-melanoma solid tumor	1.764	1.384	1.978	N/A	N/A	N/A	N/A	N/A	N/A	N/A	0.236	N/A	N/A	N/A	2.732	0.505	N/A
Stimulation of blood cells	N/A	N/A	N/A	N/A	2.084	2.245	N/A	2.366	N/A	1.896	N/A	N/A	N/A	N/A	N/A	N/A	N/A
Tumorigenesis of tissue	2.152	1.576	1.868	N/A	N/A	N/A	N/A	N/A	N/A	N/A	N/A	N/A	N/A	N/A	2.284	0.702	N/A
Shape change of granulocytes	N/A	N/A	N/A	N/A	N/A	1.816	N/A	2.736	2.157	1.854	N/A	N/A	N/A	N/A	N/A	N/A	N/A
Abnormality of skin morphology	-1.108	N/A	-0.365	N/A	1.723	1.689	N/A	0.606	1.461	1.437	N/A	N/A	N/A	N/A	-0.168	N/A	N/A
Congestive heart failure	N/A	N/A	N/A	-2.198	N/A	N/A	-2.433	N/A	N/A	N/A	2.219	-1.177	N/A	-0.529	N/A	N/A	N/A
Cell death of macrophages	N/A	N/A	-0.492	N/A	0.82	1.533	0.107	1.771	-1.169	0.944	N/A	N/A	N/A	N/A	-1.312	-0.393	N/A
Binding of eosinophils	N/A	N/A	2.596	N/A	1.408	N/A	N/A	1.89	2.646	N/A	N/A	N/A	N/A	N/A	N/A	N/A	N/A
Assembly of cells	2.87	N/A	N/A	0.335	0.824	N/A	0.624	N/A	N/A	1.446	1.144	N/A	0.891	N/A	N/A	0.026	-0.361
Synthesis of prostaglandin	N/A	N/A	N/A	N/A	2.495	3.131	N/A	1.168	1.725	N/A	N/A	N/A	N/A	N/A	N/A	N/A	N/A
Growth of vessel	N/A	N/A	N/A	N/A	1.046	2.138	N/A	1.794	1.004	1.863	N/A	0.282	N/A	N/A	-0.391	N/A	N/A
Ventricular dysfunction	-0.436	-0.12	0.263	-2.192	N/A	-0.655	N/A	N/A	N/A	0.19	N/A	-2.003	-0.533	-1.285	0.835	N/A	N/A
Chronic inflammatory disorder	-0.574	N/A	-0.913	N/A	-1.208	-1.591	N/A	-1.181	-1.111	-0.151	N/A	0	-0.574	-0.26	-0.944	N/A	N/A
Liver lesion	1.015	1.095	0.551	N/A	N/A	N/A	N/A	N/A	N/A	N/A	N/A	N/A	2.498	-1.387	N/A	-1.94	N/A
Activation of fibroblasts	N/A	N/A	N/A	N/A	1.861	2.303	N/A	1.418	N/A	2.897	N/A	N/A	N/A	N/A	N/A	N/A	N/A
Maturation of mononuclear leukocytes	N/A	N/A	N/A	N/A	N/A	2.53	N/A	3.043	2.214	0.682	N/A	N/A	N/A	N/A	N/A	N/A	N/A
Antiviral response	N/A	N/A	N/A	N/A	N/A	N/A	N/A	3.884	2.578	2.003	N/A	N/A	N/A	N/A	N/A	N/A	N/A
Experimentally-induced arthritis	N/A	N/A	1.747	0.566	0.513	0.947	0.16	1.681	-0.881	0.369	N/A	N/A	N/A	N/A	-0.1	1.498	N/A
Metabolism of carbohydrate	1.876	N/A	2.548	N/A	N/A	2.194	N/A	N/A	N/A	N/A	N/A	N/A	N/A	N/A	0.861	0.961	N/A
Apoptosis of phagocytes	N/A	N/A	-1.676	N/A	-0.63	0.085	-0.796	1.329	-0.902	0.334	N/A	1.449	N/A	N/A	-0.857	-0.373	N/A
Activation of astrocytes	N/A	N/A	-0.18	N/A	2.031	N/A	N/A	2.164	N/A	2.287	N/A	N/A	N/A	N/A	1.768	N/A	N/A
Influx of granulocytes	N/A	N/A	N/A	2.158	2.75	1.074	N/A	1.376	N/A	1.062	N/A	N/A	N/A	N/A	N/A	N/A	N/A
Phagocytosis of red blood cells	N/A	N/A	N/A	N/A	N/A	N/A	N/A	2.874	2.588	N/A	N/A	N/A	N/A	N/A	N/A	2.948	N/A
Contractility of skeletal muscle	N/A	N/A	N/A	2.611	N/A	N/A	2.967	N/A	N/A	N/A	N/A	N/A	N/A	2.795	N/A	N/A	N/A
Retention of cells	N/A	N/A	N/A	N/A	2.138	1.99	N/A	1.598	2.18	N/A	N/A	N/A	N/A	N/A	0.456	N/A	N/A
Stimulation of leukocytes	N/A	N/A	N/A	N/A	1.888	2.298	N/A	2.229	N/A	1.946	N/A	N/A	N/A	N/A	N/A	N/A	N/A
Hemorrhagic disease	1.158	N/A	N/A	N/A	-1.507	N/A	-0.552	-1.529	-0.744	-1.419	N/A	N/A	N/A	-1.439	N/A	N/A	N/A
Uptake of lipid	N/A	N/A	-1.537	N/A	N/A	N/A	0.994	N/A	N/A	N/A	N/A	N/A	-2.033	N/A	2.621	1.162	N/A
Outgrowth of cells	2.538	2.305	N/A	N/A	N/A	N/A	N/A	N/A	N/A	N/A	N/A	N/A	-3.005	N/A	0.479	N/A	N/A
Maturation of lymphocytes	N/A	N/A	N/A	N/A	N/A	2.53	N/A	3.043	2.214	0.54	N/A	N/A	N/A	N/A	N/A	N/A	N/A
Influx of Ca2+	N/A	N/A	N/A	N/A	N/A	N/A	N/A	1.499	2.463	1.762	N/A	1.567	-1.016	N/A	N/A	N/A	N/A
Extravasation of granulocytes	N/A	N/A	N/A	N/A	2.941	2.236	N/A	N/A	N/A	3.105	N/A	N/A	N/A	N/A	N/A	N/A	N/A
Proliferation of neural cells	3.346	N/A	2.542	0.583	N/A	N/A	N/A	N/A	N/A	N/A	N/A	N/A	-1.808	N/A	N/A	N/A	N/A
Necrosis of epithelial tissue	-3.084	N/A	-0.438	N/A	N/A	1.765	N/A	1.463	N/A	N/A	N/A	N/A	N/A	N/A	-1.512	N/A	N/A
Death of embryo	-5.346	-2.895	N/A	N/A	N/A	N/A	N/A	N/A	N/A	N/A	N/A	N/A	N/A	N/A	N/A	N/A	N/A
Efflux of cholesterol	N/A	N/A	0.912	N/A	N/A	N/A	0.211	N/A	-0.717	0.364	N/A	N/A	-2.175	N/A	1.776	1.542	0.541
Liver tumor	1.193	1.465	2.335	N/A	N/A	N/A	N/A	N/A	N/A	N/A	N/A	N/A	1.845	-0.286	N/A	-1.111	N/A
Cardiac contractility	-0.124	N/A	N/A	0.304	N/A	N/A	1.077	N/A	N/A	N/A	-0.401	1.277	-0.71	1.799	-0.776	1.756	N/A
Endothelial cell development	N/A	N/A	N/A	N/A	0.824	2.383	N/A	N/A	1.971	1.446	N/A	N/A	0.891	N/A	0.304	0.026	-0.361
Abnormal morphology of lymphoid organ	N/A	N/A	-0.307	N/A	-0.472	-0.346	-0.788	-1.165	-1.997	-0.759	N/A	N/A	1.098	N/A	N/A	-1.27	N/A
Cell death of myeloid cells	N/A	N/A	-1.401	N/A	-0.056	0.939	-0.137	1.785	-0.942	1.146	N/A	N/A	N/A	N/A	-1.247	0.542	N/A
Lymphopenia	N/A	N/A	N/A	N/A	N/A	N/A	N/A	-3.235	-2.514	0.442	N/A	-1.985	N/A	N/A	N/A	N/A	N/A
Renal impairment	N/A	N/A	1.383	0.946	-0.926	N/A	-0.186	N/A	N/A	0.105	N/A	1.623	1.092	1.913	N/A	N/A	N/A
Dilated or arrhythmogenic cardiomyopathy	-1.284	N/A	N/A	-1.423	N/A	N/A	-1.756	N/A	N/A	N/A	N/A	-1.064	0.78	-1.845	N/A	N/A	N/A
Invasion of myeloid cells	N/A	N/A	N/A	N/A	1.744	N/A	N/A	2.157	1.51	2.727	N/A	N/A	N/A	N/A	N/A	N/A	N/A
Release of eicosanoid	N/A	N/A	N/A	N/A	1.562	N/A	N/A	2.621	1.739	2.213	N/A	N/A	N/A	N/A	N/A	N/A	N/A
Neuromuscular disease	-1.161	1.103	0.106	0	0.647	0.192	N/A	1.868	N/A	N/A	N/A	N/A	1.83	0.64	N/A	0.581	N/A
Efflux of lipid	N/A	N/A	1.126	N/A	N/A	N/A	0.381	N/A	-0.527	0.74	N/A	N/A	-2.597	N/A	1.256	1.491	N/A
Congenital anomaly of cardiovascular system	N/A	N/A	N/A	-2.732	N/A	N/A	N/A	N/A	N/A	N/A	2.175	1.376	N/A	1.822	N/A	N/A	N/A
Abdominal neoplasm	1.516	1.755	2.514	N/A	N/A	N/A	N/A	N/A	N/A	N/A	0.291	N/A	N/A	N/A	1.272	0.75	N/A
Cell spreading of myeloid cells	N/A	N/A	N/A	N/A	2.157	2.345	1	2.563	N/A	N/A	N/A	N/A	N/A	N/A	N/A	N/A	N/A
Differentiation of helper T lymphocytes	N/A	N/A	N/A	N/A	N/A	2.103	N/A	3	1.416	1.543	N/A	N/A	N/A	N/A	N/A	N/A	N/A
Lung lesion	-1.144	N/A	N/A	N/A	1.001	1.125	N/A	0.569	0.647	0.471	0.632	N/A	1.488	-0.976	N/A	N/A	N/A
Malignant solid tumor	1.32	0.852	2.307	N/A	N/A	N/A	N/A	N/A	N/A	N/A	0.93	N/A	N/A	N/A	2.539	0.093	N/A
Insulin resistance	0.957	1.374	1.92	0.787	N/A	1.066	N/A	N/A	N/A	N/A	N/A	N/A	1.922	N/A	0.003	N/A	N/A
Invasion of tumor	N/A	N/A	N/A	N/A	N/A	3.469	N/A	N/A	2.052	2.501	N/A	N/A	N/A	N/A	N/A	N/A	N/A
Complement activation	N/A	N/A	0.686	1.496	2.195	N/A	N/A	N/A	2.406	N/A	N/A	0.59	-0.647	N/A	N/A	N/A	N/A
Cell movement of lymphoma cell lines	N/A	N/A	N/A	N/A	N/A	N/A	N/A	2.903	2.364	2.74	N/A	N/A	N/A	N/A	N/A	N/A	N/A
Dysmyelination	-1.624	N/A	2.699	N/A	N/A	0.127	N/A	0.371	N/A	0.597	N/A	N/A	1.759	N/A	-0.812	N/A	N/A
Aggregation of myeloid cells	N/A	N/A	N/A	N/A	2.608	2.952	N/A	N/A	2.213	N/A	N/A	N/A	0.187	N/A	N/A	N/A	N/A
Trafficking of phagocytes	N/A	N/A	N/A	N/A	N/A	N/A	N/A	2.789	2.391	2.764	N/A	N/A	N/A	N/A	N/A	N/A	N/A
Replication of virus	4.184	0.612	N/A	N/A	N/A	N/A	N/A	-1.11	N/A	N/A	N/A	N/A	N/A	N/A	-2.033	N/A	N/A
Damage of cartilage tissue	N/A	N/A	N/A	N/A	0.848	1.668	N/A	1.477	1.595	2.337	N/A	N/A	N/A	N/A	N/A	N/A	N/A
Heart rate	-0.676	N/A	N/A	0.048	N/A	N/A	2.736	N/A	N/A	N/A	-1.163	0.32	-1.456	0.945	-0.573	N/A	N/A
Non rhabdoid tumor	1.877	N/A	1.92	-0.477	N/A	N/A	N/A	N/A	N/A	N/A	N/A	N/A	0.659	-0.754	1.336	0.892	N/A
Shock Response	N/A	N/A	N/A	N/A	N/A	3.423	N/A	1.455	N/A	3.026	N/A	N/A	N/A	N/A	N/A	N/A	N/A
Replication of RNA virus	4.095	0.597	N/A	N/A	N/A	N/A	N/A	-1.343	N/A	N/A	N/A	N/A	N/A	N/A	-1.848	N/A	N/A
Abnormal morphology of cardiomyocytes	2.455	N/A	N/A	N/A	N/A	N/A	1.29	N/A	N/A	N/A	0.83	0.984	0.956	0.28	1.084	N/A	N/A
Apoptosis of myeloid cells	N/A	N/A	-1.986	N/A	-0.738	-0.517	-0.733	1.027	-1.335	0.302	N/A	N/A	N/A	N/A	-1.196	0.036	N/A
Chemotaxis of tumor cell lines	N/A	N/A	N/A	N/A	N/A	3.78	N/A	N/A	2.112	1.972	N/A	N/A	N/A	N/A	N/A	N/A	N/A
Cell proliferation of fibroblasts	2.874	N/A	2.67	N/A	1.826	N/A	N/A	N/A	N/A	N/A	N/A	N/A	N/A	N/A	-0.481	N/A	N/A
Size of lesion	N/A	N/A	1.467	N/A	0.835	0.061	N/A	1.633	1.738	-0.188	N/A	N/A	0.644	N/A	1.284	N/A	N/A
Cell death of phagocytes	N/A	N/A	-1.167	N/A	-0.011	1.315	-0.508	1.86	-0.749	1.076	N/A	N/A	N/A	N/A	-1.116	0.04	N/A
Neuritogenesis	2.995	N/A	N/A	2.395	N/A	N/A	N/A	N/A	N/A	N/A	N/A	N/A	-2.449	N/A	N/A	N/A	N/A
Morphogenesis of neurons	2.995	N/A	N/A	2.395	N/A	N/A	N/A	N/A	N/A	N/A	N/A	N/A	-2.449	N/A	N/A	N/A	N/A
Degranulation of neutrophils	N/A	N/A	N/A	N/A	N/A	N/A	N/A	2.425	2.621	2.767	N/A	N/A	N/A	N/A	N/A	N/A	N/A
Cell death of muscle cells	0.958	1.008	-0.186	-1.341	N/A	N/A	-1.206	N/A	N/A	N/A	1.984	-0.202	N/A	N/A	-0.878	N/A	N/A
Inflammation of nervous system	N/A	N/A	2.023	N/A	1.111	0.866	N/A	0.865	0.631	1.509	N/A	N/A	N/A	N/A	0.469	-0.279	N/A
Interaction of leukemia cell lines	N/A	N/A	N/A	N/A	N/A	2.711	0.491	2.275	N/A	1.194	N/A	N/A	N/A	N/A	1.08	N/A	N/A
Atherogenesis	N/A	N/A	N/A	N/A	2.173	0.294	0.415	1.4	2.006	0.097	N/A	N/A	1.014	N/A	0.35	N/A	N/A
Abdominal carcinoma	2.015	2.266	1.808	N/A	N/A	N/A	N/A	N/A	N/A	N/A	-1	N/A	N/A	N/A	0.635	N/A	N/A
Concentration of fatty acid	0.486	1.251	2.224	N/A	N/A	-0.249	0.829	N/A	N/A	N/A	N/A	N/A	-0.428	N/A	1.025	-0.546	0.671
Accumulation of blood cells	N/A	N/A	1.515	N/A	1.595	1.094	0.014	0.345	1.246	0.623	N/A	N/A	N/A	N/A	N/A	-1.269	N/A
Degradation of connective tissue	N/A	N/A	N/A	N/A	0.843	1.78	N/A	1.442	1.343	2.279	N/A	N/A	N/A	N/A	N/A	N/A	N/A
Infection by Bacilli	N/A	N/A	-1.422	0.692	-0.452	-1.139	N/A	-1.89	-1.332	-0.732	N/A	N/A	N/A	N/A	N/A	N/A	N/A
Hereditary myopathy	-2.456	2.211	0.219	N/A	N/A	N/A	N/A	N/A	N/A	N/A	N/A	1.407	N/A	1.36	N/A	N/A	N/A
Encephalitis	N/A	N/A	1.891	N/A	0.681	0.69	1.356	1.002	0.14	1.101	N/A	N/A	N/A	N/A	0.189	-0.568	N/A
Carcinoma	1.758	1.491	1.53	N/A	N/A	N/A	N/A	N/A	N/A	N/A	N/A	N/A	N/A	N/A	2.354	0.481	N/A
Immune response of dendritic cells	N/A	N/A	N/A	N/A	1.299	N/A	N/A	1.287	2.401	2.596	N/A	N/A	N/A	N/A	N/A	N/A	N/A
Cell rolling of phagocytes	N/A	N/A	N/A	N/A	N/A	1.475	N/A	1.953	2.387	1.763	N/A	N/A	N/A	N/A	N/A	N/A	N/A
Adaptive immune response	N/A	N/A	N/A	N/A	N/A	N/A	N/A	1.937	1.744	2.554	N/A	1.342	N/A	N/A	N/A	N/A	N/A
Blood pressure	N/A	-1.046	N/A	-0.118	N/A	N/A	1.976	N/A	N/A	N/A	N/A	0.87	0.347	1.052	-1.215	-0.951	N/A
Quantity of regulatory T lymphocytes	N/A	N/A	N/A	N/A	N/A	1.832	N/A	2.522	2.034	1.151	N/A	N/A	N/A	N/A	N/A	N/A	N/A
Tubulation of cells	N/A	N/A	N/A	-0.809	0.745	2.002	N/A	N/A	N/A	N/A	1.876	N/A	N/A	N/A	-0.214	1.888	N/A
Digestive organ tumor	2.042	1.162	2.87	N/A	N/A	N/A	N/A	N/A	N/A	N/A	N/A	N/A	N/A	N/A	1.44	N/A	N/A
Cell movement of vascular smooth muscle cells	N/A	N/A	3.194	N/A	0.992	2.518	N/A	N/A	N/A	N/A	N/A	N/A	N/A	N/A	N/A	N/A	0.784
Concentration of D-glucose	-0.664	N/A	-2.143	N/A	N/A	-1.43	N/A	N/A	N/A	N/A	N/A	N/A	-0.757	N/A	0.801	1.28	0.399
Disorder of blood pressure	0.463	N/A	N/A	1.215	1.023	1.568	N/A	N/A	N/A	N/A	-0.616	N/A	2.563	N/A	N/A	N/A	N/A
Release of fatty acid	N/A	N/A	0.869	N/A	N/A	2.839	N/A	2.343	1.388	N/A	N/A	N/A	N/A	N/A	N/A	N/A	N/A
Failure of kidney	N/A	N/A	1.383	0.946	N/A	N/A	-0.186	-0.476	N/A	N/A	N/A	1.543	0.961	1.913	N/A	N/A	N/A
Abnormal morphology of nervous system	-3.296	N/A	N/A	0.751	N/A	N/A	N/A	N/A	N/A	N/A	N/A	N/A	2.624	N/A	N/A	N/A	0.717
Multiple cancers	0.801	1.231	0.843	N/A	N/A	N/A	N/A	N/A	N/A	N/A	N/A	2.588	N/A	1.471	0.447	N/A	N/A
Transport of protein	2.177	2.088	1.48	N/A	N/A	N/A	N/A	N/A	N/A	N/A	N/A	N/A	N/A	N/A	-1.633	N/A	N/A
Cholesterol transport	N/A	N/A	0.889	N/A	N/A	N/A	0.404	N/A	-0.235	0.65	N/A	N/A	-1.724	N/A	1.903	1.561	N/A
Oxidation of long chain fatty acid	N/A	-1.841	-2.158	N/A	N/A	N/A	N/A	N/A	N/A	N/A	N/A	N/A	-2.336	N/A	0.394	0.619	N/A
Cell viability of mast cells	N/A	N/A	N/A	N/A	1.223	N/A	N/A	2.164	1.782	2.164	N/A	N/A	N/A	N/A	N/A	N/A	N/A
Cell death of antigen presenting cells	N/A	N/A	-0.472	N/A	0.487	1.583	-0.441	1.864	-0.968	0.945	N/A	N/A	N/A	N/A	N/A	-0.551	N/A
Catabolism of proteoglycan	N/A	N/A	N/A	N/A	N/A	1.947	N/A	N/A	2.599	2.754	N/A	N/A	N/A	N/A	N/A	N/A	N/A
Transport of carboxylic acid	N/A	N/A	N/A	-1.248	N/A	N/A	N/A	N/A	N/A	N/A	N/A	N/A	-2.677	N/A	1.909	1.431	N/A
Muscle contraction	1.566	N/A	N/A	1.333	N/A	N/A	1.294	N/A	N/A	N/A	-1.263	-0.72	-0.927	0.065	N/A	0.096	N/A
Cell death of breast cancer cell lines	-2.168	-1.908	-2.599	N/A	N/A	N/A	N/A	N/A	N/A	N/A	N/A	N/A	N/A	N/A	-0.576	N/A	N/A
Cell death of epithelial cells	-3.378	N/A	-0.288	N/A	N/A	1.745	N/A	N/A	N/A	N/A	N/A	N/A	N/A	N/A	-1.823	N/A	N/A
Endotoxin shock response	N/A	N/A	N/A	N/A	N/A	3.175	N/A	1.487	N/A	2.572	N/A	N/A	N/A	N/A	N/A	N/A	N/A
Quantity of mast cells	N/A	N/A	N/A	N/A	N/A	2.358	N/A	1.825	1.215	1.824	N/A	N/A	N/A	N/A	N/A	N/A	N/A
Catabolism of carbohydrate	N/A	N/A	N/A	N/A	N/A	2.166	0.333	N/A	3.096	N/A	N/A	N/A	N/A	N/A	N/A	1.601	N/A
T cell homeostasis	N/A	N/A	N/A	N/A	N/A	2.521	N/A	4.617	N/A	0.053	N/A	N/A	N/A	N/A	N/A	N/A	N/A
Coagulation	N/A	N/A	N/A	N/A	N/A	N/A	N/A	N/A	3.772	3.417	N/A	N/A	N/A	N/A	N/A	N/A	N/A
Expansion of leukocytes	N/A	N/A	N/A	N/A	0.683	0.487	-1.51	0.169	0.526	-0.459	N/A	1.853	N/A	N/A	N/A	-1.501	N/A
Proliferation of neuronal cells	2.816	2.062	N/A	0.172	N/A	N/A	N/A	N/A	N/A	N/A	N/A	N/A	-2.115	N/A	N/A	N/A	N/A
Orientation of cells	N/A	N/A	2.344	N/A	N/A	2.752	N/A	N/A	N/A	N/A	N/A	N/A	N/A	N/A	N/A	2.063	N/A
Retention of leukocytes	N/A	N/A	N/A	N/A	1.633	1.75	N/A	1.063	1.709	N/A	N/A	N/A	N/A	N/A	1	N/A	N/A
Nephritis	N/A	N/A	0.13	N/A	-1.389	-0.98	N/A	-0.606	-1.916	-2.13	N/A	N/A	N/A	N/A	N/A	N/A	N/A
Edema	N/A	N/A	N/A	-1.682	-2.458	-2.146	N/A	N/A	N/A	N/A	N/A	-0.138	N/A	0.718	N/A	N/A	N/A
Function of leukocytes	N/A	N/A	2.228	N/A	1.306	0.572	0.927	0.98	-0.051	-0.308	N/A	N/A	N/A	N/A	0.518	0.246	N/A
Development of antigen presenting cells	N/A	N/A	N/A	N/A	N/A	1.46	N/A	1.848	2.176	1.633	N/A	N/A	N/A	N/A	N/A	N/A	N/A
Attachment of phagocytes	N/A	N/A	2.2	N/A	2.449	N/A	N/A	N/A	2.449	N/A	N/A	N/A	N/A	N/A	N/A	N/A	N/A
Size of infarct	N/A	0.955	1.172	-0.443	-0.361	-0.225	-1.091	N/A	0.629	-1.108	N/A	N/A	0.367	N/A	0.732	N/A	N/A
Digestive system cancer	2.229	1.594	1.964	N/A	N/A	N/A	N/A	N/A	N/A	N/A	N/A	N/A	N/A	N/A	1.287	N/A	N/A
Formation of filaments	2.599	-1.147	2.296	N/A	N/A	N/A	N/A	N/A	N/A	N/A	N/A	-0.457	N/A	N/A	0.571	N/A	N/A
Function of blood cells	N/A	N/A	2.415	N/A	1.306	0.773	0.492	0.98	0.245	-0.086	N/A	N/A	N/A	N/A	0.518	0.246	N/A
Outgrowth of neurites	N/A	1.951	2.414	N/A	N/A	N/A	N/A	N/A	N/A	N/A	N/A	N/A	-2.682	N/A	N/A	N/A	N/A
Quantity of monosaccharide	-0.022	N/A	-2.412	N/A	N/A	-1.275	N/A	N/A	N/A	N/A	N/A	N/A	-0.74	N/A	1.015	1.579	N/A
Weight loss	-2.02	N/A	N/A	N/A	N/A	-1.913	N/A	N/A	N/A	-1.318	N/A	N/A	1.748	N/A	N/A	N/A	N/A
Aciduria	1.969	N/A	2.425	N/A	N/A	N/A	N/A	N/A	N/A	N/A	N/A	N/A	N/A	N/A	-0.6	-2	N/A
Dystrophy of muscle	-2.601	1.999	0.247	N/A	N/A	N/A	N/A	N/A	N/A	N/A	N/A	1.106	N/A	1.04	N/A	N/A	N/A
Killing of bacteria	N/A	N/A	N/A	N/A	N/A	2.284	2.216	N/A	N/A	2.485	N/A	N/A	N/A	N/A	N/A	N/A	N/A
Response of liver	N/A	N/A	1.335	N/A	-0.485	-0.341	-1.055	-0.121	-0.68	-0.293	N/A	N/A	1.852	N/A	-0.814	N/A	N/A
Quantity of thymocytes	N/A	N/A	N/A	N/A	N/A	0.615	1.896	2.502	N/A	-1.953	N/A	N/A	N/A	N/A	N/A	N/A	N/A
Hypertension	0.208	N/A	N/A	1.219	1.002	0.893	N/A	N/A	N/A	N/A	-1.058	N/A	2.576	N/A	N/A	N/A	N/A
Respiratory burst of neutrophils	N/A	N/A	N/A	N/A	1.308	1.609	N/A	0.973	1.38	1.609	N/A	N/A	N/A	N/A	N/A	0.076	N/A
Cell viability of tumor cell lines	4.397	0.659	0.999	N/A	N/A	N/A	N/A	N/A	N/A	N/A	N/A	N/A	N/A	N/A	-0.897	N/A	N/A
Response of dendritic cells	N/A	N/A	N/A	N/A	N/A	2.563	N/A	2.01	N/A	2.369	N/A	N/A	N/A	N/A	N/A	N/A	N/A
Asthma	N/A	N/A	1.951	N/A	0.668	0.676	N/A	0.54	1.802	0.19	N/A	0.113	N/A	0.896	N/A	-0.104	N/A
Formation of cytoskeleton	1.992	-1.093	2.164	N/A	N/A	N/A	N/A	N/A	N/A	N/A	N/A	0.398	N/A	N/A	1.285	N/A	N/A
Uptake of fatty acid	N/A	N/A	-1.485	N/A	N/A	N/A	0.99	N/A	N/A	N/A	N/A	N/A	-1.278	N/A	3.176	N/A	N/A
Morphogenesis of cardiovascular system	N/A	N/A	N/A	1.982	N/A	N/A	0.447	N/A	N/A	N/A	0.049	2.219	N/A	2.219	N/A	N/A	N/A
Apoptosis of granulocytes	N/A	N/A	-0.547	N/A	-0.832	0.191	-0.573	0.891	0.229	1.075	N/A	1.803	-0.768	N/A	N/A	N/A	N/A
Autoimmune neurological disorder	N/A	N/A	2.002	N/A	N/A	0.547	0.957	1.541	0.397	1.169	N/A	-0.192	N/A	N/A	0.103	N/A	N/A
Fatty lesion	N/A	N/A	N/A	1.981	N/A	0.243	N/A	N/A	2.573	1.424	N/A	N/A	-0.686	N/A	N/A	N/A	N/A
Septic shock	N/A	N/A	N/A	N/A	N/A	3.128	N/A	1.212	N/A	2.557	N/A	N/A	N/A	N/A	N/A	N/A	N/A
Liver Damage	N/A	N/A	N/A	N/A	1.437	0.821	0.964	1.999	0.749	0.91	N/A	N/A	N/A	N/A	N/A	N/A	N/A
Benign solid tumor	1.896	1.192	N/A	N/A	-0.83	N/A	-0.739	N/A	N/A	N/A	N/A	0.239	0.794	0.179	0.988	N/A	N/A
Cell spreading of phagocytes	N/A	N/A	N/A	N/A	0.971	1.929	N/A	1.993	N/A	1.961	N/A	N/A	N/A	N/A	N/A	N/A	N/A
Internalization by tumor cell lines	1.716	N/A	N/A	N/A	N/A	N/A	N/A	3.518	1.602	N/A	N/A	N/A	N/A	N/A	N/A	N/A	N/A
Cell movement of peritoneal macrophages	N/A	N/A	N/A	N/A	N/A	2.593	N/A	2.593	N/A	1.644	N/A	N/A	N/A	N/A	N/A	N/A	N/A
Intraabdominal organ tumor	1.265	1.567	2.76	N/A	N/A	N/A	N/A	N/A	N/A	N/A	0.096	N/A	N/A	N/A	1.137	N/A	N/A
Respiratory burst of cells	N/A	N/A	N/A	N/A	1.332	1.771	N/A	1.572	N/A	2.145	N/A	N/A	N/A	N/A	N/A	N/A	N/A
Cell proliferation of breast cancer cell lines	3.215	2.942	0.657	N/A	N/A	N/A	N/A	N/A	N/A	N/A	N/A	N/A	N/A	N/A	N/A	N/A	N/A
Experimental colitis	N/A	N/A	0.986	N/A	-1.355	-1.308	N/A	-0.836	0.308	-0.104	N/A	N/A	N/A	-1.633	0.265	N/A	N/A
Acute lung injury	N/A	N/A	N/A	0.818	1.149	2.484	N/A	1.369	0.798	N/A	N/A	-0.152	N/A	N/A	N/A	N/A	N/A
Modification of palmitic acid	N/A	-1.945	-1.921	N/A	N/A	N/A	N/A	N/A	N/A	N/A	N/A	N/A	-1.987	N/A	0.295	0.618	N/A
Damage of digestive system	N/A	N/A	N/A	N/A	1.734	-0.162	-0.024	1.961	1.003	0.904	N/A	N/A	-0.959	N/A	N/A	N/A	N/A
Cell proliferation of hematopoietic cell lines	N/A	N/A	N/A	N/A	N/A	2.783	N/A	N/A	2.277	1.686	N/A	N/A	N/A	N/A	N/A	N/A	N/A
Glucose tolerance	0.14	2.208	0.507	N/A	N/A	-0.843	N/A	N/A	N/A	N/A	N/A	N/A	-1.443	N/A	-1.604	N/A	N/A
Cell death of granulocytes	N/A	N/A	0.048	N/A	-0.267	0.737	0.233	1.359	0.65	1.547	N/A	1.886	N/A	N/A	N/A	N/A	N/A
Cognition	N/A	N/A	N/A	2.068	N/A	N/A	N/A	N/A	N/A	N/A	N/A	N/A	-2.068	-2.576	N/A	N/A	N/A
Dextran sodium sulfate-induced colitis	N/A	N/A	0.748	N/A	-0.902	-0.948	N/A	-0.419	0.64	-0.32	N/A	N/A	N/A	-1.342	1.391	N/A	N/A
Cell movement of bone marrow cells	N/A	N/A	N/A	N/A	0.378	1.375	N/A	2.377	N/A	2.546	N/A	N/A	N/A	N/A	N/A	N/A	N/A
Genitourinary tumor	0.424	2.648	1.431	N/A	N/A	N/A	N/A	N/A	N/A	N/A	N/A	N/A	N/A	1.266	0.9	N/A	N/A
Release of Ca2+	N/A	N/A	N/A	N/A	N/A	1.928	-0.28	N/A	N/A	1.914	N/A	2.541	N/A	N/A	N/A	N/A	N/A
Accumulation of lipid	-1.678	-0.286	-0.555	N/A	N/A	0.625	-0.534	-0.507	N/A	N/A	N/A	N/A	0.864	N/A	-0.203	-0.215	-1.191
Localization of cells	N/A	N/A	N/A	N/A	N/A	N/A	N/A	N/A	2.593	2.391	N/A	1.668	N/A	N/A	N/A	N/A	N/A
Invasion of digestive organ tumor	N/A	N/A	N/A	N/A	N/A	2.353	1.067	N/A	1.463	1.765	N/A	N/A	N/A	N/A	N/A	N/A	N/A
Metabolism of triacylglycerol	N/A	N/A	-0.841	-2.161	N/A	N/A	0.728	N/A	N/A	N/A	N/A	N/A	-0.066	N/A	2.844	N/A	N/A
Sprouting	1.969	N/A	N/A	1.504	N/A	N/A	N/A	N/A	N/A	N/A	N/A	N/A	-1.245	N/A	N/A	-1.895	N/A
Quantity of protein in blood	N/A	N/A	0.919	N/A	N/A	-0.609	-1.748	-0.162	-0.125	0.053	N/A	N/A	0.744	1.357	0.511	-0.379	N/A
Limb defect	N/A	N/A	N/A	N/A	-2.532	-1.301	N/A	N/A	N/A	0.12	N/A	N/A	N/A	1.371	1.275	N/A	N/A
Abdominal cancer	1.848	1.847	1.481	N/A	N/A	N/A	N/A	N/A	N/A	N/A	-0.631	N/A	N/A	N/A	0.738	N/A	N/A
Experimental autoimmune encephalomyelitis	N/A	N/A	2.002	N/A	0.679	0.478	1.19	1.02	-0.073	0.995	N/A	N/A	N/A	N/A	0.103	N/A	N/A
Right ventricular abnormality	-1.982	N/A	N/A	-0.059	N/A	N/A	N/A	N/A	N/A	N/A	N/A	0.855	2.599	0.891	-0.152	N/A	N/A
Synthesis of nitric oxide	N/A	N/A	N/A	N/A	1.66	1.035	0.692	2.454	-0.207	0.482	N/A	N/A	N/A	N/A	N/A	N/A	N/A
Branching of cells	1.378	N/A	N/A	1.588	N/A	N/A	N/A	N/A	N/A	N/A	N/A	N/A	-1.273	N/A	N/A	-2.264	N/A
Dermatitis	-0.115	N/A	0.368	N/A	0.296	0.371	0.78	0.589	1.346	0.679	N/A	0.311	0.826	-0.641	0.18	N/A	N/A
Proliferation of phagocytes	N/A	N/A	N/A	N/A	0.256	0.829	N/A	1.869	2.033	1.512	N/A	N/A	N/A	N/A	N/A	N/A	N/A
Internalization of tumor cell lines	1.389	N/A	N/A	N/A	N/A	N/A	N/A	3.001	N/A	N/A	N/A	N/A	N/A	N/A	N/A	2.092	N/A
Urination disorder	0.747	N/A	1.103	N/A	-0.762	N/A	N/A	N/A	N/A	N/A	N/A	N/A	0.368	N/A	N/A	-3.494	N/A
Hepatobiliary neoplasm	1.219	1.634	N/A	N/A	N/A	N/A	N/A	N/A	N/A	N/A	-1.747	N/A	1.841	-0.032	N/A	N/A	N/A
Cell death of cervical cancer cell lines	-3.862	-2.61	N/A	N/A	N/A	N/A	N/A	N/A	N/A	N/A	N/A	N/A	N/A	N/A	N/A	N/A	N/A
Paralysis	N/A	N/A	N/A	-1.067	N/A	N/A	N/A	N/A	N/A	N/A	N/A	N/A	2.218	1.432	N/A	-1.744	N/A
Apoptosis of muscle cells	N/A	1.247	0.651	-0.97	N/A	N/A	-1.183	N/A	N/A	N/A	2.021	-0.152	N/A	N/A	-0.232	N/A	N/A
Cell rolling	N/A	N/A	N/A	N/A	1.815	N/A	N/A	2.054	1.648	N/A	N/A	N/A	N/A	N/A	0.93	N/A	N/A
Cytolysis of leukocytes	N/A	N/A	N/A	N/A	N/A	1.601	N/A	2.213	1.932	0.692	N/A	N/A	N/A	N/A	N/A	N/A	N/A
Assembly of organelle	3.313	-0.193	2.531	N/A	N/A	N/A	N/A	N/A	N/A	N/A	N/A	N/A	N/A	N/A	-0.392	N/A	N/A
Cell movement of lymphoid cells	1.88	N/A	N/A	N/A	N/A	N/A	N/A	N/A	4.525	N/A	N/A	N/A	N/A	N/A	N/A	N/A	N/A
Cell death of tumor	-3.552	N/A	-0.034	N/A	N/A	1.855	N/A	N/A	0.96	N/A	N/A	N/A	N/A	N/A	N/A	N/A	N/A
Hepato-pancreato-biliary cancer	1.888	N/A	N/A	N/A	N/A	N/A	N/A	N/A	N/A	N/A	-1.555	N/A	1.52	1.433	N/A	N/A	N/A
Abdominal adenocarcinoma	1.515	2.804	1.682	N/A	N/A	N/A	N/A	N/A	N/A	N/A	N/A	N/A	N/A	N/A	N/A	0.394	N/A
Cell movement of Th1 cells	N/A	N/A	N/A	N/A	N/A	N/A	N/A	2.813	1.912	N/A	N/A	N/A	N/A	N/A	1.664	N/A	N/A
Concentration of triacylglycerol	-0.747	-1.303	-0.197	N/A	N/A	-1.188	-0.688	N/A	N/A	N/A	N/A	N/A	-0.847	N/A	0.02	0.598	0.787
Binding of hormone	N/A	1.501	2.425	N/A	N/A	N/A	N/A	N/A	N/A	N/A	N/A	N/A	N/A	N/A	-2.415	N/A	N/A
Pulmonary fibrosis or aplastic anemia	N/A	N/A	N/A	1.11	0.79	0.42	N/A	0.17	0.614	0.296	N/A	N/A	2.499	N/A	N/A	N/A	0.426
Fibrosis of lung	N/A	N/A	N/A	1.11	0.79	0.42	N/A	0.17	0.614	0.296	N/A	N/A	2.499	N/A	N/A	N/A	0.426
Interaction of lymphoma cell lines	N/A	N/A	N/A	N/A	N/A	2.186	N/A	1.954	N/A	2.181	N/A	N/A	N/A	N/A	N/A	N/A	N/A
Apoptosis of T lymphocytes	N/A	N/A	-0.068	N/A	N/A	1.168	N/A	0.938	N/A	2.33	N/A	N/A	N/A	N/A	-1.809	N/A	N/A
Coordination	N/A	N/A	N/A	3.191	N/A	N/A	N/A	N/A	N/A	N/A	N/A	N/A	-3.12	N/A	N/A	N/A	N/A
Blood clot	0.495	N/A	N/A	1.055	1.876	N/A	N/A	N/A	2.457	N/A	N/A	N/A	0.387	N/A	0.022	N/A	N/A
Calcinosis	-0.62	-0.277	N/A	N/A	-1.953	-1.027	N/A	N/A	N/A	-1.951	N/A	N/A	-0.378	0.085	0	N/A	N/A
Endotoxemia	N/A	N/A	N/A	N/A	N/A	2.788	N/A	1.06	0.27	2.152	N/A	N/A	N/A	N/A	N/A	N/A	N/A
Cell death of tumor cells	-3.916	N/A	-0.152	N/A	N/A	2.198	N/A	N/A	N/A	N/A	N/A	N/A	N/A	N/A	N/A	N/A	N/A
Activation of innate lymphoid cells	N/A	N/A	N/A	N/A	N/A	N/A	N/A	2.704	2.098	1.452	N/A	N/A	N/A	N/A	N/A	N/A	N/A
Retinitis	N/A	N/A	1.471	N/A	N/A	N/A	1.516	1.316	1.941	N/A	N/A	N/A	N/A	N/A	N/A	N/A	N/A
Binding of leukocyte cell lines	N/A	N/A	N/A	N/A	N/A	2.331	1.937	1.97	N/A	N/A	N/A	N/A	N/A	N/A	N/A	N/A	N/A
Proliferation of connective tissue cells	2.287	N/A	N/A	N/A	2.339	1.414	N/A	N/A	N/A	N/A	N/A	N/A	N/A	N/A	0.18	N/A	N/A
Inflammation of central nervous system	N/A	N/A	N/A	N/A	0.869	0.66	1.287	0.765	0.512	1.315	N/A	N/A	N/A	N/A	0.378	-0.43	N/A
Acute inflammation of tissue	N/A	N/A	0.788	N/A	1.072	0.616	-0.128	0.847	1.479	1.281	N/A	N/A	N/A	N/A	N/A	N/A	N/A
Necrosis of tumor	-3.896	N/A	-0.152	N/A	N/A	2.163	N/A	N/A	N/A	N/A	N/A	N/A	N/A	N/A	N/A	N/A	N/A
Proliferation of liver cells	N/A	N/A	2.442	N/A	N/A	0.27	N/A	N/A	0.545	0.505	N/A	N/A	-0.182	N/A	N/A	N/A	-2.262
Chemotaxis of leukocyte cell lines	N/A	N/A	2.749	N/A	0.728	N/A	N/A	N/A	2.721	N/A	N/A	N/A	N/A	N/A	N/A	N/A	N/A
Quantity of polyunsaturated fatty acids	N/A	N/A	0.115	N/A	N/A	N/A	0.4	N/A	1.77	2.096	N/A	N/A	N/A	N/A	1.798	N/A	N/A
Mobilization of leukocytes	N/A	N/A	N/A	N/A	2.355	N/A	N/A	N/A	1.556	2.255	N/A	N/A	N/A	N/A	N/A	N/A	N/A
Binding of gonadal cell lines	N/A	N/A	N/A	N/A	0.139	1.727	N/A	2.401	0.437	0.592	N/A	N/A	N/A	N/A	-0.829	N/A	N/A
Lipolysis	N/A	N/A	-0.305	N/A	N/A	2.982	N/A	N/A	N/A	N/A	N/A	N/A	-1.703	N/A	0.801	N/A	-0.322
Pancreaticobiliary neoplasm	1.961	N/A	N/A	N/A	N/A	N/A	N/A	N/A	N/A	N/A	0.747	N/A	1.067	2.329	N/A	N/A	N/A
Flux of lipid	N/A	N/A	0.925	N/A	N/A	N/A	N/A	N/A	N/A	0.963	N/A	N/A	-2.717	N/A	1.497	N/A	N/A
Quantity of adipose tissue	N/A	-0.145	-1.225	N/A	N/A	1.68	N/A	N/A	N/A	N/A	N/A	N/A	N/A	N/A	0.042	1.204	1.803
Adhesion of lymphoma cell lines	N/A	0.306	N/A	N/A	1.951	1.724	N/A	N/A	N/A	2.114	N/A	N/A	N/A	N/A	N/A	N/A	N/A
Quantity of monocytes	N/A	N/A	-0.43	N/A	-1.095	-1.709	-1.739	-0.342	-0.042	-0.728	N/A	N/A	N/A	N/A	N/A	N/A	N/A
Demyelination	N/A	N/A	2.699	N/A	N/A	0.389	N/A	0.566	N/A	0.863	N/A	N/A	1.204	N/A	-0.36	N/A	N/A
Angiogenesis of lesion	N/A	N/A	N/A	N/A	0.64	N/A	N/A	N/A	1.297	1.633	2.138	N/A	N/A	-0.367	N/A	N/A	N/A
Infection of tumor cell lines	3.516	2.556	N/A	N/A	N/A	N/A	N/A	N/A	N/A	N/A	N/A	N/A	N/A	N/A	N/A	N/A	N/A
Quantity of IgG2b	N/A	N/A	N/A	N/A	N/A	N/A	N/A	N/A	2.331	1.291	N/A	2.444	N/A	N/A	N/A	N/A	N/A
Weakness	-3.013	N/A	N/A	-0.847	N/A	N/A	N/A	N/A	N/A	N/A	N/A	N/A	1.89	N/A	0.312	N/A	N/A
Movement of hematopoietic cell lines	N/A	N/A	N/A	N/A	N/A	1.66	N/A	N/A	2.51	1.883	N/A	N/A	N/A	N/A	N/A	N/A	N/A
Growth of epithelial tissue	1.382	N/A	N/A	N/A	1.227	1.154	N/A	N/A	N/A	N/A	N/A	N/A	1.404	N/A	N/A	N/A	-0.884
Inflammation of lung	N/A	N/A	N/A	N/A	-0.388	-0.084	-0.913	-1.423	-0.22	-0.669	N/A	N/A	N/A	N/A	-2.349	N/A	N/A
Quantity of neurons	N/A	N/A	N/A	2.464	N/A	N/A	N/A	N/A	N/A	N/A	N/A	N/A	-2.224	-1.347	N/A	N/A	N/A
Benign lesion	0.563	1.007	N/A	-0.274	0.741	N/A	N/A	N/A	N/A	N/A	N/A	-0.741	1.717	-0.51	0.48	N/A	N/A
Development of cardiovascular tissue	2.77	N/A	N/A	N/A	N/A	2.257	N/A	N/A	N/A	N/A	1	N/A	N/A	N/A	N/A	N/A	N/A
Quantity of bone	N/A	N/A	N/A	N/A	2.09	1.24	-0.798	N/A	N/A	1.611	N/A	N/A	N/A	N/A	0.288	N/A	N/A
Upper abdominal cancer	1.5	N/A	1.509	N/A	N/A	N/A	N/A	N/A	N/A	N/A	-1.572	N/A	N/A	0.752	N/A	0.693	N/A
Cardiogenesis	1.496	N/A	N/A	1.712	N/A	N/A	0.674	N/A	N/A	N/A	-1.795	0.248	N/A	-0.1	N/A	N/A	0
Hyperplasia of spleen	N/A	N/A	N/A	N/A	N/A	N/A	N/A	-3.686	N/A	N/A	N/A	N/A	N/A	N/A	N/A	-2.333	N/A
Concentration of cholesterol	-1.152	N/A	-0.194	N/A	N/A	0.837	N/A	N/A	N/A	N/A	N/A	N/A	-1.901	N/A	-1.611	0.005	-0.309
Invasion of prostate cancer cell lines	N/A	N/A	N/A	N/A	N/A	3.509	1.512	N/A	N/A	N/A	N/A	N/A	N/A	N/A	N/A	N/A	0.987
Quantity of CD4+ T-lymphocytes	N/A	N/A	N/A	N/A	1.69	0.817	N/A	1.31	1.8	-0.379	N/A	N/A	N/A	N/A	N/A	N/A	N/A
Neovascularization of organ	N/A	N/A	N/A	N/A	2.306	1.976	N/A	N/A	N/A	1.697	N/A	N/A	N/A	N/A	N/A	N/A	N/A
Lack of lymphocytes	N/A	N/A	N/A	N/A	N/A	N/A	N/A	N/A	-3.524	0.636	N/A	-1.815	N/A	N/A	N/A	N/A	N/A
Experimental autoimmune uveitis	N/A	N/A	1.316	N/A	1.342	N/A	N/A	N/A	1.941	1.369	N/A	N/A	N/A	N/A	N/A	N/A	N/A
Binding of connective tissue cells	2.141	N/A	N/A	N/A	2.306	N/A	N/A	N/A	N/A	N/A	N/A	N/A	N/A	N/A	1.512	N/A	N/A
Breast or ovarian cancer	0.507	0.927	0.638	N/A	N/A	N/A	N/A	N/A	N/A	N/A	N/A	2.39	N/A	1.471	N/A	N/A	N/A
Secondary neoplasm of digestive system	N/A	-2	-1.342	N/A	0.762	N/A	N/A	N/A	N/A	N/A	N/A	N/A	N/A	0.816	1	N/A	N/A
Expansion of blood cells	N/A	N/A	N/A	N/A	N/A	0.618	-1.078	0.294	1.27	-0.175	N/A	1.516	N/A	N/A	N/A	-0.966	N/A
Non-central nervous system malignant neoplasm	0.899	0.778	2.697	N/A	N/A	N/A	N/A	N/A	N/A	N/A	0.034	N/A	N/A	N/A	1.376	0.131	N/A
Cell death of osteosarcoma cells	-4.621	N/A	-1.291	N/A	N/A	N/A	N/A	N/A	N/A	N/A	N/A	N/A	N/A	N/A	N/A	N/A	N/A
Internalization of E. coli	N/A	N/A	N/A	N/A	2.952	N/A	N/A	2.952	N/A	N/A	N/A	N/A	N/A	N/A	N/A	N/A	N/A
Hereditary skeletal myopathy	-2.601	1.999	0.247	N/A	N/A	N/A	N/A	N/A	N/A	N/A	N/A	N/A	N/A	1.04	N/A	N/A	N/A
Inflammation of muscle	N/A	N/A	N/A	N/A	0.555	0.896	1.067	-1.387	0	N/A	N/A	1.98	N/A	N/A	N/A	N/A	N/A
Structural renal abnormality	N/A	N/A	N/A	N/A	-3.532	N/A	N/A	N/A	N/A	N/A	N/A	1.703	N/A	N/A	N/A	N/A	0.647
Abdominal aortic aneurysm	N/A	N/A	N/A	N/A	1.491	0.152	N/A	N/A	2.77	1.463	N/A	N/A	N/A	N/A	N/A	N/A	N/A
Damage of connective tissue	N/A	N/A	N/A	N/A	0.819	1.268	N/A	N/A	1.523	2.266	N/A	N/A	N/A	N/A	N/A	N/A	N/A
Catabolism of lipid	0.16	0.602	0.728	N/A	N/A	N/A	0.749	N/A	N/A	N/A	N/A	N/A	-1.571	N/A	0.42	1.634	N/A
Migration of smooth muscle cells	N/A	N/A	N/A	N/A	1.886	3.503	N/A	N/A	N/A	N/A	N/A	N/A	N/A	N/A	N/A	N/A	0.463
Abnormal morphology of spleen	N/A	N/A	-0.597	N/A	N/A	-0.49	-0.788	-0.465	-1.823	-0.359	N/A	N/A	N/A	N/A	N/A	-1.321	N/A
Neurological signs	0.829	-2.137	-0.775	0	N/A	N/A	N/A	N/A	N/A	N/A	N/A	N/A	0.224	-0.149	0.655	1.066	N/A
Maturation of lymphatic system cells	N/A	N/A	N/A	N/A	N/A	N/A	N/A	3.008	2.818	N/A	N/A	N/A	N/A	N/A	N/A	N/A	N/A
Quantity of IgG1	N/A	N/A	N/A	N/A	N/A	0.982	N/A	-0.451	1.684	0.952	N/A	1.756	N/A	N/A	N/A	N/A	N/A
Emigration of cells	N/A	N/A	N/A	N/A	3.095	N/A	N/A	2.726	N/A	N/A	N/A	N/A	N/A	N/A	N/A	N/A	N/A
Subcutaneous tumor	2.016	3.362	N/A	N/A	N/A	N/A	N/A	N/A	N/A	N/A	N/A	N/A	N/A	N/A	0.386	N/A	-0.044
Killing of macrophages	N/A	N/A	N/A	N/A	N/A	-0.676	-0.447	-1.195	-1.463	-0.676	N/A	N/A	N/A	N/A	N/A	-1.342	N/A
Polarization of blood cells	N/A	N/A	2.018	N/A	3.781	N/A	N/A	N/A	N/A	N/A	N/A	N/A	N/A	N/A	N/A	N/A	N/A
Airway hyperresponsiveness	N/A	N/A	N/A	N/A	1.418	1.238	N/A	0.447	1.159	0.997	N/A	N/A	N/A	N/A	N/A	-0.509	N/A
Development of cytoplasm	1.871	-0.512	1.777	N/A	N/A	N/A	N/A	N/A	N/A	N/A	N/A	N/A	N/A	N/A	1.602	N/A	N/A
Degeneration of connective tissue	N/A	N/A	N/A	N/A	N/A	N/A	N/A	1.683	1.812	2.266	N/A	N/A	N/A	N/A	N/A	N/A	N/A
Adhesion of antigen presenting cells	N/A	N/A	N/A	N/A	1.769	N/A	N/A	1.247	1.431	1.313	N/A	N/A	N/A	N/A	N/A	N/A	N/A
Cell movement of leukemia cell lines	N/A	N/A	N/A	N/A	N/A	2.014	N/A	2.269	N/A	0.544	N/A	N/A	N/A	N/A	0.93	N/A	N/A
Progressive motor neuropathy	-1.25	1.951	-1.154	N/A	N/A	N/A	N/A	N/A	N/A	N/A	N/A	N/A	1.4	N/A	N/A	N/A	N/A
Metabolism of prostaglandin	N/A	N/A	N/A	N/A	2.619	3.131	N/A	N/A	N/A	N/A	N/A	N/A	N/A	N/A	N/A	N/A	N/A
Apoptosis of macrophages	N/A	N/A	-1.176	N/A	0.093	-0.124	-0.121	1.134	-1.449	0.13	N/A	N/A	N/A	N/A	-1.16	-0.363	N/A
Metabolism of acylglycerol	N/A	N/A	-1.311	-1.014	N/A	N/A	N/A	N/A	N/A	N/A	N/A	N/A	-0.945	N/A	2.48	N/A	N/A
Development of hematopoietic progenitor cells	N/A	N/A	N/A	N/A	N/A	N/A	N/A	2.626	2.468	0.654	N/A	N/A	N/A	N/A	N/A	N/A	N/A
Ataxia	-2.257	N/A	2.057	-1.429	N/A	N/A	N/A	N/A	N/A	N/A	N/A	N/A	N/A	N/A	N/A	N/A	N/A
Fungal Infection	N/A	N/A	N/A	N/A	N/A	N/A	-2.2	-2.008	-1.528	N/A	N/A	N/A	N/A	N/A	N/A	N/A	N/A
Contraction of cells	N/A	N/A	N/A	1.456	N/A	N/A	N/A	N/A	N/A	N/A	0.881	-1.349	N/A	-2.038	N/A	N/A	N/A
Cell movement of fibroblasts	2.415	1.134	2.169	N/A	N/A	N/A	N/A	N/A	N/A	N/A	N/A	N/A	N/A	N/A	N/A	N/A	N/A
Development of muscle tissue	1.237	N/A	N/A	1.195	N/A	N/A	-0.647	N/A	N/A	N/A	-0.765	-0.728	N/A	-1.131	N/A	N/A	N/A
Transport of steroid	N/A	N/A	N/A	N/A	N/A	N/A	0.747	N/A	0.25	0.812	N/A	N/A	-2.434	N/A	N/A	1.443	N/A
Formation of solid tumor	1.555	0.403	2.69	N/A	N/A	N/A	N/A	N/A	N/A	N/A	0.908	N/A	N/A	N/A	N/A	0.107	N/A
Abnormal bone density	N/A	N/A	N/A	N/A	-2.687	-2.974	N/A	N/A	N/A	N/A	N/A	N/A	N/A	N/A	N/A	N/A	N/A
Chronic respiratory disorder	-0.049	N/A	N/A	N/A	-0.364	1.11	N/A	N/A	N/A	0.564	N/A	1.969	N/A	0.805	-0.721	0.07	N/A
Osteoclastogenesis	N/A	N/A	N/A	N/A	1.551	1.027	N/A	0.008	1.747	1.317	N/A	N/A	N/A	N/A	N/A	N/A	N/A
Abnormal morphology of bone	N/A	N/A	N/A	N/A	-3.401	-0.752	N/A	N/A	N/A	0.734	N/A	N/A	N/A	N/A	-0.761	N/A	0
Relaxation of muscle	N/A	N/A	N/A	1.744	N/A	N/A	1.201	N/A	N/A	N/A	N/A	0.718	0.008	1.966	N/A	N/A	N/A
Quantity of lymphoid organ	N/A	N/A	N/A	N/A	N/A	0	1.745	1.458	-0.124	-2.303	N/A	N/A	N/A	N/A	N/A	N/A	N/A
Breast or pancreatic cancer	1.732	1.287	N/A	N/A	N/A	N/A	N/A	N/A	N/A	N/A	N/A	N/A	N/A	2.6	N/A	N/A	N/A
Binding of progesterone	N/A	1.172	2.219	N/A	N/A	N/A	N/A	N/A	N/A	N/A	N/A	N/A	N/A	N/A	-2.219	N/A	N/A
Chronic pulmonary disease	N/A	N/A	N/A	N/A	-0.364	1.11	N/A	N/A	N/A	0.564	N/A	1.969	N/A	0.805	-0.721	0.07	N/A
Activation of natural killer cells	N/A	N/A	N/A	N/A	N/A	N/A	N/A	2.559	1.629	1.402	N/A	N/A	N/A	N/A	N/A	N/A	N/A
Tubulation of endothelial cells	N/A	N/A	N/A	-0.782	0.315	N/A	N/A	N/A	N/A	N/A	N/A	N/A	N/A	N/A	-0.929	1.886	-1.664
Head and neck tumor	3.091	0.333	0.856	N/A	N/A	N/A	N/A	N/A	N/A	N/A	N/A	N/A	N/A	N/A	0.557	-0.73	N/A
Differentiation of muscle	2.693	N/A	N/A	N/A	N/A	N/A	N/A	N/A	N/A	N/A	-1.372	0.796	N/A	0.696	N/A	N/A	N/A
Ventricular dilatation	N/A	N/A	N/A	-1.446	N/A	N/A	-1.067	N/A	N/A	N/A	1.067	-1.067	N/A	-0.896	N/A	N/A	N/A
Uptake of bacteria	N/A	N/A	N/A	N/A	3.106	N/A	N/A	N/A	2.414	N/A	N/A	N/A	N/A	N/A	N/A	N/A	N/A
Tumorigenesis of lymphocytes	0.018	N/A	N/A	N/A	N/A	N/A	N/A	-2.018	-1.112	N/A	N/A	N/A	N/A	N/A	0.976	-1.396	N/A
Seizure disorder	N/A	N/A	N/A	-3.394	N/A	N/A	N/A	N/A	N/A	N/A	N/A	N/A	N/A	2.125	N/A	N/A	N/A
Quantity of lymphoid cells	2.699	N/A	2.79	N/A	N/A	N/A	N/A	N/A	N/A	N/A	N/A	N/A	N/A	N/A	N/A	N/A	N/A
Metabolism of nucleic acid component or derivative	-0.048	-1.119	-2.041	0.105	N/A	N/A	N/A	N/A	N/A	N/A	N/A	N/A	-1.673	N/A	N/A	0.05	-0.445
Development of hematopoietic system	N/A	N/A	N/A	N/A	N/A	1.092	N/A	1.767	2.148	0.465	N/A	N/A	N/A	N/A	N/A	N/A	N/A
Quantity of IL-6 in blood	N/A	N/A	1.437	N/A	N/A	N/A	-2.534	0.708	0.432	N/A	N/A	N/A	N/A	-0.359	N/A	N/A	N/A
Aortic aneurysm	N/A	N/A	N/A	N/A	1.013	0.152	N/A	N/A	2.765	1.526	N/A	N/A	N/A	N/A	N/A	N/A	N/A
Contraction of striated muscle	0.742	N/A	N/A	1.318	N/A	N/A	1.371	N/A	N/A	N/A	-0.698	0.228	-0.305	0.663	N/A	-0.115	N/A
Quantity of immunoglobulin	N/A	N/A	N/A	N/A	-0.194	0.276	-1.193	-0.786	0.422	0.098	N/A	0.765	N/A	N/A	N/A	-1.7	N/A
Papillary neoplasm	1.044	N/A	N/A	N/A	-1.982	N/A	N/A	N/A	N/A	N/A	N/A	N/A	N/A	-0.447	1.96	N/A	N/A
Chemotaxis of T lymphocytes	N/A	N/A	N/A	N/A	0.89	N/A	N/A	N/A	2.91	1.622	N/A	N/A	N/A	N/A	N/A	N/A	N/A
Sensory loss	N/A	N/A	N/A	1.171	-2.062	N/A	N/A	N/A	N/A	N/A	N/A	N/A	N/A	2.187	N/A	N/A	N/A
Disorder of lipid metabolism	0.23	N/A	0.984	N/A	N/A	-0.249	-1.085	N/A	N/A	N/A	N/A	N/A	0.945	N/A	-1.186	-0.731	N/A
Abnormal metabolism	0.23	N/A	0.984	N/A	N/A	-0.249	-1.085	N/A	N/A	N/A	N/A	N/A	0.945	N/A	-1.186	-0.731	N/A
Cytotoxic reaction	N/A	N/A	N/A	N/A	N/A	N/A	N/A	2.337	1.121	1.946	N/A	N/A	N/A	N/A	N/A	N/A	N/A
Biosynthesis of macromolecule	2.976	N/A	-0.181	N/A	1.566	N/A	N/A	N/A	N/A	N/A	N/A	N/A	N/A	N/A	-0.678	N/A	N/A
Migration of blood cells	N/A	N/A	2.279	N/A	N/A	N/A	N/A	N/A	N/A	N/A	N/A	N/A	0.979	2.139	N/A	N/A	N/A
Function of mitochondria	N/A	-1.093	-2.246	N/A	N/A	N/A	N/A	N/A	N/A	N/A	N/A	N/A	N/A	N/A	-1.511	0.536	N/A
Phagocytosis of E. coli	N/A	N/A	N/A	N/A	2.784	N/A	1.154	N/A	N/A	N/A	N/A	N/A	N/A	N/A	N/A	1.446	N/A
Concentration of sterol	-0.732	N/A	-0.032	N/A	N/A	0.664	N/A	N/A	N/A	N/A	N/A	N/A	-1.808	N/A	-1.426	N/A	-0.706
Differentiation of bone cells	N/A	-0.198	0.392	N/A	1.846	0.774	N/A	0.052	1.374	0.726	N/A	N/A	N/A	N/A	N/A	N/A	N/A
Pancreatic tumor	2.199	N/A	N/A	N/A	N/A	N/A	N/A	N/A	N/A	N/A	N/A	N/A	1.211	1.945	N/A	N/A	N/A
Quantity of bone tissue	N/A	N/A	N/A	N/A	N/A	1.729	N/A	N/A	N/A	2.411	N/A	0.023	N/A	-0.124	1.068	N/A	N/A
Aneurysm	N/A	N/A	N/A	N/A	0.976	0.068	N/A	N/A	2.758	1.551	N/A	N/A	N/A	N/A	N/A	N/A	N/A
Homing of tumor cell lines	N/A	N/A	N/A	N/A	N/A	3.616	N/A	N/A	1.737	N/A	N/A	N/A	N/A	N/A	N/A	N/A	N/A
Adhesion of tumor cells	N/A	N/A	N/A	N/A	1.938	2.967	N/A	N/A	N/A	N/A	N/A	N/A	N/A	-0.447	N/A	N/A	N/A
Invasion of carcinoma cell lines	N/A	2.141	3.124	N/A	N/A	N/A	N/A	N/A	N/A	N/A	N/A	N/A	N/A	N/A	-0.086	N/A	N/A
Activation of hepatic stellate cells	N/A	N/A	N/A	N/A	1.04	1.507	0.873	N/A	N/A	1.931	N/A	N/A	N/A	N/A	N/A	N/A	N/A
Binding of peripheral blood leukocytes	N/A	N/A	N/A	N/A	N/A	3.197	N/A	2.154	N/A	N/A	N/A	N/A	N/A	N/A	N/A	N/A	N/A
Metabolism of membrane lipid derivative	0.647	N/A	1.248	N/A	N/A	N/A	N/A	N/A	N/A	N/A	N/A	N/A	-3.077	N/A	-0.377	N/A	N/A
Apoptosis of mononuclear leukocytes	N/A	N/A	-0.64	N/A	N/A	0.162	N/A	0.344	-0.242	1.516	N/A	-0.258	N/A	N/A	-2.185	N/A	N/A
Apoptosis of antigen presenting cells	N/A	N/A	-0.856	N/A	-0.026	0.371	-0.268	1.582	-0.895	0.352	N/A	N/A	N/A	N/A	-0.995	N/A	N/A
Thrombus	0.495	N/A	N/A	N/A	1.457	N/A	N/A	N/A	2.035	N/A	N/A	N/A	0.387	N/A	-0.129	N/A	-0.842
Formation of muscle cells	0.877	N/A	N/A	1.195	N/A	N/A	-0.647	N/A	N/A	N/A	-0.765	-0.728	N/A	-1.131	N/A	N/A	N/A
Enlargement of spleen	N/A	N/A	-0.378	N/A	N/A	-0.49	-0.788	-0.224	-1.783	-0.359	N/A	N/A	N/A	N/A	N/A	-1.321	N/A
Learning	N/A	N/A	N/A	2.218	N/A	N/A	N/A	N/A	N/A	N/A	N/A	N/A	-1.167	-1.954	N/A	N/A	N/A
Quantity of protein lipid complex in blood	N/A	N/A	N/A	N/A	N/A	N/A	N/A	N/A	N/A	N/A	N/A	N/A	-1.71	N/A	1.695	N/A	1.929
Uptake of monosaccharide	2.304	N/A	-0.406	N/A	N/A	N/A	N/A	N/A	N/A	N/A	N/A	N/A	-1.493	N/A	-1.125	N/A	N/A
Invasion of phagocytes	N/A	N/A	N/A	N/A	1.51	N/A	N/A	N/A	1.254	2.554	N/A	N/A	N/A	N/A	N/A	N/A	N/A
Formation of reactive oxygen species	N/A	N/A	N/A	N/A	N/A	3.204	0.792	N/A	N/A	N/A	N/A	1.321	N/A	N/A	N/A	N/A	N/A
Arrhythmia	-3.028	N/A	N/A	-0.388	N/A	N/A	-0.176	N/A	N/A	N/A	0.789	-0.305	0.193	-0.031	0.396	N/A	N/A
Necrosis of kidney	-1.826	N/A	0.971	N/A	N/A	N/A	N/A	2.502	N/A	N/A	N/A	N/A	N/A	N/A	N/A	N/A	N/A
Synthesis of protein	2.788	N/A	-0.354	N/A	1.598	N/A	N/A	N/A	N/A	N/A	N/A	N/A	N/A	N/A	-0.554	N/A	N/A
Liver Regeneration	N/A	N/A	N/A	N/A	N/A	2.387	N/A	N/A	N/A	2.88	N/A	N/A	N/A	N/A	N/A	N/A	N/A
Endocrine gland tumor	1.726	-2.359	1.176	N/A	N/A	N/A	N/A	N/A	N/A	N/A	N/A	N/A	N/A	N/A	N/A	N/A	N/A
Activation of blood platelets	N/A	N/A	N/A	N/A	2.07	N/A	N/A	N/A	N/A	3.078	N/A	N/A	N/A	N/A	N/A	N/A	-0.113
Growth of blood vessel	N/A	N/A	N/A	N/A	0.497	2.523	N/A	N/A	0.553	1.139	N/A	N/A	N/A	N/A	-0.548	N/A	N/A
Hashimotos encephalitis	N/A	N/A	2.002	N/A	0.679	0.478	N/A	1.02	-0.073	0.995	N/A	N/A	N/A	N/A	N/A	N/A	N/A
Binding of tumor cells	N/A	N/A	N/A	N/A	1.336	1.488	N/A	N/A	N/A	2.393	N/A	N/A	N/A	N/A	N/A	N/A	N/A
Myelitis	N/A	N/A	2.002	N/A	0.679	0.437	N/A	1.02	-0.073	0.995	N/A	N/A	N/A	N/A	N/A	N/A	N/A
Formation of muscle	1.691	N/A	N/A	0.58	N/A	N/A	-0.172	N/A	N/A	N/A	-0.625	1.211	N/A	-0.633	N/A	N/A	0.281
Migration of vascular cells	N/A	N/A	N/A	N/A	1.863	2.438	N/A	N/A	N/A	N/A	N/A	N/A	N/A	N/A	N/A	N/A	0.889
Migration of vascular smooth muscle cells	N/A	N/A	N/A	N/A	1.403	2.648	N/A	N/A	N/A	N/A	N/A	N/A	N/A	N/A	N/A	N/A	1.115
Pancreaticobiliary cancer	1.768	N/A	N/A	N/A	N/A	N/A	N/A	N/A	N/A	N/A	N/A	N/A	0.799	2.595	N/A	N/A	N/A
Pancreaticobiliary carcinoma	1.768	N/A	N/A	N/A	N/A	N/A	N/A	N/A	N/A	N/A	N/A	N/A	0.799	2.586	N/A	N/A	N/A
Neoplasia of blood cells	-0.219	N/A	1.837	N/A	N/A	N/A	N/A	N/A	N/A	N/A	N/A	N/A	N/A	-2.176	0.918	N/A	N/A
Apoptosis of neutrophils	N/A	N/A	N/A	N/A	-1.259	0.006	-0.97	0.059	-0.277	0.349	N/A	1.557	-0.658	N/A	N/A	N/A	N/A
Quantity of hdl cholesterol in blood	N/A	N/A	N/A	N/A	N/A	N/A	N/A	N/A	N/A	N/A	N/A	N/A	-2.611	N/A	2.504	N/A	N/A
Synthesis of ATP	-0.636	N/A	-1.385	N/A	N/A	N/A	2.344	N/A	N/A	N/A	N/A	N/A	N/A	N/A	N/A	0.746	N/A
Cell spreading of leukemia cell lines	N/A	N/A	N/A	N/A	1.49	1.942	N/A	1.677	N/A	N/A	N/A	N/A	N/A	N/A	N/A	N/A	N/A
Damage of vascular system	N/A	N/A	N/A	N/A	1.034	N/A	N/A	N/A	N/A	N/A	-0.189	1.874	N/A	0.373	-0.864	0.294	0.463
Polarization of antigen presenting cells	N/A	N/A	1.616	N/A	N/A	N/A	N/A	3.475	N/A	N/A	N/A	N/A	N/A	N/A	N/A	N/A	N/A
Hepatocellular carcinoma	1.366	0.735	1.27	N/A	N/A	N/A	N/A	N/A	N/A	N/A	N/A	N/A	0.772	N/A	N/A	N/A	-0.946
Wound	N/A	N/A	N/A	N/A	1.294	0.853	N/A	1.961	N/A	0.975	N/A	N/A	N/A	N/A	N/A	N/A	N/A
Cell death of hematopoietic cells	N/A	N/A	0.094	N/A	N/A	N/A	2.173	N/A	N/A	2.803	N/A	N/A	N/A	N/A	N/A	N/A	N/A
Thermoregulation	N/A	N/A	-1.569	0.997	N/A	-1.485	N/A	N/A	N/A	N/A	N/A	N/A	N/A	N/A	1.017	N/A	N/A
Necrosis of cardiac muscle	N/A	N/A	0.592	N/A	N/A	N/A	-0.995	N/A	N/A	N/A	1.604	-0.335	N/A	-0.495	-0.388	-0.658	N/A
Cellular infiltration of lung	N/A	N/A	N/A	N/A	0.922	-0.617	1.219	N/A	1.322	-0.974	N/A	N/A	N/A	N/A	N/A	N/A	N/A
Invasion of solid tumor	N/A	N/A	N/A	N/A	N/A	2.889	N/A	N/A	2.164	N/A	N/A	N/A	N/A	N/A	N/A	N/A	N/A
Eosinophilia	N/A	N/A	N/A	N/A	N/A	0.763	N/A	1.829	2.237	0.215	N/A	N/A	N/A	N/A	N/A	N/A	N/A
Migration of fibroblasts	2.221	0.956	1.858	N/A	N/A	N/A	N/A	N/A	N/A	N/A	N/A	N/A	N/A	N/A	N/A	N/A	N/A
Cell movement of B lymphocytes	N/A	N/A	0.336	N/A	N/A	1.396	N/A	1.467	1.314	N/A	0.522	N/A	N/A	N/A	N/A	N/A	N/A
Adhesion of epithelial cell lines	-0.214	N/A	N/A	N/A	2.375	N/A	N/A	N/A	2.446	N/A	N/A	N/A	N/A	N/A	N/A	N/A	N/A
Abnormal morphology of skeletal muscle	0.594	-1.342	N/A	-2	N/A	N/A	N/A	N/A	N/A	N/A	N/A	N/A	N/A	-1.091	N/A	N/A	N/A
Response of monocytes	N/A	N/A	N/A	N/A	N/A	1.463	N/A	N/A	1.633	1.929	N/A	N/A	N/A	N/A	N/A	N/A	N/A
Development of striated muscle	2.173	N/A	N/A	N/A	N/A	N/A	-0.747	N/A	N/A	N/A	0	2	N/A	N/A	N/A	N/A	-0.104
Inflammatory Bowel Disease	N/A	N/A	N/A	N/A	-1.71	-1.331	N/A	-1.982	N/A	N/A	N/A	N/A	N/A	N/A	N/A	N/A	N/A
Generation of superoxide	N/A	N/A	N/A	N/A	N/A	N/A	1.791	N/A	1.627	N/A	N/A	1.425	-0.176	N/A	N/A	N/A	N/A
Hypertrophy of cells	1.752	N/A	N/A	N/A	N/A	-0.513	-1.088	N/A	N/A	N/A	1.666	N/A	N/A	N/A	N/A	N/A	N/A
Abnormality of limb bone	N/A	N/A	N/A	N/A	-2.97	-1.254	N/A	N/A	N/A	0.13	N/A	N/A	N/A	N/A	0.647	N/A	N/A
Hypoplasia of lymphoid organ	N/A	N/A	N/A	N/A	N/A	N/A	N/A	-4.695	N/A	-0.306	N/A	N/A	N/A	N/A	N/A	N/A	N/A
Cell death of neutrophils	N/A	N/A	N/A	N/A	-0.523	0.637	-0.083	0.753	0.285	0.956	N/A	1.763	N/A	N/A	N/A	N/A	N/A
Infection by HIV-1	4.319	N/A	0.676	N/A	N/A	N/A	N/A	N/A	N/A	N/A	N/A	N/A	N/A	N/A	N/A	N/A	N/A
Formation of lipid droplets	N/A	0.256	-0.069	N/A	N/A	N/A	1.091	N/A	N/A	N/A	N/A	N/A	N/A	N/A	1.414	2.159	N/A
Activation of peripheral blood neutrophils	N/A	N/A	N/A	-2.59	-2.397	N/A	N/A	N/A	N/A	N/A	N/A	N/A	N/A	N/A	N/A	N/A	N/A
Proliferation of progenitor cells	N/A	N/A	N/A	N/A	N/A	1.409	N/A	0.589	2.448	0.536	N/A	N/A	N/A	N/A	N/A	N/A	N/A
Differentiation of adipocytes	N/A	0.732	N/A	N/A	N/A	0.388	N/A	N/A	N/A	N/A	N/A	N/A	N/A	N/A	0.285	1.824	-1.732
Antibacterial response	N/A	N/A	N/A	N/A	N/A	1	N/A	N/A	N/A	1.969	N/A	1.969	N/A	N/A	N/A	N/A	N/A
Proliferation of innate lymphoid cells	N/A	N/A	N/A	N/A	N/A	1.51	N/A	2.703	N/A	0.723	N/A	N/A	N/A	N/A	N/A	N/A	N/A
Obesity	0.102	N/A	0.358	-0.062	N/A	1.152	1.072	N/A	N/A	N/A	N/A	N/A	-0.212	N/A	N/A	1.54	0.434
Myocardial infarction	N/A	N/A	N/A	0.802	0.032	-0.15	-0.842	0.816	0.852	0.152	N/A	N/A	0.393	N/A	0.885	N/A	N/A
Abnormal morphology of limb	N/A	N/A	N/A	N/A	-1.033	0.489	N/A	N/A	N/A	1.558	N/A	N/A	N/A	0.911	0.923	N/A	N/A
Adhesion of eosinophils	N/A	N/A	N/A	N/A	N/A	N/A	N/A	2.236	2.646	N/A	N/A	N/A	N/A	N/A	N/A	N/A	N/A
Quantity of interleukin	N/A	N/A	0.697	N/A	N/A	-0.904	-1.607	-0.835	-0.466	0.044	N/A	N/A	N/A	0.303	N/A	N/A	N/A
Disorder of basal ganglia	0.279	N/A	0.728	0.44	N/A	0.105	N/A	0.849	N/A	N/A	N/A	N/A	0.816	0	-0.44	1.196	N/A
Transport of fatty acid	N/A	N/A	N/A	-1.322	N/A	N/A	N/A	N/A	N/A	N/A	N/A	N/A	N/A	N/A	2.218	1.31	N/A
Encephalomyelitis	N/A	N/A	N/A	N/A	0.679	0.437	1.19	1.02	-0.073	0.995	N/A	N/A	N/A	N/A	N/A	-0.442	N/A
Incorporation of long chain fatty acid	N/A	-1.722	-0.748	N/A	N/A	N/A	N/A	N/A	N/A	N/A	N/A	N/A	N/A	N/A	2.353	N/A	N/A
Pulmonary vascular disease	N/A	N/A	N/A	1.465	N/A	N/A	N/A	N/A	N/A	N/A	N/A	0.6	2.754	N/A	N/A	N/A	N/A
Pancreatic lesion	1.748	N/A	N/A	N/A	N/A	N/A	N/A	N/A	N/A	N/A	N/A	N/A	1.247	1.823	N/A	N/A	N/A
Uptake of carbohydrate	1.874	N/A	-0.406	N/A	N/A	N/A	N/A	N/A	N/A	N/A	N/A	N/A	-1.391	N/A	-1.142	N/A	N/A
Quantity of cytokine	N/A	N/A	1.206	N/A	N/A	-1.06	-1.41	-0.456	-0.533	-0.137	N/A	N/A	N/A	N/A	N/A	N/A	N/A
Abnormal morphology of T lymphocytes	N/A	N/A	N/A	N/A	N/A	N/A	N/A	-1.165	-1.109	2.089	N/A	0.438	N/A	N/A	N/A	N/A	N/A
Chronic obstructive pulmonary disease	N/A	N/A	N/A	N/A	-0.364	1.11	N/A	N/A	N/A	0.564	N/A	1.969	N/A	N/A	-0.721	0.07	N/A
Hypoplasia of lymphatic system	N/A	N/A	N/A	N/A	N/A	N/A	N/A	-4.798	N/A	N/A	N/A	N/A	N/A	N/A	N/A	N/A	N/A
Apoptosis of lymphocytes	N/A	N/A	-0.43	N/A	N/A	0.114	N/A	0.18	-0.24	1.3	N/A	-0.167	N/A	N/A	-2.361	N/A	N/A
Lymphoreticular neoplasm	0.456	N/A	1.663	N/A	N/A	N/A	N/A	N/A	N/A	N/A	N/A	N/A	N/A	-2.662	N/A	N/A	N/A
Release of metal ion	N/A	N/A	N/A	N/A	N/A	N/A	N/A	N/A	N/A	2.069	N/A	2.703	N/A	N/A	N/A	N/A	N/A
Accumulation of neutrophils	N/A	N/A	N/A	N/A	0.422	1.659	N/A	0.863	0.591	1.23	N/A	N/A	N/A	N/A	N/A	N/A	N/A
Generation of tumor	1.419	N/A	2.643	N/A	N/A	N/A	N/A	N/A	N/A	N/A	N/A	N/A	N/A	N/A	N/A	-0.703	N/A
Skin lesion	-2.341	N/A	N/A	N/A	N/A	N/A	N/A	N/A	N/A	N/A	N/A	1.099	N/A	1.321	N/A	N/A	N/A
Release of neurotransmitter	N/A	N/A	N/A	0.722	N/A	N/A	N/A	N/A	N/A	N/A	N/A	N/A	-2.903	-1.113	N/A	N/A	N/A
Storage of lipid	N/A	N/A	-2.05	N/A	N/A	N/A	-0.266	N/A	N/A	N/A	N/A	N/A	N/A	N/A	1.487	-0.931	N/A
HIV infection	4.221	N/A	0.495	N/A	N/A	N/A	N/A	N/A	N/A	N/A	N/A	N/A	N/A	N/A	N/A	N/A	N/A
Activation of muscle	N/A	N/A	N/A	N/A	N/A	N/A	N/A	N/A	N/A	1.974	N/A	2.153	0	N/A	0.585	N/A	N/A
Lack of B lymphocytes	N/A	N/A	N/A	N/A	N/A	N/A	N/A	N/A	-2.922	N/A	N/A	-1.782	N/A	N/A	N/A	N/A	N/A
Apoptosis of carcinoma cell lines	-2.745	-1.346	N/A	N/A	N/A	N/A	N/A	N/A	N/A	N/A	N/A	N/A	N/A	N/A	N/A	N/A	0.605
Rheumatoid arthritis	N/A	N/A	0.849	N/A	N/A	-0.574	N/A	0.338	-1.114	0.163	N/A	0.378	N/A	-0.254	-1	N/A	N/A
Stimulation of mononuclear leukocytes	N/A	N/A	N/A	N/A	N/A	1.958	N/A	1.374	N/A	1.333	N/A	N/A	N/A	N/A	N/A	N/A	N/A
Fibrosis of liver	0.478	N/A	N/A	N/A	0.021	-0.513	N/A	0.676	0.032	-0.369	N/A	N/A	0.974	N/A	-1.597	N/A	N/A
Angiogenesis in tumor	N/A	N/A	N/A	N/A	0.82	N/A	N/A	N/A	1.186	1.818	N/A	N/A	N/A	-0.113	N/A	0.723	N/A
Activation of liver cells	N/A	N/A	N/A	N/A	1.266	1.291	N/A	N/A	N/A	2.095	N/A	N/A	N/A	N/A	N/A	N/A	N/A
Binding of embryonic cell lines	N/A	N/A	N/A	N/A	2.651	N/A	N/A	N/A	1.998	N/A	N/A	N/A	N/A	N/A	N/A	N/A	N/A
Glycolysis	1.659	N/A	0.26	N/A	N/A	N/A	0.69	N/A	N/A	N/A	N/A	N/A	N/A	N/A	-0.547	1.49	N/A
Psoriasis	N/A	N/A	N/A	N/A	-2	0.684	N/A	0.218	N/A	0.351	N/A	N/A	0.391	N/A	N/A	-1	N/A
Storage of cholesterol	N/A	N/A	N/A	N/A	N/A	N/A	-0.447	-1.342	-1.664	N/A	N/A	N/A	N/A	N/A	-0.277	-0.896	N/A
Hepatic injury	N/A	N/A	N/A	N/A	N/A	0.977	1.078	1.117	0.666	0.784	N/A	N/A	N/A	N/A	N/A	N/A	N/A
Abnormality of limb	N/A	N/A	N/A	1.599	-0.498	0.222	N/A	N/A	0.339	0.993	N/A	0.351	N/A	0.403	0.216	N/A	N/A
Quantity of enzyme	N/A	N/A	1.08	N/A	N/A	N/A	N/A	N/A	N/A	N/A	N/A	N/A	1.755	N/A	N/A	N/A	1.775
Branching of neurons	N/A	N/A	N/A	1.689	N/A	N/A	N/A	N/A	N/A	N/A	N/A	N/A	-0.552	-2.363	N/A	N/A	N/A
Progressive neuropathy	-1.25	1.951	N/A	N/A	N/A	N/A	N/A	N/A	N/A	N/A	N/A	N/A	1.4	N/A	N/A	N/A	N/A
Binding of kidney cell lines	N/A	N/A	N/A	N/A	N/A	N/A	N/A	2.473	2.107	N/A	N/A	N/A	N/A	N/A	N/A	N/A	N/A
Neuromuscular disease with neuropathy	-0.577	N/A	N/A	N/A	N/A	N/A	N/A	2.219	N/A	N/A	N/A	N/A	1.782	N/A	N/A	N/A	N/A
Progressive neuromuscular disease	-0.577	N/A	N/A	N/A	N/A	N/A	N/A	2.219	N/A	N/A	N/A	N/A	1.782	N/A	N/A	N/A	N/A
Lupus erythematosus	N/A	N/A	N/A	N/A	-0.705	-0.074	N/A	-1.009	0	-0.42	N/A	N/A	N/A	N/A	-2.36	N/A	N/A
Early-onset neurological disorder	-2.508	-1.03	-1.022	N/A	N/A	N/A	N/A	N/A	N/A	N/A	N/A	N/A	N/A	N/A	N/A	N/A	N/A
Cell death of carcinoma cell lines	-2.019	-0.973	-1.195	N/A	N/A	N/A	N/A	N/A	N/A	N/A	N/A	N/A	N/A	N/A	N/A	N/A	0.368
Production of antibody	N/A	N/A	N/A	N/A	-0.036	0.553	N/A	-0.583	0.523	0.29	N/A	0.738	N/A	N/A	N/A	-1.825	N/A
Loss of lean tissue	N/A	N/A	N/A	N/A	N/A	-1.317	-2.675	N/A	-0.551	N/A	N/A	N/A	N/A	N/A	N/A	N/A	N/A
Movement of progenitor cells	N/A	N/A	N/A	N/A	1.135	3.395	N/A	N/A	N/A	N/A	N/A	N/A	N/A	N/A	N/A	N/A	N/A
Cognitive impairment	-0.28	-2.553	-1.373	0.302	N/A	N/A	N/A	N/A	N/A	N/A	N/A	N/A	N/A	N/A	N/A	N/A	N/A
Formation of aneurysm	N/A	N/A	N/A	N/A	0.896	N/A	N/A	N/A	2.219	N/A	N/A	N/A	N/A	N/A	-1.387	N/A	N/A
Quantity of lymph follicle	N/A	N/A	N/A	N/A	1.051	0.38	N/A	0.653	1.803	0.61	N/A	N/A	N/A	N/A	N/A	N/A	N/A
Degeneration of cells	-1.784	N/A	1.237	N/A	N/A	N/A	N/A	N/A	N/A	N/A	N/A	N/A	N/A	N/A	N/A	N/A	1.474
Cell movement of natural killer cells	N/A	N/A	1.129	N/A	N/A	N/A	N/A	N/A	3.366	N/A	N/A	N/A	N/A	N/A	N/A	N/A	N/A
Injury of kidney	N/A	N/A	N/A	N/A	2.032	N/A	-0.113	1.443	N/A	N/A	N/A	0.632	N/A	-0.266	N/A	N/A	N/A
Granuloma	N/A	N/A	-1	N/A	0	1.054	-0.152	-0.718	0.308	0.976	N/A	N/A	N/A	N/A	-0.277	N/A	N/A
Aortic dilatation	N/A	N/A	N/A	1.516	1.28	-0.277	N/A	N/A	N/A	1.411	N/A	N/A	N/A	N/A	N/A	N/A	N/A
Activation of B lymphocytes	N/A	N/A	N/A	N/A	0.6	0.945	-1.289	-0.066	-0.965	0.019	N/A	0.594	N/A	N/A	N/A	N/A	N/A
Extraadrenal retroperitoneal tumor	1.185	N/A	N/A	0.64	N/A	N/A	N/A	N/A	N/A	N/A	0.372	N/A	0.785	1.496	N/A	N/A	N/A
Osteoarthritis	N/A	N/A	N/A	-0.422	-2.414	-0.392	N/A	N/A	N/A	0.216	N/A	1	N/A	-0.03	0	N/A	N/A
Killing of bone marrow-derived macrophages	N/A	N/A	N/A	N/A	-2.236	N/A	N/A	N/A	-2.236	N/A	N/A	N/A	N/A	N/A	N/A	N/A	N/A
Internalization of leukemia cell lines	N/A	N/A	N/A	N/A	N/A	N/A	N/A	2.557	N/A	N/A	N/A	N/A	N/A	N/A	N/A	1.915	N/A
Breast or colorectal cancer	0.845	0.958	N/A	0.82	N/A	N/A	N/A	N/A	N/A	N/A	N/A	N/A	N/A	1.019	N/A	0.101	0.728
Tubulation of mitochondria	N/A	N/A	N/A	N/A	N/A	N/A	N/A	N/A	N/A	N/A	N/A	N/A	N/A	N/A	N/A	-2.449	2
Pancreatobiliary adenocarcinoma	1.71	N/A	N/A	N/A	N/A	N/A	N/A	N/A	N/A	N/A	N/A	N/A	0.552	2.176	N/A	N/A	N/A
Leukopenia	N/A	N/A	N/A	N/A	N/A	N/A	N/A	-3.27	N/A	1.167	N/A	N/A	N/A	N/A	N/A	N/A	N/A
Early-onset encephalopathy	-2.359	-1.03	-1.022	N/A	N/A	N/A	N/A	N/A	N/A	N/A	N/A	N/A	N/A	N/A	N/A	N/A	N/A
Metabolism of terpenoid	N/A	N/A	N/A	N/A	N/A	N/A	N/A	N/A	N/A	N/A	N/A	N/A	-2.982	N/A	N/A	N/A	-1.423
Degradation of extracellular matrix	N/A	N/A	N/A	N/A	N/A	N/A	N/A	2.18	2.217	N/A	N/A	N/A	N/A	N/A	N/A	N/A	N/A
Malignant hepatobiliary neoplasm	1.134	N/A	N/A	N/A	N/A	N/A	N/A	N/A	N/A	N/A	-1.555	N/A	1.223	0.48	N/A	N/A	N/A
Hepatobiliary system cancer	1.134	N/A	N/A	N/A	N/A	N/A	N/A	N/A	N/A	N/A	-1.555	N/A	1.223	0.48	N/A	N/A	N/A
Heart conduction disorder	-2.778	N/A	N/A	-0.059	N/A	N/A	N/A	N/A	N/A	N/A	N/A	-0.279	0	0.045	1.224	N/A	N/A
Non-conotruncal heart defect	N/A	N/A	N/A	-1.698	N/A	N/A	N/A	N/A	N/A	N/A	N/A	1.342	N/A	1.342	N/A	N/A	N/A
Adenocarcinoma	0.629	1.832	1.904	N/A	N/A	N/A	N/A	N/A	N/A	N/A	N/A	N/A	N/A	N/A	N/A	-0.014	N/A
Renal tumor	-1.155	0.816	N/A	N/A	2.19	N/A	N/A	N/A	N/A	N/A	N/A	N/A	N/A	N/A	-0.213	N/A	N/A
Formation of lymphoid tissue	N/A	N/A	N/A	N/A	N/A	1.23	N/A	1.898	1.184	0.053	N/A	N/A	N/A	N/A	N/A	N/A	N/A
Trafficking of lymphocytes	N/A	N/A	N/A	N/A	N/A	N/A	N/A	N/A	N/A	2.356	N/A	N/A	N/A	2	N/A	N/A	N/A
Killing of cells	N/A	N/A	N/A	N/A	N/A	N/A	0.511	1.486	0.609	0.903	N/A	N/A	N/A	N/A	N/A	0.845	N/A
Recruitment of inflammatory leukocytes	N/A	N/A	N/A	N/A	N/A	N/A	0.762	1.913	1.673	N/A	N/A	N/A	N/A	N/A	N/A	N/A	N/A
Cell movement of muscle cells	N/A	2.739	N/A	N/A	1.6	N/A	N/A	N/A	N/A	N/A	N/A	N/A	N/A	N/A	N/A	N/A	N/A
Influx of cells	N/A	N/A	N/A	N/A	N/A	N/A	N/A	1.855	1.135	1.347	N/A	N/A	N/A	N/A	N/A	N/A	N/A
Proliferation of tumor cells	N/A	N/A	N/A	N/A	N/A	2.144	N/A	N/A	N/A	1.534	N/A	N/A	N/A	N/A	N/A	N/A	-0.631
Infiltration by T lymphocytes	N/A	N/A	N/A	N/A	N/A	N/A	N/A	N/A	N/A	1.709	N/A	2.598	N/A	N/A	N/A	N/A	N/A
Failure of heart	0.239	N/A	N/A	-0.871	N/A	N/A	-1.352	N/A	N/A	N/A	1.094	-0.25	N/A	0.49	N/A	N/A	N/A
Cell movement of epithelial cells	3.038	N/A	N/A	N/A	1.258	N/A	N/A	N/A	N/A	N/A	N/A	N/A	N/A	N/A	N/A	N/A	N/A
Interstitial fibrosis	N/A	-0.254	0.994	0.208	N/A	N/A	N/A	-1.362	N/A	-0.62	N/A	-0.853	N/A	N/A	N/A	N/A	N/A
Quantity of double-positive thymocyte	N/A	N/A	N/A	N/A	N/A	N/A	N/A	3.219	N/A	-1.071	N/A	N/A	N/A	N/A	N/A	N/A	N/A
Fibrosis of respiratory system component	N/A	N/A	N/A	N/A	N/A	N/A	-1.177	N/A	0.614	N/A	N/A	N/A	2.499	N/A	N/A	N/A	N/A
Migration of epithelial cells	2.632	N/A	N/A	N/A	N/A	N/A	N/A	N/A	N/A	N/A	N/A	N/A	-1.654	N/A	N/A	N/A	N/A
Cytotoxic reaction of cells	N/A	N/A	N/A	N/A	N/A	N/A	N/A	2.337	N/A	1.946	N/A	N/A	N/A	N/A	N/A	N/A	N/A
Invasion of tissue	N/A	N/A	N/A	N/A	N/A	4.034	N/A	N/A	N/A	N/A	N/A	0.246	N/A	N/A	N/A	N/A	N/A
Hydrolysis of triacylglycerol	N/A	N/A	N/A	N/A	N/A	N/A	1.109	N/A	N/A	N/A	N/A	0.294	-0.971	N/A	1.9	N/A	N/A
Head and neck cancer	1.816	0.987	1.331	N/A	N/A	N/A	N/A	N/A	N/A	N/A	N/A	N/A	N/A	N/A	-0.128	N/A	N/A
Concentration of acylglycerol	-0.473	-0.528	0.008	N/A	N/A	-0.863	N/A	N/A	N/A	N/A	N/A	N/A	-0.944	N/A	0.172	0.703	0.566
Thrombocytopenia	N/A	N/A	N/A	N/A	-1.111	N/A	-0.552	-1.614	-0.971	N/A	N/A	N/A	N/A	N/A	N/A	N/A	N/A
Quantity of virus	N/A	N/A	N/A	N/A	N/A	N/A	N/A	N/A	-1.966	-2.275	N/A	N/A	N/A	N/A	N/A	N/A	N/A
Survival of osteoclasts	N/A	N/A	N/A	N/A	N/A	N/A	N/A	N/A	1.976	2.25	N/A	N/A	N/A	N/A	N/A	N/A	N/A
Release of metal	N/A	N/A	N/A	N/A	N/A	2.025	-0.03	N/A	N/A	2.17	N/A	N/A	N/A	N/A	N/A	N/A	N/A
Differentiation of hematopoietic progenitor cells	N/A	N/A	N/A	N/A	N/A	N/A	N/A	1.525	2.682	N/A	N/A	N/A	N/A	N/A	N/A	N/A	N/A
Concentration of ATP	-0.923	N/A	-0.581	N/A	N/A	N/A	N/A	N/A	N/A	N/A	N/A	N/A	N/A	N/A	0.811	1.886	N/A
Contraction of cardiac muscle	0.585	N/A	N/A	0.923	N/A	N/A	1.263	N/A	N/A	N/A	-0.533	0.065	-0.611	0.216	N/A	N/A	N/A
Formation of cellular protrusions	2.798	N/A	N/A	N/A	N/A	N/A	N/A	N/A	N/A	N/A	N/A	N/A	N/A	N/A	N/A	-1.397	N/A
Quantity of vesicles	N/A	N/A	N/A	3.113	N/A	N/A	N/A	N/A	N/A	N/A	N/A	N/A	-1.077	N/A	N/A	N/A	N/A
Strength of bone	N/A	2.937	N/A	N/A	N/A	N/A	N/A	N/A	N/A	N/A	N/A	0.931	N/A	0.32	N/A	N/A	N/A
Killing of hematopoietic cells	N/A	N/A	N/A	N/A	N/A	N/A	N/A	N/A	2.186	N/A	N/A	N/A	N/A	N/A	N/A	2	N/A
K/BxN serum transfer arthritis	N/A	N/A	N/A	N/A	N/A	N/A	1.192	1.212	0.734	N/A	N/A	N/A	N/A	N/A	N/A	1.046	N/A
Coordination disorder	N/A	N/A	2.138	-1.652	N/A	N/A	N/A	N/A	N/A	N/A	N/A	N/A	N/A	N/A	N/A	-0.392	N/A
Pancreatic cancer	1.982	N/A	N/A	N/A	N/A	N/A	N/A	N/A	N/A	N/A	N/A	N/A	N/A	2.19	N/A	N/A	N/A
Synthesis of acylglycerol	N/A	N/A	-0.966	N/A	N/A	N/A	N/A	N/A	N/A	N/A	N/A	N/A	-0.219	N/A	2.984	N/A	N/A
Renal cancer	-1.155	0.816	N/A	N/A	2.19	N/A	N/A	N/A	N/A	N/A	N/A	N/A	N/A	N/A	N/A	N/A	N/A
Cell death of epithelial cell lines	-3.194	N/A	-0.959	N/A	N/A	N/A	N/A	N/A	N/A	N/A	N/A	N/A	N/A	N/A	N/A	N/A	N/A
Damage of heart	N/A	N/A	N/A	0.498	N/A	N/A	-0.555	N/A	N/A	N/A	-0.369	1.437	N/A	0.647	N/A	0.633	N/A
Synthesis of leukotriene	N/A	N/A	N/A	N/A	N/A	N/A	N/A	1.871	N/A	2.252	N/A	N/A	N/A	N/A	N/A	N/A	N/A
Synthesis of triacylglycerol	N/A	N/A	-0.67	N/A	N/A	N/A	N/A	N/A	N/A	N/A	N/A	N/A	0.532	N/A	2.921	N/A	N/A
Liver cancer	0.977	0.674	1.012	N/A	N/A	N/A	N/A	N/A	N/A	N/A	N/A	N/A	1.218	0.233	N/A	N/A	N/A
Aggregation of leukocytes	N/A	N/A	N/A	N/A	N/A	2.596	N/A	N/A	N/A	N/A	N/A	1.516	N/A	N/A	N/A	N/A	N/A
Differentiation of osteoclasts	N/A	N/A	0.366	N/A	0.374	0.095	N/A	-0.629	1.422	1.219	N/A	N/A	N/A	N/A	N/A	N/A	N/A
Uptake of D-glucose	1.526	N/A	-0.685	N/A	N/A	N/A	N/A	N/A	N/A	N/A	N/A	N/A	-0.977	N/A	-0.908	N/A	N/A
Quantity of lipid droplets	N/A	N/A	-0.068	N/A	N/A	N/A	0.707	N/A	N/A	N/A	N/A	N/A	N/A	N/A	1.646	N/A	-1.664
Generalized seizures	N/A	N/A	N/A	-2.449	N/A	N/A	N/A	N/A	N/A	N/A	N/A	N/A	N/A	1.633	N/A	N/A	N/A
Binding of blood vessel	N/A	N/A	N/A	N/A	1.316	N/A	N/A	N/A	1.369	1.386	N/A	N/A	N/A	N/A	N/A	N/A	N/A
Interaction of cancer cells	N/A	N/A	N/A	N/A	2.153	N/A	N/A	N/A	1.913	N/A	N/A	N/A	N/A	N/A	N/A	N/A	N/A
Expansion of cells	N/A	N/A	N/A	N/A	N/A	1.834	N/A	0.537	1.251	0.444	N/A	N/A	N/A	N/A	N/A	N/A	N/A
Osteolysis	N/A	N/A	N/A	N/A	N/A	0.849	N/A	N/A	1.982	1.231	N/A	N/A	N/A	N/A	N/A	N/A	N/A
Benign Tumors	1.896	1.192	N/A	N/A	N/A	N/A	N/A	N/A	N/A	N/A	N/A	N/A	0.964	N/A	N/A	N/A	N/A
Pulmonary Hypertension	N/A	N/A	N/A	1.664	N/A	N/A	N/A	N/A	N/A	N/A	N/A	N/A	2.38	N/A	N/A	N/A	N/A
Renal lesion	-1.51	-0.673	N/A	N/A	0.163	N/A	N/A	N/A	N/A	N/A	N/A	N/A	N/A	N/A	-1.697	N/A	N/A
Cell death of cancer cells	-3.619	N/A	0.416	N/A	N/A	N/A	N/A	N/A	N/A	N/A	N/A	N/A	N/A	N/A	N/A	N/A	N/A
Atopic disease	1.664	N/A	N/A	N/A	-0.174	0.655	N/A	-0.551	0.631	0.355	N/A	N/A	N/A	N/A	N/A	N/A	N/A
Activation of protein	N/A	N/A	N/A	N/A	N/A	1.433	N/A	1.47	N/A	1.124	N/A	N/A	N/A	N/A	N/A	N/A	N/A
Eosinophilic inflammation	N/A	N/A	N/A	N/A	N/A	0.539	N/A	N/A	1.745	0.395	N/A	-1.342	N/A	N/A	N/A	N/A	N/A
Abnormal morphology of subcellular	-2.915	N/A	N/A	N/A	N/A	N/A	N/A	N/A	N/A	N/A	N/A	N/A	-1.106	N/A	N/A	N/A	N/A
Permeability of vascular system	N/A	N/A	N/A	1.703	1.142	N/A	N/A	N/A	0.78	N/A	N/A	N/A	-0.134	N/A	-0.252	N/A	N/A
Malignant connective or soft tissue neoplasm	N/A	N/A	N/A	N/A	N/A	N/A	N/A	N/A	N/A	N/A	N/A	1.656	0.844	-0.493	1.015	N/A	N/A
Stimulation of lymphocytes	N/A	N/A	N/A	N/A	N/A	1.795	N/A	1.252	N/A	0.96	N/A	N/A	N/A	N/A	N/A	N/A	N/A
Hyperactive behavior	N/A	N/A	N/A	-1.985	N/A	N/A	N/A	N/A	N/A	N/A	N/A	N/A	2.019	N/A	N/A	N/A	N/A
Cell proliferation of carcinoma cell lines	N/A	2.402	N/A	N/A	N/A	N/A	N/A	N/A	N/A	N/A	N/A	N/A	1.599	N/A	N/A	N/A	N/A
Skin cancer	-1.964	N/A	N/A	N/A	N/A	N/A	N/A	N/A	N/A	N/A	N/A	1.067	N/A	0.97	N/A	N/A	N/A
Concentration of eicosanoid	N/A	N/A	N/A	N/A	N/A	N/A	N/A	N/A	1.345	1.805	N/A	N/A	N/A	N/A	N/A	0.851	N/A
Function of helper T lymphocytes	N/A	N/A	N/A	N/A	N/A	2	N/A	N/A	N/A	2	N/A	N/A	N/A	N/A	N/A	N/A	N/A
Antigen presentation by antigen presenting cells	N/A	N/A	N/A	N/A	0.762	N/A	N/A	1	N/A	2.236	N/A	N/A	N/A	N/A	N/A	N/A	N/A
Apoptosis of epithelial cells	-2.003	N/A	0.192	N/A	N/A	1.793	N/A	N/A	N/A	N/A	N/A	N/A	N/A	N/A	N/A	N/A	N/A
Antigen presentation by cells	N/A	N/A	N/A	N/A	N/A	2.646	N/A	1.342	N/A	N/A	N/A	N/A	N/A	N/A	N/A	N/A	N/A
Immunodeficiency	N/A	N/A	N/A	N/A	N/A	0	N/A	-1.912	-1	N/A	N/A	-1.067	N/A	N/A	N/A	N/A	N/A
Progressive encephalopathy	-1.009	0.254	-1.154	-0.849	N/A	N/A	N/A	N/A	N/A	N/A	N/A	N/A	0.606	N/A	-0.106	N/A	N/A
Differentiation of hematopoietic cells	N/A	N/A	N/A	N/A	N/A	N/A	N/A	1.159	2.815	N/A	N/A	N/A	N/A	N/A	N/A	N/A	N/A
Abnormal morphology of adipose tissue	N/A	0.64	0.529	N/A	N/A	-0.68	N/A	N/A	N/A	N/A	N/A	N/A	N/A	N/A	-0.65	-1.471	N/A
Microvesicular hepatic steatosis	1.117	N/A	2.828	N/A	N/A	N/A	N/A	N/A	N/A	N/A	N/A	N/A	N/A	N/A	N/A	0.025	N/A
Quantity of bone marrow cells	N/A	N/A	0.049	N/A	N/A	-1.224	-0.284	N/A	-0.234	-1.277	N/A	N/A	N/A	N/A	N/A	-0.898	N/A
Invasion of pancreatic endocrine tumor	N/A	N/A	N/A	N/A	N/A	N/A	N/A	1.982	1.982	N/A	N/A	N/A	N/A	N/A	N/A	N/A	N/A
Skin infection by Staphylococcus aureus strain Mu50	N/A	N/A	N/A	N/A	-1.982	N/A	N/A	-1.982	N/A	N/A	N/A	N/A	N/A	N/A	N/A	N/A	N/A
Fragmentation of mitochondria	-0.441	2.222	N/A	N/A	N/A	N/A	N/A	N/A	N/A	N/A	N/A	N/A	N/A	N/A	N/A	1.298	N/A
Leukemia	-0.587	N/A	N/A	N/A	N/A	N/A	N/A	N/A	N/A	N/A	N/A	-1.633	N/A	-1.732	N/A	N/A	N/A
Myelodysplastic syndrome or leukemia	-0.587	N/A	N/A	N/A	N/A	N/A	N/A	N/A	N/A	N/A	N/A	-1.633	N/A	-1.732	N/A	N/A	N/A
Pancreatic carcinoma	1.982	N/A	N/A	N/A	N/A	N/A	N/A	N/A	N/A	N/A	N/A	N/A	N/A	1.969	N/A	N/A	N/A
Liquid tumor	-0.729	N/A	N/A	-0.218	N/A	N/A	N/A	N/A	N/A	N/A	N/A	-1.89	N/A	-1.109	N/A	N/A	N/A
Malignant neoplasm of retroperitoneum	0.524	N/A	N/A	1.067	N/A	N/A	N/A	N/A	N/A	N/A	N/A	N/A	0.896	1.453	N/A	N/A	N/A
Reorganization of cytoskeleton	N/A	N/A	N/A	N/A	2.17	N/A	1.767	N/A	N/A	N/A	N/A	N/A	N/A	N/A	N/A	N/A	N/A
Abdominal lesion	0.825	0.652	1.333	N/A	N/A	N/A	N/A	N/A	N/A	N/A	0.448	N/A	N/A	N/A	-0.299	-0.37	N/A
Activation of mast cells	N/A	N/A	N/A	N/A	-0.051	0.808	-0.412	0.931	0.802	0.546	N/A	N/A	N/A	N/A	N/A	-0.368	N/A
Trafficking of T lymphocytes	N/A	N/A	N/A	N/A	N/A	N/A	N/A	N/A	N/A	2.156	N/A	N/A	N/A	1.732	N/A	N/A	N/A
Cytolysis of blood cells	N/A	N/A	N/A	N/A	N/A	N/A	N/A	1.711	2.172	N/A	N/A	N/A	N/A	N/A	N/A	N/A	N/A
Cell death of T lymphocytes	N/A	N/A	N/A	N/A	N/A	1.053	N/A	1.1	N/A	1.722	N/A	N/A	N/A	N/A	N/A	N/A	N/A
Myelopoiesis of leukocytes	N/A	N/A	N/A	N/A	N/A	1.097	N/A	1.179	0.964	0.621	N/A	N/A	N/A	N/A	N/A	N/A	N/A
Invasion of pancreatic tumor	N/A	N/A	N/A	N/A	N/A	1.633	N/A	N/A	2.219	N/A	N/A	N/A	N/A	N/A	N/A	N/A	N/A
Quantity of natural killer T lymphocytes	N/A	N/A	N/A	N/A	N/A	N/A	1.242	1.3	N/A	-1.304	N/A	N/A	N/A	N/A	N/A	N/A	N/A
Damage of mice	N/A	N/A	2.376	N/A	N/A	N/A	N/A	N/A	N/A	1.467	N/A	N/A	N/A	N/A	N/A	N/A	N/A
Quantity of follicular B lymphocytes	N/A	N/A	N/A	N/A	1.118	0.261	N/A	0.931	1.356	0.172	N/A	N/A	N/A	N/A	N/A	N/A	N/A
Synthesis of purine nucleotide	-0.405	-1.302	-1.443	N/A	N/A	N/A	N/A	N/A	N/A	N/A	N/A	N/A	N/A	N/A	N/A	0.685	N/A
Adhesion of connective tissue cells	1.917	N/A	N/A	N/A	N/A	N/A	N/A	N/A	N/A	N/A	N/A	N/A	N/A	N/A	1.912	N/A	N/A
Malignant solid organ tumor	-1.964	N/A	N/A	N/A	N/A	N/A	N/A	N/A	N/A	N/A	N/A	0.555	N/A	1.309	N/A	N/A	N/A
Presence of blood cells	N/A	N/A	N/A	0.562	0.376	N/A	N/A	N/A	0.46	0.894	N/A	1.534	N/A	N/A	N/A	N/A	N/A
Dendropoiesis	N/A	N/A	N/A	N/A	N/A	N/A	N/A	1.362	N/A	2.446	N/A	N/A	N/A	N/A	N/A	N/A	N/A
Cytolysis of lymphatic system cells	N/A	N/A	N/A	N/A	N/A	0.726	N/A	1.131	1.186	-0.762	N/A	N/A	N/A	N/A	N/A	N/A	N/A
Degenerative brain disorder	-0.686	N/A	-1.276	N/A	N/A	N/A	N/A	N/A	N/A	N/A	N/A	N/A	0.896	N/A	-0.946	N/A	N/A
Accumulation of mononuclear leukocytes	N/A	N/A	N/A	N/A	-0.311	-0.298	N/A	-1.352	-0.733	-1.105	N/A	N/A	N/A	N/A	N/A	N/A	N/A
Abnormality of adipose tissue	N/A	-0.437	0.853	N/A	N/A	0.071	N/A	N/A	N/A	N/A	N/A	N/A	N/A	N/A	-1.089	-1.346	N/A
Export of lipid	N/A	N/A	N/A	N/A	N/A	N/A	N/A	N/A	N/A	0.643	N/A	N/A	N/A	N/A	1.424	1.718	N/A
Neonatal death	N/A	N/A	N/A	N/A	N/A	N/A	N/A	N/A	N/A	N/A	N/A	N/A	3.781	N/A	N/A	N/A	N/A
Metabolism of macromolecule	2.862	N/A	0.833	N/A	N/A	N/A	N/A	N/A	N/A	N/A	N/A	N/A	N/A	N/A	0.083	N/A	N/A
Breast or gynecological cancer	1.067	1.231	N/A	N/A	N/A	N/A	N/A	N/A	N/A	N/A	N/A	N/A	N/A	1.471	N/A	N/A	N/A
Growth of malignant tumor	N/A	N/A	N/A	N/A	1.324	1.092	N/A	N/A	N/A	N/A	N/A	N/A	N/A	N/A	N/A	N/A	-1.35
Degeneration of nervous system	N/A	N/A	0.372	N/A	N/A	N/A	N/A	N/A	N/A	N/A	N/A	N/A	N/A	3.392	N/A	N/A	N/A
Maturation of bone marrow-derived dendritic cells	N/A	N/A	N/A	N/A	N/A	0.399	-0.665	-0.397	-0.627	-0.472	N/A	N/A	N/A	N/A	N/A	-1.203	N/A
Cell death of leukemia cell lines	N/A	0.643	N/A	N/A	N/A	1.5	N/A	-0.378	N/A	N/A	N/A	N/A	N/A	N/A	-1.237	N/A	N/A
Thermogenesis	N/A	N/A	N/A	N/A	N/A	N/A	N/A	N/A	N/A	N/A	N/A	N/A	N/A	N/A	1.987	1.765	N/A
Hypoplasia of heart	N/A	N/A	N/A	-1.164	N/A	N/A	-1.195	N/A	N/A	N/A	1.387	N/A	N/A	N/A	N/A	N/A	N/A
Accumulation of lymphocytes	N/A	N/A	N/A	N/A	-0.258	-0.242	N/A	-1.228	-0.782	-1.23	N/A	N/A	N/A	N/A	N/A	N/A	N/A
Insulin sensitivity	N/A	N/A	N/A	N/A	N/A	0.724	N/A	N/A	N/A	N/A	N/A	N/A	N/A	N/A	-2.722	N/A	0.288
Hypertension of blood vessel	N/A	N/A	N/A	1.152	N/A	N/A	N/A	N/A	N/A	N/A	N/A	N/A	2.58	N/A	N/A	N/A	N/A
Infection by coronavirus	-0.038	N/A	N/A	N/A	1.129	N/A	N/A	1.505	0.664	0.396	N/A	N/A	N/A	N/A	N/A	N/A	N/A
Arrhythmia with structural heart disease	-1.387	N/A	N/A	N/A	N/A	N/A	N/A	N/A	N/A	N/A	N/A	1.179	-0.092	1.067	N/A	N/A	N/A
Adhesion of epithelial cells	0.116	N/A	N/A	N/A	2.88	N/A	N/A	N/A	N/A	N/A	-0.725	N/A	N/A	N/A	N/A	N/A	N/A
Familial neurological disorder	-0.128	-1.134	-1.414	0.555	N/A	N/A	N/A	N/A	N/A	N/A	N/A	N/A	N/A	N/A	N/A	-0.447	N/A
Homing of neutrophils	N/A	N/A	N/A	N/A	3.678	N/A	N/A	N/A	N/A	N/A	N/A	N/A	N/A	N/A	N/A	N/A	N/A
Metabolism of protein	2.487	N/A	0.983	N/A	N/A	N/A	N/A	N/A	N/A	N/A	N/A	N/A	N/A	N/A	0.185	N/A	N/A
Chronic kidney disease	-1.154	N/A	N/A	N/A	N/A	N/A	N/A	N/A	N/A	N/A	N/A	0.832	N/A	1.664	N/A	N/A	N/A
Toxemia	N/A	N/A	N/A	N/A	N/A	2.788	N/A	0.852	N/A	N/A	N/A	N/A	N/A	N/A	N/A	N/A	N/A
Polyarthritis	N/A	N/A	N/A	N/A	-0.646	0.586	N/A	0.515	-1.638	-0.031	N/A	N/A	N/A	N/A	0.22	N/A	N/A
Lymphatic system tumor	0.691	N/A	N/A	N/A	N/A	N/A	N/A	-1.797	N/A	N/A	N/A	N/A	1.146	N/A	N/A	N/A	N/A
Secretion of lipid	N/A	N/A	N/A	N/A	N/A	N/A	N/A	N/A	N/A	N/A	N/A	N/A	-1.256	N/A	1.291	1.083	N/A
Hydrolysis of nucleotide	3.624	N/A	N/A	N/A	N/A	N/A	N/A	N/A	N/A	N/A	N/A	N/A	N/A	N/A	N/A	N/A	N/A
Atrophy of organ	-0.978	N/A	N/A	N/A	N/A	N/A	N/A	N/A	N/A	N/A	N/A	N/A	2.418	N/A	-0.226	N/A	N/A
Nonpituitary endocrine tumor	1.664	N/A	1.955	N/A	N/A	N/A	N/A	N/A	N/A	N/A	N/A	N/A	N/A	N/A	N/A	N/A	N/A
Quantity of reactive oxygen species	-0.082	N/A	0.674	N/A	N/A	N/A	N/A	N/A	N/A	N/A	-0.34	N/A	0.829	N/A	N/A	-1.688	N/A
Accumulation of triacylglycerol	N/A	-1.422	-1.815	N/A	N/A	N/A	N/A	N/A	N/A	N/A	N/A	N/A	N/A	N/A	0.241	0.126	N/A
Hyperesthesia	N/A	N/A	N/A	N/A	N/A	1.665	N/A	N/A	N/A	1.93	N/A	N/A	N/A	N/A	N/A	N/A	N/A
Myopathy of heart	-1.424	N/A	N/A	0.765	N/A	N/A	N/A	N/A	N/A	N/A	N/A	N/A	-0.522	-0.882	N/A	N/A	N/A
Response of neuroglia	N/A	N/A	N/A	N/A	N/A	N/A	N/A	1.676	0.336	N/A	N/A	N/A	N/A	N/A	N/A	1.567	N/A
Apoptosis of lung cancer cell lines	-1.491	N/A	-1.261	N/A	N/A	N/A	N/A	N/A	N/A	N/A	N/A	N/A	N/A	N/A	N/A	N/A	0.821
Cell death of lung cancer cell lines	-1.034	-0.609	-1.384	N/A	N/A	N/A	N/A	N/A	N/A	N/A	N/A	N/A	N/A	N/A	N/A	N/A	0.545
Attachment of virus	N/A	N/A	N/A	N/A	N/A	N/A	N/A	N/A	1.372	N/A	N/A	N/A	N/A	N/A	2.2	N/A	N/A
Production of protein	N/A	N/A	N/A	N/A	0.513	0.738	N/A	-0.007	0.936	0.582	N/A	0.794	N/A	N/A	N/A	N/A	N/A
Homing of granulocytes	N/A	N/A	N/A	N/A	3.541	N/A	N/A	N/A	N/A	N/A	N/A	N/A	N/A	N/A	N/A	N/A	N/A
Cell death of connective tissue cells	-1.56	0.858	N/A	N/A	N/A	N/A	N/A	N/A	N/A	N/A	N/A	N/A	N/A	N/A	-1.117	N/A	N/A
Cell death of mononuclear leukocytes	N/A	N/A	-0.802	N/A	N/A	0.115	0.497	0.586	-0.245	1.097	N/A	-0.191	N/A	N/A	N/A	N/A	N/A
Communication of cells	N/A	N/A	N/A	N/A	N/A	0.521	N/A	1.658	1.024	0.327	N/A	N/A	N/A	N/A	N/A	N/A	N/A
Proliferation of hepatocytes	N/A	N/A	1.297	N/A	N/A	N/A	N/A	N/A	N/A	N/A	N/A	N/A	N/A	N/A	N/A	N/A	-2.233
Concentration of norepinephrine	N/A	N/A	N/A	1.182	N/A	N/A	N/A	N/A	N/A	N/A	N/A	N/A	0.24	2.103	N/A	N/A	N/A
Fibrotic disorder of skin	N/A	N/A	N/A	N/A	-1.357	N/A	N/A	N/A	-0.508	N/A	N/A	N/A	N/A	N/A	-1.658	N/A	N/A
Familial heart disease	N/A	N/A	N/A	N/A	N/A	N/A	N/A	N/A	N/A	N/A	N/A	1.067	N/A	1	N/A	-1.455	N/A
Synaptic transmission	N/A	N/A	N/A	0.82	N/A	N/A	N/A	N/A	N/A	N/A	N/A	N/A	-1.548	-1.143	N/A	N/A	N/A
Formation of thymocytes	N/A	N/A	N/A	N/A	N/A	N/A	N/A	N/A	N/A	-1.521	N/A	N/A	1.981	N/A	N/A	N/A	N/A
Growth of axons	N/A	1.574	N/A	N/A	N/A	N/A	N/A	N/A	N/A	N/A	N/A	N/A	-1.924	N/A	N/A	N/A	N/A
Hypersensitivity reaction type I	N/A	N/A	N/A	N/A	0.037	-0.712	1.054	0.254	1.178	-0.262	N/A	N/A	N/A	N/A	N/A	N/A	N/A
Proliferation of vascular cells	N/A	N/A	N/A	N/A	-0.215	1.687	N/A	N/A	0.79	0.489	N/A	-0.312	N/A	N/A	N/A	N/A	N/A
Perinatal death	N/A	N/A	N/A	N/A	N/A	N/A	N/A	N/A	N/A	N/A	N/A	N/A	3.487	N/A	N/A	N/A	N/A
Quantity of thymus gland	N/A	N/A	N/A	N/A	N/A	0.747	N/A	2.736	N/A	N/A	N/A	N/A	N/A	N/A	N/A	N/A	N/A
Neuroendocrine tumor	0.64	N/A	N/A	N/A	N/A	N/A	N/A	N/A	N/A	N/A	N/A	N/A	0.873	1.948	N/A	N/A	N/A
Influx of myeloid cells	N/A	N/A	N/A	N/A	N/A	1.439	N/A	N/A	0.93	1.089	N/A	N/A	N/A	N/A	N/A	N/A	N/A
Experimental autoimmune uveoretinitis	N/A	N/A	N/A	N/A	N/A	N/A	1.516	N/A	1.941	N/A	N/A	N/A	N/A	N/A	N/A	N/A	N/A
Binding of carbohydrate	N/A	N/A	N/A	N/A	-0.23	1.775	N/A	N/A	N/A	N/A	N/A	N/A	0.13	N/A	1.319	N/A	N/A
Invasion of tumor cells	N/A	N/A	N/A	N/A	N/A	3.448	N/A	N/A	N/A	N/A	N/A	N/A	N/A	N/A	N/A	N/A	N/A
Familial congenital malformation	-1.914	-0.457	N/A	N/A	N/A	N/A	N/A	N/A	N/A	N/A	N/A	N/A	N/A	1.058	N/A	N/A	N/A
Shape change of neurites	N/A	N/A	N/A	1.42	N/A	N/A	N/A	N/A	N/A	N/A	N/A	N/A	-0.533	N/A	N/A	-1.47	N/A
Binding of epithelial cells	0.38	N/A	N/A	N/A	3.039	N/A	N/A	N/A	N/A	N/A	N/A	N/A	N/A	N/A	N/A	N/A	N/A
Neoplasia of leukocytes	0.066	N/A	N/A	N/A	N/A	N/A	N/A	-1.919	N/A	N/A	N/A	N/A	0.046	N/A	1.374	N/A	N/A
Cardiac fibrillation	-1.067	N/A	N/A	N/A	N/A	N/A	N/A	N/A	N/A	N/A	N/A	1.179	-0.092	1.067	N/A	N/A	N/A
Eosinophilia of lung	N/A	N/A	N/A	N/A	N/A	0.124	1.671	N/A	1.607	N/A	N/A	N/A	N/A	N/A	N/A	N/A	N/A
Arrhythmia of heart ventricle	-2.039	N/A	N/A	N/A	N/A	N/A	N/A	N/A	N/A	N/A	N/A	N/A	-0.849	-0.513	N/A	N/A	N/A
Proteolysis	N/A	N/A	N/A	N/A	N/A	N/A	N/A	N/A	N/A	2.744	N/A	N/A	0.648	N/A	N/A	N/A	N/A
Lymphohematopoietic neoplasia	1.139	N/A	2.25	N/A	N/A	N/A	N/A	N/A	N/A	N/A	N/A	N/A	N/A	N/A	N/A	N/A	N/A
Infection by DNA virus	N/A	N/A	N/A	N/A	1.237	N/A	N/A	-1.479	N/A	0.577	N/A	N/A	N/A	0.085	N/A	N/A	N/A
Proinflammatory response	N/A	N/A	1.318	N/A	N/A	N/A	N/A	2.024	N/A	N/A	N/A	N/A	N/A	N/A	N/A	N/A	N/A
Development of bone marrow	N/A	N/A	1.576	N/A	N/A	-0.033	N/A	N/A	0.976	0.754	N/A	N/A	N/A	N/A	N/A	N/A	N/A
Adhesion of vascular cells	N/A	N/A	N/A	N/A	N/A	N/A	N/A	N/A	N/A	2.184	N/A	N/A	N/A	N/A	1.147	N/A	N/A
Growth of muscle tissue	N/A	N/A	N/A	N/A	3.32	N/A	N/A	N/A	N/A	N/A	N/A	N/A	N/A	N/A	N/A	N/A	N/A
Damage of muscle	-2.37	N/A	N/A	N/A	N/A	N/A	N/A	N/A	N/A	N/A	N/A	N/A	N/A	N/A	N/A	N/A	0.946
Priming of leukocytes	N/A	N/A	N/A	N/A	N/A	N/A	N/A	N/A	N/A	3.296	N/A	N/A	N/A	N/A	N/A	N/A	N/A
B cell cancer	1.067	N/A	N/A	N/A	N/A	N/A	N/A	N/A	N/A	N/A	N/A	1.698	0.522	N/A	N/A	N/A	N/A
Muscular hypertrophy	N/A	N/A	N/A	N/A	N/A	N/A	N/A	N/A	N/A	N/A	1.352	0.481	N/A	N/A	1.451	N/A	N/A
Inflammatory response of leukocytes	N/A	N/A	N/A	N/A	N/A	-1.14	N/A	N/A	-1.226	-0.917	N/A	N/A	N/A	N/A	N/A	N/A	N/A
Attachment of lymphocytes	N/A	N/A	N/A	N/A	N/A	N/A	N/A	N/A	2.213	N/A	N/A	N/A	N/A	N/A	N/A	1.067	N/A
Cell cycle progression	2.248	N/A	N/A	N/A	N/A	N/A	N/A	N/A	N/A	N/A	N/A	N/A	N/A	N/A	1.031	N/A	N/A
Growth of lymphoid organ	N/A	N/A	N/A	N/A	N/A	0.679	N/A	0.681	1.475	0.443	N/A	N/A	N/A	N/A	N/A	N/A	N/A
Transmigration of lymphocytes	N/A	N/A	N/A	N/A	N/A	3.278	N/A	N/A	N/A	N/A	N/A	N/A	N/A	N/A	N/A	N/A	N/A
Proliferation of kidney cells	N/A	N/A	N/A	N/A	0.735	N/A	N/A	N/A	0.079	1.554	N/A	0.908	N/A	N/A	N/A	N/A	N/A
Behavioral deficit	N/A	N/A	N/A	-1.895	N/A	N/A	N/A	N/A	N/A	N/A	N/A	N/A	N/A	1.374	N/A	N/A	N/A
Concentration of phospholipid	-0.582	N/A	2.683	N/A	N/A	N/A	N/A	N/A	N/A	N/A	N/A	N/A	N/A	N/A	N/A	N/A	N/A
Breast cancer	0.507	0.927	0.354	N/A	N/A	N/A	N/A	N/A	N/A	N/A	N/A	N/A	N/A	1.471	N/A	N/A	N/A
Replication of Influenza A virus	3.257	N/A	N/A	N/A	N/A	N/A	N/A	N/A	N/A	N/A	N/A	N/A	N/A	N/A	N/A	N/A	N/A
Transport of palmitic acid	N/A	N/A	N/A	-1.018	N/A	N/A	N/A	N/A	N/A	N/A	N/A	N/A	-2.235	N/A	N/A	N/A	N/A
Lymphohematopoietic cancer	0.547	N/A	2.698	N/A	N/A	N/A	N/A	N/A	N/A	N/A	N/A	N/A	N/A	N/A	N/A	N/A	N/A
Depressive disorder	N/A	N/A	N/A	0.211	N/A	N/A	N/A	N/A	N/A	N/A	N/A	N/A	2.201	0.831	N/A	N/A	N/A
Catabolism of protein	0.885	N/A	1.782	N/A	N/A	N/A	N/A	N/A	N/A	N/A	N/A	N/A	N/A	N/A	0.574	N/A	N/A
Quantity of synaptic vesicles	N/A	N/A	N/A	2.236	N/A	N/A	N/A	N/A	N/A	N/A	N/A	N/A	N/A	-1	N/A	N/A	N/A
Localization of protein	-2.189	0.974	N/A	N/A	N/A	N/A	N/A	N/A	N/A	N/A	N/A	N/A	N/A	N/A	0.071	N/A	N/A
Sensory disorders	N/A	N/A	N/A	1.171	-2.062	N/A	N/A	N/A	N/A	N/A	N/A	N/A	N/A	N/A	N/A	N/A	N/A
Activation of monocytes	N/A	N/A	N/A	N/A	N/A	N/A	N/A	1.557	N/A	1.659	N/A	N/A	N/A	N/A	N/A	N/A	N/A
Cell death of embryonic cell lines	-1.473	1.132	0.609	N/A	N/A	N/A	N/A	N/A	N/A	N/A	N/A	N/A	N/A	N/A	N/A	N/A	N/A
Steroid metabolism	N/A	N/A	N/A	N/A	N/A	N/A	N/A	N/A	N/A	N/A	N/A	N/A	-2.174	N/A	N/A	N/A	-1.035
Progressive motor neuron disease	-1.25	1.951	N/A	N/A	N/A	N/A	N/A	N/A	N/A	N/A	N/A	N/A	N/A	N/A	N/A	N/A	N/A
Development of hematopoietic cells	N/A	N/A	N/A	N/A	N/A	N/A	N/A	2.456	N/A	0.729	N/A	N/A	N/A	N/A	N/A	N/A	N/A
Retention of mononuclear leukocytes	N/A	N/A	N/A	N/A	N/A	1.132	N/A	0.6	1.452	N/A	N/A	N/A	N/A	N/A	N/A	N/A	N/A
Growth failure or short stature	-3.183	N/A	N/A	N/A	N/A	N/A	N/A	N/A	N/A	N/A	N/A	N/A	N/A	N/A	N/A	N/A	N/A
Malignant genitourinary solid tumor	-0.165	1.461	0.442	N/A	N/A	N/A	N/A	N/A	N/A	N/A	N/A	N/A	N/A	0.968	0.135	N/A	N/A
Flux of cation	N/A	N/A	N/A	0.031	N/A	N/A	N/A	3.14	N/A	N/A	N/A	N/A	N/A	N/A	N/A	N/A	N/A
Melanoma	0.301	N/A	N/A	N/A	N/A	N/A	N/A	N/A	N/A	N/A	1.941	0.866	N/A	-0.054	N/A	N/A	N/A
Metabolism of nucleotide	-0.767	N/A	-2.008	0.23	N/A	N/A	N/A	N/A	N/A	N/A	N/A	N/A	N/A	N/A	N/A	-0.146	N/A
Inhibition of cells	N/A	N/A	N/A	N/A	N/A	1.277	1.046	N/A	N/A	0.826	N/A	N/A	N/A	N/A	N/A	N/A	N/A
Efflux of phospholipid	N/A	N/A	N/A	N/A	N/A	N/A	1.205	N/A	N/A	N/A	N/A	N/A	-1.941	N/A	N/A	N/A	N/A
Proliferation of hematopoietic cells	N/A	N/A	0.542	N/A	N/A	0.527	N/A	-0.312	1.679	0.085	N/A	N/A	N/A	N/A	N/A	N/A	N/A
Hematological or lymphatic system tumor	1.28	N/A	1.865	N/A	N/A	N/A	N/A	N/A	N/A	N/A	N/A	N/A	N/A	N/A	N/A	N/A	N/A
Quantity of pre-B lymphocytes	N/A	N/A	N/A	N/A	N/A	-0.596	N/A	0.084	-0.246	-1.651	N/A	-0.282	N/A	N/A	N/A	-0.274	N/A
Replication of Influenza virus	3.131	N/A	N/A	N/A	N/A	N/A	N/A	N/A	N/A	N/A	N/A	N/A	N/A	N/A	N/A	N/A	N/A
Differentiation of bone	N/A	N/A	N/A	N/A	1.929	N/A	N/A	N/A	1.197	N/A	N/A	N/A	N/A	N/A	N/A	N/A	N/A
T-cell non-Hodgkin lymphoma	N/A	N/A	N/A	N/A	-1.969	N/A	N/A	-1.154	N/A	N/A	N/A	N/A	N/A	N/A	N/A	N/A	N/A
Production of lactic acid	N/A	N/A	N/A	N/A	N/A	N/A	N/A	N/A	N/A	N/A	N/A	N/A	N/A	N/A	-1.217	1.904	N/A
Concentration of hormone	N/A	N/A	N/A	N/A	N/A	1.695	N/A	N/A	N/A	N/A	N/A	N/A	1.322	N/A	N/A	0.103	N/A
Abnormality of peritoneum	N/A	N/A	N/A	N/A	-0.83	0.391	N/A	-1.151	0.294	-0.451	N/A	N/A	N/A	N/A	N/A	N/A	N/A
Quantity of plasma cells	N/A	N/A	N/A	N/A	-0.58	-0.14	N/A	0.749	0.763	-0.882	N/A	N/A	N/A	N/A	N/A	N/A	N/A
Synthesis of steroid	N/A	N/A	-1.428	N/A	N/A	N/A	N/A	N/A	N/A	N/A	N/A	N/A	-0.312	N/A	N/A	N/A	-1.374
Ductal adenocarcinoma	1.499	N/A	N/A	N/A	N/A	N/A	N/A	N/A	N/A	N/A	N/A	N/A	-0.084	1.528	N/A	N/A	N/A
Oxidative stress	N/A	N/A	3.103	N/A	N/A	N/A	N/A	N/A	N/A	N/A	N/A	N/A	N/A	N/A	N/A	N/A	N/A
Apoptosis of leukemia cell lines	N/A	0.418	N/A	N/A	N/A	N/A	N/A	-1.229	N/A	N/A	N/A	N/A	N/A	N/A	-1.451	N/A	N/A
Respiratory burst of granulocytes	N/A	N/A	N/A	N/A	N/A	N/A	N/A	N/A	1.303	1.794	N/A	N/A	N/A	N/A	N/A	N/A	N/A
Cancer of secretory structure	1.982	N/A	-0.043	N/A	N/A	N/A	N/A	N/A	N/A	N/A	N/A	N/A	N/A	N/A	N/A	1.067	N/A
Contraction of smooth muscle	N/A	N/A	N/A	N/A	N/A	N/A	N/A	N/A	N/A	N/A	N/A	-1.627	N/A	-1.46	N/A	N/A	N/A
Function of lymphocytes	N/A	N/A	N/A	N/A	1.114	0.249	0.927	0.536	0	-0.249	N/A	N/A	N/A	N/A	N/A	N/A	N/A
Expansion of phagocytes	N/A	N/A	N/A	N/A	N/A	N/A	N/A	N/A	N/A	N/A	N/A	N/A	N/A	1.404	N/A	-1.671	N/A
Proliferation of synovial cells	N/A	N/A	N/A	N/A	N/A	3.071	N/A	N/A	N/A	N/A	N/A	N/A	N/A	N/A	N/A	N/A	N/A
Quantity of microglia	N/A	N/A	N/A	N/A	N/A	N/A	N/A	N/A	0.643	N/A	N/A	0.082	N/A	N/A	2.345	N/A	N/A
Abnormal morphology of skeleton	N/A	N/A	N/A	N/A	-2.425	0.343	N/A	N/A	N/A	N/A	N/A	N/A	N/A	N/A	0.298	N/A	N/A
Fusion of myoblasts	N/A	N/A	N/A	N/A	3.058	N/A	N/A	N/A	N/A	N/A	N/A	N/A	N/A	N/A	N/A	N/A	N/A
Epithelial-mesenchymal transition	1.194	N/A	N/A	N/A	N/A	N/A	N/A	N/A	N/A	N/A	N/A	N/A	N/A	N/A	N/A	N/A	1.858
Killing of Streptococcus	N/A	N/A	N/A	N/A	N/A	N/A	1.982	N/A	N/A	N/A	N/A	N/A	N/A	N/A	N/A	1.067	N/A
Activation of osteoclasts	N/A	N/A	N/A	N/A	N/A	0.512	N/A	0.649	N/A	1.882	N/A	N/A	N/A	N/A	N/A	N/A	N/A
Apoptosis of kidney	N/A	N/A	N/A	N/A	0.073	N/A	N/A	1.424	0.918	0.619	N/A	N/A	N/A	N/A	N/A	N/A	N/A
Hematopoietic neoplasm	0.86	N/A	2.174	N/A	N/A	N/A	N/A	N/A	N/A	N/A	N/A	N/A	N/A	N/A	N/A	N/A	N/A
Proliferation of pericytes	N/A	N/A	N/A	N/A	N/A	1.463	N/A	N/A	N/A	1.137	N/A	N/A	N/A	N/A	0.429	N/A	N/A
Density of blood vessel	N/A	N/A	N/A	0.723	0.187	N/A	N/A	N/A	N/A	N/A	N/A	N/A	2.065	N/A	N/A	0.051	N/A
Hearing loss	N/A	N/A	N/A	0.693	N/A	N/A	N/A	N/A	N/A	N/A	N/A	N/A	N/A	2.33	N/A	N/A	N/A
Breast or gastric cancer	1.067	N/A	N/A	N/A	N/A	N/A	N/A	N/A	N/A	N/A	N/A	N/A	N/A	N/A	N/A	1.948	N/A
Frequency of lymphocytes	N/A	N/A	N/A	N/A	N/A	N/A	N/A	1.355	N/A	1.658	N/A	N/A	N/A	N/A	N/A	N/A	N/A
Induction of cells	N/A	N/A	N/A	N/A	N/A	3.012	N/A	N/A	N/A	N/A	N/A	N/A	N/A	N/A	N/A	N/A	N/A
Cell spreading of blood platelets	N/A	N/A	N/A	N/A	1.89	N/A	N/A	1.117	N/A	N/A	N/A	N/A	N/A	N/A	N/A	N/A	N/A
Cell movement of blood platelets	N/A	N/A	N/A	N/A	1.89	N/A	N/A	1.117	N/A	N/A	N/A	N/A	N/A	N/A	N/A	N/A	N/A
Necrosis of liver	-0.512	N/A	-1.689	N/A	N/A	0.805	N/A	N/A	N/A	N/A	N/A	N/A	N/A	N/A	N/A	N/A	N/A
Transport of K+	N/A	N/A	N/A	N/A	N/A	N/A	N/A	N/A	N/A	N/A	0.479	-0.97	N/A	-1.555	N/A	N/A	N/A
Quantity of vitamin	N/A	N/A	N/A	N/A	N/A	N/A	-1.014	N/A	N/A	N/A	N/A	1.988	N/A	N/A	N/A	N/A	N/A
Abnormality of femur	N/A	N/A	N/A	N/A	-2	-1	N/A	N/A	N/A	N/A	N/A	N/A	N/A	N/A	N/A	N/A	N/A
Acute inflammation	N/A	N/A	N/A	N/A	N/A	0.563	N/A	N/A	1.212	1.224	N/A	N/A	N/A	N/A	N/A	N/A	N/A
Abnormality of lower limb	N/A	N/A	N/A	-0.447	-1.151	0.224	N/A	N/A	N/A	0.524	N/A	N/A	N/A	0.651	N/A	N/A	N/A
Release of nitric oxide	N/A	N/A	N/A	N/A	N/A	1.423	N/A	N/A	1.571	N/A	N/A	N/A	N/A	N/A	N/A	N/A	N/A
Differentiation of muscle cells	N/A	N/A	N/A	N/A	N/A	0.912	N/A	N/A	N/A	N/A	-1.631	0.196	N/A	0.253	N/A	N/A	N/A
Aortic valve disease	N/A	N/A	N/A	N/A	N/A	N/A	N/A	N/A	-1	-1.982	N/A	N/A	N/A	N/A	N/A	N/A	N/A
Growth failure	-2.968	N/A	N/A	N/A	N/A	N/A	N/A	N/A	N/A	N/A	N/A	N/A	N/A	N/A	N/A	N/A	N/A
Expansion of mononuclear leukocytes	N/A	N/A	N/A	N/A	N/A	N/A	-1.524	0.433	0.272	-0.739	N/A	N/A	N/A	N/A	N/A	N/A	N/A
Development of liver tumor	N/A	N/A	1.887	N/A	N/A	N/A	N/A	N/A	N/A	N/A	N/A	N/A	1.08	N/A	N/A	N/A	N/A
Connective or soft tissue tumor	N/A	N/A	N/A	N/A	N/A	N/A	N/A	N/A	N/A	N/A	N/A	1.864	N/A	-0.318	N/A	0.784	N/A
Transendothelial migration of neutrophils	N/A	N/A	N/A	N/A	0.863	0.353	N/A	N/A	1.744	N/A	N/A	N/A	N/A	N/A	N/A	N/A	N/A
Cell-mediated response of T lymphocytes	N/A	N/A	N/A	N/A	N/A	N/A	N/A	N/A	N/A	2.954	N/A	N/A	N/A	N/A	N/A	N/A	N/A
Receptor-mediated endocytosis	2.953	N/A	N/A	N/A	N/A	N/A	N/A	N/A	N/A	N/A	N/A	N/A	N/A	N/A	N/A	N/A	N/A
Hepatobiliary carcinoma	1.346	N/A	N/A	N/A	N/A	N/A	N/A	N/A	N/A	N/A	N/A	N/A	0.708	0.894	N/A	N/A	N/A
Hypertrophy of tissue	N/A	N/A	N/A	N/A	N/A	N/A	N/A	N/A	N/A	N/A	1.666	0.132	N/A	N/A	1.149	N/A	N/A
Extraintestinal functional disorder	N/A	N/A	N/A	-0.49	N/A	N/A	N/A	N/A	N/A	N/A	N/A	N/A	2.173	0.283	N/A	N/A	N/A
Extravasation of neutrophils	N/A	N/A	N/A	N/A	N/A	N/A	N/A	N/A	2.945	N/A	N/A	N/A	N/A	N/A	N/A	N/A	N/A
Quantity of essential amino acids	N/A	N/A	N/A	N/A	N/A	N/A	N/A	N/A	N/A	N/A	N/A	N/A	2.942	N/A	N/A	N/A	N/A
Priming of T lymphocytes	N/A	N/A	N/A	N/A	N/A	N/A	N/A	N/A	N/A	2.939	N/A	N/A	N/A	N/A	N/A	N/A	N/A
Proliferation of hematopoietic progenitor cells	N/A	N/A	N/A	N/A	N/A	0.488	N/A	-0.442	1.977	0.029	N/A	N/A	N/A	N/A	N/A	N/A	N/A
Gastrointestinal tumor	0.949	0.633	N/A	N/A	N/A	N/A	N/A	N/A	N/A	N/A	1.353	N/A	N/A	N/A	N/A	N/A	N/A
Atrial septal defect	N/A	N/A	N/A	-1.477	N/A	N/A	N/A	N/A	N/A	N/A	N/A	1.455	N/A	N/A	N/A	N/A	N/A
Synthesis of nucleotide	-0.933	N/A	-1.877	-0.116	N/A	N/A	N/A	N/A	N/A	N/A	N/A	N/A	N/A	N/A	N/A	0.002	N/A
Mobilization of myeloid cells	N/A	N/A	N/A	N/A	N/A	N/A	N/A	N/A	1.054	1.867	N/A	N/A	N/A	N/A	N/A	N/A	N/A
Quantity of white adipose tissue	N/A	-0.673	0	N/A	N/A	N/A	N/A	N/A	N/A	N/A	N/A	N/A	N/A	N/A	1.145	1.098	N/A
Growth of kidney	N/A	N/A	N/A	N/A	0.325	N/A	N/A	N/A	0.208	1.275	N/A	1.106	N/A	N/A	N/A	N/A	N/A
Hypertrophy of cardiac muscle	N/A	N/A	N/A	N/A	N/A	N/A	N/A	N/A	N/A	N/A	0.981	0.754	N/A	N/A	1.171	N/A	N/A
Binding of epithelial cell lines	0.515	N/A	N/A	N/A	N/A	N/A	N/A	N/A	2.388	N/A	N/A	N/A	N/A	N/A	N/A	N/A	N/A
Development of benign tumor	2.207	N/A	N/A	N/A	N/A	N/A	N/A	N/A	N/A	N/A	N/A	N/A	N/A	N/A	0.681	N/A	N/A
Quantity of L-amino acid	N/A	N/A	N/A	N/A	N/A	N/A	N/A	N/A	N/A	N/A	N/A	N/A	2.884	N/A	N/A	N/A	N/A
Activation of muscle cells	N/A	N/A	N/A	N/A	N/A	N/A	N/A	N/A	N/A	2.251	N/A	N/A	-0.311	N/A	0.321	N/A	N/A
Squamous-cell carcinoma	0.78	N/A	N/A	N/A	0.634	N/A	N/A	N/A	N/A	N/A	N/A	0.555	N/A	-0.762	N/A	-0.152	N/A
Locomotion	N/A	N/A	N/A	-1.605	N/A	N/A	N/A	N/A	N/A	N/A	N/A	N/A	-1.275	N/A	N/A	N/A	N/A
Apoptosis of lymphoma cell lines	N/A	N/A	N/A	N/A	N/A	1.242	N/A	1.638	N/A	N/A	N/A	N/A	N/A	N/A	N/A	N/A	N/A
Proliferation of endothelial cells	N/A	N/A	N/A	N/A	-0.257	N/A	N/A	N/A	1.221	N/A	N/A	N/A	0.776	N/A	-0.137	N/A	-0.483
Interaction of embryonic cell lines	0.703	N/A	N/A	N/A	N/A	N/A	N/A	N/A	2.167	N/A	N/A	N/A	N/A	N/A	N/A	N/A	N/A
Injury of mice	N/A	N/A	N/A	N/A	N/A	N/A	N/A	N/A	N/A	1.717	N/A	-0.017	N/A	N/A	N/A	N/A	1.134
Atrophy of muscle	-1.217	N/A	N/A	N/A	N/A	N/A	0.243	N/A	N/A	N/A	N/A	N/A	1.404	N/A	N/A	N/A	N/A
Extrapulmonary squamous cell carcinoma	0.882	N/A	N/A	N/A	1.98	N/A	N/A	N/A	N/A	N/A	N/A	N/A	N/A	N/A	N/A	N/A	N/A
Gastrointestinal tract cancer	1.237	1.612	N/A	N/A	N/A	N/A	N/A	N/A	N/A	N/A	N/A	N/A	N/A	N/A	N/A	N/A	N/A
Cellular infiltration by lymphoid cells	N/A	N/A	N/A	N/A	N/A	N/A	N/A	1.222	1.623	N/A	N/A	N/A	N/A	N/A	N/A	N/A	N/A
Hematologic cancer	0.216	N/A	2.616	N/A	N/A	N/A	N/A	N/A	N/A	N/A	N/A	N/A	N/A	N/A	N/A	N/A	N/A
I-kappaB kinase/NF-kappaB cascade	N/A	N/A	N/A	N/A	N/A	N/A	N/A	2.831	N/A	N/A	N/A	N/A	N/A	N/A	N/A	N/A	N/A
Lymphoid cancer	0.682	N/A	N/A	N/A	N/A	N/A	N/A	-1.723	N/A	N/A	N/A	N/A	0.425	N/A	N/A	N/A	N/A
Non-small cell lung carcinoma	-0.706	N/A	N/A	-1.387	-0.017	N/A	N/A	N/A	N/A	N/A	N/A	N/A	0.718	N/A	N/A	N/A	N/A
Priming of cells	N/A	N/A	N/A	N/A	N/A	N/A	N/A	N/A	N/A	2.828	N/A	N/A	N/A	N/A	N/A	N/A	N/A
Bone marrow cancer	-0.587	N/A	2.236	N/A	N/A	N/A	N/A	N/A	N/A	N/A	N/A	N/A	N/A	N/A	N/A	N/A	N/A
Localization of organelle	1.091	N/A	-1.732	N/A	N/A	N/A	N/A	N/A	N/A	N/A	N/A	N/A	N/A	N/A	N/A	N/A	N/A
Frequency of T lymphocytes	N/A	N/A	N/A	N/A	N/A	N/A	N/A	N/A	0.826	1.986	N/A	N/A	N/A	N/A	N/A	N/A	N/A
Chronic renal impairment	N/A	N/A	N/A	N/A	N/A	N/A	N/A	N/A	N/A	N/A	N/A	0.832	0.314	1.664	N/A	N/A	N/A
Chronic renal failure	N/A	N/A	N/A	N/A	N/A	N/A	N/A	N/A	N/A	N/A	N/A	0.832	0.314	1.664	N/A	N/A	N/A
Chemotaxis of mast cells	N/A	N/A	N/A	N/A	N/A	N/A	N/A	2.804	N/A	N/A	N/A	N/A	N/A	N/A	N/A	N/A	N/A
Quantity of lactic acid	N/A	N/A	N/A	N/A	N/A	N/A	1.71	N/A	N/A	N/A	N/A	N/A	N/A	N/A	N/A	1.091	N/A
Attraction of leukocytes	N/A	N/A	N/A	N/A	N/A	N/A	N/A	N/A	N/A	N/A	N/A	2.8	N/A	N/A	N/A	N/A	N/A
Formation of lung	N/A	N/A	N/A	N/A	2.8	N/A	N/A	N/A	N/A	N/A	N/A	N/A	N/A	N/A	N/A	N/A	N/A
Respiratory system development	N/A	N/A	N/A	N/A	2.8	N/A	N/A	N/A	N/A	N/A	N/A	N/A	N/A	N/A	N/A	N/A	N/A
Chemotaxis of monocytes	N/A	N/A	N/A	N/A	N/A	2.799	N/A	N/A	N/A	N/A	N/A	N/A	N/A	N/A	N/A	N/A	N/A
Differentiation of myoblasts	N/A	N/A	N/A	N/A	N/A	N/A	N/A	N/A	N/A	N/A	-2.795	N/A	N/A	N/A	N/A	N/A	N/A
Ductal carcinoma	1.564	N/A	N/A	N/A	N/A	N/A	N/A	N/A	N/A	N/A	N/A	N/A	-0.084	1.141	N/A	N/A	N/A
Response of bacteria	N/A	N/A	N/A	N/A	N/A	2.786	N/A	N/A	N/A	N/A	N/A	N/A	N/A	N/A	N/A	N/A	N/A
Cell death of kidney cells	-1.932	N/A	0.853	N/A	N/A	N/A	N/A	N/A	N/A	N/A	N/A	N/A	N/A	N/A	N/A	N/A	N/A
Abnormality of peripheral nervous system	N/A	N/A	N/A	N/A	N/A	N/A	N/A	N/A	N/A	N/A	N/A	N/A	2.781	N/A	N/A	N/A	N/A
Movement disorders	-2.776	N/A	N/A	N/A	N/A	N/A	N/A	N/A	N/A	N/A	N/A	N/A	N/A	N/A	N/A	N/A	N/A
B-cell neoplasm	0.555	N/A	N/A	N/A	N/A	N/A	N/A	N/A	N/A	N/A	N/A	1.698	0.522	N/A	N/A	N/A	N/A
NK cell proliferation	N/A	N/A	N/A	N/A	N/A	N/A	N/A	2.773	N/A	N/A	N/A	N/A	N/A	N/A	N/A	N/A	N/A
Dysglycemia	N/A	N/A	N/A	N/A	N/A	N/A	-0.695	N/A	N/A	N/A	N/A	N/A	N/A	N/A	N/A	-2.077	N/A
Quantity of TNF in blood	N/A	N/A	N/A	N/A	N/A	N/A	-2.343	-0.042	0.384	N/A	N/A	N/A	N/A	N/A	N/A	N/A	N/A
Quantity of helper T lymphocytes	N/A	N/A	N/A	N/A	N/A	0.939	N/A	0.311	0.442	1.072	N/A	N/A	N/A	N/A	N/A	N/A	N/A
Hypoglycemia	N/A	N/A	N/A	N/A	N/A	N/A	N/A	N/A	N/A	N/A	N/A	N/A	N/A	N/A	N/A	-2.762	N/A
Release of polyunsaturated fatty acids	N/A	N/A	N/A	N/A	N/A	N/A	N/A	2.761	N/A	N/A	N/A	N/A	N/A	N/A	N/A	N/A	N/A
Cell death of lymphocytes	N/A	N/A	-0.602	N/A	N/A	0.085	0.497	0.447	-0.244	0.886	N/A	N/A	N/A	N/A	N/A	N/A	N/A
Mass of organism	N/A	N/A	N/A	N/A	N/A	N/A	-0.532	N/A	N/A	N/A	N/A	N/A	-1.507	N/A	0.719	N/A	N/A
Mineralization of bone	N/A	N/A	N/A	N/A	1.867	0.884	N/A	N/A	N/A	N/A	N/A	N/A	N/A	N/A	N/A	N/A	N/A
Acute leukemia	-0.313	N/A	N/A	N/A	N/A	N/A	N/A	N/A	N/A	N/A	N/A	-2	-0.431	N/A	N/A	N/A	N/A
Sensorineural hearing loss	N/A	N/A	N/A	-0.152	N/A	N/A	N/A	N/A	N/A	0.152	N/A	N/A	N/A	2.425	N/A	N/A	N/A
Metabolism of nucleoside triphosphate	-0.287	N/A	-1.385	-0.299	N/A	N/A	N/A	N/A	N/A	N/A	N/A	N/A	N/A	N/A	N/A	0.746	N/A
Disorder of pregnancy	N/A	0.221	N/A	N/A	-0.294	1.342	N/A	N/A	N/A	0.137	N/A	0.509	0.213	N/A	N/A	N/A	N/A
Formation of blood clot	N/A	N/A	N/A	N/A	N/A	N/A	N/A	N/A	2.714	N/A	N/A	N/A	N/A	N/A	N/A	N/A	N/A
Apoptosis of cardiomyocytes	N/A	N/A	0.883	N/A	N/A	N/A	N/A	N/A	N/A	N/A	N/A	-0.417	N/A	-0.59	N/A	-0.82	N/A
Proliferation of thymocytes	N/A	N/A	N/A	N/A	N/A	0.823	N/A	0.389	1.147	0.351	N/A	N/A	N/A	N/A	N/A	N/A	N/A
Degradation of mitochondria	-0.329	2.378	N/A	N/A	N/A	N/A	N/A	N/A	N/A	N/A	N/A	N/A	N/A	N/A	N/A	N/A	N/A
Overweight disorder	N/A	N/A	N/A	N/A	N/A	1.152	N/A	N/A	N/A	N/A	N/A	N/A	N/A	N/A	N/A	1.54	N/A
Recovery of mice	N/A	N/A	N/A	N/A	1.786	N/A	N/A	N/A	N/A	N/A	N/A	N/A	N/A	N/A	-0.905	N/A	N/A
Synthesis of prostaglandin E	N/A	N/A	N/A	N/A	N/A	2.677	N/A	N/A	N/A	N/A	N/A	N/A	N/A	N/A	N/A	N/A	N/A
Growth of organism	2.187	N/A	N/A	N/A	N/A	N/A	N/A	N/A	N/A	N/A	N/A	N/A	-0.486	N/A	N/A	N/A	N/A
Inflammation of pancreas	N/A	N/A	N/A	1.387	N/A	N/A	N/A	N/A	N/A	N/A	N/A	N/A	N/A	-1.281	N/A	N/A	N/A
Transport of inorganic cation	N/A	N/A	N/A	1.133	N/A	N/A	N/A	N/A	N/A	N/A	N/A	0.465	N/A	-1.063	N/A	N/A	N/A
Incorporation of lipid	N/A	-1.903	-0.756	N/A	N/A	N/A	N/A	N/A	N/A	N/A	N/A	N/A	N/A	N/A	N/A	N/A	N/A
Neuronal cell death	-0.078	N/A	-0.631	N/A	N/A	N/A	N/A	N/A	N/A	N/A	N/A	N/A	1.949	N/A	N/A	N/A	N/A
Binding of hematopoietic cell lines	N/A	N/A	N/A	N/A	N/A	2.654	N/A	N/A	N/A	N/A	N/A	N/A	N/A	N/A	N/A	N/A	N/A
Adipogenesis	N/A	N/A	N/A	N/A	N/A	N/A	N/A	N/A	N/A	N/A	N/A	N/A	-2.651	N/A	N/A	N/A	N/A
Myelopoiesis of phagocytes	N/A	N/A	N/A	N/A	N/A	N/A	N/A	N/A	N/A	2.647	N/A	N/A	N/A	N/A	N/A	N/A	N/A
Interaction of endothelial cells	0.557	N/A	N/A	N/A	N/A	N/A	N/A	2.085	N/A	N/A	N/A	N/A	N/A	N/A	N/A	N/A	N/A
Chemotaxis of lymphocytes	N/A	N/A	N/A	N/A	0.905	N/A	N/A	N/A	N/A	1.736	N/A	N/A	N/A	N/A	N/A	N/A	N/A
Metabolism of polysaccharide	N/A	N/A	1.909	N/A	N/A	0.73	N/A	N/A	N/A	N/A	N/A	N/A	N/A	N/A	N/A	N/A	N/A
Chemoattraction of leukocytes	N/A	N/A	N/A	N/A	N/A	N/A	N/A	N/A	N/A	N/A	N/A	2.63	N/A	N/A	N/A	N/A	N/A
Quantity of filaments	N/A	-0.932	N/A	N/A	N/A	N/A	N/A	N/A	N/A	N/A	N/A	N/A	-1.205	N/A	-0.491	N/A	N/A
Transport of metal	0.914	N/A	N/A	N/A	N/A	N/A	N/A	N/A	N/A	N/A	N/A	0.839	N/A	-0.871	N/A	N/A	N/A
Attraction of phagocytes	N/A	N/A	N/A	N/A	N/A	N/A	N/A	N/A	N/A	N/A	N/A	2.621	N/A	N/A	N/A	N/A	N/A
Response of B lymphocytes	N/A	N/A	N/A	N/A	N/A	1.808	N/A	N/A	N/A	N/A	N/A	-0.811	N/A	N/A	N/A	N/A	N/A
Synthesis of terpenoid	N/A	N/A	-1.607	N/A	N/A	N/A	N/A	N/A	N/A	N/A	N/A	N/A	-1.011	N/A	N/A	N/A	N/A
Steatohepatitis	N/A	N/A	N/A	N/A	N/A	N/A	N/A	N/A	N/A	N/A	N/A	N/A	1.066	N/A	-0.896	-0.651	N/A
Ingestion by rodents	N/A	N/A	N/A	N/A	N/A	-0.05	0.719	N/A	N/A	N/A	N/A	N/A	N/A	N/A	N/A	1.844	N/A
Trafficking of antigen presenting cells	N/A	N/A	N/A	N/A	N/A	N/A	N/A	2.611	N/A	N/A	N/A	N/A	N/A	N/A	N/A	N/A	N/A
Cell death of renal tubule	N/A	N/A	N/A	N/A	0.737	N/A	N/A	1.213	0.657	N/A	N/A	N/A	N/A	N/A	N/A	N/A	N/A
Proliferation of epithelial cells	N/A	N/A	N/A	N/A	N/A	0.617	N/A	N/A	N/A	N/A	N/A	N/A	0.932	N/A	N/A	N/A	-1.052
Action potential of cells	N/A	N/A	N/A	-1.911	N/A	N/A	N/A	N/A	N/A	N/A	N/A	N/A	N/A	-0.689	N/A	N/A	N/A
Proteolysis of Gelatin	N/A	N/A	N/A	N/A	N/A	N/A	N/A	N/A	2.599	N/A	N/A	N/A	N/A	N/A	N/A	N/A	N/A
Hydrolysis of ATP	2.597	N/A	N/A	N/A	N/A	N/A	N/A	N/A	N/A	N/A	N/A	N/A	N/A	N/A	N/A	N/A	N/A
Cellular infiltration by eosinophils	N/A	N/A	N/A	N/A	N/A	0.911	N/A	-0.207	0.841	0.636	N/A	N/A	N/A	N/A	N/A	N/A	N/A
Binding of endothelial tissue	N/A	N/A	N/A	N/A	N/A	N/A	N/A	N/A	2.592	N/A	N/A	N/A	N/A	N/A	N/A	N/A	N/A
Cytotoxic reaction of lymphatic system cells	N/A	N/A	N/A	N/A	N/A	N/A	N/A	2.592	N/A	N/A	N/A	N/A	N/A	N/A	N/A	N/A	N/A
Systolic dysfunction	N/A	N/A	N/A	1.673	N/A	N/A	0.277	N/A	N/A	N/A	N/A	0.64	N/A	N/A	N/A	N/A	N/A
Release of catecholamine	N/A	N/A	N/A	0.757	N/A	N/A	N/A	N/A	N/A	N/A	N/A	N/A	-1.833	N/A	N/A	N/A	N/A
Emigration of mononuclear leukocytes	N/A	N/A	N/A	N/A	N/A	2.587	N/A	N/A	N/A	N/A	N/A	N/A	N/A	N/A	N/A	N/A	N/A
Adipogenesis of cells	N/A	N/A	N/A	N/A	N/A	N/A	N/A	N/A	N/A	N/A	N/A	N/A	-2.587	N/A	N/A	N/A	N/A
Proliferation of prostate cancer cell lines	N/A	0.688	N/A	N/A	N/A	N/A	N/A	N/A	N/A	N/A	N/A	N/A	1.898	N/A	N/A	N/A	N/A
Discomfort	N/A	N/A	N/A	-1	N/A	N/A	N/A	N/A	N/A	N/A	N/A	N/A	N/A	-0.128	N/A	-1.455	N/A
Consumption of oxygen	-0.26	N/A	-0.141	N/A	N/A	N/A	N/A	N/A	N/A	N/A	N/A	N/A	N/A	N/A	-0.927	1.253	N/A
Anti-inflammatory response	N/A	N/A	N/A	N/A	N/A	N/A	N/A	N/A	N/A	N/A	N/A	N/A	N/A	N/A	N/A	2.574	N/A
Development of hepatocellular carcinoma	N/A	N/A	1.728	N/A	N/A	N/A	N/A	N/A	N/A	N/A	N/A	N/A	0.84	N/A	N/A	N/A	N/A
Apoptosis of vascular cells	N/A	N/A	N/A	-0.514	N/A	N/A	-2.051	N/A	N/A	N/A	N/A	N/A	N/A	N/A	N/A	N/A	N/A
Quantity of axons	N/A	N/A	N/A	N/A	N/A	N/A	N/A	N/A	N/A	N/A	N/A	N/A	-2.563	N/A	N/A	N/A	N/A
Intracranial lesion	2.561	N/A	N/A	N/A	N/A	N/A	N/A	N/A	N/A	N/A	N/A	N/A	N/A	N/A	N/A	N/A	N/A
Abnormality of cartilage tissue	N/A	N/A	N/A	N/A	1.025	1.532	N/A	N/A	N/A	N/A	N/A	N/A	N/A	N/A	N/A	N/A	N/A
Synthesis of prostaglandin E2	N/A	N/A	N/A	N/A	N/A	2.551	N/A	N/A	N/A	N/A	N/A	N/A	N/A	N/A	N/A	N/A	N/A
Hydroxylation of lipid	N/A	N/A	N/A	N/A	N/A	N/A	N/A	N/A	N/A	N/A	N/A	N/A	-2.549	N/A	N/A	N/A	N/A
Long-term potentiation	N/A	N/A	N/A	1.574	N/A	N/A	N/A	N/A	N/A	N/A	N/A	N/A	N/A	-0.97	N/A	N/A	N/A
Trafficking of mononuclear leukocytes	N/A	N/A	N/A	N/A	N/A	N/A	N/A	N/A	N/A	2.543	N/A	N/A	N/A	N/A	N/A	N/A	N/A
Kyphosis	N/A	N/A	0.905	N/A	N/A	N/A	-1.633	N/A	N/A	N/A	N/A	N/A	N/A	N/A	N/A	N/A	N/A
Liver carcinoma	1.167	N/A	N/A	N/A	N/A	N/A	N/A	N/A	N/A	N/A	N/A	N/A	0.769	0.597	N/A	N/A	N/A
Formation of thrombus	N/A	N/A	N/A	N/A	N/A	N/A	N/A	N/A	2.53	N/A	N/A	N/A	N/A	N/A	N/A	N/A	N/A
Activation of bone cells	N/A	N/A	N/A	N/A	N/A	0.713	N/A	N/A	N/A	1.816	N/A	N/A	N/A	N/A	N/A	N/A	N/A
Transport of ion	N/A	N/A	N/A	0.725	N/A	N/A	N/A	N/A	N/A	N/A	N/A	-0.337	N/A	-1.46	N/A	N/A	N/A
Oxidation of palmitic acid	N/A	N/A	-2.076	N/A	N/A	N/A	N/A	N/A	N/A	N/A	N/A	N/A	N/A	N/A	0.31	0.132	N/A
Migration of endothelial cells	N/A	N/A	N/A	N/A	0.932	N/A	N/A	N/A	N/A	N/A	N/A	N/A	N/A	N/A	0.691	N/A	-0.892
Dyslipidemia	N/A	N/A	1.338	N/A	N/A	N/A	N/A	N/A	N/A	N/A	N/A	N/A	0.068	N/A	-0.376	N/A	-0.73
Quantity of IgG2a	N/A	N/A	N/A	N/A	N/A	0.781	N/A	0	N/A	0.811	N/A	0.92	N/A	N/A	N/A	N/A	N/A
Cellular degradation	-1.326	N/A	N/A	N/A	N/A	N/A	N/A	N/A	-1.183	N/A	N/A	N/A	N/A	N/A	N/A	N/A	N/A
Abnormal morphology of neurons	N/A	N/A	N/A	N/A	N/A	N/A	N/A	N/A	N/A	N/A	N/A	N/A	2.508	N/A	N/A	N/A	N/A
Expression of mRNA	-2.508	N/A	N/A	N/A	N/A	N/A	N/A	N/A	N/A	N/A	N/A	N/A	N/A	N/A	N/A	N/A	N/A
Development of gap junctions	N/A	N/A	N/A	2.13	N/A	N/A	N/A	N/A	N/A	N/A	N/A	N/A	-0.375	N/A	N/A	N/A	N/A
Development of connective tissue cells	N/A	N/A	N/A	N/A	1.067	0.452	N/A	0.352	N/A	0.629	N/A	N/A	N/A	N/A	N/A	N/A	N/A
Apoptosis of cervical cancer cell lines	N/A	-2.499	N/A	N/A	N/A	N/A	N/A	N/A	N/A	N/A	N/A	N/A	N/A	N/A	N/A	N/A	N/A
Proliferation of lung cancer cell lines	N/A	N/A	N/A	N/A	N/A	N/A	N/A	N/A	N/A	N/A	N/A	N/A	1.954	N/A	N/A	N/A	-0.545
End stage renal disease	N/A	N/A	N/A	N/A	N/A	N/A	N/A	N/A	N/A	N/A	N/A	0.832	N/A	1.664	N/A	N/A	N/A
Morphogenesis of nervous tissue	N/A	N/A	N/A	2.494	N/A	N/A	N/A	N/A	N/A	N/A	N/A	N/A	N/A	N/A	N/A	N/A	N/A
Feeding	N/A	N/A	-0.781	0.775	N/A	N/A	N/A	N/A	N/A	N/A	N/A	N/A	-0.935	N/A	N/A	N/A	N/A
Cell death of cerebral cortex cells	N/A	N/A	N/A	2.49	N/A	N/A	N/A	N/A	N/A	N/A	N/A	N/A	N/A	N/A	N/A	N/A	N/A
Congenital neurological disorder	-2.489	N/A	N/A	N/A	N/A	N/A	N/A	N/A	N/A	N/A	N/A	N/A	N/A	N/A	N/A	N/A	N/A
Modification of reactive oxygen species	N/A	N/A	-2.481	N/A	N/A	N/A	N/A	N/A	N/A	N/A	N/A	N/A	N/A	N/A	N/A	N/A	N/A
Apoptosis of vascular smooth muscle cells	N/A	N/A	N/A	N/A	N/A	N/A	-1.369	N/A	N/A	N/A	1.109	N/A	N/A	N/A	N/A	N/A	N/A
Damage of nervous system	N/A	N/A	N/A	0.802	N/A	N/A	N/A	N/A	N/A	N/A	N/A	N/A	1.667	N/A	N/A	N/A	N/A
Fusion of macrophages	N/A	N/A	N/A	N/A	N/A	N/A	N/A	0.075	N/A	2.393	N/A	N/A	N/A	N/A	N/A	N/A	N/A
Organic aciduria	2.213	N/A	N/A	N/A	N/A	N/A	N/A	N/A	N/A	N/A	N/A	N/A	N/A	N/A	0.254	N/A	N/A
Quantity of neurites	N/A	N/A	N/A	N/A	N/A	N/A	N/A	N/A	N/A	N/A	N/A	N/A	-2.019	N/A	0.447	N/A	N/A
Systolic pressure	N/A	N/A	N/A	N/A	N/A	N/A	1.666	N/A	N/A	N/A	N/A	0.513	0.287	N/A	N/A	N/A	N/A
Branching of vasculature	N/A	N/A	N/A	N/A	1.187	N/A	N/A	N/A	N/A	N/A	N/A	N/A	N/A	N/A	N/A	N/A	1.278
Quantity of Single positive thymocytes	N/A	N/A	N/A	N/A	N/A	N/A	0.342	N/A	N/A	-1.567	N/A	N/A	N/A	N/A	N/A	0.552	N/A
Nervous system neoplasm	1.857	N/A	N/A	N/A	N/A	N/A	N/A	N/A	N/A	N/A	N/A	N/A	N/A	0.6	N/A	N/A	N/A
Inflammatory response of cells	N/A	N/A	0.883	N/A	N/A	0.136	N/A	0.856	-0.279	0.303	N/A	N/A	N/A	N/A	N/A	N/A	N/A
Proliferation of bladder cancer cell lines	N/A	2.456	N/A	N/A	N/A	N/A	N/A	N/A	N/A	N/A	N/A	N/A	N/A	N/A	N/A	N/A	N/A
Cell death of cardiomyocytes	N/A	N/A	N/A	N/A	N/A	N/A	-0.799	N/A	N/A	N/A	N/A	-0.164	N/A	N/A	-0.554	-0.932	N/A
Antigen presentation by leukocytes	N/A	N/A	N/A	N/A	N/A	2.449	N/A	N/A	N/A	N/A	N/A	N/A	N/A	N/A	N/A	N/A	N/A
Colon tumor	-0.381	N/A	N/A	-1.305	N/A	N/A	N/A	N/A	N/A	N/A	N/A	N/A	N/A	0.756	N/A	N/A	N/A
Invasion of leukocytes	N/A	N/A	N/A	N/A	N/A	N/A	N/A	N/A	N/A	2.44	N/A	N/A	N/A	N/A	N/A	N/A	N/A
Colony formation of fibroblast cell lines	N/A	N/A	N/A	N/A	N/A	N/A	N/A	N/A	N/A	N/A	N/A	N/A	1.479	N/A	N/A	N/A	-0.956
Fusion of organelle	N/A	0.588	1.612	N/A	N/A	N/A	N/A	N/A	N/A	N/A	N/A	N/A	N/A	N/A	-0.233	N/A	N/A
Chemoattraction of phagocytes	N/A	N/A	N/A	N/A	N/A	N/A	N/A	N/A	N/A	N/A	N/A	2.433	N/A	N/A	N/A	N/A	N/A
Epilepsy or neurodevelopmental disorder	N/A	N/A	N/A	-2.433	N/A	N/A	N/A	N/A	N/A	N/A	N/A	N/A	N/A	N/A	N/A	N/A	N/A
Translocation of Na+	N/A	N/A	N/A	N/A	N/A	N/A	N/A	N/A	N/A	N/A	N/A	N/A	-2.433	N/A	N/A	N/A	N/A
Emigration of neutrophils	N/A	N/A	N/A	N/A	2.425	N/A	N/A	N/A	N/A	N/A	N/A	N/A	N/A	N/A	N/A	N/A	N/A
Attraction of myeloid cells	N/A	N/A	N/A	N/A	N/A	N/A	N/A	N/A	N/A	N/A	N/A	2.425	N/A	N/A	N/A	N/A	N/A
Contraction of cardiomyocytes	N/A	N/A	N/A	N/A	N/A	N/A	0.713	N/A	N/A	N/A	0.147	-0.881	N/A	-0.681	N/A	N/A	N/A
Development of malignant tumor	1.361	N/A	N/A	N/A	N/A	N/A	N/A	N/A	N/A	N/A	N/A	N/A	N/A	N/A	N/A	-1.06	N/A
Head and neck carcinoma	0.882	1.387	0.152	N/A	N/A	N/A	N/A	N/A	N/A	N/A	N/A	N/A	N/A	N/A	N/A	N/A	N/A
Function of skeletal muscle	1.97	N/A	N/A	N/A	N/A	N/A	N/A	N/A	N/A	N/A	N/A	N/A	0	0.447	N/A	N/A	N/A
Binding of progenitor cells	N/A	N/A	N/A	N/A	N/A	N/A	N/A	N/A	2.415	N/A	N/A	N/A	N/A	N/A	N/A	N/A	N/A
Hemolytic anemia	N/A	N/A	N/A	N/A	N/A	N/A	N/A	N/A	2.415	N/A	N/A	N/A	N/A	N/A	N/A	N/A	N/A
Mood Disorders	N/A	N/A	N/A	0.211	N/A	N/A	N/A	N/A	N/A	N/A	N/A	N/A	2.201	N/A	N/A	N/A	N/A
Expansion of lymphocytes	N/A	N/A	N/A	N/A	N/A	N/A	N/A	0.664	N/A	-0.457	N/A	1.291	N/A	N/A	N/A	N/A	N/A
Adhesion of endothelial tissue	N/A	N/A	N/A	N/A	N/A	N/A	N/A	N/A	2.408	N/A	N/A	N/A	N/A	N/A	N/A	N/A	N/A
Abnormal morphology of germinal center	N/A	N/A	N/A	N/A	N/A	N/A	N/A	N/A	-2.407	N/A	N/A	N/A	N/A	N/A	N/A	N/A	N/A
Tensile strength of skin	N/A	N/A	N/A	N/A	2.407	N/A	N/A	N/A	N/A	N/A	N/A	N/A	N/A	N/A	N/A	N/A	N/A
Translocation of glutamine family amino acid	N/A	N/A	N/A	N/A	N/A	N/A	N/A	N/A	N/A	N/A	N/A	N/A	-2.403	N/A	N/A	N/A	N/A
Cell cycle progression of blood cells	N/A	N/A	N/A	N/A	N/A	N/A	N/A	N/A	2.403	N/A	N/A	N/A	N/A	N/A	N/A	N/A	N/A
Cytotoxic reaction of lymphocytes	N/A	N/A	N/A	N/A	N/A	N/A	N/A	2.402	N/A	N/A	N/A	N/A	N/A	N/A	N/A	N/A	N/A
Left ventricular dilation	-0.692	N/A	N/A	-1.154	N/A	N/A	N/A	N/A	N/A	N/A	N/A	N/A	N/A	-0.555	N/A	N/A	N/A
Chemoattraction	N/A	N/A	N/A	N/A	N/A	N/A	N/A	N/A	N/A	N/A	N/A	2.401	N/A	N/A	N/A	N/A	N/A
Stimulation of synovial cells	N/A	N/A	N/A	N/A	N/A	N/A	N/A	N/A	N/A	2.401	N/A	N/A	N/A	N/A	N/A	N/A	N/A
Central nervous system cancer	2.401	N/A	N/A	N/A	N/A	N/A	N/A	N/A	N/A	N/A	N/A	N/A	N/A	N/A	N/A	N/A	N/A
Abnormal morphology of dilated heart ventricle	-0.692	N/A	N/A	-1.154	N/A	N/A	N/A	N/A	N/A	N/A	N/A	N/A	N/A	-0.555	N/A	N/A	N/A
Brain tumor	2.401	N/A	N/A	N/A	N/A	N/A	N/A	N/A	N/A	N/A	N/A	N/A	N/A	N/A	N/A	N/A	N/A
Organization of actin cytoskeleton	-1.08	N/A	N/A	N/A	N/A	N/A	N/A	N/A	N/A	N/A	N/A	N/A	N/A	N/A	1.32	N/A	N/A
Hyperplasia of genital organ	N/A	N/A	N/A	N/A	N/A	N/A	N/A	N/A	N/A	N/A	N/A	N/A	2.391	N/A	N/A	N/A	N/A
Accumulation of sterol	N/A	N/A	N/A	N/A	N/A	N/A	-1.091	N/A	N/A	N/A	N/A	N/A	N/A	N/A	N/A	-1.3	N/A
Formation of glomerular crescent	N/A	N/A	N/A	N/A	N/A	-1.912	N/A	N/A	N/A	-0.478	N/A	N/A	N/A	N/A	N/A	N/A	N/A
Severe inflammatory disorder	N/A	N/A	N/A	N/A	N/A	-1	N/A	-1.387	N/A	N/A	N/A	N/A	N/A	N/A	N/A	N/A	N/A
Accumulation of acylglycerol	N/A	-0.892	-1.3	N/A	N/A	N/A	N/A	N/A	N/A	N/A	N/A	N/A	N/A	N/A	0.195	N/A	N/A
Quantity of CD8+ T lymphocyte	N/A	N/A	N/A	N/A	N/A	N/A	N/A	0.544	N/A	-1.838	N/A	N/A	N/A	N/A	N/A	N/A	N/A
Quantity of endothelial cells	N/A	N/A	N/A	N/A	N/A	N/A	N/A	N/A	N/A	N/A	N/A	N/A	2.375	N/A	N/A	N/A	N/A
Release of dopamine	N/A	N/A	N/A	-0.188	N/A	N/A	N/A	N/A	N/A	N/A	N/A	N/A	-2.186	N/A	N/A	N/A	N/A
Tubulation of epithelial tissue	N/A	N/A	N/A	N/A	0.488	N/A	N/A	N/A	N/A	N/A	N/A	N/A	N/A	N/A	N/A	1.886	N/A
Binding of endothelial cell lines	N/A	N/A	N/A	N/A	2.371	N/A	N/A	N/A	N/A	N/A	N/A	N/A	N/A	N/A	N/A	N/A	N/A
Function of myeloid cells	N/A	N/A	2.219	N/A	N/A	N/A	N/A	N/A	N/A	N/A	N/A	N/A	N/A	N/A	-0.152	N/A	N/A
Cell movement of squamous cell carcinoma cell lines	N/A	N/A	2.37	N/A	N/A	N/A	N/A	N/A	N/A	N/A	N/A	N/A	N/A	N/A	N/A	N/A	N/A
Maturation of T lymphocytes	N/A	N/A	N/A	N/A	N/A	0.9	N/A	N/A	N/A	-1.463	N/A	N/A	N/A	N/A	N/A	N/A	N/A
Congenital encephalopathy	-2.359	N/A	N/A	N/A	N/A	N/A	N/A	N/A	N/A	N/A	N/A	N/A	N/A	N/A	N/A	N/A	N/A
Stimulation of T lymphocytes	N/A	N/A	N/A	N/A	N/A	N/A	N/A	1.165	N/A	1.193	N/A	N/A	N/A	N/A	N/A	N/A	N/A
Apoptosis of lymphatic system cells	N/A	N/A	-0.801	N/A	N/A	0.047	N/A	0.173	-0.095	1.24	N/A	N/A	N/A	N/A	N/A	N/A	N/A
Cell death of peritoneal macrophages	N/A	N/A	N/A	N/A	0.459	0.862	-0.243	N/A	N/A	0.732	N/A	N/A	N/A	N/A	N/A	0.059	N/A
Bone mineral density	N/A	N/A	N/A	N/A	N/A	1.047	-0.985	0.263	N/A	0.059	N/A	N/A	N/A	N/A	N/A	N/A	N/A
Stroke	N/A	N/A	N/A	0.555	N/A	N/A	N/A	N/A	N/A	N/A	N/A	N/A	1.793	N/A	N/A	N/A	N/A
Assembly of intercellular junctions	N/A	N/A	N/A	2.157	N/A	N/A	N/A	N/A	N/A	N/A	N/A	N/A	-0.19	N/A	N/A	N/A	N/A
Conditioning	N/A	N/A	N/A	1.787	N/A	N/A	N/A	N/A	N/A	N/A	N/A	N/A	N/A	-0.559	N/A	N/A	N/A
Abnormality of atrium	N/A	N/A	N/A	N/A	N/A	N/A	N/A	N/A	N/A	N/A	N/A	-0.108	2	-0.108	0.129	N/A	N/A
Chronic inflammation	N/A	N/A	N/A	N/A	N/A	N/A	N/A	N/A	-2.343	N/A	N/A	N/A	N/A	N/A	N/A	N/A	N/A
Neurotransmission	N/A	N/A	N/A	0.319	N/A	N/A	N/A	N/A	N/A	N/A	N/A	N/A	-1.133	-0.888	N/A	N/A	N/A
Lymphocytic cancer	0.205	N/A	N/A	N/A	N/A	N/A	N/A	-2.105	N/A	N/A	N/A	N/A	0.028	N/A	N/A	N/A	N/A
Atrial fibrillation	N/A	N/A	N/A	N/A	N/A	N/A	N/A	N/A	N/A	N/A	N/A	1.179	-0.092	1.067	N/A	N/A	N/A
Malignant lymphocytic neoplasm	0.205	N/A	N/A	N/A	N/A	N/A	N/A	-2.105	N/A	N/A	N/A	N/A	0.028	N/A	N/A	N/A	N/A
Arrhythmia of atrium	N/A	N/A	N/A	N/A	N/A	N/A	N/A	N/A	N/A	N/A	N/A	1.179	-0.092	1.067	N/A	N/A	N/A
Skin tumor	-1.507	N/A	N/A	N/A	N/A	N/A	N/A	N/A	N/A	N/A	N/A	N/A	N/A	0.815	N/A	N/A	N/A
Synthesis of D-glucose	N/A	N/A	N/A	N/A	N/A	N/A	N/A	N/A	N/A	N/A	N/A	N/A	-1.46	N/A	0.859	N/A	N/A
Hyperglycemia	N/A	N/A	N/A	N/A	N/A	N/A	N/A	N/A	N/A	N/A	N/A	N/A	2.319	N/A	N/A	N/A	N/A
Respiration of connective tissue cells	N/A	N/A	N/A	-1.673	N/A	N/A	N/A	N/A	N/A	N/A	N/A	N/A	N/A	N/A	N/A	0.64	N/A
Respiratory failure	N/A	N/A	N/A	-2.309	N/A	N/A	N/A	N/A	N/A	N/A	N/A	N/A	N/A	N/A	N/A	N/A	N/A
Enlargement of heart chamber	-1.243	N/A	N/A	N/A	N/A	N/A	N/A	N/A	N/A	N/A	N/A	N/A	N/A	N/A	1.066	N/A	N/A
Organization of muscle cells	-0.447	N/A	N/A	0.447	N/A	N/A	N/A	N/A	N/A	N/A	0.447	-0.816	N/A	-0.152	N/A	N/A	N/A
Interstitial fibrosis of heart	N/A	N/A	-0.044	0.508	N/A	N/A	-0.378	N/A	N/A	N/A	N/A	-1.378	N/A	N/A	N/A	N/A	N/A
Flux of cholesterol	N/A	N/A	N/A	N/A	N/A	N/A	N/A	N/A	N/A	N/A	N/A	N/A	-2.305	N/A	N/A	N/A	N/A
Migration of bone cancer cell lines	N/A	1.548	N/A	N/A	N/A	N/A	N/A	N/A	N/A	N/A	N/A	N/A	N/A	N/A	0.755	N/A	N/A
Binding of cancer cells	N/A	N/A	N/A	N/A	N/A	1.575	N/A	N/A	0.728	N/A	N/A	N/A	N/A	N/A	N/A	N/A	N/A
Formation of skin	2.303	N/A	N/A	N/A	N/A	N/A	N/A	N/A	N/A	N/A	N/A	N/A	N/A	N/A	N/A	N/A	N/A
Malignant neoplasm of respiratory system	1.004	N/A	N/A	N/A	N/A	N/A	N/A	N/A	N/A	N/A	N/A	N/A	N/A	-1.082	N/A	-0.211	N/A
Response of heart	N/A	N/A	N/A	0.308	N/A	N/A	-0.239	N/A	N/A	N/A	1.034	0.064	N/A	-0.647	N/A	N/A	N/A
Damage of central nervous system	N/A	N/A	N/A	0.731	N/A	N/A	N/A	N/A	N/A	N/A	N/A	N/A	1.556	N/A	N/A	N/A	N/A
Tremor	N/A	N/A	N/A	-2.282	N/A	N/A	N/A	N/A	N/A	N/A	N/A	N/A	N/A	N/A	N/A	N/A	N/A
Interaction of kidney cell lines	N/A	N/A	N/A	N/A	N/A	N/A	N/A	N/A	2.279	N/A	N/A	N/A	N/A	N/A	N/A	N/A	N/A
Vasoconstriction	N/A	N/A	N/A	N/A	N/A	N/A	N/A	N/A	N/A	N/A	N/A	0.502	-1.481	N/A	0.294	N/A	N/A
Dysfunction of cells	N/A	N/A	N/A	N/A	N/A	N/A	N/A	0.464	-0.707	N/A	N/A	1.069	-0.034	N/A	N/A	N/A	N/A
Hydrolysis of lipid	N/A	N/A	N/A	N/A	N/A	N/A	N/A	N/A	N/A	N/A	N/A	N/A	-2.268	N/A	N/A	N/A	N/A
Formation of actin stress fibers	2.265	N/A	N/A	N/A	N/A	N/A	N/A	N/A	N/A	N/A	N/A	N/A	N/A	N/A	N/A	N/A	N/A
Lipodystrophy	N/A	N/A	1.131	N/A	N/A	N/A	N/A	N/A	N/A	N/A	N/A	N/A	N/A	N/A	-1.131	N/A	N/A
Inflammatory injury of lung	N/A	N/A	N/A	N/A	N/A	-1.131	N/A	N/A	N/A	-1.131	N/A	N/A	N/A	N/A	N/A	N/A	N/A
Synthesis of carbohydrate	0.422	N/A	1.838	N/A	N/A	N/A	N/A	N/A	N/A	N/A	N/A	N/A	N/A	N/A	N/A	N/A	N/A
Necrosis of pancreas	N/A	N/A	N/A	N/A	N/A	-0.685	N/A	N/A	N/A	N/A	N/A	N/A	-1.571	N/A	N/A	N/A	N/A
Adhesion of embryonic cells	N/A	N/A	N/A	N/A	N/A	N/A	N/A	N/A	2.251	N/A	N/A	N/A	N/A	N/A	N/A	N/A	N/A
Atrial fibrillation or flutter	N/A	N/A	N/A	N/A	N/A	N/A	N/A	N/A	N/A	N/A	N/A	1.179	N/A	1.067	N/A	N/A	N/A
Developmental process of synapse	N/A	N/A	N/A	2.24	N/A	N/A	N/A	N/A	N/A	N/A	N/A	N/A	N/A	N/A	N/A	N/A	N/A
Abnormal morphology of liver	0.522	N/A	0.6	N/A	N/A	N/A	N/A	N/A	N/A	N/A	N/A	N/A	1.118	N/A	N/A	N/A	N/A
Binding of B lymphocytes	N/A	N/A	N/A	N/A	N/A	N/A	N/A	2.238	N/A	N/A	N/A	N/A	N/A	N/A	N/A	N/A	N/A
Abnormal morphology of CD8+ T lymphocyte	N/A	N/A	N/A	N/A	N/A	N/A	N/A	N/A	N/A	2.236	N/A	N/A	N/A	N/A	N/A	N/A	N/A
Atrial ventricular block	N/A	N/A	N/A	N/A	N/A	N/A	N/A	N/A	N/A	N/A	N/A	N/A	N/A	N/A	2.236	N/A	N/A
Migration of rhabdomyosarcoma cell lines	N/A	N/A	N/A	N/A	N/A	N/A	N/A	N/A	N/A	N/A	N/A	N/A	N/A	-2.236	N/A	N/A	N/A
Heart block	N/A	N/A	N/A	N/A	N/A	N/A	N/A	N/A	N/A	N/A	N/A	N/A	N/A	N/A	2.236	N/A	N/A
Cell death of lymphatic system cells	N/A	N/A	-0.986	N/A	N/A	-0.126	N/A	0.355	-0.062	0.707	N/A	N/A	N/A	N/A	N/A	N/A	N/A
Contraction of muscle cells	N/A	N/A	N/A	N/A	N/A	N/A	N/A	N/A	N/A	N/A	N/A	-0.895	N/A	-1.335	N/A	N/A	N/A
Attraction of cells	N/A	N/A	N/A	N/A	N/A	N/A	N/A	N/A	2.229	N/A	N/A	N/A	N/A	N/A	N/A	N/A	N/A
Genitourinary adenocarcinoma	0.73	N/A	N/A	N/A	N/A	N/A	N/A	N/A	N/A	N/A	N/A	N/A	N/A	-1.498	N/A	N/A	N/A
Quantity of IgM	N/A	N/A	N/A	N/A	0	-0.265	N/A	-0.373	0.485	-0.831	N/A	-0.27	N/A	N/A	N/A	N/A	N/A
Multiple Sclerosis	N/A	N/A	N/A	N/A	N/A	N/A	N/A	2.219	N/A	N/A	N/A	N/A	N/A	N/A	N/A	N/A	N/A
Maturation of tumor cell lines	N/A	2.219	N/A	N/A	N/A	N/A	N/A	N/A	N/A	N/A	N/A	N/A	N/A	N/A	N/A	N/A	N/A
Hepatocellular adenoma	N/A	N/A	2.219	N/A	N/A	N/A	N/A	N/A	N/A	N/A	N/A	N/A	N/A	N/A	N/A	N/A	N/A
Flux of Na+	N/A	N/A	N/A	N/A	N/A	N/A	N/A	N/A	N/A	N/A	N/A	2.219	N/A	N/A	N/A	N/A	N/A
Epilepsy	N/A	N/A	N/A	-2.219	N/A	N/A	N/A	N/A	N/A	N/A	N/A	N/A	N/A	N/A	N/A	N/A	N/A
Organismal abnormalities of semilunar valve	N/A	N/A	N/A	N/A	N/A	-2.219	N/A	N/A	N/A	N/A	N/A	N/A	0	N/A	N/A	N/A	N/A
Inflammatory demyelinating disease	N/A	N/A	N/A	N/A	N/A	N/A	N/A	2.219	N/A	N/A	N/A	N/A	N/A	N/A	N/A	N/A	N/A
Skin infection by Staphylococcus aureus	N/A	N/A	N/A	N/A	-2.219	N/A	N/A	N/A	N/A	N/A	N/A	N/A	N/A	N/A	N/A	N/A	N/A
Central nervous system solid tumor	1.868	N/A	N/A	N/A	N/A	N/A	N/A	N/A	N/A	N/A	N/A	N/A	N/A	0.35	N/A	N/A	N/A
Cell movement of Langerhans cells	N/A	N/A	2.216	N/A	N/A	N/A	N/A	N/A	N/A	N/A	N/A	N/A	N/A	N/A	N/A	N/A	N/A
Migration of cancer cells	N/A	N/A	N/A	N/A	2.216	N/A	N/A	N/A	N/A	N/A	N/A	N/A	N/A	N/A	N/A	N/A	N/A
Biosynthesis of purine ribonucleotide	-0.636	N/A	-1.58	N/A	N/A	N/A	N/A	N/A	N/A	N/A	N/A	N/A	N/A	N/A	N/A	N/A	N/A
Apoptosis of fibroblast cell lines	-0.364	1.85	N/A	N/A	N/A	N/A	N/A	N/A	N/A	N/A	N/A	N/A	N/A	N/A	N/A	N/A	N/A
Aggregation of granulocytes	N/A	N/A	N/A	N/A	N/A	N/A	N/A	N/A	2.213	N/A	N/A	N/A	N/A	N/A	N/A	N/A	N/A
Respiration of mice	N/A	N/A	N/A	-2.213	N/A	N/A	N/A	N/A	N/A	N/A	N/A	N/A	N/A	N/A	N/A	N/A	N/A
Enlargement of cells	2.212	N/A	N/A	N/A	N/A	N/A	N/A	N/A	N/A	N/A	N/A	N/A	N/A	N/A	N/A	N/A	N/A
Conversion of acyl-coenzyme A	N/A	N/A	N/A	N/A	N/A	N/A	N/A	N/A	N/A	N/A	N/A	N/A	N/A	N/A	N/A	2.207	N/A
Angiogenesis of skin	N/A	N/A	N/A	N/A	N/A	N/A	N/A	N/A	N/A	N/A	N/A	N/A	N/A	N/A	N/A	2.205	N/A
Differentiation of myofibroblasts	N/A	N/A	N/A	N/A	N/A	2.204	N/A	N/A	N/A	N/A	N/A	N/A	N/A	N/A	N/A	N/A	N/A
Transport of amine	N/A	N/A	N/A	N/A	N/A	N/A	N/A	N/A	N/A	N/A	N/A	N/A	-2.2	N/A	N/A	N/A	N/A
Fatigue	N/A	N/A	N/A	N/A	N/A	N/A	N/A	N/A	N/A	N/A	N/A	N/A	2.2	N/A	N/A	N/A	N/A
Neoplasia of lymphoid organ	N/A	N/A	N/A	N/A	0	N/A	N/A	N/A	N/A	N/A	N/A	N/A	2.2	N/A	N/A	N/A	N/A
Shape change of neurons	N/A	N/A	N/A	1.538	N/A	N/A	N/A	N/A	N/A	N/A	N/A	N/A	-0.662	N/A	N/A	N/A	N/A
Force generation	1.157	N/A	N/A	N/A	N/A	N/A	0.762	N/A	N/A	N/A	N/A	-0.152	N/A	-0.128	N/A	N/A	N/A
Binding of NFkB binding site	N/A	N/A	N/A	N/A	N/A	N/A	N/A	N/A	N/A	2.197	N/A	N/A	N/A	N/A	N/A	N/A	N/A
Necroptosis	N/A	2.193	N/A	N/A	N/A	N/A	N/A	N/A	N/A	N/A	N/A	N/A	N/A	N/A	N/A	N/A	N/A
Respiration of phagocytes	N/A	N/A	-1.461	N/A	N/A	N/A	N/A	N/A	N/A	N/A	N/A	N/A	N/A	N/A	0.73	N/A	N/A
Flux of monovalent inorganic cation	N/A	N/A	N/A	N/A	N/A	N/A	N/A	N/A	N/A	N/A	N/A	2.19	N/A	N/A	N/A	N/A	N/A
Uptake of Ca2+	N/A	N/A	N/A	N/A	N/A	N/A	1.346	N/A	N/A	N/A	N/A	N/A	N/A	N/A	N/A	0.844	N/A
Cytotoxic reaction of leukocytes	N/A	N/A	N/A	N/A	N/A	N/A	N/A	2.188	N/A	N/A	N/A	N/A	N/A	N/A	N/A	N/A	N/A
Mobilization of granulocytes	N/A	N/A	N/A	N/A	N/A	N/A	N/A	N/A	N/A	2.183	N/A	N/A	N/A	N/A	N/A	N/A	N/A
Metabolism of neurotransmitter	N/A	N/A	N/A	2.183	N/A	N/A	N/A	N/A	N/A	N/A	N/A	N/A	N/A	N/A	N/A	N/A	N/A
Bundling of filaments	N/A	2.178	N/A	N/A	N/A	N/A	N/A	N/A	N/A	N/A	N/A	N/A	N/A	N/A	N/A	N/A	N/A
Invasion of malignant tumor	N/A	N/A	N/A	N/A	N/A	2.17	N/A	N/A	N/A	N/A	N/A	N/A	N/A	N/A	N/A	N/A	N/A
Growth of bone tissue	N/A	N/A	N/A	N/A	2.168	N/A	N/A	N/A	N/A	N/A	N/A	N/A	N/A	N/A	N/A	N/A	N/A
Proliferation of bone cells	N/A	N/A	N/A	N/A	2.164	N/A	N/A	N/A	N/A	N/A	N/A	N/A	N/A	N/A	N/A	N/A	N/A
Release of steroid	N/A	N/A	N/A	N/A	N/A	N/A	N/A	N/A	N/A	N/A	N/A	N/A	-2.164	N/A	N/A	N/A	N/A
Migration of helper T lymphocytes	N/A	N/A	N/A	N/A	N/A	N/A	N/A	N/A	N/A	2.16	N/A	N/A	N/A	N/A	N/A	N/A	N/A
Killing of antigen presenting cells	N/A	N/A	N/A	N/A	N/A	N/A	N/A	-0.647	-0.923	-0.588	N/A	N/A	N/A	N/A	N/A	N/A	N/A
Activation of peritoneal cavity cell	N/A	N/A	2.158	N/A	N/A	N/A	N/A	N/A	N/A	N/A	N/A	N/A	N/A	N/A	N/A	N/A	N/A
Transformation of kidney cell lines	N/A	2.157	N/A	N/A	N/A	N/A	N/A	N/A	N/A	N/A	N/A	N/A	N/A	N/A	N/A	N/A	N/A
Macrovesicular hepatic steatosis	N/A	N/A	2.157	N/A	N/A	N/A	N/A	N/A	N/A	N/A	N/A	N/A	N/A	N/A	N/A	N/A	N/A
Formation of plasma membrane	N/A	N/A	N/A	2.157	N/A	N/A	N/A	N/A	N/A	N/A	N/A	N/A	N/A	N/A	N/A	N/A	N/A
Systemic lupus erythematosus	N/A	N/A	N/A	N/A	-0.575	-0.074	N/A	-0.908	-0.319	-0.281	N/A	N/A	N/A	N/A	N/A	N/A	N/A
Cleavage of fatty acid	N/A	N/A	N/A	N/A	N/A	N/A	N/A	N/A	N/A	N/A	N/A	N/A	N/A	N/A	2.156	N/A	N/A
Formation of focal adhesions	2.152	N/A	N/A	N/A	N/A	N/A	N/A	N/A	N/A	N/A	N/A	N/A	N/A	N/A	N/A	N/A	N/A
Atrial or ventricular septal defect	N/A	N/A	N/A	-2.15	N/A	N/A	N/A	N/A	N/A	N/A	N/A	N/A	N/A	N/A	N/A	N/A	N/A
Lack of T lymphocytes	N/A	N/A	N/A	N/A	N/A	N/A	N/A	N/A	N/A	2.148	N/A	N/A	N/A	N/A	N/A	N/A	N/A
Release of cholesterol	N/A	N/A	N/A	N/A	N/A	N/A	N/A	N/A	N/A	N/A	N/A	N/A	-2.147	N/A	N/A	N/A	N/A
Function of lymphatic system cells	N/A	N/A	N/A	N/A	1.114	0.286	N/A	0.536	0	-0.205	N/A	N/A	N/A	N/A	N/A	N/A	N/A
Adhesion of cancer cells	N/A	N/A	N/A	N/A	2.137	N/A	N/A	N/A	N/A	N/A	N/A	N/A	N/A	N/A	N/A	N/A	N/A
Abnormality of cerebral cortex	N/A	N/A	N/A	-2.135	N/A	N/A	N/A	N/A	N/A	N/A	N/A	N/A	N/A	N/A	N/A	N/A	N/A
Release of leukotriene	N/A	N/A	N/A	N/A	N/A	N/A	N/A	2.133	N/A	N/A	N/A	N/A	N/A	N/A	N/A	N/A	N/A
Granulopoiesis	N/A	N/A	N/A	N/A	N/A	N/A	N/A	N/A	-0.763	-1.366	N/A	N/A	N/A	N/A	N/A	N/A	N/A
Hydrolysis of acylglycerol	N/A	N/A	N/A	N/A	N/A	N/A	N/A	N/A	N/A	N/A	N/A	N/A	N/A	N/A	2.128	N/A	N/A
Apoptosis of kidney cells	N/A	N/A	N/A	N/A	-0.285	N/A	N/A	1.841	N/A	N/A	N/A	N/A	N/A	N/A	N/A	N/A	N/A
Mitosis	1.471	N/A	N/A	N/A	N/A	N/A	N/A	N/A	N/A	N/A	N/A	N/A	0.654	N/A	N/A	N/A	N/A
Pyroptosis	N/A	N/A	N/A	N/A	N/A	N/A	N/A	2.117	N/A	N/A	N/A	N/A	N/A	N/A	N/A	N/A	N/A
Immune response of peritoneal macrophages	N/A	N/A	N/A	N/A	N/A	2.106	N/A	N/A	N/A	N/A	N/A	N/A	N/A	N/A	N/A	N/A	N/A
Memory	N/A	N/A	N/A	1.125	N/A	N/A	N/A	N/A	N/A	N/A	N/A	N/A	N/A	-0.967	N/A	N/A	N/A
Experimentally induced airway hyperresponsiveness	N/A	N/A	N/A	N/A	N/A	N/A	1.091	N/A	1	N/A	N/A	N/A	N/A	N/A	N/A	N/A	N/A
Diastolic pressure	N/A	N/A	N/A	0.371	N/A	N/A	N/A	N/A	N/A	N/A	-1.067	N/A	0.65	N/A	N/A	N/A	N/A
Bone marrow neoplasm	-0.342	N/A	1.744	N/A	N/A	N/A	N/A	N/A	N/A	N/A	N/A	N/A	N/A	N/A	N/A	N/A	N/A
Quantity of steroid hormone	N/A	N/A	1.619	N/A	N/A	N/A	N/A	N/A	N/A	N/A	N/A	N/A	-0.467	N/A	N/A	N/A	N/A
Induction of blood cells	N/A	N/A	N/A	N/A	N/A	2.08	N/A	N/A	N/A	N/A	N/A	N/A	N/A	N/A	N/A	N/A	N/A
Thoracic hypoplasia	N/A	N/A	N/A	N/A	N/A	N/A	-2.076	N/A	N/A	N/A	N/A	N/A	N/A	N/A	N/A	N/A	N/A
Cell death of dendritic cells	N/A	N/A	N/A	N/A	N/A	N/A	N/A	2.075	N/A	N/A	N/A	N/A	N/A	N/A	N/A	N/A	N/A
Migration of leukemia cell lines	N/A	N/A	N/A	N/A	N/A	N/A	N/A	1.75	N/A	N/A	N/A	N/A	N/A	N/A	0.325	N/A	N/A
Cell death of central nervous system cells	0.085	N/A	N/A	1.984	N/A	N/A	N/A	N/A	N/A	N/A	N/A	N/A	N/A	N/A	N/A	N/A	N/A
Urogenital cancer	-0.165	1.461	0.442	N/A	N/A	N/A	N/A	N/A	N/A	N/A	N/A	N/A	N/A	N/A	N/A	N/A	N/A
Pelvic lesion	0.681	N/A	N/A	N/A	N/A	N/A	N/A	N/A	N/A	N/A	1.387	N/A	N/A	N/A	N/A	N/A	N/A
Growth of lymphoid tissue	N/A	N/A	N/A	N/A	N/A	0.444	N/A	0.326	1.24	0.057	N/A	N/A	N/A	N/A	N/A	N/A	N/A
Migration of squamous cell carcinoma cell lines	N/A	N/A	2.065	N/A	N/A	N/A	N/A	N/A	N/A	N/A	N/A	N/A	N/A	N/A	N/A	N/A	N/A
Myeloid or lymphoid neoplasm	-0.263	N/A	1.8	N/A	N/A	N/A	N/A	N/A	N/A	N/A	N/A	N/A	N/A	N/A	N/A	N/A	N/A
Inflammation of secretory structure	0.555	N/A	N/A	N/A	N/A	N/A	N/A	N/A	N/A	N/A	N/A	N/A	N/A	-1.504	N/A	N/A	N/A
Outgrowth of neurons	2.05	N/A	N/A	N/A	N/A	N/A	N/A	N/A	N/A	N/A	N/A	N/A	N/A	N/A	N/A	N/A	N/A
Function of T lymphocytes	N/A	N/A	N/A	N/A	0	0.249	0.927	0.282	-0.342	-0.249	N/A	N/A	N/A	N/A	N/A	N/A	N/A
Distribution of cells	N/A	N/A	N/A	N/A	-1.98	N/A	N/A	N/A	0.068	N/A	N/A	N/A	N/A	N/A	N/A	N/A	N/A
Cell viability of antigen presenting cells	N/A	N/A	N/A	N/A	N/A	N/A	N/A	2.043	N/A	N/A	N/A	N/A	N/A	N/A	N/A	N/A	N/A
Invasion of breast cancer cell lines	2.042	N/A	N/A	N/A	N/A	N/A	N/A	N/A	N/A	N/A	N/A	N/A	N/A	N/A	N/A	N/A	N/A
Vascularization of cornea	N/A	N/A	N/A	N/A	N/A	N/A	N/A	N/A	1.407	N/A	N/A	N/A	N/A	N/A	N/A	0.633	N/A
Modification of long-chain acyl-coenzyme A	N/A	N/A	N/A	N/A	N/A	N/A	N/A	N/A	N/A	N/A	N/A	N/A	N/A	N/A	0.808	1.231	N/A
Cellular infiltration by mast cells	N/A	N/A	1.543	N/A	N/A	N/A	N/A	N/A	N/A	N/A	N/A	N/A	N/A	N/A	0.493	N/A	N/A
Migration of CD4+ T-lymphocytes	N/A	N/A	N/A	N/A	N/A	N/A	N/A	N/A	N/A	2.036	N/A	N/A	N/A	N/A	N/A	N/A	N/A
Proliferation of osteoblasts	N/A	N/A	N/A	N/A	2.035	N/A	N/A	N/A	N/A	N/A	N/A	N/A	N/A	N/A	N/A	N/A	N/A
Transport of sterol	N/A	N/A	N/A	N/A	N/A	N/A	N/A	N/A	-0.056	N/A	N/A	N/A	N/A	N/A	N/A	1.187	0.781
Biosynthesis of ribonucleoside triphosphate	-0.636	N/A	-1.385	N/A	N/A	N/A	N/A	N/A	N/A	N/A	N/A	N/A	N/A	N/A	N/A	N/A	N/A
Biosynthesis of nucleoside triphosphate	-0.636	N/A	-1.385	N/A	N/A	N/A	N/A	N/A	N/A	N/A	N/A	N/A	N/A	N/A	N/A	N/A	N/A
Insulin tolerance	N/A	N/A	N/A	0.128	N/A	N/A	N/A	N/A	N/A	N/A	N/A	N/A	N/A	N/A	-1.89	N/A	N/A
Function of rodents	N/A	N/A	N/A	N/A	N/A	N/A	1.035	N/A	N/A	N/A	N/A	-0.976	N/A	N/A	N/A	N/A	N/A
Concentration of cholesterol ester	N/A	N/A	0.895	N/A	N/A	N/A	N/A	N/A	N/A	N/A	N/A	N/A	-0.391	N/A	0.721	N/A	N/A
Differentiation of bone marrow cells	N/A	N/A	N/A	N/A	N/A	N/A	N/A	N/A	2.005	N/A	N/A	N/A	N/A	N/A	N/A	N/A	N/A
Organ Degeneration	-0.84	N/A	N/A	N/A	N/A	N/A	N/A	N/A	N/A	N/A	N/A	N/A	N/A	N/A	N/A	N/A	1.163
Interaction of protein	1.162	N/A	N/A	N/A	N/A	N/A	N/A	N/A	N/A	N/A	N/A	N/A	0.84	N/A	N/A	N/A	N/A
Development of genital tumor	2	N/A	N/A	N/A	N/A	N/A	N/A	N/A	N/A	N/A	N/A	N/A	N/A	N/A	N/A	N/A	N/A
Interstitial lung disease	N/A	N/A	N/A	N/A	-2	N/A	N/A	N/A	N/A	N/A	N/A	N/A	N/A	N/A	N/A	N/A	N/A
Lack of flagella	N/A	N/A	N/A	N/A	N/A	N/A	N/A	N/A	N/A	N/A	N/A	N/A	N/A	N/A	2	N/A	N/A
Dysglobulinemia	N/A	N/A	N/A	N/A	N/A	N/A	N/A	N/A	-1	N/A	N/A	-1	N/A	N/A	N/A	N/A	N/A
Growth of atherosclerotic lesion	N/A	N/A	N/A	N/A	N/A	N/A	N/A	N/A	2	N/A	N/A	N/A	N/A	N/A	N/A	N/A	N/A
Hyperactivity	N/A	N/A	N/A	N/A	N/A	N/A	N/A	N/A	N/A	N/A	N/A	N/A	N/A	2	N/A	N/A	N/A
Hyperactivation of leukocytes	N/A	N/A	N/A	N/A	N/A	N/A	0.762	N/A	1.238	N/A	N/A	N/A	N/A	N/A	N/A	N/A	N/A
Epileptic seizure	N/A	N/A	N/A	-2	N/A	N/A	N/A	N/A	N/A	N/A	N/A	N/A	N/A	N/A	N/A	N/A	N/A
Apoptosis of AT2 cells	N/A	N/A	N/A	N/A	N/A	N/A	N/A	N/A	N/A	N/A	N/A	N/A	2	N/A	N/A	N/A	N/A
Immune response of B lymphocytes	N/A	N/A	N/A	N/A	N/A	N/A	N/A	N/A	N/A	2	N/A	N/A	N/A	N/A	N/A	N/A	N/A
Phagocytosis of lymphatic system cells	N/A	N/A	N/A	N/A	N/A	N/A	N/A	N/A	N/A	N/A	N/A	N/A	N/A	N/A	N/A	2	N/A
Glucuronidation of levothyroxine	N/A	N/A	N/A	N/A	N/A	N/A	N/A	N/A	N/A	N/A	N/A	N/A	-2	N/A	N/A	N/A	N/A
Uptake of estrogen	N/A	N/A	N/A	N/A	N/A	N/A	N/A	N/A	N/A	N/A	N/A	N/A	-2	N/A	N/A	N/A	N/A
Phagocytosis of hematopoietic progenitor cells	N/A	N/A	N/A	N/A	N/A	N/A	N/A	N/A	N/A	N/A	N/A	N/A	N/A	N/A	N/A	2	N/A
Side effect	N/A	N/A	N/A	N/A	N/A	N/A	N/A	N/A	N/A	N/A	N/A	N/A	N/A	N/A	N/A	2	N/A
Synthesis of androstenedione	N/A	N/A	N/A	N/A	N/A	N/A	N/A	N/A	N/A	N/A	N/A	2	N/A	N/A	N/A	N/A	N/A
Adiposis	N/A	N/A	N/A	N/A	N/A	N/A	N/A	N/A	N/A	N/A	N/A	N/A	1	N/A	N/A	-1	N/A
Quantity of secretory granules	N/A	N/A	N/A	N/A	N/A	N/A	N/A	N/A	N/A	N/A	N/A	N/A	N/A	N/A	N/A	N/A	2
Biosynthesis of ribonucleotide	-0.415	N/A	-1.58	N/A	N/A	N/A	N/A	N/A	N/A	N/A	N/A	N/A	N/A	N/A	N/A	N/A	N/A
Metabolism of amino acids	-0.172	N/A	N/A	N/A	N/A	N/A	N/A	N/A	N/A	N/A	N/A	N/A	-1.823	N/A	N/A	N/A	N/A
Proliferation of macrophages	N/A	N/A	N/A	N/A	N/A	N/A	N/A	0.569	1.424	N/A	N/A	N/A	N/A	N/A	N/A	N/A	N/A
Respiration of tumor cell lines	N/A	N/A	N/A	N/A	N/A	N/A	N/A	N/A	N/A	N/A	N/A	N/A	N/A	N/A	N/A	1.989	N/A
Induction of connective tissue cells	N/A	N/A	N/A	N/A	N/A	N/A	N/A	N/A	N/A	N/A	N/A	1.987	N/A	N/A	N/A	N/A	N/A
Disrupted blood brain barrier	N/A	N/A	N/A	N/A	N/A	N/A	N/A	N/A	N/A	N/A	N/A	1.987	N/A	N/A	N/A	N/A	N/A
Degranulation of leukocyte cell lines	N/A	N/A	N/A	N/A	N/A	N/A	N/A	N/A	1.986	N/A	N/A	N/A	N/A	N/A	N/A	N/A	N/A
Stabilization of actin filaments	N/A	N/A	N/A	N/A	N/A	N/A	N/A	N/A	N/A	N/A	N/A	N/A	N/A	-1.982	N/A	N/A	N/A
Astrocytoma	1.982	N/A	N/A	N/A	N/A	N/A	N/A	N/A	N/A	N/A	N/A	N/A	N/A	N/A	N/A	N/A	N/A
Transmembrane transport of inorganic cation	N/A	N/A	N/A	N/A	N/A	N/A	N/A	N/A	N/A	N/A	N/A	N/A	N/A	-1.982	N/A	N/A	N/A
Disruption of epithelial tissue	N/A	N/A	N/A	N/A	N/A	N/A	N/A	N/A	N/A	N/A	N/A	1.982	N/A	N/A	N/A	N/A	N/A
Cytotoxic reaction of natural killer cells	N/A	N/A	N/A	N/A	N/A	N/A	N/A	1.982	N/A	N/A	N/A	N/A	N/A	N/A	N/A	N/A	N/A
Degranulation of connective tissue type mast cells	N/A	N/A	N/A	N/A	N/A	N/A	N/A	N/A	N/A	N/A	N/A	N/A	N/A	N/A	1.982	N/A	N/A
Metastasis to bone of tumor cell lines	N/A	N/A	N/A	1.982	N/A	N/A	N/A	N/A	N/A	N/A	N/A	N/A	N/A	N/A	N/A	N/A	N/A
Skeletal metastasis	N/A	N/A	N/A	1.982	N/A	N/A	N/A	N/A	N/A	N/A	N/A	N/A	N/A	N/A	N/A	N/A	N/A
Transmembrane transport of ion	N/A	N/A	N/A	N/A	N/A	N/A	N/A	N/A	N/A	N/A	N/A	N/A	N/A	-1.982	N/A	N/A	N/A
Entry into S phase of breast cancer cell lines	N/A	N/A	N/A	N/A	N/A	N/A	N/A	N/A	N/A	N/A	N/A	-1.982	N/A	N/A	N/A	N/A	N/A
Enlargement of alveolar lumen	N/A	N/A	N/A	N/A	N/A	N/A	N/A	N/A	N/A	N/A	N/A	N/A	1.982	N/A	N/A	N/A	N/A
Transmembrane transport of cation	N/A	N/A	N/A	N/A	N/A	N/A	N/A	N/A	N/A	N/A	N/A	N/A	N/A	-1.982	N/A	N/A	N/A
Uptake of Francisella tularensis	N/A	N/A	N/A	N/A	N/A	N/A	N/A	N/A	1.981	N/A	N/A	N/A	N/A	N/A	N/A	N/A	N/A
Interaction of tumor cells	N/A	N/A	N/A	N/A	1.98	N/A	N/A	N/A	N/A	N/A	N/A	N/A	N/A	N/A	N/A	N/A	N/A
Destruction of pulmonary alveolus	N/A	N/A	N/A	N/A	N/A	N/A	N/A	N/A	N/A	N/A	N/A	1.98	N/A	N/A	N/A	N/A	N/A
Abnormality of articular cartilage	N/A	N/A	N/A	N/A	N/A	N/A	N/A	N/A	N/A	N/A	N/A	N/A	N/A	N/A	1.98	N/A	N/A
Osteopetrosis	N/A	N/A	N/A	N/A	N/A	N/A	N/A	N/A	N/A	N/A	N/A	N/A	N/A	N/A	N/A	-1.98	N/A
Quantity of B-2 lymphocytes	N/A	N/A	N/A	N/A	N/A	N/A	N/A	N/A	N/A	N/A	N/A	1.976	N/A	N/A	N/A	N/A	N/A
Degranulation of bone marrow-derived mast cells	N/A	N/A	N/A	N/A	N/A	0.988	N/A	0.988	N/A	N/A	N/A	N/A	N/A	N/A	N/A	N/A	N/A
Quantity of long-chain acyl-coenzyme A	N/A	N/A	N/A	N/A	N/A	N/A	N/A	N/A	N/A	N/A	N/A	N/A	N/A	N/A	1.974	N/A	N/A
Quantity of cellular protrusions	N/A	N/A	N/A	N/A	N/A	N/A	N/A	N/A	N/A	N/A	N/A	N/A	-1.973	N/A	N/A	N/A	N/A
Damage of endothelial tissue	N/A	N/A	N/A	N/A	1.185	N/A	N/A	N/A	N/A	N/A	N/A	0.788	N/A	N/A	N/A	N/A	N/A
Signal transduction	N/A	N/A	N/A	N/A	N/A	-1.062	N/A	-0.534	N/A	-0.376	N/A	N/A	N/A	N/A	N/A	N/A	N/A
Hypertriglyceridemia	N/A	N/A	N/A	N/A	N/A	N/A	N/A	N/A	N/A	N/A	N/A	N/A	-0.985	N/A	0.987	N/A	N/A
Modification of hydrogen peroxide	N/A	N/A	-1.972	N/A	N/A	N/A	N/A	N/A	N/A	N/A	N/A	N/A	N/A	N/A	N/A	N/A	N/A
Transmembrane potential of mitochondria	-0.809	0.005	-0.819	N/A	N/A	N/A	N/A	N/A	N/A	N/A	N/A	N/A	N/A	N/A	0.338	N/A	N/A
Cell death of adipocytes	N/A	N/A	1.969	N/A	N/A	N/A	N/A	N/A	N/A	N/A	N/A	N/A	N/A	N/A	N/A	N/A	N/A
Oxidative stress response of tumor cell lines	N/A	N/A	N/A	N/A	N/A	N/A	N/A	N/A	N/A	N/A	N/A	N/A	N/A	N/A	N/A	-1.969	N/A
Attachment of endothelial cells	N/A	N/A	N/A	N/A	1.969	N/A	N/A	N/A	N/A	N/A	N/A	N/A	N/A	N/A	N/A	N/A	N/A
Congestion of vasculature in liver	N/A	N/A	N/A	N/A	N/A	N/A	N/A	N/A	N/A	N/A	N/A	1.969	N/A	N/A	N/A	N/A	N/A
Adhesion of natural killer cells	N/A	N/A	N/A	N/A	1.966	N/A	N/A	N/A	N/A	N/A	N/A	N/A	N/A	N/A	N/A	N/A	N/A
Hyperplasia of uterus	N/A	N/A	N/A	N/A	N/A	N/A	N/A	N/A	N/A	N/A	N/A	N/A	1.965	N/A	N/A	N/A	N/A
Hydroxylation of testosterone	N/A	N/A	N/A	N/A	N/A	N/A	N/A	N/A	N/A	N/A	N/A	N/A	-1.964	N/A	N/A	N/A	N/A
Ruffling of plasma membrane	N/A	N/A	N/A	N/A	N/A	N/A	N/A	N/A	N/A	N/A	N/A	N/A	N/A	N/A	N/A	N/A	-1.964
Stenosis of blood vessel	N/A	N/A	N/A	N/A	N/A	-1.964	N/A	N/A	N/A	N/A	N/A	N/A	N/A	N/A	N/A	N/A	N/A
Phosphorylation of L-amino acid	N/A	N/A	N/A	N/A	N/A	N/A	N/A	N/A	N/A	N/A	N/A	N/A	N/A	N/A	N/A	1.964	N/A
Transport of biogenic amine	N/A	N/A	N/A	N/A	N/A	N/A	N/A	N/A	N/A	N/A	N/A	N/A	-1.962	N/A	N/A	N/A	N/A
Clearance of lipid	N/A	N/A	-1.123	N/A	N/A	N/A	N/A	N/A	N/A	N/A	N/A	N/A	N/A	N/A	0.837	N/A	N/A
Uptake of eicosanoid	N/A	N/A	N/A	N/A	N/A	N/A	N/A	N/A	N/A	N/A	N/A	N/A	N/A	N/A	1.96	N/A	N/A
Metastasis of melanoma cell lines	N/A	N/A	N/A	N/A	0.877	N/A	N/A	N/A	N/A	N/A	-1	N/A	N/A	0.077	N/A	N/A	N/A
Development of artery	N/A	N/A	N/A	N/A	N/A	N/A	N/A	N/A	N/A	N/A	1.951	N/A	N/A	N/A	N/A	N/A	N/A
Development of aorta	N/A	N/A	N/A	N/A	N/A	N/A	N/A	N/A	N/A	N/A	1.951	N/A	N/A	N/A	N/A	N/A	N/A
Abnormal morphology of gland	N/A	N/A	N/A	N/A	N/A	N/A	N/A	N/A	N/A	N/A	N/A	N/A	N/A	N/A	N/A	N/A	1.951
Healing of mucosa	N/A	N/A	N/A	N/A	N/A	N/A	N/A	1.951	N/A	N/A	N/A	N/A	N/A	N/A	N/A	N/A	N/A
Metabolism of xenobiotic	N/A	N/A	N/A	N/A	N/A	N/A	N/A	N/A	N/A	N/A	N/A	N/A	-1.949	N/A	N/A	N/A	N/A
Loss of white adipose tissue	N/A	N/A	N/A	N/A	N/A	N/A	N/A	N/A	-1.949	N/A	N/A	N/A	N/A	N/A	N/A	N/A	N/A
Abdominal neuroendocrine tumor	N/A	N/A	N/A	N/A	N/A	N/A	N/A	N/A	N/A	N/A	N/A	N/A	N/A	1.948	N/A	N/A	N/A
Pancreatic adenocarcinoma	1.947	N/A	N/A	N/A	N/A	N/A	N/A	N/A	N/A	N/A	N/A	N/A	N/A	N/A	N/A	N/A	N/A
Organization of cells	0	N/A	N/A	1	N/A	N/A	N/A	N/A	N/A	N/A	0	-0.816	N/A	-0.128	N/A	N/A	N/A
COVID-19	N/A	N/A	N/A	N/A	N/A	N/A	N/A	1.944	N/A	N/A	N/A	N/A	N/A	N/A	N/A	N/A	N/A
Induction of lymphocytes	N/A	N/A	N/A	N/A	N/A	N/A	N/A	1.943	N/A	N/A	N/A	N/A	N/A	N/A	N/A	N/A	N/A
Function of mononuclear leukocytes	N/A	N/A	1.942	N/A	N/A	N/A	N/A	N/A	N/A	N/A	N/A	N/A	N/A	N/A	N/A	N/A	N/A
Trafficking of myeloid cells	N/A	N/A	N/A	N/A	N/A	N/A	N/A	1.941	N/A	N/A	N/A	N/A	N/A	N/A	N/A	N/A	N/A
Plasticity of synapse	N/A	N/A	N/A	N/A	N/A	N/A	N/A	N/A	N/A	N/A	N/A	N/A	N/A	-1.941	N/A	N/A	N/A
Interphase of gonadal cells	N/A	N/A	N/A	N/A	N/A	N/A	N/A	N/A	N/A	N/A	N/A	N/A	1.941	N/A	N/A	N/A	N/A
Cell rolling of myeloid cells	N/A	N/A	N/A	1.939	N/A	N/A	N/A	N/A	N/A	N/A	N/A	N/A	N/A	N/A	N/A	N/A	N/A
Maturation of thymocytes	N/A	N/A	N/A	N/A	N/A	N/A	N/A	N/A	N/A	-1.938	N/A	N/A	N/A	N/A	N/A	N/A	N/A
Transmigration of monocytes	N/A	N/A	N/A	N/A	N/A	N/A	N/A	N/A	1.457	N/A	N/A	N/A	N/A	N/A	0.48	N/A	N/A
Histiocytosis	N/A	N/A	N/A	N/A	N/A	-0.047	N/A	N/A	-1.46	-0.428	N/A	N/A	N/A	N/A	N/A	N/A	N/A
Inflammatory response of antigen presenting cells	N/A	N/A	N/A	N/A	N/A	-1.083	N/A	N/A	N/A	-0.852	N/A	N/A	N/A	N/A	N/A	N/A	N/A
Rheumatic disease of joint	N/A	N/A	N/A	N/A	N/A	1.934	N/A	N/A	N/A	N/A	N/A	N/A	N/A	N/A	N/A	N/A	N/A
Incidence of tumor	1.647	N/A	N/A	N/A	N/A	N/A	N/A	N/A	N/A	N/A	N/A	N/A	N/A	N/A	N/A	-0.287	N/A
Endotoxicosis	N/A	N/A	N/A	N/A	N/A	N/A	N/A	N/A	N/A	1.933	N/A	N/A	N/A	N/A	N/A	N/A	N/A
Branching of neurites	N/A	N/A	N/A	1.265	N/A	N/A	N/A	N/A	N/A	N/A	N/A	N/A	-0.667	N/A	N/A	N/A	N/A
Infarction of heart	N/A	N/A	N/A	N/A	N/A	0.092	N/A	1.05	N/A	0.63	N/A	N/A	-0.156	N/A	N/A	N/A	N/A
Proliferation of hepatic stellate cells	N/A	N/A	N/A	N/A	N/A	0.962	N/A	N/A	N/A	0.662	N/A	N/A	0.153	N/A	0.149	N/A	N/A
Pelvic tumor	0.681	N/A	N/A	N/A	N/A	N/A	N/A	N/A	N/A	N/A	1.067	N/A	N/A	0.081	-0.097	N/A	N/A
Drug resistance of cells	-0.129	N/A	1.796	N/A	N/A	N/A	N/A	N/A	N/A	N/A	N/A	N/A	N/A	N/A	N/A	N/A	N/A
Cell death of kidney cell lines	-1.924	N/A	N/A	N/A	N/A	N/A	N/A	N/A	N/A	N/A	N/A	N/A	N/A	N/A	N/A	N/A	N/A
Growth of smooth muscle	N/A	N/A	N/A	N/A	N/A	N/A	N/A	N/A	N/A	N/A	N/A	N/A	1.921	N/A	N/A	N/A	N/A
Percentage body fat	N/A	N/A	-0.988	N/A	N/A	N/A	N/A	N/A	N/A	N/A	N/A	N/A	-0.321	N/A	0.61	N/A	N/A
Cell death of heart	N/A	N/A	0.624	-0.759	N/A	N/A	N/A	N/A	N/A	N/A	N/A	N/A	N/A	-0.532	N/A	N/A	N/A
Quantity of smooth muscle cells	N/A	N/A	N/A	N/A	N/A	N/A	N/A	N/A	0.336	-0.323	N/A	1.254	N/A	N/A	N/A	N/A	N/A
Collagen-induced arthritis	N/A	N/A	N/A	N/A	-0.646	0.255	N/A	0.646	N/A	-0.366	N/A	N/A	N/A	N/A	N/A	N/A	N/A
Protozoan infection	N/A	N/A	N/A	N/A	N/A	N/A	N/A	-1.912	N/A	N/A	N/A	N/A	N/A	N/A	N/A	N/A	N/A
Auditory evoked potential	N/A	N/A	N/A	N/A	N/A	N/A	N/A	N/A	N/A	N/A	N/A	N/A	N/A	N/A	N/A	N/A	-1.912
Synaptic transmission of hippocampal cells	N/A	N/A	N/A	1.912	N/A	N/A	N/A	N/A	N/A	N/A	N/A	N/A	N/A	N/A	N/A	N/A	N/A
Quantity of epinephrine	N/A	N/A	N/A	N/A	N/A	N/A	N/A	N/A	N/A	N/A	N/A	N/A	N/A	1.912	N/A	N/A	N/A
Action potential of neurons	N/A	N/A	N/A	-1.911	N/A	N/A	N/A	N/A	N/A	N/A	N/A	N/A	N/A	N/A	N/A	N/A	N/A
Release of amino acids	N/A	N/A	N/A	-0.999	N/A	N/A	N/A	N/A	N/A	N/A	N/A	N/A	0.91	N/A	N/A	N/A	N/A
Fractional shortening of heart	N/A	N/A	N/A	-0.552	N/A	N/A	-0.728	N/A	N/A	N/A	N/A	0.16	N/A	N/A	0.469	N/A	N/A
Cell death of liver	N/A	N/A	N/A	N/A	N/A	N/A	N/A	N/A	N/A	N/A	N/A	N/A	N/A	N/A	-1.907	N/A	N/A
Quantity of innate lymphoid cells	N/A	N/A	N/A	N/A	N/A	N/A	N/A	1.907	N/A	N/A	N/A	N/A	N/A	N/A	N/A	N/A	N/A
Concentration of glycerol	N/A	N/A	N/A	N/A	N/A	N/A	N/A	N/A	N/A	N/A	N/A	N/A	-0.376	N/A	1.531	N/A	N/A
Hypertrophy of cardiomyocytes	N/A	N/A	N/A	N/A	N/A	N/A	N/A	N/A	N/A	N/A	0.83	1.076	N/A	N/A	N/A	N/A	N/A
Vasoconstriction of blood vessel	N/A	N/A	N/A	N/A	N/A	N/A	N/A	N/A	N/A	N/A	N/A	0.818	N/A	N/A	1.086	N/A	N/A
Chemotaxis of lymphoma cell lines	N/A	N/A	N/A	N/A	N/A	N/A	N/A	N/A	N/A	1.89	N/A	N/A	N/A	N/A	N/A	N/A	N/A
Metabolism of peptide	1.882	N/A	N/A	N/A	N/A	N/A	N/A	N/A	N/A	N/A	N/A	N/A	N/A	N/A	N/A	N/A	N/A
Differentiation of epithelial tissue	N/A	N/A	N/A	N/A	N/A	0.887	N/A	N/A	N/A	N/A	N/A	N/A	-0.99	N/A	N/A	N/A	N/A
Conversion of fatty acid	N/A	N/A	N/A	N/A	N/A	N/A	N/A	N/A	N/A	N/A	N/A	N/A	-1.876	N/A	N/A	N/A	N/A
Cell movement of breast cancer cell lines	1.875	N/A	N/A	N/A	N/A	N/A	N/A	N/A	N/A	N/A	N/A	N/A	N/A	N/A	N/A	N/A	N/A
Apoptosis of epithelial cell lines	-1.874	N/A	N/A	N/A	N/A	N/A	N/A	N/A	N/A	N/A	N/A	N/A	N/A	N/A	N/A	N/A	N/A
Enlargement of lymphoid organ	N/A	N/A	N/A	N/A	-0.472	N/A	N/A	N/A	-1.355	-0.044	N/A	N/A	N/A	N/A	N/A	N/A	N/A
Central nervous system tumor	1.868	N/A	N/A	N/A	N/A	N/A	N/A	N/A	N/A	N/A	N/A	N/A	N/A	N/A	N/A	N/A	N/A
Quantity of bacteria	N/A	N/A	N/A	N/A	N/A	N/A	N/A	N/A	N/A	N/A	N/A	-1.861	N/A	N/A	N/A	N/A	N/A
Adhesion of macrophages	N/A	N/A	N/A	N/A	N/A	N/A	N/A	0.447	1.414	N/A	N/A	N/A	N/A	N/A	N/A	N/A	N/A
Concentration of corticosterone	N/A	N/A	1.745	N/A	N/A	N/A	N/A	N/A	N/A	N/A	N/A	N/A	-0.115	N/A	N/A	N/A	N/A
Infection of mononuclear leukocytes	N/A	N/A	N/A	N/A	1.572	N/A	N/A	0.286	N/A	N/A	N/A	N/A	N/A	N/A	N/A	N/A	N/A
Translation of mRNA	-1.851	N/A	N/A	N/A	N/A	N/A	N/A	N/A	N/A	N/A	N/A	N/A	N/A	N/A	N/A	N/A	N/A
Translation of RNA	-1.851	N/A	N/A	N/A	N/A	N/A	N/A	N/A	N/A	N/A	N/A	N/A	N/A	N/A	N/A	N/A	N/A
Transport of cation	N/A	N/A	N/A	0.32	N/A	N/A	N/A	N/A	N/A	N/A	N/A	0.465	N/A	-1.063	N/A	N/A	N/A
Permeabilization of mitochondria	N/A	1.295	0.552	N/A	N/A	N/A	N/A	N/A	N/A	N/A	N/A	N/A	N/A	N/A	N/A	N/A	N/A
Bone marrow lesion	-0.955	N/A	0.882	N/A	N/A	N/A	N/A	N/A	N/A	N/A	N/A	N/A	N/A	N/A	N/A	N/A	N/A
Response of microglia	N/A	N/A	N/A	N/A	N/A	N/A	N/A	1.464	0.368	N/A	N/A	N/A	N/A	N/A	N/A	N/A	N/A
Cell death of brain cells	N/A	N/A	N/A	1.83	N/A	N/A	N/A	N/A	N/A	N/A	N/A	N/A	N/A	N/A	N/A	N/A	N/A
Quantity of eosinophils	N/A	N/A	N/A	N/A	0.51	-0.66	N/A	-0.216	0.121	-0.323	N/A	N/A	N/A	N/A	N/A	N/A	N/A
Lysosomal storage disease	0.168	N/A	-1.661	N/A	N/A	N/A	N/A	N/A	N/A	N/A	N/A	N/A	N/A	N/A	N/A	N/A	N/A
Proteinuria	N/A	N/A	N/A	N/A	-1.221	N/A	N/A	N/A	N/A	N/A	N/A	0.602	N/A	N/A	N/A	N/A	N/A
Myeloid neoplasm	-0.729	N/A	0.726	N/A	N/A	N/A	N/A	N/A	N/A	N/A	N/A	N/A	-0.365	N/A	N/A	N/A	N/A
Adhesion of breast cancer cell lines	N/A	N/A	N/A	N/A	N/A	N/A	N/A	N/A	N/A	N/A	N/A	N/A	N/A	N/A	1.819	N/A	N/A
Accumulation of lipid droplets	N/A	N/A	-1.817	N/A	N/A	N/A	N/A	N/A	N/A	N/A	N/A	N/A	N/A	N/A	N/A	N/A	N/A
Development of digestive organ tumor	1.484	N/A	N/A	N/A	N/A	N/A	N/A	N/A	N/A	N/A	-0.074	N/A	N/A	-0.257	N/A	N/A	N/A
Non-Hodgkin lymphoma	-1.276	N/A	N/A	N/A	N/A	N/A	N/A	-0.537	N/A	N/A	N/A	N/A	N/A	N/A	N/A	N/A	N/A
Infection by Picornaviridae	N/A	N/A	N/A	N/A	N/A	N/A	N/A	-1.812	N/A	N/A	N/A	N/A	N/A	N/A	N/A	N/A	N/A
Quantity of catecholamine	N/A	N/A	N/A	0.398	N/A	N/A	N/A	N/A	N/A	N/A	N/A	N/A	-0.405	1.005	N/A	N/A	N/A
Development of central nervous system cells	N/A	N/A	N/A	N/A	N/A	N/A	N/A	N/A	N/A	N/A	N/A	N/A	N/A	-1.807	N/A	N/A	N/A
Soft tissue lesion	1.027	N/A	N/A	N/A	N/A	N/A	N/A	N/A	N/A	N/A	N/A	N/A	N/A	N/A	N/A	0.774	N/A
Infectivity of HIV-1	N/A	N/A	N/A	N/A	N/A	N/A	N/A	-1.8	N/A	N/A	N/A	N/A	N/A	N/A	N/A	N/A	N/A
Inflammation of connective tissue	N/A	N/A	0.251	N/A	N/A	N/A	N/A	N/A	N/A	1.455	N/A	N/A	N/A	N/A	0.087	N/A	N/A
Autophagy of cells	0.919	N/A	0.702	N/A	N/A	N/A	N/A	N/A	N/A	N/A	N/A	N/A	N/A	N/A	-0.168	N/A	N/A
Modification of epithelial tissue	N/A	N/A	0.447	N/A	N/A	N/A	N/A	N/A	N/A	N/A	N/A	N/A	N/A	1.342	N/A	N/A	N/A
Cell death of bone marrow-derived macrophages	N/A	N/A	N/A	N/A	N/A	N/A	N/A	1.783	N/A	N/A	N/A	N/A	N/A	N/A	N/A	N/A	N/A
Formation of cytoplasmic aggregates	N/A	N/A	1.78	N/A	N/A	N/A	N/A	N/A	N/A	N/A	N/A	N/A	N/A	N/A	N/A	N/A	N/A
Influx of inorganic cation	N/A	N/A	N/A	N/A	N/A	N/A	N/A	N/A	N/A	N/A	N/A	1.775	N/A	N/A	N/A	N/A	N/A
Storage of triacylglycerol	N/A	N/A	N/A	N/A	N/A	N/A	N/A	N/A	N/A	N/A	N/A	N/A	N/A	N/A	1.768	N/A	N/A
Binding of lipid	N/A	N/A	N/A	N/A	N/A	N/A	N/A	N/A	N/A	N/A	N/A	N/A	-0.455	N/A	-1.31	N/A	N/A
Colony formation of pancreatic cancer cell lines	N/A	N/A	N/A	N/A	N/A	N/A	N/A	N/A	N/A	N/A	N/A	N/A	N/A	N/A	1.762	N/A	N/A
Anemia	-1.553	N/A	N/A	N/A	N/A	N/A	-0.205	N/A	N/A	N/A	N/A	N/A	N/A	N/A	N/A	N/A	N/A
Absorption of lipid	N/A	N/A	N/A	N/A	N/A	N/A	N/A	N/A	N/A	N/A	N/A	N/A	N/A	N/A	N/A	-0.478	-1.279
Mobilization of neutrophils	N/A	N/A	N/A	N/A	N/A	N/A	N/A	N/A	N/A	1.756	N/A	N/A	N/A	N/A	N/A	N/A	N/A
Sensory system development	N/A	N/A	N/A	N/A	N/A	N/A	N/A	N/A	N/A	N/A	N/A	N/A	N/A	-1.077	N/A	N/A	0.668
Colorectal tumor	0.202	N/A	N/A	-0.72	N/A	N/A	N/A	N/A	N/A	N/A	N/A	N/A	N/A	0.823	N/A	N/A	N/A
Adipogenesis of fibroblast cell lines	N/A	N/A	N/A	N/A	N/A	N/A	N/A	N/A	N/A	N/A	N/A	N/A	-1.742	N/A	N/A	N/A	N/A
Formation of intermediate filaments	1.741	N/A	N/A	N/A	N/A	N/A	N/A	N/A	N/A	N/A	N/A	N/A	N/A	N/A	N/A	N/A	N/A
Neurodegeneration	-1.523	N/A	0.213	N/A	N/A	N/A	N/A	N/A	N/A	N/A	N/A	N/A	N/A	N/A	N/A	N/A	N/A
Migration of muscle cells	N/A	N/A	N/A	N/A	1.736	N/A	N/A	N/A	N/A	N/A	N/A	N/A	N/A	N/A	N/A	N/A	N/A
Drug resistance of tumor cell lines	N/A	N/A	1.735	N/A	N/A	N/A	N/A	N/A	N/A	N/A	N/A	N/A	N/A	N/A	N/A	N/A	N/A
Differentiation of neural cells	N/A	N/A	N/A	N/A	N/A	N/A	N/A	N/A	N/A	N/A	N/A	N/A	-1.735	N/A	N/A	N/A	N/A
Anogenital cancer	1.732	N/A	N/A	N/A	N/A	N/A	N/A	N/A	N/A	N/A	N/A	N/A	N/A	N/A	N/A	N/A	N/A
Formation of skin lesion	N/A	N/A	N/A	N/A	N/A	-1.732	N/A	N/A	N/A	N/A	N/A	N/A	N/A	N/A	N/A	N/A	N/A
Survival of stem cell lines	1.732	N/A	N/A	N/A	N/A	N/A	N/A	N/A	N/A	N/A	N/A	N/A	N/A	N/A	N/A	N/A	N/A
Function of immune system	N/A	N/A	N/A	N/A	N/A	1.732	N/A	N/A	N/A	N/A	N/A	N/A	N/A	N/A	N/A	N/A	N/A
Genital tract cancer	1.732	N/A	N/A	N/A	N/A	N/A	N/A	N/A	N/A	N/A	N/A	N/A	N/A	N/A	N/A	N/A	N/A
Movement of vascular endothelial cells	N/A	N/A	N/A	N/A	1.595	N/A	N/A	N/A	N/A	N/A	N/A	N/A	N/A	N/A	N/A	N/A	0.137
Cell death of hematopoietic cell lines	N/A	N/A	N/A	N/A	N/A	1.731	N/A	N/A	N/A	N/A	N/A	N/A	N/A	N/A	N/A	N/A	N/A
Transport of metal ion	N/A	N/A	N/A	N/A	N/A	N/A	N/A	N/A	N/A	N/A	N/A	0.465	N/A	-1.266	N/A	N/A	N/A
Presence of leukocytes	N/A	N/A	N/A	N/A	0.376	N/A	N/A	N/A	0.46	0.894	N/A	N/A	N/A	N/A	N/A	N/A	N/A
Export of ion	N/A	N/A	N/A	N/A	N/A	N/A	N/A	N/A	N/A	N/A	N/A	0.32	N/A	N/A	N/A	1.41	N/A
Excitation of cerebral cortex cells	N/A	N/A	N/A	-0.728	N/A	N/A	N/A	N/A	N/A	N/A	N/A	N/A	N/A	-1	N/A	N/A	N/A
Breast or ovarian carcinoma	0.649	N/A	N/A	N/A	N/A	N/A	N/A	N/A	N/A	N/A	N/A	N/A	N/A	1.078	N/A	N/A	N/A
Induction of T lymphocytes	N/A	N/A	N/A	N/A	N/A	N/A	N/A	1.726	N/A	N/A	N/A	N/A	N/A	N/A	N/A	N/A	N/A
Invasion of endocrine cell lines	N/A	N/A	1.725	N/A	N/A	N/A	N/A	N/A	N/A	N/A	N/A	N/A	N/A	N/A	N/A	N/A	N/A
Formation of kidney	N/A	N/A	N/A	N/A	1.629	N/A	N/A	N/A	N/A	N/A	N/A	N/A	N/A	N/A	N/A	-0.095	N/A
Development of striated muscle cells	1.723	N/A	N/A	N/A	N/A	N/A	N/A	N/A	N/A	N/A	N/A	N/A	N/A	N/A	N/A	N/A	N/A
Branching of epithelial tissue	N/A	N/A	N/A	N/A	1.192	N/A	N/A	N/A	N/A	N/A	N/A	N/A	N/A	N/A	N/A	N/A	-0.528
Activation of synovial fibroblasts	N/A	N/A	N/A	N/A	N/A	N/A	N/A	N/A	N/A	1.718	N/A	N/A	N/A	N/A	N/A	N/A	N/A
Influx of cation	N/A	N/A	N/A	N/A	N/A	N/A	N/A	1.716	N/A	N/A	N/A	N/A	N/A	N/A	N/A	N/A	N/A
Vasodilation of mesenteric blood vessels	N/A	N/A	N/A	N/A	N/A	N/A	N/A	N/A	N/A	N/A	N/A	N/A	N/A	N/A	N/A	1.715	N/A
Quantity of monoamines	N/A	N/A	N/A	0.115	N/A	N/A	N/A	N/A	N/A	N/A	N/A	N/A	-0.577	1.022	N/A	N/A	N/A
Quantity of neurotransmitter	N/A	N/A	N/A	0.114	N/A	N/A	N/A	N/A	N/A	N/A	N/A	N/A	-0.681	0.918	N/A	N/A	N/A
Differentiation of progenitor cells	N/A	N/A	N/A	N/A	N/A	N/A	N/A	0.927	N/A	0.231	N/A	N/A	N/A	N/A	N/A	N/A	0.553
Cell movement of peripheral blood lymphocytes	N/A	N/A	N/A	N/A	N/A	N/A	N/A	1.711	N/A	N/A	N/A	N/A	N/A	N/A	N/A	N/A	N/A
Proliferation of T lymphocytes in spleen	N/A	N/A	N/A	N/A	N/A	-0.177	N/A	-0.044	0.456	-1.033	N/A	N/A	N/A	N/A	N/A	N/A	N/A
Quantity of nitric oxide	N/A	N/A	N/A	N/A	N/A	N/A	-1.709	N/A	N/A	N/A	N/A	N/A	N/A	N/A	N/A	N/A	N/A
Recruitment of dendritic cells	N/A	N/A	N/A	N/A	N/A	N/A	N/A	N/A	N/A	1.709	N/A	N/A	N/A	N/A	N/A	N/A	N/A
Fertility	N/A	N/A	N/A	N/A	N/A	N/A	N/A	N/A	N/A	N/A	N/A	N/A	N/A	N/A	N/A	N/A	-1.709
Pancreatic ductal adenocarcinoma	1.706	N/A	N/A	N/A	N/A	N/A	N/A	N/A	N/A	N/A	N/A	N/A	N/A	N/A	N/A	N/A	N/A
Pancreatic ductal carcinoma	1.706	N/A	N/A	N/A	N/A	N/A	N/A	N/A	N/A	N/A	N/A	N/A	N/A	N/A	N/A	N/A	N/A
Abnormality of thymus gland	N/A	N/A	N/A	N/A	N/A	N/A	N/A	N/A	N/A	1.706	N/A	N/A	N/A	N/A	N/A	N/A	N/A
Cell movement of stomach cancer cell lines	N/A	N/A	N/A	N/A	N/A	N/A	N/A	N/A	N/A	N/A	N/A	N/A	N/A	N/A	1.705	N/A	N/A
T-cell malignant neoplasm	N/A	N/A	N/A	N/A	N/A	N/A	N/A	N/A	N/A	N/A	N/A	N/A	-1.702	N/A	N/A	N/A	N/A
Proliferation of activated T lymphocytes	N/A	N/A	N/A	N/A	N/A	0.083	N/A	0.426	0.554	-0.637	N/A	N/A	N/A	N/A	N/A	N/A	N/A
Glucuronidation of hormone	N/A	N/A	N/A	N/A	N/A	N/A	N/A	N/A	N/A	N/A	N/A	N/A	-1.698	N/A	N/A	N/A	N/A
Fusion of phagocytes	N/A	N/A	N/A	N/A	N/A	N/A	N/A	N/A	N/A	N/A	N/A	N/A	N/A	N/A	N/A	1.697	N/A
Lung adenocarcinoma	-0.333	N/A	N/A	N/A	N/A	N/A	N/A	N/A	N/A	N/A	N/A	N/A	1.36	N/A	N/A	N/A	N/A
Nonsquamous non-small cell lung carcinoma	-0.333	N/A	N/A	N/A	N/A	N/A	N/A	N/A	N/A	N/A	N/A	N/A	1.36	N/A	N/A	N/A	N/A
Replication of cells	N/A	N/A	N/A	N/A	N/A	0.576	N/A	-1.107	N/A	N/A	N/A	N/A	N/A	N/A	N/A	N/A	N/A
Hematologic cancer of cells	0	N/A	N/A	N/A	N/A	N/A	N/A	-1.681	N/A	N/A	N/A	N/A	N/A	N/A	N/A	N/A	N/A
Abnormal abdomen morphology	N/A	N/A	N/A	N/A	N/A	N/A	N/A	N/A	N/A	N/A	N/A	0.925	N/A	N/A	N/A	-0.756	N/A
Injury of central nervous system	N/A	N/A	N/A	0.511	N/A	N/A	N/A	N/A	N/A	N/A	N/A	N/A	1.169	N/A	N/A	N/A	N/A
Secretion of neurotransmitter	N/A	N/A	N/A	0.791	N/A	N/A	N/A	N/A	N/A	N/A	N/A	N/A	-0.889	N/A	N/A	N/A	N/A
Brain damage	N/A	N/A	N/A	0.511	N/A	N/A	N/A	N/A	N/A	N/A	N/A	N/A	1.169	N/A	N/A	N/A	N/A
Catabolism of polysaccharide	N/A	N/A	N/A	N/A	N/A	1.676	N/A	N/A	N/A	N/A	N/A	N/A	N/A	N/A	N/A	N/A	N/A
Obstructive pulmonary disease	N/A	N/A	N/A	N/A	N/A	1.11	N/A	N/A	N/A	0.564	N/A	N/A	N/A	N/A	N/A	N/A	N/A
Compliance of respiratory system	N/A	N/A	N/A	N/A	1.673	N/A	N/A	N/A	N/A	N/A	N/A	N/A	N/A	N/A	N/A	N/A	N/A
Quantity of sensory neurons	N/A	N/A	N/A	N/A	N/A	N/A	N/A	N/A	N/A	N/A	N/A	N/A	N/A	-1.673	N/A	N/A	N/A
Accumulation of eosinophils	N/A	N/A	N/A	N/A	N/A	N/A	N/A	-1.673	N/A	N/A	N/A	N/A	N/A	N/A	N/A	N/A	N/A
Focal necrosis of liver	N/A	N/A	N/A	N/A	N/A	N/A	N/A	N/A	N/A	N/A	N/A	N/A	1.664	N/A	N/A	N/A	N/A
Engulfment of neurons	N/A	N/A	1.664	N/A	N/A	N/A	N/A	N/A	N/A	N/A	N/A	N/A	N/A	N/A	N/A	N/A	N/A
Quantity of hepatocellular carcinoma	N/A	N/A	N/A	N/A	N/A	N/A	N/A	N/A	N/A	N/A	N/A	N/A	-1.664	N/A	N/A	N/A	N/A
Fatal infantile encephalopathy or pulmonary hypertension	N/A	N/A	N/A	1.664	N/A	N/A	N/A	N/A	N/A	N/A	N/A	N/A	N/A	N/A	N/A	N/A	N/A
Mobilization of phagocytes	N/A	N/A	N/A	N/A	N/A	N/A	N/A	N/A	N/A	1.661	N/A	N/A	N/A	N/A	N/A	N/A	N/A
Quantity of glycogen	N/A	N/A	N/A	N/A	N/A	N/A	0.867	N/A	N/A	N/A	N/A	N/A	N/A	N/A	0.793	N/A	N/A
Allodynia	N/A	N/A	N/A	N/A	N/A	N/A	-0.154	N/A	N/A	-0.428	N/A	N/A	N/A	N/A	N/A	N/A	1.067
Inflammation of peritoneum	N/A	N/A	N/A	N/A	-0.83	0.391	N/A	N/A	0.294	-0.13	N/A	N/A	N/A	N/A	N/A	N/A	N/A
Energy homeostasis	N/A	N/A	-0.594	-0.945	N/A	N/A	N/A	N/A	N/A	N/A	N/A	N/A	N/A	N/A	0.004	N/A	-0.102
Frequency of tumor	1.533	N/A	N/A	N/A	N/A	N/A	N/A	N/A	N/A	N/A	N/A	N/A	N/A	N/A	N/A	-0.111	N/A
Inflammatory response of macrophages	N/A	N/A	N/A	N/A	N/A	-0.852	N/A	-0.784	N/A	N/A	N/A	N/A	N/A	N/A	N/A	N/A	N/A
Inflammatory response of phagocytes	N/A	N/A	N/A	N/A	N/A	-0.852	N/A	-0.784	N/A	N/A	N/A	N/A	N/A	N/A	N/A	N/A	N/A
Fever	N/A	N/A	N/A	N/A	N/A	N/A	N/A	N/A	N/A	1.636	N/A	N/A	N/A	N/A	N/A	N/A	N/A
Polyadenylation of RNA	N/A	N/A	N/A	N/A	N/A	N/A	N/A	N/A	N/A	N/A	N/A	N/A	N/A	N/A	-1.633	N/A	N/A
Quantity of Peyer's patches	N/A	N/A	N/A	N/A	N/A	N/A	N/A	N/A	N/A	N/A	N/A	1.633	N/A	N/A	N/A	N/A	N/A
Startle response	N/A	N/A	N/A	1.63	N/A	N/A	N/A	N/A	N/A	N/A	N/A	N/A	N/A	N/A	N/A	N/A	N/A
Quantity of ldl cholesterol in blood	N/A	N/A	N/A	N/A	N/A	N/A	-0.765	N/A	N/A	N/A	N/A	N/A	-0.417	N/A	N/A	N/A	0.447
Development of urinary tract	N/A	N/A	N/A	N/A	1.629	N/A	N/A	N/A	N/A	N/A	N/A	N/A	N/A	N/A	N/A	N/A	N/A
Expansion of T lymphocytes	N/A	N/A	N/A	N/A	N/A	N/A	N/A	1.208	N/A	0.42	N/A	N/A	N/A	N/A	N/A	N/A	N/A
Quantity of natural killer cells	N/A	N/A	N/A	N/A	N/A	N/A	N/A	1.626	N/A	N/A	N/A	N/A	N/A	N/A	N/A	N/A	N/A
Quantity of invariant natural killer T cells	N/A	N/A	N/A	N/A	N/A	N/A	N/A	N/A	N/A	N/A	N/A	N/A	N/A	N/A	-1.623	N/A	N/A
Signaling of cells	N/A	N/A	N/A	N/A	N/A	0	N/A	0.929	0.013	-0.67	N/A	N/A	N/A	N/A	N/A	N/A	N/A
Apoptosis of breast cancer cell lines	N/A	N/A	-1.611	N/A	N/A	N/A	N/A	N/A	N/A	N/A	N/A	N/A	N/A	N/A	N/A	N/A	N/A
Accumulation of glycosaminoglycan	N/A	N/A	-1.61	N/A	N/A	N/A	N/A	N/A	N/A	N/A	N/A	N/A	N/A	N/A	N/A	N/A	N/A
Activation of natural killer T lymphocytes	N/A	N/A	1.283	N/A	N/A	N/A	N/A	N/A	N/A	N/A	N/A	N/A	N/A	N/A	0.327	N/A	N/A
Cell movement of peripheral T lymphocyte	N/A	N/A	N/A	N/A	N/A	N/A	N/A	1.609	N/A	N/A	N/A	N/A	N/A	N/A	N/A	N/A	N/A
Apoptosis of smooth muscle cells	N/A	N/A	N/A	N/A	N/A	N/A	-1.601	N/A	N/A	N/A	N/A	N/A	N/A	N/A	N/A	N/A	N/A
Cell spreading of tumor cell lines	N/A	N/A	N/A	N/A	N/A	N/A	N/A	1.6	N/A	N/A	N/A	N/A	N/A	N/A	N/A	N/A	N/A
Metabolism of cholesterol	N/A	N/A	-0.679	N/A	N/A	N/A	N/A	N/A	N/A	N/A	N/A	N/A	-0.915	N/A	N/A	N/A	N/A
Development of cornea	N/A	N/A	N/A	N/A	1.593	N/A	N/A	N/A	N/A	N/A	N/A	N/A	N/A	N/A	N/A	N/A	N/A
Induction of leukocytes	N/A	N/A	N/A	N/A	N/A	N/A	N/A	1.591	N/A	N/A	N/A	N/A	N/A	N/A	N/A	N/A	N/A
Formation of lymphoid organ	N/A	N/A	N/A	N/A	N/A	0.295	N/A	0.709	N/A	-0.581	N/A	N/A	N/A	N/A	N/A	N/A	N/A
Respiratory burst of leukocytes	N/A	N/A	N/A	N/A	N/A	N/A	N/A	N/A	1.581	N/A	N/A	N/A	N/A	N/A	N/A	N/A	N/A
Vertical rearing	N/A	N/A	N/A	0.533	N/A	N/A	N/A	N/A	N/A	N/A	N/A	N/A	N/A	1.048	N/A	N/A	N/A
Cell death of leukocyte cell lines	N/A	N/A	N/A	N/A	N/A	1.58	N/A	N/A	N/A	N/A	N/A	N/A	N/A	N/A	N/A	N/A	N/A
Inflammation of limb	N/A	N/A	N/A	N/A	N/A	-1.12	N/A	N/A	-0.053	-0.407	N/A	N/A	N/A	N/A	N/A	N/A	N/A
Scar tissue	N/A	-0.739	N/A	N/A	N/A	N/A	N/A	N/A	N/A	N/A	N/A	N/A	N/A	N/A	-0.832	N/A	N/A
Development of lung tumor	1.457	N/A	N/A	N/A	N/A	N/A	N/A	N/A	N/A	N/A	N/A	N/A	0.113	N/A	N/A	N/A	N/A
Exploratory behavior	N/A	N/A	N/A	-0.484	N/A	N/A	N/A	N/A	N/A	N/A	N/A	N/A	N/A	-1.086	N/A	N/A	N/A
Cell death of hippocampal cells	N/A	N/A	N/A	0.453	N/A	N/A	N/A	N/A	N/A	N/A	N/A	N/A	N/A	N/A	N/A	1.113	N/A
Localization of blood cells	N/A	N/A	N/A	N/A	N/A	N/A	N/A	N/A	N/A	1.564	N/A	N/A	N/A	N/A	N/A	N/A	N/A
Processing of RNA	1.321	N/A	N/A	N/A	N/A	N/A	N/A	N/A	N/A	N/A	N/A	N/A	N/A	N/A	-0.239	N/A	N/A
Quantity of B-1b lymphocytes	N/A	N/A	N/A	N/A	N/A	N/A	N/A	N/A	-0.294	N/A	N/A	-0.447	N/A	N/A	N/A	-0.818	N/A
Quantity of subcutaneous fat	N/A	N/A	N/A	N/A	N/A	N/A	N/A	N/A	N/A	N/A	N/A	N/A	N/A	N/A	1.554	N/A	N/A
Transmembrane potential	-0.384	0.32	-0.841	N/A	N/A	N/A	N/A	N/A	N/A	N/A	N/A	N/A	N/A	N/A	N/A	N/A	N/A
Neutrophilia	N/A	N/A	N/A	N/A	N/A	N/A	N/A	N/A	-0.895	-0.648	N/A	N/A	N/A	N/A	N/A	N/A	N/A
Infection of phagocytes	N/A	N/A	-1.211	N/A	N/A	N/A	N/A	-0.332	N/A	N/A	N/A	N/A	N/A	N/A	N/A	N/A	N/A
Transduction of cells	N/A	N/A	N/A	N/A	N/A	N/A	N/A	N/A	N/A	N/A	N/A	N/A	N/A	1.537	N/A	N/A	N/A
Prostatic tumor	1.067	N/A	N/A	N/A	N/A	N/A	N/A	N/A	N/A	N/A	N/A	N/A	N/A	-0.467	N/A	N/A	N/A
Male genital neoplasm	1.067	N/A	N/A	N/A	N/A	N/A	N/A	N/A	N/A	N/A	N/A	N/A	N/A	-0.467	N/A	N/A	N/A
Localization of leukocytes	N/A	N/A	N/A	N/A	N/A	N/A	N/A	N/A	N/A	N/A	N/A	1.534	N/A	N/A	N/A	N/A	N/A
Retinal degeneration	N/A	N/A	N/A	N/A	1.532	N/A	N/A	N/A	N/A	N/A	N/A	N/A	N/A	N/A	N/A	N/A	N/A
Permeability of vasculature	N/A	N/A	N/A	N/A	1.009	N/A	N/A	N/A	N/A	N/A	N/A	N/A	N/A	N/A	N/A	N/A	0.522
Outgrowth of axons	N/A	1.528	N/A	N/A	N/A	N/A	N/A	N/A	N/A	N/A	N/A	N/A	N/A	N/A	N/A	N/A	N/A
Synthesis of oleic acid	N/A	-0.762	-0.762	N/A	N/A	N/A	N/A	N/A	N/A	N/A	N/A	N/A	N/A	N/A	N/A	N/A	N/A
Lipolysis of adipocytes	N/A	N/A	-1.523	N/A	N/A	N/A	N/A	N/A	N/A	N/A	N/A	N/A	N/A	N/A	N/A	N/A	N/A
Respiratory system tumor	0.781	N/A	N/A	N/A	N/A	N/A	N/A	N/A	N/A	N/A	N/A	N/A	N/A	-0.683	N/A	0.057	N/A
Neoplasia of melanoma cell lines	N/A	N/A	N/A	N/A	0.929	N/A	N/A	N/A	N/A	N/A	-0.447	N/A	N/A	0.144	N/A	N/A	N/A
Hypotension	N/A	N/A	N/A	0.152	N/A	N/A	N/A	N/A	N/A	N/A	N/A	N/A	1.362	N/A	N/A	N/A	N/A
Migration of stomach cancer cell lines	N/A	N/A	N/A	N/A	N/A	N/A	N/A	N/A	N/A	N/A	N/A	N/A	N/A	N/A	1.511	N/A	N/A
Paired-pulse facilitation of synapse	N/A	N/A	N/A	-1.51	N/A	N/A	N/A	N/A	N/A	N/A	N/A	N/A	N/A	N/A	N/A	N/A	N/A
Binding of vascular cells	N/A	N/A	N/A	N/A	N/A	N/A	N/A	N/A	N/A	N/A	N/A	N/A	N/A	N/A	N/A	N/A	1.507
Accumulation of steroid	N/A	N/A	N/A	N/A	N/A	N/A	N/A	N/A	N/A	N/A	N/A	N/A	N/A	N/A	N/A	-1.507	N/A
Binding of Sp1 binding site	N/A	-1.506	N/A	N/A	N/A	N/A	N/A	N/A	N/A	N/A	N/A	N/A	N/A	N/A	N/A	N/A	N/A
Formation of blood vessel	N/A	N/A	N/A	0.44	1.063	N/A	N/A	N/A	N/A	N/A	N/A	N/A	N/A	N/A	N/A	N/A	N/A
Blister	N/A	N/A	N/A	1.501	N/A	N/A	N/A	N/A	N/A	N/A	N/A	N/A	N/A	N/A	N/A	N/A	N/A
Infection by Staphylococcus aureus	N/A	N/A	N/A	N/A	-1.501	N/A	N/A	N/A	N/A	N/A	N/A	N/A	N/A	N/A	N/A	N/A	N/A
Quantity of adipocytes	N/A	0.536	N/A	N/A	N/A	N/A	N/A	N/A	N/A	N/A	N/A	N/A	N/A	N/A	-0.965	N/A	N/A
Staphylococcal infection	N/A	N/A	N/A	N/A	-1.501	N/A	N/A	N/A	N/A	N/A	N/A	N/A	N/A	N/A	N/A	N/A	N/A
Formation of autophagosomes	N/A	1.499	N/A	N/A	N/A	N/A	N/A	N/A	N/A	N/A	N/A	N/A	N/A	N/A	N/A	N/A	N/A
Axonogenesis	N/A	N/A	N/A	N/A	N/A	N/A	N/A	N/A	N/A	N/A	N/A	N/A	-1.493	N/A	N/A	N/A	N/A
Familial central nervous system disease	-0.152	-0.447	-0.447	N/A	N/A	N/A	N/A	N/A	N/A	N/A	N/A	N/A	N/A	N/A	N/A	-0.447	N/A
Edema of brain	N/A	N/A	N/A	N/A	N/A	N/A	N/A	N/A	N/A	N/A	N/A	N/A	N/A	N/A	N/A	1.492	N/A
Incorporation of palmitic acid	N/A	-1.491	N/A	N/A	N/A	N/A	N/A	N/A	N/A	N/A	N/A	N/A	N/A	N/A	N/A	N/A	N/A
Contact dermatitis	N/A	N/A	0.563	N/A	N/A	N/A	N/A	0.922	N/A	N/A	N/A	N/A	N/A	N/A	N/A	N/A	N/A
Frequency of lymphatic system cells	N/A	N/A	1.484	N/A	N/A	N/A	N/A	N/A	N/A	N/A	N/A	N/A	N/A	N/A	N/A	N/A	N/A
Hydrolysis of fatty acid	N/A	N/A	N/A	N/A	N/A	N/A	N/A	N/A	N/A	N/A	N/A	N/A	N/A	N/A	1.484	N/A	N/A
Binding of breast cell lines	N/A	N/A	1.481	N/A	N/A	N/A	N/A	N/A	N/A	N/A	N/A	N/A	N/A	N/A	N/A	N/A	N/A
Transmigration of antigen presenting cells	N/A	N/A	1.481	N/A	N/A	N/A	N/A	N/A	N/A	N/A	N/A	N/A	N/A	N/A	N/A	N/A	N/A
Concentration of L-glutamic acid	N/A	N/A	N/A	N/A	N/A	N/A	N/A	N/A	N/A	N/A	N/A	N/A	1.479	N/A	N/A	N/A	N/A
Secretion of triacylglycerol	N/A	N/A	N/A	N/A	N/A	N/A	N/A	N/A	N/A	N/A	N/A	N/A	-0.623	N/A	N/A	0.855	N/A
Non-colon gastrointestinal cancer	1.478	N/A	N/A	N/A	N/A	N/A	N/A	N/A	N/A	N/A	N/A	N/A	N/A	N/A	N/A	N/A	N/A
Quantity of ketone body	N/A	N/A	-0.16	N/A	N/A	N/A	N/A	N/A	N/A	N/A	N/A	N/A	N/A	N/A	-0.388	-0.928	N/A
Adjuvant arthritis	N/A	N/A	N/A	N/A	N/A	0.371	N/A	N/A	-0.762	-0.343	N/A	N/A	N/A	N/A	N/A	N/A	N/A
Synthesis of neurotransmitter	N/A	N/A	N/A	0.434	N/A	N/A	N/A	N/A	N/A	N/A	N/A	N/A	-1.04	N/A	N/A	N/A	N/A
Demyelination of central nervous system	N/A	N/A	N/A	N/A	N/A	N/A	N/A	1.474	N/A	N/A	N/A	N/A	N/A	N/A	N/A	N/A	N/A
Cell viability of dendritic cells	N/A	N/A	N/A	N/A	N/A	N/A	N/A	1.473	N/A	N/A	N/A	N/A	N/A	N/A	N/A	N/A	N/A
Necrosis of renal tubule	N/A	N/A	N/A	N/A	0.359	N/A	N/A	1.114	N/A	N/A	N/A	N/A	N/A	N/A	N/A	N/A	N/A
Quantity of insulin in blood	N/A	N/A	N/A	N/A	N/A	N/A	N/A	N/A	N/A	N/A	N/A	N/A	0.93	N/A	0.541	N/A	N/A
Lung carcinoma	0.689	N/A	N/A	N/A	N/A	N/A	N/A	N/A	N/A	N/A	N/A	N/A	0.505	N/A	N/A	-0.277	N/A
Maturation of B lymphocytes	N/A	N/A	N/A	N/A	N/A	N/A	N/A	N/A	N/A	N/A	N/A	1.471	N/A	N/A	N/A	N/A	N/A
Acute inflammatory response	N/A	N/A	N/A	N/A	N/A	N/A	N/A	N/A	1.471	N/A	N/A	N/A	N/A	N/A	N/A	N/A	N/A
Ingestion by mice	N/A	N/A	N/A	N/A	N/A	N/A	N/A	N/A	N/A	N/A	N/A	N/A	N/A	N/A	N/A	1.468	N/A
Upper gastrointestinal tract tumor	1.467	N/A	N/A	N/A	N/A	N/A	N/A	N/A	N/A	N/A	N/A	N/A	N/A	N/A	N/A	N/A	N/A
Malignant neoplasm of large intestine	0.676	0.788	N/A	N/A	N/A	N/A	N/A	N/A	N/A	N/A	N/A	N/A	N/A	N/A	N/A	N/A	N/A
Differentiation of striated muscle cells	N/A	N/A	N/A	N/A	N/A	N/A	N/A	N/A	N/A	N/A	-0.769	N/A	N/A	0.693	N/A	N/A	N/A
Chemotaxis of bone marrow-derived neutrophils	N/A	N/A	N/A	N/A	N/A	N/A	N/A	N/A	N/A	N/A	N/A	N/A	N/A	N/A	1.461	N/A	N/A
Respiration of myeloid cells	N/A	N/A	-1.461	N/A	N/A	N/A	N/A	N/A	N/A	N/A	N/A	N/A	N/A	N/A	N/A	N/A	N/A
Synthesis of proteoglycan	N/A	N/A	N/A	N/A	N/A	N/A	N/A	N/A	N/A	N/A	N/A	-1.461	N/A	N/A	N/A	N/A	N/A
Natriuresis	N/A	N/A	N/A	N/A	N/A	N/A	N/A	N/A	N/A	N/A	N/A	N/A	-1.461	N/A	N/A	N/A	N/A
Catabolism of macromolecule	0.885	N/A	N/A	N/A	N/A	N/A	N/A	N/A	N/A	N/A	N/A	N/A	N/A	N/A	0.574	N/A	N/A
Accumulation of retinoid	N/A	N/A	N/A	N/A	N/A	N/A	N/A	N/A	N/A	N/A	N/A	N/A	N/A	N/A	1.457	N/A	N/A
Activation of central nervous system cells	N/A	N/A	N/A	N/A	N/A	1.456	N/A	N/A	N/A	N/A	N/A	N/A	N/A	N/A	N/A	N/A	N/A
Turnover of lipid	N/A	N/A	N/A	1.455	N/A	N/A	N/A	N/A	N/A	N/A	N/A	N/A	N/A	N/A	N/A	N/A	N/A
Recruitment of CD8+ T lymphocyte	N/A	N/A	N/A	N/A	N/A	N/A	N/A	N/A	1.455	N/A	N/A	N/A	N/A	N/A	N/A	N/A	N/A
Cell death of muscle cell lines	N/A	N/A	N/A	N/A	N/A	N/A	N/A	N/A	N/A	N/A	1.455	N/A	N/A	N/A	N/A	N/A	N/A
Fibrinolysis	N/A	N/A	N/A	N/A	N/A	N/A	N/A	N/A	N/A	N/A	N/A	N/A	1.455	N/A	N/A	N/A	N/A
Quantity of B-1a lymphocytes	N/A	N/A	N/A	N/A	N/A	0.851	N/A	N/A	0.266	0.282	N/A	-0.053	N/A	N/A	N/A	N/A	N/A
Quantity of cochlea cells	N/A	N/A	N/A	N/A	N/A	N/A	N/A	N/A	N/A	N/A	N/A	N/A	N/A	N/A	N/A	N/A	1.452
Transport of Ca2+	N/A	N/A	N/A	N/A	N/A	N/A	N/A	N/A	N/A	N/A	N/A	N/A	N/A	-1.449	N/A	N/A	N/A
Stimulation of neurons	N/A	N/A	N/A	N/A	N/A	N/A	N/A	N/A	N/A	N/A	N/A	0.162	N/A	-1.286	N/A	N/A	N/A
Ovarian tumor	N/A	N/A	N/A	N/A	N/A	N/A	N/A	N/A	N/A	N/A	N/A	N/A	1.446	N/A	N/A	N/A	N/A
Perimembranous ventricular septal defect	N/A	N/A	N/A	N/A	N/A	N/A	N/A	N/A	N/A	N/A	N/A	1.446	N/A	N/A	N/A	N/A	N/A
Brain lesion	1.062	N/A	N/A	N/A	N/A	N/A	N/A	N/A	N/A	N/A	N/A	N/A	N/A	N/A	N/A	0.381	N/A
Proliferation of microglia	N/A	N/A	N/A	N/A	1.438	N/A	N/A	N/A	N/A	N/A	N/A	N/A	N/A	N/A	N/A	N/A	N/A
Urinary tract cancer	-1.437	N/A	N/A	N/A	N/A	N/A	N/A	N/A	N/A	N/A	N/A	N/A	N/A	N/A	N/A	N/A	N/A
Serum transfer induced arthritis	N/A	N/A	N/A	N/A	N/A	N/A	N/A	1.436	N/A	N/A	N/A	N/A	N/A	N/A	N/A	N/A	N/A
Vasculitis	N/A	N/A	N/A	0	-0.293	N/A	N/A	-0.201	0.941	N/A	N/A	N/A	N/A	N/A	N/A	N/A	N/A
Cell death of lymphoma cell lines	N/A	N/A	N/A	N/A	N/A	N/A	N/A	1.434	N/A	N/A	N/A	N/A	N/A	N/A	N/A	N/A	N/A
Inflammation of urinary tract	N/A	N/A	N/A	N/A	-1.433	N/A	N/A	N/A	N/A	N/A	N/A	N/A	N/A	N/A	N/A	N/A	N/A
Quantity of 20-hydroxyeicosatetraenoic acid	N/A	N/A	0.313	N/A	N/A	N/A	N/A	N/A	N/A	N/A	N/A	N/A	N/A	N/A	1.119	N/A	N/A
Adhesion of leukocyte cell lines	N/A	N/A	N/A	N/A	N/A	N/A	1.432	N/A	N/A	N/A	N/A	N/A	N/A	N/A	N/A	N/A	N/A
Development of urinary tract tumor	-1.432	N/A	N/A	N/A	N/A	N/A	N/A	N/A	N/A	N/A	N/A	N/A	N/A	N/A	N/A	N/A	N/A
Cystic kidney disease	N/A	N/A	N/A	N/A	N/A	N/A	N/A	N/A	N/A	N/A	N/A	N/A	N/A	N/A	N/A	1.432	N/A
Mitosis of fibroblast cell lines	N/A	N/A	N/A	N/A	N/A	N/A	N/A	N/A	N/A	N/A	N/A	N/A	1.432	N/A	N/A	N/A	N/A
Uptake by macrophages	N/A	N/A	N/A	N/A	N/A	N/A	N/A	N/A	1.432	N/A	N/A	N/A	N/A	N/A	N/A	N/A	N/A
Myocardial necrosis	N/A	N/A	N/A	N/A	N/A	N/A	N/A	N/A	N/A	N/A	N/A	N/A	N/A	N/A	N/A	-1.432	N/A
[truncated: 5,022 more rows]

## Sheet: Sheet1
© 2000-2025 QIAGEN. All rights reserved.
Diseases and Bio Functions	Updated Proteomics-IPA format-HFD 2M AA ECMerKO vs Flox - 2025-03-07 08:18 AM	4- atherosclerosis [aorta] NA CMP_vOcWhcD4rOLk	8- atherosclerosis [aorta] NA CMP_I3FNY2ilGPYM	21- atherosclerosis [aorta] NA CMP_CTtNehHyXKgd	20- atherosclerosis [aorta] NA CMP_GJ6Fs9Oo9osL	2- atherosclerosis [aorta] NA CMP_MToofiTDMtxi	2- atherosclerosis [aorta] NA CMP_7ym4dlpKMoKs	6- atherosclerosis [aorta] NA CMP_kplAZ21kAllP	1- atherosclerosis [aorta] NA CMP_QNA489a6316v	22- atherosclerosis [aorta] NA CMP_j13s8fMql4l4
Cell movement	6.285	3.528	6.789	7.02	3.989	7.101	5.493	4.585	2.613	0.431
Migration of cells	6.035	3.263	6.452	7.173	3.907	7.874	5.364	4.703	2.725	0.495
Leukocyte migration	2.575	2.279	5.89	5.794	3.932	6.954	6.499	5.198	3.87	1.337
Adhesion of blood cells	3.968	4.089	5.412	5.84	3.687	5.669	5.747	4.593	3.338	3.347
Binding of blood cells	3.95	4.334	5.606	5.859	3.81	6.028	6.264	4.539	2.974	3.684
Cell movement of leukocytes	2.318	1.981	5.594	5.773	3.778	6.65	6.592	5.086	4.079	0.757
Immune response of cells	0.13	2.943	6.14	5.809	3.645	6.827	6.395	5.637	3.368	3.779
Cell movement of phagocytes	1.493	2.846	4.873	5.335	3.855	6.745	6.653	5.829	4.006	2.019
Adhesion of immune cells	3.861	4.171	5.376	5.702	3.422	5.509	5.43	4.27	3.276	3.293
Homing of cells	2.286	3.382	4.943	5.735	2.79	5.997	5.382	4.714	3.804	1.412
Migration of phagocytes	1.68	3.587	4.325	5.157	3.391	5.85	5.63	4.97	3.866	2.67
Chemotaxis	2.196	3.31	4.888	5.531	2.952	6.032	5.151	4.496	3.609	1.55
Phagocytosis of cells	0.57	2.786	6.248	5.091	3.793	5.758	6.032	4.852	3.826	2.93
Phagocytosis	0.51	2.526	6.13	5.17	3.746	5.858	5.956	4.904	3.911	2.806
Cell movement of myeloid cells	1.207	2.925	4.611	4.955	3.642	6.216	6.011	5.326	3.555	1.324
Cell movement of neutrophils	0.837	3.266	4.698	4.483	2.412	5.278	5.839	5.44	3.956	1.205
Engulfment of phagocytes	0.449	2.515	5.072	5.124	3.073	5.52	5.21	5.037	4.329	2.659
Cell movement of granulocytes	0.632	3.33	4.449	4.301	2.494	4.799	5.681	4.99	3.528	0.725
Inflammatory response	1.319	3.147	3.384	4.408	2.555	5.893	5.368	4.554	3.243	0.118
Immune response of myeloid cells	-0.696	2.1	4.965	4.636	2.744	5.134	5.091	4.398	3.383	3.306
Engulfment of antigen presenting cells	0.578		2.075		4.637	4.926	2.809	4.989	4.784	4.848					3.998	2.538
Response of phagocytes	0.211		2.792		4.699	4.555	2.326	5.284	5.181	4.63					3.672	2.358
Migration of myeloid cells	1.53		4.168		3.898	4.438	2.948	4.709	4.571	4.723					2.998	1.331
Response of antigen presenting cells	0.471		2.392		4.454	4.477	2.291	4.865	4.758	4.351					3.194	2.672
Fatty acid metabolism	0.565		0.695		3.986	4.021	2.207	3.444	2.976	3.412					3.674	2.417
Binding of myeloid cells	2.315		3.594		4.25	3.781	2.158	3.803	4.403	3.406					2.851	2.755
Immune response of phagocytes	-0.337		2.364		4.42	4.151	2.326	4.864	4.887	4.155					3.442	2.218
Response of macrophages	0.825		1.882		4.185	3.805	2.71	4.552	4.444	3.789					3.266	2.829
Angiogenesis	2.465		4.332		3.532	4.76	1.071	5.029	2.755	3.401					0.473	0.462
Binding of professional phagocytic cells	2.721		3.367		3.952	3.619	1.9	3.664	3.908	2.927					2.619	2.614
Synthesis of reactive oxygen species	1.723		2.161		4.894	4.014	1.898	4.269	4.868	4.195					0.123	-0.48
Immune response of macrophages	0.501		1.562		3.993	3.652	2.71	4.381	4.356	3.601					3.151	2.829
Transmigration of cells	1.744		3.895		3.994	3.745	1.668	4.17	4.344	4.219					1.95	0.903
Activation of cells	-0.186		2.435		4.738	2.808	1.719	4.595	4.861	3.202					1.663	0
Phagocytosis of leukocytes	N/A		N/A		4.779	4.873	3.156	5.026	5.032	4.766					N/A	2.76
Polarization of leukocytes	N/A		2.238		3.993	2.999	2.911	4.171	4.101	3.432					3.185	2.593
Chemotaxis of neutrophils	N/A		2.936		3.678	2.989	1.678	4.351	4.705	3.533					2.834	1.114
Activation of phagocytes	N/A		2.869		3.547	3.685	2.04	3.95	3.445	4.651					1.888	0.234
Engulfment of blood cells	0.146		N/A		5.42	N/A	N/A	5.643	5.428	5.44					3.872	3.175
Activation of antigen presenting cells	N/A		2.415		5.016	3.912	2.478	4.552	3.47	4.513					1.908	0.691
Migration of granulocytes	N/A		3.917		3.986	4.318	2.925	4.381	4.134	4.252					N/A	0.89
Binding of tumor cell lines	2.764		2.37		4.276	3.292	2.351	3.561	3.59	3.461					1.654	N/A
Metabolism of reactive oxygen species	1.688		1.575		4.941	4.055	N/A	4.234	4.76	4.218					0.141	-0.298
Occlusion of blood vessel	-1.448		2.632		1.739	3.347	0.914	2.877	3.623	3.059					3.011	1.75
Activation of macrophages	N/A		2.239		4.415	3.474	2.285	4.996	3.358	4.109					1.471	0.534
Cell movement of macrophages	N/A		2.16		2.976	3.236	2.88	3.602	4.384	3.765					3.207	1.005
Cell movement of tumor cell lines	5.704		N/A		4.79	6.37	N/A	5.681	N/A	N/A					1.018	N/A
Recruitment of neutrophils	N/A		N/A		3.851	3.978	1.493	3.465	3.408	3.857					1.38	2.203
Adhesion of mononuclear leukocytes	N/A		4.02		4.867	4.832	2.21	4.153	4.194	3.606					N/A	N/A
Activation of blood cells	0.402		1.823		4.34	3.511	1.749	4.31	4.337	3.224					1.994	-0.198
Migration of macrophages	N/A		1.983		2.996	2.898	2.403	4.75	3.855	3.281					3.042	2.524
Transmigration of leukocytes	1.297		3.517		3.535	3.473	1.417	4.091	4.101	3.742					1.918	0.17
Production of reactive oxygen species	1.454		2.32		4	3.272	2.174	3.195	4.265	3.616					-0.152	0.204
Polarization of cells	N/A		1.989		3.688	2.957	2.853	4.111	3.99	3.023					2.191	1.919
Adhesion of phagocytes	2.119		2.903		3.751	2.989	0.738	3.047	3.732	2.847					2.803	1.482
Occlusion of artery	-1.487		2.631		1.626	3.241	0.754	2.78	3.531	2.954					2.784	1.75
Binding of mononuclear leukocytes	N/A		3.933		4.99	4.675	N/A	4.772	4.711	3.382					N/A	N/A
Recruitment of blood cells	N/A		N/A		N/A	4.617	N/A	5.386	5.096	4.627					2.879	1.374
Vasculogenesis	1.869		3.743		2.708	3.844	0.166	4.015	1.921	2.702					0.133	-0.467
Vaso-occlusion	-1.329		2.743		1.737	3.334	0.754	2.78	3.623	3.044					2.899	N/A
Activation of leukocytes	N/A		1.68		4.238	3.348	1.777	4.028	3.84	3.008					1.811	-0.352
Adhesion of myeloid cells	1.528		2.778		4.343	3.3	1.243	3.384	4.054	3.337					N/A	1.971
Cellular infiltration by phagocytes	N/A		2.143		2.279	2.695	2.344	3.063	4.204	3.707					2.788	0.204
Inflammation of body cavity	-0.945		1.806		-2.331	-1.806	-1.598	-1.172	-1.687	-1.777					-2.067	-3.178
Quantity of macrophages	N/A		3.261		3.101	3.458	1.502	3.176	3.075	2.181					0.709	1.024
Cellular infiltration by leukocytes	-0.191		1.505		1.61	2.731	1.908	2.205	3.915	2.966					3.017	-1.118
Invasion of cells	5.251		3.521		N/A	5.911	N/A	5.794	N/A	N/A					1.162	N/A
Interaction of tumor cell lines	2.662		N/A		4.358	3.27	2.227	3.548	3.457	3.315					1.756	N/A
Adhesion of tumor cell lines	2.149		2.557		4.39	3.063	1.81	3.617	2.944	3.475					1.357	N/A
Cellular infiltration	-0.489		1.372		1.665	2.425	1.917	2.158	3.598	2.711					3.211	-1.326
Advanced malignant tumor	4.184		3.2		4.571	4.027	N/A	4.004	1.116	N/A					0.497	N/A
Metastasis	4.184		3.2		4.571	4.027	N/A	4.004	1.116	N/A					0.497	N/A
Invasive cancer	4.133		3.268		4.702	3.817	N/A	3.936	1.143	N/A					0.578	N/A
Cell viability of leukocytes	N/A		2.537		3.802	2.955	2.996	4.935	3.839	3.138					N/A	N/A
Vascularization	N/A		2.993		2.35	3.116	1.092	3.191	1.725	3.232					1.001	1.235
Phagocytosis of antigen presenting cells	N/A		N/A		4.397	4.734	2.774	N/A	4.663	4.642					N/A	2.537
Generation of reactive oxygen species	1.286		0.668		3.603	3.199	1.332	3.715	3.189	3.756					N/A	-0.961
Quantity of antigen presenting cells	N/A		2.977		2.928	3.158	1.009	3.255	3.465	2.401					0.992	1.264
Aggregation of cells	1.814		2.101		3.383	3.456	N/A	3.592	4.385	2.441					N/A	N/A
Recruitment of mononuclear leukocytes	N/A		2.701		3.336	3.599	N/A	4.357	3.186	3.595					2.245	N/A
Interaction of mononuclear leukocytes	N/A		N/A		5.171	4.747	N/A	5.229	4.815	3.056					N/A	N/A
Cell viability of blood cells	N/A		2.525		3.968	3.014	N/A	5.079	3.776	3.07					N/A	1.499
Response of mononuclear leukocytes	N/A		N/A		3.014	4.442	1.212	3.821	3.269	3.785					N/A	N/A
Adhesion of monocytes	N/A		3.112		3.553	3.906	1.408	3.543	3.357	3.906					N/A	N/A
Cellular homeostasis	0.784		2.282		3.135	2.313	0.413	5.081	3.482	1.148					1.841	N/A
Cellular infiltration by myeloid cells	N/A		2.063		1.704	2.146	1.967	2.621	3.575	3.01					2.451	-0.225
Atherosclerosis	-0.793		N/A		1.961	3.147	0.419	2.858	3.437	2.862					2.641	1.327
Hypersensitive reaction	1.288		0.473		1.999	1.944	3.058	2.467	3.903	1.854					2.02	N/A
Growth of tumor	3.738		N/A		2.761	4.085	N/A	4.319	1.832	N/A					-0.762	N/A
Adhesion of granulocytes	0.867		2.073		3.68	2.456	1.311	2.505	3.455	2.262					N/A	1.605
Growth of lesion	3.665		N/A		2.824	4.164	N/A	4.405	1.926	N/A					-0.69	N/A
Infiltration by neutrophils	N/A		1.782		1.889	1.964	1.396	2.146	3.61	3.274					2.574	0.398
Synthesis of fatty acid	1.559		0.751		3.227	2.688	1.809	2.78	2.695	3.238					N/A	1.047
Engulfment by macrophages	N/A		N/A		4.55	N/A	N/A	4.624	4.393	4.396					3.889	N/A
Chemotaxis of granulocytes	N/A		2.534		3.541	2.935	N/A	4.396	N/A	3.675					2.625	0.841
Binding of granulocytes	1.066		2.699		3.639	N/A	1.713	2.84	3.704	2.301					2.651	N/A
Adhesion of lymphocytes	N/A		3.262		4.35	4.088	N/A	3.195	3.568	2.906					N/A	N/A
Neovascularization	N/A		2.689		2.522	2.391	1.671	2.778	1.55	2.34					1.097	1.71
Binding of monocytes	N/A		3.072		3.649	3.994	N/A	3.494	3.484	3.632					N/A	N/A
Cell death of immune cells	-1.286		-0.353		1.766	2.578	1.183	3.992	1.684	2.776					-1.618	1.603
Interaction of phagocytes	N/A		N/A		4.151	3.932	2.105	3.981	3.991	2.98					N/A	N/A
Hemostasis	0.405		N/A		2.9	3.889	N/A	3.306	4.864	4.41					0.974	N/A
Cellular infiltration by granulocytes	N/A		2.115		1.693	1.794	1.303	1.384	3.278	2.752					2.118	0.057
Recruitment of antigen presenting cells	N/A		N/A		3.627	3.042	2.035	4.184	2.976	2.632					2.231	N/A
Aggregation of blood cells	1.638		2.001		2.632	3.877	N/A	3.531	4.264	2.709					N/A	N/A
Cell death of blood cells	-1.461		-0.415		1.723	2.503	1.596	3.919	1.603	2.715					-1.55	1.917
Inflammation of organ	-1.041		2.341		-1.853	-1.634	0.329	-0.508	-1.092	-1.109					-1.286	-2.981
Cellular infiltration by blood cells	-0.539		1.371		N/A	2.699	1.775	2.331	3.803	2.931					N/A	N/A
Tyrosine phosphorylation of protein	N/A		N/A		3.227	3.993	3.001	3.737	3.5	3.065					N/A	N/A
Binding of neutrophils	N/A		N/A		3.541	2.327	1.361	2.487	3.358	1.992					3.073	1.479
Binding of lymphatic system cells	N/A		N/A		4.366	4.096	N/A	4.251	4.4	3.288					N/A	N/A
Toxicity of cells	N/A		N/A		3.98	3.702	2.338	4.216	3.881	2.277					N/A	N/A
Cytotoxicity of cells	N/A		N/A		4.071	3.765	2.298	4.189	3.86	2.205					N/A	N/A
Binding of lymphoid cells	N/A		N/A		4.624	4.052	N/A	4.213	4.299	3.061					N/A	N/A
Migration of monocytes	N/A		2.219		1.782	3.275	1.452	2.439	3.189	2.847					2.025	0.902
Cell survival	5.07		1.91		N/A	N/A	N/A	5.712	3.603	N/A					0.396	N/A
Homing of mononuclear leukocytes	N/A		N/A		1.477	3.75	N/A	3.828	3.619	3.026					2.619	N/A
Response of lymphocytes	N/A		N/A		2.709	4.347	1.227	3.278	2.614	3.357					N/A	N/A
Recruitment of macrophages	N/A		N/A		3.376	3.069	1.616	3.832	2.531	3.032					2.605	N/A
Interaction of lymphocytes	N/A		N/A		4.727	3.953	N/A	4.542	4.314	2.499					N/A	N/A
Response of myeloid leukocytes	N/A		1.191		3.069	3.453	1.347	3.465	2.72	2.839					N/A	1.678
Binding of lymphocytes	N/A		N/A		4.529	3.955	N/A	4.117	4.197	2.955					N/A	N/A
Synthesis of lipid	0.529		0.395		N/A	3.149	N/A	4.18	3.976	N/A					1.298	1.457
Abnormal morphology of body cavity	-0.285		-0.883		-1.674	-0.455	-2.401	-1.432	-0.052	-0.672					0.05	-0.57
Adhesion of neutrophils	1.107		2		3.117	2.009	0.724	1.978	2.996	1.844					2.865	1.014
Extravasation	N/A		N/A		4.016	3.082	N/A	4.687	4.279	3.561					N/A	N/A
Emigration of leukocytes	N/A		N/A		2.952	3.33	1.951	2.726	2.559	4.059					2.007	N/A
Cell viability	4.634		1.658		N/A	N/A	N/A	5.678	3.455	N/A					0.801	N/A
Binding of blood platelets	N/A		N/A		2.856	3.713	2.619	2.772	4.093	3.214					N/A	N/A
Cell movement of monocytes	N/A		N/A		1.264	3.798	1.32	2.93	2.835	2.943					1.577	1.684
Quantity of cells	1.895		3.27		2.865	1.839	-0.825	3.105	1.573	0.329					-1.743	N/A
Cytotoxicity of leukocytes	N/A		N/A		3.752	3.57	1.942	4.4	3.399	1.933					N/A	N/A
Immune response of neutrophils	N/A		2.008		2.928	3.344	1.41	2.937	2.896	2.839					N/A	0.623
Homing of blood cells	N/A		3.129		N/A	4.548	N/A	5.872	N/A	4.3					N/A	1.062
Recruitment of monocytes	N/A		2.91		2.484	3.423	N/A	2.99	2.256	3.262					1.509	N/A
Cell movement of dendritic cells	N/A		1.193		1.893	2.693	2.194	3.434	3.085	2.661					N/A	N/A
Neovascularization of eye	N/A		2.188		2.168	1.723	2.2	2.52	1.14	1.846					0.585	1.875
Aggregation of blood platelets	1.253		1.775		2.282	3.482	N/A	2.981	3.727	2.782					N/A	N/A
Homing of lymphatic system cells	N/A		N/A		1.645	3.201	N/A	3.812	3.765	2.855					3.361	N/A
Cytotoxicity	N/A		N/A		3.518	3.183	1.942	4.091	3.619	2.28					N/A	N/A
Motor dysfunction or movement disorder	-3.218		0.546		N/A	-1.897	N/A	N/A	N/A	N/A					-1.145	1.203
Polarization of macrophages	N/A		1.427		3.051	N/A	2.393	3.35	3.627	N/A					3.154	1.53
Visceromegaly	0.818		-0.832		N/A	-0.666	-2.548	-1.402	-0.338	N/A					0.519	-0.45
NK cell migration	N/A		1.82		3.082	3.677	N/A	3.387	3.244	3.067					N/A	N/A
Quantity of Ca2+	2.19		N/A		2.102	2.257	0.531	1.833	2.723	1.633					N/A	N/A
Extravasation of myeloid cells	N/A		2.789		3.102	2.414	N/A	3.256	3.25	3.403					N/A	N/A
Quantity of metal ion	2.572		N/A		N/A	2.544	0.796	2.045	2.834	1.922					N/A	N/A
Leukopoiesis	N/A		2.255		2.141	2.78	2.052	4.907	3.294	0.692					N/A	N/A
Phagocytosis of bacteria	N/A		N/A		3.791	2.628	N/A	3.644	3.24	3.005					N/A	1.757
Response of neutrophils	N/A		N/A		3.056	3.466	N/A	3.195	3.02	2.965					N/A	0.856
Inflammation of gastrointestinal tract	N/A		0.3		-2.556	-2.784	-2.848	-1.937	-2.051	-1.362					-0.166	N/A
Vascularization of absolute anatomical region	N/A		2.435		2.305	2.385	1.054	2.894	N/A	2.387					0.894	1.113
Cytolysis	-0.886		N/A		3.182	2.309	1.632	2.697	3.196	2.4					N/A	N/A
Tyrosine phosphorylation	N/A		N/A		2.597	3.545	2.709	3.059	3.233	2.733					N/A	N/A
Cell rolling of granulocytes	N/A		0.721		2.564	1.842	2	2.571	2.903	2.742					1.446	1.223
Transmigration of phagocytes	N/A		2.78		1.57	2.173	0.97	2.595	2.82	2.395					2.021	-0.626
Arteriosclerosis	-0.793		N/A		1.962	3.052	0.236	N/A	3.438	2.771					2.639	N/A
Polarization of myeloid cells	N/A		1.403		2.789	1.973	N/A	3.116	3.469	3.255					N/A	1.716
Atherosclerotic lesion	N/A		1.094		1.405	2.214	1.295	2.164	3.128	2.171					2.144	0.905
Hyperplasia of lymphoid organ	N/A		N/A		N/A	-4.347	-2.813	-4.113	N/A	-3.456					N/A	-2.887
Cell-cell contact	3.182		N/A		5.131	N/A	N/A	2.714	3.833	2.755					N/A	N/A
Parasitic Infection	N/A		N/A		-2.64	-3.404	N/A	-3.218	-3.534	-3.111					N/A	N/A
Hematopoiesis of mononuclear leukocytes	N/A		2.308		2.621	3.009	N/A	5.004	3.509	0.944					N/A	N/A
Interaction of T lymphocytes	N/A		N/A		3.867	3.644	N/A	4.195	3.929	1.734					N/A	N/A
Apoptosis	-4.032		-2.592		-1.698	-1.523	N/A	-1.325	0.03	-0.569					-1.316	N/A
Extravasation of cells	N/A		N/A		3.677	2.524	N/A	3.911	3.812	3.417					N/A	N/A
Abnormal morphology of cardiovascular system	0.514		-1.156		-0.988	-0.497	-2.792	N/A	N/A	N/A					0.549	-0.091
Diabetes mellitus	-1.427		0.737		1.155	1.619	0.529	2.07	2.391	1.751					0.258	0.351
Inflammation of joint	0.892		2.489		1.219	2.071	1.019	2.736	0.714	1.945					0.151	1.378
Phagocytosis of neutrophils	N/A		N/A		2.953	3.387	1.516	3.39	3.109	2.62					N/A	N/A
Flux of ion	N/A		N/A		2.273	2.304	0.548	3.003	2.952	1.991					N/A	1.429
Bleeding	-0.927		N/A		-2.983	-3.181	-1.332	N/A	N/A	-2.685					N/A	N/A
Glucose metabolism disorder	0.773		1.71		0.309	1.158	-0.201	1.441	1.259	0.673					-0.806	-2.04
Response of lymphatic system cells	N/A		N/A		2.883	4.014	1.161	3.212	2.673	2.924					N/A	N/A
Recruitment of lymphocytes	N/A		2.112		2.867	2.487	N/A	3.615	2.929	2.801					N/A	N/A
Rheumatic Disease	N/A		2.489		1.331	2.057	0.991	2.816	0.842	1.821					0.151	1.52
Extravasation of leukocytes	N/A		N/A		3.393	2.5	N/A	3.68	3.539	3.675					N/A	N/A
Activation of granulocytes	N/A		N/A		1.012	3.283	0.711	1.987	1.797	3.65					N/A	N/A
Activation of neuroglia	N/A		0.351		3.451	2.91	N/A	3.556	2.726	3.694					N/A	N/A
Stimulation of cells	N/A		N/A		2.278	3.701	0.958	2.801	1.846	2.789					N/A	N/A
Sclerotic lesion	N/A		1.094		1.405	2.214	N/A	2.164	3.128	2.171					2.144	0.905
Necrosis	-5.135		-2.356		-0.402	0.18	0.412	2.122	1.439	0.927					-1.041	N/A
Inflammation of absolute anatomical region	-0.628		2.602		-1.467	-1.085	0.022	-0.057	-1.077	-0.39					-1.14	-1.76
Quantity of metal	3.324		N/A		1.503	2.416	0.266	1.587	N/A	2.17					N/A	N/A
Abnormal morphology of left ventricle	-0.391		N/A		N/A	0.389	-2.653	N/A	N/A	N/A					1.134	2.433
Enlargement of left ventricle	-0.391		N/A		N/A	0.389	-2.653	N/A	N/A	N/A					1.134	2.433
Chemotaxis of antigen presenting cells	N/A		1.522		2.58	2.819	N/A	3.452	2.302	2.058					1.868	N/A
Response of granulocytes	N/A		N/A		3.078	3.734	N/A	3.477	3.151	3.133					N/A	N/A
Cellular infiltration by macrophages	N/A		1.338		1.647	2.319	1.866	1.88	2.567	2.708					1.93	N/A
Mobilization of Ca2+	N/A		N/A		3.209	3.067	0.32	3.355	3.76	2.831					N/A	N/A
Interaction of blood platelets	N/A		N/A		N/A	3.713	2.619	2.772	4.093	3.214					N/A	N/A
Movement Disorders	N/A		0.583		N/A	-2.051	N/A	N/A	N/A	N/A					-1.443	1.195
Quantity of mononuclear leukocytes	2.911		2.83		1.962	0.96	N/A	2.69	1.089	-0.77					-1.071	0.465
Contractility of muscle	2.092		N/A		N/A	N/A	3.091	N/A	N/A	N/A					N/A	0.503
Cell viability of phagocytes	N/A		N/A		2.487	2.222	2.045	3.421	3.042	3.036					N/A	N/A
Synthesis of eicosanoid	N/A		N/A		3.629	3.293	1.665	2.505	2.301	2.85					N/A	N/A
Activation of mononuclear leukocytes	N/A		1.122		3.455	1.696	0.943	2.811	2.655	0.921					N/A	-0.477
Antimicrobial response	N/A		N/A		3.087	2.186	1.029	4.237	3.087	2.513					N/A	N/A
Adhesion of endothelial cells	0.428		N/A		2.324	2.954	N/A	3.141	2.313	3.435					1.483	N/A
Cardiomyopathy	-0.777		-0.199		-1.125	-0.234	-2.374	0.764	N/A	-0.645					1.315	-0.936
Immune response of tumor cell lines	N/A		N/A		N/A	4.01	2.746	3.602	3.178	N/A					N/A	2.416
Flux of Ca2+	N/A		N/A		2.273	2.292	0.132	2.874	2.815	1.986					N/A	1.289
Transmigration of mononuclear leukocytes	N/A		N/A		1.463	3.239	N/A	3.389	3.242	2.826					1.723	N/A
Proliferation of immune cells	0.074		1.91		2.059	2.559	-0.215	3.313	2.496	0.328					N/A	-0.306
Abnormality of heart ventricle	-1.386		-0.844		-0.918	-1.188	-1.352	N/A	0.756	0.064					2.066	N/A
Disease of retina	-1.08		N/A		1.712	2.022	1.209	2.316	1.893	1.878					1.053	0.509
Viral Infection	5.511		0.34		N/A	N/A	N/A	1.207	1.267	2.551					-2.475	N/A
Cell rolling of neutrophils	N/A		0.721		2.218	1.957	1.342	2.548	2.538	2.37					1.09	0.818
Quantity of leukocytes	1.33		3.68		1.911	1.216	-0.34	2.962	1.665	-0.281					-0.5	0.166
Adhesion of T lymphocytes	N/A		N/A		3.709	3.639	N/A	2.854	3.118	2.259					N/A	N/A
Antibody response	N/A		1.532		2.554	2.521	N/A	3.222	1.607	2.313					N/A	N/A
Lymphopoiesis	N/A		2.325		2.1	2.755	N/A	4.775	3.153	0.413					N/A	N/A
Quantity of lymphocytes	2.707		2.875		2.099	1.006	-0.45	2.625	0.912	-0.991					-1.097	0.741
Metastatic solid tumor	0.827		2.133		3.149	3.196	N/A	1.838	1.679	N/A					1.304	N/A
Metabolism of eicosanoid	N/A		N/A		3.744	3.293	1.22	1.986	2.301	2.851					N/A	N/A
Advanced malignant solid tumor	0.653		2.133		3.149	3.196	N/A	1.838	1.679	N/A					1.304	N/A
Quantity of blood cells	1.371		3.644		1.943	1.255	-0.276	3.303	1.19	-0.177					-0.671	0.048
Activation of microglia	N/A		0.593		3.155	2.714	N/A	3.236	2.016	3.634					N/A	N/A
Proliferation of smooth muscle cells	N/A		N/A		2.581	3.813	N/A	N/A	2.046	2.742					N/A	N/A
Quantity of connective tissue	0.937		0.764		1.641	2.605	N/A	2.054	N/A	3.167					-0.037	1.914
Abnormal morphology of mediastinum	0.337		-0.852		N/A	N/A	-2.792	N/A	N/A	N/A					0.532	-0.269
Phagocytosis by bone marrow-derived macrophages	N/A		N/A		2.546	2.561	1.265	2.138	2.768	2.727					N/A	1.316
Immune response of lymphocytes	N/A		N/A		2.205	3.567	1.316	3.082	2.225	2.922					N/A	N/A
Acute disease	1.046		2.471		1.27	3.347	1.066	N/A	N/A	N/A					N/A	0.625
Enlargement of heart	0.528		-1.013		N/A	N/A	-2.573	N/A	N/A	N/A					0.63	0.317
Oxidation of lipid	0.871		-2.856		N/A	N/A	N/A	N/A	N/A	N/A					0.981	2.568
Cell movement of hematopoietic progenitor cells	N/A		N/A		1.161	3.363	1.937	3.214	2.74	2.657					N/A	N/A
Damage of lung	N/A		N/A		1.545	1.77	N/A	2.83	2.315	2.062					N/A	N/A
Damage of kidney	N/A		N/A		2.579	3.078	0.304	2.003	3.448	2.582					N/A	N/A
Cell movement of progenitor cells	N/A		N/A		0.908	3.63	2.178	3.35	2.592	2.3					N/A	N/A
Polarization of phagocytes	N/A		1.583		2.789	2.145	N/A	3.244	3.469	N/A					N/A	1.716
Quantity of lymphatic system cells	2.535		2.868		2.171	1.192	-0.373	2.353	1.076	-0.817					-1.02	0.473
Abnormal morphology of heart ventricle	-1.094		N/A		N/A	-0.269	-2.124	N/A	N/A	N/A					1.521	2.157
Enlargement of heart ventricle	-1.094		N/A		N/A	-0.221	-2.124	N/A	N/A	N/A					1.521	2.395
Proliferation of blood cells	0.192		1.491		1.943	2.608	-0.005	3.016	2.537	0.302					N/A	-0.101
Immune response of T lymphocytes	N/A		N/A		1.883	3.045	1.492	3.041	2.398	2.852					N/A	N/A
Size of atherosclerotic lesion	N/A		1.747		0.991	N/A	N/A	1.82	3.355	2.443					2.546	N/A
Cytotoxicity of lymphatic system cells	N/A		N/A		3.351	2.886	N/A	3.564	2.737	1.473					0.645	N/A
Quantity of phagocytes	N/A		3		0.851	0.925	0.619	1.941	1.857	0.764					-0.336	-0.206
Abnormal morphology of thoracic cavity	0.258		-0.245		-0.145	-0.152	-2.401	N/A	N/A	N/A					0.545	0.087
Peripheral vascular disease	-2.042		-0.346		-0.641	0.05	1.391	1.37	1.346	0.651					-1.709	1.976
Cell viability of lymphatic system cells	N/A		N/A		N/A	2.653	2.358	4.189	2.753	2.57					N/A	N/A
Proliferation of lymphatic system cells	0.566		1.675		2.085	2.337	-0.582	2.598	1.926	-0.056					N/A	-0.449
Cell movement of hematopoietic cells	N/A		N/A		1.532	3.738	N/A	3.35	2.898	2.95					N/A	N/A
Hypertrophy of heart	1.035		N/A		N/A	-0.924	-2.508	N/A	N/A	N/A					0.428	0.583
Vascularization of eye	N/A		N/A		2.087	1.793	N/A	2.52	1.067	1.761					0.355	1.349
Lung injury	N/A		N/A		1.77	1.89	N/A	3.002	2.091	1.672					N/A	N/A
Cancer of cells	4.28		N/A		2.738	N/A	N/A	N/A	N/A	N/A					2.535	2.2
Respiratory burst	N/A		N/A		1.95	2.088	0.977	2.167	2.065	2.409					N/A	1.129
Cytotoxicity of lymphocytes	N/A		N/A		3.219	2.961	N/A	3.756	2.836	1.511					N/A	N/A
Systemic autoimmune syndrome	-1.4		1.58		1.157	1.256	0.645	0.895	1.714	0.941					-0.783	-0.963
Abnormal morphology of thorax	0.258		N/A		-0.145	-0.152	-2.401	N/A	N/A	N/A					0.545	0.087
Adhesion of vascular endothelial cells	N/A		N/A		2.312	2.624	N/A	3.335	2.185	2.413					1.347	N/A
Maturation of leukocytes	N/A		N/A		3.342	3.071	1.138	3.317	1.878	1.456					N/A	N/A
Differentiation of connective tissue cells	N/A		-0.066		2.259	2.213	N/A	0.788	2.561	1.437					1.97	2.201
Cell transformation	4.555		3.763		N/A	N/A	N/A	N/A	N/A	N/A					1.84	1.783
Migration of tumor cells	N/A		N/A		2.322	2.956	1.096	2.356	2.379	2.865					N/A	N/A
Mechanical allodynia behavior	N/A		N/A		2.362	1.983	1.383	N/A	2.839	3.036					N/A	1.658
Activation of connective tissue cells	N/A		2.529		2.292	1.643	1.338	2.04	N/A	2.973					1.233	N/A
Adhesion of lymphatic system cells	N/A		3.025		4.358	N/A	N/A	N/A	3.588	3.062					N/A	N/A
Ion homeostasis of cells	0.604		N/A		N/A	2.234	0.449	3.054	3.009	1.829					N/A	N/A
Neoplasia of cells	4.027		3.279		N/A	N/A	N/A	N/A	N/A	N/A					1.84	1.699
Cell viability of myeloid cells	N/A		N/A		2.34	1.788	1.588	2.815	2.598	2.345					N/A	-0.486
Cytotoxicity of natural killer cells	N/A		N/A		2.897	2.857	1.091	2.775	2.391	1.942					N/A	N/A
Abnormal morphology of mononuclear leukocytes	N/A		N/A		N/A	-1.507	-2.395	-2.808	-2.651	-0.116					N/A	N/A
Infection by RNA virus	4.061		0.604		N/A	N/A	N/A	1.652	1.339	2.889					-1.622	N/A
Proliferation of lymphocytes	0.294		1.733		1.878	2.16	-0.283	2.864	1.846	-0.043					N/A	-0.417
Migration of dendritic cells	N/A		1.675		1.069	2.347	1.532	2.862	2.282	2.109					N/A	N/A
Cell movement of tumor cells	N/A		N/A		2.417	3.364	N/A	2.388	2.569	3.116					N/A	N/A
Response of leukemia cell lines	N/A		N/A		N/A	2.9	1.929	2.734	2.551	2.206					N/A	1.48
Homeostasis of leukocytes	N/A		N/A		N/A	2.902	2.315	4.926	3.218	0.427					N/A	N/A
Shape change of blood cells	N/A		N/A		2.647	3.024	N/A	2.595	2.677	2.807					N/A	N/A
Homeostasis of blood cells	N/A		N/A		N/A	2.901	2.273	4.927	3.218	0.425					N/A	N/A
Abnormal morphology of heart	0.423		-0.904		N/A	N/A	-2.792	N/A	N/A	N/A					0.538	-0.093
Abnormal morphology of leukocytes	N/A		1.234		-1.478	-1.378	-2.395	-2.222	-2.653	-0.348					N/A	N/A
Enteritis	N/A		0.606		-2.636	-2.162	-2.742	-1.546	-1.693	-0.919					-0.004	N/A
Formation of extracellular trap	N/A		N/A		2.572	2.894	N/A	N/A	2.628	3.243					N/A	N/A
Formation of neutrophil extracellular trap	N/A		N/A		2.572	2.748	1.664	N/A	2.628	N/A					1.692	N/A
Left ventricular dysfunction	0.021		0.371		-0.49	-0.707	-2.035	N/A	N/A	0.045					1.116	N/A
Oxidation of fatty acid	0.537		-2.689		N/A	N/A	N/A	N/A	N/A	N/A					1.461	2.229
Binding of endothelial cells	0.386		N/A		1.758	2.709	N/A	2.238	2.061	2.858					1.385	N/A
Degranulation	N/A		N/A		3.069	2.542	1.109	2.137	2.465	2.032					N/A	N/A
Degranulation of cells	N/A		N/A		2.867	2.448	0.953	2.081	2.358	1.924					0.713	N/A
Chemotaxis of macrophages	N/A		N/A		2.099	2.596	N/A	2.504	2.177	2.251					1.709	N/A
Binding of T lymphocytes	N/A		N/A		N/A	3.565	N/A	3.722	3.8	2.243					N/A	N/A
Cell viability of mononuclear leukocytes	N/A		N/A		N/A	2.327	2.424	3.988	2.481	2.096					N/A	N/A
Proliferation of muscle cells	N/A		N/A		3.32	4.498	N/A	N/A	N/A	3.215					N/A	N/A
Cellular infiltration by mononuclear leukocytes	N/A		N/A		1.015	2.567	0.544	1.416	2.364	1.322					2.013	N/A
Internalization of bacteria	N/A		N/A		N/A	2.579	N/A	3.555	2.977	2.764					N/A	1.394
Left ventricular heart disease	-0.335		-0.095		-0.482	-0.44	-2.052	N/A	-0.332	-0.067					1.34	N/A
Abnormality of left ventricle	-0.335		-0.095		-0.482	-0.44	-2.052	N/A	-0.332	-0.067					1.34	N/A
Migration of tumor cell lines	5.702		2.498		N/A	N/A	N/A	N/A	N/A	N/A					0.997	N/A
Size of body	4.114		0.079		N/A	N/A	3.395	N/A	N/A	N/A					1.852	N/A
Activation of neutrophils	N/A		N/A		0.537	2.531	0	1.685	1.138	3.12					N/A	N/A
Cell tethering or rolling of leukocytes	N/A		-1.16		2.311	1.567	0.9	2.498	2.382	1.857					N/A	0.506
Hypertrophy	1.304		N/A		N/A	-0.245	-3.182	N/A	N/A	N/A					0.525	-0.853
Differentiation of phagocytes	N/A		1.712		1.983	2.334	N/A	2.29	2.321	2.509					N/A	N/A
Degranulation of myeloid cells	N/A		N/A		2.928	2.551	0.741	2.279	2.699	1.926					N/A	N/A
Advanced extracranial solid tumor	-0.191		2.118		2.681	2.448	N/A	1.933	1.811	N/A					1.08	N/A
Size of vascular lesion	N/A		0.954		1.257	N/A	N/A	1.573	3.183	2.338					2.422	N/A
Uptake of cells	N/A		N/A		2.247	2.924	N/A	2.774	2.66	2.496					N/A	N/A
Phagocytosis of granulocytes	N/A		N/A		N/A	3.53	N/A	3.533	3.245	2.775					N/A	N/A
Chemotaxis of mononuclear leukocytes	N/A		N/A		0.881	3.179	N/A	3.378	3.219	2.404					N/A	N/A
Cell proliferation of tumor cell lines	6.336		2.102		N/A	N/A	N/A	N/A	N/A	N/A					-0.575	N/A
Growth of bacteria	N/A		N/A		-1.735	N/A	-1.915	-2.465	-2.664	-2.74					N/A	-1.495
Recruitment of T lymphocytes	N/A		1.686		2.142	1.602	N/A	2.829	2.289	2.452					N/A	N/A
Differentiation of macrophages	N/A		2.156		1.72	2.793	N/A	2.142	1.769	2.402					N/A	N/A
Arterial lesion	N/A		0.753		0.964	1.376	0.538	1.382	2.704	1.921					1.78	N/A
Metastasis of cells	4.161		N/A		3.97	N/A	N/A	N/A	N/A	N/A					2.31	N/A
Degranulation of phagocytes	N/A		N/A		2.806	2.589	0.558	2.148	2.779	2.058					N/A	N/A
Activation of lymphocytes	N/A		N/A		3.01	1.595	0.49	2.632	2.157	0.512					N/A	-0.622
Cell movement of PBMCs	N/A		N/A		1.36	2.796	N/A	2.26	2.685	2.254					1.541	N/A
Transport of lipid	0.526		0.574		N/A	N/A	1.562	N/A	1.403	N/A					2.633	2.083
Valvulopathy	N/A		N/A		-2.407	-2.425	N/A	N/A	-0.883	-1.987					1.747	N/A
Microtubule dynamics	3.421		N/A		N/A	N/A	N/A	N/A	N/A	N/A					-1.49	-2.18
Chemotaxis of lymphatic system cells	N/A		N/A		1.252	2.508	N/A	3.483	3.373	2.172					N/A	N/A
T cell response	N/A		N/A		2.299	3.384	N/A	2.181	2.23	2.658					N/A	N/A
Influx of neutrophils	N/A		1.034		2.563	1.29	N/A	1.625	0.84	1.32					N/A	N/A
Cell movement of carcinoma cell lines	5.263		3.394		N/A	N/A	N/A	N/A	N/A	N/A					-0.722	N/A
Cancer	2.354		3.302		N/A	N/A	N/A	N/A	N/A	N/A					2.189	1.283
Hereditary connective tissue disorder	-2.243		-2.425		-3.209	-2.135	N/A	N/A	N/A	N/A					-2.591	N/A
Attachment of blood cells	N/A		N/A		3.13	N/A	1.98	N/A	2.971	2.8					N/A	1.698
Cellular infiltration by lymphocytes	N/A		N/A		0.723	2.664	0.265	1.396	1.822	1.348					1.92	N/A
Non-malignant disorder	-0.099		1.026		-2.819	-2.904	0.191	-1.25	N/A	-1.017					0.29	N/A
Insulin-dependent diabetes mellitus	N/A		0.842		1.342	1.31	1.067	1.44	2.078	0.732					N/A	N/A
Antigen presentation	N/A		1.675		1.195	2.961	N/A	2.158	1.671	2.607					-0.206	N/A
Cell movement of cancer cells	N/A		N/A		2.408	3.226	N/A	1.918	1.983	2.923					N/A	N/A
Apoptosis of leukocytes	N/A		-1.858		-1.199	-0.541	-0.943	0.505	-0.981	0.759					-2.533	-0.496
Dysfunction of heart	0.733		0.122		N/A	-0.16	-2.263	N/A	N/A	0.767					1.041	N/A
Phosphorylation of L-tyrosine	N/A		N/A		3.361	N/A	N/A	3.85	3.411	N/A					N/A	1.698
Shape change of leukocytes	N/A		N/A		2.314	2.517	N/A	2.825	2.043	2.571					N/A	N/A
Release of superoxide	N/A		N/A		N/A	N/A	2	2.625	2.626	2.793					N/A	N/A
Shape change of myeloid cells	N/A		N/A		1.811	2.39	N/A	3.228	2.563	2.266					N/A	N/A
Accumulation of myeloid cells	N/A		1.748		2.062	2.12	-0.706	0.689	1.446	1.981					N/A	N/A
Development of body trunk	1.828		N/A		2.433	2.194	0.55	N/A	N/A	-0.088					1.208	N/A
Cardiac lesion	1.437		1.181		N/A	0.625	-1.613	N/A	N/A	N/A					1.082	N/A
Immediate hypersensitivity	1.765		-0.426		1.334	2.491	N/A	1.456	2.517	1.514					0.714	N/A
Attachment of myeloid cells	N/A		2.2		2.449	2.646	N/A	N/A	2.449	2.449					N/A	N/A
Binding of macrophages	N/A		N/A		1.453	2.605	1.446	1.373	1.586	1.607					N/A	2.079
Attachment of cells	1.473		0.069		3.704	N/A	0.761	N/A	2.378	N/A					2.168	1.591
Development of neurons	3.159		N/A		N/A	N/A	N/A	N/A	N/A	N/A					N/A	N/A
Function of muscle	1.492		N/A		N/A	N/A	1.198	N/A	N/A	N/A					-0.226	0.651
Development of neural cells	3.002		N/A		N/A	N/A	N/A	N/A	N/A	N/A					N/A	N/A
Innate immune response	N/A		N/A		N/A	2.488	0.928	3.147	2.039	2.732					0.745	N/A
Intrinsic cardiomyopathy	-0.765		-1.346		N/A	N/A	-2.038	N/A	N/A	N/A					0.594	-0.062
Adhesion of blood platelets	N/A		N/A		2.447	3.244	N/A	2.667	3.666	N/A					N/A	N/A
Cell spreading	2.79		N/A		3.248	3.704	N/A	2.269	N/A	N/A					N/A	N/A
Activation of lymphatic system cells	N/A		N/A		2.906	1.438	0.395	2.46	1.979	0.378					N/A	-0.802
Gastroenteritis	N/A		0.649		-2.49	-2.241	-2.373	-1.513	-1.82	-0.897					-0.004	N/A
Hematopoiesis of phagocytes	N/A		N/A		2.255	1.768	N/A	2.075	3.089	2.785					N/A	N/A
Proliferation of mononuclear leukocytes	0.21		1.879		1.917	2.101	-0.398	2.942	1.913	-0.027					N/A	-0.566
Abnormal morphology of B lymphocytes	N/A		N/A		N/A	-1.298	N/A	-2.92	-2.216	-1.841					N/A	-1.664
Coagulation of blood	-0.666		N/A		2.52	N/A	N/A	N/A	3.913	3.648					0.852	N/A
Cell-mediated response	N/A		N/A		2.076	2.33	0.803	2.997	1.912	1.771					N/A	N/A
Transport of molecule	1.56		N/A		N/A	N/A	1.406	N/A	N/A	N/A					1.209	2.529
Influx of phagocytes	N/A		1.376		2.751	1.865	1.067	1.935	1.196	1.62					N/A	N/A
Monocytopoiesis	N/A		N/A		2.201	2.018	N/A	1.971	2.625	2.975					N/A	N/A
Differentiation of antigen presenting cells	N/A		N/A		1.665	2.668	N/A	2.028	2.699	2.721					N/A	N/A
Cell death of tumor cell lines	-4.838		-2.046		N/A	N/A	N/A	N/A	N/A	N/A					-0.948	N/A
Vascular lesion	N/A		N/A		1.163	1.554	0.741	1.438	2.742	2.126					1.18	N/A
Proliferation of B lymphocytes	N/A		0.701		1.85	1.825	-1.123	1.415	1.801	0.786					N/A	-0.687
Cell movement of blood cells	2.66		N/A		N/A	N/A	N/A	6.984	N/A	N/A					N/A	N/A
Extravasation of phagocytes	N/A		N/A		2.941	2.236	N/A	N/A	3.25	3.257					N/A	N/A
Cell spreading of blood cells	N/A		N/A		2.16	2.777	0.346	1.949	2.12	2.324					N/A	N/A
Accumulation of macrophages	N/A		1.384		1.705	1.657	-0.699	1.603	1.575	2.125					0.901	N/A
Abnormality of large intestine	N/A		1.403		-1.988	-1.002	N/A	-0.693	-1.036	0.091					0.292	N/A
Adhesion of leukemia cell lines	N/A		1.356		2.543	3.283	N/A	2.222	N/A	2.125					N/A	N/A
Breast or ovarian neoplasm	0.785		1.707		1.956	N/A	N/A	N/A	N/A	N/A					1.178	N/A
Quantity of myeloid cells	-1.1		2.053		0.819	0.329	0.871	1.103	0.565	0.063					-0.335	-0.794
Binding of antigen presenting cells	N/A		N/A		2.146	2.538	1.976	2.04	1.248	1.542					N/A	N/A
Apoptosis of blood cells	N/A		-1.818		-1.21	-0.677	-0.389	0.487	-1.075	0.604					-2.605	-0.196
Familial cardiovascular disease	-1.982		N/A		-2.219	N/A	N/A	N/A	N/A	N/A					N/A	-1.455
Binding of vascular endothelial cells	0.466		N/A		1.576	2.19	N/A	2.543	1.845	N/A					1.258	N/A
Hypertrophy of left ventricle	N/A		N/A		N/A	N/A	-2.595	N/A	N/A	N/A					N/A	N/A
Amyloidosis	-0.701		N/A		-1.067	-1.876	N/A	-2.219	-1.067	-0.943					-1.625	N/A
Activation of lymphoid cells	N/A		N/A		3.098	1.678	0.64	2.71	2.241	0.596					N/A	-0.474
Activation of dendritic cells	N/A		N/A		2.789	2.491	N/A	1.957	1.329	2.846					N/A	N/A
Degranulation of granulocytes	N/A		N/A		2.178	1.97	N/A	2.804	2.203	2.23					N/A	N/A
Phagocytosis of tumor cell lines	N/A		N/A		N/A	3.783	N/A	2.882	2.731	N/A					N/A	1.938
Transmigration of myeloid cells	N/A		N/A		1.77	1.419	0.24	1.614	2.385	2.231					0.718	-0.899
Differentiation of T lymphocytes	N/A		N/A		N/A	2.54	N/A	4.364	2.382	1.043					N/A	N/A
Response of tumor cell lines	N/A		1.19		N/A	N/A	2.466	3.205	2.932	N/A					N/A	1.473
Immune mediated inflammatory disease	-0.365		0.933		-0.135	-0.444	0.774	0.346	0.509	0.034					-1.172	-2.48
Abnormal morphology of lymphocytes	N/A		N/A		N/A	-1.507	-2.395	-2.808	-2.651	-0.116					N/A	N/A
Migration of carcinoma cell lines	5.221		2.94		N/A	N/A	N/A	N/A	N/A	N/A					N/A	N/A
Mammary tumor	0.846		1.462		1.973	N/A	N/A	N/A	N/A	N/A					1.044	N/A
Glomerulonephritis	N/A		-0.881		-1.82	-1.692	N/A	-2.011	-2.249	-2.559					N/A	N/A
Ventricular hypertrophy	N/A		N/A		N/A	N/A	-1.969	N/A	N/A	N/A					N/A	2.395
Cell viability of B lymphocytes	N/A		N/A		N/A	2.943	N/A	2.902	2.269	3.052					N/A	N/A
Benign oral disorder	N/A		N/A		-3.605	-2.491	1.016	-1.938	N/A	-1.229					N/A	N/A
Solid tumor	1.565		3.15		N/A	N/A	N/A	N/A	N/A	N/A					1.894	0.992
Invasion of tumor cell lines	5.443		N/A		N/A	N/A	N/A	N/A	N/A	N/A					1.125	N/A
Quantity of T lymphocytes	N/A		2.064		2.418	1.206	0.527	2.837	1.333	-0.693					N/A	N/A
Resorption of bone	N/A		N/A		2.546	0.183	2.289	1.33	1.275	1.71					0.185	0.583
Binding of bacteria	N/A		N/A		2.775	2.709	1.709	N/A	2.171	N/A					N/A	1.609
Phagocytosis of leukemia cell lines	N/A		N/A		N/A	2.913	1.633	2.382	2.358	N/A					N/A	1.671
Quantity of IgG3	N/A		N/A		N/A	2.876	N/A	1.536	1.69	2.586					N/A	N/A
Dilated cardiomyopathy	-1.136		-1.369		N/A	N/A	-1.756	N/A	N/A	N/A					0.62	-0.392
Inflammation of the large intestine	N/A		1.367		-2.155	-1.438	N/A	-0.802	N/A	-0.29					N/A	N/A
Cell rolling of leukocytes	N/A		-0.612		1.777	1.237	1.149	2.028	1.629	1.271					0.883	0.275
Remodeling of bone	N/A		N/A		2.546	0.246	2.035	1.327	1.275	1.71					0.185	0.583
Shape change of phagocytes	N/A		N/A		1.437	2.331	N/A	2.377	2.345	2.354					N/A	N/A
Maturation of dendritic cells	N/A		N/A		2.248	2.247	0.958	1.967	1.027	1.938					N/A	0.452
Non-traumatic arthropathy	-2.027		0.8		-1.635	-0.043	-1.19	0.588	-0.664	1.129					-0.341	-0.159
Development of endothelial tissue	2.971		N/A		1.107	2.492	N/A	N/A	2.126	1.677					0.279	0.16
Engulfment of bacteria	N/A		N/A		3.809	2.658	N/A	N/A	N/A	3.028					N/A	1.311
Lower respiratory tract disorder	N/A		N/A		-0.187	1.294	N/A	1.304	1.246	1.178					-1.215	-0.054
Influx of leukocytes	N/A		1.294		2.762	1.618	N/A	1.626	0.936	0.947					N/A	N/A
Growth of solid tumor	2.486		2.624		1.795	N/A	N/A	N/A	N/A	N/A					N/A	N/A
Invasive tumor	4.188		N/A		N/A	N/A	N/A	3.875	N/A	N/A					N/A	N/A
Contractility of cardiac muscle	0.415		N/A		N/A	N/A	1.876	N/A	N/A	N/A					N/A	1.323
Recruitment of natural killer cells	N/A		N/A		N/A	2.97	N/A	2.55	2.646	2.55					N/A	N/A
Clearance of cells	N/A		N/A		N/A	2.061	1.876	2.68	N/A	2.38					N/A	N/A
Retinal vasculopathy	N/A		1.432		1.431	1.271	N/A	1.11	1.312	1.252					0.332	1.732
Emigration of phagocytes	N/A		N/A		1.782	2.203	N/A	2	N/A	2.975					1.698	N/A
Fibrosis	0.593		0.371		-0.215	0.229	-0.92	1.035	0.054	-0.424					-0.536	N/A
Cell movement of peripheral blood leukocytes	N/A		N/A		1.846	3.119	N/A	N/A	3.034	2.627					N/A	N/A
Accumulation of antigen presenting cells	N/A		1.152		1.549	1.277	-0.942	1.554	1.358	1.761					0.961	N/A
Quantity of bone cells	N/A		1.269		2.703	1.729	N/A	1.365	N/A	2.411					1.068	N/A
Interaction of antigen presenting cells	N/A		N/A		2.345	2.848	N/A	2.363	1.41	1.571					N/A	N/A
Transmigration of granulocytes	N/A		N/A		2.1	1.539	N/A	1.869	2.934	2.083					N/A	N/A
Fibrosis of heart	1.619		1.257		N/A	N/A	-0.873	N/A	N/A	N/A					0.851	N/A
Reduced kidney function	-2.766		1.383		-0.453	N/A	N/A	N/A	N/A	N/A					-0.087	N/A
Cell movement of leukocyte cell lines	N/A		1.999		0.097	1.321	0.732	2.367	2.356	1.566					N/A	N/A
Accumulation of phagocytes	N/A		1.553		1.194	1.725	-0.755	1.171	1.238	1.617					1.183	N/A
Maturation of phagocytes	N/A		N/A		2.088	2.567	0.565	1.997	0.941	2.236					N/A	N/A
Quantity of osteoclasts	N/A		0.854		1.743	1.113	-0.14	0.76	2.684	1.872					1.209	N/A
Formation of vascular lesion	N/A		0.937		2.076	0.655	0.818	1.526	2.769	0.886					-0.698	N/A
Homing of lymphocytes	N/A		N/A		1.545	2.85	N/A	3.49	N/A	2.482					N/A	N/A
Growth of neurites	3.125		2.302		N/A	N/A	N/A	N/A	N/A	N/A					N/A	N/A
Secretion of molecule	0.322		N/A		N/A	3.406	N/A	1.914	N/A	N/A					1.126	1.901
Flux of inorganic cation	N/A		N/A		N/A	N/A	0.548	3.006	2.952	N/A					N/A	1.483
Deterioration of connective tissue	N/A		N/A		1.01	1.953	N/A	1.949	1.905	3.428					N/A	N/A
Acute respiratory disorder	N/A		1.586		1.117	2.668	N/A	1.019	0.798	2.078					N/A	N/A
Recruitment of eosinophils	N/A		N/A		2.527	N/A	N/A	2.17	3.003	2.528					N/A	N/A
Extrahepatic metastasis	N/A		2.413		2.827	N/A	N/A	N/A	1.684	N/A					1.571	N/A
Binding of leukemia cell lines	1.689		1.536		N/A	2.76	N/A	2.324	N/A	1.254					0.652	N/A
Inflammation of airway	3.073		N/A		0.81	1.107	N/A	0.836	2.526	0.916					-0.015	0.498
Quantity of dendritic cells	N/A		N/A		0.398	0.045	0.271	1.634	1.821	0.936					N/A	N/A
Hepatic steatosis	2.707		1.035		N/A	0.328	N/A	N/A	N/A	N/A					-1.075	-1.571
Organization of cytoskeleton	3.12		N/A		N/A	N/A	N/A	N/A	N/A	N/A					N/A	-2.191
Cell viability of lymphocytes	N/A		N/A		N/A	2.187	2.25	3.758	N/A	1.952					N/A	N/A
Cellular infiltration by inflammatory leukocytes	N/A		N/A		1.286	2.61	N/A	1.481	1.591	3.159					N/A	N/A
Cell movement of smooth muscle cells	1.363		N/A		1.75	3.578	N/A	N/A	N/A	N/A					N/A	N/A
Beta-oxidation of fatty acid	0.522		-1.929		N/A	N/A	N/A	N/A	N/A	N/A					1.177	1.621
Contraction of heart	-0.638		N/A		N/A	-2.499	2.266	N/A	N/A	N/A					1.268	N/A
Myocardial dysfunction	-0.715		N/A		-0.252	-0.161	-1.445	N/A	N/A	0.734					0.625	N/A
Cell movement of eosinophils	N/A		N/A		2.394	1.522	1.414	1.151	1.717	1.838					N/A	N/A
Atopy	N/A		N/A		1.334	2.491	N/A	1.456	2.517	1.514					0.714	N/A
Lymphocyte homeostasis	N/A		N/A		N/A	2.537	N/A	4.616	2.827	0.022					N/A	N/A
Homeostasis of mononuclear leukocytes	N/A		N/A		N/A	2.537	N/A	4.616	2.827	0.022					N/A	N/A
Quantity of neutrophils	N/A		1.662		-0.574	-0.946	0.407	-0.171	-0.867	-1.699					-1.181	N/A
Binding of lymphoma cell lines	N/A		N/A		2.572	2.431	N/A	N/A	N/A	2.445					2.542	N/A
Engulfment of granulocytes	N/A		N/A		N/A	3.668	N/A	N/A	3.376	2.944					N/A	N/A
Quantity of granulocytes	N/A		1.122		-0.179	-1.363	0.601	-0.533	-0.672	-1.386					-1.492	N/A
Colitis	N/A		1.466		-1.696	-0.902	N/A	-0.504	-0.567	0.093					0.268	N/A
Atrial cardiopathy	-0.816		N/A		N/A	N/A	N/A	N/A	N/A	N/A					1.97	N/A
Apoptosis of tumor cell lines	-4.196		-2.027		N/A	N/A	N/A	N/A	N/A	N/A					-1.027	N/A
Cell movement of bone marrow-derived macrophages	N/A		N/A		N/A	2.314	N/A	3.239	1.573	2.783					N/A	N/A
Metabolism of proteoglycan	N/A		N/A		2.607	1.947	N/A	N/A	2.599	2.754					N/A	N/A
Quantity of connective tissue cells	N/A		1.616		2.025	1.556	N/A	1.435	N/A	2.807					0.462	N/A
Neovascularization of choroid	N/A		1.287		1.726	0.728	N/A	1.192	1.105	0.754					0.412	N/A
Degranulation of leukocytes	N/A		N/A		2.378	1.81	0.538	1.584	1.948	1.372					0.26	N/A
Chemotaxis of blood cells	N/A		N/A		N/A	4.187	N/A	5.702	N/A	N/A					N/A	N/A
Function of cardiac muscle	0.158		N/A		N/A	N/A	1.468	N/A	N/A	N/A					N/A	1.531
Differentiation of B lymphocytes	N/A		N/A		N/A	1.869	N/A	2.57	2.938	1.29					N/A	N/A
Cell proliferation of leukocyte cell lines	N/A		N/A		N/A	2.959	1.99	N/A	2.536	1.651					0.692	N/A
Muscle weakness	-2.846		N/A		N/A	N/A	-2.36	N/A	N/A	N/A					N/A	-0.113
Transmigration of T lymphocytes	N/A		N/A		N/A	3.124	N/A	3.42	3.264	N/A					N/A	N/A
Formation of actin filaments	2.531		2.226		2.683	N/A	N/A	N/A	N/A	N/A					1.514	N/A
Infarction	-1.074		1.612		-0.426	0.317	-0.438	2.019	1.628	0.071					1.01	N/A
Degranulation of mast cells	N/A		N/A		2.245	1.965	0.368	1.567	2.158	1.217					0.276	N/A
Transmigration of neutrophils	N/A		N/A		1.697	1.663	N/A	1.687	2.782	1.955					N/A	N/A
Attachment of leukocytes	N/A		N/A		3.13	N/A	1.98	N/A	2.971	N/A					N/A	1.698
Abnormal morphology of immune system	N/A		1.234		N/A	-1.378	N/A	-2.222	-2.653	-0.348					N/A	N/A
T cell development	N/A		N/A		N/A	2.463	N/A	4.409	2.836	-0.06					N/A	N/A
Accumulation of leukocytes	N/A		1.576		1.439	0.975	-0.158	0.503	1.243	0.426					N/A	-0.965
Interaction of blood cells	N/A		4.335		N/A	N/A	N/A	N/A	N/A	4.449					N/A	N/A
Abnormal morphology of muscle	2.538		N/A		N/A	N/A	-0.559	N/A	N/A	N/A					1.661	-0.492
Mobilization of blood cells	N/A		N/A		2.365	2.138	N/A	N/A	1.714	1.726					N/A	N/A
Quantity of hematopoietic progenitor cells	N/A		0.729		1.034	-1.379	N/A	1.449	-1.613	-3.477					N/A	N/A
Proliferation of antigen presenting cells	N/A		N/A		1.25	2.496	N/A	1.369	2.258	2.307					N/A	N/A
Infection of cells	4.572		0.7		N/A	N/A	N/A	N/A	N/A	N/A					-1.459	N/A
Development of progenitor cells	N/A		N/A		N/A	3.027	N/A	2.691	2.65	1.269					N/A	N/A
Quantity of B lymphocytes	N/A		2.455		-0.327	0.049	-0.762	0.647	0.54	-1.171					-1.021	-0.254
Abnormal morphology of abdomen	-0.658		-0.417		-2.471	-0.341	N/A	-0.663	-0.919	-0.275					N/A	N/A
Progressive neurological disorder	-1.415		-0.564		N/A	-1.109	N/A	0.894	N/A	-0.625					-0.608	N/A
Export of molecule	-0.629		1.995		N/A	N/A	0.786	N/A	N/A	N/A					N/A	2.792
Interaction of leukocytes	N/A		4.176		N/A	N/A	N/A	N/A	N/A	4.158					N/A	N/A
Seizures	N/A		-0.659		N/A	N/A	N/A	N/A	N/A	N/A					N/A	N/A
Quantity of IgG	N/A		N/A		1.036	1.464	-0.227	0.428	1.664	1.28					N/A	-1.083
Migration of connective tissue cells	3.053		2.297		2.562	N/A	N/A	N/A	N/A	N/A					N/A	N/A
Generation of progenitor cells	N/A		N/A		N/A	2.907	N/A	2.892	2.46	1.269					N/A	N/A
Removal of cells	N/A		N/A		N/A	2.235	1.876	2.845	N/A	2.562					N/A	N/A
Trafficking of cells	N/A		N/A		N/A	2.926	N/A	2.937	N/A	3.649					N/A	N/A
Mediastinal lesion	1.321		1.128		N/A	0.346	-1.613	N/A	N/A	N/A					1.204	N/A
Development of phagocytes	N/A		N/A		N/A	1.822	N/A	2.575	2.733	2.378					N/A	N/A
Fibrogenesis	2.18		N/A		2.714	N/A	2.06	N/A	N/A	N/A					0.172	N/A
Accumulation of cells	N/A		1.673		1.274	1.868	0.372	0.744	1.495	1.099					N/A	-0.943
Cell proliferation of T lymphocytes	N/A		1.273		1.127	1.888	0.724	2.574	1.577	0.012					N/A	0.284
Cell spreading of leukocytes	N/A		N/A		1.748	2.197	0	2.135	1.32	2.043					N/A	N/A
Migration of bone marrow-derived macrophages	N/A		N/A		N/A	1.892	N/A	2.753	1.48	2.389					N/A	0.928
Allergy	N/A		0.689		1.213	2.385	N/A	1.226	2.096	1.784					0.047	N/A
Activation of T lymphocytes	N/A		N/A		2.627	1.415	N/A	2.408	2.318	0.652					N/A	N/A
Survival of organism	-0.734		-0.191		-0.769	-1.359	0.66	-0.926	-0.158	-0.986					-1.273	N/A
Concentration of lipid	2.006		2.176		N/A	0.284	-0.015	0.868	N/A	0.343					0.067	-0.393
Metastasis of tumor cell lines	4.457		N/A		N/A	N/A	N/A	N/A	N/A	N/A					2.311	N/A
Anaphylaxis	N/A		N/A		N/A	2.742	N/A	2.299	2.723	1.598					N/A	N/A
Extrapulmonary secondary neoplasm	N/A		N/A		1.673	2.178	N/A	N/A	N/A	N/A					2.121	N/A
Trafficking of leukocytes	N/A		N/A		N/A	2.913	N/A	2.922	N/A	3.51					N/A	N/A
Production of superoxide	N/A		N/A		N/A	N/A	1.843	1.877	2.29	3.031					N/A	-0.296
Visceral metastasis	N/A		1.554		2.781	2.857	N/A	N/A	N/A	N/A					1.305	N/A
Sepsis	N/A		-0.362		-0.735	1.928	-2.882	-0.451	-1.292	0.665					N/A	N/A
Cerebrovascular dysfunction	N/A		N/A		-1.684	-1.126	1.147	N/A	0.954	-0.051					N/A	N/A
Neoplasia of tumor cell lines	4.193		N/A		N/A	N/A	N/A	N/A	N/A	N/A					1.542	N/A
Maturation of cells	N/A		N/A		N/A	2.938	N/A	3.145	2.008	1.1					N/A	N/A
Systemic inflammatory response syndrome and/or sepsis	N/A		-0.362		-0.904	1.758	-2.882	-0.605	-1.292	0.672					N/A	N/A
Growth of connective tissue	2.046		N/A		2.556	1.435	N/A	2.119	0.383	0.6					-0.027	N/A
Proliferation of myeloid cells	N/A		0.388		0.989	1.662	N/A	1.6	2.502	2.013					N/A	N/A
Quantity of carbohydrate	0.311		-1.06		N/A	-0.339	1.939	N/A	N/A	N/A					1.456	N/A
Respiratory burst of phagocytes	N/A		N/A		1.536	1.768	N/A	1.572	1.826	1.972					N/A	0.444
Quantity of progenitor cells	N/A		0.695		0.882	-1.107	N/A	1.326	-1.721	-3.382					N/A	N/A
Homing of T lymphocytes	N/A		N/A		1.349	2.547	N/A	3.138	N/A	2.073					N/A	N/A
Organization of cytoplasm	3.103		N/A		N/A	N/A	N/A	N/A	N/A	N/A					-1.19	-2.191
Cell spreading of neutrophils	N/A		N/A		1.912	N/A	N/A	2.36	1.912	1.912					N/A	1
Inflammation of liver	N/A		1.703		-0.814	-0.324	-0.858	0.017	-1.06	-0.329					-0.462	-1.893
Necrosis of muscle	0.531		0.101		N/A	N/A	-1.345	N/A	N/A	N/A					-1.046	N/A
Delayed hypersensitive reaction	N/A		0.797		N/A	1.785	N/A	2.498	2.089	1.895					N/A	N/A
Non-hematological solid tumor	2.027		1.581		N/A	N/A	N/A	N/A	N/A	N/A					2.432	0.774
Respiratory burst of myeloid cells	N/A		N/A		1.332	1.768	N/A	1.572	1.581	1.986					N/A	0.795
Engulfment of tumor cell lines	2.254		N/A		N/A	N/A	N/A	3.117	2.331	N/A					N/A	1.331
Invasion of blood cells	N/A		N/A		2.003	N/A	N/A	2.578	1.795	2.606					N/A	N/A
Accumulation of granulocytes	N/A		2.702		0.745	1.671	-1.009	0.055	0.399	0.893					N/A	N/A
Release of lipid	N/A		0.716		N/A	3.339	N/A	2.181	1.611	N/A					N/A	N/A
Cell movement of mast cells	N/A		2.305		N/A	N/A	N/A	3.08	2.503	N/A					1.038	N/A
Extracranial solid tumor	0.557		2.885		N/A	N/A	N/A	N/A	N/A	N/A					1.417	1.355
Epithelial neoplasm	2.24		1.666		N/A	N/A	N/A	N/A	N/A	N/A					2.418	0.678
Quantity of steroid	0.646		0.733		N/A	1.364	N/A	N/A	N/A	N/A					-1.927	-1.217
Mobilization of cells	N/A		N/A		2.313	2.116	N/A	N/A	1.704	2.035					N/A	N/A
Extrapancreatic malignant tumor	1.799		2.492		N/A	N/A	N/A	N/A	N/A	N/A					2.563	0.527
Development of epithelial tissue	2.801		N/A		1.009	2.154	N/A	N/A	1.965	N/A					N/A	-0.105
Congenital heart disease	N/A		N/A		N/A	N/A	N/A	N/A	N/A	N/A					0.795	N/A
Inflammation of respiratory system component	-1.055		N/A		-0.224	0.226	-0.895	-0.926	0.609	-0.21					-1.809	-1.306
Maturation of blood cells	N/A		N/A		3.346	N/A	N/A	3.199	2.184	N/A					N/A	N/A
Damage of bone	N/A		N/A		1.415	1.809	N/A	N/A	2.011	3.486					N/A	N/A
Phosphorylation of protein	N/A		N/A		2.946	N/A	N/A	N/A	2.736	2.348					N/A	N/A
Quantity of B-1 lymphocytes	N/A		N/A		1.927	1.282	1.169	1.478	1.231	1.24					N/A	N/A
Differentiation of myeloid leukocytes	N/A		N/A		1.668	2.075	N/A	1.975	1.359	1.631					N/A	N/A
Cell movement of endothelial cells	2.601		N/A		1.547	1.755	N/A	N/A	N/A	0.73					0.626	N/A
Quantity of lymphoid tissue	N/A		2.971		1.083	0.335	N/A	1.479	1.308	-1.511					N/A	N/A
Damage of genitourinary system	N/A		N/A		N/A	2.866	N/A	N/A	3.234	2.382					N/A	N/A
M2 polarization	N/A		N/A		N/A	N/A	1.526	N/A	3.422	N/A					2.608	1.089
Cell movement of connective tissue cells	3.327		N/A		3.623	N/A	N/A	N/A	N/A	N/A					N/A	N/A
Nonhematologic malignant neoplasm	1.846		1.702		N/A	N/A	N/A	N/A	N/A	N/A					2.33	0.681
Non-melanoma solid tumor	1.764		1.978		N/A	N/A	N/A	N/A	N/A	N/A					2.732	0.505
Stimulation of blood cells	N/A		N/A		2.084	2.245	N/A	2.366	N/A	1.896					N/A	N/A
Tumorigenesis of tissue	2.152		1.868		N/A	N/A	N/A	N/A	N/A	N/A					2.284	0.702
Shape change of granulocytes	N/A		N/A		N/A	1.816	N/A	2.736	2.157	1.854					N/A	N/A
Abnormality of skin morphology	-1.108		-0.365		1.723	1.689	N/A	0.606	1.461	1.437					-0.168	N/A
Congestive heart failure	N/A		N/A		N/A	N/A	-2.433	N/A	N/A	N/A					N/A	N/A
Cell death of macrophages	N/A		-0.492		0.82	1.533	0.107	1.771	-1.169	0.944					-1.312	-0.393
Binding of eosinophils	N/A		2.596		1.408	N/A	N/A	1.89	2.646	N/A					N/A	N/A
Assembly of cells	2.87		N/A		0.824	N/A	0.624	N/A	N/A	1.446					N/A	0.026
Synthesis of prostaglandin	N/A		N/A		2.495	3.131	N/A	1.168	1.725	N/A					N/A	N/A
Growth of vessel	N/A		N/A		1.046	2.138	N/A	1.794	1.004	1.863					-0.391	N/A
Ventricular dysfunction	-0.436		0.263		N/A	-0.655	N/A	N/A	N/A	0.19					0.835	N/A
Chronic inflammatory disorder	-0.574		-0.913		-1.208	-1.591	N/A	-1.181	-1.111	-0.151					-0.944	N/A
Liver lesion	1.015		0.551		N/A	N/A	N/A	N/A	N/A	N/A					N/A	-1.94
Activation of fibroblasts	N/A		N/A		1.861	2.303	N/A	1.418	N/A	2.897					N/A	N/A
Maturation of mononuclear leukocytes	N/A		N/A		N/A	2.53	N/A	3.043	2.214	0.682					N/A	N/A
Antiviral response	N/A		N/A		N/A	N/A	N/A	3.884	2.578	2.003					N/A	N/A
Experimentally-induced arthritis	N/A		1.747		0.513	0.947	0.16	1.681	-0.881	0.369					-0.1	1.498
Metabolism of carbohydrate	1.876		2.548		N/A	2.194	N/A	N/A	N/A	N/A					0.861	0.961
Apoptosis of phagocytes	N/A		-1.676		-0.63	0.085	-0.796	1.329	-0.902	0.334					-0.857	-0.373
Activation of astrocytes	N/A		-0.18		2.031	N/A	N/A	2.164	N/A	2.287					1.768	N/A
Influx of granulocytes	N/A		N/A		2.75	1.074	N/A	1.376	N/A	1.062					N/A	N/A
Phagocytosis of red blood cells	N/A		N/A		N/A	N/A	N/A	2.874	2.588	N/A					N/A	2.948
Contractility of skeletal muscle	N/A		N/A		N/A	N/A	2.967	N/A	N/A	N/A					N/A	N/A
Retention of cells	N/A		N/A		2.138	1.99	N/A	1.598	2.18	N/A					0.456	N/A
Stimulation of leukocytes	N/A		N/A		1.888	2.298	N/A	2.229	N/A	1.946					N/A	N/A
Hemorrhagic disease	1.158		N/A		-1.507	N/A	-0.552	-1.529	-0.744	-1.419					N/A	N/A
Uptake of lipid	N/A		-1.537		N/A	N/A	0.994	N/A	N/A	N/A					2.621	1.162
Outgrowth of cells	2.538		N/A		N/A	N/A	N/A	N/A	N/A	N/A					0.479	N/A
Maturation of lymphocytes	N/A		N/A		N/A	2.53	N/A	3.043	2.214	0.54					N/A	N/A
Influx of Ca2+	N/A		N/A		N/A	N/A	N/A	1.499	2.463	1.762					N/A	N/A
Extravasation of granulocytes	N/A		N/A		2.941	2.236	N/A	N/A	N/A	3.105					N/A	N/A
Proliferation of neural cells	3.346		2.542		N/A	N/A	N/A	N/A	N/A	N/A					N/A	N/A
Necrosis of epithelial tissue	-3.084		-0.438		N/A	1.765	N/A	1.463	N/A	N/A					-1.512	N/A
Death of embryo	-5.346		N/A		N/A	N/A	N/A	N/A	N/A	N/A					N/A	N/A
Efflux of cholesterol	N/A		0.912		N/A	N/A	0.211	N/A	-0.717	0.364					1.776	1.542
Liver tumor	1.193		2.335		N/A	N/A	N/A	N/A	N/A	N/A					N/A	-1.111
Cardiac contractility	-0.124		N/A		N/A	N/A	1.077	N/A	N/A	N/A					-0.776	1.756
Endothelial cell development	N/A		N/A		0.824	2.383	N/A	N/A	1.971	1.446					0.304	0.026
Abnormal morphology of lymphoid organ	N/A		-0.307		-0.472	-0.346	-0.788	-1.165	-1.997	-0.759					N/A	-1.27
Cell death of myeloid cells	N/A		-1.401		-0.056	0.939	-0.137	1.785	-0.942	1.146					-1.247	0.542
Lymphopenia	N/A		N/A		N/A	N/A	N/A	-3.235	-2.514	0.442					N/A	N/A
Renal impairment	N/A		1.383		-0.926	N/A	-0.186	N/A	N/A	0.105					N/A	N/A
Dilated or arrhythmogenic cardiomyopathy	-1.284		N/A		N/A	N/A	-1.756	N/A	N/A	N/A					N/A	N/A
Invasion of myeloid cells	N/A		N/A		1.744	N/A	N/A	2.157	1.51	2.727					N/A	N/A
Release of eicosanoid	N/A		N/A		1.562	N/A	N/A	2.621	1.739	2.213					N/A	N/A
Neuromuscular disease	-1.161		0.106		0.647	0.192	N/A	1.868	N/A	N/A					N/A	0.581
Efflux of lipid	N/A		1.126		N/A	N/A	0.381	N/A	-0.527	0.74					1.256	1.491
Congenital anomaly of cardiovascular system	N/A		N/A		N/A	N/A	N/A	N/A	N/A	N/A					N/A	N/A
Abdominal neoplasm	1.516		2.514		N/A	N/A	N/A	N/A	N/A	N/A					1.272	0.75
Cell spreading of myeloid cells	N/A		N/A		2.157	2.345	1	2.563	N/A	N/A					N/A	N/A
Differentiation of helper T lymphocytes	N/A		N/A		N/A	2.103	N/A	3	1.416	1.543					N/A	N/A
Lung lesion	-1.144		N/A		1.001	1.125	N/A	0.569	0.647	0.471					N/A	N/A
Malignant solid tumor	1.32		2.307		N/A	N/A	N/A	N/A	N/A	N/A					2.539	0.093
Insulin resistance	0.957		1.92		N/A	1.066	N/A	N/A	N/A	N/A					0.003	N/A
Invasion of tumor	N/A		N/A		N/A	3.469	N/A	N/A	2.052	2.501					N/A	N/A
Complement activation	N/A		0.686		2.195	N/A	N/A	N/A	2.406	N/A					N/A	N/A
Cell movement of lymphoma cell lines	N/A		N/A		N/A	N/A	N/A	2.903	2.364	2.74					N/A	N/A
Dysmyelination	-1.624		2.699		N/A	0.127	N/A	0.371	N/A	0.597					-0.812	N/A
Aggregation of myeloid cells	N/A		N/A		2.608	2.952	N/A	N/A	2.213	N/A					N/A	N/A
Trafficking of phagocytes	N/A		N/A		N/A	N/A	N/A	2.789	2.391	2.764					N/A	N/A
Replication of virus	4.184		N/A		N/A	N/A	N/A	-1.11	N/A	N/A					-2.033	N/A
Damage of cartilage tissue	N/A		N/A		0.848	1.668	N/A	1.477	1.595	2.337					N/A	N/A
Heart rate	-0.676		N/A		N/A	N/A	2.736	N/A	N/A	N/A					-0.573	N/A
Non rhabdoid tumor	1.877		1.92		N/A	N/A	N/A	N/A	N/A	N/A					1.336	0.892
Shock Response	N/A		N/A		N/A	3.423	N/A	1.455	N/A	3.026					N/A	N/A
Replication of RNA virus	4.095		N/A		N/A	N/A	N/A	-1.343	N/A	N/A					-1.848	N/A
Abnormal morphology of cardiomyocytes	2.455		N/A		N/A	N/A	1.29	N/A	N/A	N/A					1.084	N/A
Apoptosis of myeloid cells	N/A		-1.986		-0.738	-0.517	-0.733	1.027	-1.335	0.302					-1.196	0.036
Chemotaxis of tumor cell lines	N/A		N/A		N/A	3.78	N/A	N/A	2.112	1.972					N/A	N/A
Cell proliferation of fibroblasts	2.874		2.67		1.826	N/A	N/A	N/A	N/A	N/A					-0.481	N/A
Size of lesion	N/A		1.467		0.835	0.061	N/A	1.633	1.738	-0.188					1.284	N/A
Cell death of phagocytes	N/A		-1.167		-0.011	1.315	-0.508	1.86	-0.749	1.076					-1.116	0.04
Neuritogenesis	2.995		N/A		N/A	N/A	N/A	N/A	N/A	N/A					N/A	N/A
Morphogenesis of neurons	2.995		N/A		N/A	N/A	N/A	N/A	N/A	N/A					N/A	N/A
Degranulation of neutrophils	N/A		N/A		N/A	N/A	N/A	2.425	2.621	2.767					N/A	N/A
Cell death of muscle cells	0.958		-0.186		N/A	N/A	-1.206	N/A	N/A	N/A					-0.878	N/A
Inflammation of nervous system	N/A		2.023		1.111	0.866	N/A	0.865	0.631	1.509					0.469	-0.279
Interaction of leukemia cell lines	N/A		N/A		N/A	2.711	0.491	2.275	N/A	1.194					1.08	N/A
Atherogenesis	N/A		N/A		2.173	0.294	0.415	1.4	2.006	0.097					0.35	N/A
Abdominal carcinoma	2.015		1.808		N/A	N/A	N/A	N/A	N/A	N/A					0.635	N/A
Concentration of fatty acid	0.486		2.224		N/A	-0.249	0.829	N/A	N/A	N/A					1.025	-0.546
Accumulation of blood cells	N/A		1.515		1.595	1.094	0.014	0.345	1.246	0.623					N/A	-1.269
Degradation of connective tissue	N/A		N/A		0.843	1.78	N/A	1.442	1.343	2.279					N/A	N/A
Infection by Bacilli	N/A		-1.422		-0.452	-1.139	N/A	-1.89	-1.332	-0.732					N/A	N/A
Hereditary myopathy	-2.456		0.219		N/A	N/A	N/A	N/A	N/A	N/A					N/A	N/A
Encephalitis	N/A		1.891		0.681	0.69	1.356	1.002	0.14	1.101					0.189	-0.568
Carcinoma	1.758		1.53		N/A	N/A	N/A	N/A	N/A	N/A					2.354	0.481
Immune response of dendritic cells	N/A		N/A		1.299	N/A	N/A	1.287	2.401	2.596					N/A	N/A
Cell rolling of phagocytes	N/A		N/A		N/A	1.475	N/A	1.953	2.387	1.763					N/A	N/A
Adaptive immune response	N/A		N/A		N/A	N/A	N/A	1.937	1.744	2.554					N/A	N/A
Blood pressure	N/A		N/A		N/A	N/A	1.976	N/A	N/A	N/A					-1.215	-0.951
Quantity of regulatory T lymphocytes	N/A		N/A		N/A	1.832	N/A	2.522	2.034	1.151					N/A	N/A
Tubulation of cells	N/A		N/A		0.745	2.002	N/A	N/A	N/A	N/A					-0.214	1.888
Digestive organ tumor	2.042		2.87		N/A	N/A	N/A	N/A	N/A	N/A					1.44	N/A
Cell movement of vascular smooth muscle cells	N/A		3.194		0.992	2.518	N/A	N/A	N/A	N/A					N/A	N/A
Concentration of D-glucose	-0.664		-2.143		N/A	-1.43	N/A	N/A	N/A	N/A					0.801	1.28
Disorder of blood pressure	0.463		N/A		1.023	1.568	N/A	N/A	N/A	N/A					N/A	N/A
Release of fatty acid	N/A		0.869		N/A	2.839	N/A	2.343	1.388	N/A					N/A	N/A
Failure of kidney	N/A		1.383		N/A	N/A	-0.186	-0.476	N/A	N/A					N/A	N/A
Abnormal morphology of nervous system	-3.296		N/A		N/A	N/A	N/A	N/A	N/A	N/A					N/A	N/A
Multiple cancers	0.801		0.843		N/A	N/A	N/A	N/A	N/A	N/A					0.447	N/A
Transport of protein	2.177		1.48		N/A	N/A	N/A	N/A	N/A	N/A					-1.633	N/A
Cholesterol transport	N/A		0.889		N/A	N/A	0.404	N/A	-0.235	0.65					1.903	1.561
Oxidation of long chain fatty acid	N/A		-2.158		N/A	N/A	N/A	N/A	N/A	N/A					0.394	0.619
Cell viability of mast cells	N/A		N/A		1.223	N/A	N/A	2.164	1.782	2.164					N/A	N/A
Cell death of antigen presenting cells	N/A		-0.472		0.487	1.583	-0.441	1.864	-0.968	0.945					N/A	-0.551
Catabolism of proteoglycan	N/A		N/A		N/A	1.947	N/A	N/A	2.599	2.754					N/A	N/A
Transport of carboxylic acid	N/A		N/A		N/A	N/A	N/A	N/A	N/A	N/A					1.909	1.431
Muscle contraction	1.566		N/A		N/A	N/A	1.294	N/A	N/A	N/A					N/A	0.096
Cell death of breast cancer cell lines	-2.168		-2.599		N/A	N/A	N/A	N/A	N/A	N/A					-0.576	N/A
Cell death of epithelial cells	-3.378		-0.288		N/A	1.745	N/A	N/A	N/A	N/A					-1.823	N/A
Endotoxin shock response	N/A		N/A		N/A	3.175	N/A	1.487	N/A	2.572					N/A	N/A
Quantity of mast cells	N/A		N/A		N/A	2.358	N/A	1.825	1.215	1.824					N/A	N/A
Catabolism of carbohydrate	N/A		N/A		N/A	2.166	0.333	N/A	3.096	N/A					N/A	1.601
T cell homeostasis	N/A		N/A		N/A	2.521	N/A	4.617	N/A	0.053					N/A	N/A
Coagulation	N/A		N/A		N/A	N/A	N/A	N/A	3.772	3.417					N/A	N/A
Expansion of leukocytes	N/A		N/A		0.683	0.487	-1.51	0.169	0.526	-0.459					N/A	-1.501
Proliferation of neuronal cells	2.816		N/A		N/A	N/A	N/A	N/A	N/A	N/A					N/A	N/A
Orientation of cells	N/A		2.344		N/A	2.752	N/A	N/A	N/A	N/A					N/A	2.063
Retention of leukocytes	N/A		N/A		1.633	1.75	N/A	1.063	1.709	N/A					1	N/A
Nephritis	N/A		0.13		-1.389	-0.98	N/A	-0.606	-1.916	-2.13					N/A	N/A
Edema	N/A		N/A		-2.458	-2.146	N/A	N/A	N/A	N/A					N/A	N/A
Function of leukocytes	N/A		2.228		1.306	0.572	0.927	0.98	-0.051	-0.308					0.518	0.246
Development of antigen presenting cells	N/A		N/A		N/A	1.46	N/A	1.848	2.176	1.633					N/A	N/A
Attachment of phagocytes	N/A		2.2		2.449	N/A	N/A	N/A	2.449	N/A					N/A	N/A
Size of infarct	N/A		1.172		-0.361	-0.225	-1.091	N/A	0.629	-1.108					0.732	N/A
Digestive system cancer	2.229		1.964		N/A	N/A	N/A	N/A	N/A	N/A					1.287	N/A
Formation of filaments	2.599		2.296		N/A	N/A	N/A	N/A	N/A	N/A					0.571	N/A
Function of blood cells	N/A		2.415		1.306	0.773	0.492	0.98	0.245	-0.086					0.518	0.246
Outgrowth of neurites	N/A		2.414		N/A	N/A	N/A	N/A	N/A	N/A					N/A	N/A
Quantity of monosaccharide	-0.022		-2.412		N/A	-1.275	N/A	N/A	N/A	N/A					1.015	1.579
Weight loss	-2.02		N/A		N/A	-1.913	N/A	N/A	N/A	-1.318					N/A	N/A
Aciduria	1.969		2.425		N/A	N/A	N/A	N/A	N/A	N/A					-0.6	-2
Dystrophy of muscle	-2.601		0.247		N/A	N/A	N/A	N/A	N/A	N/A					N/A	N/A
Killing of bacteria	N/A		N/A		N/A	2.284	2.216	N/A	N/A	2.485					N/A	N/A
Response of liver	N/A		1.335		-0.485	-0.341	-1.055	-0.121	-0.68	-0.293					-0.814	N/A
Quantity of thymocytes	N/A		N/A		N/A	0.615	1.896	2.502	N/A	-1.953					N/A	N/A
Hypertension	0.208		N/A		1.002	0.893	N/A	N/A	N/A	N/A					N/A	N/A
Respiratory burst of neutrophils	N/A		N/A		1.308	1.609	N/A	0.973	1.38	1.609					N/A	0.076
Cell viability of tumor cell lines	4.397		0.999		N/A	N/A	N/A	N/A	N/A	N/A					-0.897	N/A
Response of dendritic cells	N/A		N/A		N/A	2.563	N/A	2.01	N/A	2.369					N/A	N/A
Asthma	N/A		1.951		0.668	0.676	N/A	0.54	1.802	0.19					N/A	-0.104
Formation of cytoskeleton	1.992		2.164		N/A	N/A	N/A	N/A	N/A	N/A					1.285	N/A
Uptake of fatty acid	N/A		-1.485		N/A	N/A	0.99	N/A	N/A	N/A					3.176	N/A
Morphogenesis of cardiovascular system	N/A		N/A		N/A	N/A	0.447	N/A	N/A	N/A					N/A	N/A
Apoptosis of granulocytes	N/A		-0.547		-0.832	0.191	-0.573	0.891	0.229	1.075					N/A	N/A
Autoimmune neurological disorder	N/A		2.002		N/A	0.547	0.957	1.541	0.397	1.169					0.103	N/A
Fatty lesion	N/A		N/A		N/A	0.243	N/A	N/A	2.573	1.424					N/A	N/A
Septic shock	N/A		N/A		N/A	3.128	N/A	1.212	N/A	2.557					N/A	N/A
Liver Damage	N/A		N/A		1.437	0.821	0.964	1.999	0.749	0.91					N/A	N/A
Benign solid tumor	1.896		N/A		-0.83	N/A	-0.739	N/A	N/A	N/A					0.988	N/A
Cell spreading of phagocytes	N/A		N/A		0.971	1.929	N/A	1.993	N/A	1.961					N/A	N/A
Internalization by tumor cell lines	1.716		N/A		N/A	N/A	N/A	3.518	1.602	N/A					N/A	N/A
Cell movement of peritoneal macrophages	N/A		N/A		N/A	2.593	N/A	2.593	N/A	1.644					N/A	N/A
Intraabdominal organ tumor	1.265		2.76		N/A	N/A	N/A	N/A	N/A	N/A					1.137	N/A
Respiratory burst of cells	N/A		N/A		1.332	1.771	N/A	1.572	N/A	2.145					N/A	N/A
Cell proliferation of breast cancer cell lines	3.215		0.657		N/A	N/A	N/A	N/A	N/A	N/A					N/A	N/A
Experimental colitis	N/A		0.986		-1.355	-1.308	N/A	-0.836	0.308	-0.104					0.265	N/A
Acute lung injury	N/A		N/A		1.149	2.484	N/A	1.369	0.798	N/A					N/A	N/A
Modification of palmitic acid	N/A		-1.921		N/A	N/A	N/A	N/A	N/A	N/A					0.295	0.618
Damage of digestive system	N/A		N/A		1.734	-0.162	-0.024	1.961	1.003	0.904					N/A	N/A
Cell proliferation of hematopoietic cell lines	N/A		N/A		N/A	2.783	N/A	N/A	2.277	1.686					N/A	N/A
Glucose tolerance	0.14		0.507		N/A	-0.843	N/A	N/A	N/A	N/A					-1.604	N/A
Cell death of granulocytes	N/A		0.048		-0.267	0.737	0.233	1.359	0.65	1.547					N/A	N/A
Cognition	N/A		N/A		N/A	N/A	N/A	N/A	N/A	N/A					N/A	N/A
Dextran sodium sulfate-induced colitis	N/A		0.748		-0.902	-0.948	N/A	-0.419	0.64	-0.32					1.391	N/A
Cell movement of bone marrow cells	N/A		N/A		0.378	1.375	N/A	2.377	N/A	2.546					N/A	N/A
Genitourinary tumor	0.424		1.431		N/A	N/A	N/A	N/A	N/A	N/A					0.9	N/A
Release of Ca2+	N/A		N/A		N/A	1.928	-0.28	N/A	N/A	1.914					N/A	N/A
Accumulation of lipid	-1.678		-0.555		N/A	0.625	-0.534	-0.507	N/A	N/A					-0.203	-0.215
Localization of cells	N/A		N/A		N/A	N/A	N/A	N/A	2.593	2.391					N/A	N/A
Invasion of digestive organ tumor	N/A		N/A		N/A	2.353	1.067	N/A	1.463	1.765					N/A	N/A
Metabolism of triacylglycerol	N/A		-0.841		N/A	N/A	0.728	N/A	N/A	N/A					2.844	N/A
Sprouting	1.969		N/A		N/A	N/A	N/A	N/A	N/A	N/A					N/A	-1.895
Quantity of protein in blood	N/A		0.919		N/A	-0.609	-1.748	-0.162	-0.125	0.053					0.511	-0.379
Limb defect	N/A		N/A		-2.532	-1.301	N/A	N/A	N/A	0.12					1.275	N/A
Abdominal cancer	1.848		1.481		N/A	N/A	N/A	N/A	N/A	N/A					0.738	N/A
Experimental autoimmune encephalomyelitis	N/A		2.002		0.679	0.478	1.19	1.02	-0.073	0.995					0.103	N/A
Right ventricular abnormality	-1.982		N/A		N/A	N/A	N/A	N/A	N/A	N/A					-0.152	N/A
Synthesis of nitric oxide	N/A		N/A		1.66	1.035	0.692	2.454	-0.207	0.482					N/A	N/A
Branching of cells	1.378		N/A		N/A	N/A	N/A	N/A	N/A	N/A					N/A	-2.264
Dermatitis	-0.115		0.368		0.296	0.371	0.78	0.589	1.346	0.679					0.18	N/A
Proliferation of phagocytes	N/A		N/A		0.256	0.829	N/A	1.869	2.033	1.512					N/A	N/A
Internalization of tumor cell lines	1.389		N/A		N/A	N/A	N/A	3.001	N/A	N/A					N/A	2.092
Urination disorder	0.747		1.103		-0.762	N/A	N/A	N/A	N/A	N/A					N/A	-3.494
Hepatobiliary neoplasm	1.219		N/A		N/A	N/A	N/A	N/A	N/A	N/A					N/A	N/A
Cell death of cervical cancer cell lines	-3.862		N/A		N/A	N/A	N/A	N/A	N/A	N/A					N/A	N/A
Paralysis	N/A		N/A		N/A	N/A	N/A	N/A	N/A	N/A					N/A	-1.744
Apoptosis of muscle cells	N/A		0.651		N/A	N/A	-1.183	N/A	N/A	N/A					-0.232	N/A
Cell rolling	N/A		N/A		1.815	N/A	N/A	2.054	1.648	N/A					0.93	N/A
Cytolysis of leukocytes	N/A		N/A		N/A	1.601	N/A	2.213	1.932	0.692					N/A	N/A
Assembly of organelle	3.313		2.531		N/A	N/A	N/A	N/A	N/A	N/A					-0.392	N/A
Cell movement of lymphoid cells	1.88		N/A		N/A	N/A	N/A	N/A	4.525	N/A					N/A	N/A
Cell death of tumor	-3.552		-0.034		N/A	1.855	N/A	N/A	0.96	N/A					N/A	N/A
Hepato-pancreato-biliary cancer	1.888		N/A		N/A	N/A	N/A	N/A	N/A	N/A					N/A	N/A
Abdominal adenocarcinoma	1.515		1.682		N/A	N/A	N/A	N/A	N/A	N/A					N/A	0.394
Cell movement of Th1 cells	N/A		N/A		N/A	N/A	N/A	2.813	1.912	N/A					1.664	N/A
Concentration of triacylglycerol	-0.747		-0.197		N/A	-1.188	-0.688	N/A	N/A	N/A					0.02	0.598
Binding of hormone	N/A		2.425		N/A	N/A	N/A	N/A	N/A	N/A					-2.415	N/A
Pulmonary fibrosis or aplastic anemia	N/A		N/A		0.79	0.42	N/A	0.17	0.614	0.296					N/A	N/A
Fibrosis of lung	N/A		N/A		0.79	0.42	N/A	0.17	0.614	0.296					N/A	N/A
Interaction of lymphoma cell lines	N/A		N/A		N/A	2.186	N/A	1.954	N/A	2.181					N/A	N/A
Apoptosis of T lymphocytes	N/A		-0.068		N/A	1.168	N/A	0.938	N/A	2.33					-1.809	N/A
Coordination	N/A		N/A		N/A	N/A	N/A	N/A	N/A	N/A					N/A	N/A
Blood clot	0.495		N/A		1.876	N/A	N/A	N/A	2.457	N/A					0.022	N/A
Calcinosis	-0.62		N/A		-1.953	-1.027	N/A	N/A	N/A	-1.951					0	N/A
Endotoxemia	N/A		N/A		N/A	2.788	N/A	1.06	0.27	2.152					N/A	N/A
Cell death of tumor cells	-3.916		-0.152		N/A	2.198	N/A	N/A	N/A	N/A					N/A	N/A
Activation of innate lymphoid cells	N/A		N/A		N/A	N/A	N/A	2.704	2.098	1.452					N/A	N/A
Retinitis	N/A		1.471		N/A	N/A	1.516	1.316	1.941	N/A					N/A	N/A
Binding of leukocyte cell lines	N/A		N/A		N/A	2.331	1.937	1.97	N/A	N/A					N/A	N/A
Proliferation of connective tissue cells	2.287		N/A		2.339	1.414	N/A	N/A	N/A	N/A					0.18	N/A
Inflammation of central nervous system	N/A		N/A		0.869	0.66	1.287	0.765	0.512	1.315					0.378	-0.43
Acute inflammation of tissue	N/A		0.788		1.072	0.616	-0.128	0.847	1.479	1.281					N/A	N/A
Necrosis of tumor	-3.896		-0.152		N/A	2.163	N/A	N/A	N/A	N/A					N/A	N/A
Proliferation of liver cells	N/A		2.442		N/A	0.27	N/A	N/A	0.545	0.505					N/A	N/A
Chemotaxis of leukocyte cell lines	N/A		2.749		0.728	N/A	N/A	N/A	2.721	N/A					N/A	N/A
Quantity of polyunsaturated fatty acids	N/A		0.115		N/A	N/A	0.4	N/A	1.77	2.096					1.798	N/A
Mobilization of leukocytes	N/A		N/A		2.355	N/A	N/A	N/A	1.556	2.255					N/A	N/A
Binding of gonadal cell lines	N/A		N/A		0.139	1.727	N/A	2.401	0.437	0.592					-0.829	N/A
Lipolysis	N/A		-0.305		N/A	2.982	N/A	N/A	N/A	N/A					0.801	N/A
Pancreaticobiliary neoplasm	1.961		N/A		N/A	N/A	N/A	N/A	N/A	N/A					N/A	N/A
Flux of lipid	N/A		0.925		N/A	N/A	N/A	N/A	N/A	0.963					1.497	N/A
Quantity of adipose tissue	N/A		-1.225		N/A	1.68	N/A	N/A	N/A	N/A					0.042	1.204
Adhesion of lymphoma cell lines	N/A		N/A		1.951	1.724	N/A	N/A	N/A	2.114					N/A	N/A
Quantity of monocytes	N/A		-0.43		-1.095	-1.709	-1.739	-0.342	-0.042	-0.728					N/A	N/A
Demyelination	N/A		2.699		N/A	0.389	N/A	0.566	N/A	0.863					-0.36	N/A
Angiogenesis of lesion	N/A		N/A		0.64	N/A	N/A	N/A	1.297	1.633					N/A	N/A
Infection of tumor cell lines	3.516		N/A		N/A	N/A	N/A	N/A	N/A	N/A					N/A	N/A
Quantity of IgG2b	N/A		N/A		N/A	N/A	N/A	N/A	2.331	1.291					N/A	N/A
Weakness	-3.013		N/A		N/A	N/A	N/A	N/A	N/A	N/A					0.312	N/A
Movement of hematopoietic cell lines	N/A		N/A		N/A	1.66	N/A	N/A	2.51	1.883					N/A	N/A
Growth of epithelial tissue	1.382		N/A		1.227	1.154	N/A	N/A	N/A	N/A					N/A	N/A
Inflammation of lung	N/A		N/A		-0.388	-0.084	-0.913	-1.423	-0.22	-0.669					-2.349	N/A
Quantity of neurons	N/A		N/A		N/A	N/A	N/A	N/A	N/A	N/A					N/A	N/A
Benign lesion	0.563		N/A		0.741	N/A	N/A	N/A	N/A	N/A					0.48	N/A
Development of cardiovascular tissue	2.77		N/A		N/A	2.257	N/A	N/A	N/A	N/A					N/A	N/A
Quantity of bone	N/A		N/A		2.09	1.24	-0.798	N/A	N/A	1.611					0.288	N/A
Upper abdominal cancer	1.5		1.509		N/A	N/A	N/A	N/A	N/A	N/A					N/A	0.693
Cardiogenesis	1.496		N/A		N/A	N/A	0.674	N/A	N/A	N/A					N/A	N/A
Hyperplasia of spleen	N/A		N/A		N/A	N/A	N/A	-3.686	N/A	N/A					N/A	-2.333
Concentration of cholesterol	-1.152		-0.194		N/A	0.837	N/A	N/A	N/A	N/A					-1.611	0.005
Invasion of prostate cancer cell lines	N/A		N/A		N/A	3.509	1.512	N/A	N/A	N/A					N/A	N/A
Quantity of CD4+ T-lymphocytes	N/A		N/A		1.69	0.817	N/A	1.31	1.8	-0.379					N/A	N/A
Neovascularization of organ	N/A		N/A		2.306	1.976	N/A	N/A	N/A	1.697					N/A	N/A
Lack of lymphocytes	N/A		N/A		N/A	N/A	N/A	N/A	-3.524	0.636					N/A	N/A
Experimental autoimmune uveitis	N/A		1.316		1.342	N/A	N/A	N/A	1.941	1.369					N/A	N/A
Binding of connective tissue cells	2.141		N/A		2.306	N/A	N/A	N/A	N/A	N/A					1.512	N/A
Breast or ovarian cancer	0.507		0.638		N/A	N/A	N/A	N/A	N/A	N/A					N/A	N/A
Secondary neoplasm of digestive system	N/A		-1.342		0.762	N/A	N/A	N/A	N/A	N/A					1	N/A
Expansion of blood cells	N/A		N/A		N/A	0.618	-1.078	0.294	1.27	-0.175					N/A	-0.966
Non-central nervous system malignant neoplasm	0.899		2.697		N/A	N/A	N/A	N/A	N/A	N/A					1.376	0.131
Cell death of osteosarcoma cells	-4.621		-1.291		N/A	N/A	N/A	N/A	N/A	N/A					N/A	N/A
Internalization of E. coli	N/A		N/A		2.952	N/A	N/A	2.952	N/A	N/A					N/A	N/A
Hereditary skeletal myopathy	-2.601		0.247		N/A	N/A	N/A	N/A	N/A	N/A					N/A	N/A
Inflammation of muscle	N/A		N/A		0.555	0.896	1.067	-1.387	0	N/A					N/A	N/A
Structural renal abnormality	N/A		N/A		-3.532	N/A	N/A	N/A	N/A	N/A					N/A	N/A
Abdominal aortic aneurysm	N/A		N/A		1.491	0.152	N/A	N/A	2.77	1.463					N/A	N/A
Damage of connective tissue	N/A		N/A		0.819	1.268	N/A	N/A	1.523	2.266					N/A	N/A
Catabolism of lipid	0.16		0.728		N/A	N/A	0.749	N/A	N/A	N/A					0.42	1.634
Migration of smooth muscle cells	N/A		N/A		1.886	3.503	N/A	N/A	N/A	N/A					N/A	N/A
Abnormal morphology of spleen	N/A		-0.597		N/A	-0.49	-0.788	-0.465	-1.823	-0.359					N/A	-1.321
Neurological signs	0.829		-0.775		N/A	N/A	N/A	N/A	N/A	N/A					0.655	1.066
Maturation of lymphatic system cells	N/A		N/A		N/A	N/A	N/A	3.008	2.818	N/A					N/A	N/A
Quantity of IgG1	N/A		N/A		N/A	0.982	N/A	-0.451	1.684	0.952					N/A	N/A
Emigration of cells	N/A		N/A		3.095	N/A	N/A	2.726	N/A	N/A					N/A	N/A
Subcutaneous tumor	2.016		N/A		N/A	N/A	N/A	N/A	N/A	N/A					0.386	N/A
Killing of macrophages	N/A		N/A		N/A	-0.676	-0.447	-1.195	-1.463	-0.676					N/A	-1.342
Polarization of blood cells	N/A		2.018		3.781	N/A	N/A	N/A	N/A	N/A					N/A	N/A
Airway hyperresponsiveness	N/A		N/A		1.418	1.238	N/A	0.447	1.159	0.997					N/A	-0.509
Development of cytoplasm	1.871		1.777		N/A	N/A	N/A	N/A	N/A	N/A					1.602	N/A
Degeneration of connective tissue	N/A		N/A		N/A	N/A	N/A	1.683	1.812	2.266					N/A	N/A
Adhesion of antigen presenting cells	N/A		N/A		1.769	N/A	N/A	1.247	1.431	1.313					N/A	N/A
Cell movement of leukemia cell lines	N/A		N/A		N/A	2.014	N/A	2.269	N/A	0.544					0.93	N/A
Progressive motor neuropathy	-1.25		-1.154		N/A	N/A	N/A	N/A	N/A	N/A					N/A	N/A
Metabolism of prostaglandin	N/A		N/A		2.619	3.131	N/A	N/A	N/A	N/A					N/A	N/A
Apoptosis of macrophages	N/A		-1.176		0.093	-0.124	-0.121	1.134	-1.449	0.13					-1.16	-0.363
Metabolism of acylglycerol	N/A		-1.311		N/A	N/A	N/A	N/A	N/A	N/A					2.48	N/A
Development of hematopoietic progenitor cells	N/A		N/A		N/A	N/A	N/A	2.626	2.468	0.654					N/A	N/A
Ataxia	-2.257		2.057		N/A	N/A	N/A	N/A	N/A	N/A					N/A	N/A
Fungal Infection	N/A		N/A		N/A	N/A	-2.2	-2.008	-1.528	N/A					N/A	N/A
Contraction of cells	N/A		N/A		N/A	N/A	N/A	N/A	N/A	N/A					N/A	N/A
Cell movement of fibroblasts	2.415		2.169		N/A	N/A	N/A	N/A	N/A	N/A					N/A	N/A
Development of muscle tissue	1.237		N/A		N/A	N/A	-0.647	N/A	N/A	N/A					N/A	N/A
Transport of steroid	N/A		N/A		N/A	N/A	0.747	N/A	0.25	0.812					N/A	1.443
Formation of solid tumor	1.555		2.69		N/A	N/A	N/A	N/A	N/A	N/A					N/A	0.107
Abnormal bone density	N/A		N/A		-2.687	-2.974	N/A	N/A	N/A	N/A					N/A	N/A
Chronic respiratory disorder	-0.049		N/A		-0.364	1.11	N/A	N/A	N/A	0.564					-0.721	0.07
Osteoclastogenesis	N/A		N/A		1.551	1.027	N/A	0.008	1.747	1.317					N/A	N/A
Abnormal morphology of bone	N/A		N/A		-3.401	-0.752	N/A	N/A	N/A	0.734					-0.761	N/A
Relaxation of muscle	N/A		N/A		N/A	N/A	1.201	N/A	N/A	N/A					N/A	N/A
Quantity of lymphoid organ	N/A		N/A		N/A	0	1.745	1.458	-0.124	-2.303					N/A	N/A
Breast or pancreatic cancer	1.732		N/A		N/A	N/A	N/A	N/A	N/A	N/A					N/A	N/A
Binding of progesterone	N/A		2.219		N/A	N/A	N/A	N/A	N/A	N/A					-2.219	N/A
Chronic pulmonary disease	N/A		N/A		-0.364	1.11	N/A	N/A	N/A	0.564					-0.721	0.07
Activation of natural killer cells	N/A		N/A		N/A	N/A	N/A	2.559	1.629	1.402					N/A	N/A
Tubulation of endothelial cells	N/A		N/A		0.315	N/A	N/A	N/A	N/A	N/A					-0.929	1.886
Head and neck tumor	3.091		0.856		N/A	N/A	N/A	N/A	N/A	N/A					0.557	-0.73
Differentiation of muscle	2.693		N/A		N/A	N/A	N/A	N/A	N/A	N/A					N/A	N/A
Ventricular dilatation	N/A		N/A		N/A	N/A	-1.067	N/A	N/A	N/A					N/A	N/A
Uptake of bacteria	N/A		N/A		3.106	N/A	N/A	N/A	2.414	N/A					N/A	N/A
Tumorigenesis of lymphocytes	0.018		N/A		N/A	N/A	N/A	-2.018	-1.112	N/A					0.976	-1.396
Seizure disorder	N/A		N/A		N/A	N/A	N/A	N/A	N/A	N/A					N/A	N/A
Quantity of lymphoid cells	2.699		2.79		N/A	N/A	N/A	N/A	N/A	N/A					N/A	N/A
Metabolism of nucleic acid component or derivative	-0.048		-2.041		N/A	N/A	N/A	N/A	N/A	N/A					N/A	0.05
Development of hematopoietic system	N/A		N/A		N/A	1.092	N/A	1.767	2.148	0.465					N/A	N/A
Quantity of IL-6 in blood	N/A		1.437		N/A	N/A	-2.534	0.708	0.432	N/A					N/A	N/A
Aortic aneurysm	N/A		N/A		1.013	0.152	N/A	N/A	2.765	1.526					N/A	N/A
Contraction of striated muscle	0.742		N/A		N/A	N/A	1.371	N/A	N/A	N/A					N/A	-0.115
Quantity of immunoglobulin	N/A		N/A		-0.194	0.276	-1.193	-0.786	0.422	0.098					N/A	-1.7
Papillary neoplasm	1.044		N/A		-1.982	N/A	N/A	N/A	N/A	N/A					1.96	N/A
Chemotaxis of T lymphocytes	N/A		N/A		0.89	N/A	N/A	N/A	2.91	1.622					N/A	N/A
Sensory loss	N/A		N/A		-2.062	N/A	N/A	N/A	N/A	N/A					N/A	N/A
Disorder of lipid metabolism	0.23		0.984		N/A	-0.249	-1.085	N/A	N/A	N/A					-1.186	-0.731
Abnormal metabolism	0.23		0.984		N/A	-0.249	-1.085	N/A	N/A	N/A					-1.186	-0.731
Cytotoxic reaction	N/A		N/A		N/A	N/A	N/A	2.337	1.121	1.946					N/A	N/A
Biosynthesis of macromolecule	2.976		-0.181		1.566	N/A	N/A	N/A	N/A	N/A					-0.678	N/A
Migration of blood cells	N/A		2.279		N/A	N/A	N/A	N/A	N/A	N/A					N/A	N/A
Function of mitochondria	N/A		-2.246		N/A	N/A	N/A	N/A	N/A	N/A					-1.511	0.536
Phagocytosis of E. coli	N/A		N/A		2.784	N/A	1.154	N/A	N/A	N/A					N/A	1.446
Concentration of sterol	-0.732		-0.032		N/A	0.664	N/A	N/A	N/A	N/A					-1.426	N/A
Differentiation of bone cells	N/A		0.392		1.846	0.774	N/A	0.052	1.374	0.726					N/A	N/A
Pancreatic tumor	2.199		N/A		N/A	N/A	N/A	N/A	N/A	N/A					N/A	N/A
Quantity of bone tissue	N/A		N/A		N/A	1.729	N/A	N/A	N/A	2.411					1.068	N/A
Aneurysm	N/A		N/A		0.976	0.068	N/A	N/A	2.758	1.551					N/A	N/A
Homing of tumor cell lines	N/A		N/A		N/A	3.616	N/A	N/A	1.737	N/A					N/A	N/A
Adhesion of tumor cells	N/A		N/A		1.938	2.967	N/A	N/A	N/A	N/A					N/A	N/A
Invasion of carcinoma cell lines	N/A		3.124		N/A	N/A	N/A	N/A	N/A	N/A					-0.086	N/A
Activation of hepatic stellate cells	N/A		N/A		1.04	1.507	0.873	N/A	N/A	1.931					N/A	N/A
Binding of peripheral blood leukocytes	N/A		N/A		N/A	3.197	N/A	2.154	N/A	N/A					N/A	N/A
Metabolism of membrane lipid derivative	0.647		1.248		N/A	N/A	N/A	N/A	N/A	N/A					-0.377	N/A
Apoptosis of mononuclear leukocytes	N/A		-0.64		N/A	0.162	N/A	0.344	-0.242	1.516					-2.185	N/A
Apoptosis of antigen presenting cells	N/A		-0.856		-0.026	0.371	-0.268	1.582	-0.895	0.352					-0.995	N/A
Thrombus	0.495		N/A		1.457	N/A	N/A	N/A	2.035	N/A					-0.129	N/A
Formation of muscle cells	0.877		N/A		N/A	N/A	-0.647	N/A	N/A	N/A					N/A	N/A
Enlargement of spleen	N/A		-0.378		N/A	-0.49	-0.788	-0.224	-1.783	-0.359					N/A	-1.321
Learning	N/A		N/A		N/A	N/A	N/A	N/A	N/A	N/A					N/A	N/A
Quantity of protein lipid complex in blood	N/A		N/A		N/A	N/A	N/A	N/A	N/A	N/A					1.695	N/A
Uptake of monosaccharide	2.304		-0.406		N/A	N/A	N/A	N/A	N/A	N/A					-1.125	N/A
Invasion of phagocytes	N/A		N/A		1.51	N/A	N/A	N/A	1.254	2.554					N/A	N/A
Formation of reactive oxygen species	N/A		N/A		N/A	3.204	0.792	N/A	N/A	N/A					N/A	N/A
Arrhythmia	-3.028		N/A		N/A	N/A	-0.176	N/A	N/A	N/A					0.396	N/A
Necrosis of kidney	-1.826		0.971		N/A	N/A	N/A	2.502	N/A	N/A					N/A	N/A
Synthesis of protein	2.788		-0.354		1.598	N/A	N/A	N/A	N/A	N/A					-0.554	N/A
Liver Regeneration	N/A		N/A		N/A	2.387	N/A	N/A	N/A	2.88					N/A	N/A
Endocrine gland tumor	1.726		1.176		N/A	N/A	N/A	N/A	N/A	N/A					N/A	N/A
Activation of blood platelets	N/A		N/A		2.07	N/A	N/A	N/A	N/A	3.078					N/A	N/A
Growth of blood vessel	N/A		N/A		0.497	2.523	N/A	N/A	0.553	1.139					-0.548	N/A
Hashimotos encephalitis	N/A		2.002		0.679	0.478	N/A	1.02	-0.073	0.995					N/A	N/A
Binding of tumor cells	N/A		N/A		1.336	1.488	N/A	N/A	N/A	2.393					N/A	N/A
Myelitis	N/A		2.002		0.679	0.437	N/A	1.02	-0.073	0.995					N/A	N/A
Formation of muscle	1.691		N/A		N/A	N/A	-0.172	N/A	N/A	N/A					N/A	N/A
Migration of vascular cells	N/A		N/A		1.863	2.438	N/A	N/A	N/A	N/A					N/A	N/A
Migration of vascular smooth muscle cells	N/A		N/A		1.403	2.648	N/A	N/A	N/A	N/A					N/A	N/A
Pancreaticobiliary cancer	1.768		N/A		N/A	N/A	N/A	N/A	N/A	N/A					N/A	N/A
Pancreaticobiliary carcinoma	1.768		N/A		N/A	N/A	N/A	N/A	N/A	N/A					N/A	N/A
Neoplasia of blood cells	-0.219		1.837		N/A	N/A	N/A	N/A	N/A	N/A					0.918	N/A
Apoptosis of neutrophils	N/A		N/A		-1.259	0.006	-0.97	0.059	-0.277	0.349					N/A	N/A
Quantity of hdl cholesterol in blood	N/A		N/A		N/A	N/A	N/A	N/A	N/A	N/A					2.504	N/A
Synthesis of ATP	-0.636		-1.385		N/A	N/A	2.344	N/A	N/A	N/A					N/A	0.746
Cell spreading of leukemia cell lines	N/A		N/A		1.49	1.942	N/A	1.677	N/A	N/A					N/A	N/A
Damage of vascular system	N/A		N/A		1.034	N/A	N/A	N/A	N/A	N/A					-0.864	0.294
Polarization of antigen presenting cells	N/A		1.616		N/A	N/A	N/A	3.475	N/A	N/A					N/A	N/A
Hepatocellular carcinoma	1.366		1.27		N/A	N/A	N/A	N/A	N/A	N/A					N/A	N/A
Wound	N/A		N/A		1.294	0.853	N/A	1.961	N/A	0.975					N/A	N/A
Cell death of hematopoietic cells	N/A		0.094		N/A	N/A	2.173	N/A	N/A	2.803					N/A	N/A
Thermoregulation	N/A		-1.569		N/A	-1.485	N/A	N/A	N/A	N/A					1.017	N/A
Necrosis of cardiac muscle	N/A		0.592		N/A	N/A	-0.995	N/A	N/A	N/A					-0.388	-0.658
Cellular infiltration of lung	N/A		N/A		0.922	-0.617	1.219	N/A	1.322	-0.974					N/A	N/A
Invasion of solid tumor	N/A		N/A		N/A	2.889	N/A	N/A	2.164	N/A					N/A	N/A
Eosinophilia	N/A		N/A		N/A	0.763	N/A	1.829	2.237	0.215					N/A	N/A
Migration of fibroblasts	2.221		1.858		N/A	N/A	N/A	N/A	N/A	N/A					N/A	N/A
Cell movement of B lymphocytes	N/A		0.336		N/A	1.396	N/A	1.467	1.314	N/A					N/A	N/A
Adhesion of epithelial cell lines	-0.214		N/A		2.375	N/A	N/A	N/A	2.446	N/A					N/A	N/A
Abnormal morphology of skeletal muscle	0.594		N/A		N/A	N/A	N/A	N/A	N/A	N/A					N/A	N/A
Response of monocytes	N/A		N/A		N/A	1.463	N/A	N/A	1.633	1.929					N/A	N/A
Development of striated muscle	2.173		N/A		N/A	N/A	-0.747	N/A	N/A	N/A					N/A	N/A
Inflammatory Bowel Disease	N/A		N/A		-1.71	-1.331	N/A	-1.982	N/A	N/A					N/A	N/A
Generation of superoxide	N/A		N/A		N/A	N/A	1.791	N/A	1.627	N/A					N/A	N/A
Hypertrophy of cells	1.752		N/A		N/A	-0.513	-1.088	N/A	N/A	N/A					N/A	N/A
Abnormality of limb bone	N/A		N/A		-2.97	-1.254	N/A	N/A	N/A	0.13					0.647	N/A
Hypoplasia of lymphoid organ	N/A		N/A		N/A	N/A	N/A	-4.695	N/A	-0.306					N/A	N/A
Cell death of neutrophils	N/A		N/A		-0.523	0.637	-0.083	0.753	0.285	0.956					N/A	N/A
Infection by HIV-1	4.319		0.676		N/A	N/A	N/A	N/A	N/A	N/A					N/A	N/A
Formation of lipid droplets	N/A		-0.069		N/A	N/A	1.091	N/A	N/A	N/A					1.414	2.159
Activation of peripheral blood neutrophils	N/A		N/A		-2.397	N/A	N/A	N/A	N/A	N/A					N/A	N/A
Proliferation of progenitor cells	N/A		N/A		N/A	1.409	N/A	0.589	2.448	0.536					N/A	N/A
Differentiation of adipocytes	N/A		N/A		N/A	0.388	N/A	N/A	N/A	N/A					0.285	1.824
Antibacterial response	N/A		N/A		N/A	1	N/A	N/A	N/A	1.969					N/A	N/A
Proliferation of innate lymphoid cells	N/A		N/A		N/A	1.51	N/A	2.703	N/A	0.723					N/A	N/A
Obesity	0.102		0.358		N/A	1.152	1.072	N/A	N/A	N/A					N/A	1.54
Myocardial infarction	N/A		N/A		0.032	-0.15	-0.842	0.816	0.852	0.152					0.885	N/A
Abnormal morphology of limb	N/A		N/A		-1.033	0.489	N/A	N/A	N/A	1.558					0.923	N/A
Adhesion of eosinophils	N/A		N/A		N/A	N/A	N/A	2.236	2.646	N/A					N/A	N/A
Quantity of interleukin	N/A		0.697		N/A	-0.904	-1.607	-0.835	-0.466	0.044					N/A	N/A
Disorder of basal ganglia	0.279		0.728		N/A	0.105	N/A	0.849	N/A	N/A					-0.44	1.196
Transport of fatty acid	N/A		N/A		N/A	N/A	N/A	N/A	N/A	N/A					2.218	1.31
Encephalomyelitis	N/A		N/A		0.679	0.437	1.19	1.02	-0.073	0.995					N/A	-0.442
Incorporation of long chain fatty acid	N/A		-0.748		N/A	N/A	N/A	N/A	N/A	N/A					2.353	N/A
Pulmonary vascular disease	N/A		N/A		N/A	N/A	N/A	N/A	N/A	N/A					N/A	N/A
Pancreatic lesion	1.748		N/A		N/A	N/A	N/A	N/A	N/A	N/A					N/A	N/A
Uptake of carbohydrate	1.874		-0.406		N/A	N/A	N/A	N/A	N/A	N/A					-1.142	N/A
Quantity of cytokine	N/A		1.206		N/A	-1.06	-1.41	-0.456	-0.533	-0.137					N/A	N/A
Abnormal morphology of T lymphocytes	N/A		N/A		N/A	N/A	N/A	-1.165	-1.109	2.089					N/A	N/A
Chronic obstructive pulmonary disease	N/A		N/A		-0.364	1.11	N/A	N/A	N/A	0.564					-0.721	0.07
Hypoplasia of lymphatic system	N/A		N/A		N/A	N/A	N/A	-4.798	N/A	N/A					N/A	N/A
Apoptosis of lymphocytes	N/A		-0.43		N/A	0.114	N/A	0.18	-0.24	1.3					-2.361	N/A
Lymphoreticular neoplasm	0.456		1.663		N/A	N/A	N/A	N/A	N/A	N/A					N/A	N/A
Release of metal ion	N/A		N/A		N/A	N/A	N/A	N/A	N/A	2.069					N/A	N/A
Accumulation of neutrophils	N/A		N/A		0.422	1.659	N/A	0.863	0.591	1.23					N/A	N/A
Generation of tumor	1.419		2.643		N/A	N/A	N/A	N/A	N/A	N/A					N/A	-0.703
Skin lesion	-2.341		N/A		N/A	N/A	N/A	N/A	N/A	N/A					N/A	N/A
Release of neurotransmitter	N/A		N/A		N/A	N/A	N/A	N/A	N/A	N/A					N/A	N/A
Storage of lipid	N/A		-2.05		N/A	N/A	-0.266	N/A	N/A	N/A					1.487	-0.931
HIV infection	4.221		0.495		N/A	N/A	N/A	N/A	N/A	N/A					N/A	N/A
Activation of muscle	N/A		N/A		N/A	N/A	N/A	N/A	N/A	1.974					0.585	N/A
Lack of B lymphocytes	N/A		N/A		N/A	N/A	N/A	N/A	-2.922	N/A					N/A	N/A
Apoptosis of carcinoma cell lines	-2.745		N/A		N/A	N/A	N/A	N/A	N/A	N/A					N/A	N/A
Rheumatoid arthritis	N/A		0.849		N/A	-0.574	N/A	0.338	-1.114	0.163					-1	N/A
Stimulation of mononuclear leukocytes	N/A		N/A		N/A	1.958	N/A	1.374	N/A	1.333					N/A	N/A
Fibrosis of liver	0.478		N/A		0.021	-0.513	N/A	0.676	0.032	-0.369					-1.597	N/A
Angiogenesis in tumor	N/A		N/A		0.82	N/A	N/A	N/A	1.186	1.818					N/A	0.723
Activation of liver cells	N/A		N/A		1.266	1.291	N/A	N/A	N/A	2.095					N/A	N/A
Binding of embryonic cell lines	N/A		N/A		2.651	N/A	N/A	N/A	1.998	N/A					N/A	N/A
Glycolysis	1.659		0.26		N/A	N/A	0.69	N/A	N/A	N/A					-0.547	1.49
Psoriasis	N/A		N/A		-2	0.684	N/A	0.218	N/A	0.351					N/A	-1
Storage of cholesterol	N/A		N/A		N/A	N/A	-0.447	-1.342	-1.664	N/A					-0.277	-0.896
Hepatic injury	N/A		N/A		N/A	0.977	1.078	1.117	0.666	0.784					N/A	N/A
Abnormality of limb	N/A		N/A		-0.498	0.222	N/A	N/A	0.339	0.993					0.216	N/A
Quantity of enzyme	N/A		1.08		N/A	N/A	N/A	N/A	N/A	N/A					N/A	N/A
Branching of neurons	N/A		N/A		N/A	N/A	N/A	N/A	N/A	N/A					N/A	N/A
Progressive neuropathy	-1.25		N/A		N/A	N/A	N/A	N/A	N/A	N/A					N/A	N/A
Binding of kidney cell lines	N/A		N/A		N/A	N/A	N/A	2.473	2.107	N/A					N/A	N/A
Neuromuscular disease with neuropathy	-0.577		N/A		N/A	N/A	N/A	2.219	N/A	N/A					N/A	N/A
Progressive neuromuscular disease	-0.577		N/A		N/A	N/A	N/A	2.219	N/A	N/A					N/A	N/A
Lupus erythematosus	N/A		N/A		-0.705	-0.074	N/A	-1.009	0	-0.42					-2.36	N/A
Early-onset neurological disorder	-2.508		-1.022		N/A	N/A	N/A	N/A	N/A	N/A					N/A	N/A
Cell death of carcinoma cell lines	-2.019		-1.195		N/A	N/A	N/A	N/A	N/A	N/A					N/A	N/A
Production of antibody	N/A		N/A		-0.036	0.553	N/A	-0.583	0.523	0.29					N/A	-1.825
Loss of lean tissue	N/A		N/A		N/A	-1.317	-2.675	N/A	-0.551	N/A					N/A	N/A
Movement of progenitor cells	N/A		N/A		1.135	3.395	N/A	N/A	N/A	N/A					N/A	N/A
Cognitive impairment	-0.28		-1.373		N/A	N/A	N/A	N/A	N/A	N/A					N/A	N/A
Formation of aneurysm	N/A		N/A		0.896	N/A	N/A	N/A	2.219	N/A					-1.387	N/A
Quantity of lymph follicle	N/A		N/A		1.051	0.38	N/A	0.653	1.803	0.61					N/A	N/A
Degeneration of cells	-1.784		1.237		N/A	N/A	N/A	N/A	N/A	N/A					N/A	N/A
Cell movement of natural killer cells	N/A		1.129		N/A	N/A	N/A	N/A	3.366	N/A					N/A	N/A
Injury of kidney	N/A		N/A		2.032	N/A	-0.113	1.443	N/A	N/A					N/A	N/A
Granuloma	N/A		-1		0	1.054	-0.152	-0.718	0.308	0.976					-0.277	N/A
Aortic dilatation	N/A		N/A		1.28	-0.277	N/A	N/A	N/A	1.411					N/A	N/A
Activation of B lymphocytes	N/A		N/A		0.6	0.945	-1.289	-0.066	-0.965	0.019					N/A	N/A
Extraadrenal retroperitoneal tumor	1.185		N/A		N/A	N/A	N/A	N/A	N/A	N/A					N/A	N/A
Osteoarthritis	N/A		N/A		-2.414	-0.392	N/A	N/A	N/A	0.216					0	N/A
Killing of bone marrow-derived macrophages	N/A		N/A		-2.236	N/A	N/A	N/A	-2.236	N/A					N/A	N/A
Internalization of leukemia cell lines	N/A		N/A		N/A	N/A	N/A	2.557	N/A	N/A					N/A	1.915
Breast or colorectal cancer	0.845		N/A		N/A	N/A	N/A	N/A	N/A	N/A					N/A	0.101
Tubulation of mitochondria	N/A		N/A		N/A	N/A	N/A	N/A	N/A	N/A					N/A	-2.449
Pancreatobiliary adenocarcinoma	1.71		N/A		N/A	N/A	N/A	N/A	N/A	N/A					N/A	N/A
Leukopenia	N/A		N/A		N/A	N/A	N/A	-3.27	N/A	1.167					N/A	N/A
Early-onset encephalopathy	-2.359		-1.022		N/A	N/A	N/A	N/A	N/A	N/A					N/A	N/A
Metabolism of terpenoid	N/A		N/A		N/A	N/A	N/A	N/A	N/A	N/A					N/A	N/A
Degradation of extracellular matrix	N/A		N/A		N/A	N/A	N/A	2.18	2.217	N/A					N/A	N/A
Malignant hepatobiliary neoplasm	1.134		N/A		N/A	N/A	N/A	N/A	N/A	N/A					N/A	N/A
Hepatobiliary system cancer	1.134		N/A		N/A	N/A	N/A	N/A	N/A	N/A					N/A	N/A
Heart conduction disorder	-2.778		N/A		N/A	N/A	N/A	N/A	N/A	N/A					1.224	N/A
Non-conotruncal heart defect	N/A		N/A		N/A	N/A	N/A	N/A	N/A	N/A					N/A	N/A
Adenocarcinoma	0.629		1.904		N/A	N/A	N/A	N/A	N/A	N/A					N/A	-0.014
Renal tumor	-1.155		N/A		2.19	N/A	N/A	N/A	N/A	N/A					-0.213	N/A
Formation of lymphoid tissue	N/A		N/A		N/A	1.23	N/A	1.898	1.184	0.053					N/A	N/A
Trafficking of lymphocytes	N/A		N/A		N/A	N/A	N/A	N/A	N/A	2.356					N/A	N/A
Killing of cells	N/A		N/A		N/A	N/A	0.511	1.486	0.609	0.903					N/A	0.845
Recruitment of inflammatory leukocytes	N/A		N/A		N/A	N/A	0.762	1.913	1.673	N/A					N/A	N/A
Cell movement of muscle cells	N/A		N/A		1.6	N/A	N/A	N/A	N/A	N/A					N/A	N/A
Influx of cells	N/A		N/A		N/A	N/A	N/A	1.855	1.135	1.347					N/A	N/A
Proliferation of tumor cells	N/A		N/A		N/A	2.144	N/A	N/A	N/A	1.534					N/A	N/A
Infiltration by T lymphocytes	N/A		N/A		N/A	N/A	N/A	N/A	N/A	1.709					N/A	N/A
Failure of heart	0.239		N/A		N/A	N/A	-1.352	N/A	N/A	N/A					N/A	N/A
Cell movement of epithelial cells	3.038		N/A		1.258	N/A	N/A	N/A	N/A	N/A					N/A	N/A
Interstitial fibrosis	N/A		0.994		N/A	N/A	N/A	-1.362	N/A	-0.62					N/A	N/A
Quantity of double-positive thymocyte	N/A		N/A		N/A	N/A	N/A	3.219	N/A	-1.071					N/A	N/A
Fibrosis of respiratory system component	N/A		N/A		N/A	N/A	-1.177	N/A	0.614	N/A					N/A	N/A
Migration of epithelial cells	2.632		N/A		N/A	N/A	N/A	N/A	N/A	N/A					N/A	N/A
Cytotoxic reaction of cells	N/A		N/A		N/A	N/A	N/A	2.337	N/A	1.946					N/A	N/A
Invasion of tissue	N/A		N/A		N/A	4.034	N/A	N/A	N/A	N/A					N/A	N/A
Hydrolysis of triacylglycerol	N/A		N/A		N/A	N/A	1.109	N/A	N/A	N/A					1.9	N/A
Head and neck cancer	1.816		1.331		N/A	N/A	N/A	N/A	N/A	N/A					-0.128	N/A
Concentration of acylglycerol	-0.473		0.008		N/A	-0.863	N/A	N/A	N/A	N/A					0.172	0.703
Thrombocytopenia	N/A		N/A		-1.111	N/A	-0.552	-1.614	-0.971	N/A					N/A	N/A
Quantity of virus	N/A		N/A		N/A	N/A	N/A	N/A	-1.966	-2.275					N/A	N/A
Survival of osteoclasts	N/A		N/A		N/A	N/A	N/A	N/A	1.976	2.25					N/A	N/A
Release of metal	N/A		N/A		N/A	2.025	-0.03	N/A	N/A	2.17					N/A	N/A
Differentiation of hematopoietic progenitor cells	N/A		N/A		N/A	N/A	N/A	1.525	2.682	N/A					N/A	N/A
Concentration of ATP	-0.923		-0.581		N/A	N/A	N/A	N/A	N/A	N/A					0.811	1.886
Contraction of cardiac muscle	0.585		N/A		N/A	N/A	1.263	N/A	N/A	N/A					N/A	N/A
Formation of cellular protrusions	2.798		N/A		N/A	N/A	N/A	N/A	N/A	N/A					N/A	-1.397
Quantity of vesicles	N/A		N/A		N/A	N/A	N/A	N/A	N/A	N/A					N/A	N/A
Strength of bone	N/A		N/A		N/A	N/A	N/A	N/A	N/A	N/A					N/A	N/A
Killing of hematopoietic cells	N/A		N/A		N/A	N/A	N/A	N/A	2.186	N/A					N/A	2
K/BxN serum transfer arthritis	N/A		N/A		N/A	N/A	1.192	1.212	0.734	N/A					N/A	1.046
Coordination disorder	N/A		2.138		N/A	N/A	N/A	N/A	N/A	N/A					N/A	-0.392
Pancreatic cancer	1.982		N/A		N/A	N/A	N/A	N/A	N/A	N/A					N/A	N/A
Synthesis of acylglycerol	N/A		-0.966		N/A	N/A	N/A	N/A	N/A	N/A					2.984	N/A
Renal cancer	-1.155		N/A		2.19	N/A	N/A	N/A	N/A	N/A					N/A	N/A
Cell death of epithelial cell lines	-3.194		-0.959		N/A	N/A	N/A	N/A	N/A	N/A					N/A	N/A
Damage of heart	N/A		N/A		N/A	N/A	-0.555	N/A	N/A	N/A					N/A	0.633
Synthesis of leukotriene	N/A		N/A		N/A	N/A	N/A	1.871	N/A	2.252					N/A	N/A
Synthesis of triacylglycerol	N/A		-0.67		N/A	N/A	N/A	N/A	N/A	N/A					2.921	N/A
Liver cancer	0.977		1.012		N/A	N/A	N/A	N/A	N/A	N/A					N/A	N/A
Aggregation of leukocytes	N/A		N/A		N/A	2.596	N/A	N/A	N/A	N/A					N/A	N/A
Differentiation of osteoclasts	N/A		0.366		0.374	0.095	N/A	-0.629	1.422	1.219					N/A	N/A
Uptake of D-glucose	1.526		-0.685		N/A	N/A	N/A	N/A	N/A	N/A					-0.908	N/A
Quantity of lipid droplets	N/A		-0.068		N/A	N/A	0.707	N/A	N/A	N/A					1.646	N/A
Generalized seizures	N/A		N/A		N/A	N/A	N/A	N/A	N/A	N/A					N/A	N/A
Binding of blood vessel	N/A		N/A		1.316	N/A	N/A	N/A	1.369	1.386					N/A	N/A
Interaction of cancer cells	N/A		N/A		2.153	N/A	N/A	N/A	1.913	N/A					N/A	N/A
Expansion of cells	N/A		N/A		N/A	1.834	N/A	0.537	1.251	0.444					N/A	N/A
Osteolysis	N/A		N/A		N/A	0.849	N/A	N/A	1.982	1.231					N/A	N/A
Benign Tumors	1.896		N/A		N/A	N/A	N/A	N/A	N/A	N/A					N/A	N/A
Pulmonary Hypertension	N/A		N/A		N/A	N/A	N/A	N/A	N/A	N/A					N/A	N/A
Renal lesion	-1.51		N/A		0.163	N/A	N/A	N/A	N/A	N/A					-1.697	N/A
Cell death of cancer cells	-3.619		0.416		N/A	N/A	N/A	N/A	N/A	N/A					N/A	N/A
Atopic disease	1.664		N/A		-0.174	0.655	N/A	-0.551	0.631	0.355					N/A	N/A
Activation of protein	N/A		N/A		N/A	1.433	N/A	1.47	N/A	1.124					N/A	N/A
Eosinophilic inflammation	N/A		N/A		N/A	0.539	N/A	N/A	1.745	0.395					N/A	N/A
Abnormal morphology of subcellular	-2.915		N/A		N/A	N/A	N/A	N/A	N/A	N/A					N/A	N/A
Permeability of vascular system	N/A		N/A		1.142	N/A	N/A	N/A	0.78	N/A					-0.252	N/A
Malignant connective or soft tissue neoplasm	N/A		N/A		N/A	N/A	N/A	N/A	N/A	N/A					1.015	N/A
Stimulation of lymphocytes	N/A		N/A		N/A	1.795	N/A	1.252	N/A	0.96					N/A	N/A
Hyperactive behavior	N/A		N/A		N/A	N/A	N/A	N/A	N/A	N/A					N/A	N/A
Cell proliferation of carcinoma cell lines	N/A		N/A		N/A	N/A	N/A	N/A	N/A	N/A					N/A	N/A
Skin cancer	-1.964		N/A		N/A	N/A	N/A	N/A	N/A	N/A					N/A	N/A
Concentration of eicosanoid	N/A		N/A		N/A	N/A	N/A	N/A	1.345	1.805					N/A	0.851
Function of helper T lymphocytes	N/A		N/A		N/A	2	N/A	N/A	N/A	2					N/A	N/A
Antigen presentation by antigen presenting cells	N/A		N/A		0.762	N/A	N/A	1	N/A	2.236					N/A	N/A
Apoptosis of epithelial cells	-2.003		0.192		N/A	1.793	N/A	N/A	N/A	N/A					N/A	N/A
Antigen presentation by cells	N/A		N/A		N/A	2.646	N/A	1.342	N/A	N/A					N/A	N/A
Immunodeficiency	N/A		N/A		N/A	0	N/A	-1.912	-1	N/A					N/A	N/A
Progressive encephalopathy	-1.009		-1.154		N/A	N/A	N/A	N/A	N/A	N/A					-0.106	N/A
Differentiation of hematopoietic cells	N/A		N/A		N/A	N/A	N/A	1.159	2.815	N/A					N/A	N/A
Abnormal morphology of adipose tissue	N/A		0.529		N/A	-0.68	N/A	N/A	N/A	N/A					-0.65	-1.471
Microvesicular hepatic steatosis	1.117		2.828		N/A	N/A	N/A	N/A	N/A	N/A					N/A	0.025
Quantity of bone marrow cells	N/A		0.049		N/A	-1.224	-0.284	N/A	-0.234	-1.277					N/A	-0.898
Invasion of pancreatic endocrine tumor	N/A		N/A		N/A	N/A	N/A	1.982	1.982	N/A					N/A	N/A
Skin infection by Staphylococcus aureus strain Mu50	N/A		N/A		-1.982	N/A	N/A	-1.982	N/A	N/A					N/A	N/A
Fragmentation of mitochondria	-0.441		N/A		N/A	N/A	N/A	N/A	N/A	N/A					N/A	1.298
Leukemia	-0.587		N/A		N/A	N/A	N/A	N/A	N/A	N/A					N/A	N/A
Myelodysplastic syndrome or leukemia	-0.587		N/A		N/A	N/A	N/A	N/A	N/A	N/A					N/A	N/A
Pancreatic carcinoma	1.982		N/A		N/A	N/A	N/A	N/A	N/A	N/A					N/A	N/A
Liquid tumor	-0.729		N/A		N/A	N/A	N/A	N/A	N/A	N/A					N/A	N/A
Malignant neoplasm of retroperitoneum	0.524		N/A		N/A	N/A	N/A	N/A	N/A	N/A					N/A	N/A
Reorganization of cytoskeleton	N/A		N/A		2.17	N/A	1.767	N/A	N/A	N/A					N/A	N/A
Abdominal lesion	0.825		1.333		N/A	N/A	N/A	N/A	N/A	N/A					-0.299	-0.37
Activation of mast cells	N/A		N/A		-0.051	0.808	-0.412	0.931	0.802	0.546					N/A	-0.368
Trafficking of T lymphocytes	N/A		N/A		N/A	N/A	N/A	N/A	N/A	2.156					N/A	N/A
Cytolysis of blood cells	N/A		N/A		N/A	N/A	N/A	1.711	2.172	N/A					N/A	N/A
Cell death of T lymphocytes	N/A		N/A		N/A	1.053	N/A	1.1	N/A	1.722					N/A	N/A
Myelopoiesis of leukocytes	N/A		N/A		N/A	1.097	N/A	1.179	0.964	0.621					N/A	N/A
Invasion of pancreatic tumor	N/A		N/A		N/A	1.633	N/A	N/A	2.219	N/A					N/A	N/A
Quantity of natural killer T lymphocytes	N/A		N/A		N/A	N/A	1.242	1.3	N/A	-1.304					N/A	N/A
Damage of mice	N/A		2.376		N/A	N/A	N/A	N/A	N/A	1.467					N/A	N/A
Quantity of follicular B lymphocytes	N/A		N/A		1.118	0.261	N/A	0.931	1.356	0.172					N/A	N/A
Synthesis of purine nucleotide	-0.405		-1.443		N/A	N/A	N/A	N/A	N/A	N/A					N/A	0.685
Adhesion of connective tissue cells	1.917		N/A		N/A	N/A	N/A	N/A	N/A	N/A					1.912	N/A
Malignant solid organ tumor	-1.964		N/A		N/A	N/A	N/A	N/A	N/A	N/A					N/A	N/A
Presence of blood cells	N/A		N/A		0.376	N/A	N/A	N/A	0.46	0.894					N/A	N/A
Dendropoiesis	N/A		N/A		N/A	N/A	N/A	1.362	N/A	2.446					N/A	N/A
Cytolysis of lymphatic system cells	N/A		N/A		N/A	0.726	N/A	1.131	1.186	-0.762					N/A	N/A
Degenerative brain disorder	-0.686		-1.276		N/A	N/A	N/A	N/A	N/A	N/A					-0.946	N/A
Accumulation of mononuclear leukocytes	N/A		N/A		-0.311	-0.298	N/A	-1.352	-0.733	-1.105					N/A	N/A
Abnormality of adipose tissue	N/A		0.853		N/A	0.071	N/A	N/A	N/A	N/A					-1.089	-1.346
Export of lipid	N/A		N/A		N/A	N/A	N/A	N/A	N/A	0.643					1.424	1.718
Neonatal death	N/A		N/A		N/A	N/A	N/A	N/A	N/A	N/A					N/A	N/A
Metabolism of macromolecule	2.862		0.833		N/A	N/A	N/A	N/A	N/A	N/A					0.083	N/A
Breast or gynecological cancer	1.067		N/A		N/A	N/A	N/A	N/A	N/A	N/A					N/A	N/A
Growth of malignant tumor	N/A		N/A		1.324	1.092	N/A	N/A	N/A	N/A					N/A	N/A
Degeneration of nervous system	N/A		0.372		N/A	N/A	N/A	N/A	N/A	N/A					N/A	N/A
Maturation of bone marrow-derived dendritic cells	N/A		N/A		N/A	0.399	-0.665	-0.397	-0.627	-0.472					N/A	-1.203
Cell death of leukemia cell lines	N/A		N/A		N/A	1.5	N/A	-0.378	N/A	N/A					-1.237	N/A
Thermogenesis	N/A		N/A		N/A	N/A	N/A	N/A	N/A	N/A					1.987	1.765
Hypoplasia of heart	N/A		N/A		N/A	N/A	-1.195	N/A	N/A	N/A					N/A	N/A
Accumulation of lymphocytes	N/A		N/A		-0.258	-0.242	N/A	-1.228	-0.782	-1.23					N/A	N/A
Insulin sensitivity	N/A		N/A		N/A	0.724	N/A	N/A	N/A	N/A					-2.722	N/A
Hypertension of blood vessel	N/A		N/A		N/A	N/A	N/A	N/A	N/A	N/A					N/A	N/A
Infection by coronavirus	-0.038		N/A		1.129	N/A	N/A	1.505	0.664	0.396					N/A	N/A
Arrhythmia with structural heart disease	-1.387		N/A		N/A	N/A	N/A	N/A	N/A	N/A					N/A	N/A
Adhesion of epithelial cells	0.116		N/A		2.88	N/A	N/A	N/A	N/A	N/A					N/A	N/A
Familial neurological disorder	-0.128		-1.414		N/A	N/A	N/A	N/A	N/A	N/A					N/A	-0.447
Homing of neutrophils	N/A		N/A		3.678	N/A	N/A	N/A	N/A	N/A					N/A	N/A
Metabolism of protein	2.487		0.983		N/A	N/A	N/A	N/A	N/A	N/A					0.185	N/A
Chronic kidney disease	-1.154		N/A		N/A	N/A	N/A	N/A	N/A	N/A					N/A	N/A
Toxemia	N/A		N/A		N/A	2.788	N/A	0.852	N/A	N/A					N/A	N/A
Polyarthritis	N/A		N/A		-0.646	0.586	N/A	0.515	-1.638	-0.031					0.22	N/A
Lymphatic system tumor	0.691		N/A		N/A	N/A	N/A	-1.797	N/A	N/A					N/A	N/A
Secretion of lipid	N/A		N/A		N/A	N/A	N/A	N/A	N/A	N/A					1.291	1.083
Hydrolysis of nucleotide	3.624		N/A		N/A	N/A	N/A	N/A	N/A	N/A					N/A	N/A
Atrophy of organ	-0.978		N/A		N/A	N/A	N/A	N/A	N/A	N/A					-0.226	N/A
Nonpituitary endocrine tumor	1.664		1.955		N/A	N/A	N/A	N/A	N/A	N/A					N/A	N/A
Quantity of reactive oxygen species	-0.082		0.674		N/A	N/A	N/A	N/A	N/A	N/A					N/A	-1.688
Accumulation of triacylglycerol	N/A		-1.815		N/A	N/A	N/A	N/A	N/A	N/A					0.241	0.126
Hyperesthesia	N/A		N/A		N/A	1.665	N/A	N/A	N/A	1.93					N/A	N/A
Myopathy of heart	-1.424		N/A		N/A	N/A	N/A	N/A	N/A	N/A					N/A	N/A
Response of neuroglia	N/A		N/A		N/A	N/A	N/A	1.676	0.336	N/A					N/A	1.567
Apoptosis of lung cancer cell lines	-1.491		-1.261		N/A	N/A	N/A	N/A	N/A	N/A					N/A	N/A
Cell death of lung cancer cell lines	-1.034		-1.384		N/A	N/A	N/A	N/A	N/A	N/A					N/A	N/A
Attachment of virus	N/A		N/A		N/A	N/A	N/A	N/A	1.372	N/A					2.2	N/A
Production of protein	N/A		N/A		0.513	0.738	N/A	-0.007	0.936	0.582					N/A	N/A
Homing of granulocytes	N/A		N/A		3.541	N/A	N/A	N/A	N/A	N/A					N/A	N/A
Cell death of connective tissue cells	-1.56		N/A		N/A	N/A	N/A	N/A	N/A	N/A					-1.117	N/A
Cell death of mononuclear leukocytes	N/A		-0.802		N/A	0.115	0.497	0.586	-0.245	1.097					N/A	N/A
Communication of cells	N/A		N/A		N/A	0.521	N/A	1.658	1.024	0.327					N/A	N/A
Proliferation of hepatocytes	N/A		1.297		N/A	N/A	N/A	N/A	N/A	N/A					N/A	N/A
Concentration of norepinephrine	N/A		N/A		N/A	N/A	N/A	N/A	N/A	N/A					N/A	N/A
Fibrotic disorder of skin	N/A		N/A		-1.357	N/A	N/A	N/A	-0.508	N/A					-1.658	N/A
Familial heart disease	N/A		N/A		N/A	N/A	N/A	N/A	N/A	N/A					N/A	-1.455
Synaptic transmission	N/A		N/A		N/A	N/A	N/A	N/A	N/A	N/A					N/A	N/A
Formation of thymocytes	N/A		N/A		N/A	N/A	N/A	N/A	N/A	-1.521					N/A	N/A
Growth of axons	N/A		N/A		N/A	N/A	N/A	N/A	N/A	N/A					N/A	N/A
Hypersensitivity reaction type I	N/A		N/A		0.037	-0.712	1.054	0.254	1.178	-0.262					N/A	N/A
Proliferation of vascular cells	N/A		N/A		-0.215	1.687	N/A	N/A	0.79	0.489					N/A	N/A
Perinatal death	N/A		N/A		N/A	N/A	N/A	N/A	N/A	N/A					N/A	N/A
Quantity of thymus gland	N/A		N/A		N/A	0.747	N/A	2.736	N/A	N/A					N/A	N/A
Neuroendocrine tumor	0.64		N/A		N/A	N/A	N/A	N/A	N/A	N/A					N/A	N/A
Influx of myeloid cells	N/A		N/A		N/A	1.439	N/A	N/A	0.93	1.089					N/A	N/A
Experimental autoimmune uveoretinitis	N/A		N/A		N/A	N/A	1.516	N/A	1.941	N/A					N/A	N/A
Binding of carbohydrate	N/A		N/A		-0.23	1.775	N/A	N/A	N/A	N/A					1.319	N/A
Invasion of tumor cells	N/A		N/A		N/A	3.448	N/A	N/A	N/A	N/A					N/A	N/A
Familial congenital malformation	-1.914		N/A		N/A	N/A	N/A	N/A	N/A	N/A					N/A	N/A
Shape change of neurites	N/A		N/A		N/A	N/A	N/A	N/A	N/A	N/A					N/A	-1.47
Binding of epithelial cells	0.38		N/A		3.039	N/A	N/A	N/A	N/A	N/A					N/A	N/A
Neoplasia of leukocytes	0.066		N/A		N/A	N/A	N/A	-1.919	N/A	N/A					1.374	N/A
Cardiac fibrillation	-1.067		N/A		N/A	N/A	N/A	N/A	N/A	N/A					N/A	N/A
Eosinophilia of lung	N/A		N/A		N/A	0.124	1.671	N/A	1.607	N/A					N/A	N/A
Arrhythmia of heart ventricle	-2.039		N/A		N/A	N/A	N/A	N/A	N/A	N/A					N/A	N/A
Proteolysis	N/A		N/A		N/A	N/A	N/A	N/A	N/A	2.744					N/A	N/A
Lymphohematopoietic neoplasia	1.139		2.25		N/A	N/A	N/A	N/A	N/A	N/A					N/A	N/A
Infection by DNA virus	N/A		N/A		1.237	N/A	N/A	-1.479	N/A	0.577					N/A	N/A
Proinflammatory response	N/A		1.318		N/A	N/A	N/A	2.024	N/A	N/A					N/A	N/A
Development of bone marrow	N/A		1.576		N/A	-0.033	N/A	N/A	0.976	0.754					N/A	N/A
Adhesion of vascular cells	N/A		N/A		N/A	N/A	N/A	N/A	N/A	2.184					1.147	N/A
Growth of muscle tissue	N/A		N/A		3.32	N/A	N/A	N/A	N/A	N/A					N/A	N/A
Damage of muscle	-2.37		N/A		N/A	N/A	N/A	N/A	N/A	N/A					N/A	N/A
Priming of leukocytes	N/A		N/A		N/A	N/A	N/A	N/A	N/A	3.296					N/A	N/A
B cell cancer	1.067		N/A		N/A	N/A	N/A	N/A	N/A	N/A					N/A	N/A
Muscular hypertrophy	N/A		N/A		N/A	N/A	N/A	N/A	N/A	N/A					1.451	N/A
Inflammatory response of leukocytes	N/A		N/A		N/A	-1.14	N/A	N/A	-1.226	-0.917					N/A	N/A
Attachment of lymphocytes	N/A		N/A		N/A	N/A	N/A	N/A	2.213	N/A					N/A	1.067
Cell cycle progression	2.248		N/A		N/A	N/A	N/A	N/A	N/A	N/A					1.031	N/A
Growth of lymphoid organ	N/A		N/A		N/A	0.679	N/A	0.681	1.475	0.443					N/A	N/A
Transmigration of lymphocytes	N/A		N/A		N/A	3.278	N/A	N/A	N/A	N/A					N/A	N/A
Proliferation of kidney cells	N/A		N/A		0.735	N/A	N/A	N/A	0.079	1.554					N/A	N/A
Behavioral deficit	N/A		N/A		N/A	N/A	N/A	N/A	N/A	N/A					N/A	N/A
Concentration of phospholipid	-0.582		2.683		N/A	N/A	N/A	N/A	N/A	N/A					N/A	N/A
Breast cancer	0.507		0.354		N/A	N/A	N/A	N/A	N/A	N/A					N/A	N/A
Replication of Influenza A virus	3.257		N/A		N/A	N/A	N/A	N/A	N/A	N/A					N/A	N/A
Transport of palmitic acid	N/A		N/A		N/A	N/A	N/A	N/A	N/A	N/A					N/A	N/A
Lymphohematopoietic cancer	0.547		2.698		N/A	N/A	N/A	N/A	N/A	N/A					N/A	N/A
Depressive disorder	N/A		N/A		N/A	N/A	N/A	N/A	N/A	N/A					N/A	N/A
Catabolism of protein	0.885		1.782		N/A	N/A	N/A	N/A	N/A	N/A					0.574	N/A
Quantity of synaptic vesicles	N/A		N/A		N/A	N/A	N/A	N/A	N/A	N/A					N/A	N/A
Localization of protein	-2.189		N/A		N/A	N/A	N/A	N/A	N/A	N/A					0.071	N/A
Sensory disorders	N/A		N/A		-2.062	N/A	N/A	N/A	N/A	N/A					N/A	N/A
Activation of monocytes	N/A		N/A		N/A	N/A	N/A	1.557	N/A	1.659					N/A	N/A
Cell death of embryonic cell lines	-1.473		0.609		N/A	N/A	N/A	N/A	N/A	N/A					N/A	N/A
Steroid metabolism	N/A		N/A		N/A	N/A	N/A	N/A	N/A	N/A					N/A	N/A
Progressive motor neuron disease	-1.25		N/A		N/A	N/A	N/A	N/A	N/A	N/A					N/A	N/A
Development of hematopoietic cells	N/A		N/A		N/A	N/A	N/A	2.456	N/A	0.729					N/A	N/A
Retention of mononuclear leukocytes	N/A		N/A		N/A	1.132	N/A	0.6	1.452	N/A					N/A	N/A
Growth failure or short stature	-3.183		N/A		N/A	N/A	N/A	N/A	N/A	N/A					N/A	N/A
Malignant genitourinary solid tumor	-0.165		0.442		N/A	N/A	N/A	N/A	N/A	N/A					0.135	N/A
Flux of cation	N/A		N/A		N/A	N/A	N/A	3.14	N/A	N/A					N/A	N/A
Melanoma	0.301		N/A		N/A	N/A	N/A	N/A	N/A	N/A					N/A	N/A
Metabolism of nucleotide	-0.767		-2.008		N/A	N/A	N/A	N/A	N/A	N/A					N/A	-0.146
Inhibition of cells	N/A		N/A		N/A	1.277	1.046	N/A	N/A	0.826					N/A	N/A
Efflux of phospholipid	N/A		N/A		N/A	N/A	1.205	N/A	N/A	N/A					N/A	N/A
Proliferation of hematopoietic cells	N/A		0.542		N/A	0.527	N/A	-0.312	1.679	0.085					N/A	N/A
Hematological or lymphatic system tumor	1.28		1.865		N/A	N/A	N/A	N/A	N/A	N/A					N/A	N/A
Quantity of pre-B lymphocytes	N/A		N/A		N/A	-0.596	N/A	0.084	-0.246	-1.651					N/A	-0.274
Replication of Influenza virus	3.131		N/A		N/A	N/A	N/A	N/A	N/A	N/A					N/A	N/A
Differentiation of bone	N/A		N/A		1.929	N/A	N/A	N/A	1.197	N/A					N/A	N/A
T-cell non-Hodgkin lymphoma	N/A		N/A		-1.969	N/A	N/A	-1.154	N/A	N/A					N/A	N/A
Production of lactic acid	N/A		N/A		N/A	N/A	N/A	N/A	N/A	N/A					-1.217	1.904
Concentration of hormone	N/A		N/A		N/A	1.695	N/A	N/A	N/A	N/A					N/A	0.103
Abnormality of peritoneum	N/A		N/A		-0.83	0.391	N/A	-1.151	0.294	-0.451					N/A	N/A
Quantity of plasma cells	N/A		N/A		-0.58	-0.14	N/A	0.749	0.763	-0.882					N/A	N/A
Synthesis of steroid	N/A		-1.428		N/A	N/A	N/A	N/A	N/A	N/A					N/A	N/A
Ductal adenocarcinoma	1.499		N/A		N/A	N/A	N/A	N/A	N/A	N/A					N/A	N/A
Oxidative stress	N/A		3.103		N/A	N/A	N/A	N/A	N/A	N/A					N/A	N/A
Apoptosis of leukemia cell lines	N/A		N/A		N/A	N/A	N/A	-1.229	N/A	N/A					-1.451	N/A
Respiratory burst of granulocytes	N/A		N/A		N/A	N/A	N/A	N/A	1.303	1.794					N/A	N/A
Cancer of secretory structure	1.982		-0.043		N/A	N/A	N/A	N/A	N/A	N/A					N/A	1.067
Contraction of smooth muscle	N/A		N/A		N/A	N/A	N/A	N/A	N/A	N/A					N/A	N/A
Function of lymphocytes	N/A		N/A		1.114	0.249	0.927	0.536	0	-0.249					N/A	N/A
Expansion of phagocytes	N/A		N/A		N/A	N/A	N/A	N/A	N/A	N/A					N/A	-1.671
Proliferation of synovial cells	N/A		N/A		N/A	3.071	N/A	N/A	N/A	N/A					N/A	N/A
Quantity of microglia	N/A		N/A		N/A	N/A	N/A	N/A	0.643	N/A					2.345	N/A
Abnormal morphology of skeleton	N/A		N/A		-2.425	0.343	N/A	N/A	N/A	N/A					0.298	N/A
Fusion of myoblasts	N/A		N/A		3.058	N/A	N/A	N/A	N/A	N/A					N/A	N/A
Epithelial-mesenchymal transition	1.194		N/A		N/A	N/A	N/A	N/A	N/A	N/A					N/A	N/A
Killing of Streptococcus	N/A		N/A		N/A	N/A	1.982	N/A	N/A	N/A					N/A	1.067
Activation of osteoclasts	N/A		N/A		N/A	0.512	N/A	0.649	N/A	1.882					N/A	N/A
Apoptosis of kidney	N/A		N/A		0.073	N/A	N/A	1.424	0.918	0.619					N/A	N/A
Hematopoietic neoplasm	0.86		2.174		N/A	N/A	N/A	N/A	N/A	N/A					N/A	N/A
Proliferation of pericytes	N/A		N/A		N/A	1.463	N/A	N/A	N/A	1.137					0.429	N/A
Density of blood vessel	N/A		N/A		0.187	N/A	N/A	N/A	N/A	N/A					N/A	0.051
Hearing loss	N/A		N/A		N/A	N/A	N/A	N/A	N/A	N/A					N/A	N/A
Breast or gastric cancer	1.067		N/A		N/A	N/A	N/A	N/A	N/A	N/A					N/A	1.948
Frequency of lymphocytes	N/A		N/A		N/A	N/A	N/A	1.355	N/A	1.658					N/A	N/A
Induction of cells	N/A		N/A		N/A	3.012	N/A	N/A	N/A	N/A					N/A	N/A
Cell spreading of blood platelets	N/A		N/A		1.89	N/A	N/A	1.117	N/A	N/A					N/A	N/A
Cell movement of blood platelets	N/A		N/A		1.89	N/A	N/A	1.117	N/A	N/A					N/A	N/A
Necrosis of liver	-0.512		-1.689		N/A	0.805	N/A	N/A	N/A	N/A					N/A	N/A
Transport of K+	N/A		N/A		N/A	N/A	N/A	N/A	N/A	N/A					N/A	N/A
Quantity of vitamin	N/A		N/A		N/A	N/A	-1.014	N/A	N/A	N/A					N/A	N/A
Abnormality of femur	N/A		N/A		-2	-1	N/A	N/A	N/A	N/A					N/A	N/A
Acute inflammation	N/A		N/A		N/A	0.563	N/A	N/A	1.212	1.224					N/A	N/A
Abnormality of lower limb	N/A		N/A		-1.151	0.224	N/A	N/A	N/A	0.524					N/A	N/A
Release of nitric oxide	N/A		N/A		N/A	1.423	N/A	N/A	1.571	N/A					N/A	N/A
Differentiation of muscle cells	N/A		N/A		N/A	0.912	N/A	N/A	N/A	N/A					N/A	N/A
Aortic valve disease	N/A		N/A		N/A	N/A	N/A	N/A	-1	-1.982					N/A	N/A
Growth failure	-2.968		N/A		N/A	N/A	N/A	N/A	N/A	N/A					N/A	N/A
Expansion of mononuclear leukocytes	N/A		N/A		N/A	N/A	-1.524	0.433	0.272	-0.739					N/A	N/A
Development of liver tumor	N/A		1.887		N/A	N/A	N/A	N/A	N/A	N/A					N/A	N/A
Connective or soft tissue tumor	N/A		N/A		N/A	N/A	N/A	N/A	N/A	N/A					N/A	0.784
Transendothelial migration of neutrophils	N/A		N/A		0.863	0.353	N/A	N/A	1.744	N/A					N/A	N/A
Cell-mediated response of T lymphocytes	N/A		N/A		N/A	N/A	N/A	N/A	N/A	2.954					N/A	N/A
Receptor-mediated endocytosis	2.953		N/A		N/A	N/A	N/A	N/A	N/A	N/A					N/A	N/A
Hepatobiliary carcinoma	1.346		N/A		N/A	N/A	N/A	N/A	N/A	N/A					N/A	N/A
Hypertrophy of tissue	N/A		N/A		N/A	N/A	N/A	N/A	N/A	N/A					1.149	N/A
Extraintestinal functional disorder	N/A		N/A		N/A	N/A	N/A	N/A	N/A	N/A					N/A	N/A
Extravasation of neutrophils	N/A		N/A		N/A	N/A	N/A	N/A	2.945	N/A					N/A	N/A
Quantity of essential amino acids	N/A		N/A		N/A	N/A	N/A	N/A	N/A	N/A					N/A	N/A
Priming of T lymphocytes	N/A		N/A		N/A	N/A	N/A	N/A	N/A	2.939					N/A	N/A
Proliferation of hematopoietic progenitor cells	N/A		N/A		N/A	0.488	N/A	-0.442	1.977	0.029					N/A	N/A
Gastrointestinal tumor	0.949		N/A		N/A	N/A	N/A	N/A	N/A	N/A					N/A	N/A
Atrial septal defect	N/A		N/A		N/A	N/A	N/A	N/A	N/A	N/A					N/A	N/A
Synthesis of nucleotide	-0.933		-1.877		N/A	N/A	N/A	N/A	N/A	N/A					N/A	0.002
Mobilization of myeloid cells	N/A		N/A		N/A	N/A	N/A	N/A	1.054	1.867					N/A	N/A
Quantity of white adipose tissue	N/A		0		N/A	N/A	N/A	N/A	N/A	N/A					1.145	1.098
Growth of kidney	N/A		N/A		0.325	N/A	N/A	N/A	0.208	1.275					N/A	N/A
Hypertrophy of cardiac muscle	N/A		N/A		N/A	N/A	N/A	N/A	N/A	N/A					1.171	N/A
Binding of epithelial cell lines	0.515		N/A		N/A	N/A	N/A	N/A	2.388	N/A					N/A	N/A
Development of benign tumor	2.207		N/A		N/A	N/A	N/A	N/A	N/A	N/A					0.681	N/A
Quantity of L-amino acid	N/A		N/A		N/A	N/A	N/A	N/A	N/A	N/A					N/A	N/A
Activation of muscle cells	N/A		N/A		N/A	N/A	N/A	N/A	N/A	2.251					0.321	N/A
Squamous-cell carcinoma	0.78		N/A		0.634	N/A	N/A	N/A	N/A	N/A					N/A	-0.152
Locomotion	N/A		N/A		N/A	N/A	N/A	N/A	N/A	N/A					N/A	N/A
Apoptosis of lymphoma cell lines	N/A		N/A		N/A	1.242	N/A	1.638	N/A	N/A					N/A	N/A
Proliferation of endothelial cells	N/A		N/A		-0.257	N/A	N/A	N/A	1.221	N/A					-0.137	N/A
Interaction of embryonic cell lines	0.703		N/A		N/A	N/A	N/A	N/A	2.167	N/A					N/A	N/A
Injury of mice	N/A		N/A		N/A	N/A	N/A	N/A	N/A	1.717					N/A	N/A
Atrophy of muscle	-1.217		N/A		N/A	N/A	0.243	N/A	N/A	N/A					N/A	N/A
Extrapulmonary squamous cell carcinoma	0.882		N/A		1.98	N/A	N/A	N/A	N/A	N/A					N/A	N/A
Gastrointestinal tract cancer	1.237		N/A		N/A	N/A	N/A	N/A	N/A	N/A					N/A	N/A
Cellular infiltration by lymphoid cells	N/A		N/A		N/A	N/A	N/A	1.222	1.623	N/A					N/A	N/A
Hematologic cancer	0.216		2.616		N/A	N/A	N/A	N/A	N/A	N/A					N/A	N/A
I-kappaB kinase/NF-kappaB cascade	N/A		N/A		N/A	N/A	N/A	2.831	N/A	N/A					N/A	N/A
Lymphoid cancer	0.682		N/A		N/A	N/A	N/A	-1.723	N/A	N/A					N/A	N/A
Non-small cell lung carcinoma	-0.706		N/A		-0.017	N/A	N/A	N/A	N/A	N/A					N/A	N/A
Priming of cells	N/A		N/A		N/A	N/A	N/A	N/A	N/A	2.828					N/A	N/A
Bone marrow cancer	-0.587		2.236		N/A	N/A	N/A	N/A	N/A	N/A					N/A	N/A
Localization of organelle	1.091		-1.732		N/A	N/A	N/A	N/A	N/A	N/A					N/A	N/A
Frequency of T lymphocytes	N/A		N/A		N/A	N/A	N/A	N/A	0.826	1.986					N/A	N/A
Chronic renal impairment	N/A		N/A		N/A	N/A	N/A	N/A	N/A	N/A					N/A	N/A
Chronic renal failure	N/A		N/A		N/A	N/A	N/A	N/A	N/A	N/A					N/A	N/A
Chemotaxis of mast cells	N/A		N/A		N/A	N/A	N/A	2.804	N/A	N/A					N/A	N/A
Quantity of lactic acid	N/A		N/A		N/A	N/A	1.71	N/A	N/A	N/A					N/A	1.091
Attraction of leukocytes	N/A		N/A		N/A	N/A	N/A	N/A	N/A	N/A					N/A	N/A
Formation of lung	N/A		N/A		2.8	N/A	N/A	N/A	N/A	N/A					N/A	N/A
Respiratory system development	N/A		N/A		2.8	N/A	N/A	N/A	N/A	N/A					N/A	N/A
Chemotaxis of monocytes	N/A		N/A		N/A	2.799	N/A	N/A	N/A	N/A					N/A	N/A
Differentiation of myoblasts	N/A		N/A		N/A	N/A	N/A	N/A	N/A	N/A					N/A	N/A
Ductal carcinoma	1.564		N/A		N/A	N/A	N/A	N/A	N/A	N/A					N/A	N/A
Response of bacteria	N/A		N/A		N/A	2.786	N/A	N/A	N/A	N/A					N/A	N/A
Cell death of kidney cells	-1.932		0.853		N/A	N/A	N/A	N/A	N/A	N/A					N/A	N/A
Abnormality of peripheral nervous system	N/A		N/A		N/A	N/A	N/A	N/A	N/A	N/A					N/A	N/A
Movement disorders	-2.776		N/A		N/A	N/A	N/A	N/A	N/A	N/A					N/A	N/A
B-cell neoplasm	0.555		N/A		N/A	N/A	N/A	N/A	N/A	N/A					N/A	N/A
NK cell proliferation	N/A		N/A		N/A	N/A	N/A	2.773	N/A	N/A					N/A	N/A
Dysglycemia	N/A		N/A		N/A	N/A	-0.695	N/A	N/A	N/A					N/A	-2.077
Quantity of TNF in blood	N/A		N/A		N/A	N/A	-2.343	-0.042	0.384	N/A					N/A	N/A
Quantity of helper T lymphocytes	N/A		N/A		N/A	0.939	N/A	0.311	0.442	1.072					N/A	N/A
Hypoglycemia	N/A		N/A		N/A	N/A	N/A	N/A	N/A	N/A					N/A	-2.762
Release of polyunsaturated fatty acids	N/A		N/A		N/A	N/A	N/A	2.761	N/A	N/A					N/A	N/A
Cell death of lymphocytes	N/A		-0.602		N/A	0.085	0.497	0.447	-0.244	0.886					N/A	N/A
Mass of organism	N/A		N/A		N/A	N/A	-0.532	N/A	N/A	N/A					0.719	N/A
Mineralization of bone	N/A		N/A		1.867	0.884	N/A	N/A	N/A	N/A					N/A	N/A
Acute leukemia	-0.313		N/A		N/A	N/A	N/A	N/A	N/A	N/A					N/A	N/A
Sensorineural hearing loss	N/A		N/A		N/A	N/A	N/A	N/A	N/A	0.152					N/A	N/A
Metabolism of nucleoside triphosphate	-0.287		-1.385		N/A	N/A	N/A	N/A	N/A	N/A					N/A	0.746
Disorder of pregnancy	N/A		N/A		-0.294	1.342	N/A	N/A	N/A	0.137					N/A	N/A
Formation of blood clot	N/A		N/A		N/A	N/A	N/A	N/A	2.714	N/A					N/A	N/A
Apoptosis of cardiomyocytes	N/A		0.883		N/A	N/A	N/A	N/A	N/A	N/A					N/A	-0.82
Proliferation of thymocytes	N/A		N/A		N/A	0.823	N/A	0.389	1.147	0.351					N/A	N/A
Degradation of mitochondria	-0.329		N/A		N/A	N/A	N/A	N/A	N/A	N/A					N/A	N/A
Overweight disorder	N/A		N/A		N/A	1.152	N/A	N/A	N/A	N/A					N/A	1.54
Recovery of mice	N/A		N/A		1.786	N/A	N/A	N/A	N/A	N/A					-0.905	N/A
Synthesis of prostaglandin E	N/A		N/A		N/A	2.677	N/A	N/A	N/A	N/A					N/A	N/A
Growth of organism	2.187		N/A		N/A	N/A	N/A	N/A	N/A	N/A					N/A	N/A
Inflammation of pancreas	N/A		N/A		N/A	N/A	N/A	N/A	N/A	N/A					N/A	N/A
Transport of inorganic cation	N/A		N/A		N/A	N/A	N/A	N/A	N/A	N/A					N/A	N/A
Incorporation of lipid	N/A		-0.756		N/A	N/A	N/A	N/A	N/A	N/A					N/A	N/A
Neuronal cell death	-0.078		-0.631		N/A	N/A	N/A	N/A	N/A	N/A					N/A	N/A
Binding of hematopoietic cell lines	N/A		N/A		N/A	2.654	N/A	N/A	N/A	N/A					N/A	N/A
Adipogenesis	N/A		N/A		N/A	N/A	N/A	N/A	N/A	N/A					N/A	N/A
Myelopoiesis of phagocytes	N/A		N/A		N/A	N/A	N/A	N/A	N/A	2.647					N/A	N/A
Interaction of endothelial cells	0.557		N/A		N/A	N/A	N/A	2.085	N/A	N/A					N/A	N/A
Chemotaxis of lymphocytes	N/A		N/A		0.905	N/A	N/A	N/A	N/A	1.736					N/A	N/A
Metabolism of polysaccharide	N/A		1.909		N/A	0.73	N/A	N/A	N/A	N/A					N/A	N/A
Chemoattraction of leukocytes	N/A		N/A		N/A	N/A	N/A	N/A	N/A	N/A					N/A	N/A
Quantity of filaments	N/A		N/A		N/A	N/A	N/A	N/A	N/A	N/A					-0.491	N/A
Transport of metal	0.914		N/A		N/A	N/A	N/A	N/A	N/A	N/A					N/A	N/A
Attraction of phagocytes	N/A		N/A		N/A	N/A	N/A	N/A	N/A	N/A					N/A	N/A
Response of B lymphocytes	N/A		N/A		N/A	1.808	N/A	N/A	N/A	N/A					N/A	N/A
Synthesis of terpenoid	N/A		-1.607		N/A	N/A	N/A	N/A	N/A	N/A					N/A	N/A
Steatohepatitis	N/A		N/A		N/A	N/A	N/A	N/A	N/A	N/A					-0.896	-0.651
Ingestion by rodents	N/A		N/A		N/A	-0.05	0.719	N/A	N/A	N/A					N/A	1.844
Trafficking of antigen presenting cells	N/A		N/A		N/A	N/A	N/A	2.611	N/A	N/A					N/A	N/A
Cell death of renal tubule	N/A		N/A		0.737	N/A	N/A	1.213	0.657	N/A					N/A	N/A
Proliferation of epithelial cells	N/A		N/A		N/A	0.617	N/A	N/A	N/A	N/A					N/A	N/A
Action potential of cells	N/A		N/A		N/A	N/A	N/A	N/A	N/A	N/A					N/A	N/A
Proteolysis of Gelatin	N/A		N/A		N/A	N/A	N/A	N/A	2.599	N/A					N/A	N/A
Hydrolysis of ATP	2.597		N/A		N/A	N/A	N/A	N/A	N/A	N/A					N/A	N/A
Cellular infiltration by eosinophils	N/A		N/A		N/A	0.911	N/A	-0.207	0.841	0.636					N/A	N/A
Binding of endothelial tissue	N/A		N/A		N/A	N/A	N/A	N/A	2.592	N/A					N/A	N/A
Cytotoxic reaction of lymphatic system cells	N/A		N/A		N/A	N/A	N/A	2.592	N/A	N/A					N/A	N/A
Systolic dysfunction	N/A		N/A		N/A	N/A	0.277	N/A	N/A	N/A					N/A	N/A
Release of catecholamine	N/A		N/A		N/A	N/A	N/A	N/A	N/A	N/A					N/A	N/A
Emigration of mononuclear leukocytes	N/A		N/A		N/A	2.587	N/A	N/A	N/A	N/A					N/A	N/A
Adipogenesis of cells	N/A		N/A		N/A	N/A	N/A	N/A	N/A	N/A					N/A	N/A
Proliferation of prostate cancer cell lines	N/A		N/A		N/A	N/A	N/A	N/A	N/A	N/A					N/A	N/A
Discomfort	N/A		N/A		N/A	N/A	N/A	N/A	N/A	N/A					N/A	-1.455
Consumption of oxygen	-0.26		-0.141		N/A	N/A	N/A	N/A	N/A	N/A					-0.927	1.253
Anti-inflammatory response	N/A		N/A		N/A	N/A	N/A	N/A	N/A	N/A					N/A	2.574
Development of hepatocellular carcinoma	N/A		1.728		N/A	N/A	N/A	N/A	N/A	N/A					N/A	N/A
Apoptosis of vascular cells	N/A		N/A		N/A	N/A	-2.051	N/A	N/A	N/A					N/A	N/A
Quantity of axons	N/A		N/A		N/A	N/A	N/A	N/A	N/A	N/A					N/A	N/A
Intracranial lesion	2.561		N/A		N/A	N/A	N/A	N/A	N/A	N/A					N/A	N/A
Abnormality of cartilage tissue	N/A		N/A		1.025	1.532	N/A	N/A	N/A	N/A					N/A	N/A
Synthesis of prostaglandin E2	N/A		N/A		N/A	2.551	N/A	N/A	N/A	N/A					N/A	N/A
Hydroxylation of lipid	N/A		N/A		N/A	N/A	N/A	N/A	N/A	N/A					N/A	N/A
Long-term potentiation	N/A		N/A		N/A	N/A	N/A	N/A	N/A	N/A					N/A	N/A
Trafficking of mononuclear leukocytes	N/A		N/A		N/A	N/A	N/A	N/A	N/A	2.543					N/A	N/A
Kyphosis	N/A		0.905		N/A	N/A	-1.633	N/A	N/A	N/A					N/A	N/A
Liver carcinoma	1.167		N/A		N/A	N/A	N/A	N/A	N/A	N/A					N/A	N/A
Formation of thrombus	N/A		N/A		N/A	N/A	N/A	N/A	2.53	N/A					N/A	N/A
Activation of bone cells	N/A		N/A		N/A	0.713	N/A	N/A	N/A	1.816					N/A	N/A
Transport of ion	N/A		N/A		N/A	N/A	N/A	N/A	N/A	N/A					N/A	N/A
Oxidation of palmitic acid	N/A		-2.076		N/A	N/A	N/A	N/A	N/A	N/A					0.31	0.132
Migration of endothelial cells	N/A		N/A		0.932	N/A	N/A	N/A	N/A	N/A					0.691	N/A
Dyslipidemia	N/A		1.338		N/A	N/A	N/A	N/A	N/A	N/A					-0.376	N/A
Quantity of IgG2a	N/A		N/A		N/A	0.781	N/A	0	N/A	0.811					N/A	N/A
Cellular degradation	-1.326		N/A		N/A	N/A	N/A	N/A	-1.183	N/A					N/A	N/A
Abnormal morphology of neurons	N/A		N/A		N/A	N/A	N/A	N/A	N/A	N/A					N/A	N/A
Expression of mRNA	-2.508		N/A		N/A	N/A	N/A	N/A	N/A	N/A					N/A	N/A
Development of gap junctions	N/A		N/A		N/A	N/A	N/A	N/A	N/A	N/A					N/A	N/A
Development of connective tissue cells	N/A		N/A		1.067	0.452	N/A	0.352	N/A	0.629					N/A	N/A
Apoptosis of cervical cancer cell lines	N/A		N/A		N/A	N/A	N/A	N/A	N/A	N/A					N/A	N/A
Proliferation of lung cancer cell lines	N/A		N/A		N/A	N/A	N/A	N/A	N/A	N/A					N/A	N/A
End stage renal disease	N/A		N/A		N/A	N/A	N/A	N/A	N/A	N/A					N/A	N/A
Morphogenesis of nervous tissue	N/A		N/A		N/A	N/A	N/A	N/A	N/A	N/A					N/A	N/A
Feeding	N/A		-0.781		N/A	N/A	N/A	N/A	N/A	N/A					N/A	N/A
Cell death of cerebral cortex cells	N/A		N/A		N/A	N/A	N/A	N/A	N/A	N/A					N/A	N/A
Congenital neurological disorder	-2.489		N/A		N/A	N/A	N/A	N/A	N/A	N/A					N/A	N/A
Modification of reactive oxygen species	N/A		-2.481		N/A	N/A	N/A	N/A	N/A	N/A					N/A	N/A
Apoptosis of vascular smooth muscle cells	N/A		N/A		N/A	N/A	-1.369	N/A	N/A	N/A					N/A	N/A
Damage of nervous system	N/A		N/A		N/A	N/A	N/A	N/A	N/A	N/A					N/A	N/A
Fusion of macrophages	N/A		N/A		N/A	N/A	N/A	0.075	N/A	2.393					N/A	N/A
Organic aciduria	2.213		N/A		N/A	N/A	N/A	N/A	N/A	N/A					0.254	N/A
Quantity of neurites	N/A		N/A		N/A	N/A	N/A	N/A	N/A	N/A					0.447	N/A
Systolic pressure	N/A		N/A		N/A	N/A	1.666	N/A	N/A	N/A					N/A	N/A
Branching of vasculature	N/A		N/A		1.187	N/A	N/A	N/A	N/A	N/A					N/A	N/A
Quantity of Single positive thymocytes	N/A		N/A		N/A	N/A	0.342	N/A	N/A	-1.567					N/A	0.552
Nervous system neoplasm	1.857		N/A		N/A	N/A	N/A	N/A	N/A	N/A					N/A	N/A
Inflammatory response of cells	N/A		0.883		N/A	0.136	N/A	0.856	-0.279	0.303					N/A	N/A
Proliferation of bladder cancer cell lines	N/A		N/A		N/A	N/A	N/A	N/A	N/A	N/A					N/A	N/A
Cell death of cardiomyocytes	N/A		N/A		N/A	N/A	-0.799	N/A	N/A	N/A					-0.554	-0.932
Antigen presentation by leukocytes	N/A		N/A		N/A	2.449	N/A	N/A	N/A	N/A					N/A	N/A
Colon tumor	-0.381		N/A		N/A	N/A	N/A	N/A	N/A	N/A					N/A	N/A
Invasion of leukocytes	N/A		N/A		N/A	N/A	N/A	N/A	N/A	2.44					N/A	N/A
Colony formation of fibroblast cell lines	N/A		N/A		N/A	N/A	N/A	N/A	N/A	N/A					N/A	N/A
Fusion of organelle	N/A		1.612		N/A	N/A	N/A	N/A	N/A	N/A					-0.233	N/A
Chemoattraction of phagocytes	N/A		N/A		N/A	N/A	N/A	N/A	N/A	N/A					N/A	N/A
Epilepsy or neurodevelopmental disorder	N/A		N/A		N/A	N/A	N/A	N/A	N/A	N/A					N/A	N/A
Translocation of Na+	N/A		N/A		N/A	N/A	N/A	N/A	N/A	N/A					N/A	N/A
Emigration of neutrophils	N/A		N/A		2.425	N/A	N/A	N/A	N/A	N/A					N/A	N/A
Attraction of myeloid cells	N/A		N/A		N/A	N/A	N/A	N/A	N/A	N/A					N/A	N/A
Contraction of cardiomyocytes	N/A		N/A		N/A	N/A	0.713	N/A	N/A	N/A					N/A	N/A
Development of malignant tumor	1.361		N/A		N/A	N/A	N/A	N/A	N/A	N/A					N/A	-1.06
Head and neck carcinoma	0.882		0.152		N/A	N/A	N/A	N/A	N/A	N/A					N/A	N/A
Function of skeletal muscle	1.97		N/A		N/A	N/A	N/A	N/A	N/A	N/A					N/A	N/A
Binding of progenitor cells	N/A		N/A		N/A	N/A	N/A	N/A	2.415	N/A					N/A	N/A
Hemolytic anemia	N/A		N/A		N/A	N/A	N/A	N/A	2.415	N/A					N/A	N/A
Mood Disorders	N/A		N/A		N/A	N/A	N/A	N/A	N/A	N/A					N/A	N/A
Expansion of lymphocytes	N/A		N/A		N/A	N/A	N/A	0.664	N/A	-0.457					N/A	N/A
Adhesion of endothelial tissue	N/A		N/A		N/A	N/A	N/A	N/A	2.408	N/A					N/A	N/A
Abnormal morphology of germinal center	N/A		N/A		N/A	N/A	N/A	N/A	-2.407	N/A					N/A	N/A
Tensile strength of skin	N/A		N/A		2.407	N/A	N/A	N/A	N/A	N/A					N/A	N/A
Translocation of glutamine family amino acid	N/A		N/A		N/A	N/A	N/A	N/A	N/A	N/A					N/A	N/A
Cell cycle progression of blood cells	N/A		N/A		N/A	N/A	N/A	N/A	2.403	N/A					N/A	N/A
Cytotoxic reaction of lymphocytes	N/A		N/A		N/A	N/A	N/A	2.402	N/A	N/A					N/A	N/A
Left ventricular dilation	-0.692		N/A		N/A	N/A	N/A	N/A	N/A	N/A					N/A	N/A
Chemoattraction	N/A		N/A		N/A	N/A	N/A	N/A	N/A	N/A					N/A	N/A
Stimulation of synovial cells	N/A		N/A		N/A	N/A	N/A	N/A	N/A	2.401					N/A	N/A
Central nervous system cancer	2.401		N/A		N/A	N/A	N/A	N/A	N/A	N/A					N/A	N/A
Abnormal morphology of dilated heart ventricle	-0.692		N/A		N/A	N/A	N/A	N/A	N/A	N/A					N/A	N/A
Brain tumor	2.401		N/A		N/A	N/A	N/A	N/A	N/A	N/A					N/A	N/A
Organization of actin cytoskeleton	-1.08		N/A		N/A	N/A	N/A	N/A	N/A	N/A					1.32	N/A
Hyperplasia of genital organ	N/A		N/A		N/A	N/A	N/A	N/A	N/A	N/A					N/A	N/A
Accumulation of sterol	N/A		N/A		N/A	N/A	-1.091	N/A	N/A	N/A					N/A	-1.3
Formation of glomerular crescent	N/A		N/A		N/A	-1.912	N/A	N/A	N/A	-0.478					N/A	N/A
Severe inflammatory disorder	N/A		N/A		N/A	-1	N/A	-1.387	N/A	N/A					N/A	N/A
Accumulation of acylglycerol	N/A		-1.3		N/A	N/A	N/A	N/A	N/A	N/A					0.195	N/A
Quantity of CD8+ T lymphocyte	N/A		N/A		N/A	N/A	N/A	0.544	N/A	-1.838					N/A	N/A
Quantity of endothelial cells	N/A		N/A		N/A	N/A	N/A	N/A	N/A	N/A					N/A	N/A
Release of dopamine	N/A		N/A		N/A	N/A	N/A	N/A	N/A	N/A					N/A	N/A
Tubulation of epithelial tissue	N/A		N/A		0.488	N/A	N/A	N/A	N/A	N/A					N/A	1.886
Binding of endothelial cell lines	N/A		N/A		2.371	N/A	N/A	N/A	N/A	N/A					N/A	N/A
Function of myeloid cells	N/A		2.219		N/A	N/A	N/A	N/A	N/A	N/A					-0.152	N/A
Cell movement of squamous cell carcinoma cell lines	N/A		2.37		N/A	N/A	N/A	N/A	N/A	N/A					N/A	N/A
Maturation of T lymphocytes	N/A		N/A		N/A	0.9	N/A	N/A	N/A	-1.463					N/A	N/A
Congenital encephalopathy	-2.359		N/A		N/A	N/A	N/A	N/A	N/A	N/A					N/A	N/A
Stimulation of T lymphocytes	N/A		N/A		N/A	N/A	N/A	1.165	N/A	1.193					N/A	N/A
Apoptosis of lymphatic system cells	N/A		-0.801		N/A	0.047	N/A	0.173	-0.095	1.24					N/A	N/A
Cell death of peritoneal macrophages	N/A		N/A		0.459	0.862	-0.243	N/A	N/A	0.732					N/A	0.059
Bone mineral density	N/A		N/A		N/A	1.047	-0.985	0.263	N/A	0.059					N/A	N/A
Stroke	N/A		N/A		N/A	N/A	N/A	N/A	N/A	N/A					N/A	N/A
Assembly of intercellular junctions	N/A		N/A		N/A	N/A	N/A	N/A	N/A	N/A					N/A	N/A
Conditioning	N/A		N/A		N/A	N/A	N/A	N/A	N/A	N/A					N/A	N/A
Abnormality of atrium	N/A		N/A		N/A	N/A	N/A	N/A	N/A	N/A					0.129	N/A
Chronic inflammation	N/A		N/A		N/A	N/A	N/A	N/A	-2.343	N/A					N/A	N/A
Neurotransmission	N/A		N/A		N/A	N/A	N/A	N/A	N/A	N/A					N/A	N/A
Lymphocytic cancer	0.205		N/A		N/A	N/A	N/A	-2.105	N/A	N/A					N/A	N/A
Atrial fibrillation	N/A		N/A		N/A	N/A	N/A	N/A	N/A	N/A					N/A	N/A
Malignant lymphocytic neoplasm	0.205		N/A		N/A	N/A	N/A	-2.105	N/A	N/A					N/A	N/A
Arrhythmia of atrium	N/A		N/A		N/A	N/A	N/A	N/A	N/A	N/A					N/A	N/A
Skin tumor	-1.507		N/A		N/A	N/A	N/A	N/A	N/A	N/A					N/A	N/A
Synthesis of D-glucose	N/A		N/A		N/A	N/A	N/A	N/A	N/A	N/A					0.859	N/A
Hyperglycemia	N/A		N/A		N/A	N/A	N/A	N/A	N/A	N/A					N/A	N/A
Respiration of connective tissue cells	N/A		N/A		N/A	N/A	N/A	N/A	N/A	N/A					N/A	0.64
Respiratory failure	N/A		N/A		N/A	N/A	N/A	N/A	N/A	N/A					N/A	N/A
Enlargement of heart chamber	-1.243		N/A		N/A	N/A	N/A	N/A	N/A	N/A					1.066	N/A
Organization of muscle cells	-0.447		N/A		N/A	N/A	N/A	N/A	N/A	N/A					N/A	N/A
Interstitial fibrosis of heart	N/A		-0.044		N/A	N/A	-0.378	N/A	N/A	N/A					N/A	N/A
Flux of cholesterol	N/A		N/A		N/A	N/A	N/A	N/A	N/A	N/A					N/A	N/A
Migration of bone cancer cell lines	N/A		N/A		N/A	N/A	N/A	N/A	N/A	N/A					0.755	N/A
Binding of cancer cells	N/A		N/A		N/A	1.575	N/A	N/A	0.728	N/A					N/A	N/A
Formation of skin	2.303		N/A		N/A	N/A	N/A	N/A	N/A	N/A					N/A	N/A
Malignant neoplasm of respiratory system	1.004		N/A		N/A	N/A	N/A	N/A	N/A	N/A					N/A	-0.211
Response of heart	N/A		N/A		N/A	N/A	-0.239	N/A	N/A	N/A					N/A	N/A
Damage of central nervous system	N/A		N/A		N/A	N/A	N/A	N/A	N/A	N/A					N/A	N/A
Tremor	N/A		N/A		N/A	N/A	N/A	N/A	N/A	N/A					N/A	N/A
Interaction of kidney cell lines	N/A		N/A		N/A	N/A	N/A	N/A	2.279	N/A					N/A	N/A
Vasoconstriction	N/A		N/A		N/A	N/A	N/A	N/A	N/A	N/A					0.294	N/A
Dysfunction of cells	N/A		N/A		N/A	N/A	N/A	0.464	-0.707	N/A					N/A	N/A
Hydrolysis of lipid	N/A		N/A		N/A	N/A	N/A	N/A	N/A	N/A					N/A	N/A
Formation of actin stress fibers	2.265		N/A		N/A	N/A	N/A	N/A	N/A	N/A					N/A	N/A
Lipodystrophy	N/A		1.131		N/A	N/A	N/A	N/A	N/A	N/A					-1.131	N/A
Inflammatory injury of lung	N/A		N/A		N/A	-1.131	N/A	N/A	N/A	-1.131					N/A	N/A
Synthesis of carbohydrate	0.422		1.838		N/A	N/A	N/A	N/A	N/A	N/A					N/A	N/A
Necrosis of pancreas	N/A		N/A		N/A	-0.685	N/A	N/A	N/A	N/A					N/A	N/A
Adhesion of embryonic cells	N/A		N/A		N/A	N/A	N/A	N/A	2.251	N/A					N/A	N/A
Atrial fibrillation or flutter	N/A		N/A		N/A	N/A	N/A	N/A	N/A	N/A					N/A	N/A
Developmental process of synapse	N/A		N/A		N/A	N/A	N/A	N/A	N/A	N/A					N/A	N/A
Abnormal morphology of liver	0.522		0.6		N/A	N/A	N/A	N/A	N/A	N/A					N/A	N/A
Binding of B lymphocytes	N/A		N/A		N/A	N/A	N/A	2.238	N/A	N/A					N/A	N/A
Abnormal morphology of CD8+ T lymphocyte	N/A		N/A		N/A	N/A	N/A	N/A	N/A	2.236					N/A	N/A
Atrial ventricular block	N/A		N/A		N/A	N/A	N/A	N/A	N/A	N/A					2.236	N/A
Migration of rhabdomyosarcoma cell lines	N/A		N/A		N/A	N/A	N/A	N/A	N/A	N/A					N/A	N/A
Heart block	N/A		N/A		N/A	N/A	N/A	N/A	N/A	N/A					2.236	N/A
Cell death of lymphatic system cells	N/A		-0.986		N/A	-0.126	N/A	0.355	-0.062	0.707					N/A	N/A
Contraction of muscle cells	N/A		N/A		N/A	N/A	N/A	N/A	N/A	N/A					N/A	N/A
Attraction of cells	N/A		N/A		N/A	N/A	N/A	N/A	2.229	N/A					N/A	N/A
Genitourinary adenocarcinoma	0.73		N/A		N/A	N/A	N/A	N/A	N/A	N/A					N/A	N/A
Quantity of IgM	N/A		N/A		0	-0.265	N/A	-0.373	0.485	-0.831					N/A	N/A
Multiple Sclerosis	N/A		N/A		N/A	N/A	N/A	2.219	N/A	N/A					N/A	N/A
Maturation of tumor cell lines	N/A		N/A		N/A	N/A	N/A	N/A	N/A	N/A					N/A	N/A
Hepatocellular adenoma	N/A		2.219		N/A	N/A	N/A	N/A	N/A	N/A					N/A	N/A
Flux of Na+	N/A		N/A		N/A	N/A	N/A	N/A	N/A	N/A					N/A	N/A
Epilepsy	N/A		N/A		N/A	N/A	N/A	N/A	N/A	N/A					N/A	N/A
Organismal abnormalities of semilunar valve	N/A		N/A		N/A	-2.219	N/A	N/A	N/A	N/A					N/A	N/A
Inflammatory demyelinating disease	N/A		N/A		N/A	N/A	N/A	2.219	N/A	N/A					N/A	N/A
Skin infection by Staphylococcus aureus	N/A		N/A		-2.219	N/A	N/A	N/A	N/A	N/A					N/A	N/A
Central nervous system solid tumor	1.868		N/A		N/A	N/A	N/A	N/A	N/A	N/A					N/A	N/A
Cell movement of Langerhans cells	N/A		2.216		N/A	N/A	N/A	N/A	N/A	N/A					N/A	N/A
Migration of cancer cells	N/A		N/A		2.216	N/A	N/A	N/A	N/A	N/A					N/A	N/A
Biosynthesis of purine ribonucleotide	-0.636		-1.58		N/A	N/A	N/A	N/A	N/A	N/A					N/A	N/A
Apoptosis of fibroblast cell lines	-0.364		N/A		N/A	N/A	N/A	N/A	N/A	N/A					N/A	N/A
Aggregation of granulocytes	N/A		N/A		N/A	N/A	N/A	N/A	2.213	N/A					N/A	N/A
Respiration of mice	N/A		N/A		N/A	N/A	N/A	N/A	N/A	N/A					N/A	N/A
Enlargement of cells	2.212		N/A		N/A	N/A	N/A	N/A	N/A	N/A					N/A	N/A
Conversion of acyl-coenzyme A	N/A		N/A		N/A	N/A	N/A	N/A	N/A	N/A					N/A	2.207
Angiogenesis of skin	N/A		N/A		N/A	N/A	N/A	N/A	N/A	N/A					N/A	2.205
Differentiation of myofibroblasts	N/A		N/A		N/A	2.204	N/A	N/A	N/A	N/A					N/A	N/A
Transport of amine	N/A		N/A		N/A	N/A	N/A	N/A	N/A	N/A					N/A	N/A
Fatigue	N/A		N/A		N/A	N/A	N/A	N/A	N/A	N/A					N/A	N/A
Neoplasia of lymphoid organ	N/A		N/A		0	N/A	N/A	N/A	N/A	N/A					N/A	N/A
Shape change of neurons	N/A		N/A		N/A	N/A	N/A	N/A	N/A	N/A					N/A	N/A
Force generation	1.157		N/A		N/A	N/A	0.762	N/A	N/A	N/A					N/A	N/A
Binding of NFkB binding site	N/A		N/A		N/A	N/A	N/A	N/A	N/A	2.197					N/A	N/A
Necroptosis	N/A		N/A		N/A	N/A	N/A	N/A	N/A	N/A					N/A	N/A
Respiration of phagocytes	N/A		-1.461		N/A	N/A	N/A	N/A	N/A	N/A					0.73	N/A
Flux of monovalent inorganic cation	N/A		N/A		N/A	N/A	N/A	N/A	N/A	N/A					N/A	N/A
Uptake of Ca2+	N/A		N/A		N/A	N/A	1.346	N/A	N/A	N/A					N/A	0.844
Cytotoxic reaction of leukocytes	N/A		N/A		N/A	N/A	N/A	2.188	N/A	N/A					N/A	N/A
Mobilization of granulocytes	N/A		N/A		N/A	N/A	N/A	N/A	N/A	2.183					N/A	N/A
Metabolism of neurotransmitter	N/A		N/A		N/A	N/A	N/A	N/A	N/A	N/A					N/A	N/A
Bundling of filaments	N/A		N/A		N/A	N/A	N/A	N/A	N/A	N/A					N/A	N/A
Invasion of malignant tumor	N/A		N/A		N/A	2.17	N/A	N/A	N/A	N/A					N/A	N/A
Growth of bone tissue	N/A		N/A		2.168	N/A	N/A	N/A	N/A	N/A					N/A	N/A
Proliferation of bone cells	N/A		N/A		2.164	N/A	N/A	N/A	N/A	N/A					N/A	N/A
Release of steroid	N/A		N/A		N/A	N/A	N/A	N/A	N/A	N/A					N/A	N/A
Migration of helper T lymphocytes	N/A		N/A		N/A	N/A	N/A	N/A	N/A	2.16					N/A	N/A
Killing of antigen presenting cells	N/A		N/A		N/A	N/A	N/A	-0.647	-0.923	-0.588					N/A	N/A
Activation of peritoneal cavity cell	N/A		2.158		N/A	N/A	N/A	N/A	N/A	N/A					N/A	N/A
Transformation of kidney cell lines	N/A		N/A		N/A	N/A	N/A	N/A	N/A	N/A					N/A	N/A
Macrovesicular hepatic steatosis	N/A		2.157		N/A	N/A	N/A	N/A	N/A	N/A					N/A	N/A
Formation of plasma membrane	N/A		N/A		N/A	N/A	N/A	N/A	N/A	N/A					N/A	N/A
Systemic lupus erythematosus	N/A		N/A		-0.575	-0.074	N/A	-0.908	-0.319	-0.281					N/A	N/A
Cleavage of fatty acid	N/A		N/A		N/A	N/A	N/A	N/A	N/A	N/A					2.156	N/A
Formation of focal adhesions	2.152		N/A		N/A	N/A	N/A	N/A	N/A	N/A					N/A	N/A
Atrial or ventricular septal defect	N/A		N/A		N/A	N/A	N/A	N/A	N/A	N/A					N/A	N/A
Lack of T lymphocytes	N/A		N/A		N/A	N/A	N/A	N/A	N/A	2.148					N/A	N/A
Release of cholesterol	N/A		N/A		N/A	N/A	N/A	N/A	N/A	N/A					N/A	N/A
Function of lymphatic system cells	N/A		N/A		1.114	0.286	N/A	0.536	0	-0.205					N/A	N/A
Adhesion of cancer cells	N/A		N/A		2.137	N/A	N/A	N/A	N/A	N/A					N/A	N/A
Abnormality of cerebral cortex	N/A		N/A		N/A	N/A	N/A	N/A	N/A	N/A					N/A	N/A
Release of leukotriene	N/A		N/A		N/A	N/A	N/A	2.133	N/A	N/A					N/A	N/A
Granulopoiesis	N/A		N/A		N/A	N/A	N/A	N/A	-0.763	-1.366					N/A	N/A
Hydrolysis of acylglycerol	N/A		N/A		N/A	N/A	N/A	N/A	N/A	N/A					2.128	N/A
Apoptosis of kidney cells	N/A		N/A		-0.285	N/A	N/A	1.841	N/A	N/A					N/A	N/A
Mitosis	1.471		N/A		N/A	N/A	N/A	N/A	N/A	N/A					N/A	N/A
Pyroptosis	N/A		N/A		N/A	N/A	N/A	2.117	N/A	N/A					N/A	N/A
Immune response of peritoneal macrophages	N/A		N/A		N/A	2.106	N/A	N/A	N/A	N/A					N/A	N/A
Memory	N/A		N/A		N/A	N/A	N/A	N/A	N/A	N/A					N/A	N/A
Experimentally induced airway hyperresponsiveness	N/A		N/A		N/A	N/A	1.091	N/A	1	N/A					N/A	N/A
Diastolic pressure	N/A		N/A		N/A	N/A	N/A	N/A	N/A	N/A					N/A	N/A
Bone marrow neoplasm	-0.342		1.744		N/A	N/A	N/A	N/A	N/A	N/A					N/A	N/A
Quantity of steroid hormone	N/A		1.619		N/A	N/A	N/A	N/A	N/A	N/A					N/A	N/A
Induction of blood cells	N/A		N/A		N/A	2.08	N/A	N/A	N/A	N/A					N/A	N/A
Thoracic hypoplasia	N/A		N/A		N/A	N/A	-2.076	N/A	N/A	N/A					N/A	N/A
Cell death of dendritic cells	N/A		N/A		N/A	N/A	N/A	2.075	N/A	N/A					N/A	N/A
Migration of leukemia cell lines	N/A		N/A		N/A	N/A	N/A	1.75	N/A	N/A					0.325	N/A
Cell death of central nervous system cells	0.085		N/A		N/A	N/A	N/A	N/A	N/A	N/A					N/A	N/A
Urogenital cancer	-0.165		0.442		N/A	N/A	N/A	N/A	N/A	N/A					N/A	N/A
Pelvic lesion	0.681		N/A		N/A	N/A	N/A	N/A	N/A	N/A					N/A	N/A
Growth of lymphoid tissue	N/A		N/A		N/A	0.444	N/A	0.326	1.24	0.057					N/A	N/A
Migration of squamous cell carcinoma cell lines	N/A		2.065		N/A	N/A	N/A	N/A	N/A	N/A					N/A	N/A
Myeloid or lymphoid neoplasm	-0.263		1.8		N/A	N/A	N/A	N/A	N/A	N/A					N/A	N/A
Inflammation of secretory structure	0.555		N/A		N/A	N/A	N/A	N/A	N/A	N/A					N/A	N/A
Outgrowth of neurons	2.05		N/A		N/A	N/A	N/A	N/A	N/A	N/A					N/A	N/A
Function of T lymphocytes	N/A		N/A		0	0.249	0.927	0.282	-0.342	-0.249					N/A	N/A
Distribution of cells	N/A		N/A		-1.98	N/A	N/A	N/A	0.068	N/A					N/A	N/A
Cell viability of antigen presenting cells	N/A		N/A		N/A	N/A	N/A	2.043	N/A	N/A					N/A	N/A
Invasion of breast cancer cell lines	2.042		N/A		N/A	N/A	N/A	N/A	N/A	N/A					N/A	N/A
Vascularization of cornea	N/A		N/A		N/A	N/A	N/A	N/A	1.407	N/A					N/A	0.633
Modification of long-chain acyl-coenzyme A	N/A		N/A		N/A	N/A	N/A	N/A	N/A	N/A					0.808	1.231
Cellular infiltration by mast cells	N/A		1.543		N/A	N/A	N/A	N/A	N/A	N/A					0.493	N/A
Migration of CD4+ T-lymphocytes	N/A		N/A		N/A	N/A	N/A	N/A	N/A	2.036					N/A	N/A
Proliferation of osteoblasts	N/A		N/A		2.035	N/A	N/A	N/A	N/A	N/A					N/A	N/A
Transport of sterol	N/A		N/A		N/A	N/A	N/A	N/A	-0.056	N/A					N/A	1.187
Biosynthesis of ribonucleoside triphosphate	-0.636		-1.385		N/A	N/A	N/A	N/A	N/A	N/A					N/A	N/A
Biosynthesis of nucleoside triphosphate	-0.636		-1.385		N/A	N/A	N/A	N/A	N/A	N/A					N/A	N/A
Insulin tolerance	N/A		N/A		N/A	N/A	N/A	N/A	N/A	N/A					-1.89	N/A
Function of rodents	N/A		N/A		N/A	N/A	1.035	N/A	N/A	N/A					N/A	N/A
Concentration of cholesterol ester	N/A		0.895		N/A	N/A	N/A	N/A	N/A	N/A					0.721	N/A
Differentiation of bone marrow cells	N/A		N/A		N/A	N/A	N/A	N/A	2.005	N/A					N/A	N/A
Organ Degeneration	-0.84		N/A		N/A	N/A	N/A	N/A	N/A	N/A					N/A	N/A
Interaction of protein	1.162		N/A		N/A	N/A	N/A	N/A	N/A	N/A					N/A	N/A
Development of genital tumor	2		N/A		N/A	N/A	N/A	N/A	N/A	N/A					N/A	N/A
Interstitial lung disease	N/A		N/A		-2	N/A	N/A	N/A	N/A	N/A					N/A	N/A
Lack of flagella	N/A		N/A		N/A	N/A	N/A	N/A	N/A	N/A					2	N/A
Dysglobulinemia	N/A		N/A		N/A	N/A	N/A	N/A	-1	N/A					N/A	N/A
Growth of atherosclerotic lesion	N/A		N/A		N/A	N/A	N/A	N/A	2	N/A					N/A	N/A
Hyperactivity	N/A		N/A		N/A	N/A	N/A	N/A	N/A	N/A					N/A	N/A
Hyperactivation of leukocytes	N/A		N/A		N/A	N/A	0.762	N/A	1.238	N/A					N/A	N/A
Epileptic seizure	N/A		N/A		N/A	N/A	N/A	N/A	N/A	N/A					N/A	N/A
Apoptosis of AT2 cells	N/A		N/A		N/A	N/A	N/A	N/A	N/A	N/A					N/A	N/A
Immune response of B lymphocytes	N/A		N/A		N/A	N/A	N/A	N/A	N/A	2					N/A	N/A
Phagocytosis of lymphatic system cells	N/A		N/A		N/A	N/A	N/A	N/A	N/A	N/A					N/A	2
Glucuronidation of levothyroxine	N/A		N/A		N/A	N/A	N/A	N/A	N/A	N/A					N/A	N/A
Uptake of estrogen	N/A		N/A		N/A	N/A	N/A	N/A	N/A	N/A					N/A	N/A
Phagocytosis of hematopoietic progenitor cells	N/A		N/A		N/A	N/A	N/A	N/A	N/A	N/A					N/A	2
Side effect	N/A		N/A		N/A	N/A	N/A	N/A	N/A	N/A					N/A	2
Synthesis of androstenedione	N/A		N/A		N/A	N/A	N/A	N/A	N/A	N/A					N/A	N/A
Adiposis	N/A		N/A		N/A	N/A	N/A	N/A	N/A	N/A					N/A	-1
Quantity of secretory granules	N/A		N/A		N/A	N/A	N/A	N/A	N/A	N/A					N/A	N/A
Biosynthesis of ribonucleotide	-0.415		-1.58		N/A	N/A	N/A	N/A	N/A	N/A					N/A	N/A
Metabolism of amino acids	-0.172		N/A		N/A	N/A	N/A	N/A	N/A	N/A					N/A	N/A
Proliferation of macrophages	N/A		N/A		N/A	N/A	N/A	0.569	1.424	N/A					N/A	N/A
Respiration of tumor cell lines	N/A		N/A		N/A	N/A	N/A	N/A	N/A	N/A					N/A	1.989
Induction of connective tissue cells	N/A		N/A		N/A	N/A	N/A	N/A	N/A	N/A					N/A	N/A
Disrupted blood brain barrier	N/A		N/A		N/A	N/A	N/A	N/A	N/A	N/A					N/A	N/A
Degranulation of leukocyte cell lines	N/A		N/A		N/A	N/A	N/A	N/A	1.986	N/A					N/A	N/A
Stabilization of actin filaments	N/A		N/A		N/A	N/A	N/A	N/A	N/A	N/A					N/A	N/A
Astrocytoma	1.982		N/A		N/A	N/A	N/A	N/A	N/A	N/A					N/A	N/A
Transmembrane transport of inorganic cation	N/A		N/A		N/A	N/A	N/A	N/A	N/A	N/A					N/A	N/A
Disruption of epithelial tissue	N/A		N/A		N/A	N/A	N/A	N/A	N/A	N/A					N/A	N/A
Cytotoxic reaction of natural killer cells	N/A		N/A		N/A	N/A	N/A	1.982	N/A	N/A					N/A	N/A
Degranulation of connective tissue type mast cells	N/A		N/A		N/A	N/A	N/A	N/A	N/A	N/A					1.982	N/A
Metastasis to bone of tumor cell lines	N/A		N/A		N/A	N/A	N/A	N/A	N/A	N/A					N/A	N/A
Skeletal metastasis	N/A		N/A		N/A	N/A	N/A	N/A	N/A	N/A					N/A	N/A
Transmembrane transport of ion	N/A		N/A		N/A	N/A	N/A	N/A	N/A	N/A					N/A	N/A
Entry into S phase of breast cancer cell lines	N/A		N/A		N/A	N/A	N/A	N/A	N/A	N/A					N/A	N/A
Enlargement of alveolar lumen	N/A		N/A		N/A	N/A	N/A	N/A	N/A	N/A					N/A	N/A
Transmembrane transport of cation	N/A		N/A		N/A	N/A	N/A	N/A	N/A	N/A					N/A	N/A
Uptake of Francisella tularensis	N/A		N/A		N/A	N/A	N/A	N/A	1.981	N/A					N/A	N/A
Interaction of tumor cells	N/A		N/A		1.98	N/A	N/A	N/A	N/A	N/A					N/A	N/A
Destruction of pulmonary alveolus	N/A		N/A		N/A	N/A	N/A	N/A	N/A	N/A					N/A	N/A
Abnormality of articular cartilage	N/A		N/A		N/A	N/A	N/A	N/A	N/A	N/A					1.98	N/A
Osteopetrosis	N/A		N/A		N/A	N/A	N/A	N/A	N/A	N/A					N/A	-1.98
Quantity of B-2 lymphocytes	N/A		N/A		N/A	N/A	N/A	N/A	N/A	N/A					N/A	N/A
Degranulation of bone marrow-derived mast cells	N/A		N/A		N/A	0.988	N/A	0.988	N/A	N/A					N/A	N/A
Quantity of long-chain acyl-coenzyme A	N/A		N/A		N/A	N/A	N/A	N/A	N/A	N/A					1.974	N/A
Quantity of cellular protrusions	N/A		N/A		N/A	N/A	N/A	N/A	N/A	N/A					N/A	N/A
Damage of endothelial tissue	N/A		N/A		1.185	N/A	N/A	N/A	N/A	N/A					N/A	N/A
Signal transduction	N/A		N/A		N/A	-1.062	N/A	-0.534	N/A	-0.376					N/A	N/A
Hypertriglyceridemia	N/A		N/A		N/A	N/A	N/A	N/A	N/A	N/A					0.987	N/A
Modification of hydrogen peroxide	N/A		-1.972		N/A	N/A	N/A	N/A	N/A	N/A					N/A	N/A
Transmembrane potential of mitochondria	-0.809		-0.819		N/A	N/A	N/A	N/A	N/A	N/A					0.338	N/A
Cell death of adipocytes	N/A		1.969		N/A	N/A	N/A	N/A	N/A	N/A					N/A	N/A
Oxidative stress response of tumor cell lines	N/A		N/A		N/A	N/A	N/A	N/A	N/A	N/A					N/A	-1.969
Attachment of endothelial cells	N/A		N/A		1.969	N/A	N/A	N/A	N/A	N/A					N/A	N/A
Congestion of vasculature in liver	N/A		N/A		N/A	N/A	N/A	N/A	N/A	N/A					N/A	N/A
Adhesion of natural killer cells	N/A		N/A		1.966	N/A	N/A	N/A	N/A	N/A					N/A	N/A
Hyperplasia of uterus	N/A		N/A		N/A	N/A	N/A	N/A	N/A	N/A					N/A	N/A
Hydroxylation of testosterone	N/A		N/A		N/A	N/A	N/A	N/A	N/A	N/A					N/A	N/A
Ruffling of plasma membrane	N/A		N/A		N/A	N/A	N/A	N/A	N/A	N/A					N/A	N/A
Stenosis of blood vessel	N/A		N/A		N/A	-1.964	N/A	N/A	N/A	N/A					N/A	N/A
Phosphorylation of L-amino acid	N/A		N/A		N/A	N/A	N/A	N/A	N/A	N/A					N/A	1.964
Transport of biogenic amine	N/A		N/A		N/A	N/A	N/A	N/A	N/A	N/A					N/A	N/A
Clearance of lipid	N/A		-1.123		N/A	N/A	N/A	N/A	N/A	N/A					0.837	N/A
Uptake of eicosanoid	N/A		N/A		N/A	N/A	N/A	N/A	N/A	N/A					1.96	N/A
Metastasis of melanoma cell lines	N/A		N/A		0.877	N/A	N/A	N/A	N/A	N/A					N/A	N/A
Development of artery	N/A		N/A		N/A	N/A	N/A	N/A	N/A	N/A					N/A	N/A
Development of aorta	N/A		N/A		N/A	N/A	N/A	N/A	N/A	N/A					N/A	N/A
Abnormal morphology of gland	N/A		N/A		N/A	N/A	N/A	N/A	N/A	N/A					N/A	N/A
Healing of mucosa	N/A		N/A		N/A	N/A	N/A	1.951	N/A	N/A					N/A	N/A
Metabolism of xenobiotic	N/A		N/A		N/A	N/A	N/A	N/A	N/A	N/A					N/A	N/A
Loss of white adipose tissue	N/A		N/A		N/A	N/A	N/A	N/A	-1.949	N/A					N/A	N/A
Abdominal neuroendocrine tumor	N/A		N/A		N/A	N/A	N/A	N/A	N/A	N/A					N/A	N/A
Pancreatic adenocarcinoma	1.947		N/A		N/A	N/A	N/A	N/A	N/A	N/A					N/A	N/A
Organization of cells	0		N/A		N/A	N/A	N/A	N/A	N/A	N/A					N/A	N/A
COVID-19	N/A		N/A		N/A	N/A	N/A	1.944	N/A	N/A					N/A	N/A
Induction of lymphocytes	N/A		N/A		N/A	N/A	N/A	1.943	N/A	N/A					N/A	N/A
Function of mononuclear leukocytes	N/A		1.942		N/A	N/A	N/A	N/A	N/A	N/A					N/A	N/A
Trafficking of myeloid cells	N/A		N/A		N/A	N/A	N/A	1.941	N/A	N/A					N/A	N/A
Plasticity of synapse	N/A		N/A		N/A	N/A	N/A	N/A	N/A	N/A					N/A	N/A
Interphase of gonadal cells	N/A		N/A		N/A	N/A	N/A	N/A	N/A	N/A					N/A	N/A
Cell rolling of myeloid cells	N/A		N/A		N/A	N/A	N/A	N/A	N/A	N/A					N/A	N/A
Maturation of thymocytes	N/A		N/A		N/A	N/A	N/A	N/A	N/A	-1.938					N/A	N/A
Transmigration of monocytes	N/A		N/A		N/A	N/A	N/A	N/A	1.457	N/A					0.48	N/A
Histiocytosis	N/A		N/A		N/A	-0.047	N/A	N/A	-1.46	-0.428					N/A	N/A
Inflammatory response of antigen presenting cells	N/A		N/A		N/A	-1.083	N/A	N/A	N/A	-0.852					N/A	N/A
Rheumatic disease of joint	N/A		N/A		N/A	1.934	N/A	N/A	N/A	N/A					N/A	N/A
Incidence of tumor	1.647		N/A		N/A	N/A	N/A	N/A	N/A	N/A					N/A	-0.287
Endotoxicosis	N/A		N/A		N/A	N/A	N/A	N/A	N/A	1.933					N/A	N/A
Branching of neurites	N/A		N/A		N/A	N/A	N/A	N/A	N/A	N/A					N/A	N/A
Infarction of heart	N/A		N/A		N/A	0.092	N/A	1.05	N/A	0.63					N/A	N/A
Proliferation of hepatic stellate cells	N/A		N/A		N/A	0.962	N/A	N/A	N/A	0.662					0.149	N/A
Pelvic tumor	0.681		N/A		N/A	N/A	N/A	N/A	N/A	N/A					-0.097	N/A
Drug resistance of cells	-0.129		1.796		N/A	N/A	N/A	N/A	N/A	N/A					N/A	N/A
Cell death of kidney cell lines	-1.924		N/A		N/A	N/A	N/A	N/A	N/A	N/A					N/A	N/A
Growth of smooth muscle	N/A		N/A		N/A	N/A	N/A	N/A	N/A	N/A					N/A	N/A
Percentage body fat	N/A		-0.988		N/A	N/A	N/A	N/A	N/A	N/A					0.61	N/A
Cell death of heart	N/A		0.624		N/A	N/A	N/A	N/A	N/A	N/A					N/A	N/A
Quantity of smooth muscle cells	N/A		N/A		N/A	N/A	N/A	N/A	0.336	-0.323					N/A	N/A
Collagen-induced arthritis	N/A		N/A		-0.646	0.255	N/A	0.646	N/A	-0.366					N/A	N/A
Protozoan infection	N/A		N/A		N/A	N/A	N/A	-1.912	N/A	N/A					N/A	N/A
Auditory evoked potential	N/A		N/A		N/A	N/A	N/A	N/A	N/A	N/A					N/A	N/A
Synaptic transmission of hippocampal cells	N/A		N/A		N/A	N/A	N/A	N/A	N/A	N/A					N/A	N/A
Quantity of epinephrine	N/A		N/A		N/A	N/A	N/A	N/A	N/A	N/A					N/A	N/A
Action potential of neurons	N/A		N/A		N/A	N/A	N/A	N/A	N/A	N/A					N/A	N/A
Release of amino acids	N/A		N/A		N/A	N/A	N/A	N/A	N/A	N/A					N/A	N/A
Fractional shortening of heart	N/A		N/A		N/A	N/A	-0.728	N/A	N/A	N/A					0.469	N/A
Cell death of liver	N/A		N/A		N/A	N/A	N/A	N/A	N/A	N/A					-1.907	N/A
Quantity of innate lymphoid cells	N/A		N/A		N/A	N/A	N/A	1.907	N/A	N/A					N/A	N/A
Concentration of glycerol	N/A		N/A		N/A	N/A	N/A	N/A	N/A	N/A					1.531	N/A
Hypertrophy of cardiomyocytes	N/A		N/A		N/A	N/A	N/A	N/A	N/A	N/A					N/A	N/A
Vasoconstriction of blood vessel	N/A		N/A		N/A	N/A	N/A	N/A	N/A	N/A					1.086	N/A
Chemotaxis of lymphoma cell lines	N/A		N/A		N/A	N/A	N/A	N/A	N/A	1.89					N/A	N/A
Metabolism of peptide	1.882		N/A		N/A	N/A	N/A	N/A	N/A	N/A					N/A	N/A
Differentiation of epithelial tissue	N/A		N/A		N/A	0.887	N/A	N/A	N/A	N/A					N/A	N/A
Conversion of fatty acid	N/A		N/A		N/A	N/A	N/A	N/A	N/A	N/A					N/A	N/A
Cell movement of breast cancer cell lines	1.875		N/A		N/A	N/A	N/A	N/A	N/A	N/A					N/A	N/A
Apoptosis of epithelial cell lines	-1.874		N/A		N/A	N/A	N/A	N/A	N/A	N/A					N/A	N/A
Enlargement of lymphoid organ	N/A		N/A		-0.472	N/A	N/A	N/A	-1.355	-0.044					N/A	N/A
Central nervous system tumor	1.868		N/A		N/A	N/A	N/A	N/A	N/A	N/A					N/A	N/A
Quantity of bacteria	N/A		N/A		N/A	N/A	N/A	N/A	N/A	N/A					N/A	N/A
Adhesion of macrophages	N/A		N/A		N/A	N/A	N/A	0.447	1.414	N/A					N/A	N/A
Concentration of corticosterone	N/A		1.745		N/A	N/A	N/A	N/A	N/A	N/A					N/A	N/A
Infection of mononuclear leukocytes	N/A		N/A		1.572	N/A	N/A	0.286	N/A	N/A					N/A	N/A
Translation of mRNA	-1.851		N/A		N/A	N/A	N/A	N/A	N/A	N/A					N/A	N/A
Translation of RNA	-1.851		N/A		N/A	N/A	N/A	N/A	N/A	N/A					N/A	N/A
Transport of cation	N/A		N/A		N/A	N/A	N/A	N/A	N/A	N/A					N/A	N/A
Permeabilization of mitochondria	N/A		0.552		N/A	N/A	N/A	N/A	N/A	N/A					N/A	N/A
Bone marrow lesion	-0.955		0.882		N/A	N/A	N/A	N/A	N/A	N/A					N/A	N/A
Response of microglia	N/A		N/A		N/A	N/A	N/A	1.464	0.368	N/A					N/A	N/A
Cell death of brain cells	N/A		N/A		N/A	N/A	N/A	N/A	N/A	N/A					N/A	N/A
Quantity of eosinophils	N/A		N/A		0.51	-0.66	N/A	-0.216	0.121	-0.323					N/A	N/A
Lysosomal storage disease	0.168		-1.661		N/A	N/A	N/A	N/A	N/A	N/A					N/A	N/A
Proteinuria	N/A		N/A		-1.221	N/A	N/A	N/A	N/A	N/A					N/A	N/A
Myeloid neoplasm	-0.729		0.726		N/A	N/A	N/A	N/A	N/A	N/A					N/A	N/A
Adhesion of breast cancer cell lines	N/A		N/A		N/A	N/A	N/A	N/A	N/A	N/A					1.819	N/A
Accumulation of lipid droplets	N/A		-1.817		N/A	N/A	N/A	N/A	N/A	N/A					N/A	N/A
Development of digestive organ tumor	1.484		N/A		N/A	N/A	N/A	N/A	N/A	N/A					N/A	N/A
Non-Hodgkin lymphoma	-1.276		N/A		N/A	N/A	N/A	-0.537	N/A	N/A					N/A	N/A
Infection by Picornaviridae	N/A		N/A		N/A	N/A	N/A	-1.812	N/A	N/A					N/A	N/A
Quantity of catecholamine	N/A		N/A		N/A	N/A	N/A	N/A	N/A	N/A					N/A	N/A
Development of central nervous system cells	N/A		N/A		N/A	N/A	N/A	N/A	N/A	N/A					N/A	N/A
Soft tissue lesion	1.027		N/A		N/A	N/A	N/A	N/A	N/A	N/A					N/A	0.774
Infectivity of HIV-1	N/A		N/A		N/A	N/A	N/A	-1.8	N/A	N/A					N/A	N/A
Inflammation of connective tissue	N/A		0.251		N/A	N/A	N/A	N/A	N/A	1.455					0.087	N/A
Autophagy of cells	0.919		0.702		N/A	N/A	N/A	N/A	N/A	N/A					-0.168	N/A
Modification of epithelial tissue	N/A		0.447		N/A	N/A	N/A	N/A	N/A	N/A					N/A	N/A
Cell death of bone marrow-derived macrophages	N/A		N/A		N/A	N/A	N/A	1.783	N/A	N/A					N/A	N/A
Formation of cytoplasmic aggregates	N/A		1.78		N/A	N/A	N/A	N/A	N/A	N/A					N/A	N/A
Influx of inorganic cation	N/A		N/A		N/A	N/A	N/A	N/A	N/A	N/A					N/A	N/A
Storage of triacylglycerol	N/A		N/A		N/A	N/A	N/A	N/A	N/A	N/A					1.768	N/A
Binding of lipid	N/A		N/A		N/A	N/A	N/A	N/A	N/A	N/A					-1.31	N/A
Colony formation of pancreatic cancer cell lines	N/A		N/A		N/A	N/A	N/A	N/A	N/A	N/A					1.762	N/A
Anemia	-1.553		N/A		N/A	N/A	-0.205	N/A	N/A	N/A					N/A	N/A
Absorption of lipid	N/A		N/A		N/A	N/A	N/A	N/A	N/A	N/A					N/A	-0.478
Mobilization of neutrophils	N/A		N/A		N/A	N/A	N/A	N/A	N/A	1.756					N/A	N/A
Sensory system development	N/A		N/A		N/A	N/A	N/A	N/A	N/A	N/A					N/A	N/A
Colorectal tumor	0.202		N/A		N/A	N/A	N/A	N/A	N/A	N/A					N/A	N/A
Adipogenesis of fibroblast cell lines	N/A		N/A		N/A	N/A	N/A	N/A	N/A	N/A					N/A	N/A
Formation of intermediate filaments	1.741		N/A		N/A	N/A	N/A	N/A	N/A	N/A					N/A	N/A
Neurodegeneration	-1.523		0.213		N/A	N/A	N/A	N/A	N/A	N/A					N/A	N/A
Migration of muscle cells	N/A		N/A		1.736	N/A	N/A	N/A	N/A	N/A					N/A	N/A
Drug resistance of tumor cell lines	N/A		1.735		N/A	N/A	N/A	N/A	N/A	N/A					N/A	N/A
Differentiation of neural cells	N/A		N/A		N/A	N/A	N/A	N/A	N/A	N/A					N/A	N/A
Anogenital cancer	1.732		N/A		N/A	N/A	N/A	N/A	N/A	N/A					N/A	N/A
Formation of skin lesion	N/A		N/A		N/A	-1.732	N/A	N/A	N/A	N/A					N/A	N/A
Survival of stem cell lines	1.732		N/A		N/A	N/A	N/A	N/A	N/A	N/A					N/A	N/A
Function of immune system	N/A		N/A		N/A	1.732	N/A	N/A	N/A	N/A					N/A	N/A
Genital tract cancer	1.732		N/A		N/A	N/A	N/A	N/A	N/A	N/A					N/A	N/A
Movement of vascular endothelial cells	N/A		N/A		1.595	N/A	N/A	N/A	N/A	N/A					N/A	N/A
Cell death of hematopoietic cell lines	N/A		N/A		N/A	1.731	N/A	N/A	N/A	N/A					N/A	N/A
Transport of metal ion	N/A		N/A		N/A	N/A	N/A	N/A	N/A	N/A					N/A	N/A
Presence of leukocytes	N/A		N/A		0.376	N/A	N/A	N/A	0.46	0.894					N/A	N/A
Export of ion	N/A		N/A		N/A	N/A	N/A	N/A	N/A	N/A					N/A	1.41
Excitation of cerebral cortex cells	N/A		N/A		N/A	N/A	N/A	N/A	N/A	N/A					N/A	N/A
Breast or ovarian carcinoma	0.649		N/A		N/A	N/A	N/A	N/A	N/A	N/A					N/A	N/A
Induction of T lymphocytes	N/A		N/A		N/A	N/A	N/A	1.726	N/A	N/A					N/A	N/A
Invasion of endocrine cell lines	N/A		1.725		N/A	N/A	N/A	N/A	N/A	N/A					N/A	N/A
Formation of kidney	N/A		N/A		1.629	N/A	N/A	N/A	N/A	N/A					N/A	-0.095
Development of striated muscle cells	1.723		N/A		N/A	N/A	N/A	N/A	N/A	N/A					N/A	N/A
Branching of epithelial tissue	N/A		N/A		1.192	N/A	N/A	N/A	N/A	N/A					N/A	N/A
Activation of synovial fibroblasts	N/A		N/A		N/A	N/A	N/A	N/A	N/A	1.718					N/A	N/A
Influx of cation	N/A		N/A		N/A	N/A	N/A	1.716	N/A	N/A					N/A	N/A
Vasodilation of mesenteric blood vessels	N/A		N/A		N/A	N/A	N/A	N/A	N/A	N/A					N/A	1.715
Quantity of monoamines	N/A		N/A		N/A	N/A	N/A	N/A	N/A	N/A					N/A	N/A
Quantity of neurotransmitter	N/A		N/A		N/A	N/A	N/A	N/A	N/A	N/A					N/A	N/A
Differentiation of progenitor cells	N/A		N/A		N/A	N/A	N/A	0.927	N/A	0.231					N/A	N/A
Cell movement of peripheral blood lymphocytes	N/A		N/A		N/A	N/A	N/A	1.711	N/A	N/A					N/A	N/A
Proliferation of T lymphocytes in spleen	N/A		N/A		N/A	-0.177	N/A	-0.044	0.456	-1.033					N/A	N/A
Quantity of nitric oxide	N/A		N/A		N/A	N/A	-1.709	N/A	N/A	N/A					N/A	N/A
Recruitment of dendritic cells	N/A		N/A		N/A	N/A	N/A	N/A	N/A	1.709					N/A	N/A
Fertility	N/A		N/A		N/A	N/A	N/A	N/A	N/A	N/A					N/A	N/A
Pancreatic ductal adenocarcinoma	1.706		N/A		N/A	N/A	N/A	N/A	N/A	N/A					N/A	N/A
Pancreatic ductal carcinoma	1.706		N/A		N/A	N/A	N/A	N/A	N/A	N/A					N/A	N/A
Abnormality of thymus gland	N/A		N/A		N/A	N/A	N/A	N/A	N/A	1.706					N/A	N/A
Cell movement of stomach cancer cell lines	N/A		N/A		N/A	N/A	N/A	N/A	N/A	N/A					1.705	N/A
T-cell malignant neoplasm	N/A		N/A		N/A	N/A	N/A	N/A	N/A	N/A					N/A	N/A
Proliferation of activated T lymphocytes	N/A		N/A		N/A	0.083	N/A	0.426	0.554	-0.637					N/A	N/A
Glucuronidation of hormone	N/A		N/A		N/A	N/A	N/A	N/A	N/A	N/A					N/A	N/A
Fusion of phagocytes	N/A		N/A		N/A	N/A	N/A	N/A	N/A	N/A					N/A	1.697
Lung adenocarcinoma	-0.333		N/A		N/A	N/A	N/A	N/A	N/A	N/A					N/A	N/A
Nonsquamous non-small cell lung carcinoma	-0.333		N/A		N/A	N/A	N/A	N/A	N/A	N/A					N/A	N/A
Replication of cells	N/A		N/A		N/A	0.576	N/A	-1.107	N/A	N/A					N/A	N/A
Hematologic cancer of cells	0		N/A		N/A	N/A	N/A	-1.681	N/A	N/A					N/A	N/A
Abnormal abdomen morphology	N/A		N/A		N/A	N/A	N/A	N/A	N/A	N/A					N/A	-0.756
Injury of central nervous system	N/A		N/A		N/A	N/A	N/A	N/A	N/A	N/A					N/A	N/A
Secretion of neurotransmitter	N/A		N/A		N/A	N/A	N/A	N/A	N/A	N/A					N/A	N/A
Brain damage	N/A		N/A		N/A	N/A	N/A	N/A	N/A	N/A					N/A	N/A
Catabolism of polysaccharide	N/A		N/A		N/A	1.676	N/A	N/A	N/A	N/A					N/A	N/A
Obstructive pulmonary disease	N/A		N/A		N/A	1.11	N/A	N/A	N/A	0.564					N/A	N/A
Compliance of respiratory system	N/A		N/A		1.673	N/A	N/A	N/A	N/A	N/A					N/A	N/A
Quantity of sensory neurons	N/A		N/A		N/A	N/A	N/A	N/A	N/A	N/A					N/A	N/A
Accumulation of eosinophils	N/A		N/A		N/A	N/A	N/A	-1.673	N/A	N/A					N/A	N/A
Focal necrosis of liver	N/A		N/A		N/A	N/A	N/A	N/A	N/A	N/A					N/A	N/A
Engulfment of neurons	N/A		1.664		N/A	N/A	N/A	N/A	N/A	N/A					N/A	N/A
Quantity of hepatocellular carcinoma	N/A		N/A		N/A	N/A	N/A	N/A	N/A	N/A					N/A	N/A
Fatal infantile encephalopathy or pulmonary hypertension	N/A		N/A		N/A	N/A	N/A	N/A	N/A	N/A					N/A	N/A
Mobilization of phagocytes	N/A		N/A		N/A	N/A	N/A	N/A	N/A	1.661					N/A	N/A
Quantity of glycogen	N/A		N/A		N/A	N/A	0.867	N/A	N/A	N/A					0.793	N/A
Allodynia	N/A		N/A		N/A	N/A	-0.154	N/A	N/A	-0.428					N/A	N/A
Inflammation of peritoneum	N/A		N/A		-0.83	0.391	N/A	N/A	0.294	-0.13					N/A	N/A
Energy homeostasis	N/A		-0.594		N/A	N/A	N/A	N/A	N/A	N/A					0.004	N/A
Frequency of tumor	1.533		N/A		N/A	N/A	N/A	N/A	N/A	N/A					N/A	-0.111
Inflammatory response of macrophages	N/A		N/A		N/A	-0.852	N/A	-0.784	N/A	N/A					N/A	N/A
Inflammatory response of phagocytes	N/A		N/A		N/A	-0.852	N/A	-0.784	N/A	N/A					N/A	N/A
Fever	N/A		N/A		N/A	N/A	N/A	N/A	N/A	1.636					N/A	N/A
Polyadenylation of RNA	N/A		N/A		N/A	N/A	N/A	N/A	N/A	N/A					-1.633	N/A
Quantity of Peyer's patches	N/A		N/A		N/A	N/A	N/A	N/A	N/A	N/A					N/A	N/A
Startle response	N/A		N/A		N/A	N/A	N/A	N/A	N/A	N/A					N/A	N/A
Quantity of ldl cholesterol in blood	N/A		N/A		N/A	N/A	-0.765	N/A	N/A	N/A					N/A	N/A
Development of urinary tract	N/A		N/A		1.629	N/A	N/A	N/A	N/A	N/A					N/A	N/A
Expansion of T lymphocytes	N/A		N/A		N/A	N/A	N/A	1.208	N/A	0.42					N/A	N/A
Quantity of natural killer cells	N/A		N/A		N/A	N/A	N/A	1.626	N/A	N/A					N/A	N/A
Quantity of invariant natural killer T cells	N/A		N/A		N/A	N/A	N/A	N/A	N/A	N/A					-1.623	N/A
Signaling of cells	N/A		N/A		N/A	0	N/A	0.929	0.013	-0.67					N/A	N/A
Apoptosis of breast cancer cell lines	N/A		-1.611		N/A	N/A	N/A	N/A	N/A	N/A					N/A	N/A
Accumulation of glycosaminoglycan	N/A		-1.61		N/A	N/A	N/A	N/A	N/A	N/A					N/A	N/A
Activation of natural killer T lymphocytes	N/A		1.283		N/A	N/A	N/A	N/A	N/A	N/A					0.327	N/A
Cell movement of peripheral T lymphocyte	N/A		N/A		N/A	N/A	N/A	1.609	N/A	N/A					N/A	N/A
Apoptosis of smooth muscle cells	N/A		N/A		N/A	N/A	-1.601	N/A	N/A	N/A					N/A	N/A
Cell spreading of tumor cell lines	N/A		N/A		N/A	N/A	N/A	1.6	N/A	N/A					N/A	N/A
Metabolism of cholesterol	N/A		-0.679		N/A	N/A	N/A	N/A	N/A	N/A					N/A	N/A
Development of cornea	N/A		N/A		1.593	N/A	N/A	N/A	N/A	N/A					N/A	N/A
Induction of leukocytes	N/A		N/A		N/A	N/A	N/A	1.591	N/A	N/A					N/A	N/A
Formation of lymphoid organ	N/A		N/A		N/A	0.295	N/A	0.709	N/A	-0.581					N/A	N/A
Respiratory burst of leukocytes	N/A		N/A		N/A	N/A	N/A	N/A	1.581	N/A					N/A	N/A
Vertical rearing	N/A		N/A		N/A	N/A	N/A	N/A	N/A	N/A					N/A	N/A
Cell death of leukocyte cell lines	N/A		N/A		N/A	1.58	N/A	N/A	N/A	N/A					N/A	N/A
Inflammation of limb	N/A		N/A		N/A	-1.12	N/A	N/A	-0.053	-0.407					N/A	N/A
Scar tissue	N/A		N/A		N/A	N/A	N/A	N/A	N/A	N/A					-0.832	N/A
Development of lung tumor	1.457		N/A		N/A	N/A	N/A	N/A	N/A	N/A					N/A	N/A
Exploratory behavior	N/A		N/A		N/A	N/A	N/A	N/A	N/A	N/A					N/A	N/A
Cell death of hippocampal cells	N/A		N/A		N/A	N/A	N/A	N/A	N/A	N/A					N/A	1.113
Localization of blood cells	N/A		N/A		N/A	N/A	N/A	N/A	N/A	1.564					N/A	N/A
Processing of RNA	1.321		N/A		N/A	N/A	N/A	N/A	N/A	N/A					-0.239	N/A
Quantity of B-1b lymphocytes	N/A		N/A		N/A	N/A	N/A	N/A	-0.294	N/A					N/A	-0.818
Quantity of subcutaneous fat	N/A		N/A		N/A	N/A	N/A	N/A	N/A	N/A					1.554	N/A
Transmembrane potential	-0.384		-0.841		N/A	N/A	N/A	N/A	N/A	N/A					N/A	N/A
Neutrophilia	N/A		N/A		N/A	N/A	N/A	N/A	-0.895	-0.648					N/A	N/A
Infection of phagocytes	N/A		-1.211		N/A	N/A	N/A	-0.332	N/A	N/A					N/A	N/A
Transduction of cells	N/A		N/A		N/A	N/A	N/A	N/A	N/A	N/A					N/A	N/A
Prostatic tumor	1.067		N/A		N/A	N/A	N/A	N/A	N/A	N/A					N/A	N/A
Male genital neoplasm	1.067		N/A		N/A	N/A	N/A	N/A	N/A	N/A					N/A	N/A
Localization of leukocytes	N/A		N/A		N/A	N/A	N/A	N/A	N/A	N/A					N/A	N/A
Retinal degeneration	N/A		N/A		1.532	N/A	N/A	N/A	N/A	N/A					N/A	N/A
Permeability of vasculature	N/A		N/A		1.009	N/A	N/A	N/A	N/A	N/A					N/A	N/A
Outgrowth of axons	N/A		N/A		N/A	N/A	N/A	N/A	N/A	N/A					N/A	N/A
Synthesis of oleic acid	N/A		-0.762		N/A	N/A	N/A	N/A	N/A	N/A					N/A	N/A
Lipolysis of adipocytes	N/A		-1.523		N/A	N/A	N/A	N/A	N/A	N/A					N/A	N/A
Respiratory system tumor	0.781		N/A		N/A	N/A	N/A	N/A	N/A	N/A					N/A	0.057
Neoplasia of melanoma cell lines	N/A		N/A		0.929	N/A	N/A	N/A	N/A	N/A					N/A	N/A
Hypotension	N/A		N/A		N/A	N/A	N/A	N/A	N/A	N/A					N/A	N/A
Migration of stomach cancer cell lines	N/A		N/A		N/A	N/A	N/A	N/A	N/A	N/A					1.511	N/A
Paired-pulse facilitation of synapse	N/A		N/A		N/A	N/A	N/A	N/A	N/A	N/A					N/A	N/A
Binding of vascular cells	N/A		N/A		N/A	N/A	N/A	N/A	N/A	N/A					N/A	N/A
Accumulation of steroid	N/A		N/A		N/A	N/A	N/A	N/A	N/A	N/A					N/A	-1.507
Binding of Sp1 binding site	N/A		N/A		N/A	N/A	N/A	N/A	N/A	N/A					N/A	N/A
Formation of blood vessel	N/A		N/A		1.063	N/A	N/A	N/A	N/A	N/A					N/A	N/A
Blister	N/A		N/A		N/A	N/A	N/A	N/A	N/A	N/A					N/A	N/A
Infection by Staphylococcus aureus	N/A		N/A		-1.501	N/A	N/A	N/A	N/A	N/A					N/A	N/A
Quantity of adipocytes	N/A		N/A		N/A	N/A	N/A	N/A	N/A	N/A					-0.965	N/A
Staphylococcal infection	N/A		N/A		-1.501	N/A	N/A	N/A	N/A	N/A					N/A	N/A
Formation of autophagosomes	N/A		N/A		N/A	N/A	N/A	N/A	N/A	N/A					N/A	N/A
Axonogenesis	N/A		N/A		N/A	N/A	N/A	N/A	N/A	N/A					N/A	N/A
Familial central nervous system disease	-0.152		-0.447		N/A	N/A	N/A	N/A	N/A	N/A					N/A	-0.447
Edema of brain	N/A		N/A		N/A	N/A	N/A	N/A	N/A	N/A					N/A	1.492
Incorporation of palmitic acid	N/A		N/A		N/A	N/A	N/A	N/A	N/A	N/A					N/A	N/A
Contact dermatitis	N/A		0.563		N/A	N/A	N/A	0.922	N/A	N/A					N/A	N/A
Frequency of lymphatic system cells	N/A		1.484		N/A	N/A	N/A	N/A	N/A	N/A					N/A	N/A
Hydrolysis of fatty acid	N/A		N/A		N/A	N/A	N/A	N/A	N/A	N/A					1.484	N/A
Binding of breast cell lines	N/A		1.481		N/A	N/A	N/A	N/A	N/A	N/A					N/A	N/A
Transmigration of antigen presenting cells	N/A		1.481		N/A	N/A	N/A	N/A	N/A	N/A					N/A	N/A
Concentration of L-glutamic acid	N/A		N/A		N/A	N/A	N/A	N/A	N/A	N/A					N/A	N/A
Secretion of triacylglycerol	N/A		N/A		N/A	N/A	N/A	N/A	N/A	N/A					N/A	0.855
Non-colon gastrointestinal cancer	1.478		N/A		N/A	N/A	N/A	N/A	N/A	N/A					N/A	N/A
Quantity of ketone body	N/A		-0.16		N/A	N/A	N/A	N/A	N/A	N/A					-0.388	-0.928
Adjuvant arthritis	N/A		N/A		N/A	0.371	N/A	N/A	-0.762	-0.343					N/A	N/A
Synthesis of neurotransmitter	N/A		N/A		N/A	N/A	N/A	N/A	N/A	N/A					N/A	N/A
Demyelination of central nervous system	N/A		N/A		N/A	N/A	N/A	1.474	N/A	N/A					N/A	N/A
Cell viability of dendritic cells	N/A		N/A		N/A	N/A	N/A	1.473	N/A	N/A					N/A	N/A
Necrosis of renal tubule	N/A		N/A		0.359	N/A	N/A	1.114	N/A	N/A					N/A	N/A
Quantity of insulin in blood	N/A		N/A		N/A	N/A	N/A	N/A	N/A	N/A					0.541	N/A
Lung carcinoma	0.689		N/A		N/A	N/A	N/A	N/A	N/A	N/A					N/A	-0.277
Maturation of B lymphocytes	N/A		N/A		N/A	N/A	N/A	N/A	N/A	N/A					N/A	N/A
Acute inflammatory response	N/A		N/A		N/A	N/A	N/A	N/A	1.471	N/A					N/A	N/A
Ingestion by mice	N/A		N/A		N/A	N/A	N/A	N/A	N/A	N/A					N/A	1.468
Upper gastrointestinal tract tumor	1.467		N/A		N/A	N/A	N/A	N/A	N/A	N/A					N/A	N/A
Malignant neoplasm of large intestine	0.676		N/A		N/A	N/A	N/A	N/A	N/A	N/A					N/A	N/A
Differentiation of striated muscle cells	N/A		N/A		N/A	N/A	N/A	N/A	N/A	N/A					N/A	N/A
Chemotaxis of bone marrow-derived neutrophils	N/A		N/A		N/A	N/A	N/A	N/A	N/A	N/A					1.461	N/A
Respiration of myeloid cells	N/A		-1.461		N/A	N/A	N/A	N/A	N/A	N/A					N/A	N/A
Synthesis of proteoglycan	N/A		N/A		N/A	N/A	N/A	N/A	N/A	N/A					N/A	N/A
Natriuresis	N/A		N/A		N/A	N/A	N/A	N/A	N/A	N/A					N/A	N/A
Catabolism of macromolecule	0.885		N/A		N/A	N/A	N/A	N/A	N/A	N/A					0.574	N/A
Accumulation of retinoid	N/A		N/A		N/A	N/A	N/A	N/A	N/A	N/A					1.457	N/A
Activation of central nervous system cells	N/A		N/A		N/A	1.456	N/A	N/A	N/A	N/A					N/A	N/A
Turnover of lipid	N/A		N/A		N/A	N/A	N/A	N/A	N/A	N/A					N/A	N/A
Recruitment of CD8+ T lymphocyte	N/A		N/A		N/A	N/A	N/A	N/A	1.455	N/A					N/A	N/A
Cell death of muscle cell lines	N/A		N/A		N/A	N/A	N/A	N/A	N/A	N/A					N/A	N/A
Fibrinolysis	N/A		N/A		N/A	N/A	N/A	N/A	N/A	N/A					N/A	N/A
Quantity of B-1a lymphocytes	N/A		N/A		N/A	0.851	N/A	N/A	0.266	0.282					N/A	N/A
Quantity of cochlea cells	N/A		N/A		N/A	N/A	N/A	N/A	N/A	N/A					N/A	N/A
Transport of Ca2+	N/A		N/A		N/A	N/A	N/A	N/A	N/A	N/A					N/A	N/A
Stimulation of neurons	N/A		N/A		N/A	N/A	N/A	N/A	N/A	N/A					N/A	N/A
Ovarian tumor	N/A		N/A		N/A	N/A	N/A	N/A	N/A	N/A					N/A	N/A
Perimembranous ventricular septal defect	N/A		N/A		N/A	N/A	N/A	N/A	N/A	N/A					N/A	N/A
Brain lesion	1.062		N/A		N/A	N/A	N/A	N/A	N/A	N/A					N/A	0.381
Proliferation of microglia	N/A		N/A		1.438	N/A	N/A	N/A	N/A	N/A					N/A	N/A
Urinary tract cancer	-1.437		N/A		N/A	N/A	N/A	N/A	N/A	N/A					N/A	N/A
Serum transfer induced arthritis	N/A		N/A		N/A	N/A	N/A	1.436	N/A	N/A					N/A	N/A
Vasculitis	N/A		N/A		-0.293	N/A	N/A	-0.201	0.941	N/A					N/A	N/A
Cell death of lymphoma cell lines	N/A		N/A		N/A	N/A	N/A	1.434	N/A	N/A					N/A	N/A
Inflammation of urinary tract	N/A		N/A		-1.433	N/A	N/A	N/A	N/A	N/A					N/A	N/A
Quantity of 20-hydroxyeicosatetraenoic acid	N/A		0.313		N/A	N/A	N/A	N/A	N/A	N/A					1.119	N/A
Adhesion of leukocyte cell lines	N/A		N/A		N/A	N/A	1.432	N/A	N/A	N/A					N/A	N/A
Development of urinary tract tumor	-1.432		N/A		N/A	N/A	N/A	N/A	N/A	N/A					N/A	N/A
Cystic kidney disease	N/A		N/A		N/A	N/A	N/A	N/A	N/A	N/A					N/A	1.432
Mitosis of fibroblast cell lines	N/A		N/A		N/A	N/A	N/A	N/A	N/A	N/A					N/A	N/A
Uptake by macrophages	N/A		N/A		N/A	N/A	N/A	N/A	1.432	N/A					N/A	N/A
Myocardial necrosis	N/A		N/A		N/A	N/A	N/A	N/A	N/A	N/A					N/A	-1.432
Engulfment by alveolar macrophages	N/A		N/A		N/A	N/A	N/A	N/A	1.432	N/A					N/A	N/A
Gonadal tumor	N/A		N/A		N/A	N/A	N/A	N/A	N/A	N/A					N/A	N/A
Proliferation of mesangial cells	N/A		N/A		N/A	N/A	N/A	N/A	N/A	N/A					N/A	N/A
Growth of renal glomerulus	N/A		N/A		N/A	N/A	N/A	N/A	0.084	N/A					N/A	N/A
Embryonal tumor	1.424		N/A		N/A	N/A	N/A	N/A	N/A	N/A					N/A	N/A
Invasion of fibroblast cell lines	N/A		N/A		N/A	N/A	N/A	N/A	N/A	N/A					N/A	N/A
Aortic occlusive disease	N/A		N/A		N/A	0.957	N/A	N/A	N/A	N/A					N/A	N/A
Right ventricular hypertrophy	N/A		N/A		N/A	N/A	N/A	N/A	N/A	N/A					N/A	0.895
Enlargement of right ventricle	N/A		N/A		N/A	N/A	N/A	N/A	N/A	N/A					N/A	0.895
Degeneration of heart	N/A		N/A		N/A	N/A	N/A	N/A	N/A	N/A					N/A	-0.664
Movement of blood platelets	N/A		N/A		1.414	N/A	N/A	N/A	N/A	N/A					N/A	N/A
Quantity of glutathione in liver	N/A		N/A		N/A	N/A	N/A	N/A	N/A	N/A					N/A	N/A
Proliferation of alpha-beta T lymphocytes	N/A		N/A		N/A	N/A	N/A	1.414	N/A	N/A					N/A	N/A
Polymerization of protein	1.413		N/A		N/A	N/A	N/A	N/A	N/A	N/A					N/A	N/A
Proliferation of leukemia cell lines	N/A		-0.25		N/A	N/A	N/A	1.162	N/A	N/A					N/A	N/A
Quantity of mitochondria	N/A		0.937		N/A	N/A	N/A	N/A	N/A	N/A					N/A	0.475
Internalization of carbohydrate	N/A		N/A		N/A	N/A	N/A	N/A	N/A	N/A					1.412	N/A
Conversion of D-glucose	N/A		N/A		N/A	N/A	N/A	N/A	N/A	N/A					N/A	N/A
Synaptic transmission of cells	N/A		N/A		N/A	N/A	N/A	N/A	N/A	N/A					N/A	N/A
Cell death of liver cells	N/A		-1.409		N/A	N/A	N/A	N/A	N/A	N/A					N/A	N/A
Cell cycle progression of mononuclear leukocytes	N/A		N/A		N/A	N/A	N/A	N/A	1.408	N/A					N/A	N/A
Neurogenic lesion	1.027		N/A		N/A	N/A	N/A	N/A	N/A	N/A					N/A	0.381
Compliance of lung	N/A		N/A		1.408	N/A	N/A	N/A	N/A	N/A					N/A	N/A
Sclerosis	N/A		N/A		N/A	-1.406	N/A	N/A	N/A	N/A					N/A	N/A
Energy expenditure	N/A		0.094		N/A	N/A	N/A	N/A	N/A	N/A					-1.311	N/A
Phagocytosis by microglia	N/A		N/A		N/A	N/A	N/A	0.993	0.412	N/A					N/A	N/A
Mitochondrial disorder	N/A		-0.14		N/A	N/A	N/A	N/A	N/A	N/A					N/A	N/A
Stenosis of vasculature	N/A		N/A		N/A	-1.4	N/A	N/A	N/A	N/A					N/A	N/A
Infection by Herpesviridae	N/A		N/A		N/A	N/A	N/A	-1.397	N/A	N/A					N/A	N/A
Relaxation of heart	N/A		N/A		N/A	N/A	N/A	N/A	N/A	N/A					N/A	N/A
Bone mineral density of femur	N/A		N/A		N/A	N/A	N/A	1.394	N/A	N/A					N/A	N/A
Urinary tract tumor	-1.393		N/A		N/A	N/A	N/A	N/A	N/A	N/A					N/A	N/A
Proliferation of mast cells	N/A		N/A		N/A	N/A	N/A	1.393	N/A	N/A					N/A	N/A
Large intestine neoplasm	0.202		N/A		N/A	N/A	N/A	N/A	N/A	N/A					N/A	N/A
Quantity of IFNG in blood	N/A		N/A		N/A	N/A	N/A	-1.391	N/A	N/A					N/A	N/A
Release of 5-hydroxytryptamine	N/A		N/A		0.311	N/A	N/A	N/A	1.078	N/A					N/A	N/A
M1 polarization	N/A		N/A		N/A	N/A	1.387	N/A	N/A	N/A					N/A	N/A
[truncated: 4,985 more rows]
