# Supplementary material for: Endothelial MerTK impairment accelerates the development of atherosclerosis
Source: Redox Biol. 2025 Sep 11;87:103861. doi: 10.1016/j.redox.2025.103861 (PMC12628026; doi:10.1016/j.redox.2025.103861)
Supplement: Multimedia component 1 [file mmc1.zip › Supplement data/Proteomics in AA/IPA format/Comparision/Comparision analysis-Tox Functions.xls]

## Sheet: Sheet0
© 2000-2025 QIAGEN. All rights reserved.
Tox Functions	Updated Proteomics-IPA format-HFD 2M AA ECMerKO vs Flox - 2025-03-07 08:18 AM	3- atherosclerosis [aorta] NA CMP_ckHSOYUqU4ic	4- atherosclerosis [aorta] NA CMP_vOcWhcD4rOLk	7- atherosclerosis [aorta] NA CMP_Rvm3t858gPeo	8- atherosclerosis [aorta] NA CMP_I3FNY2ilGPYM	21- atherosclerosis [aorta] NA CMP_CTtNehHyXKgd	20- atherosclerosis [aorta] NA CMP_GJ6Fs9Oo9osL	2- atherosclerosis [aorta] NA CMP_MToofiTDMtxi	2- atherosclerosis [aorta] NA CMP_7ym4dlpKMoKs	6- atherosclerosis [aorta] NA CMP_kplAZ21kAllP	24- atherosclerosis [aorta] NA CMP_I4YzR4eT1K2r	5- atherosclerosis [aorta] NA CMP_wI600H3ALvA7	2- atherosclerosis [aorta] NA CMP_OEkcJYZWVInc	19- atherosclerosis [aorta] NA CMP_ujRjt7XjNWqY	1- atherosclerosis [aorta] NA CMP_QNA489a6316v	22- atherosclerosis [aorta] NA CMP_j13s8fMql4l4	23- atherosclerosis [aorta] NA CMP_G2C5o1Lau1XD
Cell death of liver cells	-1.324	-1.052	-1.409	2.184	0.472	2.308	2.789	2.813	1.688	1.872	N/A	-0.341	0.936	-1.21	-1.537	2.016	-1.477
Enlargement of left ventricle	-0.391	-0.617	-1.134	-2.786	-1.387	0.389	-2.653	-1.254	-1.067	-0.113	2.923	-1.945	-0.724	-1.956	1.134	2.433	N/A
Increased Levels of Hematocrit	-0.356	1.387	0.863	0.415	1.873	2.538	0.378	3	0.956	2.201	0.152	0.218	-1.8	0.022	2.36	3	-1
Congenital heart disease	-1.526	-1.805	-2.304	-2.732	-2.61	0.227	-1.938	N/A	0.461	N/A	1.969	1.376	-1.314	1.881	0.795	-1.334	-0.019
Damage of kidney	0.063	N/A	1.093	3.335	2.579	3.078	0.304	2.003	3.448	2.582	N/A	0.128	0.598	-0.413	0.374	-0.49	-1.715
Cell death of hepatocytes	-1.274	-0.998	-0.178	N/A	0.637	1.939	2.595	2.359	1.379	1.494	N/A	-0.506	1.492	-1.394	-1.799	1.54	-1.954
Glomerulonephritis	0.927	0.187	-0.881	N/A	-1.82	-1.692	-1.996	-2.011	-2.249	-2.559	N/A	0.043	1.8	-0.072	-1.99	-3.255	N/A
Increased Levels of Creatinine	0.784	1.937	1.238	N/A	1.633	1.89	N/A	1.64	2.236	2.236	N/A	1.4	-2.401	1.342	2.646	N/A	N/A
Glomerulosclerosis	-0.945	-1.106	0.367	-0.396	-1.167	-2.031	-2.378	-0.773	-2.555	-1.677	-1.964	0.681	0.169	0.578	-1.664	-1.599	1.154
Fibrosis of kidney	-1.092	-1.311	0.88	-1.698	-1.886	-1.851	-1.446	-0.074	-2.898	-1.722	N/A	0.674	-0.675	0.305	-1.521	-1.432	1.067
Increased Levels of ALT	-1.893	N/A	1.04	-0.492	0.849	2.18	N/A	2.646	1.97	2.282	N/A	0.479	-2.157	0.44	2.219	1.633	N/A
Enlargement of heart	0.528	0.821	-1.013	-1.961	-0.89	-0.669	-2.573	-1.734	0.212	-1.248	2.809	-0.929	1.726	-1.947	0.63	0.317	0.151
Liver tumor	1.193	1.465	2.335	1.265	-0.64	-0.738	-1.23	-0.928	-1.457	-0.737	-1.747	0.33	1.845	-0.286	1.166	-1.111	-1.488
Ventricular septal defect	-1.394	-1.706	-2.025	-2.236	-2.744	0.351	N/A	N/A	0.218	N/A	1.951	1.215	-1.794	1.763	1.472	N/A	N/A
Injury of kidney	-0.526	-0.396	0.722	2.737	2.032	2.623	-0.113	1.443	2.794	2.339	N/A	0.632	0.525	-0.266	-0.47	-1.246	N/A
Hypertrophy of heart	1.035	0.683	-0.453	-1.478	-0.251	-0.924	-2.508	-1.812	0.525	-0.76	3.156	-0.639	1.491	-1.516	0.428	0.583	-0.206
Enlargement of heart ventricle	-1.094	0.419	-1.026	-1.571	-0.664	-0.221	-2.124	-0.02	0.817	0.528	2.732	-0.874	1.156	-1.135	1.521	2.395	N/A
Liver Damage	2.154	-0.376	0.239	1.818	1.437	0.821	0.964	1.999	0.749	0.91	-1.941	-0.178	-0.703	-1.412	-0.785	-0.853	-0.427
Inflammation of liver	2.068	1.661	1.703	1.056	-0.814	-0.324	-0.858	0.017	-1.06	-0.329	-0.97	-1.366	1.634	-0.325	-0.462	-1.893	1.154
Hypertrophy of left ventricle	-0.051	0	0	-2.779	N/A	-0.513	-2.595	-1.432	N/A	-0.555	2.779	-1.597	0.175	-1.71	1	2.433	N/A
Ventricular hypertrophy	-0.878	0.999	0.113	-1.187	-0.342	-0.737	-1.969	0.112	1.373	0.541	2.491	-0.492	1.902	-0.754	1.177	2.395	N/A
Damage of heart	-2.975	1.006	1.675	0.498	0.64	-0.816	-0.555	-0.611	0.99	-0.788	-0.369	1.437	0.449	0.647	-1.964	0.633	1.406
Activation of hepatic stellate cells	1.664	1.746	1.653	0.492	1.04	1.507	0.873	2.306	1.635	1.931	N/A	0.311	-0.838	0.97	0.047	N/A	N/A
Hydronephrosis	-1.744	0	-1.109	N/A	-2.646	-2.449	-1	1.009	-2	-1.633	N/A	0.811	N/A	0	-1.387	-0.928	N/A
Liver cancer	0.977	0.674	1.012	1.265	-0.641	-0.822	-1.343	-1.075	-1.54	-0.518	-1.555	1.009	1.218	0.233	1.188	-0.327	-1.23
Increased Levels of Red Blood Cells	-0.18	2.425	1.268	-0.97	0.277	2.236	1	2.219	-0.426	2	0	-0.218	N/A	N/A	0	1.387	-1.98
Nephritis	0.279	-0.458	0.13	-0.391	-1.389	-0.98	-0.269	-0.606	-1.916	-2.13	N/A	-0.939	2.19	-0.661	-1.767	-2.259	-0.218
Apoptosis of liver cells	-1.749	-0.116	-0.909	1.091	0.565	1.838	2.194	2.245	0.798	1.553	N/A	-0.034	1.296	N/A	-0.976	1.102	N/A
Fibrosis of heart	1.619	2.155	1.257	0.146	-0.084	0.783	-0.873	0.484	1.905	0.24	1.62	-0.796	0.646	-1.184	0.851	-1.525	-0.092
Dysfunction of heart	0.733	-0.492	0.122	-1.551	N/A	-0.16	-2.263	0.306	0.659	0.767	2.916	N/A	-0.752	-1.595	1.041	1.685	-1.165
Hepatic steatosis	2.707	-0.142	1.035	1.787	-0.236	0.328	-0.417	-0.125	-0.054	-0.059	0.908	-1.063	2.486	-1.187	-1.075	-1.571	-0.992
Left ventricular dysfunction	0.021	-0.128	0.371	-2.088	-0.49	-0.707	-2.035	-1.282	-0.376	0.045	2.601	-2.012	-0.35	-1.512	1.116	0.786	N/A
Dilated cardiomyopathy	-1.136	0.106	-1.369	-1.423	-2.425	0.383	-1.756	-0.198	-0.642	-1.268	0.451	-1.064	0.78	-1.845	0.62	-0.392	N/A
Renal ischemia-reperfusion injury	-0.978	0.849	2.433	N/A	1.937	2.219	N/A	1.432	2.449	2.449	N/A	N/A	-1	N/A	N/A	N/A	N/A
Liver carcinoma	1.167	1.754	1.278	0.447	-0.525	-0.504	-1.572	-0.434	-1.009	-0.188	-1.432	1.537	0.769	0.597	1.22	0.023	-1.23
End stage renal disease	-1.154	-0.365	1.671	N/A	-1.762	-2.339	N/A	-1.671	-1.414	-1.345	N/A	0.832	0.314	1.664	-1.134	N/A	N/A
Interstitial fibrosis of kidney	-1.154	-0.365	1.671	N/A	-1.762	-2.339	N/A	-1.671	-1.414	-1.345	N/A	0.832	0.314	1.664	-1.134	N/A	N/A
Apoptosis of hepatocytes	-1.187	0.209	0.538	N/A	1.286	1.592	1.969	2.088	0.688	0.974	N/A	-0.394	1.919	N/A	-1.701	0.79	N/A
Necrosis of liver	-0.512	-1.228	-1.689	1.364	-0.507	0.805	1.868	1.432	-0.081	0.391	N/A	-0.481	1.718	-0.762	-2.069	0.22	0.112
Hypertrophy of cardiomyocytes	2.255	0.845	-1.269	1.261	0.655	-1.248	1.29	0.004	1.963	-0.218	0.83	1.076	0.567	0.28	1.084	0.343	N/A
Growth of liver tumor	-0.538	2.578	2.383	N/A	-1.219	-0.31	-0.651	0.371	0.198	0	-1	1.131	1.69	0.849	0.588	-1.4	N/A
Arrhythmia	-3.028	0.714	-1.951	-0.388	1.647	1.455	-0.176	1.942	1.432	N/A	0.789	-0.305	0.193	-0.031	0.396	0.415	N/A
Increased localization of ALT	-1.664	N/A	N/A	N/A	N/A	1.941	N/A	2.449	1.172	1.601	N/A	-0.555	-1.98	-0.152	1.982	1.342	N/A
Failure of kidney	-2.461	-0.994	1.383	0.946	-0.926	-0.159	-0.186	-0.476	-0.541	0.105	N/A	1.543	0.961	1.913	-0.338	-1.756	N/A
Necrosis of renal tubule	-2.209	-1.033	1.609	2.236	0.359	0.181	-0.816	1.114	0.215	-0.18	N/A	-0.64	-1.914	-1.964	0.194	N/A	N/A
Proliferation of liver cells	0.954	1.095	2.442	0.069	0.01	0.27	0.718	1.17	0.545	0.505	N/A	0.371	-0.182	2.2	0.871	0.786	-2.262
Apoptosis of cardiomyocytes	1.975	0.832	0.883	-1.121	-0.882	-0.457	-0.607	-0.273	0.768	-0.528	1.688	-0.417	-0.223	-0.59	-0.083	-0.82	1.981
Fibrosis of liver	0.478	1.919	-0.682	0.565	0.021	-0.513	0.543	0.676	0.032	-0.369	1.067	-1.623	0.974	-1.34	-1.597	-0.817	0.841
Hypertrophy of cardiac muscle	2.145	0.349	-1.105	1.17	0.668	-1.059	0.423	-0.704	1.403	-0.085	0.981	0.754	0.007	-0.285	1.171	0.285	0.911
Increased Levels of Blood Urea Nitrogen	-0.447	1.091	1.633	N/A	2	N/A	N/A	2.646	2	2	N/A	N/A	-1.633	N/A	N/A	N/A	N/A
Chronic renal failure	-1.154	-0.365	1.671	N/A	-1.762	N/A	N/A	-1.671	-1.414	-1.345	N/A	0.832	0.314	1.664	-1.134	N/A	N/A
Cell death of kidney cell lines	-1.924	1.14	0.293	-0.203	-0.018	0.949	-0.285	1.562	-0.114	0.735	N/A	1.294	-1.759	0.826	-0.712	0.663	0.762
Migration of hepatic stellate cells	1.134	N/A	1.387	N/A	1.109	2.395	N/A	2.19	0.985	2.19	N/A	N/A	0.775	N/A	1.067	N/A	N/A
Liver Regeneration	N/A	N/A	0.666	N/A	1.026	2.387	N/A	1.912	2.026	2.88	N/A	0.277	0.896	0.246	-0.277	0.152	0.218
Cell proliferation of kidney cell lines	1.255	-0.804	1.163	-1.007	0.345	-0.019	-0.132	N/A	1.636	1.055	N/A	1.251	0.673	1.253	-0.914	0.816	-0.485
Hepatocellular carcinoma	1.366	0.735	1.27	1	0.709	0.405	-1.091	0.026	-0.534	0.637	N/A	1.234	0.772	0.322	1.197	0.52	-0.946
Increased Levels of LDH	N/A	N/A	N/A	1	2	2.349	N/A	1.172	2.219	3.086	N/A	N/A	-0.937	N/A	N/A	N/A	N/A
Cell death of cardiomyocytes	1.373	0.819	0.436	-1.07	-1.068	-0.87	-0.799	0.419	-0.055	-0.952	1.405	-0.164	0.021	-0.308	-0.554	-0.932	1.382
Interstitial fibrosis of heart	0.797	-0.378	-0.044	0.508	0.555	1.387	-0.378	-0.053	0.896	0.426	N/A	-1.378	-0.827	-1.977	0.788	-1.98	N/A
Proliferation of hepatic stellate cells	2.215	1	3	N/A	0.822	0.962	1.109	0.442	1.134	0.662	N/A	0.64	0.153	N/A	0.149	N/A	N/A
Atrial or ventricular septal defect	-1.363	-1.82	N/A	-2.15	N/A	N/A	N/A	N/A	N/A	N/A	N/A	1.596	-1.61	1.988	1.686	N/A	N/A
Proliferation of cardiomyocytes	2.158	-1.316	-1.342	1.428	1.953	0.342	N/A	0.152	0.152	0.391	-0.837	-0.022	1.284	-0.022	0.44	-0.339	N/A
Atrial septal defect	-1	N/A	N/A	-1.477	-1.741	N/A	N/A	N/A	-0.849	N/A	N/A	1.455	-1.434	2	2.213	N/A	N/A
Hypertrophy of heart cells	2.18	0.845	-1.269	1.261	0.655	-1.248	1.29	-0.322	1.963	-0.218	N/A	N/A	0.566	N/A	N/A	0.343	N/A
Growth of liver cholangiocarcinoma	N/A	2.216	0.555	N/A	-1.992	-1.987	-1.131	-0.927	-1.131	-1.287	N/A	N/A	N/A	N/A	N/A	-0.808	N/A
Congestive heart failure	-0.213	-0.912	N/A	-2.198	-0.074	N/A	-2.433	N/A	N/A	N/A	2.219	-1.177	0.705	-0.529	-0.059	-1.342	N/A
Liver cholangiocarcinoma	0	2.216	0.555	N/A	-1.992	-1.987	-1.131	-0.927	-1.131	-1.287	N/A	N/A	0.152	N/A	N/A	-0.436	N/A
Proliferation of kidney cells	0.125	1.446	0.928	N/A	0.735	1.478	1	1.258	0.079	1.554	N/A	0.908	0.204	1.467	0.329	0.246	N/A
Cell death of kidney cells	-1.932	0.72	0.853	0.353	-0.046	1.045	0.173	2.412	0.501	1.178	N/A	0.395	-1.27	0.008	-0.24	0.36	0.22
Hepatic injury	0.62	-0.751	-0.612	0.566	1.281	0.977	1.078	1.117	0.666	0.784	N/A	0.255	-0.082	-1.131	-0.617	-0.095	-1.069
Non-conotruncal heart defect	-2	N/A	N/A	-1.698	-1.671	N/A	N/A	N/A	N/A	N/A	N/A	1.342	-0.97	1.342	2.449	N/A	N/A
Apoptosis of kidney cells	-0.576	0.412	0.845	1.408	-0.285	1.046	1.732	1.841	0.964	1.325	N/A	0.221	-0.4	N/A	0.176	0.186	N/A
Proliferation of heart cells	2.184	-0.467	-0.644	1.1	1.964	0.707	N/A	1.026	0.243	0.808	-0.225	N/A	1.182	N/A	0.27	-0.339	N/A
Cell death of renal tubule	-2.584	-0.688	N/A	1.89	0.737	0.249	N/A	1.213	0.657	-0.32	N/A	-0.994	N/A	-1.4	N/A	0.13	-0.277
Proliferation of hepatocytes	-0.655	0.469	1.297	-0.012	-0.279	-0.5	N/A	0.888	-0.633	-0.129	N/A	0.038	-0.085	1.784	1.058	0.766	-2.233
Ventricular dysfunction	-0.436	-0.12	0.263	-2.192	N/A	-0.655	N/A	-0.877	-0.009	0.19	N/A	-2.003	-0.533	-1.285	0.835	1.014	N/A
Liver metastasis	1.195	-2	-1.342	1.342	0.762	0.762	N/A	-0.152	N/A	0.277	N/A	N/A	0.447	0.816	1	-0.152	N/A
Myocardial infarction	0.324	1.132	1.334	0.802	0.032	-0.15	-0.842	0.816	0.852	0.152	N/A	N/A	0.393	N/A	0.885	-0.765	1.72
Macrovesicular hepatic steatosis	1.129	2.219	2.157	N/A	N/A	0.555	N/A	N/A	N/A	N/A	N/A	N/A	2	N/A	-1.982	N/A	N/A
Failure of heart	0.239	-0.786	-0.684	-0.871	0.116	0.711	-1.352	-0.164	0.186	-0.447	1.094	-0.25	0.605	0.49	-0.116	-1.273	0.447
Atrophy of kidney	-0.751	N/A	N/A	N/A	-2.604	-1.953	N/A	0.246	N/A	-1.065	N/A	0.692	N/A	N/A	-1.446	0.927	N/A
Apoptosis of kidney cell lines	-1.638	0.7	-0.532	-0.372	-0.58	-0.053	-0.92	0.872	-0.464	-0.11	N/A	0.728	-1.322	0.489	-0.144	0.552	-0.192
Cell viability of kidney cell lines	-0.942	0.707	-0.711	N/A	1.17	1.109	N/A	1.844	1.34	0.83	N/A	N/A	-0.378	N/A	-0.053	0.537	N/A
Necrosis of cardiac muscle	1.028	0.967	0.592	-1.229	-1.23	N/A	-0.995	N/A	N/A	N/A	1.604	-0.335	0.021	-0.495	-0.388	-0.658	N/A
Injury of heart	-1.774	1.006	1.59	0.762	N/A	-0.996	N/A	N/A	0.808	N/A	N/A	N/A	0.102	N/A	-2.414	N/A	N/A
Increased activation of alkaline phosphatase	1.432	N/A	N/A	N/A	2.168	1.162	N/A	N/A	1.71	1.29	N/A	0.452	-0.265	0.105	-0.651	N/A	N/A
Proliferation of mesangial cells	0.526	1	0.152	-0.647	0.282	2.005	N/A	0.896	0.342	1.34	N/A	1.427	-0.196	N/A	-0.314	N/A	N/A
Development of hepatocellular carcinoma	0.803	1.065	1.728	N/A	-0.156	0.262	N/A	-1.123	-0.416	1.219	N/A	0.686	0.84	-0.317	0.243	0.059	N/A
Apoptosis of tubular cells	-1.89	N/A	1.912	N/A	-0.469	0.87	N/A	0.781	0.174	0.174	N/A	N/A	-1.964	N/A	0.254	N/A	N/A
Apoptosis of renal tubule	-2.345	0.391	N/A	1	0.046	0.447	-1	0.714	0.529	-0.429	N/A	-1.095	N/A	N/A	-0.447	N/A	0
Hepatomegaly	0.522	1.091	0.6	N/A	-0.594	0.225	N/A	-0.937	-0.509	-0.539	N/A	N/A	1.118	N/A	-1.969	N/A	N/A
Development of liver tumor	1.132	1.31	1.887	N/A	0.137	0.387	N/A	-0.73	N/A	N/A	N/A	-0.074	1.08	-0.87	0.459	N/A	N/A
Perimembranous ventricular septal defect	N/A	N/A	N/A	N/A	-2.236	N/A	N/A	N/A	N/A	N/A	N/A	1.446	-2	1.964	N/A	N/A	N/A
Cell death of renal glomerulus	0.714	N/A	-0.588	N/A	-1.485	-1.212	N/A	-0.668	-0.963	-0.072	N/A	N/A	1.034	N/A	-0.707	N/A	N/A
Increased release of LDH	N/A	N/A	N/A	N/A	N/A	2.183	N/A	0.849	1.982	2.183	N/A	N/A	N/A	N/A	N/A	N/A	N/A
Cell death of tubular cells	-1.765	N/A	2.157	N/A	-0.194	N/A	N/A	N/A	0.251	N/A	N/A	-0.728	-1.406	N/A	0.625	N/A	N/A
Damage of cardiac muscle	-1.359	0.711	1.199	N/A	-0.152	0.254	N/A	N/A	N/A	N/A	N/A	N/A	-0.676	N/A	-0.45	-1.109	1.103
Steatohepatitis	2	0	1	N/A	N/A	1.387	N/A	N/A	N/A	N/A	N/A	N/A	1.066	N/A	-0.896	-0.651	N/A
Proliferation of glomerular cells	0.782	1.342	N/A	-0.99	N/A	1.165	N/A	0.342	-0.104	1.056	N/A	1.123	0.076	N/A	N/A	N/A	N/A
Increased Levels of Albumin	N/A	N/A	N/A	N/A	N/A	1.964	N/A	N/A	1.964	1.091	N/A	N/A	N/A	N/A	1.925	N/A	N/A
Familial congenital heart disease	N/A	N/A	-1.969	N/A	-1.982	N/A	N/A	N/A	N/A	N/A	N/A	N/A	N/A	N/A	-1.52	-1.455	N/A
Pulmonary Hypertension	N/A	N/A	N/A	1.664	0.186	1.131	N/A	N/A	N/A	N/A	N/A	N/A	2.38	N/A	-0.218	-0.994	N/A
Inflammation of heart	-0.285	0.418	N/A	N/A	-0.283	0.762	N/A	N/A	2	N/A	N/A	1.181	-0.543	1.067	N/A	N/A	N/A
Fibrosis of heart ventricle	N/A	N/A	0.84	0.896	-0.651	-0.842	N/A	-0.404	1.067	0.391	N/A	-1.032	-0.152	-0.254	N/A	N/A	N/A
Perivascular fibrosis	0.557	0.025	0.747	N/A	N/A	-0.64	N/A	-1.195	N/A	-1.408	N/A	N/A	N/A	N/A	-0.343	-1.342	N/A
Damage of renal tubule	-1.067	N/A	0.436	N/A	1.316	0.853	N/A	-1.154	0.726	-0.216	N/A	N/A	0.391	N/A	N/A	N/A	N/A
Apoptosis of glomerular cells	0.016	-0.339	-1.195	N/A	-0.93	-0.191	N/A	0.525	-0.06	0.76	N/A	0.708	0.488	N/A	-0.447	-0.447	N/A
Hypoplasia of heart ventricle	-2.198	N/A	N/A	-0.863	N/A	N/A	-0.555	N/A	N/A	N/A	N/A	-1.067	1	0.391	N/A	N/A	N/A
Formation of glomerular crescent	N/A	N/A	N/A	N/A	N/A	-1.912	N/A	-1.633	-1.982	-0.478	N/A	N/A	N/A	N/A	N/A	N/A	N/A
Right ventricular hypertrophy	N/A	N/A	N/A	0.555	N/A	N/A	N/A	N/A	0.927	0.648	N/A	0.524	2.201	0.157	N/A	0.895	N/A
Enlargement of right ventricle	N/A	N/A	N/A	0.555	0	N/A	N/A	N/A	0.927	0.648	N/A	0.524	2.201	0.157	N/A	0.895	N/A
Hyperplasia of kidney	N/A	-1.091	N/A	N/A	-1.912	-1.387	N/A	N/A	-1.154	0.277	N/A	N/A	N/A	N/A	N/A	N/A	N/A
Myocarditis	N/A	N/A	N/A	N/A	N/A	0.928	N/A	1	1.067	1.516	N/A	0.114	0.114	1.078	N/A	N/A	N/A
Apoptosis of hepatic stellate cells	-1.98	N/A	-1.214	N/A	-1.177	-0.393	N/A	N/A	N/A	0.063	N/A	N/A	N/A	N/A	0.831	N/A	N/A
Focal necrosis of liver	1.455	N/A	N/A	N/A	N/A	N/A	N/A	N/A	-1.387	-1.067	N/A	N/A	1.664	N/A	N/A	N/A	N/A
Carditis	-1.481	N/A	N/A	N/A	0	0.164	1.213	0.552	0.128	0.761	N/A	0.114	-0.053	1.078	N/A	N/A	N/A
Cell death of heart	1.151	N/A	0.624	-0.759	N/A	N/A	N/A	0.541	0.054	N/A	N/A	N/A	-0.048	-0.532	N/A	N/A	1.636
Bradycardia	-1.98	N/A	N/A	1.131	N/A	N/A	N/A	N/A	N/A	N/A	N/A	0.928	1	0.114	0.152	N/A	N/A
Necrosis of renal glomerulus	0.541	N/A	-0.308	0.762	-1.223	-0.477	N/A	0.184	-0.393	0.462	N/A	N/A	0.773	N/A	N/A	N/A	N/A
Cell viability of cardiomyocytes	0.324	-0.692	N/A	N/A	2.2	-0.339	N/A	N/A	1	N/A	N/A	N/A	-0.294	N/A	0.218	N/A	N/A
Hypertrophy of renal glomerulus	2.121	N/A	N/A	N/A	N/A	N/A	N/A	N/A	N/A	N/A	N/A	N/A	0.561	N/A	-0.956	-1.195	N/A
Apoptosis of renal glomerulus	0.239	N/A	-1.463	N/A	N/A	-0.74	N/A	-0.125	-0.393	0.462	N/A	N/A	0.773	N/A	-0.378	-0.239	N/A
Enlargement of cardiomyocytes	2.455	N/A	N/A	N/A	N/A	-1.088	N/A	N/A	N/A	N/A	N/A	N/A	0.956	N/A	N/A	-0.231	N/A
Enlargement of heart cells	2.382	N/A	N/A	N/A	N/A	-1.088	N/A	N/A	N/A	N/A	N/A	N/A	0.955	N/A	N/A	-0.231	N/A
Injury of renal tubule	N/A	N/A	1.067	N/A	1.4	0.447	N/A	-0.522	1.067	N/A	N/A	N/A	N/A	N/A	N/A	N/A	N/A
Nephromegaly	2.121	0	1.067	N/A	N/A	-0.305	N/A	N/A	N/A	N/A	N/A	N/A	0.33	N/A	-0.647	N/A	N/A
Left ventricular fibrosis	0.548	N/A	0.456	0.555	-0.152	-1	N/A	N/A	N/A	N/A	N/A	-0.737	N/A	0.528	0.447	N/A	N/A
Increased Levels of Alkaline Phosphatase	N/A	N/A	N/A	N/A	N/A	1.139	N/A	N/A	N/A	1.67	N/A	N/A	-0.545	0.411	-0.243	-0.414	N/A
Hypoplasia of kidney	N/A	N/A	N/A	-0.391	-1.765	-1.387	N/A	N/A	N/A	-0.592	N/A	N/A	N/A	N/A	N/A	-0.043	0.152
Dysfunction of kidney	-1	N/A	N/A	N/A	1.98	N/A	N/A	N/A	1.131	0.152	N/A	N/A	N/A	N/A	N/A	N/A	N/A
Dysfunction of left ventricle	N/A	N/A	-0.447	N/A	N/A	0.647	N/A	0.832	0.447	0.655	N/A	N/A	N/A	N/A	-1	N/A	N/A
Apoptosis of ventricular myocytes	N/A	-0.412	N/A	N/A	-0.817	-0.849	N/A	N/A	N/A	N/A	N/A	N/A	1.491	N/A	0.44	N/A	N/A
Tachycardia	-1.982	N/A	N/A	N/A	1.715	N/A	N/A	N/A	N/A	N/A	N/A	N/A	N/A	-0.277	N/A	N/A	N/A
Microvesicular hepatic steatosis	1.117	N/A	2.828	N/A	N/A	N/A	N/A	N/A	N/A	N/A	N/A	N/A	N/A	N/A	N/A	0.025	N/A
Cell death of liver cell lines	0.686	-1.177	0	N/A	0	1.228	N/A	N/A	0	0.277	N/A	N/A	-0.064	N/A	-0.343	N/A	N/A
Arrhythmia with structural heart disease	-1.387	N/A	N/A	N/A	N/A	N/A	N/A	N/A	N/A	N/A	N/A	1.179	-0.092	1.067	N/A	N/A	N/A
Hyperplasia of kidney cells	N/A	N/A	N/A	N/A	-2.433	N/A	N/A	N/A	N/A	-0.152	N/A	N/A	N/A	N/A	N/A	-1.067	N/A
Damage of renal glomerulus	N/A	N/A	N/A	2.219	N/A	N/A	N/A	0.555	N/A	N/A	N/A	0.27	-0.36	-0.194	N/A	N/A	N/A
Systolic dysfunction	0	N/A	0	1.673	N/A	N/A	0.277	N/A	N/A	N/A	N/A	0.64	0.447	-0.555	N/A	N/A	N/A
Diastolic dysfunction	N/A	N/A	N/A	N/A	N/A	N/A	N/A	N/A	1.408	2.183	N/A	N/A	N/A	N/A	N/A	N/A	N/A
Cell death of liver	N/A	N/A	N/A	N/A	N/A	N/A	N/A	1.568	N/A	N/A	N/A	N/A	N/A	N/A	-1.907	N/A	N/A
Damage of liver cells	N/A	N/A	N/A	N/A	N/A	1.067	N/A	N/A	1	1.387	N/A	N/A	N/A	N/A	N/A	N/A	N/A
Apoptosis of podocytes	0.518	-0.415	-1.067	N/A	-1	-0.447	N/A	N/A	N/A	0	N/A	N/A	N/A	N/A	N/A	0	N/A
Dilation of heart chamber	-1	N/A	N/A	N/A	N/A	0.946	N/A	N/A	-0.391	1.103	N/A	N/A	N/A	N/A	N/A	N/A	N/A
Cardiac fibrillation	-1.067	N/A	N/A	N/A	N/A	N/A	N/A	N/A	N/A	N/A	N/A	1.179	-0.092	1.067	N/A	N/A	N/A
Arrhythmia of heart ventricle	-2.039	N/A	N/A	N/A	N/A	N/A	N/A	N/A	N/A	N/A	N/A	N/A	-0.849	-0.513	N/A	N/A	N/A
Infarction of heart	N/A	1.45	N/A	N/A	N/A	0.092	N/A	1.05	N/A	0.63	N/A	N/A	-0.156	N/A	N/A	N/A	N/A
Diastolic dysfunction of heart	N/A	N/A	N/A	N/A	N/A	1.387	N/A	N/A	N/A	1.982	N/A	N/A	N/A	N/A	N/A	N/A	N/A
Fibrosis of myocardium	-0.518	0	-0.152	N/A	N/A	0.762	N/A	N/A	N/A	0.762	N/A	N/A	N/A	N/A	1.172	N/A	N/A
Nonalcoholic fatty liver disease	0.44	N/A	-0.655	N/A	N/A	0.294	N/A	N/A	N/A	N/A	N/A	N/A	0.552	N/A	-1.4	0	N/A
Increased Levels of AST	N/A	N/A	-0.322	N/A	N/A	N/A	N/A	N/A	N/A	0.946	N/A	-1	N/A	N/A	N/A	1	N/A
Apoptosis of renal tubular epithelial cells	N/A	N/A	1.067	N/A	-1.134	1	N/A	0	N/A	N/A	N/A	N/A	N/A	N/A	N/A	N/A	N/A
Proliferation of tubular cells	N/A	N/A	N/A	N/A	N/A	N/A	N/A	N/A	N/A	1.964	N/A	1.177	N/A	N/A	N/A	N/A	N/A
Atrioventricular septal defect	N/A	N/A	N/A	N/A	-1.982	N/A	N/A	N/A	N/A	N/A	N/A	N/A	-1	N/A	N/A	N/A	N/A
Endocardial cushion defect	N/A	N/A	N/A	N/A	N/A	N/A	N/A	N/A	N/A	N/A	N/A	N/A	-0.97	N/A	2	N/A	N/A
Viral hepatitis	0.948	1.938	N/A	N/A	N/A	N/A	N/A	N/A	N/A	N/A	N/A	N/A	N/A	N/A	N/A	N/A	N/A
Hypertrophy of ventricular myocytes	0	N/A	N/A	N/A	N/A	N/A	0.192	N/A	N/A	N/A	0.975	0.441	0.375	N/A	N/A	0.898	N/A
Hepatocellular adenoma	N/A	N/A	2.219	N/A	N/A	N/A	N/A	N/A	N/A	N/A	N/A	N/A	0.655	N/A	N/A	N/A	N/A
Interstitial fibrosis of left ventricle	N/A	N/A	0.655	1.067	N/A	N/A	N/A	N/A	N/A	0	N/A	-1.091	N/A	N/A	N/A	N/A	N/A
Hypertrophy of kidney	2.121	0	N/A	N/A	N/A	-0.305	N/A	N/A	N/A	N/A	N/A	N/A	0.384	N/A	N/A	N/A	N/A
Left ventricular dilation	-0.692	N/A	N/A	-1.154	N/A	0.378	N/A	0	N/A	0	N/A	N/A	N/A	-0.555	N/A	N/A	N/A
Atrophy of renal tubule	N/A	N/A	N/A	N/A	-2.191	N/A	N/A	N/A	N/A	0	N/A	N/A	0.555	N/A	N/A	N/A	N/A
Experimental autoimmune myocarditis	N/A	N/A	N/A	N/A	N/A	N/A	N/A	N/A	N/A	1.231	N/A	N/A	N/A	1.213	N/A	N/A	N/A
Hypoplasia of heart chamber	-2.383	N/A	N/A	N/A	N/A	N/A	N/A	N/A	N/A	N/A	N/A	N/A	N/A	N/A	N/A	N/A	N/A
Atrial fibrillation	N/A	N/A	N/A	N/A	N/A	N/A	N/A	N/A	N/A	N/A	N/A	1.179	-0.092	1.067	N/A	N/A	N/A
Arrhythmia of atrium	N/A	N/A	N/A	N/A	N/A	N/A	N/A	N/A	N/A	N/A	N/A	1.179	-0.092	1.067	N/A	N/A	N/A
Enlargement of heart chamber	-1.243	N/A	N/A	N/A	N/A	N/A	N/A	N/A	N/A	N/A	N/A	N/A	N/A	N/A	1.066	N/A	N/A
Atrial fibrillation or flutter	N/A	N/A	N/A	N/A	N/A	N/A	N/A	N/A	N/A	N/A	N/A	1.179	N/A	1.067	N/A	N/A	N/A
Fibrosis of renal glomerulus	N/A	N/A	N/A	N/A	-1.777	-0.152	N/A	N/A	N/A	0.298	N/A	N/A	N/A	N/A	N/A	N/A	N/A
Hyperplasia of mesangial cells	N/A	N/A	N/A	N/A	-2.219	N/A	N/A	N/A	N/A	N/A	N/A	N/A	N/A	N/A	N/A	N/A	N/A
Dilation of heart ventricle	-0.707	N/A	N/A	N/A	N/A	0.625	N/A	N/A	-0.849	N/A	N/A	N/A	N/A	N/A	N/A	N/A	N/A
Apoptosis of mesangial cells	-0.97	N/A	N/A	N/A	N/A	N/A	N/A	N/A	-0.152	0.952	N/A	N/A	N/A	N/A	N/A	N/A	N/A
Cell death of heart cells	N/A	N/A	0.592	-0.704	N/A	N/A	N/A	0.74	N/A	N/A	N/A	N/A	N/A	N/A	N/A	N/A	N/A
Apoptosis of liver cell lines	0.192	N/A	N/A	N/A	N/A	1.812	N/A	N/A	N/A	N/A	N/A	N/A	N/A	N/A	N/A	N/A	N/A
Acute renal failure	N/A	N/A	N/A	N/A	N/A	1.982	N/A	N/A	N/A	N/A	N/A	N/A	N/A	N/A	N/A	N/A	N/A
Hypoplasia of myocardium	N/A	N/A	-1.982	N/A	N/A	N/A	N/A	N/A	N/A	N/A	N/A	N/A	N/A	N/A	N/A	N/A	N/A
Ventricular tachycardia	-1.982	N/A	N/A	N/A	N/A	N/A	N/A	N/A	N/A	N/A	N/A	N/A	N/A	N/A	N/A	N/A	N/A
Increased release of ALT	N/A	N/A	N/A	N/A	N/A	N/A	N/A	N/A	N/A	1.981	N/A	N/A	N/A	N/A	N/A	N/A	N/A
Atrophy of renal cortex	N/A	N/A	N/A	N/A	-1.98	N/A	N/A	N/A	N/A	N/A	N/A	N/A	N/A	N/A	N/A	N/A	N/A
Injury of renal glomerulus	N/A	N/A	N/A	N/A	N/A	N/A	N/A	N/A	1	N/A	N/A	0.284	0.067	-0.625	N/A	N/A	N/A
Myocardial fibrosis	N/A	N/A	N/A	N/A	N/A	N/A	N/A	N/A	N/A	N/A	N/A	N/A	-1.964	N/A	N/A	N/A	N/A
Degeneration of cardiomyocytes	-1.941	N/A	N/A	N/A	N/A	N/A	N/A	N/A	N/A	N/A	N/A	N/A	N/A	N/A	N/A	N/A	N/A
Hypoplasia of trabeculae carne	-1.929	N/A	N/A	N/A	N/A	N/A	N/A	N/A	N/A	N/A	N/A	N/A	N/A	N/A	N/A	N/A	N/A
Cirrhosis	N/A	N/A	N/A	N/A	N/A	N/A	N/A	N/A	N/A	N/A	N/A	N/A	1.909	N/A	N/A	N/A	N/A
Apoptosis of heart cells	N/A	N/A	1.04	-0.732	N/A	N/A	N/A	0.118	N/A	N/A	N/A	N/A	N/A	N/A	N/A	N/A	N/A
Failure of heart looping	N/A	N/A	N/A	-1	N/A	N/A	N/A	N/A	N/A	N/A	N/A	N/A	-0.816	N/A	N/A	N/A	N/A
Fibrosis of cardiac muscle	-0.518	0	N/A	N/A	N/A	N/A	N/A	N/A	N/A	N/A	N/A	N/A	N/A	N/A	1.172	N/A	N/A
Production of reactive oxygen species in liver	-0.928	N/A	N/A	N/A	N/A	N/A	N/A	N/A	N/A	N/A	N/A	N/A	0.747	N/A	N/A	N/A	N/A
Cell death of ventricular myocytes	0.179	-0.288	N/A	N/A	N/A	N/A	N/A	N/A	-0.365	N/A	N/A	N/A	0.836	N/A	N/A	N/A	N/A
Bleeding of liver	1.664	N/A	N/A	N/A	N/A	0	N/A	N/A	0	0	N/A	N/A	N/A	N/A	N/A	N/A	N/A
Quantity of hepatocellular carcinoma	N/A	N/A	N/A	N/A	N/A	N/A	N/A	N/A	N/A	N/A	N/A	N/A	-1.664	N/A	N/A	N/A	N/A
Proliferation of cardiac fibroblasts	N/A	N/A	N/A	N/A	0.686	0.767	N/A	N/A	N/A	N/A	N/A	N/A	-0.009	N/A	-0.1	N/A	N/A
Increased localization of AST	N/A	N/A	0.038	N/A	N/A	1	N/A	N/A	N/A	0.447	N/A	N/A	N/A	N/A	N/A	N/A	N/A
Quantity of liver tumor	N/A	N/A	N/A	N/A	N/A	N/A	N/A	N/A	N/A	N/A	N/A	N/A	-0.426	N/A	N/A	1	N/A
Quantity of glutathione in liver	N/A	N/A	N/A	N/A	N/A	N/A	N/A	N/A	N/A	N/A	N/A	N/A	-1.414	N/A	N/A	N/A	N/A
Persistent truncus arteriosus	N/A	N/A	N/A	N/A	N/A	N/A	N/A	N/A	N/A	N/A	N/A	N/A	N/A	N/A	N/A	-1.408	N/A
Dilation of left ventricle	-1.134	N/A	N/A	N/A	N/A	0.254	N/A	N/A	N/A	N/A	N/A	N/A	N/A	N/A	N/A	N/A	N/A
Cell death of renal tubular epithelial cells	N/A	N/A	1.387	N/A	N/A	N/A	N/A	N/A	N/A	N/A	N/A	N/A	N/A	N/A	N/A	N/A	N/A
Damage of podocytes	N/A	N/A	N/A	N/A	N/A	N/A	N/A	N/A	N/A	N/A	N/A	N/A	-1.183	N/A	N/A	N/A	N/A
Cholestasis	N/A	N/A	N/A	N/A	N/A	N/A	N/A	N/A	N/A	N/A	N/A	N/A	1.177	N/A	N/A	N/A	N/A
Increased excretion of K+	N/A	N/A	N/A	N/A	N/A	N/A	N/A	N/A	N/A	N/A	N/A	1.091	0	N/A	N/A	N/A	N/A
Glomerular crescent	N/A	N/A	1.091	N/A	N/A	N/A	N/A	N/A	N/A	N/A	N/A	N/A	N/A	N/A	N/A	N/A	N/A
Abnormal morphology of renal glomerulus	-1.067	N/A	N/A	N/A	N/A	N/A	N/A	N/A	N/A	N/A	N/A	N/A	N/A	N/A	N/A	N/A	N/A
Tumorigenesis of liver carcinoma	N/A	N/A	N/A	N/A	N/A	N/A	N/A	N/A	N/A	N/A	N/A	N/A	1.042	N/A	N/A	N/A	N/A
Benign neoplasm of liver	N/A	N/A	N/A	N/A	N/A	N/A	N/A	N/A	N/A	N/A	N/A	N/A	1	N/A	N/A	N/A	N/A
Abnormal morphology of podocytes	-1	N/A	N/A	N/A	N/A	N/A	N/A	N/A	N/A	N/A	N/A	N/A	N/A	N/A	N/A	N/A	N/A
Primum atrial septal defect	N/A	N/A	N/A	N/A	N/A	N/A	N/A	N/A	N/A	N/A	N/A	N/A	-1	N/A	N/A	N/A	N/A
Disorder of coronary artery	-0.346	N/A	N/A	N/A	N/A	N/A	N/A	N/A	N/A	N/A	N/A	N/A	0.633	N/A	N/A	N/A	N/A
Cell death of glomerular cells	0.324	N/A	-0.647	N/A	N/A	N/A	N/A	N/A	N/A	N/A	N/A	N/A	N/A	N/A	N/A	N/A	N/A
Hypertrophy of heart chamber	-0.878	N/A	N/A	N/A	N/A	N/A	N/A	N/A	N/A	N/A	N/A	N/A	N/A	N/A	N/A	N/A	N/A
Carbon tetrachloride-induced liver fibrosis	N/A	N/A	N/A	N/A	0.849	N/A	N/A	N/A	N/A	N/A	N/A	N/A	N/A	N/A	N/A	N/A	N/A
Acute kidney injury	N/A	N/A	N/A	N/A	N/A	N/A	N/A	N/A	N/A	N/A	N/A	0.849	N/A	N/A	N/A	N/A	N/A
Stenosis of cardiac valve	N/A	N/A	N/A	N/A	N/A	N/A	N/A	N/A	0.152	N/A	N/A	N/A	0.686	N/A	N/A	N/A	N/A
Damage of kidney cells	N/A	N/A	N/A	N/A	N/A	N/A	N/A	N/A	N/A	N/A	N/A	N/A	-0.753	N/A	N/A	N/A	N/A
Infection by Hepatitis C virus	0.704	N/A	N/A	N/A	N/A	N/A	N/A	N/A	N/A	N/A	N/A	N/A	N/A	N/A	N/A	N/A	N/A
Stenosis of semilunar valve	N/A	N/A	N/A	N/A	N/A	N/A	N/A	N/A	N/A	N/A	N/A	N/A	0.686	N/A	N/A	N/A	N/A
Conjugation of glutathione	0.647	N/A	N/A	N/A	N/A	N/A	N/A	N/A	N/A	N/A	N/A	N/A	N/A	N/A	N/A	N/A	N/A
Fibrosis of heart chamber	N/A	N/A	N/A	N/A	N/A	N/A	N/A	0.093	N/A	N/A	N/A	-0.378	-0.03	0.096	N/A	N/A	N/A
Damage of myocardium	0.371	N/A	N/A	N/A	N/A	N/A	N/A	N/A	N/A	N/A	N/A	N/A	-0.025	N/A	N/A	N/A	N/A
Proliferation of liver cancer cells	N/A	N/A	N/A	N/A	N/A	N/A	N/A	N/A	N/A	N/A	N/A	N/A	0.378	N/A	N/A	N/A	N/A
Survival of ventricular myocytes	0.365	N/A	N/A	N/A	N/A	N/A	N/A	N/A	N/A	N/A	N/A	N/A	N/A	N/A	N/A	N/A	N/A
Injury of kidney cells	N/A	N/A	N/A	N/A	N/A	N/A	N/A	N/A	N/A	N/A	N/A	N/A	-0.305	N/A	N/A	N/A	N/A
Degeneration of liver	N/A	N/A	N/A	N/A	N/A	N/A	N/A	N/A	N/A	N/A	N/A	N/A	0.277	N/A	N/A	N/A	N/A
Reperfusion injury of heart	0.157	N/A	N/A	N/A	N/A	N/A	N/A	N/A	N/A	N/A	N/A	N/A	N/A	N/A	N/A	N/A	N/A
Quantity of hepatocytes	-0.13	N/A	N/A	N/A	N/A	N/A	N/A	N/A	N/A	N/A	N/A	N/A	N/A	N/A	N/A	N/A	N/A
Lupus nephritis	N/A	N/A	N/A	N/A	0	N/A	N/A	-0.128	N/A	N/A	N/A	N/A	N/A	N/A	N/A	N/A	N/A
Hepatotoxicity	N/A	N/A	N/A	N/A	N/A	-0.035	N/A	N/A	N/A	-0.035	N/A	N/A	N/A	N/A	N/A	N/A	N/A
Damage of nephron	N/A	N/A	N/A	N/A	N/A	N/A	N/A	N/A	N/A	N/A	N/A	N/A	-0.059	N/A	N/A	N/A	N/A
Advanced stage cirrhosis	N/A	N/A	N/A	N/A	N/A	N/A	N/A	N/A	N/A	N/A	N/A	N/A	N/A	N/A	N/A	N/A	N/A
Dilation of renal tubule	N/A	N/A	N/A	N/A	N/A	N/A	N/A	N/A	N/A	N/A	N/A	N/A	N/A	N/A	N/A	N/A	N/A
Nephronophthisis type 13	N/A	N/A	N/A	N/A	N/A	N/A	N/A	N/A	N/A	N/A	N/A	N/A	N/A	N/A	N/A	N/A	N/A
Multiple types congenital heart defects type 9	N/A	N/A	N/A	N/A	N/A	N/A	N/A	N/A	N/A	N/A	N/A	N/A	N/A	N/A	N/A	N/A	N/A
Autoimmune hydronephrosis	N/A	N/A	N/A	N/A	N/A	N/A	N/A	N/A	N/A	N/A	N/A	N/A	N/A	N/A	N/A	N/A	N/A
Unresectable hepatocellular carcinoma	N/A	N/A	N/A	N/A	N/A	N/A	N/A	N/A	N/A	N/A	N/A	N/A	N/A	N/A	N/A	N/A	N/A
Proximal tubular toxicity	N/A	N/A	N/A	N/A	N/A	N/A	N/A	N/A	N/A	N/A	N/A	N/A	N/A	N/A	N/A	N/A	N/A
Coronary occlusion	N/A	N/A	N/A	N/A	N/A	N/A	N/A	N/A	N/A	N/A	N/A	N/A	N/A	N/A	N/A	N/A	N/A
Chronic heart failure stable disease stage heart failure	N/A	N/A	N/A	N/A	N/A	N/A	N/A	N/A	N/A	N/A	N/A	N/A	N/A	N/A	N/A	N/A	N/A
Degradation of renal tubule	N/A	N/A	N/A	N/A	N/A	N/A	N/A	N/A	N/A	N/A	N/A	N/A	N/A	N/A	N/A	N/A	N/A
Semidominant dilated cardiomyopathy	N/A	N/A	N/A	N/A	N/A	N/A	N/A	N/A	N/A	N/A	N/A	N/A	N/A	N/A	N/A	N/A	N/A
Sinus arrhythmia	N/A	N/A	N/A	N/A	N/A	N/A	N/A	N/A	N/A	N/A	N/A	N/A	N/A	N/A	N/A	N/A	N/A
Hypoxia-induced pulmonary hypertension	N/A	N/A	N/A	N/A	N/A	N/A	N/A	N/A	N/A	N/A	N/A	N/A	N/A	N/A	N/A	N/A	N/A
Pulmonary embolism	N/A	N/A	N/A	N/A	N/A	N/A	N/A	N/A	N/A	N/A	N/A	N/A	N/A	N/A	N/A	N/A	N/A
Left atrial hypertrophy	N/A	N/A	N/A	N/A	N/A	N/A	N/A	N/A	N/A	N/A	N/A	N/A	N/A	N/A	N/A	N/A	N/A
Renal-hepatic-pancreatic dysplasia type 1	N/A	N/A	N/A	N/A	N/A	N/A	N/A	N/A	N/A	N/A	N/A	N/A	N/A	N/A	N/A	N/A	N/A
Proliferation of proximal tubule epithelial cells	N/A	N/A	N/A	N/A	N/A	N/A	N/A	N/A	N/A	N/A	N/A	N/A	N/A	N/A	N/A	N/A	N/A
Familial atrial fibrillation type 9	N/A	N/A	N/A	N/A	N/A	N/A	N/A	N/A	N/A	N/A	N/A	N/A	N/A	N/A	N/A	N/A	N/A
Increased clearance of creatinine	0	N/A	N/A	N/A	N/A	N/A	N/A	N/A	N/A	N/A	N/A	N/A	N/A	N/A	N/A	N/A	N/A
Variation in resting heart rate	N/A	N/A	N/A	N/A	N/A	N/A	N/A	N/A	N/A	N/A	N/A	N/A	N/A	N/A	N/A	N/A	N/A
Advanced liver cholangiocarcinoma	N/A	N/A	N/A	N/A	N/A	N/A	N/A	N/A	N/A	N/A	N/A	N/A	N/A	N/A	N/A	N/A	N/A
Liver hyperplasia	N/A	N/A	N/A	N/A	N/A	N/A	N/A	N/A	N/A	N/A	N/A	N/A	N/A	N/A	N/A	N/A	N/A
Left atrial appendage thrombosis	N/A	N/A	N/A	N/A	N/A	N/A	N/A	N/A	N/A	N/A	N/A	N/A	N/A	N/A	N/A	N/A	N/A
Familial idiopathic ventricular fibrillation	N/A	N/A	N/A	N/A	N/A	N/A	N/A	N/A	N/A	N/A	N/A	N/A	N/A	N/A	N/A	N/A	N/A
Coronary artery disease	N/A	N/A	N/A	N/A	N/A	N/A	N/A	N/A	N/A	N/A	N/A	N/A	N/A	N/A	N/A	N/A	N/A
Romano-Ward Long QT syndrome	N/A	N/A	N/A	N/A	N/A	N/A	N/A	N/A	N/A	N/A	N/A	N/A	N/A	N/A	N/A	N/A	N/A
Severe dilated cardiomyopathy	N/A	N/A	N/A	N/A	N/A	N/A	N/A	N/A	N/A	N/A	N/A	N/A	N/A	N/A	N/A	N/A	N/A
Left ventricular systolic dysfunction	N/A	N/A	N/A	N/A	N/A	N/A	N/A	N/A	N/A	N/A	N/A	N/A	N/A	N/A	N/A	N/A	N/A
Infection by Hepatitis C virus genotype 4	N/A	N/A	N/A	N/A	N/A	N/A	N/A	N/A	N/A	N/A	N/A	N/A	N/A	N/A	N/A	N/A	N/A
Increased permeation of albumin	N/A	N/A	N/A	N/A	N/A	N/A	N/A	N/A	N/A	N/A	N/A	N/A	N/A	N/A	N/A	N/A	N/A
Arrhythmogenic right ventricular dysplasia familial 10	N/A	N/A	N/A	N/A	N/A	N/A	N/A	N/A	N/A	N/A	N/A	N/A	N/A	N/A	N/A	N/A	N/A
Bilateral hydronephrosis	N/A	N/A	N/A	N/A	N/A	N/A	N/A	N/A	N/A	N/A	N/A	N/A	N/A	N/A	N/A	N/A	N/A
Experimentally-induced hepatic fibrosis	N/A	N/A	N/A	N/A	N/A	N/A	N/A	N/A	N/A	N/A	N/A	N/A	N/A	N/A	N/A	N/A	N/A
Infection by hepatitis B virus	N/A	N/A	N/A	N/A	N/A	N/A	N/A	N/A	N/A	N/A	N/A	N/A	N/A	N/A	N/A	N/A	N/A
Benign familial hematuria type 2	N/A	N/A	N/A	N/A	N/A	N/A	N/A	N/A	N/A	N/A	N/A	N/A	N/A	N/A	N/A	N/A	N/A
Child-Pugh class A hepatocellular carcinoma	N/A	N/A	N/A	N/A	N/A	N/A	N/A	N/A	N/A	N/A	N/A	N/A	N/A	N/A	N/A	N/A	N/A
Histopathological change of liver	N/A	N/A	N/A	N/A	N/A	N/A	N/A	N/A	N/A	N/A	N/A	N/A	N/A	N/A	N/A	N/A	N/A
Progressive liver metastasis	N/A	N/A	N/A	N/A	N/A	N/A	N/A	N/A	N/A	N/A	N/A	N/A	N/A	N/A	N/A	N/A	N/A
Arrest in growth of kidney cell lines	N/A	N/A	N/A	N/A	N/A	N/A	N/A	N/A	N/A	N/A	N/A	N/A	N/A	N/A	N/A	N/A	N/A
Active stage systemic lupus erythematosus nephritis class III	N/A	N/A	N/A	N/A	N/A	N/A	N/A	N/A	N/A	N/A	N/A	N/A	N/A	N/A	N/A	N/A	N/A
Hypoplasia of renal medulla	N/A	N/A	N/A	N/A	N/A	N/A	N/A	N/A	N/A	N/A	N/A	N/A	N/A	N/A	N/A	N/A	N/A
Tubular nephritis	N/A	N/A	N/A	N/A	N/A	N/A	N/A	N/A	N/A	N/A	N/A	N/A	N/A	N/A	N/A	N/A	N/A
Shone complex	N/A	N/A	N/A	N/A	N/A	N/A	N/A	N/A	N/A	N/A	N/A	N/A	N/A	N/A	N/A	N/A	N/A
Symptomatic stage paroxysmal atrial fibrillation	N/A	N/A	N/A	N/A	N/A	N/A	N/A	N/A	N/A	N/A	N/A	N/A	N/A	N/A	N/A	N/A	N/A
Severe alcoholic hepatitis	N/A	N/A	N/A	N/A	N/A	N/A	N/A	N/A	N/A	N/A	N/A	N/A	N/A	N/A	N/A	N/A	N/A
Bicuspid aortic valve	N/A	N/A	N/A	N/A	N/A	N/A	N/A	N/A	N/A	N/A	N/A	N/A	N/A	N/A	N/A	N/A	N/A
Mitogenesis of hepatic stellate cells	N/A	N/A	N/A	N/A	N/A	N/A	N/A	N/A	N/A	N/A	N/A	N/A	N/A	N/A	N/A	N/A	N/A
Severe hepatic steatosis	N/A	N/A	N/A	N/A	N/A	N/A	N/A	N/A	N/A	N/A	N/A	N/A	N/A	N/A	N/A	N/A	N/A
Dilated cardiomyopathy 1d	N/A	N/A	N/A	N/A	N/A	N/A	N/A	N/A	N/A	N/A	N/A	N/A	N/A	N/A	N/A	N/A	N/A
Delay in renal failure	N/A	N/A	N/A	N/A	N/A	N/A	N/A	N/A	N/A	N/A	N/A	N/A	N/A	N/A	N/A	N/A	N/A
Gentamicin-induced renal injury	N/A	N/A	N/A	N/A	N/A	N/A	N/A	N/A	N/A	N/A	N/A	N/A	N/A	N/A	N/A	N/A	N/A
Injury of myocardium	N/A	N/A	N/A	N/A	N/A	N/A	N/A	N/A	N/A	N/A	N/A	N/A	N/A	N/A	N/A	N/A	N/A
Cell death of heart ventricle	N/A	N/A	N/A	N/A	N/A	N/A	N/A	N/A	0	N/A	N/A	N/A	N/A	N/A	N/A	N/A	N/A
Inflammatory hepatocellular adenoma	N/A	N/A	N/A	N/A	N/A	N/A	N/A	N/A	N/A	N/A	N/A	N/A	N/A	N/A	N/A	N/A	N/A
Malignant hepatocellular carcinoma	N/A	N/A	N/A	N/A	N/A	N/A	N/A	N/A	N/A	N/A	N/A	N/A	N/A	N/A	N/A	N/A	N/A
Aborted sudden cardiac death	N/A	N/A	N/A	N/A	N/A	N/A	N/A	N/A	N/A	N/A	N/A	N/A	N/A	N/A	N/A	N/A	N/A
Recurrent arrhythmia	N/A	N/A	N/A	N/A	N/A	N/A	N/A	N/A	N/A	N/A	N/A	N/A	N/A	N/A	N/A	N/A	N/A
Familial arrhythmogenic right ventricular dysplasia type 15	N/A	N/A	N/A	N/A	N/A	N/A	N/A	N/A	N/A	N/A	N/A	N/A	N/A	N/A	N/A	N/A	N/A
Familial dilated cardiomyopathy	N/A	N/A	N/A	N/A	N/A	N/A	N/A	N/A	N/A	N/A	N/A	N/A	N/A	N/A	N/A	N/A	N/A
Destruction of hepatocytes	N/A	N/A	N/A	N/A	N/A	N/A	N/A	N/A	N/A	N/A	N/A	N/A	N/A	N/A	N/A	N/A	N/A
Associated pulmonary arterial hypertension	N/A	N/A	N/A	N/A	N/A	N/A	N/A	N/A	N/A	N/A	N/A	N/A	N/A	N/A	N/A	N/A	N/A
Persistent atrial fibrillation	N/A	N/A	N/A	N/A	N/A	N/A	N/A	N/A	N/A	N/A	N/A	N/A	N/A	N/A	N/A	N/A	N/A
Fibrosis of atrium	N/A	N/A	N/A	N/A	N/A	N/A	N/A	N/A	N/A	N/A	N/A	N/A	N/A	N/A	N/A	N/A	N/A
Well-differentiated hepatocellular carcinoma	N/A	N/A	N/A	N/A	N/A	N/A	N/A	N/A	N/A	N/A	N/A	N/A	N/A	N/A	N/A	N/A	N/A
Perivascular fibrosis of left ventricle	N/A	N/A	N/A	N/A	N/A	N/A	N/A	N/A	N/A	N/A	N/A	N/A	N/A	N/A	N/A	N/A	N/A
Experimental nonalcoholic steatohepatitis	N/A	N/A	N/A	N/A	N/A	N/A	N/A	N/A	N/A	N/A	N/A	N/A	N/A	N/A	N/A	N/A	N/A
Symptomatic stage paroxysmal atrial flutter	N/A	N/A	N/A	N/A	N/A	N/A	N/A	N/A	N/A	N/A	N/A	N/A	N/A	N/A	N/A	N/A	N/A
Cell proliferation of cardiac fibroblasts	N/A	N/A	N/A	N/A	N/A	N/A	N/A	N/A	N/A	N/A	N/A	N/A	N/A	N/A	N/A	N/A	N/A
Left ventricular noncompaction type 6	N/A	N/A	N/A	N/A	N/A	N/A	N/A	N/A	N/A	N/A	N/A	N/A	N/A	N/A	N/A	N/A	N/A
Arrest in growth of hepatocytes	N/A	N/A	N/A	N/A	N/A	N/A	N/A	N/A	N/A	N/A	N/A	N/A	N/A	N/A	N/A	N/A	N/A
Primary liver cirrhosis	N/A	N/A	N/A	N/A	N/A	N/A	N/A	N/A	N/A	N/A	N/A	N/A	N/A	N/A	N/A	N/A	N/A
Sudden cardiac death	N/A	N/A	N/A	N/A	N/A	N/A	N/A	N/A	N/A	N/A	N/A	N/A	N/A	N/A	N/A	N/A	N/A
BCLC stage C recurrent hepatocellular carcinoma	N/A	N/A	N/A	N/A	N/A	N/A	N/A	N/A	N/A	N/A	N/A	N/A	N/A	N/A	N/A	N/A	N/A
Minimal change nephrotic syndrome	N/A	N/A	N/A	N/A	N/A	N/A	N/A	N/A	N/A	N/A	N/A	N/A	N/A	N/A	N/A	N/A	N/A
Symptomatic stage atrial flutter	N/A	N/A	N/A	N/A	N/A	N/A	N/A	N/A	N/A	N/A	N/A	N/A	N/A	N/A	N/A	N/A	N/A
Paroxysmal supraventricular tachycardia	N/A	N/A	N/A	N/A	N/A	N/A	N/A	N/A	N/A	N/A	N/A	N/A	N/A	N/A	N/A	N/A	N/A
Invasive hepatocellular carcinoma	N/A	N/A	N/A	N/A	N/A	N/A	N/A	N/A	N/A	N/A	N/A	N/A	N/A	N/A	N/A	N/A	N/A
T-wave inversion	N/A	N/A	N/A	N/A	N/A	N/A	N/A	N/A	N/A	N/A	N/A	N/A	N/A	N/A	N/A	N/A	N/A
Hypertrophy of cardiac-like myocytes	N/A	N/A	N/A	N/A	N/A	N/A	N/A	N/A	N/A	N/A	N/A	N/A	N/A	N/A	N/A	N/A	N/A
Lipoprotein glomerulopathy	N/A	N/A	N/A	N/A	N/A	N/A	N/A	N/A	N/A	N/A	N/A	N/A	N/A	N/A	N/A	N/A	N/A
Stage IV liver cholangiocarcinoma	N/A	N/A	N/A	N/A	N/A	N/A	N/A	N/A	N/A	N/A	N/A	N/A	N/A	N/A	N/A	N/A	N/A
Inflammation of myocardium	N/A	N/A	N/A	N/A	N/A	N/A	N/A	N/A	N/A	N/A	N/A	N/A	N/A	N/A	N/A	N/A	N/A
Grade 3 hepatocellular carcinoma	N/A	N/A	N/A	N/A	N/A	N/A	N/A	N/A	N/A	N/A	N/A	N/A	N/A	N/A	N/A	N/A	N/A
Onset of apoptosis of cardiomyocytes	N/A	N/A	N/A	N/A	N/A	N/A	N/A	N/A	N/A	N/A	N/A	N/A	N/A	N/A	N/A	N/A	N/A
Epstein syndrome	N/A	N/A	N/A	N/A	N/A	N/A	N/A	N/A	N/A	N/A	N/A	N/A	N/A	N/A	N/A	N/A	N/A
Familial idiopathic dilated cardiomyopathy	N/A	N/A	N/A	N/A	N/A	N/A	N/A	N/A	N/A	N/A	N/A	N/A	N/A	N/A	N/A	N/A	N/A
Adhesion of liver cells	N/A	N/A	N/A	N/A	N/A	N/A	N/A	N/A	N/A	N/A	N/A	N/A	N/A	N/A	N/A	N/A	N/A
Well-differentiated liver cholangiocarcinoma	N/A	N/A	N/A	N/A	N/A	N/A	N/A	N/A	N/A	N/A	N/A	N/A	N/A	N/A	N/A	N/A	N/A
Cardiotoxicity	N/A	N/A	N/A	N/A	N/A	N/A	N/A	N/A	N/A	N/A	N/A	N/A	N/A	N/A	N/A	N/A	N/A
Focal segmental glomerulosclerosis 1	N/A	N/A	N/A	N/A	N/A	N/A	N/A	N/A	N/A	N/A	N/A	N/A	N/A	N/A	N/A	N/A	N/A
Chronic cholestasis	N/A	N/A	N/A	N/A	N/A	N/A	N/A	N/A	N/A	N/A	N/A	N/A	N/A	N/A	N/A	N/A	N/A
Stable coronary artery disease	N/A	N/A	N/A	N/A	N/A	N/A	N/A	N/A	N/A	N/A	N/A	N/A	N/A	N/A	N/A	N/A	N/A
Regeneration of cardiomyocytes	N/A	N/A	N/A	N/A	N/A	N/A	N/A	N/A	N/A	N/A	N/A	N/A	N/A	N/A	N/A	N/A	N/A
Increased production of alkaline phosphatase	N/A	N/A	N/A	N/A	N/A	N/A	N/A	N/A	N/A	N/A	N/A	N/A	N/A	N/A	N/A	N/A	N/A
Familial ventricular septal defect	N/A	N/A	N/A	N/A	N/A	N/A	N/A	N/A	N/A	N/A	N/A	N/A	N/A	N/A	N/A	N/A	N/A
Renal adysplasia	N/A	N/A	N/A	N/A	N/A	N/A	N/A	N/A	N/A	N/A	N/A	N/A	N/A	N/A	N/A	N/A	N/A
Steroid-resistant nephrotic syndrome	N/A	N/A	N/A	N/A	N/A	N/A	N/A	N/A	N/A	N/A	N/A	N/A	N/A	N/A	N/A	N/A	N/A
Dilated cardiomyopathy 1g	N/A	N/A	N/A	N/A	N/A	N/A	N/A	N/A	N/A	N/A	N/A	N/A	N/A	N/A	N/A	N/A	N/A
Multiple types congenital heart defects type 7	N/A	N/A	N/A	N/A	N/A	N/A	N/A	N/A	N/A	N/A	N/A	N/A	N/A	N/A	N/A	N/A	N/A
Sick sinus syndrome type 2 with cardiac noncompaction and ascending aorta dilation	N/A	N/A	N/A	N/A	N/A	N/A	N/A	N/A	N/A	N/A	N/A	N/A	N/A	N/A	N/A	N/A	N/A
Increased release of AST	N/A	N/A	N/A	N/A	N/A	N/A	N/A	N/A	N/A	N/A	N/A	N/A	N/A	N/A	N/A	N/A	N/A
Formation of hepatocellular adenoma	N/A	N/A	N/A	N/A	N/A	N/A	N/A	N/A	N/A	N/A	N/A	N/A	N/A	N/A	N/A	N/A	N/A
Double aortic arch	N/A	N/A	N/A	N/A	N/A	N/A	N/A	N/A	N/A	N/A	N/A	N/A	N/A	N/A	N/A	N/A	N/A
Dysfunction of right ventricle	N/A	N/A	N/A	N/A	N/A	N/A	N/A	N/A	N/A	N/A	N/A	N/A	N/A	N/A	N/A	N/A	N/A
New York Heart Association class IV heart failure	N/A	N/A	N/A	N/A	N/A	N/A	N/A	N/A	N/A	N/A	N/A	N/A	N/A	N/A	N/A	N/A	N/A
Crescentic glomerulonephritis	N/A	N/A	N/A	N/A	N/A	N/A	N/A	N/A	N/A	N/A	N/A	N/A	N/A	N/A	N/A	N/A	N/A
Delay in hyperplasia of hepatocytes	N/A	N/A	N/A	N/A	N/A	N/A	N/A	N/A	N/A	N/A	N/A	N/A	N/A	N/A	N/A	N/A	N/A
Peripartum cardiomyopathy	N/A	N/A	N/A	N/A	N/A	N/A	N/A	N/A	N/A	N/A	N/A	N/A	N/A	N/A	N/A	N/A	N/A
Chronic hepatitis	N/A	N/A	N/A	N/A	N/A	N/A	N/A	N/A	N/A	N/A	N/A	N/A	N/A	N/A	N/A	N/A	N/A
Injury of left ventricle	N/A	N/A	N/A	N/A	N/A	N/A	N/A	N/A	N/A	N/A	N/A	N/A	N/A	N/A	N/A	N/A	N/A
Stage V lupus nephritis	N/A	N/A	N/A	N/A	N/A	N/A	N/A	N/A	N/A	N/A	N/A	N/A	N/A	N/A	N/A	N/A	N/A
Autosomal recessive renal tubular dysgenesis	N/A	N/A	N/A	N/A	N/A	N/A	N/A	N/A	N/A	N/A	N/A	N/A	N/A	N/A	N/A	N/A	N/A
Atrial septal defect with atrioventricular conduction defects	N/A	N/A	N/A	N/A	N/A	N/A	N/A	N/A	N/A	N/A	N/A	N/A	N/A	N/A	N/A	N/A	N/A
Severe focal segmental glomerulosclerosis	N/A	N/A	N/A	N/A	N/A	N/A	N/A	N/A	N/A	N/A	N/A	N/A	N/A	N/A	N/A	N/A	N/A
Familial ventricular arrhythmia	N/A	N/A	N/A	N/A	N/A	N/A	N/A	N/A	N/A	N/A	N/A	N/A	N/A	N/A	N/A	N/A	N/A
Acute renal allograft rejection	N/A	N/A	N/A	N/A	N/A	N/A	N/A	N/A	N/A	N/A	N/A	N/A	N/A	N/A	N/A	N/A	N/A
Proliferation of proximal tubule cells	N/A	N/A	N/A	N/A	N/A	N/A	N/A	N/A	N/A	N/A	N/A	N/A	N/A	N/A	N/A	N/A	N/A
Formation of liver cavernous hemangioma	N/A	N/A	N/A	N/A	N/A	N/A	N/A	N/A	N/A	N/A	N/A	N/A	N/A	N/A	N/A	N/A	N/A
Child-Pugh class A primary hepatocellular carcinoma	N/A	N/A	N/A	N/A	N/A	N/A	N/A	N/A	N/A	N/A	N/A	N/A	N/A	N/A	N/A	N/A	N/A
Nephrotoxic nephritis	N/A	N/A	N/A	N/A	N/A	N/A	N/A	N/A	N/A	N/A	N/A	N/A	N/A	N/A	N/A	N/A	N/A
Progressive myoclonic epilepsy type 4 with renal failure	N/A	N/A	N/A	N/A	N/A	N/A	N/A	N/A	N/A	N/A	N/A	N/A	N/A	N/A	N/A	N/A	N/A
Shortened PR interval	N/A	N/A	N/A	N/A	N/A	N/A	N/A	N/A	N/A	N/A	N/A	N/A	N/A	N/A	N/A	N/A	N/A
Conotruncal anomaly face syndrome	N/A	N/A	N/A	N/A	N/A	N/A	N/A	N/A	N/A	N/A	N/A	N/A	N/A	N/A	N/A	N/A	N/A
Damage of heart ventricle	N/A	N/A	N/A	N/A	N/A	N/A	N/A	N/A	N/A	N/A	N/A	N/A	N/A	N/A	N/A	N/A	N/A
Chronic inflammation of heart	N/A	N/A	N/A	N/A	N/A	N/A	N/A	N/A	N/A	N/A	N/A	N/A	N/A	N/A	N/A	N/A	N/A
Acute hepatitis C	N/A	N/A	N/A	N/A	N/A	N/A	N/A	N/A	N/A	N/A	N/A	N/A	N/A	N/A	N/A	N/A	N/A
Symptomatic stage paroxysmal supraventricular tachycardia	N/A	N/A	N/A	N/A	N/A	N/A	N/A	N/A	N/A	N/A	N/A	N/A	N/A	N/A	N/A	N/A	N/A
Idiopathic dilated cardiomyopathy	N/A	N/A	N/A	N/A	N/A	N/A	N/A	N/A	N/A	N/A	N/A	N/A	N/A	N/A	N/A	N/A	N/A
Cholestatic hepatitis	N/A	N/A	N/A	N/A	N/A	N/A	N/A	N/A	N/A	N/A	N/A	N/A	N/A	N/A	N/A	N/A	N/A
Primary pulmonary hypertension	N/A	N/A	N/A	N/A	N/A	N/A	N/A	N/A	N/A	N/A	N/A	N/A	N/A	N/A	N/A	N/A	N/A
Kidney graft failure	N/A	N/A	N/A	N/A	N/A	N/A	N/A	N/A	N/A	N/A	N/A	N/A	N/A	N/A	N/A	N/A	N/A
LCHAD deficiency with maternal acute fatty liver of pregnancy	N/A	N/A	N/A	N/A	N/A	N/A	N/A	N/A	N/A	N/A	N/A	N/A	N/A	N/A	N/A	N/A	N/A
Inflammation of left kidney	N/A	N/A	N/A	N/A	N/A	N/A	N/A	N/A	N/A	N/A	N/A	N/A	N/A	N/A	N/A	N/A	N/A
Early-onset myopathy with fatal cardiomyopathy	N/A	N/A	N/A	N/A	N/A	N/A	N/A	N/A	N/A	N/A	N/A	N/A	N/A	N/A	N/A	N/A	N/A
Familial hypoplastic left heart syndrome	N/A	N/A	N/A	N/A	N/A	N/A	N/A	N/A	N/A	N/A	N/A	N/A	N/A	N/A	N/A	N/A	N/A
Hereditary Wolff-Parkinson-White syndrome	N/A	N/A	N/A	N/A	N/A	N/A	N/A	N/A	N/A	N/A	N/A	N/A	N/A	N/A	N/A	N/A	N/A
Left ventricular noncompaction type 5	N/A	N/A	N/A	N/A	N/A	N/A	N/A	N/A	N/A	N/A	N/A	N/A	N/A	N/A	N/A	N/A	N/A
Dilated cardiomyopathy type 1L	N/A	N/A	N/A	N/A	N/A	N/A	N/A	N/A	N/A	N/A	N/A	N/A	N/A	N/A	N/A	N/A	N/A
Increased flux of albumin	N/A	N/A	N/A	N/A	N/A	N/A	N/A	N/A	N/A	N/A	N/A	N/A	N/A	N/A	N/A	N/A	N/A
Fibrosis of left kidney	N/A	N/A	N/A	N/A	N/A	N/A	N/A	N/A	N/A	N/A	N/A	N/A	N/A	N/A	N/A	N/A	N/A
Acute nephritis	N/A	N/A	N/A	N/A	N/A	N/A	N/A	N/A	N/A	N/A	N/A	N/A	N/A	N/A	N/A	N/A	N/A
Expansion of mesangial matrix	N/A	N/A	N/A	N/A	N/A	N/A	N/A	N/A	N/A	N/A	N/A	N/A	N/A	N/A	N/A	N/A	N/A
Recessive dilated cardiomyopathy	N/A	N/A	N/A	N/A	N/A	N/A	N/A	N/A	N/A	N/A	N/A	N/A	N/A	N/A	N/A	N/A	N/A
Experimental crescentic glomerulonephritis	N/A	N/A	N/A	N/A	N/A	N/A	N/A	N/A	N/A	N/A	N/A	N/A	N/A	N/A	N/A	N/A	N/A
Brugada syndrome type 10	N/A	N/A	N/A	N/A	N/A	N/A	N/A	N/A	N/A	N/A	N/A	N/A	N/A	N/A	N/A	N/A	N/A
Heritable pulmonary artery hypertension	N/A	N/A	N/A	N/A	N/A	N/A	N/A	N/A	N/A	N/A	N/A	N/A	N/A	N/A	N/A	N/A	N/A
Ischemic injury of liver	N/A	N/A	N/A	N/A	N/A	N/A	N/A	N/A	N/A	N/A	N/A	N/A	N/A	N/A	N/A	N/A	N/A
Active stage diffuse proliferative lupus nephritis	N/A	N/A	N/A	N/A	N/A	N/A	N/A	N/A	N/A	N/A	N/A	N/A	N/A	N/A	N/A	N/A	N/A
Familial juvenile hyperuricemic nephropathy type 2	N/A	N/A	N/A	N/A	N/A	N/A	N/A	N/A	N/A	N/A	N/A	N/A	N/A	N/A	N/A	N/A	N/A
Monogenic nephrotic syndrome	N/A	N/A	N/A	N/A	N/A	N/A	N/A	N/A	N/A	N/A	N/A	N/A	N/A	N/A	N/A	N/A	N/A
Familial atrial fibrillation type 18	N/A	N/A	N/A	N/A	N/A	N/A	N/A	N/A	N/A	N/A	N/A	N/A	N/A	N/A	N/A	N/A	N/A
Decreased Levels of Albumin	N/A	N/A	N/A	N/A	N/A	N/A	N/A	N/A	N/A	N/A	N/A	N/A	N/A	N/A	N/A	N/A	N/A
Dubin-Johnson syndrome	N/A	N/A	N/A	N/A	N/A	N/A	N/A	N/A	N/A	N/A	N/A	N/A	N/A	N/A	N/A	N/A	N/A
Onset of hypertrophy of cardiomyocytes	N/A	N/A	N/A	N/A	N/A	N/A	N/A	N/A	N/A	N/A	N/A	N/A	N/A	N/A	N/A	N/A	N/A
Nonsyndromic arrhythmogenic right ventricular cardiomyopathy	N/A	N/A	N/A	N/A	N/A	N/A	N/A	N/A	N/A	N/A	N/A	N/A	N/A	N/A	N/A	N/A	N/A
Glomerulopathy of mesangium	N/A	N/A	N/A	N/A	N/A	N/A	N/A	N/A	N/A	N/A	N/A	N/A	N/A	N/A	N/A	N/A	N/A
Stenosis of coronary artery	N/A	N/A	N/A	N/A	N/A	N/A	N/A	N/A	N/A	N/A	N/A	N/A	N/A	N/A	N/A	N/A	N/A
Focal segmental glomerulosclerosis type 2	N/A	N/A	N/A	N/A	N/A	N/A	N/A	N/A	N/A	N/A	N/A	N/A	N/A	N/A	N/A	N/A	N/A
Left ventricular noncompaction type 2	N/A	N/A	N/A	N/A	N/A	N/A	N/A	N/A	N/A	N/A	N/A	N/A	N/A	N/A	N/A	N/A	N/A
Immune complex nephritis	N/A	N/A	N/A	N/A	N/A	N/A	N/A	N/A	N/A	N/A	N/A	N/A	N/A	N/A	N/A	N/A	N/A
Hypertrophy of renal tubule	N/A	N/A	N/A	N/A	N/A	N/A	N/A	N/A	N/A	N/A	N/A	N/A	N/A	N/A	N/A	N/A	N/A
Relapsed hepatosplenic T-cell lymphoma	N/A	N/A	N/A	N/A	N/A	N/A	N/A	N/A	N/A	N/A	N/A	N/A	N/A	N/A	N/A	N/A	N/A
Hypoplasia of mesangial cells	N/A	N/A	N/A	N/A	N/A	N/A	N/A	N/A	N/A	N/A	N/A	N/A	N/A	N/A	N/A	N/A	N/A
Low gamma glutamyltransferase cholestasis	N/A	N/A	N/A	N/A	N/A	N/A	N/A	N/A	N/A	N/A	N/A	N/A	N/A	N/A	N/A	N/A	N/A
Mild chronic heart failure	N/A	N/A	N/A	N/A	N/A	N/A	N/A	N/A	N/A	N/A	N/A	N/A	N/A	N/A	N/A	N/A	N/A
Susceptibility to hepatitis C virus	N/A	N/A	N/A	N/A	N/A	N/A	N/A	N/A	N/A	N/A	N/A	N/A	N/A	N/A	N/A	N/A	N/A
Necrosis of myocardium	N/A	N/A	N/A	N/A	N/A	N/A	N/A	N/A	N/A	N/A	N/A	N/A	N/A	N/A	N/A	N/A	N/A
Autosomal dominant congenital long QT syndrome	N/A	N/A	N/A	N/A	N/A	N/A	N/A	N/A	N/A	N/A	N/A	N/A	N/A	N/A	N/A	N/A	N/A
Dilated cardiomyopathy type 1OO	N/A	N/A	N/A	N/A	N/A	N/A	N/A	N/A	N/A	N/A	N/A	N/A	N/A	N/A	N/A	N/A	N/A
Familial nephrotic syndrome	N/A	N/A	N/A	N/A	N/A	N/A	N/A	N/A	N/A	N/A	N/A	N/A	N/A	N/A	N/A	N/A	N/A
Familial sudden cardiac death	N/A	N/A	N/A	N/A	N/A	N/A	N/A	N/A	N/A	N/A	N/A	N/A	N/A	N/A	N/A	N/A	N/A
Autosomal recessive Frank-Ter Haar syndrome	N/A	N/A	N/A	N/A	N/A	N/A	N/A	N/A	N/A	N/A	N/A	N/A	N/A	N/A	N/A	N/A	N/A
Severe ventricular tachycardia	N/A	N/A	N/A	N/A	N/A	N/A	N/A	N/A	N/A	N/A	N/A	N/A	N/A	N/A	N/A	N/A	N/A
Autosomal dominant supravalvular aortic stenosis	N/A	N/A	N/A	N/A	N/A	N/A	N/A	N/A	N/A	N/A	N/A	N/A	N/A	N/A	N/A	N/A	N/A
Ventricular septal defect type 3	N/A	N/A	N/A	N/A	N/A	N/A	N/A	N/A	N/A	N/A	N/A	N/A	N/A	N/A	N/A	N/A	N/A
Inflammation of cardiac muscle	N/A	N/A	N/A	N/A	N/A	N/A	N/A	N/A	N/A	N/A	N/A	N/A	N/A	N/A	N/A	N/A	N/A
Autosomal dominant focal segmental glomerulosclerosis	N/A	N/A	N/A	N/A	N/A	N/A	N/A	N/A	N/A	N/A	N/A	N/A	N/A	N/A	N/A	N/A	N/A
Ventricular extrasystole	N/A	N/A	N/A	N/A	N/A	N/A	N/A	N/A	N/A	N/A	N/A	N/A	N/A	N/A	N/A	N/A	N/A
Patent foramen ovale	N/A	N/A	N/A	N/A	N/A	N/A	N/A	N/A	N/A	N/A	N/A	N/A	N/A	N/A	N/A	N/A	N/A
Autosomal dominant arrhythmogenic right ventricular cardiomyopathy	N/A	N/A	N/A	N/A	N/A	N/A	N/A	N/A	N/A	N/A	N/A	N/A	N/A	N/A	N/A	N/A	N/A
Nephrotoxic acute renal failure	N/A	N/A	N/A	N/A	N/A	N/A	N/A	N/A	N/A	N/A	N/A	N/A	N/A	N/A	N/A	N/A	N/A
Long QT syndrome type 13	N/A	N/A	N/A	N/A	N/A	N/A	N/A	N/A	N/A	N/A	N/A	N/A	N/A	N/A	N/A	N/A	N/A
Familial atrial fibrillation	N/A	N/A	N/A	N/A	N/A	N/A	N/A	N/A	N/A	N/A	N/A	N/A	N/A	N/A	N/A	N/A	N/A
Left ventricular diastolic dysfunction	N/A	N/A	N/A	N/A	N/A	N/A	N/A	N/A	N/A	N/A	N/A	N/A	N/A	N/A	N/A	N/A	N/A
Intermediate disease stage hepatocellular carcinoma	N/A	N/A	N/A	N/A	N/A	N/A	N/A	N/A	N/A	N/A	N/A	N/A	N/A	N/A	N/A	N/A	N/A
Heart thrombus	N/A	N/A	N/A	N/A	N/A	N/A	N/A	N/A	N/A	N/A	N/A	N/A	N/A	N/A	N/A	N/A	N/A
Supraventricular arrhythmia	N/A	N/A	N/A	N/A	N/A	N/A	N/A	N/A	N/A	N/A	N/A	N/A	N/A	N/A	N/A	N/A	N/A
Non-ST elevation myocardial infarction	N/A	N/A	N/A	N/A	N/A	N/A	N/A	N/A	N/A	N/A	N/A	N/A	N/A	N/A	N/A	N/A	N/A
Moderately differentiated hepatocellular carcinoma	N/A	N/A	N/A	N/A	N/A	N/A	N/A	N/A	N/A	N/A	N/A	N/A	N/A	N/A	N/A	N/A	N/A
Congenital left heart disease	N/A	N/A	N/A	N/A	N/A	N/A	N/A	N/A	N/A	N/A	N/A	N/A	N/A	N/A	N/A	N/A	N/A
Familial focal segmental glomerulosclerosisrosis	N/A	N/A	N/A	N/A	N/A	N/A	N/A	N/A	N/A	N/A	N/A	N/A	N/A	N/A	N/A	N/A	N/A
Hypertrophy of coronary artery	N/A	N/A	N/A	N/A	N/A	N/A	N/A	N/A	N/A	N/A	N/A	N/A	N/A	N/A	N/A	N/A	N/A
Decreased production of albumin	N/A	N/A	N/A	N/A	N/A	N/A	N/A	N/A	N/A	N/A	N/A	N/A	N/A	N/A	N/A	N/A	N/A
Paroxysmal familial ventricular fibrillation type 2	N/A	N/A	N/A	N/A	N/A	N/A	N/A	N/A	N/A	N/A	N/A	N/A	N/A	N/A	N/A	N/A	N/A
Thrombosis of glomerular capillary	N/A	N/A	N/A	N/A	N/A	N/A	N/A	N/A	N/A	N/A	N/A	N/A	N/A	N/A	N/A	N/A	N/A
Glomerulosclerotic injury	N/A	N/A	N/A	N/A	N/A	N/A	N/A	N/A	N/A	N/A	N/A	N/A	N/A	N/A	N/A	N/A	N/A
Quantity of reactive oxygen species in liver	N/A	N/A	N/A	N/A	N/A	N/A	N/A	N/A	N/A	N/A	N/A	N/A	N/A	N/A	N/A	N/A	N/A
Decreased excretion of albumin	N/A	N/A	N/A	N/A	N/A	N/A	N/A	N/A	N/A	N/A	N/A	N/A	N/A	N/A	N/A	N/A	N/A
Autosomal dominant congenital heart disease	N/A	N/A	N/A	N/A	N/A	N/A	N/A	N/A	N/A	N/A	N/A	N/A	N/A	N/A	N/A	N/A	N/A
Active stage systemic lupus erythematosus nephritis class V	N/A	N/A	N/A	N/A	N/A	N/A	N/A	N/A	N/A	N/A	N/A	N/A	N/A	N/A	N/A	N/A	N/A
Thrombosis of atrium	N/A	N/A	N/A	N/A	N/A	N/A	N/A	N/A	N/A	N/A	N/A	N/A	N/A	N/A	N/A	N/A	N/A
Acute decompensated heart failure	N/A	N/A	N/A	N/A	N/A	N/A	N/A	N/A	N/A	N/A	N/A	N/A	N/A	N/A	N/A	N/A	N/A
Disruption of renal tubule	N/A	N/A	N/A	N/A	N/A	N/A	N/A	N/A	N/A	N/A	N/A	N/A	N/A	N/A	N/A	N/A	N/A
Lipopolysaccharide hepatocellular cholestasis	N/A	N/A	N/A	N/A	N/A	N/A	N/A	N/A	N/A	N/A	N/A	N/A	N/A	N/A	N/A	N/A	N/A
Autosomal recessive membranoproliferative glomerulonephritis	N/A	N/A	N/A	N/A	N/A	N/A	N/A	N/A	N/A	N/A	N/A	N/A	N/A	N/A	N/A	N/A	N/A
Pulmonary arterial hypertension associated with congenital heart disease	N/A	N/A	N/A	N/A	N/A	N/A	N/A	N/A	N/A	N/A	N/A	N/A	N/A	N/A	N/A	N/A	N/A
Delay in initiation of injury of liver	N/A	N/A	N/A	N/A	N/A	N/A	N/A	N/A	N/A	N/A	N/A	N/A	N/A	N/A	N/A	N/A	N/A
Injury of podocytes	N/A	N/A	N/A	N/A	N/A	N/A	N/A	N/A	N/A	N/A	N/A	N/A	N/A	N/A	N/A	N/A	N/A
Childhood nephrotic syndrome	N/A	N/A	N/A	N/A	N/A	N/A	N/A	N/A	N/A	N/A	N/A	N/A	N/A	N/A	N/A	N/A	N/A
Enlargement of pericardium	N/A	N/A	N/A	N/A	N/A	N/A	N/A	N/A	N/A	N/A	N/A	N/A	N/A	N/A	N/A	N/A	N/A
Right ventricular dilatation	N/A	N/A	N/A	N/A	N/A	N/A	N/A	N/A	N/A	N/A	N/A	N/A	N/A	N/A	N/A	N/A	N/A
Development of cholangiocarcinoma	N/A	N/A	N/A	N/A	N/A	N/A	N/A	N/A	N/A	N/A	N/A	N/A	N/A	N/A	N/A	N/A	N/A
Symptomatic drug induced pulmonary arterial hypertension	N/A	N/A	N/A	N/A	N/A	N/A	N/A	N/A	N/A	N/A	N/A	N/A	N/A	N/A	N/A	N/A	N/A
Decreased synthesis of albumin	N/A	N/A	N/A	N/A	N/A	N/A	N/A	N/A	N/A	N/A	N/A	N/A	N/A	N/A	N/A	N/A	N/A
Destruction of renal tubule	N/A	N/A	N/A	N/A	N/A	N/A	N/A	N/A	N/A	N/A	N/A	N/A	N/A	N/A	N/A	N/A	N/A
Alcoholic hepatitis	N/A	N/A	N/A	N/A	N/A	N/A	N/A	N/A	N/A	N/A	N/A	N/A	N/A	N/A	N/A	N/A	N/A
Stenosis of pulmonary artery	N/A	N/A	N/A	N/A	N/A	N/A	N/A	N/A	N/A	N/A	N/A	N/A	N/A	N/A	N/A	N/A	N/A
Relapsed chronic hepatitis C	N/A	N/A	N/A	N/A	N/A	N/A	N/A	N/A	N/A	N/A	N/A	N/A	N/A	N/A	N/A	N/A	N/A
Susceptibility to fulminant viral hepatitis	N/A	N/A	N/A	N/A	N/A	N/A	N/A	N/A	N/A	N/A	N/A	N/A	N/A	N/A	N/A	N/A	N/A
Pulmonary hypertension WHO functional class III primary pulmonary hypertension	N/A	N/A	N/A	N/A	N/A	N/A	N/A	N/A	N/A	N/A	N/A	N/A	N/A	N/A	N/A	N/A	N/A
Recurrent atrial arrhythmia	N/A	N/A	N/A	N/A	N/A	N/A	N/A	N/A	N/A	N/A	N/A	N/A	N/A	N/A	N/A	N/A	N/A
Atrial fibrillation with embolism	N/A	N/A	N/A	N/A	N/A	N/A	N/A	N/A	N/A	N/A	N/A	N/A	N/A	N/A	N/A	N/A	N/A
Atrophy of renal medulla	N/A	N/A	N/A	N/A	N/A	N/A	N/A	N/A	N/A	N/A	N/A	N/A	N/A	N/A	N/A	N/A	N/A
Vertebral, cardiac, renal, and limb defects syndrome 2	N/A	N/A	N/A	N/A	N/A	N/A	N/A	N/A	N/A	N/A	N/A	N/A	N/A	N/A	N/A	N/A	N/A
RHYNS syndrome	N/A	N/A	N/A	N/A	N/A	N/A	N/A	N/A	N/A	N/A	N/A	N/A	N/A	N/A	N/A	N/A	N/A
Regeneration of liver cells	N/A	N/A	N/A	N/A	N/A	N/A	N/A	N/A	N/A	N/A	N/A	N/A	N/A	N/A	N/A	N/A	N/A
Abnormal morphology of mesangial matrix	N/A	N/A	N/A	N/A	N/A	N/A	N/A	N/A	N/A	N/A	N/A	N/A	N/A	N/A	N/A	N/A	N/A
Autosomal dominant dilated cardiomyopathy	N/A	N/A	N/A	N/A	N/A	N/A	N/A	N/A	N/A	N/A	N/A	N/A	N/A	N/A	N/A	N/A	N/A
Paroxysmal familial ventricular fibrillation	N/A	N/A	N/A	N/A	N/A	N/A	N/A	N/A	N/A	N/A	N/A	N/A	N/A	N/A	N/A	N/A	N/A
Dilated cardiomyopathy type 2G	N/A	N/A	N/A	N/A	N/A	N/A	N/A	N/A	N/A	N/A	N/A	N/A	N/A	N/A	N/A	N/A	N/A
Proliferation of ventricular myocytes	N/A	N/A	N/A	N/A	N/A	N/A	N/A	N/A	N/A	N/A	N/A	N/A	N/A	N/A	N/A	N/A	N/A
Spontaneous ventricular tachycardia	N/A	N/A	N/A	N/A	N/A	N/A	N/A	N/A	N/A	N/A	N/A	N/A	N/A	N/A	N/A	N/A	N/A
Early stage cardiac hypertrophy	N/A	N/A	N/A	N/A	N/A	N/A	N/A	N/A	N/A	N/A	N/A	N/A	N/A	N/A	N/A	N/A	N/A
Congenital hypoplasia of heart	N/A	N/A	N/A	N/A	N/A	N/A	N/A	N/A	N/A	N/A	N/A	N/A	N/A	N/A	N/A	N/A	N/A
Metastasis of hepatocellular carcinoma	N/A	N/A	N/A	N/A	N/A	N/A	N/A	N/A	N/A	N/A	N/A	N/A	N/A	N/A	N/A	N/A	N/A
Reperfusion injury of liver	N/A	N/A	N/A	N/A	N/A	N/A	N/A	N/A	N/A	N/A	N/A	N/A	N/A	N/A	N/A	N/A	N/A
Locally advanced liver cholangiocarcinoma	N/A	N/A	N/A	N/A	N/A	N/A	N/A	N/A	N/A	N/A	N/A	N/A	N/A	N/A	N/A	N/A	N/A
Infection by Hepatitis C virus genotype 1	N/A	N/A	N/A	N/A	N/A	N/A	N/A	N/A	N/A	N/A	N/A	N/A	N/A	N/A	N/A	N/A	N/A
Arrhythmogenic right ventricular cardiomyopathy	N/A	N/A	N/A	N/A	N/A	N/A	N/A	N/A	N/A	N/A	N/A	N/A	N/A	N/A	N/A	N/A	N/A
Familial atrial septal defect	N/A	N/A	N/A	N/A	N/A	N/A	N/A	N/A	N/A	N/A	N/A	N/A	N/A	N/A	N/A	N/A	N/A
Increased release of alkaline phosphatase	N/A	N/A	N/A	N/A	N/A	N/A	N/A	N/A	N/A	N/A	N/A	N/A	N/A	N/A	N/A	N/A	N/A
Child-Pugh class A liver cholangiocarcinoma	N/A	N/A	N/A	N/A	N/A	N/A	N/A	N/A	N/A	N/A	N/A	N/A	N/A	N/A	N/A	N/A	N/A
Left ventricular noncompaction type 10	N/A	N/A	N/A	N/A	N/A	N/A	N/A	N/A	N/A	N/A	N/A	N/A	N/A	N/A	N/A	N/A	N/A
Biliary fibrosis	N/A	N/A	N/A	N/A	N/A	N/A	N/A	N/A	N/A	N/A	N/A	N/A	N/A	N/A	N/A	N/A	N/A
Symptomatic stage atrioventricular nodal reentry tachycardia	N/A	N/A	N/A	N/A	N/A	N/A	N/A	N/A	N/A	N/A	N/A	N/A	N/A	N/A	N/A	N/A	N/A
Grade 2-3 hepatic steatosis	N/A	N/A	N/A	N/A	N/A	N/A	N/A	N/A	N/A	N/A	N/A	N/A	N/A	N/A	N/A	N/A	N/A
Chronic phase hepatitis	N/A	N/A	N/A	N/A	N/A	N/A	N/A	N/A	N/A	N/A	N/A	N/A	N/A	N/A	N/A	N/A	N/A
Anti-thymocyte serum nephritis	N/A	N/A	N/A	N/A	N/A	N/A	N/A	N/A	N/A	N/A	N/A	N/A	N/A	N/A	N/A	N/A	N/A
Digenic midventricular hypertrophic cardiomyopathy	N/A	N/A	N/A	N/A	N/A	N/A	N/A	N/A	N/A	N/A	N/A	N/A	N/A	N/A	N/A	N/A	N/A
Autosomal dominant Alport syndrome	N/A	N/A	N/A	N/A	N/A	N/A	N/A	N/A	N/A	N/A	N/A	N/A	N/A	N/A	N/A	N/A	N/A
Hyperplasia of proximal tubule cells	N/A	N/A	N/A	N/A	N/A	N/A	N/A	N/A	N/A	N/A	N/A	N/A	N/A	N/A	N/A	N/A	N/A
Nephronophthisis type 11	N/A	N/A	N/A	N/A	N/A	N/A	N/A	N/A	N/A	N/A	N/A	N/A	N/A	N/A	N/A	N/A	N/A
Familial amyloid polyneuropathy type I	N/A	N/A	N/A	N/A	N/A	N/A	N/A	N/A	N/A	N/A	N/A	N/A	N/A	N/A	N/A	N/A	N/A
Quantity of apoptotic ventricular myocytes	N/A	N/A	N/A	N/A	N/A	N/A	N/A	N/A	N/A	N/A	N/A	N/A	N/A	N/A	N/A	N/A	N/A
Common atrium	N/A	N/A	N/A	N/A	N/A	N/A	N/A	N/A	N/A	N/A	N/A	N/A	N/A	N/A	N/A	N/A	N/A
Hereditary hemorrhagic telangiectasia-related pulmonary arterial hypertension	N/A	N/A	N/A	N/A	N/A	N/A	N/A	N/A	N/A	N/A	N/A	N/A	N/A	N/A	N/A	N/A	N/A
COACH syndrome type 1	N/A	N/A	N/A	N/A	N/A	N/A	N/A	N/A	N/A	N/A	N/A	N/A	N/A	N/A	N/A	N/A	N/A
Hypertrophy of proximal tubule cells	N/A	N/A	N/A	N/A	N/A	N/A	N/A	N/A	N/A	N/A	N/A	N/A	N/A	N/A	N/A	N/A	N/A
Vasospasm of coronary artery	N/A	N/A	N/A	N/A	N/A	N/A	N/A	N/A	N/A	N/A	N/A	N/A	N/A	N/A	N/A	N/A	N/A
Hypoplastic left heart syndrome	N/A	N/A	N/A	N/A	N/A	N/A	N/A	N/A	N/A	N/A	N/A	N/A	N/A	N/A	N/A	N/A	N/A
Metastatic liver cholangiocarcinoma	N/A	N/A	N/A	N/A	N/A	N/A	N/A	N/A	N/A	N/A	N/A	N/A	N/A	N/A	N/A	N/A	N/A
Fulminant hepatitis	N/A	N/A	N/A	N/A	N/A	N/A	N/A	N/A	N/A	N/A	N/A	N/A	N/A	N/A	N/A	N/A	N/A
Increased localization of alkaline phosphatase	N/A	N/A	N/A	N/A	N/A	N/A	N/A	N/A	N/A	N/A	N/A	N/A	N/A	N/A	N/A	N/A	N/A
Chemotaxis of hepatic stellate cells	N/A	N/A	N/A	N/A	N/A	N/A	N/A	N/A	N/A	N/A	N/A	N/A	N/A	N/A	N/A	N/A	N/A
Atrial septal defect 4	N/A	N/A	N/A	N/A	N/A	N/A	N/A	N/A	N/A	N/A	N/A	N/A	N/A	N/A	N/A	N/A	N/A
Dysfunction of cardiomyocytes	N/A	N/A	N/A	N/A	N/A	N/A	N/A	N/A	N/A	N/A	N/A	N/A	N/A	N/A	N/A	N/A	N/A
Atrial septal defect type 6	N/A	N/A	N/A	N/A	N/A	N/A	N/A	N/A	N/A	N/A	N/A	N/A	N/A	N/A	N/A	N/A	N/A
Increased activation of AST	N/A	N/A	N/A	N/A	N/A	N/A	N/A	N/A	N/A	N/A	N/A	N/A	N/A	N/A	N/A	N/A	N/A
Enlargement of left atrium	N/A	N/A	N/A	N/A	N/A	N/A	N/A	N/A	N/A	N/A	N/A	N/A	N/A	N/A	N/A	N/A	N/A
Familial cardiac septal defect	N/A	N/A	N/A	N/A	N/A	N/A	N/A	N/A	N/A	N/A	N/A	N/A	N/A	N/A	N/A	N/A	N/A
Regeneration of cardiac muscle	N/A	N/A	N/A	N/A	N/A	N/A	N/A	N/A	N/A	N/A	N/A	N/A	N/A	N/A	N/A	N/A	N/A
Stage III lupus nephritis	N/A	N/A	N/A	N/A	N/A	N/A	N/A	N/A	N/A	N/A	N/A	N/A	N/A	N/A	N/A	N/A	N/A
Chronic hepatitis B	N/A	N/A	N/A	N/A	N/A	N/A	N/A	N/A	N/A	N/A	N/A	N/A	N/A	N/A	N/A	N/A	N/A
Chronic heart failure	N/A	N/A	N/A	N/A	N/A	N/A	N/A	N/A	N/A	N/A	N/A	N/A	N/A	N/A	N/A	N/A	N/A
Progressive crescentic glomerulonephritis	N/A	N/A	N/A	N/A	N/A	N/A	N/A	N/A	N/A	N/A	N/A	N/A	N/A	N/A	N/A	N/A	N/A
Hypoplasia of ventricular compact zone	N/A	N/A	N/A	N/A	N/A	N/A	N/A	N/A	N/A	N/A	N/A	N/A	N/A	N/A	N/A	N/A	N/A
Focal segmental glomerulosclerosis	N/A	N/A	N/A	N/A	N/A	N/A	N/A	N/A	N/A	N/A	N/A	N/A	N/A	N/A	N/A	N/A	N/A
Adolescent nephronophthisis	N/A	N/A	N/A	N/A	N/A	N/A	N/A	N/A	N/A	N/A	N/A	N/A	N/A	N/A	N/A	N/A	N/A
Experimentally induced cirrhosis	N/A	N/A	N/A	N/A	N/A	N/A	N/A	N/A	N/A	N/A	N/A	N/A	N/A	N/A	N/A	N/A	N/A
Increased release of albumin	N/A	N/A	N/A	N/A	N/A	N/A	N/A	N/A	N/A	N/A	N/A	N/A	N/A	N/A	N/A	N/A	N/A
Complete atrioventricular septal defect	N/A	N/A	N/A	N/A	N/A	N/A	N/A	N/A	N/A	N/A	N/A	N/A	N/A	N/A	N/A	N/A	N/A
Progressive hereditary glomerulonephritis without deafness	N/A	N/A	N/A	N/A	N/A	N/A	N/A	N/A	N/A	N/A	N/A	N/A	N/A	N/A	N/A	N/A	N/A
Dilated cardiomyopathy type 1AA	N/A	N/A	N/A	N/A	N/A	N/A	N/A	N/A	N/A	N/A	N/A	N/A	N/A	N/A	N/A	N/A	N/A
Acute deep vein thrombosis with pulmonary embolism	N/A	N/A	N/A	N/A	N/A	N/A	N/A	N/A	N/A	N/A	N/A	N/A	N/A	N/A	N/A	N/A	N/A
Hepatitis B virus-related hepatocellular carcinoma	N/A	N/A	N/A	N/A	N/A	N/A	N/A	N/A	N/A	N/A	N/A	N/A	N/A	N/A	N/A	N/A	N/A
Lesioning of liver	N/A	N/A	N/A	N/A	N/A	N/A	N/A	N/A	N/A	N/A	N/A	N/A	N/A	N/A	N/A	N/A	N/A
Invasion of hepatocellular carcinoma	N/A	N/A	N/A	N/A	N/A	N/A	N/A	N/A	N/A	N/A	N/A	N/A	N/A	N/A	N/A	N/A	N/A
Left ventricular failure	N/A	N/A	N/A	N/A	N/A	N/A	N/A	N/A	N/A	N/A	N/A	N/A	N/A	N/A	N/A	N/A	N/A
Size of peroxisomes	N/A	N/A	N/A	N/A	N/A	N/A	N/A	N/A	N/A	N/A	N/A	N/A	N/A	N/A	N/A	N/A	N/A
Brugada syndrome type 7	N/A	N/A	N/A	N/A	N/A	N/A	N/A	N/A	N/A	N/A	N/A	N/A	N/A	N/A	N/A	N/A	N/A
Autosomal recessive short QT syndrome	N/A	N/A	N/A	N/A	N/A	N/A	N/A	N/A	N/A	N/A	N/A	N/A	N/A	N/A	N/A	N/A	N/A
Susceptibility to IgA nephropathy type 3	N/A	N/A	N/A	N/A	N/A	N/A	N/A	N/A	N/A	N/A	N/A	N/A	N/A	N/A	N/A	N/A	N/A
Hyperuricemia, pulmonary hypertension, renal failure, and alkalosis	N/A	N/A	N/A	N/A	N/A	N/A	N/A	N/A	N/A	N/A	N/A	N/A	N/A	N/A	N/A	N/A	N/A
Arrest in growth of liver cancer cells	N/A	N/A	N/A	N/A	N/A	N/A	N/A	N/A	N/A	N/A	N/A	N/A	N/A	N/A	N/A	N/A	N/A
Long-QT syndrome	N/A	N/A	N/A	N/A	N/A	N/A	N/A	N/A	N/A	N/A	N/A	N/A	N/A	N/A	N/A	N/A	N/A
Inflammation of liver portal space	N/A	N/A	N/A	N/A	N/A	N/A	N/A	N/A	N/A	N/A	N/A	N/A	N/A	N/A	N/A	N/A	N/A
Aortopulmonary septal defect	N/A	N/A	N/A	N/A	N/A	N/A	N/A	N/A	N/A	N/A	N/A	N/A	N/A	N/A	N/A	N/A	N/A
Familial juvenile hyperuricemic nephropathy type 1	N/A	N/A	N/A	N/A	N/A	N/A	N/A	N/A	N/A	N/A	N/A	N/A	N/A	N/A	N/A	N/A	N/A
Double outlet right ventricle	N/A	N/A	N/A	N/A	N/A	N/A	N/A	N/A	N/A	N/A	N/A	N/A	N/A	N/A	N/A	N/A	N/A
Proliferation of cholangiocytes	N/A	N/A	N/A	N/A	N/A	N/A	N/A	N/A	N/A	N/A	N/A	N/A	N/A	N/A	N/A	N/A	N/A
Hereditary nephritis	N/A	N/A	N/A	N/A	N/A	N/A	N/A	N/A	N/A	N/A	N/A	N/A	N/A	N/A	N/A	N/A	N/A
Decompensated cirrhosis of liver	N/A	N/A	N/A	N/A	N/A	N/A	N/A	N/A	N/A	N/A	N/A	N/A	N/A	N/A	N/A	N/A	N/A
Poorly differentiated liver cholangiocarcinoma	N/A	N/A	N/A	N/A	N/A	N/A	N/A	N/A	N/A	N/A	N/A	N/A	N/A	N/A	N/A	N/A	N/A
Nonfamilial idiopathic dialated cardiomyopathy	N/A	N/A	N/A	N/A	N/A	N/A	N/A	N/A	N/A	N/A	N/A	N/A	N/A	N/A	N/A	N/A	N/A
Acute alcoholic hepatitis	N/A	N/A	N/A	N/A	N/A	N/A	N/A	N/A	N/A	N/A	N/A	N/A	N/A	N/A	N/A	N/A	N/A
Non-rheumatic aortic stenosis	N/A	N/A	N/A	N/A	N/A	N/A	N/A	N/A	N/A	N/A	N/A	N/A	N/A	N/A	N/A	N/A	N/A
Increased activation of LDH	N/A	N/A	N/A	N/A	N/A	N/A	N/A	N/A	N/A	N/A	N/A	N/A	N/A	N/A	N/A	N/A	N/A
Right hypoplastic heart syndrome	N/A	N/A	N/A	N/A	N/A	N/A	N/A	N/A	N/A	N/A	N/A	N/A	N/A	N/A	N/A	N/A	N/A
Combined hepatocellular carcinoma and cholangiocarcinoma	N/A	N/A	N/A	N/A	N/A	N/A	N/A	N/A	N/A	N/A	N/A	N/A	N/A	N/A	N/A	N/A	N/A
Diffuse proliferative lupus nephritis	N/A	N/A	N/A	N/A	N/A	N/A	N/A	N/A	N/A	N/A	N/A	N/A	N/A	N/A	N/A	N/A	N/A
Atrial premature complex	N/A	N/A	N/A	N/A	N/A	N/A	N/A	N/A	N/A	N/A	N/A	N/A	N/A	N/A	N/A	N/A	N/A
Infantile cholestatic hepatitis syndrome	N/A	N/A	N/A	N/A	N/A	N/A	N/A	N/A	N/A	N/A	N/A	N/A	N/A	N/A	N/A	N/A	N/A
Familial coronary artery disease	N/A	N/A	N/A	N/A	N/A	N/A	N/A	N/A	N/A	N/A	N/A	N/A	N/A	N/A	N/A	N/A	N/A
Congestion of liver	N/A	N/A	N/A	N/A	N/A	N/A	N/A	N/A	N/A	N/A	N/A	N/A	N/A	N/A	N/A	N/A	N/A
Familial heart failure	N/A	N/A	N/A	N/A	N/A	N/A	N/A	N/A	N/A	N/A	N/A	N/A	N/A	N/A	N/A	N/A	N/A
Hepatosplenomegaly	N/A	N/A	N/A	N/A	N/A	N/A	N/A	N/A	N/A	N/A	N/A	N/A	N/A	N/A	N/A	N/A	N/A
Initiation of regeneration of liver	N/A	N/A	N/A	N/A	N/A	N/A	N/A	N/A	N/A	N/A	N/A	N/A	N/A	N/A	N/A	N/A	N/A
Hypoplasia of atrium	N/A	N/A	N/A	N/A	N/A	N/A	N/A	N/A	N/A	N/A	N/A	N/A	N/A	N/A	N/A	N/A	N/A
BCLC stage B advanced hepatocellular carcinoma	N/A	N/A	N/A	N/A	N/A	N/A	N/A	N/A	N/A	N/A	N/A	N/A	N/A	N/A	N/A	N/A	N/A
Lesioning of heart	N/A	N/A	N/A	N/A	N/A	N/A	N/A	N/A	N/A	N/A	N/A	N/A	N/A	N/A	N/A	N/A	N/A
Interstitial fibrosis of myocardium	N/A	N/A	N/A	N/A	N/A	N/A	N/A	N/A	N/A	N/A	N/A	N/A	N/A	N/A	N/A	N/A	N/A
Endocarditis	N/A	N/A	N/A	N/A	N/A	N/A	N/A	N/A	N/A	N/A	N/A	N/A	N/A	N/A	N/A	N/A	N/A
Atrial septal defect type 5	N/A	N/A	N/A	N/A	N/A	N/A	N/A	N/A	N/A	N/A	N/A	N/A	N/A	N/A	N/A	N/A	N/A
Obstructive cholestasis	N/A	N/A	N/A	N/A	N/A	N/A	N/A	N/A	N/A	N/A	N/A	N/A	N/A	N/A	N/A	N/A	N/A
Familial atrial fibrillation type 11	N/A	N/A	N/A	N/A	N/A	N/A	N/A	N/A	N/A	N/A	N/A	N/A	N/A	N/A	N/A	N/A	N/A
Opisthorchiasis periductal fibrosis	N/A	N/A	N/A	N/A	N/A	N/A	N/A	N/A	N/A	N/A	N/A	N/A	N/A	N/A	N/A	N/A	N/A
Experimental hepatitis	N/A	N/A	N/A	N/A	N/A	N/A	N/A	N/A	N/A	N/A	N/A	N/A	N/A	N/A	N/A	N/A	N/A
Susceptibility to coronary artery disease	N/A	N/A	N/A	N/A	N/A	N/A	N/A	N/A	N/A	N/A	N/A	N/A	N/A	N/A	N/A	N/A	N/A
Liver Dysplasia	N/A	N/A	N/A	N/A	N/A	N/A	N/A	N/A	N/A	N/A	N/A	N/A	N/A	N/A	N/A	N/A	N/A
Severe chronic heart failure	N/A	N/A	N/A	N/A	N/A	N/A	N/A	N/A	N/A	N/A	N/A	N/A	N/A	N/A	N/A	N/A	N/A
Idiopathic interstitial nephritis	N/A	N/A	N/A	N/A	N/A	N/A	N/A	N/A	N/A	N/A	N/A	N/A	N/A	N/A	N/A	N/A	N/A
Progressive familial intrahepatic cholestasis type 7 without hearing loss	N/A	N/A	N/A	N/A	N/A	N/A	N/A	N/A	N/A	N/A	N/A	N/A	N/A	N/A	N/A	N/A	N/A
Spontaneous lupus nephritis	N/A	N/A	N/A	N/A	N/A	N/A	N/A	N/A	N/A	N/A	N/A	N/A	N/A	N/A	N/A	N/A	N/A
Autosomal dominant nonsyndromic arrhythmogenic right ventricular cardiomyopathy	N/A	N/A	N/A	N/A	N/A	N/A	N/A	N/A	N/A	N/A	N/A	N/A	N/A	N/A	N/A	N/A	N/A
Metastatic liver cancer	N/A	N/A	N/A	N/A	N/A	N/A	N/A	N/A	N/A	N/A	N/A	N/A	N/A	N/A	N/A	N/A	N/A
Resectable liver cholangiocarcinoma	N/A	N/A	N/A	N/A	N/A	N/A	N/A	N/A	N/A	N/A	N/A	N/A	N/A	N/A	N/A	N/A	N/A
Proliferation of hepatic progenitor cells	N/A	N/A	N/A	N/A	N/A	N/A	N/A	N/A	N/A	N/A	N/A	N/A	N/A	N/A	N/A	N/A	N/A
Pericarditis	N/A	N/A	N/A	N/A	N/A	N/A	N/A	N/A	N/A	N/A	N/A	N/A	N/A	N/A	N/A	N/A	N/A
Life-threatening sustained ventricular arrhythmia	N/A	N/A	N/A	N/A	N/A	N/A	N/A	N/A	N/A	N/A	N/A	N/A	N/A	N/A	N/A	N/A	N/A
Dilated cardiomyopathy 1R	N/A	N/A	N/A	N/A	N/A	N/A	N/A	N/A	N/A	N/A	N/A	N/A	N/A	N/A	N/A	N/A	N/A
Heart failure with preserved ejection fraction	N/A	N/A	N/A	N/A	N/A	N/A	N/A	N/A	N/A	N/A	N/A	N/A	N/A	N/A	N/A	N/A	N/A
Proliferation of renal tubular epithelial cells	N/A	N/A	N/A	N/A	N/A	N/A	N/A	N/A	N/A	N/A	N/A	N/A	N/A	N/A	N/A	N/A	N/A
Congenital atrioventricular valve abnormality	N/A	N/A	N/A	N/A	N/A	N/A	N/A	N/A	N/A	N/A	N/A	N/A	N/A	N/A	N/A	N/A	N/A
Dilated cardiomyopathy type 1FF	N/A	N/A	N/A	N/A	N/A	N/A	N/A	N/A	N/A	N/A	N/A	N/A	N/A	N/A	N/A	N/A	N/A
Nephrotoxicity	N/A	N/A	N/A	N/A	N/A	N/A	N/A	N/A	N/A	N/A	N/A	N/A	N/A	N/A	N/A	N/A	N/A
Overgrowth of mesangial cells	N/A	N/A	N/A	N/A	N/A	N/A	N/A	N/A	N/A	N/A	N/A	N/A	N/A	N/A	N/A	N/A	N/A
Supraventricular tachycardia	N/A	N/A	N/A	N/A	N/A	N/A	N/A	N/A	N/A	N/A	N/A	N/A	N/A	N/A	N/A	N/A	N/A
Familial patent ductus arteriosus	N/A	N/A	N/A	N/A	N/A	N/A	N/A	N/A	N/A	N/A	N/A	N/A	N/A	N/A	N/A	N/A	N/A
Damage of peritubular capillary	N/A	N/A	N/A	N/A	N/A	N/A	N/A	N/A	N/A	N/A	N/A	N/A	N/A	N/A	N/A	N/A	N/A
Advanced stage nonalcoholic steatohepatitis	N/A	N/A	N/A	N/A	N/A	N/A	N/A	N/A	N/A	N/A	N/A	N/A	N/A	N/A	N/A	N/A	N/A
Decreased secretion of albumin	N/A	N/A	N/A	N/A	N/A	N/A	N/A	N/A	N/A	N/A	N/A	N/A	N/A	N/A	N/A	N/A	N/A
Diethylnitrosamine-induced liver tumor	N/A	N/A	N/A	N/A	N/A	N/A	N/A	N/A	N/A	N/A	N/A	N/A	N/A	N/A	N/A	N/A	N/A
Severely symptomatic disease stage atrial fibrillation	N/A	N/A	N/A	N/A	N/A	N/A	N/A	N/A	N/A	N/A	N/A	N/A	N/A	N/A	N/A	N/A	N/A
Inhibition of liver metastasis	N/A	N/A	N/A	N/A	N/A	N/A	N/A	N/A	N/A	N/A	N/A	N/A	N/A	N/A	N/A	N/A	N/A
Dilated cardiomyopathy 1J	N/A	N/A	N/A	N/A	N/A	N/A	N/A	N/A	N/A	N/A	N/A	N/A	N/A	N/A	N/A	N/A	N/A
Proliferation of biliary epithelial cells	N/A	N/A	N/A	N/A	N/A	N/A	N/A	N/A	N/A	N/A	N/A	N/A	N/A	N/A	N/A	N/A	N/A
Long QT syndrome type 12	N/A	N/A	N/A	N/A	N/A	N/A	N/A	N/A	N/A	N/A	N/A	N/A	N/A	N/A	N/A	N/A	N/A
Longstanding persistent atrial fibrillation	N/A	N/A	N/A	N/A	N/A	N/A	N/A	N/A	N/A	N/A	N/A	N/A	N/A	N/A	N/A	N/A	N/A
Experimental nonalcoholic fatty liver disease	N/A	N/A	N/A	N/A	N/A	N/A	N/A	N/A	N/A	N/A	N/A	N/A	N/A	N/A	N/A	N/A	N/A
Nephrotic syndrome type 21	N/A	N/A	N/A	N/A	N/A	N/A	N/A	N/A	N/A	N/A	N/A	N/A	N/A	N/A	N/A	N/A	N/A
Primary focal segmental glomerulosclerosis	N/A	N/A	N/A	N/A	N/A	N/A	N/A	N/A	N/A	N/A	N/A	N/A	N/A	N/A	N/A	N/A	N/A
Hepatitis C virus-related liver cirrhosis	N/A	N/A	N/A	N/A	N/A	N/A	N/A	N/A	N/A	N/A	N/A	N/A	N/A	N/A	N/A	N/A	N/A
Severe microvesicular hepatic steatosis	N/A	N/A	N/A	N/A	N/A	N/A	N/A	N/A	N/A	N/A	N/A	N/A	N/A	N/A	N/A	N/A	N/A
Stage IV lupus nephritis	N/A	N/A	N/A	N/A	N/A	N/A	N/A	N/A	N/A	N/A	N/A	N/A	N/A	N/A	N/A	N/A	N/A
Necroinflammatory liver disease	N/A	N/A	N/A	N/A	N/A	N/A	N/A	N/A	N/A	N/A	N/A	N/A	N/A	N/A	N/A	N/A	N/A
Mesangial proliferative glomerulonephritis	N/A	N/A	N/A	N/A	N/A	N/A	N/A	N/A	N/A	N/A	N/A	N/A	N/A	N/A	N/A	N/A	N/A
Onset of ventricular arrhythmia of heart	N/A	N/A	N/A	N/A	N/A	N/A	N/A	N/A	N/A	N/A	N/A	N/A	N/A	N/A	N/A	N/A	N/A
Patent ductus arteriosus 2	N/A	N/A	N/A	N/A	N/A	N/A	N/A	N/A	N/A	N/A	N/A	N/A	N/A	N/A	N/A	N/A	N/A
Intrahepatic cholestasis of pregnancy	N/A	N/A	N/A	N/A	N/A	N/A	N/A	N/A	N/A	N/A	N/A	N/A	N/A	N/A	N/A	N/A	N/A
Advanced stage congestive heart failure	N/A	N/A	N/A	N/A	N/A	N/A	N/A	N/A	N/A	N/A	N/A	N/A	N/A	N/A	N/A	N/A	N/A
Acute heart failure	N/A	N/A	N/A	N/A	N/A	N/A	N/A	N/A	N/A	N/A	N/A	N/A	N/A	N/A	N/A	N/A	N/A
Postoperative tachycardia	N/A	N/A	N/A	N/A	N/A	N/A	N/A	N/A	N/A	N/A	N/A	N/A	N/A	N/A	N/A	N/A	N/A
Rupture of heart ventricle	N/A	N/A	N/A	N/A	N/A	N/A	N/A	N/A	N/A	N/A	N/A	N/A	N/A	N/A	N/A	N/A	N/A
Inflammation of renal interstitium	N/A	N/A	N/A	N/A	N/A	N/A	N/A	N/A	N/A	N/A	N/A	N/A	N/A	N/A	N/A	N/A	N/A
Hypertrophy of mesangial cells	N/A	N/A	N/A	N/A	N/A	N/A	N/A	N/A	N/A	N/A	N/A	N/A	N/A	N/A	N/A	N/A	N/A
Aortic banding-induced cardiac hypertrophy	N/A	N/A	N/A	N/A	N/A	N/A	N/A	N/A	N/A	N/A	N/A	N/A	N/A	N/A	N/A	N/A	N/A
Reperfusion injury of myocardium	N/A	N/A	N/A	N/A	N/A	N/A	N/A	N/A	N/A	N/A	N/A	N/A	N/A	N/A	N/A	N/A	N/A
Autosomal dominant structural congenital heart disease, multiple types - GATA4	N/A	N/A	N/A	N/A	N/A	N/A	N/A	N/A	N/A	N/A	N/A	N/A	N/A	N/A	N/A	N/A	N/A
Acute ST-elevation myocardial infarction	N/A	N/A	N/A	N/A	N/A	N/A	N/A	N/A	N/A	N/A	N/A	N/A	N/A	N/A	N/A	N/A	N/A
Child-Pugh class A liver tumor	N/A	N/A	N/A	N/A	N/A	N/A	N/A	N/A	N/A	N/A	N/A	N/A	N/A	N/A	N/A	N/A	N/A
Severe hepatitis	N/A	N/A	N/A	N/A	N/A	N/A	N/A	N/A	N/A	N/A	N/A	N/A	N/A	N/A	N/A	N/A	N/A
Ischemic acute renal failure	N/A	N/A	N/A	N/A	N/A	N/A	N/A	N/A	N/A	N/A	N/A	N/A	N/A	N/A	N/A	N/A	N/A
Inherited arrhythmia syndrome	N/A	N/A	N/A	N/A	N/A	N/A	N/A	N/A	N/A	N/A	N/A	N/A	N/A	N/A	N/A	N/A	N/A
Hepatitis subtype infantile hepatitis syndrome	N/A	N/A	N/A	N/A	N/A	N/A	N/A	N/A	N/A	N/A	N/A	N/A	N/A	N/A	N/A	N/A	N/A
Advanced stage intrahepatic cholestasis	N/A	N/A	N/A	N/A	N/A	N/A	N/A	N/A	N/A	N/A	N/A	N/A	N/A	N/A	N/A	N/A	N/A
Renal dysplasia and retinal aplasia	N/A	N/A	N/A	N/A	N/A	N/A	N/A	N/A	N/A	N/A	N/A	N/A	N/A	N/A	N/A	N/A	N/A
Nephrosis	N/A	N/A	N/A	N/A	N/A	N/A	N/A	N/A	N/A	N/A	N/A	N/A	N/A	N/A	N/A	N/A	N/A
Bleeding of renal glomerulus	N/A	N/A	N/A	N/A	N/A	N/A	N/A	N/A	N/A	N/A	N/A	N/A	N/A	N/A	N/A	N/A	N/A
Progressive familial intrahepatic cholestasis type 1	N/A	N/A	N/A	N/A	N/A	N/A	N/A	N/A	N/A	N/A	N/A	N/A	N/A	N/A	N/A	N/A	N/A
Familial sick sinus syndrome	N/A	N/A	N/A	N/A	N/A	N/A	N/A	N/A	N/A	N/A	N/A	N/A	N/A	N/A	N/A	N/A	N/A
Dominant dilated cardiomyopathy	N/A	N/A	N/A	N/A	N/A	N/A	N/A	N/A	N/A	N/A	N/A	N/A	N/A	N/A	N/A	N/A	N/A
Torsades de pointes	N/A	N/A	N/A	N/A	N/A	N/A	N/A	N/A	N/A	N/A	N/A	N/A	N/A	N/A	N/A	N/A	N/A
Autosomal dominant catecholaminergic polymorphic ventricular tachycardia	N/A	N/A	N/A	N/A	N/A	N/A	N/A	N/A	N/A	N/A	N/A	N/A	N/A	N/A	N/A	N/A	N/A
Senior-Loken syndrome 8	N/A	N/A	N/A	N/A	N/A	N/A	N/A	N/A	N/A	N/A	N/A	N/A	N/A	N/A	N/A	N/A	N/A
Dilated cardiomyopathy type 1MM	N/A	N/A	N/A	N/A	N/A	N/A	N/A	N/A	N/A	N/A	N/A	N/A	N/A	N/A	N/A	N/A	N/A
Stage III primary biliary cirrhosis	N/A	N/A	N/A	N/A	N/A	N/A	N/A	N/A	N/A	N/A	N/A	N/A	N/A	N/A	N/A	N/A	N/A
Wolff-Parkinson-White syndrome	N/A	N/A	N/A	N/A	N/A	N/A	N/A	N/A	N/A	N/A	N/A	N/A	N/A	N/A	N/A	N/A	N/A
Chronic viral hepatitis	N/A	N/A	N/A	N/A	N/A	N/A	N/A	N/A	N/A	N/A	N/A	N/A	N/A	N/A	N/A	N/A	N/A
Dilated cardiomyopathy 1BB	N/A	N/A	N/A	N/A	N/A	N/A	N/A	N/A	N/A	N/A	N/A	N/A	N/A	N/A	N/A	N/A	N/A
Progressive glomerulopathy	N/A	N/A	N/A	N/A	N/A	N/A	N/A	N/A	N/A	N/A	N/A	N/A	N/A	N/A	N/A	N/A	N/A
Abnormal morphology of coronary artery	N/A	N/A	N/A	N/A	N/A	N/A	N/A	N/A	N/A	N/A	N/A	N/A	N/A	N/A	N/A	N/A	N/A
Benign familial hematuria type 1	N/A	N/A	N/A	N/A	N/A	N/A	N/A	N/A	N/A	N/A	N/A	N/A	N/A	N/A	N/A	N/A	N/A
Acute hepatitis	N/A	N/A	N/A	N/A	N/A	N/A	N/A	N/A	N/A	N/A	N/A	N/A	N/A	N/A	N/A	N/A	N/A
Moderate chronic heart failure	N/A	N/A	N/A	N/A	N/A	N/A	N/A	N/A	N/A	N/A	N/A	N/A	N/A	N/A	N/A	N/A	N/A
Atresia of tricuspid valve	N/A	N/A	N/A	N/A	N/A	N/A	N/A	N/A	N/A	N/A	N/A	N/A	N/A	N/A	N/A	N/A	N/A
Neoplasia of hepatocytes	N/A	N/A	N/A	N/A	N/A	N/A	N/A	N/A	N/A	N/A	N/A	N/A	N/A	N/A	N/A	N/A	N/A
Focal segmental glomerulosclerosis and dilated cardiomyopathy	N/A	N/A	N/A	N/A	N/A	N/A	N/A	N/A	N/A	N/A	N/A	N/A	N/A	N/A	N/A	N/A	N/A
Postoperative pulmonary embolism	N/A	N/A	N/A	N/A	N/A	N/A	N/A	N/A	N/A	N/A	N/A	N/A	N/A	N/A	N/A	N/A	N/A
Nephrotic syndrome type 20	N/A	N/A	N/A	N/A	N/A	N/A	N/A	N/A	N/A	N/A	N/A	N/A	N/A	N/A	N/A	N/A	N/A
Hypotrichosis-lymphedema-telangiectasia-renal defect syndrome	N/A	N/A	N/A	N/A	N/A	N/A	N/A	N/A	N/A	N/A	N/A	N/A	N/A	N/A	N/A	N/A	N/A
Collapsing glomerulopathy	N/A	N/A	N/A	N/A	N/A	N/A	N/A	N/A	N/A	N/A	N/A	N/A	N/A	N/A	N/A	N/A	N/A
Quantity of apoptotic kidney cell lines	N/A	N/A	N/A	N/A	N/A	N/A	N/A	N/A	N/A	N/A	N/A	N/A	N/A	N/A	N/A	N/A	N/A
Development of coronary artery disease in HIV	N/A	N/A	N/A	N/A	N/A	N/A	N/A	N/A	N/A	N/A	N/A	N/A	N/A	N/A	N/A	N/A	N/A
Apoptosis of proximal tubule cells	N/A	N/A	N/A	N/A	N/A	N/A	N/A	N/A	N/A	N/A	N/A	N/A	N/A	N/A	N/A	N/A	N/A
Focal segmental glomerulosclerosis type 6	N/A	N/A	N/A	N/A	N/A	N/A	N/A	N/A	N/A	N/A	N/A	N/A	N/A	N/A	N/A	N/A	N/A
Idiopathic mitochondrial dilated cardiomyopathy	N/A	N/A	N/A	N/A	N/A	N/A	N/A	N/A	N/A	N/A	N/A	N/A	N/A	N/A	N/A	N/A	N/A
Necrosis of renal tubular epithelium	N/A	N/A	N/A	N/A	N/A	N/A	N/A	N/A	N/A	N/A	N/A	N/A	N/A	N/A	N/A	N/A	N/A
Obstruction of bile duct	N/A	N/A	N/A	N/A	N/A	N/A	N/A	N/A	N/A	N/A	N/A	N/A	N/A	N/A	N/A	N/A	N/A
Susceptibility to cystic renal dysplasia	N/A	N/A	N/A	N/A	N/A	N/A	N/A	N/A	N/A	N/A	N/A	N/A	N/A	N/A	N/A	N/A	N/A
Hyperplasia of parietal epithelial cells	N/A	N/A	N/A	N/A	N/A	N/A	N/A	N/A	N/A	N/A	N/A	N/A	N/A	N/A	N/A	N/A	N/A
Failure of liver	N/A	N/A	N/A	N/A	N/A	N/A	N/A	N/A	N/A	N/A	N/A	N/A	N/A	N/A	N/A	N/A	N/A
Dilated cardiomyopathy type 1KK	N/A	N/A	N/A	N/A	N/A	N/A	N/A	N/A	N/A	N/A	N/A	N/A	N/A	N/A	N/A	N/A	N/A
Chronic phase hepatitis C	N/A	N/A	N/A	N/A	N/A	N/A	N/A	N/A	N/A	N/A	N/A	N/A	N/A	N/A	N/A	N/A	N/A
Tricuspid valve stenosis	N/A	N/A	N/A	N/A	N/A	N/A	N/A	N/A	N/A	N/A	N/A	N/A	N/A	N/A	N/A	N/A	N/A
Progressive hydronephrosis	N/A	N/A	N/A	N/A	N/A	N/A	N/A	N/A	N/A	N/A	N/A	N/A	N/A	N/A	N/A	N/A	N/A
Atrial septal defect type 1	N/A	N/A	N/A	N/A	N/A	N/A	N/A	N/A	N/A	N/A	N/A	N/A	N/A	N/A	N/A	N/A	N/A
Nephrotic syndrome type 14	N/A	N/A	N/A	N/A	N/A	N/A	N/A	N/A	N/A	N/A	N/A	N/A	N/A	N/A	N/A	N/A	N/A
Severe hepatic fibrosis	N/A	N/A	N/A	N/A	N/A	N/A	N/A	N/A	N/A	N/A	N/A	N/A	N/A	N/A	N/A	N/A	N/A
Increased synthesis of CRP	N/A	N/A	N/A	N/A	N/A	N/A	N/A	N/A	N/A	N/A	N/A	N/A	N/A	N/A	N/A	N/A	N/A
Ventricular remodeling	N/A	N/A	N/A	N/A	N/A	N/A	N/A	N/A	N/A	N/A	N/A	N/A	N/A	N/A	N/A	N/A	N/A
Dilated cardiomyopathy 1S	N/A	N/A	N/A	N/A	N/A	N/A	N/A	N/A	N/A	N/A	N/A	N/A	N/A	N/A	N/A	N/A	N/A
Recurrent pulmonary embolism	N/A	N/A	N/A	N/A	N/A	N/A	N/A	N/A	N/A	N/A	N/A	N/A	N/A	N/A	N/A	N/A	N/A
Dilated cardiomyopathy with left ventricular noncompaction	N/A	N/A	N/A	N/A	N/A	N/A	N/A	N/A	N/A	N/A	N/A	N/A	N/A	N/A	N/A	N/A	N/A
Septic acute kidney injury	N/A	N/A	N/A	N/A	N/A	N/A	N/A	N/A	N/A	N/A	N/A	N/A	N/A	N/A	N/A	N/A	N/A
Mild congestive heart failure	N/A	N/A	N/A	N/A	N/A	N/A	N/A	N/A	N/A	N/A	N/A	N/A	N/A	N/A	N/A	N/A	N/A
Oxidative stress response of cardiomyocytes	N/A	N/A	N/A	N/A	N/A	N/A	N/A	N/A	N/A	N/A	N/A	N/A	N/A	N/A	N/A	N/A	N/A
Single ventricle defect	N/A	N/A	N/A	N/A	N/A	N/A	N/A	N/A	N/A	N/A	N/A	N/A	N/A	N/A	N/A	N/A	N/A
Nephronophthisis type 12	N/A	N/A	N/A	N/A	N/A	N/A	N/A	N/A	N/A	N/A	N/A	N/A	N/A	N/A	N/A	N/A	N/A
Familial isolated autosomal dominant noncompaction of left ventricular myocardium	N/A	N/A	N/A	N/A	N/A	N/A	N/A	N/A	N/A	N/A	N/A	N/A	N/A	N/A	N/A	N/A	N/A
Infective endocarditis	N/A	N/A	N/A	N/A	N/A	N/A	N/A	N/A	N/A	N/A	N/A	N/A	N/A	N/A	N/A	N/A	N/A
Long QT syndrome 1	N/A	N/A	N/A	N/A	N/A	N/A	N/A	N/A	N/A	N/A	N/A	N/A	N/A	N/A	N/A	N/A	N/A
Loss of mesangial cells	N/A	N/A	N/A	N/A	N/A	N/A	N/A	N/A	N/A	N/A	N/A	N/A	N/A	N/A	N/A	N/A	N/A
Left ventricular noncompaction	N/A	N/A	N/A	N/A	N/A	N/A	N/A	N/A	N/A	N/A	N/A	N/A	N/A	N/A	N/A	N/A	N/A
Hepatitis B virus-related liver cirrhosis	N/A	N/A	N/A	N/A	N/A	N/A	N/A	N/A	N/A	N/A	N/A	N/A	N/A	N/A	N/A	N/A	N/A
Advanced liver tumor	N/A	N/A	N/A	N/A	N/A	N/A	N/A	N/A	N/A	N/A	N/A	N/A	N/A	N/A	N/A	N/A	N/A
Extrahepatic cholestasis	N/A	N/A	N/A	N/A	N/A	N/A	N/A	N/A	N/A	N/A	N/A	N/A	N/A	N/A	N/A	N/A	N/A
Isolated ventricular septal defect	N/A	N/A	N/A	N/A	N/A	N/A	N/A	N/A	N/A	N/A	N/A	N/A	N/A	N/A	N/A	N/A	N/A
Hepatosplenic T-cell lymphoma	N/A	N/A	N/A	N/A	N/A	N/A	N/A	N/A	N/A	N/A	N/A	N/A	N/A	N/A	N/A	N/A	N/A
Abnormal morphology of mesangial cells	N/A	N/A	N/A	N/A	N/A	N/A	N/A	N/A	N/A	N/A	N/A	N/A	N/A	N/A	N/A	N/A	N/A
Progressive intrahepatic cholestasis	N/A	N/A	N/A	N/A	N/A	N/A	N/A	N/A	N/A	N/A	N/A	N/A	N/A	N/A	N/A	N/A	N/A
Inflammation of kidney component	N/A	N/A	N/A	N/A	N/A	N/A	N/A	N/A	N/A	N/A	N/A	N/A	N/A	N/A	N/A	N/A	N/A
Diabetic coronary atherosclerosis	N/A	N/A	N/A	N/A	N/A	N/A	N/A	N/A	N/A	N/A	N/A	N/A	N/A	N/A	N/A	N/A	N/A
Abnormal morphology of glomerular capillary	N/A	N/A	N/A	N/A	N/A	N/A	N/A	N/A	N/A	N/A	N/A	N/A	N/A	N/A	N/A	N/A	N/A
Acute tubular necrosis	N/A	N/A	N/A	N/A	N/A	N/A	N/A	N/A	N/A	N/A	N/A	N/A	N/A	N/A	N/A	N/A	N/A
Systolic heart failure	N/A	N/A	N/A	N/A	N/A	N/A	N/A	N/A	N/A	N/A	N/A	N/A	N/A	N/A	N/A	N/A	N/A
Type III idiopathic crescentic glomerulonephritis	N/A	N/A	N/A	N/A	N/A	N/A	N/A	N/A	N/A	N/A	N/A	N/A	N/A	N/A	N/A	N/A	N/A
Nephronophthisis	N/A	N/A	N/A	N/A	N/A	N/A	N/A	N/A	N/A	N/A	N/A	N/A	N/A	N/A	N/A	N/A	N/A
Compensated cirrhosis	N/A	N/A	N/A	N/A	N/A	N/A	N/A	N/A	N/A	N/A	N/A	N/A	N/A	N/A	N/A	N/A	N/A
Refractory ventricular fibrillation	N/A	N/A	N/A	N/A	N/A	N/A	N/A	N/A	N/A	N/A	N/A	N/A	N/A	N/A	N/A	N/A	N/A
Familial arrhythmia	N/A	N/A	N/A	N/A	N/A	N/A	N/A	N/A	N/A	N/A	N/A	N/A	N/A	N/A	N/A	N/A	N/A
Hypertrophy of heart apex	N/A	N/A	N/A	N/A	N/A	N/A	N/A	N/A	N/A	N/A	N/A	N/A	N/A	N/A	N/A	N/A	N/A
Mild glomerulonephritis	N/A	N/A	N/A	N/A	N/A	N/A	N/A	N/A	N/A	N/A	N/A	N/A	N/A	N/A	N/A	N/A	N/A
Congenital long QT syndrome	N/A	N/A	N/A	N/A	N/A	N/A	N/A	N/A	N/A	N/A	N/A	N/A	N/A	N/A	N/A	N/A	N/A
Fechtner syndrome	N/A	N/A	N/A	N/A	N/A	N/A	N/A	N/A	N/A	N/A	N/A	N/A	N/A	N/A	N/A	N/A	N/A
Small cell undifferentiated hepatoblastoma	N/A	N/A	N/A	N/A	N/A	N/A	N/A	N/A	N/A	N/A	N/A	N/A	N/A	N/A	N/A	N/A	N/A
Refractory hepatosplenic T-cell lymphoma	N/A	N/A	N/A	N/A	N/A	N/A	N/A	N/A	N/A	N/A	N/A	N/A	N/A	N/A	N/A	N/A	N/A
Focal nodular hyperplasia	N/A	N/A	N/A	N/A	N/A	N/A	N/A	N/A	N/A	N/A	N/A	N/A	N/A	N/A	N/A	N/A	N/A
Catecholaminergic polymorphic ventricular tachycardia	N/A	N/A	N/A	N/A	N/A	N/A	N/A	N/A	N/A	N/A	N/A	N/A	N/A	N/A	N/A	N/A	N/A
Autosomal recessive catecholaminergic polymorphic ventricular tachycardia	N/A	N/A	N/A	N/A	N/A	N/A	N/A	N/A	N/A	N/A	N/A	N/A	N/A	N/A	N/A	N/A	N/A
Necroptosis of kidney cell lines	N/A	N/A	N/A	N/A	N/A	N/A	N/A	N/A	N/A	N/A	N/A	N/A	N/A	N/A	N/A	N/A	N/A
Accumulation of bile acid	N/A	N/A	N/A	N/A	N/A	N/A	N/A	N/A	N/A	N/A	N/A	N/A	N/A	N/A	N/A	N/A	N/A
Familial atrial fibrillation type 6	N/A	N/A	N/A	N/A	N/A	N/A	N/A	N/A	N/A	N/A	N/A	N/A	N/A	N/A	N/A	N/A	N/A
Acetaminophen overdose	N/A	N/A	N/A	N/A	N/A	N/A	N/A	N/A	N/A	N/A	N/A	N/A	N/A	N/A	N/A	N/A	N/A
Symptomatic stage bradycardia	N/A	N/A	N/A	N/A	N/A	N/A	N/A	N/A	N/A	N/A	N/A	N/A	N/A	N/A	N/A	N/A	N/A
Familial arrhythmogenic right ventricular dysplasia type 13	N/A	N/A	N/A	N/A	N/A	N/A	N/A	N/A	N/A	N/A	N/A	N/A	N/A	N/A	N/A	N/A	N/A
Relapsing nephrotic syndrome	N/A	N/A	N/A	N/A	N/A	N/A	N/A	N/A	N/A	N/A	N/A	N/A	N/A	N/A	N/A	N/A	N/A
Increased Levels of Bilirubin	N/A	N/A	N/A	N/A	N/A	N/A	N/A	N/A	N/A	N/A	N/A	N/A	N/A	N/A	N/A	N/A	N/A
Ventricular dilated cardiomyopathy	N/A	N/A	N/A	N/A	N/A	N/A	N/A	N/A	N/A	N/A	N/A	N/A	N/A	N/A	N/A	N/A	N/A
Hypertension of renal glomerulus	N/A	N/A	N/A	N/A	N/A	N/A	N/A	N/A	N/A	N/A	N/A	N/A	N/A	N/A	N/A	N/A	N/A
Renal hypodysplasia/aplasia type 3	N/A	N/A	N/A	N/A	N/A	N/A	N/A	N/A	N/A	N/A	N/A	N/A	N/A	N/A	N/A	N/A	N/A
Chronic allograft nephropathy	N/A	N/A	N/A	N/A	N/A	N/A	N/A	N/A	N/A	N/A	N/A	N/A	N/A	N/A	N/A	N/A	N/A
Calcification of aortic valve	N/A	N/A	N/A	N/A	N/A	N/A	N/A	N/A	N/A	N/A	N/A	N/A	N/A	N/A	N/A	N/A	N/A
Short PR syndrome	N/A	N/A	N/A	N/A	N/A	N/A	N/A	N/A	N/A	N/A	N/A	N/A	N/A	N/A	N/A	N/A	N/A
Hyperplasia of renal tubule	N/A	N/A	N/A	N/A	N/A	N/A	N/A	N/A	N/A	N/A	N/A	N/A	N/A	N/A	N/A	N/A	N/A
Mild pulmonary hypertension	N/A	N/A	N/A	N/A	N/A	N/A	N/A	N/A	N/A	N/A	N/A	N/A	N/A	N/A	N/A	N/A	N/A
Familial juvenile hyperuricemic nephropathy type 4	N/A	N/A	N/A	N/A	N/A	N/A	N/A	N/A	N/A	N/A	N/A	N/A	N/A	N/A	N/A	N/A	N/A
Chronic hepatitis C genotype 1	N/A	N/A	N/A	N/A	N/A	N/A	N/A	N/A	N/A	N/A	N/A	N/A	N/A	N/A	N/A	N/A	N/A
Hyperbilirubinemia	N/A	N/A	N/A	N/A	N/A	N/A	N/A	N/A	N/A	N/A	N/A	N/A	N/A	N/A	N/A	N/A	N/A
Membranous glomerulonephritis	N/A	N/A	N/A	N/A	N/A	N/A	N/A	N/A	N/A	N/A	N/A	N/A	N/A	N/A	N/A	N/A	N/A
Dilated cardiomyopathy 3B	N/A	N/A	N/A	N/A	N/A	N/A	N/A	N/A	N/A	N/A	N/A	N/A	N/A	N/A	N/A	N/A	N/A
Bleeding of liver parenchyma	N/A	N/A	N/A	N/A	N/A	N/A	N/A	N/A	N/A	N/A	N/A	N/A	N/A	N/A	N/A	N/A	N/A
Abnormal morphology of mesangium	N/A	N/A	N/A	N/A	N/A	N/A	N/A	N/A	N/A	N/A	N/A	N/A	N/A	N/A	N/A	N/A	N/A
Congenital anomalies of kidney and urinary tract 2	N/A	N/A	N/A	N/A	N/A	N/A	N/A	N/A	N/A	N/A	N/A	N/A	N/A	N/A	N/A	N/A	N/A
Atrial standstill 2	N/A	N/A	N/A	N/A	N/A	N/A	N/A	N/A	N/A	N/A	N/A	N/A	N/A	N/A	N/A	N/A	N/A
Patent ductus arteriosus	N/A	N/A	N/A	N/A	N/A	N/A	N/A	N/A	N/A	N/A	N/A	N/A	N/A	N/A	N/A	N/A	N/A
Methionine choline-deficient diet induced nonalcoholic fatty liver disease	N/A	N/A	N/A	N/A	N/A	N/A	N/A	N/A	N/A	N/A	N/A	N/A	N/A	N/A	N/A	N/A	N/A
Familial arrhythmogenic right ventricular dysplasia with mild palmoplantar keratoderma and woolly hair type 11	N/A	N/A	N/A	N/A	N/A	N/A	N/A	N/A	N/A	N/A	N/A	N/A	N/A	N/A	N/A	N/A	N/A
Stage V chronic kidney disease	N/A	N/A	N/A	N/A	N/A	N/A	N/A	N/A	N/A	N/A	N/A	N/A	N/A	N/A	N/A	N/A	N/A
Refractory heart failure	N/A	N/A	N/A	N/A	N/A	N/A	N/A	N/A	N/A	N/A	N/A	N/A	N/A	N/A	N/A	N/A	N/A
Mild to moderate stage heart failure	N/A	N/A	N/A	N/A	N/A	N/A	N/A	N/A	N/A	N/A	N/A	N/A	N/A	N/A	N/A	N/A	N/A
Keutel syndrome	N/A	N/A	N/A	N/A	N/A	N/A	N/A	N/A	N/A	N/A	N/A	N/A	N/A	N/A	N/A	N/A	N/A
Dilated cardiomyopathy 1e	N/A	N/A	N/A	N/A	N/A	N/A	N/A	N/A	N/A	N/A	N/A	N/A	N/A	N/A	N/A	N/A	N/A
Familial atrial fibrillation type 13	N/A	N/A	N/A	N/A	N/A	N/A	N/A	N/A	N/A	N/A	N/A	N/A	N/A	N/A	N/A	N/A	N/A
Interauricular communication	N/A	N/A	N/A	N/A	N/A	N/A	N/A	N/A	N/A	N/A	N/A	N/A	N/A	N/A	N/A	N/A	N/A
Damage of ventricular myocytes	N/A	N/A	N/A	N/A	N/A	N/A	N/A	N/A	N/A	N/A	N/A	N/A	N/A	N/A	N/A	N/A	N/A
Familial arrhythmogenic cardiomyopathy	N/A	N/A	N/A	N/A	N/A	N/A	N/A	N/A	N/A	N/A	N/A	N/A	N/A	N/A	N/A	N/A	N/A
Ischemic injury of kidney	N/A	N/A	N/A	N/A	N/A	N/A	N/A	N/A	N/A	N/A	N/A	N/A	N/A	N/A	N/A	N/A	N/A
Onset of heart failure	N/A	N/A	N/A	N/A	N/A	N/A	N/A	N/A	N/A	N/A	N/A	N/A	N/A	N/A	N/A	N/A	N/A
Proliferation of hepatic stellate cells/myofibroblasts	N/A	N/A	N/A	N/A	N/A	N/A	N/A	N/A	N/A	N/A	N/A	N/A	N/A	N/A	N/A	N/A	N/A
Steroid dependent nephrotic syndrome	N/A	N/A	N/A	N/A	N/A	N/A	N/A	N/A	N/A	N/A	N/A	N/A	N/A	N/A	N/A	N/A	N/A
Size of liver tumor	0	N/A	N/A	N/A	N/A	N/A	N/A	N/A	N/A	N/A	N/A	N/A	N/A	N/A	N/A	N/A	N/A
Familial primary dilated cardiomyopathy	N/A	N/A	N/A	N/A	N/A	N/A	N/A	N/A	N/A	N/A	N/A	N/A	N/A	N/A	N/A	N/A	N/A
Acute liver failure	N/A	N/A	N/A	N/A	N/A	N/A	N/A	N/A	N/A	N/A	N/A	N/A	N/A	N/A	N/A	N/A	N/A
Myocardial hypertrophy	N/A	N/A	N/A	N/A	N/A	N/A	N/A	N/A	N/A	N/A	N/A	N/A	N/A	N/A	N/A	N/A	N/A
Unresectable liver cholangiocarcinoma	N/A	N/A	N/A	N/A	N/A	N/A	N/A	N/A	N/A	N/A	N/A	N/A	N/A	N/A	N/A	N/A	N/A
Cholestatic alcoholic hepatitis	N/A	N/A	N/A	N/A	N/A	N/A	N/A	N/A	N/A	N/A	N/A	N/A	N/A	N/A	N/A	N/A	N/A
Chronic heart failure acute decompensated disease stage heart failure	N/A	N/A	N/A	N/A	N/A	N/A	N/A	N/A	N/A	N/A	N/A	N/A	N/A	N/A	N/A	N/A	N/A
Atrial septal defect type 3	N/A	N/A	N/A	N/A	N/A	N/A	N/A	N/A	N/A	N/A	N/A	N/A	N/A	N/A	N/A	N/A	N/A
Metastatic hepatocellular carcinoma	N/A	N/A	N/A	N/A	N/A	N/A	N/A	N/A	N/A	N/A	N/A	N/A	N/A	N/A	N/A	N/A	N/A
Hypoplasia of renal cortex	N/A	N/A	N/A	N/A	N/A	N/A	N/A	N/A	N/A	N/A	N/A	N/A	N/A	N/A	N/A	N/A	N/A
Multi vessel coronary artery disease	N/A	N/A	N/A	N/A	N/A	N/A	N/A	N/A	N/A	N/A	N/A	N/A	N/A	N/A	N/A	N/A	N/A
Progressive familial intrahepatic cholestasis type 2	N/A	N/A	N/A	N/A	N/A	N/A	N/A	N/A	N/A	N/A	N/A	N/A	N/A	N/A	N/A	N/A	N/A
Familial ventricular tachycardia	N/A	N/A	N/A	N/A	N/A	N/A	N/A	N/A	N/A	N/A	N/A	N/A	N/A	N/A	N/A	N/A	N/A
Diethylnitrosamine-induced hepatocellular carcinoma	N/A	N/A	N/A	N/A	N/A	N/A	N/A	N/A	N/A	N/A	N/A	N/A	N/A	N/A	N/A	N/A	N/A
Severe glomerulonephritis	N/A	N/A	N/A	N/A	N/A	N/A	N/A	N/A	N/A	N/A	N/A	N/A	N/A	N/A	N/A	N/A	N/A
Right ventricular dysfunction	N/A	N/A	N/A	N/A	N/A	N/A	N/A	N/A	N/A	N/A	N/A	N/A	N/A	N/A	N/A	N/A	N/A
Non-valvular atrial fibrillation	N/A	N/A	N/A	N/A	N/A	N/A	N/A	N/A	N/A	N/A	N/A	N/A	N/A	N/A	N/A	N/A	N/A
Damage of renal cortex	N/A	N/A	N/A	N/A	N/A	N/A	N/A	N/A	N/A	N/A	N/A	N/A	N/A	N/A	N/A	N/A	N/A
Nonfatal myocardial infarction	N/A	N/A	N/A	N/A	N/A	N/A	N/A	N/A	N/A	N/A	N/A	N/A	N/A	N/A	N/A	N/A	N/A
Fibrosis of kidney component	N/A	N/A	N/A	N/A	N/A	N/A	N/A	N/A	N/A	0	N/A	N/A	N/A	N/A	N/A	N/A	N/A
Susceptibility to coronary artery spasm 3	N/A	N/A	N/A	N/A	N/A	N/A	N/A	N/A	N/A	N/A	N/A	N/A	N/A	N/A	N/A	N/A	N/A
Enlargement of right atrium	N/A	N/A	N/A	N/A	N/A	N/A	N/A	N/A	N/A	N/A	N/A	N/A	N/A	N/A	N/A	N/A	N/A
Interrupted aortic arch	N/A	N/A	N/A	N/A	N/A	N/A	N/A	N/A	N/A	N/A	N/A	N/A	N/A	N/A	N/A	N/A	N/A
Cardiac decompensation	N/A	N/A	N/A	N/A	N/A	N/A	N/A	N/A	N/A	N/A	N/A	N/A	N/A	N/A	N/A	N/A	N/A
Stable chronic heart failure	N/A	N/A	N/A	N/A	N/A	N/A	N/A	N/A	N/A	N/A	N/A	N/A	N/A	N/A	N/A	N/A	N/A
Damage of liver tissue	N/A	N/A	N/A	N/A	N/A	N/A	N/A	N/A	N/A	N/A	N/A	N/A	N/A	N/A	N/A	N/A	N/A
Proliferation of dermal fibroblast-derived hepatocyte-like cells	N/A	N/A	N/A	N/A	N/A	N/A	N/A	N/A	N/A	N/A	N/A	N/A	N/A	N/A	N/A	N/A	N/A
Atelis syndrome type 2	N/A	N/A	N/A	N/A	N/A	N/A	N/A	N/A	N/A	N/A	N/A	N/A	N/A	N/A	N/A	N/A	N/A
Ann Arbor stage I-IV hepatosplenic T-cell lymphoma	N/A	N/A	N/A	N/A	N/A	N/A	N/A	N/A	N/A	N/A	N/A	N/A	N/A	N/A	N/A	N/A	N/A
Dilated cardiomyopathy 1i	N/A	N/A	N/A	N/A	N/A	N/A	N/A	N/A	N/A	N/A	N/A	N/A	N/A	N/A	N/A	N/A	N/A
Proliferative glomerulonephritis	N/A	N/A	N/A	N/A	N/A	N/A	N/A	N/A	N/A	N/A	N/A	N/A	N/A	N/A	N/A	N/A	N/A
Catecholaminergic polymorphic ventricular tachycardia type 5	N/A	N/A	N/A	N/A	N/A	N/A	N/A	N/A	N/A	N/A	N/A	N/A	N/A	N/A	N/A	N/A	N/A
Delayed hypersensitive reaction of renal glomerulus	N/A	N/A	N/A	N/A	N/A	N/A	N/A	N/A	N/A	N/A	N/A	N/A	N/A	N/A	N/A	N/A	N/A
Hepatoblastoma	N/A	N/A	N/A	N/A	N/A	N/A	N/A	N/A	N/A	N/A	N/A	N/A	N/A	N/A	N/A	N/A	N/A
Child-Pugh class A recurrent hepatocellular carcinoma	N/A	N/A	N/A	N/A	N/A	N/A	N/A	N/A	N/A	N/A	N/A	N/A	N/A	N/A	N/A	N/A	N/A
Transient infantile liver failure	N/A	N/A	N/A	N/A	N/A	N/A	N/A	N/A	N/A	N/A	N/A	N/A	N/A	N/A	N/A	N/A	N/A
Acute myocardial infarction	N/A	N/A	N/A	N/A	N/A	N/A	N/A	N/A	N/A	N/A	N/A	N/A	N/A	N/A	N/A	N/A	N/A
Ethynylestradiol hepatocellular cholestasis	N/A	N/A	N/A	N/A	N/A	N/A	N/A	N/A	N/A	N/A	N/A	N/A	N/A	N/A	N/A	N/A	N/A
Fibrosis of right ventricle	N/A	N/A	N/A	N/A	N/A	N/A	N/A	N/A	N/A	N/A	N/A	N/A	N/A	N/A	N/A	N/A	N/A
Submassive pulmonary embolism	N/A	N/A	N/A	N/A	N/A	N/A	N/A	N/A	N/A	N/A	N/A	N/A	N/A	N/A	N/A	N/A	N/A
Spontaneous coronary artery disease	N/A	N/A	N/A	N/A	N/A	N/A	N/A	N/A	N/A	N/A	N/A	N/A	N/A	N/A	N/A	N/A	N/A
Loss of glomerular cells	N/A	N/A	N/A	N/A	N/A	N/A	N/A	N/A	N/A	N/A	N/A	N/A	N/A	N/A	N/A	N/A	N/A
Intellectual developmental disorder with cardiac defects and dysmorphic facies	N/A	N/A	N/A	N/A	N/A	N/A	N/A	N/A	N/A	N/A	N/A	N/A	N/A	N/A	N/A	N/A	N/A
Atrial septal defect 7 with atrioventricular conduction defects	N/A	N/A	N/A	N/A	N/A	N/A	N/A	N/A	N/A	N/A	N/A	N/A	N/A	N/A	N/A	N/A	N/A
Familial atrial fibrillation type 14	N/A	N/A	N/A	N/A	N/A	N/A	N/A	N/A	N/A	N/A	N/A	N/A	N/A	N/A	N/A	N/A	N/A
Moderate immune complex nephritis	N/A	N/A	N/A	N/A	N/A	N/A	N/A	N/A	N/A	N/A	N/A	N/A	N/A	N/A	N/A	N/A	N/A
Timothy syndrome type 1	N/A	N/A	N/A	N/A	N/A	N/A	N/A	N/A	N/A	N/A	N/A	N/A	N/A	N/A	N/A	N/A	N/A
Drug toxicity-related nephropathy	N/A	N/A	N/A	N/A	N/A	N/A	N/A	N/A	N/A	N/A	N/A	N/A	N/A	N/A	N/A	N/A	N/A
Focal segmental glomerulosclerosis type 8	N/A	N/A	N/A	N/A	N/A	N/A	N/A	N/A	N/A	N/A	N/A	N/A	N/A	N/A	N/A	N/A	N/A
Activation of PPARA in liver cells	N/A	N/A	N/A	N/A	N/A	N/A	N/A	N/A	N/A	N/A	N/A	N/A	N/A	N/A	N/A	N/A	N/A
Familial arrhythmogenic right ventricular dysplasia type 1	N/A	N/A	N/A	N/A	N/A	N/A	N/A	N/A	N/A	N/A	N/A	N/A	N/A	N/A	N/A	N/A	N/A
Thrombosis of renal glomerulus	N/A	N/A	N/A	N/A	0	N/A	N/A	N/A	N/A	N/A	N/A	N/A	N/A	N/A	N/A	N/A	N/A
Type 1 hepatorenal syndrome	N/A	N/A	N/A	N/A	N/A	N/A	N/A	N/A	N/A	N/A	N/A	N/A	N/A	N/A	N/A	N/A	N/A
Chronic autoimmune hepatitis	N/A	N/A	N/A	N/A	N/A	N/A	N/A	N/A	N/A	N/A	N/A	N/A	N/A	N/A	N/A	N/A	N/A
Lymphocytic myocarditis	N/A	N/A	N/A	N/A	N/A	N/A	N/A	N/A	N/A	N/A	N/A	N/A	N/A	N/A	N/A	N/A	N/A
Effacement of pedicels	N/A	N/A	N/A	N/A	N/A	N/A	N/A	N/A	N/A	N/A	N/A	N/A	N/A	N/A	N/A	N/A	N/A
Non-alcoholic liver cirrhosis	N/A	N/A	N/A	N/A	N/A	N/A	N/A	N/A	N/A	N/A	N/A	N/A	N/A	N/A	N/A	N/A	N/A
Postoperative atrial fibrillation	N/A	N/A	N/A	N/A	N/A	N/A	N/A	N/A	N/A	N/A	N/A	N/A	N/A	N/A	N/A	N/A	N/A
Ebstein anomaly	N/A	N/A	N/A	N/A	N/A	N/A	N/A	N/A	N/A	N/A	N/A	N/A	N/A	N/A	N/A	N/A	N/A
HIV-HCV co-infection	N/A	N/A	N/A	N/A	N/A	N/A	N/A	N/A	N/A	N/A	N/A	N/A	N/A	N/A	N/A	N/A	N/A
Chronic hepatic injury	N/A	N/A	N/A	N/A	N/A	N/A	N/A	N/A	N/A	N/A	N/A	N/A	N/A	N/A	N/A	N/A	N/A
Acute congestive heart failure	N/A	N/A	N/A	N/A	N/A	N/A	N/A	N/A	N/A	N/A	N/A	N/A	N/A	N/A	N/A	N/A	N/A
Autosomal recessive Senior-Loken syndrome 5	N/A	N/A	N/A	N/A	N/A	N/A	N/A	N/A	N/A	N/A	N/A	N/A	N/A	N/A	N/A	N/A	N/A
Adhesion of hepatocytes	N/A	N/A	N/A	N/A	N/A	N/A	N/A	N/A	N/A	N/A	N/A	N/A	N/A	N/A	N/A	N/A	N/A
Dilated cardiomyopathy type 2C	N/A	N/A	N/A	N/A	N/A	N/A	N/A	N/A	N/A	N/A	N/A	N/A	N/A	N/A	N/A	N/A	N/A
Familial isolated dilated cardiomyopathy	N/A	N/A	N/A	N/A	N/A	N/A	N/A	N/A	N/A	N/A	N/A	N/A	N/A	N/A	N/A	N/A	N/A
BCLC stage B hepatocellular carcinoma	N/A	N/A	N/A	N/A	N/A	N/A	N/A	N/A	N/A	N/A	N/A	N/A	N/A	N/A	N/A	N/A	N/A
X-linked glomerulopathy	N/A	N/A	N/A	N/A	N/A	N/A	N/A	N/A	N/A	N/A	N/A	N/A	N/A	N/A	N/A	N/A	N/A
Autosomal recessive dilated cardiomyopathy	N/A	N/A	N/A	N/A	N/A	N/A	N/A	N/A	N/A	N/A	N/A	N/A	N/A	N/A	N/A	N/A	N/A
Concentric hypertrophy of left ventricle	N/A	N/A	N/A	N/A	N/A	N/A	N/A	N/A	N/A	N/A	N/A	N/A	N/A	N/A	N/A	N/A	N/A
Primary pulmonary hypertension 4	N/A	N/A	N/A	N/A	N/A	N/A	N/A	N/A	N/A	N/A	N/A	N/A	N/A	N/A	N/A	N/A	N/A
End stage heart failure	N/A	N/A	N/A	N/A	N/A	N/A	N/A	N/A	N/A	N/A	N/A	N/A	N/A	N/A	N/A	N/A	N/A
Activation of PPARG in liver cells	N/A	N/A	N/A	N/A	N/A	N/A	N/A	N/A	N/A	N/A	N/A	N/A	N/A	N/A	N/A	N/A	N/A
Dilated cardiomyopathy 2a	N/A	N/A	N/A	N/A	N/A	N/A	N/A	N/A	N/A	N/A	N/A	N/A	N/A	N/A	N/A	N/A	N/A
Familial transthyretin amyloidosis	N/A	N/A	N/A	N/A	N/A	N/A	N/A	N/A	N/A	N/A	N/A	N/A	N/A	N/A	N/A	N/A	N/A
Paroxysmal familial ventricular fibrillation type 1	N/A	N/A	N/A	N/A	N/A	N/A	N/A	N/A	N/A	N/A	N/A	N/A	N/A	N/A	N/A	N/A	N/A
Dilated cardiomyopathy type 1DD	N/A	N/A	N/A	N/A	N/A	N/A	N/A	N/A	N/A	N/A	N/A	N/A	N/A	N/A	N/A	N/A	N/A
Stenosis of aortic valve	N/A	N/A	N/A	N/A	N/A	N/A	N/A	N/A	N/A	N/A	N/A	N/A	N/A	N/A	N/A	N/A	N/A
Dilated cardiomyopathy 1A	N/A	N/A	N/A	N/A	N/A	N/A	N/A	N/A	N/A	N/A	N/A	N/A	N/A	N/A	N/A	N/A	N/A
Advanced stage hepatic steatosis	N/A	N/A	N/A	N/A	N/A	N/A	N/A	N/A	N/A	N/A	N/A	N/A	N/A	N/A	N/A	N/A	N/A
Shprintzen syndrome	N/A	N/A	N/A	N/A	N/A	N/A	N/A	N/A	N/A	N/A	N/A	N/A	N/A	N/A	N/A	N/A	N/A
Grade 2 hepatocellular carcinoma	N/A	N/A	N/A	N/A	N/A	N/A	N/A	N/A	N/A	N/A	N/A	N/A	N/A	N/A	N/A	N/A	N/A
Nephronophthisis type 3	N/A	N/A	N/A	N/A	N/A	N/A	N/A	N/A	N/A	N/A	N/A	N/A	N/A	N/A	N/A	N/A	N/A
IgA nephropathy	N/A	N/A	N/A	N/A	N/A	N/A	N/A	N/A	N/A	N/A	N/A	N/A	N/A	N/A	N/A	N/A	N/A
Damage of tubulointerstitium	N/A	N/A	N/A	N/A	N/A	N/A	N/A	N/A	N/A	N/A	N/A	N/A	N/A	N/A	N/A	N/A	N/A
Transformation of kidney cells	N/A	N/A	N/A	N/A	N/A	N/A	N/A	N/A	N/A	N/A	N/A	N/A	N/A	N/A	N/A	N/A	N/A
Pulmonary hypertensive arterial disease	N/A	N/A	N/A	N/A	N/A	N/A	N/A	N/A	N/A	N/A	N/A	N/A	N/A	N/A	N/A	N/A	N/A
Dysfunction of liver	N/A	N/A	N/A	N/A	N/A	N/A	N/A	N/A	N/A	N/A	N/A	N/A	N/A	N/A	N/A	N/A	N/A
Glomerular hypertension	N/A	N/A	N/A	N/A	N/A	N/A	N/A	N/A	N/A	N/A	N/A	N/A	N/A	N/A	N/A	N/A	N/A
Secretion of bile acid	N/A	N/A	N/A	N/A	N/A	N/A	N/A	N/A	N/A	N/A	N/A	N/A	N/A	N/A	N/A	N/A	N/A
Advanced stage primary hepatocellular carcinoma	N/A	N/A	N/A	N/A	N/A	N/A	N/A	N/A	N/A	N/A	N/A	N/A	N/A	N/A	N/A	N/A	N/A
Stage IV primary biliary cirrhosis	N/A	N/A	N/A	N/A	N/A	N/A	N/A	N/A	N/A	N/A	N/A	N/A	N/A	N/A	N/A	N/A	N/A
Nonalcoholic steatohepatitis	N/A	N/A	N/A	N/A	N/A	N/A	N/A	N/A	N/A	N/A	N/A	N/A	N/A	N/A	N/A	N/A	N/A
Injury of left kidney	N/A	N/A	N/A	N/A	N/A	N/A	N/A	N/A	N/A	N/A	N/A	N/A	N/A	N/A	N/A	N/A	N/A
Damage of hepatocytes	N/A	N/A	N/A	N/A	N/A	N/A	N/A	N/A	N/A	N/A	N/A	N/A	N/A	N/A	N/A	N/A	N/A
Lidocaine-induced Brugada syndrome 1	N/A	N/A	N/A	N/A	N/A	N/A	N/A	N/A	N/A	N/A	N/A	N/A	N/A	N/A	N/A	N/A	N/A
Inflammatory injury of liver	N/A	N/A	N/A	N/A	N/A	N/A	N/A	N/A	N/A	N/A	N/A	N/A	N/A	N/A	N/A	N/A	N/A
Delay in initiation of formation of liver tumor	N/A	N/A	N/A	N/A	N/A	N/A	N/A	N/A	N/A	N/A	N/A	N/A	N/A	N/A	N/A	N/A	N/A
Necrotizing glomerulonephritis	N/A	N/A	N/A	N/A	N/A	N/A	N/A	N/A	N/A	N/A	N/A	N/A	N/A	N/A	N/A	N/A	N/A
Fusion of pedicels	N/A	N/A	N/A	N/A	N/A	N/A	N/A	N/A	N/A	N/A	N/A	N/A	N/A	N/A	N/A	N/A	N/A
Autosomal recessive Alport syndrome	N/A	N/A	N/A	N/A	N/A	N/A	N/A	N/A	N/A	N/A	N/A	N/A	N/A	N/A	N/A	N/A	N/A
Brugada syndrome type 1	N/A	N/A	N/A	N/A	N/A	N/A	N/A	N/A	N/A	N/A	N/A	N/A	N/A	N/A	N/A	N/A	N/A
Advanced chronic heart failure	N/A	N/A	N/A	N/A	N/A	N/A	N/A	N/A	N/A	N/A	N/A	N/A	N/A	N/A	N/A	N/A	N/A
Ischemia/reperfusion-induced acute kidney injury	N/A	N/A	N/A	N/A	N/A	N/A	N/A	N/A	N/A	N/A	N/A	N/A	N/A	N/A	N/A	N/A	N/A
Severe ventricular arrhythmia	N/A	N/A	N/A	N/A	N/A	N/A	N/A	N/A	N/A	N/A	N/A	N/A	N/A	N/A	N/A	N/A	N/A
Inflammatory cardiomyopathy	N/A	N/A	N/A	N/A	N/A	N/A	N/A	N/A	N/A	N/A	N/A	N/A	N/A	N/A	N/A	N/A	N/A
Long-QT syndrome 10	N/A	N/A	N/A	N/A	N/A	N/A	N/A	N/A	N/A	N/A	N/A	N/A	N/A	N/A	N/A	N/A	N/A
Primary dilated cardiomyopathy	N/A	N/A	N/A	N/A	N/A	N/A	N/A	N/A	N/A	N/A	N/A	N/A	N/A	N/A	N/A	N/A	N/A
Severe experimental autoimmune myocarditis	N/A	N/A	N/A	N/A	N/A	N/A	N/A	N/A	N/A	N/A	N/A	N/A	N/A	N/A	N/A	N/A	N/A
Hepatitis B surface antigen-negative hepatitis C virus negative hepatocellular carcinoma	N/A	N/A	N/A	N/A	N/A	N/A	N/A	N/A	N/A	N/A	N/A	N/A	N/A	N/A	N/A	N/A	N/A
Arrhythmogenic right ventricular dysplasia familial 9	N/A	N/A	N/A	N/A	N/A	N/A	N/A	N/A	N/A	N/A	N/A	N/A	N/A	N/A	N/A	N/A	N/A
Atrial septal defect type 2	N/A	N/A	N/A	N/A	N/A	N/A	N/A	N/A	N/A	N/A	N/A	N/A	N/A	N/A	N/A	N/A	N/A
Decreased Levels of Potassium	N/A	N/A	N/A	N/A	N/A	N/A	N/A	N/A	N/A	N/A	N/A	N/A	N/A	N/A	N/A	N/A	N/A
Dilated cardiomyopathy 1p	N/A	N/A	N/A	N/A	N/A	N/A	N/A	N/A	N/A	N/A	N/A	N/A	N/A	N/A	N/A	N/A	N/A
Increased activation of ALT	N/A	N/A	N/A	N/A	N/A	N/A	N/A	N/A	N/A	N/A	N/A	N/A	N/A	N/A	N/A	N/A	N/A
Familial arrhythmogenic right ventricular dysplasia type 14	N/A	N/A	N/A	N/A	N/A	N/A	N/A	N/A	N/A	N/A	N/A	N/A	N/A	N/A	N/A	N/A	N/A
Cardiac valvular form autosomal recessive Ehlers-Danlos syndrome	N/A	N/A	N/A	N/A	N/A	N/A	N/A	N/A	N/A	N/A	N/A	N/A	N/A	N/A	N/A	N/A	N/A
Acute-on-chronic liver failure	N/A	N/A	N/A	N/A	N/A	N/A	N/A	N/A	N/A	N/A	N/A	N/A	N/A	N/A	N/A	N/A	N/A
Hepatorenal syndrome	N/A	N/A	N/A	N/A	N/A	N/A	N/A	N/A	N/A	N/A	N/A	N/A	N/A	N/A	N/A	N/A	N/A
Familial left ventricular noncompaction	N/A	N/A	N/A	N/A	N/A	N/A	N/A	N/A	N/A	N/A	N/A	N/A	N/A	N/A	N/A	N/A	N/A
Atrioventricular septal defect type 4	N/A	N/A	N/A	N/A	N/A	N/A	N/A	N/A	N/A	N/A	N/A	N/A	N/A	N/A	N/A	N/A	N/A
Hypoplastic left heart syndrome type 2	N/A	N/A	N/A	N/A	N/A	N/A	N/A	N/A	N/A	N/A	N/A	N/A	N/A	N/A	N/A	N/A	N/A
Cirrhosis of liver	N/A	N/A	N/A	N/A	N/A	N/A	N/A	N/A	N/A	N/A	N/A	N/A	N/A	N/A	N/A	N/A	N/A
Cardiomyopathy of left ventricle	N/A	N/A	N/A	N/A	N/A	N/A	N/A	N/A	N/A	N/A	N/A	N/A	N/A	N/A	N/A	N/A	N/A
Early stage myocardial infarction	N/A	N/A	N/A	N/A	N/A	N/A	N/A	N/A	N/A	N/A	N/A	N/A	N/A	N/A	N/A	N/A	N/A
Acute myocarditis	N/A	N/A	N/A	N/A	N/A	N/A	N/A	N/A	N/A	N/A	N/A	N/A	N/A	N/A	N/A	N/A	N/A
Catecholaminergic polymorphic ventricular tachycardia type 1	N/A	N/A	N/A	N/A	N/A	N/A	N/A	N/A	N/A	N/A	N/A	N/A	N/A	N/A	N/A	N/A	N/A
Non-well differentiated fetal hepatoblastoma	N/A	N/A	N/A	N/A	N/A	N/A	N/A	N/A	N/A	N/A	N/A	N/A	N/A	N/A	N/A	N/A	N/A
Sick sinus syndrome 2 with cardiac noncompaction	N/A	N/A	N/A	N/A	N/A	N/A	N/A	N/A	N/A	N/A	N/A	N/A	N/A	N/A	N/A	N/A	N/A
Secretion of taurocholic acid	N/A	N/A	N/A	N/A	N/A	N/A	N/A	N/A	N/A	N/A	N/A	N/A	N/A	N/A	N/A	N/A	N/A
Chronic hepatitis C	N/A	N/A	N/A	N/A	N/A	N/A	N/A	N/A	N/A	N/A	N/A	N/A	N/A	N/A	N/A	N/A	N/A
Primary biliary cirrhosis	N/A	N/A	N/A	N/A	N/A	N/A	N/A	N/A	N/A	N/A	N/A	N/A	N/A	N/A	N/A	N/A	N/A
Alport syndrome	N/A	N/A	N/A	N/A	N/A	N/A	N/A	N/A	N/A	N/A	N/A	N/A	N/A	N/A	N/A	N/A	N/A
Goodpasture syndrome	N/A	N/A	N/A	N/A	N/A	N/A	N/A	N/A	N/A	N/A	N/A	N/A	N/A	N/A	N/A	N/A	N/A
Nephrotic syndrome type 9	N/A	N/A	N/A	N/A	N/A	N/A	N/A	N/A	N/A	N/A	N/A	N/A	N/A	N/A	N/A	N/A	N/A
Rupture of heart	N/A	N/A	N/A	N/A	N/A	N/A	N/A	N/A	N/A	N/A	N/A	N/A	N/A	N/A	N/A	N/A	N/A
Dilated cardiomyopathy type 2D	N/A	N/A	N/A	N/A	N/A	N/A	N/A	N/A	N/A	N/A	N/A	N/A	N/A	N/A	N/A	N/A	N/A
Alcoholic fatty liver disease	N/A	N/A	N/A	N/A	N/A	N/A	N/A	N/A	N/A	N/A	N/A	N/A	N/A	N/A	N/A	N/A	N/A
Familial glomerulopathy	N/A	N/A	N/A	N/A	N/A	N/A	N/A	N/A	N/A	N/A	N/A	N/A	N/A	N/A	N/A	N/A	N/A
Cell death of proximal tubule cells	N/A	N/A	N/A	N/A	N/A	N/A	N/A	N/A	N/A	N/A	N/A	N/A	N/A	N/A	N/A	N/A	N/A
Atrial septal defect 7 without atrioventricular conduction defects	N/A	N/A	N/A	N/A	N/A	N/A	N/A	N/A	N/A	N/A	N/A	N/A	N/A	N/A	N/A	N/A	N/A
Dysplasia of kidney	N/A	N/A	N/A	N/A	N/A	N/A	N/A	N/A	N/A	N/A	N/A	N/A	N/A	N/A	N/A	N/A	N/A
Permanent atrial fibrillation	N/A	N/A	N/A	N/A	N/A	N/A	N/A	N/A	N/A	N/A	N/A	N/A	N/A	N/A	N/A	N/A	N/A
Systemic lupus erythematosus nephritis	N/A	N/A	N/A	N/A	N/A	N/A	N/A	N/A	N/A	N/A	N/A	N/A	N/A	N/A	N/A	N/A	N/A
COACH syndrome type 2	N/A	N/A	N/A	N/A	N/A	N/A	N/A	N/A	N/A	N/A	N/A	N/A	N/A	N/A	N/A	N/A	N/A
Proliferation of podocytes	N/A	N/A	N/A	N/A	N/A	N/A	N/A	N/A	N/A	N/A	N/A	N/A	N/A	N/A	N/A	N/A	N/A
Neonatal jaundice	N/A	N/A	N/A	N/A	N/A	N/A	N/A	N/A	N/A	N/A	N/A	N/A	N/A	N/A	N/A	N/A	N/A
Acyanotic congenital heart disease	N/A	N/A	N/A	N/A	N/A	N/A	N/A	N/A	N/A	N/A	N/A	N/A	N/A	N/A	N/A	N/A	N/A
Ventricular fibrillation	N/A	N/A	N/A	N/A	N/A	N/A	N/A	N/A	N/A	N/A	N/A	N/A	N/A	N/A	N/A	N/A	N/A
Rheumatic carditis	N/A	N/A	N/A	N/A	N/A	N/A	N/A	N/A	N/A	N/A	N/A	N/A	N/A	N/A	N/A	N/A	N/A
Catecholaminergic polymorphic ventricular tachycardia type 2	N/A	N/A	N/A	N/A	N/A	N/A	N/A	N/A	N/A	N/A	N/A	N/A	N/A	N/A	N/A	N/A	N/A
Left ventricular thrombosis	N/A	N/A	N/A	N/A	N/A	N/A	N/A	N/A	N/A	N/A	N/A	N/A	N/A	N/A	N/A	N/A	N/A
Atrioventricular reciprocating tachycardia	N/A	N/A	N/A	N/A	N/A	N/A	N/A	N/A	N/A	N/A	N/A	N/A	N/A	N/A	N/A	N/A	N/A
ANKRD1-related dilated cardiomyopathy	N/A	N/A	N/A	N/A	N/A	N/A	N/A	N/A	N/A	N/A	N/A	N/A	N/A	N/A	N/A	N/A	N/A
Brugada syndrome type 5	N/A	N/A	N/A	N/A	N/A	N/A	N/A	N/A	N/A	N/A	N/A	N/A	N/A	N/A	N/A	N/A	N/A
Bradyasystolic cardiac arrest	N/A	N/A	N/A	N/A	N/A	N/A	N/A	N/A	N/A	N/A	N/A	N/A	N/A	N/A	N/A	N/A	N/A
Polycystic liver and kidney disease	N/A	N/A	N/A	N/A	N/A	N/A	N/A	N/A	N/A	N/A	N/A	N/A	N/A	N/A	N/A	N/A	N/A
Child-Pugh class B advanced hepatocellular carcinoma	N/A	N/A	N/A	N/A	N/A	N/A	N/A	N/A	N/A	N/A	N/A	N/A	N/A	N/A	N/A	N/A	N/A
Long QT syndrome 2	N/A	N/A	N/A	N/A	N/A	N/A	N/A	N/A	N/A	N/A	N/A	N/A	N/A	N/A	N/A	N/A	N/A
Abdominal aortic constriction-induced cardiac hypertrophy	N/A	N/A	N/A	N/A	N/A	N/A	N/A	N/A	N/A	N/A	N/A	N/A	N/A	N/A	N/A	N/A	N/A
Lupus nephritis WHO class III/IV	N/A	N/A	N/A	N/A	N/A	N/A	N/A	N/A	N/A	N/A	N/A	N/A	N/A	N/A	N/A	N/A	N/A
Acute pulmonary embolism	N/A	N/A	N/A	N/A	N/A	N/A	N/A	N/A	N/A	N/A	N/A	N/A	N/A	N/A	N/A	N/A	N/A
Apoptosis of oval cells	N/A	N/A	N/A	N/A	N/A	N/A	N/A	N/A	N/A	N/A	N/A	N/A	N/A	N/A	N/A	N/A	N/A
Acute phase crescentic glomerulonephritis	N/A	N/A	N/A	N/A	N/A	N/A	N/A	N/A	N/A	N/A	N/A	N/A	N/A	N/A	N/A	N/A	N/A
Familial juvenile gout	N/A	N/A	N/A	N/A	N/A	N/A	N/A	N/A	N/A	N/A	N/A	N/A	N/A	N/A	N/A	N/A	N/A
Brugada syndrome type 3	N/A	N/A	N/A	N/A	N/A	N/A	N/A	N/A	N/A	N/A	N/A	N/A	N/A	N/A	N/A	N/A	N/A
Spontaneous coronary artery dissection	N/A	N/A	N/A	N/A	N/A	N/A	N/A	N/A	N/A	N/A	N/A	N/A	N/A	N/A	N/A	N/A	N/A
Chronic coronary artery disease	N/A	N/A	N/A	N/A	N/A	N/A	N/A	N/A	N/A	N/A	N/A	N/A	N/A	N/A	N/A	N/A	N/A
New York Heart Association class III heart failure	N/A	N/A	N/A	N/A	N/A	N/A	N/A	N/A	N/A	N/A	N/A	N/A	N/A	N/A	N/A	N/A	N/A
Formation of peroxisome membrane	N/A	N/A	N/A	N/A	N/A	N/A	N/A	N/A	N/A	N/A	N/A	N/A	N/A	N/A	N/A	N/A	N/A
Symptomatic stage atrial fibrillation	N/A	N/A	N/A	N/A	N/A	N/A	N/A	N/A	N/A	N/A	N/A	N/A	N/A	N/A	N/A	N/A	N/A
Expansion of mesangial cells	N/A	N/A	N/A	N/A	N/A	N/A	N/A	N/A	N/A	N/A	N/A	N/A	N/A	N/A	N/A	N/A	N/A
Alcoholic steatohepatitis	N/A	N/A	N/A	N/A	N/A	N/A	N/A	N/A	N/A	N/A	N/A	N/A	N/A	N/A	N/A	N/A	N/A
Paroxysmal atrial flutter	N/A	N/A	N/A	N/A	N/A	N/A	N/A	N/A	N/A	N/A	N/A	N/A	N/A	N/A	N/A	N/A	N/A
Asymptomatic stage left ventricular dysfunction	N/A	N/A	N/A	N/A	N/A	N/A	N/A	N/A	N/A	N/A	N/A	N/A	N/A	N/A	N/A	N/A	N/A
Recurrent hepatocellular carcinoma	N/A	N/A	N/A	N/A	N/A	N/A	N/A	N/A	N/A	N/A	N/A	N/A	N/A	N/A	N/A	N/A	N/A
Hepatic bridging fibrosis	N/A	N/A	N/A	N/A	N/A	N/A	N/A	N/A	N/A	N/A	N/A	N/A	N/A	N/A	N/A	N/A	N/A
Size of hepatocellular carcinoma	N/A	N/A	N/A	N/A	N/A	N/A	N/A	N/A	N/A	N/A	N/A	N/A	N/A	N/A	N/A	N/A	N/A
Galloway-Mowat syndrome 3	N/A	N/A	N/A	N/A	N/A	N/A	N/A	N/A	N/A	N/A	N/A	N/A	N/A	N/A	N/A	N/A	N/A
Symptomatic stage iodine-refractory liver metastasis	N/A	N/A	N/A	N/A	N/A	N/A	N/A	N/A	N/A	N/A	N/A	N/A	N/A	N/A	N/A	N/A	N/A
Allogeneic kidney transplant rejection	N/A	N/A	N/A	N/A	N/A	N/A	N/A	N/A	N/A	N/A	N/A	N/A	N/A	N/A	N/A	N/A	N/A
Visceromegaly of kidney	N/A	N/A	N/A	N/A	N/A	N/A	N/A	N/A	N/A	N/A	N/A	N/A	N/A	N/A	N/A	N/A	N/A
Left ventricular noncompaction type 4	N/A	N/A	N/A	N/A	N/A	N/A	N/A	N/A	N/A	N/A	N/A	N/A	N/A	N/A	N/A	N/A	N/A
Symptomatic toxin induced pulmonary arterial hypertension	N/A	N/A	N/A	N/A	N/A	N/A	N/A	N/A	N/A	N/A	N/A	N/A	N/A	N/A	N/A	N/A	N/A
Nephronophthisis with extrarenal manifestations	N/A	N/A	N/A	N/A	N/A	N/A	N/A	N/A	N/A	N/A	N/A	N/A	N/A	N/A	N/A	N/A	N/A
Andersen syndrome	N/A	N/A	N/A	N/A	N/A	N/A	N/A	N/A	N/A	N/A	N/A	N/A	N/A	N/A	N/A	N/A	N/A
Heart and brain malformation syndrome	N/A	N/A	N/A	N/A	N/A	N/A	N/A	N/A	N/A	N/A	N/A	N/A	N/A	N/A	N/A	N/A	N/A
Recurrent ventricular fibrillation	N/A	N/A	N/A	N/A	N/A	N/A	N/A	N/A	N/A	N/A	N/A	N/A	N/A	N/A	N/A	N/A	N/A
Susceptibility to acquired long QT syndrome type 3	N/A	N/A	N/A	N/A	N/A	N/A	N/A	N/A	N/A	N/A	N/A	N/A	N/A	N/A	N/A	N/A	N/A
Quantity of apoptotic cardiomyocytes	N/A	N/A	N/A	N/A	N/A	N/A	N/A	N/A	N/A	N/A	N/A	N/A	N/A	N/A	N/A	N/A	N/A
Transformation of tubular cells	N/A	N/A	N/A	N/A	N/A	N/A	N/A	N/A	N/A	N/A	N/A	N/A	N/A	N/A	N/A	N/A	N/A
Injury of cardiomyocytes	N/A	N/A	N/A	N/A	N/A	N/A	N/A	N/A	N/A	N/A	N/A	N/A	N/A	N/A	N/A	N/A	N/A
Idiopathic nephrosis	N/A	N/A	N/A	N/A	N/A	N/A	N/A	N/A	N/A	N/A	N/A	N/A	N/A	N/A	N/A	N/A	N/A
Generation of reactive oxygen species in liver	N/A	N/A	N/A	N/A	N/A	N/A	N/A	N/A	N/A	N/A	N/A	N/A	N/A	N/A	N/A	N/A	N/A
Dilated cardiomyopathy 1z	N/A	N/A	N/A	N/A	N/A	N/A	N/A	N/A	N/A	N/A	N/A	N/A	N/A	N/A	N/A	N/A	N/A
Stenosis of mitral valve	N/A	N/A	N/A	N/A	N/A	N/A	N/A	N/A	N/A	N/A	N/A	N/A	N/A	N/A	N/A	N/A	N/A
Pressure overload hypertrophy	N/A	N/A	N/A	N/A	N/A	N/A	N/A	N/A	N/A	N/A	N/A	N/A	N/A	N/A	N/A	N/A	N/A
Recurrent tachyarrhythmia	N/A	N/A	N/A	N/A	N/A	N/A	N/A	N/A	N/A	N/A	N/A	N/A	N/A	N/A	N/A	N/A	N/A
Idiopathic membranous nephropathy	N/A	N/A	N/A	N/A	N/A	N/A	N/A	N/A	N/A	N/A	N/A	N/A	N/A	N/A	N/A	N/A	N/A
Sick sinus syndrome type 3	N/A	N/A	N/A	N/A	N/A	N/A	N/A	N/A	N/A	N/A	N/A	N/A	N/A	N/A	N/A	N/A	N/A
Asymptomatic stage cardiotoxicity	N/A	N/A	N/A	N/A	N/A	N/A	N/A	N/A	N/A	N/A	N/A	N/A	N/A	N/A	N/A	N/A	N/A
Recurrent myocardial infarction	N/A	N/A	N/A	N/A	N/A	N/A	N/A	N/A	N/A	N/A	N/A	N/A	N/A	N/A	N/A	N/A	N/A
Rupture of myocardium	N/A	N/A	N/A	N/A	N/A	N/A	N/A	N/A	N/A	N/A	N/A	N/A	N/A	N/A	N/A	N/A	N/A
Autosomal dominant coronary artery disease type 1	N/A	N/A	N/A	N/A	N/A	N/A	N/A	N/A	N/A	N/A	N/A	N/A	N/A	N/A	N/A	N/A	N/A
Membranoproliferative glomerulonephritis	N/A	N/A	N/A	N/A	N/A	N/A	N/A	N/A	N/A	N/A	N/A	N/A	N/A	N/A	N/A	N/A	N/A
Hepatitis C virus-related hepatocellular carcinoma	N/A	N/A	N/A	N/A	N/A	N/A	N/A	N/A	N/A	N/A	N/A	N/A	N/A	N/A	N/A	N/A	N/A
Atrial flutter	N/A	N/A	N/A	N/A	N/A	N/A	N/A	N/A	N/A	N/A	N/A	N/A	N/A	N/A	N/A	N/A	N/A
Recurrent IgA nephropathy	N/A	N/A	N/A	N/A	N/A	N/A	N/A	N/A	N/A	N/A	N/A	N/A	N/A	N/A	N/A	N/A	N/A
Catecholaminergic polymorphic ventricular tachycardia or long QT syndrome	N/A	N/A	N/A	N/A	N/A	N/A	N/A	N/A	N/A	N/A	N/A	N/A	N/A	N/A	N/A	N/A	N/A
Ischiocoxopodopatellar syndrome with pulmonary arterial hypertension	N/A	N/A	N/A	N/A	N/A	N/A	N/A	N/A	N/A	N/A	N/A	N/A	N/A	N/A	N/A	N/A	N/A
Cryptogenic cirrhosis	N/A	N/A	N/A	N/A	N/A	N/A	N/A	N/A	N/A	N/A	N/A	N/A	N/A	N/A	N/A	N/A	N/A
Syndromic arrhythmia	N/A	N/A	N/A	N/A	N/A	N/A	N/A	N/A	N/A	N/A	N/A	N/A	N/A	N/A	N/A	N/A	N/A
Recurrent metabolic encephalomyopathic crises with rhabdomyolysis, cardiac arrhythmias, and neurodegeneration	N/A	N/A	N/A	N/A	N/A	N/A	N/A	N/A	N/A	N/A	N/A	N/A	N/A	N/A	N/A	N/A	N/A
Liver metastasis of melanoma cell lines	N/A	N/A	N/A	N/A	N/A	N/A	N/A	N/A	N/A	N/A	N/A	N/A	N/A	N/A	N/A	N/A	N/A
Sustained ventricular tachycardia	N/A	N/A	N/A	N/A	N/A	N/A	N/A	N/A	N/A	N/A	N/A	N/A	N/A	N/A	N/A	N/A	N/A
Medial coronary sclerosis of infancy	N/A	N/A	N/A	N/A	N/A	N/A	N/A	N/A	N/A	N/A	N/A	N/A	N/A	N/A	N/A	N/A	N/A
Regeneration of cardiac muscle tissue	N/A	N/A	N/A	N/A	N/A	N/A	N/A	N/A	N/A	N/A	N/A	N/A	N/A	N/A	N/A	N/A	N/A
Tetralogy of Fallot	N/A	N/A	N/A	N/A	N/A	N/A	N/A	N/A	N/A	N/A	N/A	N/A	N/A	N/A	N/A	N/A	N/A
Focal glomerulonephritis	N/A	N/A	N/A	N/A	N/A	N/A	N/A	N/A	N/A	N/A	N/A	N/A	N/A	N/A	N/A	N/A	N/A
Brugada syndrome	N/A	N/A	N/A	N/A	N/A	N/A	N/A	N/A	N/A	N/A	N/A	N/A	N/A	N/A	N/A	N/A	N/A
Patent ductus arteriosus 3	N/A	N/A	N/A	N/A	N/A	N/A	N/A	N/A	N/A	N/A	N/A	N/A	N/A	N/A	N/A	N/A	N/A
Dilated cardiomyopathy type 1CC	N/A	N/A	N/A	N/A	N/A	N/A	N/A	N/A	N/A	N/A	N/A	N/A	N/A	N/A	N/A	N/A	N/A
Nonalcoholic fatty liver disease-related cirrhosis	N/A	N/A	N/A	N/A	N/A	N/A	N/A	N/A	N/A	N/A	N/A	N/A	N/A	N/A	N/A	N/A	N/A
Early-onset premature coronary artery disease	N/A	N/A	N/A	N/A	N/A	N/A	N/A	N/A	N/A	N/A	N/A	N/A	N/A	N/A	N/A	N/A	N/A
ST-elevation myocardial infarction	N/A	N/A	N/A	N/A	N/A	N/A	N/A	N/A	N/A	N/A	N/A	N/A	N/A	N/A	N/A	N/A	N/A
Primary IgA nephropathy	N/A	N/A	N/A	N/A	N/A	N/A	N/A	N/A	N/A	N/A	N/A	N/A	N/A	N/A	N/A	N/A	N/A
Locally advanced hepatocellular carcinoma	N/A	N/A	N/A	N/A	N/A	N/A	N/A	N/A	N/A	N/A	N/A	N/A	N/A	N/A	N/A	N/A	N/A
Dilated cardiomyopathy 1m	N/A	N/A	N/A	N/A	N/A	N/A	N/A	N/A	N/A	N/A	N/A	N/A	N/A	N/A	N/A	N/A	N/A
Dysfunction of myocardium	N/A	N/A	N/A	N/A	N/A	N/A	N/A	N/A	N/A	N/A	N/A	N/A	N/A	N/A	N/A	N/A	N/A
Vertebral, cardiac, renal and limb defect syndrome	N/A	N/A	N/A	N/A	N/A	N/A	N/A	N/A	N/A	N/A	N/A	N/A	N/A	N/A	N/A	N/A	N/A
Cancer of hepatocytes	N/A	N/A	N/A	N/A	N/A	N/A	N/A	N/A	N/A	N/A	N/A	N/A	N/A	N/A	N/A	N/A	N/A
Hypoplasia of right heart	N/A	N/A	N/A	N/A	N/A	N/A	N/A	N/A	N/A	N/A	N/A	N/A	N/A	N/A	N/A	N/A	N/A
Calcific aortic valve stenosis	N/A	N/A	N/A	N/A	N/A	N/A	N/A	N/A	N/A	N/A	N/A	N/A	N/A	N/A	N/A	N/A	N/A
Nephrotic syndrome type 6	N/A	N/A	N/A	N/A	N/A	N/A	N/A	N/A	N/A	N/A	N/A	N/A	N/A	N/A	N/A	N/A	N/A
Paroxysmal atrial fibrillation	N/A	N/A	N/A	N/A	N/A	N/A	N/A	N/A	N/A	N/A	N/A	N/A	N/A	N/A	N/A	N/A	N/A
Proliferation of peroxisomes in liver	N/A	N/A	N/A	N/A	N/A	N/A	N/A	N/A	N/A	N/A	N/A	N/A	N/A	N/A	N/A	N/A	N/A
Type II Alport syndrome	N/A	N/A	N/A	N/A	N/A	N/A	N/A	N/A	N/A	N/A	N/A	N/A	N/A	N/A	N/A	N/A	N/A
Non-obstructive coronary artery disease	N/A	N/A	N/A	N/A	N/A	N/A	N/A	N/A	N/A	N/A	N/A	N/A	N/A	N/A	N/A	N/A	N/A
Hepatitis D virus-related liver cirrhosis	N/A	N/A	N/A	N/A	N/A	N/A	N/A	N/A	N/A	N/A	N/A	N/A	N/A	N/A	N/A	N/A	N/A
COACH syndrome	N/A	N/A	N/A	N/A	N/A	N/A	N/A	N/A	N/A	N/A	N/A	N/A	N/A	N/A	N/A	N/A	N/A
Wolff Parkinson White syndrome with hypertrophic cardiomyopathy	N/A	N/A	N/A	N/A	N/A	N/A	N/A	N/A	N/A	N/A	N/A	N/A	N/A	N/A	N/A	N/A	N/A
Short-QT syndrome 3	N/A	N/A	N/A	N/A	N/A	N/A	N/A	N/A	N/A	N/A	N/A	N/A	N/A	N/A	N/A	N/A	N/A
Ferroptosis of tubular cells	N/A	N/A	N/A	N/A	N/A	N/A	N/A	N/A	N/A	N/A	N/A	N/A	N/A	N/A	N/A	N/A	N/A
Sick sinus syndrome	N/A	N/A	N/A	N/A	N/A	N/A	N/A	N/A	N/A	N/A	N/A	N/A	N/A	N/A	N/A	N/A	N/A
Remodeling of left ventricle	N/A	N/A	N/A	N/A	N/A	N/A	N/A	N/A	N/A	N/A	N/A	N/A	N/A	N/A	N/A	N/A	N/A
Hypertrophy of cardiac anterior wall	N/A	N/A	N/A	N/A	N/A	N/A	N/A	N/A	N/A	N/A	N/A	N/A	N/A	N/A	N/A	N/A	N/A
Progressive familial intrahepatic cholestasis type 11	N/A	N/A	N/A	N/A	N/A	N/A	N/A	N/A	N/A	N/A	N/A	N/A	N/A	N/A	N/A	N/A	N/A
Inflammation of renal glomerulus	N/A	N/A	N/A	N/A	N/A	N/A	N/A	N/A	N/A	N/A	N/A	N/A	N/A	N/A	N/A	N/A	N/A
Dilated cardiomyopathy type 1EE	N/A	N/A	N/A	N/A	N/A	N/A	N/A	N/A	N/A	N/A	N/A	N/A	N/A	N/A	N/A	N/A	N/A
Familial atrial fibrillation type 10	N/A	N/A	N/A	N/A	N/A	N/A	N/A	N/A	N/A	N/A	N/A	N/A	N/A	N/A	N/A	N/A	N/A
Hypertrophy of ventricular septum	N/A	N/A	N/A	N/A	N/A	N/A	N/A	N/A	N/A	N/A	N/A	N/A	N/A	N/A	N/A	N/A	N/A
Proliferation of adventitial fibroblasts	N/A	N/A	N/A	N/A	N/A	N/A	N/A	N/A	N/A	N/A	N/A	N/A	N/A	N/A	N/A	N/A	N/A
Proliferation of cardiac progenitor cells	N/A	N/A	N/A	N/A	N/A	N/A	N/A	N/A	N/A	N/A	N/A	N/A	N/A	N/A	N/A	N/A	N/A
Cytostasis of kidney cell lines	N/A	N/A	N/A	N/A	N/A	N/A	N/A	N/A	N/A	N/A	N/A	N/A	N/A	N/A	N/A	N/A	N/A
Sporadic ventricular septal defect	N/A	N/A	N/A	N/A	N/A	N/A	N/A	N/A	N/A	N/A	N/A	N/A	N/A	N/A	N/A	N/A	N/A
Development of glomerular cyst	N/A	N/A	N/A	N/A	N/A	N/A	N/A	N/A	N/A	N/A	N/A	N/A	N/A	N/A	N/A	N/A	N/A
Bicuspid aortic valve and thoracic aortic aneurysm	N/A	N/A	N/A	N/A	N/A	N/A	N/A	N/A	N/A	N/A	N/A	N/A	N/A	N/A	N/A	N/A	N/A
Degeneration of nephron	N/A	N/A	N/A	N/A	N/A	N/A	N/A	N/A	N/A	N/A	N/A	N/A	N/A	N/A	N/A	N/A	N/A
Formation of liver cholangiocarcinoma	N/A	N/A	N/A	N/A	N/A	N/A	N/A	N/A	N/A	N/A	N/A	N/A	N/A	N/A	N/A	N/A	N/A
Semidominant Alport syndrome	N/A	N/A	N/A	N/A	N/A	N/A	N/A	N/A	N/A	N/A	N/A	N/A	N/A	N/A	N/A	N/A	N/A
Atrioventricular nodal reentry tachycardia	N/A	N/A	N/A	N/A	N/A	N/A	N/A	N/A	N/A	N/A	N/A	N/A	N/A	N/A	N/A	N/A	N/A
Agenesis of corpus callosum, cardiac, ocular, and genital syndrome	N/A	N/A	N/A	N/A	N/A	N/A	N/A	N/A	N/A	N/A	N/A	N/A	N/A	N/A	N/A	N/A	N/A
Biliary cirrhosis	N/A	N/A	N/A	N/A	N/A	N/A	N/A	N/A	N/A	N/A	N/A	N/A	N/A	N/A	N/A	N/A	N/A
Ischemic acute kidney injury	N/A	N/A	N/A	N/A	N/A	N/A	N/A	N/A	N/A	N/A	N/A	N/A	N/A	N/A	N/A	N/A	N/A
Cell death of heart tissue	N/A	N/A	N/A	N/A	N/A	N/A	N/A	N/A	N/A	N/A	N/A	N/A	N/A	N/A	N/A	N/A	N/A
Noncompensatory sinus tachycardia	N/A	N/A	N/A	N/A	N/A	N/A	N/A	N/A	N/A	N/A	N/A	N/A	N/A	N/A	N/A	N/A	N/A
Autosomal recessive Alport syndrome type 3B	N/A	N/A	N/A	N/A	N/A	N/A	N/A	N/A	N/A	N/A	N/A	N/A	N/A	N/A	N/A	N/A	N/A
Total anomalous pulmonary venous return	N/A	N/A	N/A	N/A	N/A	N/A	N/A	N/A	N/A	N/A	N/A	N/A	N/A	N/A	N/A	N/A	N/A
Intrahepatic cholestasis	N/A	N/A	N/A	N/A	N/A	N/A	N/A	N/A	N/A	N/A	N/A	N/A	N/A	N/A	N/A	N/A	N/A
Advanced renal failure	N/A	N/A	N/A	N/A	N/A	N/A	N/A	N/A	N/A	N/A	N/A	N/A	N/A	N/A	N/A	N/A	N/A
C3 glomerulopathy	N/A	N/A	N/A	N/A	N/A	N/A	N/A	N/A	N/A	N/A	N/A	N/A	N/A	N/A	N/A	N/A	N/A
Inherited primary arrhythmia syndrome	N/A	N/A	N/A	N/A	N/A	N/A	N/A	N/A	N/A	N/A	N/A	N/A	N/A	N/A	N/A	N/A	N/A
Severely symptomatic disease stage atrial flutter	N/A	N/A	N/A	N/A	N/A	N/A	N/A	N/A	N/A	N/A	N/A	N/A	N/A	N/A	N/A	N/A	N/A
Refractory hemodynamically unstable ventricular tachycardia	N/A	N/A	N/A	N/A	N/A	N/A	N/A	N/A	N/A	N/A	N/A	N/A	N/A	N/A	N/A	N/A	N/A
Mild dilated cardiomyopathy	N/A	N/A	N/A	N/A	N/A	N/A	N/A	N/A	N/A	N/A	N/A	N/A	N/A	N/A	N/A	N/A	N/A
Primary glomerulonephritis	N/A	N/A	N/A	N/A	N/A	N/A	N/A	N/A	N/A	N/A	N/A	N/A	N/A	N/A	N/A	N/A	N/A
Medullary cystic kidney disease 1	N/A	N/A	N/A	N/A	N/A	N/A	N/A	N/A	N/A	N/A	N/A	N/A	N/A	N/A	N/A	N/A	N/A
Hepatotoxicity of hepatocytes	N/A	N/A	N/A	N/A	N/A	N/A	N/A	N/A	N/A	N/A	N/A	N/A	N/A	N/A	N/A	N/A	N/A
Autoimmune glomerulonephritis	N/A	N/A	N/A	N/A	N/A	N/A	N/A	N/A	N/A	N/A	N/A	N/A	N/A	N/A	N/A	N/A	N/A
Congenital cardiomyopathy	N/A	N/A	N/A	N/A	N/A	N/A	N/A	N/A	N/A	N/A	N/A	N/A	N/A	N/A	N/A	N/A	N/A

## Sheet: Sheet1
Tox Functions	Updated Proteomics-IPA format-HFD 2M AA ECMerKO vs Flox - 2025-03-07 08:18 AM	3- atherosclerosis [aorta] NA CMP_ckHSOYUqU4ic	4- atherosclerosis [aorta] NA CMP_vOcWhcD4rOLk	7- atherosclerosis [aorta] NA CMP_Rvm3t858gPeo	8- atherosclerosis [aorta] NA CMP_I3FNY2ilGPYM	21- atherosclerosis [aorta] NA CMP_CTtNehHyXKgd	20- atherosclerosis [aorta] NA CMP_GJ6Fs9Oo9osL	2- atherosclerosis [aorta] NA CMP_MToofiTDMtxi	2- atherosclerosis [aorta] NA CMP_7ym4dlpKMoKs	6- atherosclerosis [aorta] NA CMP_kplAZ21kAllP	5- atherosclerosis [aorta] NA CMP_wI600H3ALvA7	2- atherosclerosis [aorta] NA CMP_OEkcJYZWVInc	19- atherosclerosis [aorta] NA CMP_ujRjt7XjNWqY	1- atherosclerosis [aorta] NA CMP_QNA489a6316v	22- atherosclerosis [aorta] NA CMP_j13s8fMql4l4
Cell death of liver cells	-1.324	-1.052	-1.409	2.184	0.472	2.308	2.789	2.813	1.688	1.872	-0.341	0.936	-1.21	-1.537	2.016
Enlargement of left ventricle	-0.391	-0.617	-1.134	-2.786	-1.387	0.389	-2.653	-1.254	-1.067	-0.113	-1.945	-0.724	-1.956	1.134	2.433
Increased Levels of Hematocrit	-0.356	1.387	0.863	0.415	1.873	2.538	0.378	3	0.956	2.201	0.218	-1.8	0.022	2.36	3
Glomerulosclerosis	-0.945	-1.106	0.367	-0.396	-1.167	-2.031	-2.378	-0.773	-2.555	-1.677	0.681	0.169	0.578	-1.664	-1.599
Fibrosis of kidney	-1.092	-1.311	0.88	-1.698	-1.886	-1.851	-1.446	-0.074	-2.898	-1.722	0.674	-0.675	0.305	-1.521	-1.432
Enlargement of heart	0.528	0.821	-1.013	-1.961	-0.89	-0.669	-2.573	-1.734	0.212	-1.248	-0.929	1.726	-1.947	0.63	0.317
Liver tumor	1.193	1.465	2.335	1.265	-0.64	-0.738	-1.23	-0.928	-1.457	-0.737	0.33	1.845	-0.286	1.166	-1.111
Injury of kidney	-0.526	-0.396	0.722	2.737	2.032	2.623	-0.113	1.443	2.794	2.339	0.632	0.525	-0.266	-0.47	-1.246
Hypertrophy of heart	1.035	0.683	-0.453	-1.478	-0.251	-0.924	-2.508	-1.812	0.525	-0.76	-0.639	1.491	-1.516	0.428	0.583
Enlargement of heart ventricle	-1.094	0.419	-1.026	-1.571	-0.664	-0.221	-2.124	-0.02	0.817	0.528	-0.874	1.156	-1.135	1.521	2.395
Liver Damage	2.154	-0.376	0.239	1.818	1.437	0.821	0.964	1.999	0.749	0.91	-0.178	-0.703	-1.412	-0.785	-0.853
Inflammation of liver	2.068	1.661	1.703	1.056	-0.814	-0.324	-0.858	0.017	-1.06	-0.329	-1.366	1.634	-0.325	-0.462	-1.893
Ventricular hypertrophy	-0.878	0.999	0.113	-1.187	-0.342	-0.737	-1.969	0.112	1.373	0.541	-0.492	1.902	-0.754	1.177	2.395
Damage of heart	-2.975	1.006	1.675	0.498	0.64	-0.816	-0.555	-0.611	0.99	-0.788	1.437	0.449	0.647	-1.964	0.633
Liver cancer	0.977	0.674	1.012	1.265	-0.641	-0.822	-1.343	-1.075	-1.54	-0.518	1.009	1.218	0.233	1.188	-0.327
Nephritis	0.279	-0.458	0.13	-0.391	-1.389	-0.98	-0.269	-0.606	-1.916	-2.13	-0.939	2.19	-0.661	-1.767	-2.259
Fibrosis of heart	1.619	2.155	1.257	0.146	-0.084	0.783	-0.873	0.484	1.905	0.24	-0.796	0.646	-1.184	0.851	-1.525
Hepatic steatosis	2.707	-0.142	1.035	1.787	-0.236	0.328	-0.417	-0.125	-0.054	-0.059	-1.063	2.486	-1.187	-1.075	-1.571
Left ventricular dysfunction	0.021	-0.128	0.371	-2.088	-0.49	-0.707	-2.035	-1.282	-0.376	0.045	-2.012	-0.35	-1.512	1.116	0.786
Dilated cardiomyopathy	-1.136	0.106	-1.369	-1.423	-2.425	0.383	-1.756	-0.198	-0.642	-1.268	-1.064	0.78	-1.845	0.62	-0.392
Liver carcinoma	1.167	1.754	1.278	0.447	-0.525	-0.504	-1.572	-0.434	-1.009	-0.188	1.537	0.769	0.597	1.22	0.023
Necrosis of liver	-0.512	-1.228	-1.689	1.364	-0.507	0.805	1.868	1.432	-0.081	0.391	-0.481	1.718	-0.762	-2.069	0.22
Hypertrophy of cardiomyocytes	2.255	0.845	-1.269	1.261	0.655	-1.248	1.29	0.004	1.963	-0.218	1.076	0.567	0.28	1.084	0.343
Failure of kidney	-2.461	-0.994	1.383	0.946	-0.926	-0.159	-0.186	-0.476	-0.541	0.105	1.543	0.961	1.913	-0.338	-1.756
Necrosis of renal tubule	-2.209	-1.033	1.609	2.236	0.359	0.181	-0.816	1.114	0.215	-0.18	-0.64	-1.914	-1.964	0.194	N/A
Proliferation of liver cells	0.954	1.095	2.442	0.069	0.01	0.27	0.718	1.17	0.545	0.505	0.371	-0.182	2.2	0.871	0.786
Apoptosis of cardiomyocytes	1.975	0.832	0.883	-1.121	-0.882	-0.457	-0.607	-0.273	0.768	-0.528	-0.417	-0.223	-0.59	-0.083	-0.82
Fibrosis of liver	0.478	1.919	-0.682	0.565	0.021	-0.513	0.543	0.676	0.032	-0.369	-1.623	0.974	-1.34	-1.597	-0.817
Hypertrophy of cardiac muscle	2.145	0.349	-1.105	1.17	0.668	-1.059	0.423	-0.704	1.403	-0.085	0.754	0.007	-0.285	1.171	0.285
Increased Levels of Blood Urea Nitrogen	-0.447	1.091	1.633	N/A	2	N/A	N/A	2.646	2	2	N/A	-1.633	N/A	N/A	N/A
Chronic renal failure	-1.154	-0.365	1.671	N/A	-1.762	N/A	N/A	-1.671	-1.414	-1.345	0.832	0.314	1.664	-1.134	N/A
Cell death of kidney cell lines	-1.924	1.14	0.293	-0.203	-0.018	0.949	-0.285	1.562	-0.114	0.735	1.294	-1.759	0.826	-0.712	0.663
Migration of hepatic stellate cells	1.134	N/A	1.387	N/A	1.109	2.395	N/A	2.19	0.985	2.19	N/A	0.775	N/A	1.067	N/A
Liver Regeneration	N/A	N/A	0.666	N/A	1.026	2.387	N/A	1.912	2.026	2.88	0.277	0.896	0.246	-0.277	0.152
Cell proliferation of kidney cell lines	1.255	-0.804	1.163	-1.007	0.345	-0.019	-0.132	N/A	1.636	1.055	1.251	0.673	1.253	-0.914	0.816
Hepatocellular carcinoma	1.366	0.735	1.27	1	0.709	0.405	-1.091	0.026	-0.534	0.637	1.234	0.772	0.322	1.197	0.52
Increased Levels of LDH	N/A	N/A	N/A	1	2	2.349	N/A	1.172	2.219	3.086	N/A	-0.937	N/A	N/A	N/A
Cell death of cardiomyocytes	1.373	0.819	0.436	-1.07	-1.068	-0.87	-0.799	0.419	-0.055	-0.952	-0.164	0.021	-0.308	-0.554	-0.932
Interstitial fibrosis of heart	0.797	-0.378	-0.044	0.508	0.555	1.387	-0.378	-0.053	0.896	0.426	-1.378	-0.827	-1.977	0.788	-1.98
Proliferation of hepatic stellate cells	2.215	1	3	N/A	0.822	0.962	1.109	0.442	1.134	0.662	0.64	0.153	N/A	0.149	N/A
Atrial or ventricular septal defect	-1.363	-1.82	N/A	-2.15	N/A	N/A	N/A	N/A	N/A	N/A	1.596	-1.61	1.988	1.686	N/A
Proliferation of cardiomyocytes	2.158	-1.316	-1.342	1.428	1.953	0.342	N/A	0.152	0.152	0.391	-0.022	1.284	-0.022	0.44	-0.339
Atrial septal defect	-1	N/A	N/A	-1.477	-1.741	N/A	N/A	N/A	-0.849	N/A	1.455	-1.434	2	2.213	N/A
Hypertrophy of heart cells	2.18	0.845	-1.269	1.261	0.655	-1.248	1.29	-0.322	1.963	-0.218	N/A	0.566	N/A	N/A	0.343
Growth of liver cholangiocarcinoma	N/A	2.216	0.555	N/A	-1.992	-1.987	-1.131	-0.927	-1.131	-1.287	N/A	N/A	N/A	N/A	-0.808
Congestive heart failure	-0.213	-0.912	N/A	-2.198	-0.074	N/A	-2.433	N/A	N/A	N/A	-1.177	0.705	-0.529	-0.059	-1.342
Liver cholangiocarcinoma	0	2.216	0.555	N/A	-1.992	-1.987	-1.131	-0.927	-1.131	-1.287	N/A	0.152	N/A	N/A	-0.436
Proliferation of kidney cells	0.125	1.446	0.928	N/A	0.735	1.478	1	1.258	0.079	1.554	0.908	0.204	1.467	0.329	0.246
Cell death of kidney cells	-1.932	0.72	0.853	0.353	-0.046	1.045	0.173	2.412	0.501	1.178	0.395	-1.27	0.008	-0.24	0.36
Hepatic injury	0.62	-0.751	-0.612	0.566	1.281	0.977	1.078	1.117	0.666	0.784	0.255	-0.082	-1.131	-0.617	-0.095
Non-conotruncal heart defect	-2	N/A	N/A	-1.698	-1.671	N/A	N/A	N/A	N/A	N/A	1.342	-0.97	1.342	2.449	N/A
Apoptosis of kidney cells	-0.576	0.412	0.845	1.408	-0.285	1.046	1.732	1.841	0.964	1.325	0.221	-0.4	N/A	0.176	0.186
Proliferation of heart cells	2.184	-0.467	-0.644	1.1	1.964	0.707	N/A	1.026	0.243	0.808	N/A	1.182	N/A	0.27	-0.339
Cell death of renal tubule	-2.584	-0.688	N/A	1.89	0.737	0.249	N/A	1.213	0.657	-0.32	-0.994	N/A	-1.4	N/A	0.13
Proliferation of hepatocytes	-0.655	0.469	1.297	-0.012	-0.279	-0.5	N/A	0.888	-0.633	-0.129	0.038	-0.085	1.784	1.058	0.766
Ventricular dysfunction	-0.436	-0.12	0.263	-2.192	N/A	-0.655	N/A	-0.877	-0.009	0.19	-2.003	-0.533	-1.285	0.835	1.014
Liver metastasis	1.195	-2	-1.342	1.342	0.762	0.762	N/A	-0.152	N/A	0.277	N/A	0.447	0.816	1	-0.152
Myocardial infarction	0.324	1.132	1.334	0.802	0.032	-0.15	-0.842	0.816	0.852	0.152	N/A	0.393	N/A	0.885	-0.765
Macrovesicular hepatic steatosis	1.129	2.219	2.157	N/A	N/A	0.555	N/A	N/A	N/A	N/A	N/A	2	N/A	-1.982	N/A
Failure of heart	0.239	-0.786	-0.684	-0.871	0.116	0.711	-1.352	-0.164	0.186	-0.447	-0.25	0.605	0.49	-0.116	-1.273
Atrophy of kidney	-0.751	N/A	N/A	N/A	-2.604	-1.953	N/A	0.246	N/A	-1.065	0.692	N/A	N/A	-1.446	0.927
Apoptosis of kidney cell lines	-1.638	0.7	-0.532	-0.372	-0.58	-0.053	-0.92	0.872	-0.464	-0.11	0.728	-1.322	0.489	-0.144	0.552
Cell viability of kidney cell lines	-0.942	0.707	-0.711	N/A	1.17	1.109	N/A	1.844	1.34	0.83	N/A	-0.378	N/A	-0.053	0.537
Necrosis of cardiac muscle	1.028	0.967	0.592	-1.229	-1.23	N/A	-0.995	N/A	N/A	N/A	-0.335	0.021	-0.495	-0.388	-0.658
Injury of heart	-1.774	1.006	1.59	0.762	N/A	-0.996	N/A	N/A	0.808	N/A	N/A	0.102	N/A	-2.414	N/A
Increased activation of alkaline phosphatase	1.432	N/A	N/A	N/A	2.168	1.162	N/A	N/A	1.71	1.29	0.452	-0.265	0.105	-0.651	N/A
Proliferation of mesangial cells	0.526	1	0.152	-0.647	0.282	2.005	N/A	0.896	0.342	1.34	1.427	-0.196	N/A	-0.314	N/A
Development of hepatocellular carcinoma	0.803	1.065	1.728	N/A	-0.156	0.262	N/A	-1.123	-0.416	1.219	0.686	0.84	-0.317	0.243	0.059
Apoptosis of tubular cells	-1.89	N/A	1.912	N/A	-0.469	0.87	N/A	0.781	0.174	0.174	N/A	-1.964	N/A	0.254	N/A
Apoptosis of renal tubule	-2.345	0.391	N/A	1	0.046	0.447	-1	0.714	0.529	-0.429	-1.095	N/A	N/A	-0.447	N/A
Hepatomegaly	0.522	1.091	0.6	N/A	-0.594	0.225	N/A	-0.937	-0.509	-0.539	N/A	1.118	N/A	-1.969	N/A
Development of liver tumor	1.132	1.31	1.887	N/A	0.137	0.387	N/A	-0.73	N/A	N/A	-0.074	1.08	-0.87	0.459	N/A
Perimembranous ventricular septal defect	N/A	N/A	N/A	N/A	-2.236	N/A	N/A	N/A	N/A	N/A	1.446	-2	1.964	N/A	N/A
Cell death of renal glomerulus	0.714	N/A	-0.588	N/A	-1.485	-1.212	N/A	-0.668	-0.963	-0.072	N/A	1.034	N/A	-0.707	N/A
Increased release of LDH	N/A	N/A	N/A	N/A	N/A	2.183	N/A	0.849	1.982	2.183	N/A	N/A	N/A	N/A	N/A
Cell death of tubular cells	-1.765	N/A	2.157	N/A	-0.194	N/A	N/A	N/A	0.251	N/A	-0.728	-1.406	N/A	0.625	N/A
Damage of cardiac muscle	-1.359	0.711	1.199	N/A	-0.152	0.254	N/A	N/A	N/A	N/A	N/A	-0.676	N/A	-0.45	-1.109
