# Supplementary material for: Endothelial MerTK impairment accelerates the development of atherosclerosis
Source: Redox Biol. 2025 Sep 11;87:103861. doi: 10.1016/j.redox.2025.103861 (PMC12628026; doi:10.1016/j.redox.2025.103861)
Supplement: Multimedia component 1 [file mmc1.zip › Supplement data/Proteomics in AA/IPA format/Comparision/Comparision analysis-Tox Lists.xls]

## Sheet: Sheet0
© 2000-2025 QIAGEN. All rights reserved.
Ingenuity Toxicity Lists	AnalysisName	-log(p-value)	Ratio	Molecules	-log(p-value)	Ratio	Molecules	-log(p-value)	Ratio	Molecules	-log(p-value)	Ratio	Molecules	-log(p-value)	Ratio	Molecules	-log(p-value)	Ratio	Molecules	-log(p-value)	Ratio	Molecules	-log(p-value)	Ratio	Molecules	-log(p-value)	Ratio	Molecules	-log(p-value)	Ratio	Molecules	-log(p-value)	Ratio	Molecules	-log(p-value)	Ratio	Molecules	-log(p-value)	Ratio	Molecules	-log(p-value)	Ratio	Molecules	-log(p-value)	Ratio	Molecules	-log(p-value)	Ratio	Molecules
Mitochondrial Dysfunction	Updated Proteomics-IPA format-HFD 2M AA ECMerKO vs Flox - 2025-03-07 08:18 AM	32.7	0.253	ACADL,ACO2,AIFM1,ATP1A1,ATP1A3,ATP1B3,ATP5F1C,ATP5F1E,ATP5ME,ATP5PB,ATP5PD,ATPAF2,BAX,CACNA1S,CACNA2D1,CALM2,Calm4,CAMK2G,CAPN1,CASP3,COX15,COX4I1,COX6C,COX7A2L,CP,CPOX,CREB1,CYB5A,CYB5B,CYCS,DLAT,DLD,FUS,GPX3,GPX4,Gsta1 (includes others),GSTK1,GSTT1,Gstt2,GSTZ1,ITPR1,MAOB,MAP2K4,MAPK9,MCU,MTOR,MYH9,NCSTN,NDUFA2,NDUFA4,NDUFA6,NDUFA8,NDUFA9,NDUFB11,NDUFB3,NDUFB4,NDUFB5,NDUFB7,NDUFB8,NDUFB9,NDUFS1,…	Mitochondrial Dysfunction	3- atherosclerosis [aorta] NA CMP_ckHSOYUqU4ic	6.94	0.127	ACADL,ATP5F1A,ATP5F1D,ATP5PB,ATP5PF,BAX,CALM2,CAPN5,CHP1,COX6A1,COX6C,COX8A,GPX8,GSTK1,Gstt2,HSD17B10,IDH2,MGST1,MGST3,MT-ND1,MT-ND5,MTOR,NDUFAB1,NDUFB10,NDUFB5,NDUFB9,NDUFS2,NDUFS3,NDUFS4,NDUFS6,NDUFV3,PDHB,PIK3R1,PINK1,PRDX5,PRKAR2B,SDHB,SIRT3,SOD2,SURF1,TARDBP,VDAC2	Mitochondrial Dysfunction	4- atherosclerosis [aorta] NA CMP_vOcWhcD4rOLk	12.8	0.16	ACADL,ATP5PB,ATP5PO,ATPAF2,CAPN2,CHP1,COX4I1,COX6A1,COX7C,CYB5A,DMAC2L,DNM1L,GPX3,GSTK1,Gstm7,Gstt2,GSTZ1,IDH2,MAOB,MGST1,MGST2,MGST3,MTOR,MYH9,NDUFA11,NDUFA2,NDUFA5,NDUFA6,NDUFA7,NDUFA9,NDUFAB1,NDUFAF1,NDUFB3,NDUFB5,NDUFB7,NDUFS2,NDUFS3,NDUFS4,NDUFV3,PDHA1,PIK3R3,PINK1,PPARG,PRDX3,PRDX5,PRKACA,PRKAR2B,SDHC,SOD1,SOD2,SURF1,UQCRC2,UQCRH	Mitochondrial Dysfunction	7- atherosclerosis [aorta] NA CMP_Rvm3t858gPeo	6.52	0.111	ATP5MG,CACNA1B,CACNA1G,CACNA1S,CAMK2A,COX17,COX5A,COX6A2,COX6B1,COX6C,COX7B,CYCS,MGST1,MT-CO1,MT-CO2,MT-CO3,MT-CYB,MT-ND1,MT-ND2,MT-ND3,MT-ND4,MT-ND5,MT-ND6,NDUFA4,NDUFAB1,NDUFAF1,NDUFB1,NDUFB5,NDUFB9,NDUFS4,NDUFV2,PPIF,PRDX3,PRKAR1B,SDHD,UCP1,UQCRH	Mitochondrial Dysfunction	8- atherosclerosis [aorta] NA CMP_I3FNY2ilGPYM	0.82	0.0601	Aph1c,BACE2,CAPN5,CAPN6,GPX4,MT-CO1,MT-CO2,MT-CYB,MT-ND1,MT-ND2,MT-ND3,MT-ND4,MT-ND6,NDUFA1,NDUFA4,NDUFB1,NDUFB5,PIK3R5,PRDX6,UQCRH	Mitochondrial Dysfunction	21- atherosclerosis [aorta] NA CMP_CTtNehHyXKgd	2	0.0781	ACO2,Aph1c,Atp1a2,ATP5F1D,BID,COX5A,COX5B,COX6A1,COX7C,COX8A,CREB3L3,CYC1,Gstm7,GSTZ1,NDUFB10,NDUFB3,NDUFB8,NDUFB9,NDUFS6,NDUFS7,PIK3CG,PIK3R5,UQCR10,UQCR11,UQCRC1,UQCRQ	Mitochondrial Dysfunction	20- atherosclerosis [aorta] NA CMP_GJ6Fs9Oo9osL	0.269	0.024	Aph1c,CACNA1S,CACNG1,COX6A2,IDH2,NOS1,PIK3R5,UCP2	Mitochondrial Dysfunction	2- atherosclerosis [aorta] NA CMP_MToofiTDMtxi	0	0.0207	CACNA1C,CACNA1G,CASP8,PIK3CG,PIK3R5,PINK1,UCP2	Mitochondrial Dysfunction	2- atherosclerosis [aorta] NA CMP_7ym4dlpKMoKs	0	0.021	ATP1B2,Gstt2,PIK3CD,PIK3R5,PTGES,SIRT1,UCP2	Mitochondrial Dysfunction	6- atherosclerosis [aorta] NA CMP_kplAZ21kAllP	0	0.015	ARG2,CACNA1G,CAPN3,CREB3L3,PIK3R5
Renal Necrosis/Cell Death	Updated Proteomics-IPA format-HFD 2M AA ECMerKO vs Flox - 2025-03-07 08:18 AM	19.7	0.153	ABCC1,ABCC3,ALDH3B1,APRT,AQP3,ATP1A1,ATP2A2,BAG1,BAK1,BAX,BGN,C4a/C4b,C5,CASP3,CCDC47,CD2AP,CD44,Cd59a,CDC42,CNN2,COMP,CRYAB,CUL4B,CYCS,DCN,DDX17,DLST,EEF1A1,EHD3,EHD4,EMC3,EMC4,EZR,FGF1,GAPDH,GFPT1,GMFB,GNA13,GNAQ,GNB2,GPX3,GPX4,GRK2,GRM1,GSN,HIP1,HRAS,HSPA1A,HSPB1,ITCH,ITGA1,ITGAV,ITPR1,KRAS,KYAT1,LAMB2,LDHA,MAGT1,MAN2A1,MAP2K1,MAP2K4,MAPK14,MCU,MIF,MTOR,NUP98,PDCD6IP,PEX5,PFKM,PKM,PLG,PNPLA8,P…	Renal Necrosis/Cell Death	3- atherosclerosis [aorta] NA CMP_ckHSOYUqU4ic	2.09	0.0747	AMOTL1,APRT,ATG5,BAX,BIRC2,CAV1,CD44,CDKN1A,CEBPD,CIDEC,CRYAB,DAPK2,DDX17,EGFR,EMP3,GAS7,GNA13,Gstm1,HSP90B1,IDH2,IGF1R,MAN2A1,MTOR,NDUFAB1,NOS3,PARP1,PEA15,PINK1,PPID,PRKCD,PRMT2,PTGER1,RALB,RASD2,RASSF4,SHC1,SIRT3,SLC25A38,SLC35C1,SOD2,SSRP1,TARDBP,TIAM1,TIMP2,TLR4,TMEM208,VCP,VOPP1,XBP1	Renal Necrosis/Cell Death	4- atherosclerosis [aorta] NA CMP_vOcWhcD4rOLk	3.86	0.0854	ADORA1,AKAP11,APEX1,ATP13A2,BAG4,C1QA,C3,C4a/C4b,Casp1,CD44,CDC42,CEBPD,CIDEC,CRYAB,CSF1,EMC3,EMSY,FAS,FAT1,GAS7,GPX3,GRK2,HRAS,HSP90B1,HSPB1,ICAM1,IDH2,IGF1R,KLB,LCN2,MAN2A1,MCL1,MTOR,NDUFAB1,NFKBIA,PEX5,PINK1,PLAT,PNPLA8,PPARG,PPM1A,PRDX2,PRKCD,PRNP,PTGER1,RAF1,RASSF4,RIPK1,SDHC,SOD1,SOD2,SPP1,STAT3,STT3B,TLR4,TNFAIP2	Renal Necrosis/Cell Death	7- atherosclerosis [aorta] NA CMP_Rvm3t858gPeo	0.281	0.0446	ABCC3,ALB,APOE,BNIP3,CA4,CD300LB,Cd59a,CFB,CHRM1,CYBB,CYCS,FLT1,GPR39,IL18,IL1B,MEFV,MT3,NDUFAB1,NGFR,NLRP3,NTRK1,OLR1,PLG,PROKR1,RBP4,SDHD,SPRN,TFAP2B,TLR9	Renal Necrosis/Cell Death	8- atherosclerosis [aorta] NA CMP_I3FNY2ilGPYM	4.24	0.0815	ABCC3,ALDH3B1,APOE,C4a/C4b,CA4,CD300LB,CD44,Cd59a,CFB,CLU,COMP,CYBB,DCN,EMC6,EMP3,EPHB2,F7,Fcgr2b,GALNS,GAS7,GPR39,GPX4,GSN,HGF,HIF3A,IGF1,IGFBP3,IL1B,LCN2,MCOLN3,MEFV,NLRP3,NTN1,OLR1,PLAT,PNPT1,PROKR1,PTGS2,RASD2,RASSF5,SFRP1,SMPDL3B,SPHK1,STRA6,THBS1,TICAM2,TIMP2,TLR2,TLR9,TNFAIP2,TNFRSF1B,UXT,XIAP	Renal Necrosis/Cell Death	21- atherosclerosis [aorta] NA CMP_CTtNehHyXKgd	3.44	0.0785	ABCC3,ALDH3B1,AQP11,ATF3,BCL2L11,BID,C1QA,CARD14,Casp1,CD300LB,CD44,CEBPB,CIDEC,CLU,CYBB,EMP1,F7,Fcgr2b,FDFT1,GALNS,HGF,HK2,HMOX1,IRS1,MAFB,MCOLN3,MEFV,NLRC4,NLRP3,NOS2,OLR1,P2RX7,PLAU,PMAIP1,PROKR1,PTGS2,PTPN6,RBP4,RGS16,RUNX3,SPHK1,SPP1,STK26,THBS1,TICAM2,TLR2,TNF,TNFAIP2,TNFAIP8L2,TNFRSF1B,TRPC6	Renal Necrosis/Cell Death	20- atherosclerosis [aorta] NA CMP_GJ6Fs9Oo9osL	1.65	0.0369	ABCC3,CD300LB,CIDEC,CYBB,E2F6,F7,Fcgr2b,HIF1A,HK2,HMOX1,IDH2,ITGAV,LCN2,MCOLN3,MEFV,NFAT5,NOS1,PTCH1,PTGDS,PTK2B,SPP1,TNFAIP8L2,TNFRSF1B,TRPM2	Renal Necrosis/Cell Death	2- atherosclerosis [aorta] NA CMP_MToofiTDMtxi	4.86	0.0775	ABCC3,AGTR1,ALDH3B1,BCL2L11,C1QA,C4a/C4b,C5AR1,C6,Casp1,CASP8,CD300LB,CD44,CFB,CYBB,EIF2AK2,F7,Fcgr2b,HGF,HMOX1,IFIH1,IL18,IRF1,KMO,LCN2,LYN,MAFB,MCOLN3,MLKL,OLR1,P2RX4,PINK1,PLAU,PRKCB,PTK2B,PTPN6,RASSF4,RHOG,SFRP1,SGPL1,SPP1,SREBF2,TFAP2B,TFRC,TLR2,TLR9,TNFAIP2,TNFAIP3,TNFRSF1B,TRAF1,UMOD,ZBP1	Renal Necrosis/Cell Death	2- atherosclerosis [aorta] NA CMP_7ym4dlpKMoKs	2.99	0.0708	ABCC3,ALG6,APOE,ATP13A2,C1QA,C3,C4a/C4b,CD300LB,CDK2,CDKN1A,CFB,CYBB,DAPK1,EPHB2,ERBB4,F7,Fcgr2b,HGF,HIPK2,HK2,HMOX1,ICAM1,IL1B,LCN2,MAP2K6,MAP3K2,MCOLN3,MEFV,MZB1,NTRK3,OLR1,PLAU,PTPN6,RHOG,RUNX3,SIRT1,Snhg17,SPP1,THBS1,TLR9,TNFAIP2,TNFAIP8L2,TNFRSF1B,TRPM2,UNC5C,UVSSA	Renal Necrosis/Cell Death	6- atherosclerosis [aorta] NA CMP_kplAZ21kAllP	3	0.0723	ABCC3,ALDH3B1,APOE,AQP11,ATF3,C1QA,C4a/C4b,C6,CARD14,CD300LB,CD44,CYBB,F7,Fcgr2b,GALNS,HGF,HMGA2,HMOX1,IL1B,LCN2,MAFB,MCOLN3,MEFV,MT2A,NLRP3,NOS2,OLR1,PLAU,PMAIP1,PTGS2,PTPN6,RAG1,RGS16,RUNX3,SPHK1,SPP1,STK26,THBS1,TICAM2,TLR9,TNF,TNFAIP2,TNFAIP8L2,TNFRSF1B,TNFSF11,TRPM2,UNC5C
Cardiac Hypertrophy	Updated Proteomics-IPA format-HFD 2M AA ECMerKO vs Flox - 2025-03-07 08:18 AM	14.3	0.167	ABCA1,ADA,ADAM17,ADIPOQ,ADK,ATP2A2,CACNA1S,CACNA2D1,CAV3,CKM,CKMT2,CMKLR1,CRYAB,CSRP3,CTSD,DNAJC3,DSC2,GLRX3,GNAQ,GPX3,GSN,H2AZ1,HEXIM1,HPRT1,ITGB3,LAMA4,LMCD1,MAP2K1,MAP2K4,MAPK1,MAPK14,Mcpt4,MFGE8,MLIP,MME,MTOR,MYBPC3,MYH6,MYL2,MYL3,MYL9,MYOM1,MYOZ2,NCAM1,NCF1,NEXN,PFKM,PPP3CA,PRKAA1,PRKCB,PRMT5,RGS10,RYR2,S100A10,SIRT2,SIRT3,SIRT5,SLC8A1,STUB1,TCAP,TNNC1,TNNT2,TPM1,TSG101,TTN,TWF1,TXN	Cardiac Hypertrophy	3- atherosclerosis [aorta] NA CMP_ckHSOYUqU4ic	2.44	0.0862	ADAM17,ADAMTS2,ADIPOQ,ADK,ARRB2,CAV1,CIDEC,CLK4,CPT2,CRYAB,CTSC,DNAJC3,EGFR,GUCY1A1,HPRT1,IGF2R,IL33,LMCD1,MMP2,MTOR,NCAM1,NOS3,PARP1,PLIN5,ROCK1,SHC1,SIRT3,SPTAN1,TCAP,TIAM1,TLR4,TPM1,VAV3	Cardiac Hypertrophy	4- atherosclerosis [aorta] NA CMP_vOcWhcD4rOLk	1.22	0.0705	ADAM17,ADAMTS2,ADIPOQ,ADK,ADORA1,CIDEC,CRYAB,CTSB,CTSC,DNAJC3,GDF15,GPX3,GUCY1A1,IL33,IL6ST,KLF7,MBNL2,MKNK1,MTOR,NFKBIA,PLAT,RAF1,RGS10,STAT3,TIMP1,TLR4,VAV2	Cardiac Hypertrophy	7- atherosclerosis [aorta] NA CMP_Rvm3t858gPeo	3.33	0.0838	ACTC1,ADORA2A,APLN,APOE,CACNA1S,CKM,CKMT2,CREM,CSRP3,DSC2,EGLN1,GAL,GATA4,HAND2,HCK,IL18,IL1B,MAPKAPK2,MB,MMP2,MYBPC3,MYH6,MYH7,MYL3,MYLK3,NT5E,PIM1,PLN,TNNC1,TNNT2,TRIM63,TTN	Cardiac Hypertrophy	8- atherosclerosis [aorta] NA CMP_I3FNY2ilGPYM	0.889	0.0602	--,ADAMTS2,ADORA2A,APOE,CMKLR1,FN1,GAS2L3,GLRX3,GSN,HCK,HGF,IGF1,IL1B,IL33,MMP2,NFATC2,NT5E,OSM,PLAT,PTGIR,PTGS2,TIMP1,TNFRSF1B	Cardiac Hypertrophy	21- atherosclerosis [aorta] NA CMP_CTtNehHyXKgd	6.34	0.11	--,ABCA1,ADIPOQ,ADRA1D,ADRB1,ADRB2,ATF3,CCL2,CIDEC,CTSB,CTSD,DPF3,FN1,GAS2L3,GDF15,GLA,HCK,HGF,HTR2B,IL6,INHBA,KCNJ11,KCNN4,KLF15,LEP,LIF,MFGE8,Morrbid,NCF1,NOS2,NT5E,OSM,PFKFB1,PLAU,PTGS2,Retnla,STK26,TCF15,TIMP1,TNF,TNFRSF1B,TRPC6	Cardiac Hypertrophy	20- atherosclerosis [aorta] NA CMP_GJ6Fs9Oo9osL	7.98	0.0785	ABCA1,ACTC1,ARRB2,CACNA1S,CASQ2,CIDEC,CKM,CKMT2,CSRP3,CTSB,CTSD,GATA4,HCK,HIF1A,LEP,MB,MLIP,MYBPC3,MYH6,MYL3,MYLK3,NCF1,NOS1,PLIN5,PLN,TNFRSF1B,TNNC1,TNNT2,TRIM63,TTN	Cardiac Hypertrophy	2- atherosclerosis [aorta] NA CMP_MToofiTDMtxi	2.23	0.0699	--,ABCA1,AGTR1,CACNA1C,CCL2,CTSB,CTSC,CTSD,GLA,H2AZ1,HCK,HGF,HTR2B,IL18,IL33,KCNN4,KLF15,MYOM1,P2RX4,PLAU,PRKCB,REN,Retnla,RGS10,TIMP1,TNFAIP3,TNFRSF1B	Cardiac Hypertrophy	2- atherosclerosis [aorta] NA CMP_7ym4dlpKMoKs	2.23	0.0733	--,ABCA1,APOE,CLK4,CMKLR1,CTSB,CTSC,CTSD,DMD,HCK,HGF,HMGB1,HTR2B,IL1B,INHBA,MAP2K6,MEF2A,MMP2,NCF1,NEXN,OSM,PLAU,PTGES,SEMA3A,SIRT1,TIMP1,TNFRSF1B,TRPV4	Cardiac Hypertrophy	6- atherosclerosis [aorta] NA CMP_kplAZ21kAllP	2.92	0.0812	--,ABCA1,ADRA1D,APOE,ATF3,CCL2,CTSB,CTSD,FGF23,FN1,GAS2L3,GLA,GUCY1A1,HCK,HGF,HTR2B,IL1B,IL6,KCTD16,LEP,MYLK2,NCF1,NOS2,OSM,PLAU,PTGS2,STK26,TCAP,TIMP1,TNF,TNFRSF1B
Xenobiotic Metabolism Signaling	Updated Proteomics-IPA format-HFD 2M AA ECMerKO vs Flox - 2025-03-07 08:18 AM	11	0.151	ABCC3,ADH1C,ADH5,ADH7,ADHFE1,ALDH1B1,ALDH1L2,ALDH2,ALDH3A1,ALDH3B1,ALDH5A1,ALDH6A1,ALDH7A1,ALDH9A1,BCHE,CAMK1,CAMK2G,Ces1d,Cyp2b19,CYP2E1,CYP2S1,DNAJC7,EPHX1,EPHX2,FMO3,FMO5,FTL,Gsta1 (includes others),Gsta4,GSTK1,GSTT1,Gstt2,Gstt3,GSTZ1,HRAS,HSP90AA1,KRAS,MAOB,MAP2K1,MAP2K4,MAPK1,MAPK14,MAPK3,MAPK9,NFKB2,NQO1,NQO2,PPP2CA,PPP2R5B,PRKCB,PRKCD,PTGES3,RALA,RAP2A,RAP2B,RELA,RRAS2,Sult1d1,Sult2a1 (inc…	Xenobiotic Metabolism Signaling	3- atherosclerosis [aorta] NA CMP_ckHSOYUqU4ic	2.29	0.0891	--,ADH5,ALDH18A1,ALDH6A1,CAMK1,Ces1d,CYP2E1,EPHX2,ESD,FMO1,GSTK1,Gstm1,Gstt2,HSP90AB1,HSP90B1,MAP3K12,MAPK11,MGMT,MGST1,MGST3,NQO2,PIK3R1,PPP2R5A,PRKCD,RALB,RASD2,SMOX	Xenobiotic Metabolism Signaling	4- atherosclerosis [aorta] NA CMP_vOcWhcD4rOLk	6.45	0.125	ADH5,ADHFE1,ALDH18A1,ALDH1L1,ALDH1L2,ALDH4A1,ALDH5A1,ALDH6A1,Ces1d,CHST1,CYP2E1,CYP2F1,CYP51A1,DHDH,EPHX2,FMO1,Gsta4,GSTK1,Gstm7,Gstt2,GSTZ1,HRAS,HSP90AB1,HSP90B1,MAOB,MAP2K2,MAP3K15,MGMT,MGST1,MGST2,MGST3,NQO1,PIK3R3,PPP2R1B,PRKCD,PTGES3,RAF1,SMOX	Xenobiotic Metabolism Signaling	7- atherosclerosis [aorta] NA CMP_Rvm3t858gPeo	0.659	0.0554	ABCC3,ACHE,CAMK1G,CAMK2A,CHST4,CYP51A1,DHRS9,Gal3st2c (includes others),HSP90AA1,IL1B,MGST1,PPP2R2B,PPP2R5A,PTGES3,SULT4A1,Ugt1a7c	Xenobiotic Metabolism Signaling	8- atherosclerosis [aorta] NA CMP_I3FNY2ilGPYM	0.425	0.0519	ABCC3,ALDH1A3,ALDH3A1,ALDH3B1,CAMK1D,Cyp2b10,Gal3st2c (includes others),HPGDS,IL1B,PIK3R5,PRKCG,RASD2,SULT1A1,Ugt1a6a/Ugt1a6b,Ugt1a7c	Xenobiotic Metabolism Signaling	21- atherosclerosis [aorta] NA CMP_CTtNehHyXKgd	2.49	0.0865	ABCC3,ADHFE1,ALDH1B1,ALDH3B1,ALDH4A1,ALDH5A1,ALDH6A1,Ces1d,Cyp2b10,FMO1,FTL,Gstm7,GSTZ1,HMOX1,HPGDS,HS6ST2,IL1A,IL6,NOS2,PIK3CG,PIK3R5,RAP2B,SULT1A1,TNF,Ugt1a7c	Xenobiotic Metabolism Signaling	20- atherosclerosis [aorta] NA CMP_GJ6Fs9Oo9osL	0.273	0.0242	ABCC3,CYP1A1,Cyp2b10,FTL,Gsto2,HMOX1,PIK3R5	Xenobiotic Metabolism Signaling	2- atherosclerosis [aorta] NA CMP_MToofiTDMtxi	0.327	0.0435	ABCC3,ALDH3B1,CHST11,CYP1B1,Cyp2c54 (includes others),DHRS9,FTL,HMOX1,HPGDS,PIK3CG,PIK3R5,PRKCB,PRKCH	Xenobiotic Metabolism Signaling	2- atherosclerosis [aorta] NA CMP_7ym4dlpKMoKs	0.534	0.0519	ABCC3,CHST7,FTL,Gstt2,HMOX1,HPGDS,IL1A,IL1B,LTC4S,MAP2K6,MAP3K2,PIK3CD,PIK3R5,PRKCG,Ugt1a7c	Xenobiotic Metabolism Signaling	6- atherosclerosis [aorta] NA CMP_kplAZ21kAllP	0.979	0.0623	ABCC3,ALDH1B1,ALDH3B1,CAMK4,CHST10,CYP2E1,FTL,HMOX1,HPGDS,HS6ST2,IL1A,IL1B,IL6,NOS2,PIK3R5,PRKCQ,TNF,Ugt1a7c
Cardiac Fibrosis	Updated Proteomics-IPA format-HFD 2M AA ECMerKO vs Flox - 2025-03-07 08:18 AM	10.6	0.152	ACADL,ACADM,ADAM17,ADIPOQ,APOA1,ATP2A2,BCS1L,BGN,CAMK2G,CAV3,COQ9,CREB1,CSRP3,DAG1,DES,DSC2,DSG2,ENTPD1,FAM114A1,GSN,HEXIM1,HRAS,IL16,KRT18,LAMA4,LMNA,LPL,MAPK14,Mcpt4,MFGE8,MME,MYBPC3,MYH6,MYPN,NCF1,NEXN,PLG,PNPLA2,POSTN,PPP3CA,PRDX3,PRKCB,RGS10,SGCB,SGCD,SIRT2,SIRT3,SLC2A1,SLC4A1,SLC8A1,SOD2,STAT1,STEAP3,TIMP3,TNNI3,TNNT2,TXN	Cardiac Fibrosis	3- atherosclerosis [aorta] NA CMP_ckHSOYUqU4ic	3.9	0.102	ACADL,ACSL1,ADAM17,ADIPOQ,AGTRAP,CAV1,CIDEC,CLOCK,DAG1,DSP,DVL1,GNAS,HGS,IGF1R,IRAK4,LMNA,MAPK11,NDUFS6,NOS3,NPY1R,PELI1,PNPLA2,PPP1CB,ROCK1,SGCA,SGCB,SIRT3,SOD2,SPTAN1,TLR4,TNC,TRAF3,TSC22D1,VAV3,ZBTB16	Cardiac Fibrosis	4- atherosclerosis [aorta] NA CMP_vOcWhcD4rOLk	5.17	0.111	ACADL,ACADM,ACSL1,ADAM17,ADIPOQ,ADORA1,C3,CIDEC,COQ9,CTSA,DSP,DTNA,ECHS1,ELAVL1,GNAS,HRAS,IGF1R,LCN2,LIPE,LPL,MBNL2,NFKBIA,NPY1R,PLAT,PNPLA2,PPP1CB,PRDX3,RAF1,RGS10,RGS7,RNF5,SIRT7,SOD2,SPP1,STAT3,TIMP1,TLR4,VAV2	Cardiac Fibrosis	7- atherosclerosis [aorta] NA CMP_Rvm3t858gPeo	4.22	0.0938	ABHD5,ACSL1,ACTC1,APLN,APOE,CMYA5,CREM,CSRP3,CXCR4,CYBB,DSC2,DSG2,FLT1,H19,HAND2,IL1B,LPL,MB,MIAT,MYBPC3,MYH6,MYLK3,MYPN,NLRP3,PADI4,PLG,PLN,PRDX3,PTX3,TNNI3,TNNT2,TRDN	Cardiac Fibrosis	8- atherosclerosis [aorta] NA CMP_I3FNY2ilGPYM	0.607	0.0557	--,Airn,APOE,CYBB,FN1,GAS2L3,GSN,IL1B,LARP6,LCN2,NLRP3,PLAT,PTGIR,PTGS2,SIRPA,SNAI1,TIMP1,TLR2,TNFRSF1B	Cardiac Fibrosis	21- atherosclerosis [aorta] NA CMP_CTtNehHyXKgd	5.52	0.109	--,ADIPOQ,ADRB1,ADRB2,ANGPTL8,ATF3,CCL2,CIDEC,CNR2,CXCR4,CYBB,FN1,GAS2L3,HMOX1,KLF15,MFGE8,NCF1,NDUFS6,NLRP3,NOS2,NPY1R,PDGFC,PFKFB1,PLAU,PNPLA2,PTGS2,Retnla,SIRPA,SLC2A4,SPP1,TBXA2R,TIMP1,TLR2,TNC,TNF,TNFRSF1B,TRPC6	Cardiac Fibrosis	20- atherosclerosis [aorta] NA CMP_GJ6Fs9Oo9osL	5.12	0.0674	ACTC1,CIDEC,CSRP3,CYBB,H19,HMOX1,LCN2,MB,MYBPC3,MYH6,MYLK3,MYPN,NCF1,NOS1,PLN,SIRPA,SPP1,TNFRSF1B,TNNI3,TNNT2,TRDN,UTRN,WNT4	Cardiac Fibrosis	2- atherosclerosis [aorta] NA CMP_MToofiTDMtxi	2.63	0.0758	--,AGTR1,CACNA1C,CCL2,CXCR4,CYBB,CYP1B1,HMOX1,IRF1,KLF15,LCN2,PDGFC,PLAU,PRKCB,PSMB8,REN,Retnla,RGS10,SIRPA,SPP1,STAT1,TIMP1,TLR2,TNFAIP3,TNFRSF1B,XIRP1	Cardiac Fibrosis	2- atherosclerosis [aorta] NA CMP_7ym4dlpKMoKs	1.79	0.0704	--,Airn,APOE,BTC,C3,CNR2,CYBB,DMD,HMOX1,IGHM,IL1B,LCN2,MAP2K6,NCF1,NEXN,PADI4,PLAU,RGS5,SIRPA,SPP1,TIMP1,TNFRSF1B,TRPV4,WRN	Cardiac Fibrosis	6- atherosclerosis [aorta] NA CMP_kplAZ21kAllP	1.67	0.0704	--,APOE,ATF3,BTC,CCL2,CNR2,CYBB,DUSP9,FN1,GAS2L3,HMOX1,IL1B,LCN2,MC5R,NCF1,NLRP3,NOS2,PLAU,PTGS2,SIRPA,SPP1,TIMP1,TNF,TNFRSF1B
Fatty Acid Metabolism	Updated Proteomics-IPA format-HFD 2M AA ECMerKO vs Flox - 2025-03-07 08:18 AM	9.39	0.233	ACAD11,ACAD8,ACADL,ACADM,ACADS,ADH1C,ADH5,ADH7,ADHFE1,Aldh1a7,ALDH1B1,ALDH2,ALDH3A1,ALDH5A1,ALDH7A1,ALDH9A1,AUH,Cyp2b19,CYP2E1,CYP2S1,ECH1,ECI1,ECI2,EHHADH,GCDH,IVD,SLC27A1	Fatty Acid Metabolism	3- atherosclerosis [aorta] NA CMP_ckHSOYUqU4ic	2.83	0.135	--,ACAA2,ACAD11,ACADL,ACADVL,ACSL1,ADH5,CPT2,CYP2E1,ECI1,HSD17B10,SLC27A1,SLC27A2	Fatty Acid Metabolism	4- atherosclerosis [aorta] NA CMP_vOcWhcD4rOLk	6.45	0.198	--,ACAA2,ACADL,ACADM,ACADSB,ACSL1,ADH5,ADHFE1,ALDH4A1,ALDH5A1,CYP2E1,CYP2F1,CYP51A1,ECHS1,HSD17B4,IVD,SLC27A1,SLC27A2,SLC27A3	Fatty Acid Metabolism	7- atherosclerosis [aorta] NA CMP_Rvm3t858gPeo	0.718	0.069	ACSBG1,ACSL1,ACSL6,CYP51A1,DHRS9,SLC27A2	Fatty Acid Metabolism	8- atherosclerosis [aorta] NA CMP_I3FNY2ilGPYM	0	0.023	ALDH1A3,ALDH3A1	Fatty Acid Metabolism	21- atherosclerosis [aorta] NA CMP_CTtNehHyXKgd	1.63	0.103	ACAA2,ACAD10,ADHFE1,ALDH1B1,ALDH4A1,ALDH5A1,ECI1,IVD,SLC27A2	Fatty Acid Metabolism	20- atherosclerosis [aorta] NA CMP_GJ6Fs9Oo9osL	0	0.023	Acad12,CYP1A1	Fatty Acid Metabolism	2- atherosclerosis [aorta] NA CMP_MToofiTDMtxi	0.246	0.0417	--,CYP1B1,Cyp2c55,DHRS9	Fatty Acid Metabolism	2- atherosclerosis [aorta] NA CMP_7ym4dlpKMoKs	0	0.0115	SLC27A1	Fatty Acid Metabolism	6- atherosclerosis [aorta] NA CMP_kplAZ21kAllP	0	0.023	ALDH1B1,CYP2E1
NRF2-mediated Oxidative Stress Response	Updated Proteomics-IPA format-HFD 2M AA ECMerKO vs Flox - 2025-03-07 08:18 AM	8.68	0.158	ABCC1,ACTA1,ACTB,Cyp2b19,CYP2E1,CYP2S1,DNAJA1,DNAJB1,DNAJB4,DNAJC11,DNAJC3,DNAJC7,EPHX1,FTH1,FTL,Gsta1 (includes others),GSTK1,GSTT1,Gstt2,GSTZ1,HACD3,HRAS,HSP90AA1,KRAS,MAP2K1,MAP2K4,MAPK1,MAPK14,MAPK3,MAPK9,NQO1,NQO2,PRKCB,PRKCD,RALA,RAP2A,RAP2B,RRAS2,SOD1,SOD2,TXN,UBE2K,USP14	NRF2-mediated Oxidative Stress Response	3- atherosclerosis [aorta] NA CMP_ckHSOYUqU4ic	5.69	0.135	--,ACTA2,ACTB,CBR1,CYP2E1,DNAJB11,DNAJB2,DNAJB6,DNAJC19,DNAJC3,ERP29,FMO1,GSTK1,Gstm1,Gstt2,HACD3,HSP90AB1,HSP90B1,MGST1,MGST3,NQO2,PIK3R1,PRKCD,RALB,RASD2,SLC35A2,SOD2,STIP1,UBE2E3,VCP	NRF2-mediated Oxidative Stress Response	4- atherosclerosis [aorta] NA CMP_vOcWhcD4rOLk	4.93	0.126	ACTB,CYP2E1,CYP2F1,DNAJB1,DNAJC15,DNAJC19,DNAJC3,FMO1,GSTK1,Gstm7,Gstt2,GSTZ1,HRAS,HSP90AB1,HSP90B1,MAFG,MAP2K2,MGST1,MGST2,MGST3,NQO1,PIK3R3,PRKCD,RAF1,SOD1,SOD2,STIP1,UBE2E3	NRF2-mediated Oxidative Stress Response	7- atherosclerosis [aorta] NA CMP_Rvm3t858gPeo	0	0.0377	ACTA1,ACTC1,CYP2U1,DNAJB9,DNAJC15,DNAJC6,HSP90AA1,MGST1	NRF2-mediated Oxidative Stress Response	8- atherosclerosis [aorta] NA CMP_I3FNY2ilGPYM	0	0.0283	CYGB,Cyp2b10,JUNB,PIK3R5,PRKCG,RASD2	NRF2-mediated Oxidative Stress Response	21- atherosclerosis [aorta] NA CMP_CTtNehHyXKgd	0	0.0425	Cyp2b10,FMO1,FTL,Gstm7,GSTZ1,HMOX1,PIK3CG,PIK3R5,RAP2B	NRF2-mediated Oxidative Stress Response	20- atherosclerosis [aorta] NA CMP_GJ6Fs9Oo9osL	1.17	0.0425	ACTA1,ACTC1,CYP1A1,Cyp2b10,FTL,Gsto2,HMOX1,PIK3R5,TXNRD1	NRF2-mediated Oxidative Stress Response	2- atherosclerosis [aorta] NA CMP_MToofiTDMtxi	0.493	0.0493	Cyp2c54 (includes others),Cyp2c55,DNAJA1,DNAJB5,DNAJC5B,FTL,HMOX1,PIK3CG,PIK3R5,PRKCB,PRKCH	NRF2-mediated Oxidative Stress Response	2- atherosclerosis [aorta] NA CMP_7ym4dlpKMoKs	0	0.033	FTL,Gstt2,HMOX1,MAP2K6,PIK3CD,PIK3R5,PRKCG	NRF2-mediated Oxidative Stress Response	6- atherosclerosis [aorta] NA CMP_kplAZ21kAllP	0	0.0236	CYP2E1,FTL,HMOX1,PIK3R5,PRKCQ
PPARα/RXRα Activation	Updated Proteomics-IPA format-HFD 2M AA ECMerKO vs Flox - 2025-03-07 08:18 AM	7.92	0.172	ABCA1,ACADL,ADIPOQ,APOA1,CKAP5,GK,GNA11,GNAQ,GUCY1B1,HRAS,HSP90AA1,IL1RAP,KRAS,LPL,MAP2K1,MAP2K4,MAPK1,MAPK14,MAPK3,NFKB2,PLCB3,PLCD1,PLCG2,PRKAA1,PRKACB,PRKAR2A,PRKCB,RALA,RAP2A,RAP2B,RELA,RRAS2,SLC27A1,STAT5B	PPARα/RXRα Activation	3- atherosclerosis [aorta] NA CMP_ckHSOYUqU4ic	1.77	0.0924	ACADL,ADCY4,ADIPOQ,CAND1,CLOCK,GNAS,GUCY1A1,GUCY1B1,HSP90AB1,HSP90B1,PDIA3,PLCL2,PRKAR2B,RALB,RASD2,SHC1,SLC27A1	PPARα/RXRα Activation	4- atherosclerosis [aorta] NA CMP_vOcWhcD4rOLk	2.89	0.109	ACADL,ADCY4,ADIPOQ,GHR,GNAS,GUCY1A1,HRAS,HSP90AB1,HSP90B1,LPL,MAP2K2,NFKBIA,PDIA3,PLCL2,PRKACA,PRKAR2B,RAF1,SLC27A1,TGFB2,TRAF6	PPARα/RXRα Activation	7- atherosclerosis [aorta] NA CMP_Rvm3t858gPeo	0.401	0.0506	--,APOA2,CD36,CHD5,GK,HSP90AA1,IL1B,LPL,PRKAR1B	PPARα/RXRα Activation	8- atherosclerosis [aorta] NA CMP_I3FNY2ilGPYM	0	0.0449	ADCY7,IL1B,IL1RL2,PLCB2,PLCG2,PLCL2,RASD2,TGFB2	PPARα/RXRα Activation	21- atherosclerosis [aorta] NA CMP_CTtNehHyXKgd	0	0.0393	ABCA1,ADIPOQ,IL6,IRS1,PLCB2,PLCL2,RAP2B	PPARα/RXRα Activation	20- atherosclerosis [aorta] NA CMP_GJ6Fs9Oo9osL	0	0.00562	ABCA1	PPARα/RXRα Activation	2- atherosclerosis [aorta] NA CMP_MToofiTDMtxi	0	0.0376	ABCA1,Cyp2c54 (includes others),Cyp2c55,IL1RL2,PLCB2,PLCG2,PRKCB	PPARα/RXRα Activation	2- atherosclerosis [aorta] NA CMP_7ym4dlpKMoKs	0	0.0337	ABCA1,BCL3,IL1B,MAP2K6,PLCG2,SLC27A1	PPARα/RXRα Activation	6- atherosclerosis [aorta] NA CMP_kplAZ21kAllP	0	0.0393	ABCA1,GUCY1A1,GUCY1B1,IL1B,IL1R2,IL6,PLCG2
Liver Necrosis/Cell Death	Updated Proteomics-IPA format-HFD 2M AA ECMerKO vs Flox - 2025-03-07 08:18 AM	7.63	0.134	ADA,ADIPOQ,ALDH2,AMACR,ARF6,ATP2A1,BAK1,BAX,CASP3,CYP2E1,ENDOG,FGA,GRK2,GSN,GSTZ1,HDGF,HRAS,HSPD1,IQGAP2,ITGAV,ITGB3,KRT18,KRT8,LGALS3,LRP1,MANF,MAP2K1,MAP2K4,MAPK14,MAPK3,MAPK9,MME,MTFP1,MTOR,Mug1/Mug2,NCF1,NPC1,NPM1,PLG,PTPN1,Pzp,RELA,Serpina3n (includes others),SIRT3,SLC25A4,SLC25A5,SMPD1,SOD1,SOD2,STAT1,TIMP3	Liver Necrosis/Cell Death	3- atherosclerosis [aorta] NA CMP_ckHSOYUqU4ic	1.56	0.0769	ADIPOQ,ARRB2,ATG5,BAX,BIRC2,CAV1,CCND1,CDKN1A,CYP2E1,E2F1,EGFR,GADD45B,IL33,MTCH2,MTOR,NGF,PIK3R1,PTGER1,SELENOP,SERPINH1,SHC1,SIDT2,SIRT3,SOD2,SRSF1,TLR4,TNIP1,XBP1	Liver Necrosis/Cell Death	4- atherosclerosis [aorta] NA CMP_vOcWhcD4rOLk	4.2	0.102	ADIPOQ,C3,CCND1,CTSB,CYP2E1,DNM1L,ENTPD5,FAH,FAS,GADD45B,GRK2,GSTZ1,HRAS,IL27RA,IL33,IL6ST,IQGAP2,IRF5,ITIH4,LGALS3,MCL1,MTCH2,MTOR,NFKBIA,NPC1,PTGER1,RAF1,RIPK1,SELE,Serpina3n (includes others),SERPINH1,SOD1,SOD2,STAT3,TIMP1,TLR4,VSIR	Liver Necrosis/Cell Death	7- atherosclerosis [aorta] NA CMP_Rvm3t858gPeo	0	0.039	APOE,ATP2A1,HSPD1,IL1B,Mug1/Mug2,NGFR,PDGFB,PLG,Pzp,SCG5,SELE,SELP,Serpina3n (includes others),TLR9	Liver Necrosis/Cell Death	8- atherosclerosis [aorta] NA CMP_I3FNY2ilGPYM	3.11	0.0864	ADAMTS3,Airn,ALOX5,APOE,CFH,GSN,HGF,IGF1,IL1B,IL1RN,IL33,IRF8,ITGB2,ITIH4,LGALS3,LRP1,OSM,PDGFB,PTGS2,SELE,SELP,Serpina3n (includes others),SOCS3,SPHK1,TIMP1,TLR2,TLR7,TLR9,TNFRSF1B,TYROBP,XIAP	Liver Necrosis/Cell Death	21- atherosclerosis [aorta] NA CMP_CTtNehHyXKgd	9.46	0.131	Abcb4,ADIPOQ,ATF3,BCL2L11,BID,CD14,CEBPB,CTH,CTSB,ENDOG,GADD45B,GSTZ1,HGF,HK2,HMOX1,IL1RN,IL6,INHBA,IRF5,IRF8,ITGB2,KCNN4,LGALS3,LIF,NCF1,NGF,NOS2,OSM,PCSK6,PIK3CG,PMAIP1,PTGS2,PTPRC,SELE,SELP,Serpina3n (includes others),SOCS3,SPHK1,STAP1,TIMP1,TLR2,TLR7,TNF,TNFRSF1B,TYROBP,USP2,VSIR	Liver Necrosis/Cell Death	20- atherosclerosis [aorta] NA CMP_GJ6Fs9Oo9osL	1.06	0.0362	ARRB2,ATP2A1,CTSB,HK2,HMOX1,IL1RN,ITGAV,ITGB2,LGALS3,NCF1,SH3BP5,TNFRSF1B,TYROBP	Liver Necrosis/Cell Death	2- atherosclerosis [aorta] NA CMP_MToofiTDMtxi	4.59	0.0902	BCL2L11,CASP6,CASP8,CD14,CTSB,HGF,HMOX1,IL1RN,IL33,IQGAP2,IRF1,IRF5,IRF8,ITGB2,KCNN4,LGALS3,MLKL,Mug1/Mug2,NGF,PIK3CG,PTPRC,SELP,STAP1,STAT1,STAT4,STING1,TIMP1,TLR2,TLR7,TLR9,TNFRSF1B,TYROBP,VSIR	Liver Necrosis/Cell Death	2- atherosclerosis [aorta] NA CMP_7ym4dlpKMoKs	3.55	0.0864	Airn,ALOX5,APOE,C3,CCR2,CDKN1A,CTSB,HGF,HK2,HMGB1,HMOX1,IL1B,IL1RN,INHBA,IRF5,IRF8,ITGB2,LGALS3,MANF,NCF1,OSM,SELE,SELP,Serpina3n (includes others),SOCS3,TIMP1,TLR7,TLR9,TNFRSF1B,TYROBP,VSIR	Liver Necrosis/Cell Death	6- atherosclerosis [aorta] NA CMP_kplAZ21kAllP	4.79	0.0975	APOE,ATF3,CCR2,CD14,CTSB,Cxcl2,CYP2E1,HGF,HMOX1,IL1B,IL1RN,IL6,IRF5,IRF8,ITGB2,LGALS3,MT2A,NCF1,NGF,NOS2,OSM,PMAIP1,PRKCQ,PTGS2,SELE,SELP,Serpina3n (includes others),SOCS3,SPHK1,TIMP1,TLR9,TNF,TNFRSF1B,TYROBP,VSIR
Positive Acute Phase Response Proteins	Updated Proteomics-IPA format-HFD 2M AA ECMerKO vs Flox - 2025-03-07 08:18 AM	7.34	0.4	C5,C9,CP,FGA,FGB,FGG,HPX,LBP,MBL2,SERPINF2,SERPING1,SOD2	Positive Acute Phase Response Proteins	3- atherosclerosis [aorta] NA CMP_ckHSOYUqU4ic	0.466	0.087	SERPING1,SOD2	Positive Acute Phase Response Proteins	4- atherosclerosis [aorta] NA CMP_vOcWhcD4rOLk	1.55	0.174	C1QB,C3,LBP,SOD2	Positive Acute Phase Response Proteins	7- atherosclerosis [aorta] NA CMP_Rvm3t858gPeo	1.82	0.182	C2,FGB,HPX,LBP	Positive Acute Phase Response Proteins	8- atherosclerosis [aorta] NA CMP_I3FNY2ilGPYM	2.52	0.227	C1QB,C2,LBP,SERPING1,VWF	Positive Acute Phase Response Proteins	21- atherosclerosis [aorta] NA CMP_CTtNehHyXKgd	0.546	0.0909	C1QB,HMOX1	Positive Acute Phase Response Proteins	20- atherosclerosis [aorta] NA CMP_GJ6Fs9Oo9osL	1.83	0.136	C1QB,HMOX1,HP	Positive Acute Phase Response Proteins	2- atherosclerosis [aorta] NA CMP_MToofiTDMtxi	2.66	0.217	C1QB,HMOX1,LBP,SERPIND1,VWF	Positive Acute Phase Response Proteins	2- atherosclerosis [aorta] NA CMP_7ym4dlpKMoKs	2.64	0.227	C1QB,C3,HMOX1,LBP,VWF	Positive Acute Phase Response Proteins	6- atherosclerosis [aorta] NA CMP_kplAZ21kAllP	0.582	0.0909	C1QB,HMOX1
Aryl Hydrocarbon Receptor Signaling	Updated Proteomics-IPA format-HFD 2M AA ECMerKO vs Flox - 2025-03-07 08:18 AM	7.08	0.168	ALDH1B1,ALDH1L2,ALDH2,ALDH3A1,ALDH3B1,ALDH5A1,ALDH6A1,ALDH7A1,ALDH9A1,BAX,CTSD,Gsta1 (includes others),GSTK1,GSTT1,Gstt2,GSTZ1,HSP90AA1,HSPB1,HSPB2,HSPB7,MAPK1,MAPK3,NEDD8,NFIB,NFKB2,NQO1,NQO2,PTGES3,RELA,SRC,TGM2	Aryl Hydrocarbon Receptor Signaling	3- atherosclerosis [aorta] NA CMP_ckHSOYUqU4ic	3.64	0.13	--,ALDH18A1,ALDH6A1,BAX,CCND1,CCND3,CDKN1A,E2F1,GSTK1,Gstm1,Gstt2,HSP90AB1,HSP90B1,MGST1,MGST3,NEDD8,NQO2,SLC35A2,SRC	Aryl Hydrocarbon Receptor Signaling	4- atherosclerosis [aorta] NA CMP_vOcWhcD4rOLk	4.73	0.144	ALDH18A1,ALDH1L1,ALDH1L2,ALDH4A1,ALDH5A1,ALDH6A1,CCND1,FAS,GSTK1,Gstm7,Gstt2,GSTZ1,HSP90AB1,HSP90B1,HSPB1,MGST1,MGST2,MGST3,NQO1,PTGES3,TGFB2	Aryl Hydrocarbon Receptor Signaling	7- atherosclerosis [aorta] NA CMP_Rvm3t858gPeo	0	0.0282	HSP90AA1,IL1B,MGST1,PTGES3	Aryl Hydrocarbon Receptor Signaling	8- atherosclerosis [aorta] NA CMP_I3FNY2ilGPYM	0	0.0352	ALDH1A3,ALDH3A1,ALDH3B1,IL1B,TGFB2	Aryl Hydrocarbon Receptor Signaling	21- atherosclerosis [aorta] NA CMP_CTtNehHyXKgd	1.1	0.0775	ALDH1B1,ALDH3B1,ALDH4A1,ALDH5A1,ALDH6A1,CTSD,Gstm7,GSTZ1,IL1A,IL6,TNF	Aryl Hydrocarbon Receptor Signaling	20- atherosclerosis [aorta] NA CMP_GJ6Fs9Oo9osL	0.359	0.0282	CTSD,CYP1A1,Gsto2,SP1	Aryl Hydrocarbon Receptor Signaling	2- atherosclerosis [aorta] NA CMP_MToofiTDMtxi	0.575	0.0544	ALDH3B1,CCNA2,CTSD,CYP1B1,Cyp2c54 (includes others),Cyp2c55,HSPB2,RBL1	Aryl Hydrocarbon Receptor Signaling	2- atherosclerosis [aorta] NA CMP_7ym4dlpKMoKs	0	0.0423	CDK2,CDKN1A,CTSD,Gstt2,IL1A,IL1B	Aryl Hydrocarbon Receptor Signaling	6- atherosclerosis [aorta] NA CMP_kplAZ21kAllP	0.336	0.0493	ALDH1B1,ALDH3B1,CTSD,IL1A,IL1B,IL6,TNF
LXR/RXR Activation	Updated Proteomics-IPA format-HFD 2M AA ECMerKO vs Flox - 2025-03-07 08:18 AM	6.97	0.192	ABCA1,AHSG,APOA1,APOC1,APOC3,APOH,C4a/C4b,C9,FGA,GC,HPX,IL1RAP,Kng1/Kng2,LBP,LPL,Lyz1/Lyz2,NFKB2,ORM1,PCYOX1,PLTP,RELA,SAA4,Serpina1a (includes others),SERPINF2,VTN	LXR/RXR Activation	3- atherosclerosis [aorta] NA CMP_ckHSOYUqU4ic	0	0.027	APOD,IL33,TLR4	LXR/RXR Activation	4- atherosclerosis [aorta] NA CMP_vOcWhcD4rOLk	1.93	0.108	C3,C4a/C4b,CYP51A1,ECHS1,IL33,ITIH4,LBP,LPL,Lyz1/Lyz2,PLTP,PON1,TLR4	LXR/RXR Activation	7- atherosclerosis [aorta] NA CMP_Rvm3t858gPeo	4.65	0.148	--,ALB,APOA2,APOC1,APOE,APOH,CD36,CYP51A1,GC,HPX,IL18,IL1B,LBP,LPL,NGFR,RBP4	LXR/RXR Activation	8- atherosclerosis [aorta] NA CMP_I3FNY2ilGPYM	5.61	0.167	ABCG1,APOC1,APOD,APOE,C4a/C4b,CLU,IL1B,IL1RL2,IL1RN,IL33,ITIH4,LBP,Lyz1/Lyz2,MSR1,PTGS2,SERPINF1,TF,TNFRSF1B	LXR/RXR Activation	21- atherosclerosis [aorta] NA CMP_CTtNehHyXKgd	6.76	0.185	ABCA1,ABCG1,CCL2,CD14,CLU,FDFT1,IL1A,IL1RN,IL6,LY96,Lyz1/Lyz2,MLXIPL,MSR1,NOS2,PLTP,PTGS2,RBP4,TNF,TNFRSF11B,TNFRSF1B	LXR/RXR Activation	20- atherosclerosis [aorta] NA CMP_GJ6Fs9Oo9osL	2.37	0.0741	ABCA1,ABCG1,APOC1,APOD,IL1RN,Lyz1/Lyz2,MSR1,TNFRSF1B	LXR/RXR Activation	2- atherosclerosis [aorta] NA CMP_MToofiTDMtxi	6.04	0.159	ABCA1,ABCG1,APOC1,C4a/C4b,CCL2,CD14,IL18,IL1RL2,IL1RN,IL33,LBP,LY96,Lyz1/Lyz2,MSR1,MYLIP,PLTP,TNFRSF11B,TNFRSF1B	LXR/RXR Activation	2- atherosclerosis [aorta] NA CMP_7ym4dlpKMoKs	5.33	0.157	--,ABCA1,ABCG1,APOC1,APOE,C3,C4a/C4b,IL1A,IL1B,IL1RN,LBP,Lyz1/Lyz2,MSR1,PLTP,S100A8,SREBF1,TNFRSF1B	LXR/RXR Activation	6- atherosclerosis [aorta] NA CMP_kplAZ21kAllP	7.9	0.194	ABCA1,ABCG1,APOC1,APOC4,APOE,ARG2,C4a/C4b,CCL2,CD14,IL1A,IL1B,IL1R2,IL1RN,IL6,Lyz1/Lyz2,MSR1,NOS2,PLTP,PTGS2,TNF,TNFRSF1B
Cardiac Necrosis/Cell Death	Updated Proteomics-IPA format-HFD 2M AA ECMerKO vs Flox - 2025-03-07 08:18 AM	6.86	0.132	ABCB8,ABCC9,ADIPOQ,AIFM1,APOA1,BAG1,CASP3,CAV3,CBL,CRYAB,DES,DGAT1,DSG2,GAPDH,GNAQ,GSN,HPX,HSPB1,HSPB6,HSPD1,HSPE1,KRAS,LRP1,MANF,MAP2K1,MAP2K4,MAPK1,MAPK14,MYBPC3,MYH6,PKN1,PNPLA2,PPP3CA,PRKAA1,PRKCB,PRKCD,RPSA,RTN4,SGCD,SIRT3,SIRT5,SLC8A1,SOD2,SPTLC2,STAT1,TXNIP,XDH	Cardiac Necrosis/Cell Death	3- atherosclerosis [aorta] NA CMP_ckHSOYUqU4ic	2.12	0.0856	ACSL1,ADIPOQ,APOD,ATG5,BIRC2,CCN4,CDKN1A,CIRBP,CRYAB,DSP,E2F1,IL33,IRAK1,IRAK4,MAPK11,MMP2,NOS3,PARP1,PKN1,PNPLA2,PRKCD,RTN4,SFRP2,SGCA,SIRT3,SOD2,TIMP2,TLR4	Cardiac Necrosis/Cell Death	4- atherosclerosis [aorta] NA CMP_vOcWhcD4rOLk	2.51	0.0887	ACSL1,ADIPOQ,Casp1,CIRBP,CRYAB,CXADR,DGAT1,DSP,ELAVL1,FAS,HSPB1,IL33,IL6ST,LCN2,MCL1,NFKBIA,PKN1,PLAT,PNPLA2,PRKCD,RAF1,RGS7,SIRT7,SOD2,SPP1,STAT3,TIMP1,TLR4,TXNIP	Cardiac Necrosis/Cell Death	7- atherosclerosis [aorta] NA CMP_Rvm3t858gPeo	3.94	0.0932	ACSL1,ACTC1,APLN,BNIP3,CREM,CXCR4,CYBB,DGAT1,DSG2,EGLN1,GATA4,HAND1,HPX,HSPD1,HSPE1,IL18,IL1B,MAPKAPK2,MIAT,MMP2,MYBPC3,MYH6,MYLK3,PADI4,PIM1,PPIF,PROX1,TBX20,TRIM54,TRIM72	Cardiac Necrosis/Cell Death	8- atherosclerosis [aorta] NA CMP_I3FNY2ilGPYM	1.78	0.0745	ALDH1A3,APOD,C1QTNF1,CCN4,CYBB,GSN,HGF,IGF1,IL1B,IL1RN,IL33,LCN2,LRP1,MMP2,NTN1,PLAT,SERPINF1,SFRP2,SOCS3,SPHK1,TIMP1,TIMP2,TLR2,XIAP	Cardiac Necrosis/Cell Death	21- atherosclerosis [aorta] NA CMP_CTtNehHyXKgd	2.46	0.0839	ADIPOQ,ADRB1,ADRB2,BCL2L11,Casp1,CCN4,CNR2,CTH,CXCR4,CYBB,HGF,HK2,HMOX1,HTR2B,IL1RN,IL6,INHBA,LEP,LIF,NOS2,PNPLA2,SOCS3,SPHK1,SPP1,TIMP1,TLR2,TNF	Cardiac Necrosis/Cell Death	20- atherosclerosis [aorta] NA CMP_GJ6Fs9Oo9osL	4.03	0.0621	ACTC1,APOD,CYBB,GATA4,HIF1A,HK2,HMOX1,IL1RN,LCN2,LEP,MYBPC3,MYH6,MYLK3,PERM1,PTK2B,S100B,SH3BP5,SPP1,TRIM54,TRIM72	Cardiac Necrosis/Cell Death	2- atherosclerosis [aorta] NA CMP_MToofiTDMtxi	1.74	0.0673	AGTR1,BCL2L11,Casp1,CASP8,CREG1,CXCR4,CYBB,HGF,HMOX1,HTR2B,IL18,IL1RN,IL33,LCN2,PRKCB,PTK2B,REN,SPP1,STAT1,TIMP1,TLR2,TNFAIP3	Cardiac Necrosis/Cell Death	2- atherosclerosis [aorta] NA CMP_7ym4dlpKMoKs	2.07	0.0745	CDK2,CDKN1A,CIRBP,CNR2,CYBB,FTX,HGF,HK2,HMOX1,HTR2B,IL1B,IL1RN,INHBA,LCN2,MANF,MAP2K6,MEF2A,MMP2,PADI4,S100A8,SIRT1,SOCS3,SPP1,TIMP1	Cardiac Necrosis/Cell Death	6- atherosclerosis [aorta] NA CMP_kplAZ21kAllP	0.685	0.0559	CNR2,CYBB,HGF,HMOX1,HTR2B,IL1B,IL1R2,IL1RN,IL6,LCN2,LEP,LEPR,NOS2,SOCS3,SPHK1,SPP1,TIMP1,TNF
Oxidative Stress	Updated Proteomics-IPA format-HFD 2M AA ECMerKO vs Flox - 2025-03-07 08:18 AM	6.24	0.263	CYP2E1,GPX3,GPX4,GSS,MAPK14,NFKB2,NQO1,PRDX3,PRDX5,RELA,S100A9,SOD1,SOD2,VCAM1,XDH	Oxidative Stress	3- atherosclerosis [aorta] NA CMP_ckHSOYUqU4ic	0.594	0.0816	CYP2E1,MGST1,PRDX5,SOD2	Oxidative Stress	4- atherosclerosis [aorta] NA CMP_vOcWhcD4rOLk	6.12	0.265	CCL5,CYP2E1,GPX3,ICAM1,MGST1,NQO1,PRDX2,PRDX3,PRDX5,SOD1,SOD2,STAT3,VCAM1	Oxidative Stress	7- atherosclerosis [aorta] NA CMP_Rvm3t858gPeo	0	0.0426	MGST1,PRDX3	Oxidative Stress	8- atherosclerosis [aorta] NA CMP_I3FNY2ilGPYM	0.423	0.0638	GPX4,PRDX6,VCAM1	Oxidative Stress	21- atherosclerosis [aorta] NA CMP_CTtNehHyXKgd	0.406	0.0638	IL6,TNF,VCAM1	Oxidative Stress	2- atherosclerosis [aorta] NA CMP_MToofiTDMtxi	0	0.0408	CCL5,VCAM1	Oxidative Stress	2- atherosclerosis [aorta] NA CMP_7ym4dlpKMoKs	0.466	0.0638	ICAM1,S100A9,VCAM1	Oxidative Stress	6- atherosclerosis [aorta] NA CMP_kplAZ21kAllP	0.793	0.0851	CYP2E1,IL6,TNF,VCAM1	Oxidative Stress	5- atherosclerosis [aorta] NA CMP_wI600H3ALvA7	0.819	0.0851	CYP2E1,IL6,MPO,S100A9
Hepatic Fibrosis	Updated Proteomics-IPA format-HFD 2M AA ECMerKO vs Flox - 2025-03-07 08:18 AM	5.4	0.113	ABCB10,ABCB11,ABCC1,ABCC3,ADK,ANP32B,APOA1,B2M,BAX,BGN,CACNA1S,CASP3,CDC37,CHRM2,COL1A1,CSNK2A1,CYP2E1,DCN,DLG1,ELMO1,FAF2,FBN1,FBXL20,FGF1,GRHPR,HSPG2,IL16,IMPDH2,ITGA5,ITGA6,KRT18,KRT23,KRT8,LBR,LGALS3,LUM,MPC1,NMT1,NPM1,NQO1,PDGFRB,PPP3CA,PPP3R1,PRKCB,STAB1,SYNGR1,TCAP,THBS1,TIMMDC1,TIMP3,UBE2K,VTN	Hepatic Fibrosis	3- atherosclerosis [aorta] NA CMP_ckHSOYUqU4ic	1.54	0.0756	ABCC5,ACTA2,ADK,ATG5,AVPR2,BAX,CC2D2A,CDKN1A,COL1A1,COL4A1,COL4A2,CYP2E1,ELN,FBN1,GRHPR,IGFBP7,IL33,LY6E,MGLL,MMP2,NID1,NPY1R,PLCL2,SPARC,SRSF2,TCAP,TLR4,TMEM39A,TNC,XBP1	Hepatic Fibrosis	4- atherosclerosis [aorta] NA CMP_vOcWhcD4rOLk	2.09	0.0806	--,ADK,AVPR2,CCL5,CSF1,CYP2E1,CYP7B1,FGF7,GHR,GLG1,HLA-DQA1,ICAM1,IFNGR2,IL33,INPP5A,IRF5,LCN2,LGALS3,MGLL,NPY1R,NQO1,PLCL2,PPARG,PRORP,RIN3,S1PR2,SOX4,SPP1,TGFB2,TIMP1,TLR4,TNPO3	Hepatic Fibrosis	7- atherosclerosis [aorta] NA CMP_Rvm3t858gPeo	0.955	0.0585	ABCC3,ADRA2B,ALB,APOA2,CACNA1S,CHRM1,CHRM2,CSF3R,CXCR4,GRIN1,IL1B,JAG2,LOXL4,MMP13,MMP2,MMP8,NLRP3,NT5E,PDGFB,PTAFR,SLC6A2,TLR9,WNT2B	Hepatic Fibrosis	8- atherosclerosis [aorta] NA CMP_I3FNY2ilGPYM	9.45	0.125	ABCC3,ACAN,BNC2,CD180,CD48,COL1A1,COL1A2,COL3A1,COL4A3,COL6A3,CSF3R,DCN,FBN1,FN1,FRZB,HGF,IGF1,IGFBP2,IGFBP3,IGFBP4,IGFBP6,IL1B,IL33,IL7R,LCN2,LGALS3,LOXL1,LOXL4,LUM,MMP14,MMP2,NLRP3,NT5E,PDGFB,PLCL2,PTAFR,S1PR2,SDC1,SPI1,STAB1,TF,TGFA,TGFB2,THBS1,TIMP1,TLR9,VWF,WDFY4,WNT2B	Hepatic Fibrosis	21- atherosclerosis [aorta] NA CMP_CTtNehHyXKgd	12.2	0.14	Abcb4,ABCC3,ACAN,ADRA1D,ADRB1,ADRB2,CCL2,CD180,CD38,CD48,CD80,COL1A1,COL3A1,CXCR4,CYP7B1,DLK1,ELN,FGF7,FN1,FRZB,GRIN2A,HGF,HTR2B,IGFBP2,IL12RB2,IL1A,IL6,IL7R,IRF5,LEP,LGALS3,LTBP2,LUM,MMP13,MMP14,NLRP3,NOS2,NOSTRIN,NPY1R,NT5E,PLCL2,PTAFR,PTPRE,RUNX3,SDC1,SERINC2,SPI1,SPP1,THBS1,TIMP1,TNC,TNF,WDFY4,WNT2B,WNT5A	Hepatic Fibrosis	20- atherosclerosis [aorta] NA CMP_GJ6Fs9Oo9osL	0.478	0.028	ABCC3,CACNA1S,IL7R,LCN2,LEP,LGALS3,MMP13,PTCH1,SPARC,SPI1,SPP1	Hepatic Fibrosis	2- atherosclerosis [aorta] NA CMP_MToofiTDMtxi	9.29	0.114	ABCC3,AGTR1,AVPR2,C5AR1,CASP8,CCL2,CCL5,CD180,CD38,CD48,CD80,CHRM5,CXCR4,EFEMP1,FGF7,FRZB,HGF,HTR2B,IL13,IL33,IL7R,IRF5,LCN2,LGALS3,LUM,LY6E,MLKL,MMP13,MMP14,MMP8,PRKCB,PTAFR,PTPRE,REN,SDC1,SPI1,SPP1,SREBF2,ST8SIA4,STAT4,SYNGR1,TIMP1,TLR9,VWF,WDFY4,WNT2B	Hepatic Fibrosis	2- atherosclerosis [aorta] NA CMP_7ym4dlpKMoKs	4.57	0.0916	ABCC3,CC2D2A,CD180,CD48,CDKN1A,CSF3R,HGF,HTR2B,ICAM1,IGFBP4,IL1A,IL1B,IL7R,IRF5,LCN2,LGALS3,MMP13,MMP14,MMP2,MMP8,OFD1,PRR5,PTAFR,RIN3,RUNX3,SERPINC1,SIRT1,SPI1,SPP1,SREBF1,STAB1,THBS1,TIMP1,TLR9,VWF,WDFY4	Hepatic Fibrosis	6- atherosclerosis [aorta] NA CMP_kplAZ21kAllP	11.5	0.132	ABCC3,ADRA1D,CCL2,CD180,CD38,CD48,CD80,CHI3L1,COL4A3,CSF3R,Cxcl2,CYP2E1,CYP7B1,F9,FN1,FRZB,GRIN2A,HGF,HTR2B,IGFBP2,IL12RB2,IL1A,IL1B,IL6,IL7R,IRF5,LCN2,LEP,LGALS3,LTBP2,LUM,MMP13,MMP14,MMP8,NLRP3,NOS2,PTAFR,PTPRE,RUNX3,SDC1,SERINC2,SLC51B,SPI1,SPP1,TCAP,THBS1,TIMP1,TLR9,TNF,TNFSF15,WDFY4,WNT5A
LPS/IL-1 Mediated Inhibition of RXR Function	Updated Proteomics-IPA format-HFD 2M AA ECMerKO vs Flox - 2025-03-07 08:18 AM	5.11	0.125	ABCA1,ABCB11,ABCC3,ALDH1B1,ALDH1L2,ALDH2,ALDH3A1,ALDH3B1,ALDH5A1,ALDH6A1,ALDH7A1,ALDH9A1,APOC1,CRAT,Cyp2b19,CYP2E1,CYP2S1,ECSIT,FABP3,FABP4,FABP5,FMO3,FMO5,Gsta1 (includes others),GSTK1,GSTT1,Gstt2,GSTZ1,IL1RAP,LBP,MAOB,MAP2K4,MAPK9,PLTP,SLC27A1,Sult1d1,Sult2a1 (includes others),SULT2B1	LPS/IL-1 Mediated Inhibition of RXR Function	3- atherosclerosis [aorta] NA CMP_ckHSOYUqU4ic	2.23	0.094	--,ACSL1,ALAS1,ALDH18A1,ALDH6A1,CPT2,CYP2E1,FMO1,GSTK1,Gstm1,Gstt2,IL33,IRAK1,MGMT,MGST1,MGST3,PAPSS2,SLC27A1,SLC27A2,SLC35A2,SMOX,TLR4	LPS/IL-1 Mediated Inhibition of RXR Function	4- atherosclerosis [aorta] NA CMP_vOcWhcD4rOLk	5.42	0.128	ACSL1,ALDH18A1,ALDH1L1,ALDH1L2,ALDH4A1,ALDH5A1,ALDH6A1,CHST1,CYP2E1,CYP2F1,FMO1,GSTK1,Gstm7,Gstt2,GSTZ1,HMGCS1,IL33,LBP,MAOB,MGMT,MGST1,MGST2,MGST3,PLTP,SLC27A1,SLC27A2,SLC27A3,SMOX,TLR4,TRAF6	LPS/IL-1 Mediated Inhibition of RXR Function	7- atherosclerosis [aorta] NA CMP_Rvm3t858gPeo	2.15	0.0845	ABCC3,ACSBG1,ACSL1,ACSL6,APOC1,APOE,CHST4,CYP2U1,FABP4,FABP7,Gal3st2c (includes others),IL18,IL1B,LBP,MGST1,NGFR,SLC27A2,SULT4A1	LPS/IL-1 Mediated Inhibition of RXR Function	8- atherosclerosis [aorta] NA CMP_I3FNY2ilGPYM	1.37	0.0751	ABCC3,ABCG1,ALDH1A3,ALDH3A1,ALDH3B1,APOC1,APOE,Cyp2b10,Gal3st2c (includes others),IL1B,IL1RL2,IL1RN,IL33,LBP,SULT1A1,TNFRSF1B	LPS/IL-1 Mediated Inhibition of RXR Function	21- atherosclerosis [aorta] NA CMP_CTtNehHyXKgd	4.49	0.117	ABCA1,ABCB9,ABCC3,ABCG1,ALDH1B1,ALDH3B1,ALDH4A1,ALDH5A1,ALDH6A1,CD14,Cyp2b10,FABP5,FMO1,Gstm7,GSTZ1,HS6ST2,IL1A,IL1RN,LY96,PLTP,SLC27A2,SULT1A1,TNF,TNFRSF11B,TNFRSF1B	LPS/IL-1 Mediated Inhibition of RXR Function	20- atherosclerosis [aorta] NA CMP_GJ6Fs9Oo9osL	1.16	0.0423	ABCA1,ABCC3,ABCG1,APOC1,Cyp2b10,FABP3,Gsto2,IL1RN,TNFRSF1B	LPS/IL-1 Mediated Inhibition of RXR Function	2- atherosclerosis [aorta] NA CMP_MToofiTDMtxi	2.76	0.0858	ABCA1,ABCB9,ABCC3,ABCG1,ALDH3B1,APOC1,CD14,CHST11,Cyp2c54 (includes others),Cyp2c55,FABP5,IL18,IL1RL2,IL1RN,IL33,LBP,LY96,PLTP,TNFRSF11B,TNFRSF1B	LPS/IL-1 Mediated Inhibition of RXR Function	2- atherosclerosis [aorta] NA CMP_7ym4dlpKMoKs	1.58	0.0751	ABCA1,ABCC3,ABCG1,APOC1,APOE,CHST7,FABP5,Gstt2,IL1A,IL1B,IL1RN,LBP,PLTP,SLC27A1,SREBF1,TNFRSF1B	LPS/IL-1 Mediated Inhibition of RXR Function	6- atherosclerosis [aorta] NA CMP_kplAZ21kAllP	2.79	0.0939	ABCA1,ABCC3,ABCG1,ALDH1B1,ALDH3B1,APOC1,APOC4,APOE,CD14,CHST10,CYP2E1,FABP5,HS6ST2,IL1A,IL1B,IL1R2,IL1RN,PLTP,TNF,TNFRSF1B
RAR Activation	Updated Proteomics-IPA format-HFD 2M AA ECMerKO vs Flox - 2025-03-07 08:18 AM	4.91	0.108	ACTB,ADAM10,ADAM17,ADH1C,ADH7,AKT2,Aldh1a7,CAMK2G,CARM1,CDC42,CNP,COL1A1,CREB1,CSNK2A1,CSNK2B,DHRS3,DHRS7C,F11R,FABP5,GNA11,GNAQ,GUCY1B1,MAP2K1,MAP2K4,MAPK1,MAPK14,MAPK3,MAPK9,NFKB2,PDE3B,PLCB3,PLCD1,PLCG2,PLD3,PRKACB,PRKAR2A,PRKCB,PRKCD,RBP1,RBP2,RDH11,RDH12,RDH14,RELA,RHOT1,RPL7A,SMARCA2,SMPD1,SORBS3,SRC,STAT5B,TGM2	RAR Activation	3- atherosclerosis [aorta] NA CMP_ckHSOYUqU4ic	1.41	0.0724	--,ACTB,ADAM17,ADCY4,CDKN1A,COL1A1,CSNK2A2,DHRS3,ENPP2,GDE1,GDPD1,GNAS,GPCPD1,GUCY1A1,GUCY1B1,IL33,Il3ra,MAPK11,MMP2,Mmp3,PARP1,PDE1A,PDIA3,PIK3R1,PRKAR2B,PRKCD,PRMT2,RHOBTB1,SMARCE1,Smpd5,SRC,TNIP1,ZBTB16	RAR Activation	4- atherosclerosis [aorta] NA CMP_vOcWhcD4rOLk	0.6	0.0592	--,ACTB,ADAM17,ADCY4,APEX1,ARID1A,CDC42,GDPD1,GNAS,GPCPD1,GUCY1A1,IL33,ITGB3BP,LIPE,MEIS1,Mmp3,PDE3A,PDIA3,PIK3R3,PLD3,PPARG,PRKACA,PRKAR2B,PRKCD,RPS6KA5,Smpd5,TGFB2	RAR Activation	7- atherosclerosis [aorta] NA CMP_Rvm3t858gPeo	0.568	0.0515	--,CAMK2A,Csf2rb2,DHRS7C,DHRS9,DRD2,GATA4,GRIA1,IL18,IL1B,MAPKAPK2,MMP13,MMP2,MMP8,PDE2A,PDE3B,PDE4C,PRKAR1B,RBP4,RBP7,RDH13,RDH16	RAR Activation	8- atherosclerosis [aorta] NA CMP_I3FNY2ilGPYM	1.34	0.0656	ADCY7,ALDH1A3,COL1A1,COL1A2,COL3A1,CSF2RB,Csf2rb2,ERCC2,IGFBP3,IL1B,IL33,MMP2,Mmp3,OSM,PDE2A,PIK3R5,PLCB2,PLCG2,PLD3,PLD4,PRKCG,RBP7,SMPD3,SMPDL3B,SOCS3,STRA6,TGFB2,TNFSF13B	RAR Activation	21- atherosclerosis [aorta] NA CMP_CTtNehHyXKgd	3.43	0.0867	COL10A1,COL1A1,COL3A1,CRABP2,CREB3L3,CSF2RB,Csf2rb2,DLK1,ENPP1,FABP5,GNGT2,HMOX1,HOXA4,HOXA5,IL17D,IL1A,IL6,LEP,LIF,MMP13,Mmp3,OSM,PDE1B,PDE2A,PIK3CG,PIK3R5,PLAU,PLCB2,PLD3,PLD6,RBP4,RHOV,RORC,SOCS3,TNF,TNFSF13,TNFSF8	RAR Activation	20- atherosclerosis [aorta] NA CMP_GJ6Fs9Oo9osL	0.361	0.0258	CSF2RB,Csf2rb2,GATA4,GNGT2,HIF1A,HMOX1,LEP,MMP13,PBRM1,PIK3R5,SP1	RAR Activation	2- atherosclerosis [aorta] NA CMP_MToofiTDMtxi	2.31	0.0681	--,CRABP2,CSF2RB,Csf2rb2,DHRS9,DKK2,ENPP2,FABP5,GNGT2,HMOX1,IL13,IL18,IL33,MMP13,Mmp3,MMP8,PDE1A,PIK3CG,PIK3R5,PLAU,PLCB2,PLCG2,PLD3,PLD4,PRKCB,PRKCH,RAC2,RHOBTB1,RHOG,RORB,TNFSF13B	RAR Activation	2- atherosclerosis [aorta] NA CMP_7ym4dlpKMoKs	1.63	0.0656	CDKN1A,COL10A1,CSF2RB,Csf2rb2,FABP5,GPCPD1,HMOX1,IL1A,IL1B,Il3ra,MMP13,MMP2,MMP8,OSM,PIK3CD,PIK3R5,PLAU,PLCG2,PLD3,PLD4,PRKCG,RAC2,RHOG,RND3,RPS6KA5,SMPD3,SOCS3,TDP2	RAR Activation	6- atherosclerosis [aorta] NA CMP_kplAZ21kAllP	1.95	0.0703	Akr1cl,COL10A1,CRABP2,CREB3L3,CSF2RB,Csf2rb2,FABP5,GNGT2,GUCY1A1,GUCY1B1,HMOX1,IL1A,IL1B,IL6,LEP,MMP13,MMP8,NAPEPLD,OSM,PIK3R5,PLAU,PLCG2,PLD3,PRKCQ,RHOV,SOCS3,TNF,TNFSF11,TNFSF15,TNFSF8
Mechanism of Gene Regulation by Peroxisome Proliferators via PPARα	Updated Proteomics-IPA format-HFD 2M AA ECMerKO vs Flox - 2025-03-07 08:18 AM	4.52	0.179	APOA1,EHHADH,HRAS,HSP90AA1,HSPA1A,KRAS,LPL,MAP2K1,MAPK1,MAPK3,NFKB2,PDGFRB,PRKACB,PRKAR2A,PRKCB,RELA,STAT5B	Mechanism of Gene Regulation by Peroxisome Proliferators via PPARα	3- atherosclerosis [aorta] NA CMP_ckHSOYUqU4ic	0	0.043	HSP90AB1,PIK3R1,PRKAR2B,SHC1	Mechanism of Gene Regulation by Peroxisome Proliferators via PPARα	4- atherosclerosis [aorta] NA CMP_vOcWhcD4rOLk	2.09	0.118	FAT1,HRAS,HSD17B4,HSP90AB1,LPL,MAP2K2,NFKBIA,PPARG,PRKAR2B,RAF1,TRAF6	Mechanism of Gene Regulation by Peroxisome Proliferators via PPARα	7- atherosclerosis [aorta] NA CMP_Rvm3t858gPeo	1.28	0.087	APOA2,CD36,HSP90AA1,IL1B,LPL,PDGFB,PDGFRA,PRKAR1B	Mechanism of Gene Regulation by Peroxisome Proliferators via PPARα	8- atherosclerosis [aorta] NA CMP_I3FNY2ilGPYM	0.365	0.0543	IL1B,PDGFB,PDGFRA,PTGS2,TNFRSF1B	Mechanism of Gene Regulation by Peroxisome Proliferators via PPARα	21- atherosclerosis [aorta] NA CMP_CTtNehHyXKgd	0.345	0.0543	IL1A,NOS2,PTGS2,TNF,TNFRSF1B	Mechanism of Gene Regulation by Peroxisome Proliferators via PPARα	20- atherosclerosis [aorta] NA CMP_GJ6Fs9Oo9osL	0	0.0217	SP1,TNFRSF1B	Mechanism of Gene Regulation by Peroxisome Proliferators via PPARα	2- atherosclerosis [aorta] NA CMP_MToofiTDMtxi	0	0.0213	PRKCB,TNFRSF1B	Mechanism of Gene Regulation by Peroxisome Proliferators via PPARα	2- atherosclerosis [aorta] NA CMP_7ym4dlpKMoKs	0	0.0326	IL1A,IL1B,TNFRSF1B	Mechanism of Gene Regulation by Peroxisome Proliferators via PPARα	6- atherosclerosis [aorta] NA CMP_kplAZ21kAllP	0.914	0.0761	IL1A,IL1B,IL1R2,NOS2,PTGS2,TNF,TNFRSF1B
Liver Proliferation	Updated Proteomics-IPA format-HFD 2M AA ECMerKO vs Flox - 2025-03-07 08:18 AM	4.34	0.119	ADA,ADIPOQ,C5,CAMK2G,Ceacam1/Ceacam2,COL1A1,DDB1,DLG1,ENTPD1,FGF1,HRAS,IQGAP2,ITGA6,ITGAV,ITGB3,ITPR1,LGALS1,LGALS3,MAP2K4,MAPK1,MAPK14,MAPK9,NCF1,PLG,PRKAA1,PTPN6,RELA,RTN4,SCP2,SLC2A1,SMPD1,STAT1,STAT5B,THBS1,XDH	Liver Proliferation	3- atherosclerosis [aorta] NA CMP_ckHSOYUqU4ic	0.965	0.0707	ADIPOQ,CAV1,CCND1,CCND3,CDKN1A,COL1A1,E2F1,EGFR,IGF1R,MKI67,OSMR,PIK3R1,PIM3,RTN4,SCP2,SERPINH1,TIMP2,TOB1,XBP1,XPA	Liver Proliferation	4- atherosclerosis [aorta] NA CMP_vOcWhcD4rOLk	5	0.117	ADIPOQ,C3,CCND1,CCNDBP1,CTSB,DDB1,DLC1,ENTPD5,ESRRA,FAH,FAS,FGF7,HRAS,IGF1R,IL6ST,IQGAP2,ITIH4,LGALS3,LY9,MKI67,NFKBIA,OSMR,PIM3,PPARG,RAF1,S1PR2,SCP2,SERPINH1,SPP1,STAT3,TIMP1,TOB1,XPA	Liver Proliferation	7- atherosclerosis [aorta] NA CMP_Rvm3t858gPeo	0.61	0.0545	CXCR4,FGF18,FLT1,GDF2,ID1,IL18,IL1B,KITLG,LY9,NGFR,NPY,PIM1,PLG,PROX1,TBX3	Liver Proliferation	8- atherosclerosis [aorta] NA CMP_I3FNY2ilGPYM	3.64	0.0982	C3AR1,COL1A1,CSF2RB,FGF18,GPC3,HGF,IGF1,IL1B,IL1RN,ITIH4,KITLG,LGALS3,LY9,MMP14,OSM,PTGS2,S1PR2,SOCS3,SPI1,SULF2,TBX3,TF,TGFA,THBS1,TIMP1,TIMP2,TNFRSF1B	Liver Proliferation	21- atherosclerosis [aorta] NA CMP_CTtNehHyXKgd	8.95	0.142	Abcb4,ADIPOQ,BID,BMP7,C3AR1,Cdkn2a,CEBPB,COL1A1,CREB3L3,CSF2RB,CTSB,CXCL14,CXCR4,FGF7,GLI1,HGF,HTR2B,IL1RN,IL4R,IL6,INHBA,LEP,LGALS3,LY9,MMP14,NCF1,OSM,PLAU,PTGS2,PTPN6,RETN,SOCS3,SPI1,SPP1,THBS1,TIMP1,TNF,TNFRSF1B,TOB1	Liver Proliferation	20- atherosclerosis [aorta] NA CMP_GJ6Fs9Oo9osL	1.49	0.0436	CSF2RB,CTSB,CXCL14,IL1RN,ITGAV,LEP,LGALS3,LY9,NCF1,SPI1,SPP1,TNFRSF1B	Liver Proliferation	2- atherosclerosis [aorta] NA CMP_MToofiTDMtxi	3.44	0.0877	AGTR1,C3AR1,CSF2RB,CTSB,CXCR4,FGF7,HGF,HTR2B,IL18,IL1RN,IQGAP2,LGALS3,LY9,MKI67,MMP14,NPY,PLAU,PTPN6,RPS6KA1,SPI1,SPP1,STAT1,TIMP1,TNFAIP3,TNFRSF1B	Liver Proliferation	2- atherosclerosis [aorta] NA CMP_7ym4dlpKMoKs	6.28	0.116	C3,C3AR1,CDK2,CDKN1A,CRLF2,CSF2RB,CTSB,CXCR2,HGF,HMGB1,HTR2B,IL1B,IL1RN,IL4R,INHBA,LGALS3,LTB4R,LY9,MAP2K6,MMP14,NCF1,OSM,PLAU,PTPN6,RPS6KA1,SOCS3,SPI1,SPP1,THBS1,TIMP1,TNFRSF1B,TRPV4	Liver Proliferation	6- atherosclerosis [aorta] NA CMP_kplAZ21kAllP	7.52	0.127	C3AR1,Cdkn2a,CHI3L1,CREB3L3,CSF2RB,CTSB,Cxcl2,FGL1,GLI1,HGF,HPN,HTR2B,IL1B,IL1RN,IL4R,IL6,LEP,LEPR,LGALS3,LTB4R,LY9,MMP14,MT2A,NCF1,OSM,PLAU,PTGS2,PTPN6,SOCS3,SPI1,SPP1,THBS1,TIMP1,TNF,TNFRSF1B
Decreases Depolarization of Mitochondria and Mitochondrial Membrane	Updated Proteomics-IPA format-HFD 2M AA ECMerKO vs Flox - 2025-03-07 08:18 AM	4.25	0.256	ABCC1,APOBEC2,ATP2A2,COL1A1,CSTB,HSPA1A,MAP2K1,PLIN3,VPS13A,YME1L1	Decreases Depolarization of Mitochondria and Mitochondrial Membrane	3- atherosclerosis [aorta] NA CMP_ckHSOYUqU4ic	1.46	0.143	CDK5,CDKN1A,COL1A1,EIF4EBP1,SH3GLB1	Decreases Depolarization of Mitochondria and Mitochondrial Membrane	4- atherosclerosis [aorta] NA CMP_vOcWhcD4rOLk	2.75	0.2	CD74,CDK5,DNM1L,EIF4EBP1,FAS,MCL1,SH3GLB1	Decreases Depolarization of Mitochondria and Mitochondrial Membrane	7- atherosclerosis [aorta] NA CMP_Rvm3t858gPeo	0.305	0.0541	APOBEC2,UCP1	Decreases Depolarization of Mitochondria and Mitochondrial Membrane	8- atherosclerosis [aorta] NA CMP_I3FNY2ilGPYM	0.283	0.0541	CD74,COL1A1	Decreases Depolarization of Mitochondria and Mitochondrial Membrane	21- atherosclerosis [aorta] NA CMP_CTtNehHyXKgd	0	0.027	COL1A1	Decreases Depolarization of Mitochondria and Mitochondrial Membrane	20- atherosclerosis [aorta] NA CMP_GJ6Fs9Oo9osL	0.229	0.027	APOBEC2	Decreases Depolarization of Mitochondria and Mitochondrial Membrane	2- atherosclerosis [aorta] NA CMP_MToofiTDMtxi	0.326	0.0526	CSTB,SPEG	Decreases Depolarization of Mitochondria and Mitochondrial Membrane	2- atherosclerosis [aorta] NA CMP_7ym4dlpKMoKs	0.311	0.0541	CD74,CDKN1A	Decreases Depolarization of Mitochondria and Mitochondrial Membrane	24- atherosclerosis [aorta] NA CMP_I4YzR4eT1K2r	0.298	0.027	APOBEC2
Increases Transmembrane Potential of Mitochondria and Mitochondrial Membrane	Updated Proteomics-IPA format-HFD 2M AA ECMerKO vs Flox - 2025-03-07 08:18 AM	3.96	0.22	BAX,C5,CASP3,CYCS,DNAJB1,GSN,LGALS1,PRDX3,PTPN6,Serpina3n (includes others),SOD2	Increases Transmembrane Potential of Mitochondria and Mitochondrial Membrane	3- atherosclerosis [aorta] NA CMP_ckHSOYUqU4ic	0.321	0.0612	BAX,SOD2,ZBTB16	Increases Transmembrane Potential of Mitochondria and Mitochondrial Membrane	4- atherosclerosis [aorta] NA CMP_vOcWhcD4rOLk	2.48	0.163	ARID1A,DNAJB1,FAS,ICAM1,PPARG,PRDX3,Serpina3n (includes others),SOD2	Increases Transmembrane Potential of Mitochondria and Mitochondrial Membrane	7- atherosclerosis [aorta] NA CMP_Rvm3t858gPeo	0.761	0.0816	CYCS,PIM1,PRDX3,Serpina3n (includes others)	Increases Transmembrane Potential of Mitochondria and Mitochondrial Membrane	8- atherosclerosis [aorta] NA CMP_I3FNY2ilGPYM	0.394	0.0612	GSN,HGF,Serpina3n (includes others)	Increases Transmembrane Potential of Mitochondria and Mitochondrial Membrane	21- atherosclerosis [aorta] NA CMP_CTtNehHyXKgd	1.08	0.102	BCL2L11,HGF,IL6,PTPN6,Serpina3n (includes others)	Increases Transmembrane Potential of Mitochondria and Mitochondrial Membrane	20- atherosclerosis [aorta] NA CMP_GJ6Fs9Oo9osL	0	0.0204	SRXN1	Increases Transmembrane Potential of Mitochondria and Mitochondrial Membrane	2- atherosclerosis [aorta] NA CMP_MToofiTDMtxi	0.478	0.0612	BCL2L11,HGF,PTPN6	Increases Transmembrane Potential of Mitochondria and Mitochondrial Membrane	2- atherosclerosis [aorta] NA CMP_7ym4dlpKMoKs	0.775	0.0816	HGF,ICAM1,PTPN6,Serpina3n (includes others)	Increases Transmembrane Potential of Mitochondria and Mitochondrial Membrane	6- atherosclerosis [aorta] NA CMP_kplAZ21kAllP	1.16	0.102	CD27,HGF,IL6,PTPN6,Serpina3n (includes others)
Increases Renal Proliferation	Updated Proteomics-IPA format-HFD 2M AA ECMerKO vs Flox - 2025-03-07 08:18 AM	3.85	0.13	ARHGEF7,C5,ELMO1,FDX1,GAK,HRAS,HSPD1,ITGA1,ITGA5,ITPR1,MAPK14,MAPK9,MTOR,NUP98,PDGFRB,PKM,PKP3,RSL1D1,SDHB,SDHD,SRC,TPM2,TPP2,UBE2M,YBX3	Increases Renal Proliferation	3- atherosclerosis [aorta] NA CMP_ckHSOYUqU4ic	0.782	0.071	ABCC5,CCN4,CDKN1A,E2F1,EGFR,MTOR,NDUFAB1,NOS3,SDHB,SHC1,SRC,TLR4,TMEM260	Increases Renal Proliferation	4- atherosclerosis [aorta] NA CMP_vOcWhcD4rOLk	0.466	0.0601	CHKA,CSF1,CXCL9,HRAS,LCN2,MTOR,NDUFAB1,STAT3,STT3B,TLR4,TTLL4	Increases Renal Proliferation	7- atherosclerosis [aorta] NA CMP_Rvm3t858gPeo	0.55	0.0556	APLN,CD36,CXCL9,GATA4,HSPD1,IL1B,NDUFAB1,PDGFB,PTP4A1,SDHD	Increases Renal Proliferation	8- atherosclerosis [aorta] NA CMP_I3FNY2ilGPYM	1.1	0.0722	CCN4,CTSK,CXCL9,HGF,IGF1,IL1B,LCN2,MMP14,NTN1,PDGFB,PTGS2,SYK,TLR2	Increases Renal Proliferation	21- atherosclerosis [aorta] NA CMP_CTtNehHyXKgd	2.98	0.106	CCN4,CEBPB,CTSK,DPF3,HGF,IL6,LEP,MMP14,OXTR,P2RX7,PLAU,PLAUR,PTGS2,STK26,SYK,TBXA2R,TLR2,TNF,TSLP	Increases Renal Proliferation	20- atherosclerosis [aorta] NA CMP_GJ6Fs9Oo9osL	0	0.0222	GATA4,LCN2,LEP,SP1	Increases Renal Proliferation	2- atherosclerosis [aorta] NA CMP_MToofiTDMtxi	0.309	0.0437	CTSK,HGF,IRF1,LCN2,MMP14,PLAU,SYK,TLR2	Increases Renal Proliferation	2- atherosclerosis [aorta] NA CMP_7ym4dlpKMoKs	1.26	0.0722	CDK2,CDKN1A,HGF,IL1B,LCN2,MAP3K2,MIR17HG,MMP14,PIK3CD,PLAU,PTGES,SLC4A7,SYK	Increases Renal Proliferation	6- atherosclerosis [aorta] NA CMP_kplAZ21kAllP	1.78	0.0833	CAMK4,CTSK,HGF,HMGA2,IL1B,IL6,LCN2,LEP,MMP14,MT2A,PLAU,PTGS2,STK26,SYK,TNF
Hypoxia-Inducible Factor Signaling	Updated Proteomics-IPA format-HFD 2M AA ECMerKO vs Flox - 2025-03-07 08:18 AM	3.77	0.186	CREB1,EIF1,EIF2S1,EIF2S2,HRAS,HSP90AA1,LDHA,NQO1,PRKCB,UBE2H,UBE2I,UBE2L3,UBE2M	Hypoxia-Inducible Factor Signaling	3- atherosclerosis [aorta] NA CMP_ckHSOYUqU4ic	3.23	0.167	ASPH,CSNK1D,EIF2B2,HSP90AB1,NOS3,P4HB,PIK3R1,SHC1,UBE2E3,UBE2G1,UBE2N	Hypoxia-Inducible Factor Signaling	4- atherosclerosis [aorta] NA CMP_vOcWhcD4rOLk	2.72	0.152	ASPH,EIF2B1,ELAVL1,HRAS,HSP90AB1,NQO1,P4HB,UBE2E3,UBE2G1,UBE2H	Hypoxia-Inducible Factor Signaling	7- atherosclerosis [aorta] NA CMP_Rvm3t858gPeo	0.245	0.0455	FLT1,HSP90AA1,KDR	Hypoxia-Inducible Factor Signaling	8- atherosclerosis [aorta] NA CMP_I3FNY2ilGPYM	0	0.0303	KDR,UBE2B	Hypoxia-Inducible Factor Signaling	21- atherosclerosis [aorta] NA CMP_CTtNehHyXKgd	0	0.0152	HIC1	Hypoxia-Inducible Factor Signaling	20- atherosclerosis [aorta] NA CMP_GJ6Fs9Oo9osL	0	0.0152	HIF1A	Hypoxia-Inducible Factor Signaling	2- atherosclerosis [aorta] NA CMP_MToofiTDMtxi	0	0.0299	PRKCB,UBE2L6	Hypoxia-Inducible Factor Signaling	2- atherosclerosis [aorta] NA CMP_7ym4dlpKMoKs	0	0.0152	HIC1	Hypoxia-Inducible Factor Signaling	24- atherosclerosis [aorta] NA CMP_I4YzR4eT1K2r	0	0.0152	HSP90AB1
Acute Renal Failure Panel (Rat)	Updated Proteomics-IPA format-HFD 2M AA ECMerKO vs Flox - 2025-03-07 08:18 AM	3.7	0.194	ANXA1,ANXA2,CD44,COL1A1,FGB,HSPA1A,LDHA,LGALS3,SFN,TPM4,TUBB,VCAM1	Acute Renal Failure Panel (Rat)	3- atherosclerosis [aorta] NA CMP_ckHSOYUqU4ic	1.08	0.103	ACTA2,CD44,CDKN1A,COL1A1,SLC16A7,TUBB	Acute Renal Failure Panel (Rat)	4- atherosclerosis [aorta] NA CMP_vOcWhcD4rOLk	1.54	0.121	CD44,Cxcl1,GDF15,LCN2,LGALS3,TUBB,VCAM1	Acute Renal Failure Panel (Rat)	7- atherosclerosis [aorta] NA CMP_Rvm3t858gPeo	0.328	0.0526	Cxcl1,DNAJB9,FGB	Acute Renal Failure Panel (Rat)	8- atherosclerosis [aorta] NA CMP_I3FNY2ilGPYM	3.56	0.175	CD44,CD68,CLU,COL1A1,COL3A1,Cxcl1,LCN2,LGALS3,SPHK1,VCAM1	Acute Renal Failure Panel (Rat)	21- atherosclerosis [aorta] NA CMP_CTtNehHyXKgd	7.33	0.263	ANXA1,ATF3,CD14,CD44,CD68,CLU,COL1A1,COL3A1,Cxcl1,GDF15,HMOX1,IL6,LGALS3,SPHK1,VCAM1	Acute Renal Failure Panel (Rat)	20- atherosclerosis [aorta] NA CMP_GJ6Fs9Oo9osL	1.33	0.0702	CD68,HMOX1,LCN2,LGALS3	Acute Renal Failure Panel (Rat)	2- atherosclerosis [aorta] NA CMP_MToofiTDMtxi	3.79	0.167	ANXA1,CD14,CD44,CD68,HMOX1,LCN2,LGALS3,MYO5A,UMOD,VCAM1	Acute Renal Failure Panel (Rat)	2- atherosclerosis [aorta] NA CMP_7ym4dlpKMoKs	1.92	0.123	CD68,CDKN1A,HMOX1,LCN2,LGALS3,SLC16A7,VCAM1	Acute Renal Failure Panel (Rat)	6- atherosclerosis [aorta] NA CMP_kplAZ21kAllP	4.39	0.193	ATF3,CD14,CD44,CD68,Cxcl1,HMOX1,IL6,LCN2,LGALS3,SPHK1,VCAM1
Decreases Transmembrane Potential of Mitochondria and Mitochondrial Membrane	Updated Proteomics-IPA format-HFD 2M AA ECMerKO vs Flox - 2025-03-07 08:18 AM	3.37	0.13	ATP2A1,B2M,BAK1,BAX,CASP3,CISD1,HSPB1,IMMT,LDHA,MAP2K4,MAPK14,MAPK9,PDK1,PKM,PRKCD,RTN4,SOD2,TGM2,TIMP3,TOMM22,XDH	Decreases Transmembrane Potential of Mitochondria and Mitochondrial Membrane	3- atherosclerosis [aorta] NA CMP_ckHSOYUqU4ic	0.929	0.0786	BAX,CAV1,CCND1,COL4A2,GZMM,PARP1,PDK1,PRKCD,RTN4,SHC1,SOD2	Decreases Transmembrane Potential of Mitochondria and Mitochondrial Membrane	4- atherosclerosis [aorta] NA CMP_vOcWhcD4rOLk	2.25	0.107	ATP5PO,CCND1,CD47,CLIC4,DNM1L,ECHS1,FAS,HSPB1,IRF5,LCN2,PDK1,PRKCD,RGS7,RIPK1,SOD2	Decreases Transmembrane Potential of Mitochondria and Mitochondrial Membrane	7- atherosclerosis [aorta] NA CMP_Rvm3t858gPeo	0	0.0296	ATP2A1,BNIP3,IL1B,UCP1	Decreases Transmembrane Potential of Mitochondria and Mitochondrial Membrane	8- atherosclerosis [aorta] NA CMP_I3FNY2ilGPYM	0	0.0148	IL1B,LCN2	Decreases Transmembrane Potential of Mitochondria and Mitochondrial Membrane	21- atherosclerosis [aorta] NA CMP_CTtNehHyXKgd	0.701	0.0667	ADRB1,BCL2L11,BID,C15orf48,Cdkn2a,IRF5,IRS1,PMAIP1,TNF	Decreases Transmembrane Potential of Mitochondria and Mitochondrial Membrane	20- atherosclerosis [aorta] NA CMP_GJ6Fs9Oo9osL	0	0.0222	ATP2A1,LCN2,UCP2	Decreases Transmembrane Potential of Mitochondria and Mitochondrial Membrane	2- atherosclerosis [aorta] NA CMP_MToofiTDMtxi	0.45	0.0504	BCL2L11,C15orf48,CASP8,IRF5,LCN2,SLC25A47,UCP2	Decreases Transmembrane Potential of Mitochondria and Mitochondrial Membrane	2- atherosclerosis [aorta] NA CMP_7ym4dlpKMoKs	0.261	0.0444	CDK2,IGHM,IL1B,IRF5,LCN2,UCP2	Decreases Transmembrane Potential of Mitochondria and Mitochondrial Membrane	6- atherosclerosis [aorta] NA CMP_kplAZ21kAllP	0.388	0.0519	C15orf48,Cdkn2a,IL1B,IRF5,LCN2,PMAIP1,TNF
Recovery from Ischemic Acute Renal Failure (Rat)	Updated Proteomics-IPA format-HFD 2M AA ECMerKO vs Flox - 2025-03-07 08:18 AM	3.08	0.357	COL1A1,CRYAB,LGALS3,MGP,RBP1	Recovery from Ischemic Acute Renal Failure (Rat)	3- atherosclerosis [aorta] NA CMP_ckHSOYUqU4ic	3.64	0.417	CCND1,COL1A1,COL4A1,CRYAB,TMSB10	Recovery from Ischemic Acute Renal Failure (Rat)	4- atherosclerosis [aorta] NA CMP_vOcWhcD4rOLk	4.89	0.5	CCND1,CRYAB,LGALS3,SPP1,TIMP1,TMSB10	Recovery from Ischemic Acute Renal Failure (Rat)	7- atherosclerosis [aorta] NA CMP_Rvm3t858gPeo	0.375	0.0833	SGK1	Recovery from Ischemic Acute Renal Failure (Rat)	8- atherosclerosis [aorta] NA CMP_I3FNY2ilGPYM	3.88	0.417	COL1A1,LGALS3,MGP,S100A4,TIMP1	Recovery from Ischemic Acute Renal Failure (Rat)	21- atherosclerosis [aorta] NA CMP_CTtNehHyXKgd	3.83	0.417	COL1A1,LGALS3,S100A4,SPP1,TIMP1	Recovery from Ischemic Acute Renal Failure (Rat)	20- atherosclerosis [aorta] NA CMP_GJ6Fs9Oo9osL	1.5	0.167	LGALS3,SPP1	Recovery from Ischemic Acute Renal Failure (Rat)	2- atherosclerosis [aorta] NA CMP_MToofiTDMtxi	4.12	0.417	LGALS3,S100A4,SPP1,TIMP1,TMSB10	Recovery from Ischemic Acute Renal Failure (Rat)	2- atherosclerosis [aorta] NA CMP_7ym4dlpKMoKs	1.86	0.25	LGALS3,SPP1,TIMP1	Recovery from Ischemic Acute Renal Failure (Rat)	6- atherosclerosis [aorta] NA CMP_kplAZ21kAllP	1.83	0.25	LGALS3,SPP1,TIMP1
Hepatic Cholestasis	Updated Proteomics-IPA format-HFD 2M AA ECMerKO vs Flox - 2025-03-07 08:18 AM	2.52	0.107	ABCB11,ABCC1,ABCC3,AKT2,CALM2,Calm4,CYP27A1,GUCY1B1,IL1RAP,LBP,MAP2K1,MAP2K4,MAPK1,MAPK3,MAPK9,NFKB2,PPP3CA,PPP3R1,PRKAA1,PRKACB,PRKAR2A,PRKCB,PRKCD,RELA	Hepatic Cholestasis	3- atherosclerosis [aorta] NA CMP_ckHSOYUqU4ic	0.701	0.0676	ADCY4,CALM2,CHP1,GUCY1A1,GUCY1B1,IL33,IRAK1,IRAK2,IRAK4,MAP4K2,PRKAR2B,PRKCD,TIRAP,TLR4	Hepatic Cholestasis	4- atherosclerosis [aorta] NA CMP_vOcWhcD4rOLk	1.16	0.0773	ADCY4,CHP1,CYP7B1,GUCY1A1,IL33,IRAK3,LBP,MAP2K2,NFKBIA,PPRC1,PRKACA,PRKAR2B,PRKCD,TGFB2,TLR4,TRAF6	Hepatic Cholestasis	7- atherosclerosis [aorta] NA CMP_Rvm3t858gPeo	0	0.0374	--,ABCC3,IL18,IL1B,LBP,NGFR,PRKAR1B	Hepatic Cholestasis	8- atherosclerosis [aorta] NA CMP_I3FNY2ilGPYM	0.778	0.0642	ABCC3,ADCY7,IL1B,IL1RL2,IL1RN,IL33,LBP,OSM,PRKCG,TGFB2,TNFRSF1B,TNFSF13B	Hepatic Cholestasis	21- atherosclerosis [aorta] NA CMP_CTtNehHyXKgd	2.79	0.102	ABCC3,CCL24,CD14,CYP7B1,CYP8B1,IL17D,IL1A,IL1RN,IL6,LEP,LIF,LY96,NOS2,OSM,TNF,TNFRSF11B,TNFRSF1B,TNFSF13,TNFSF8	Hepatic Cholestasis	20- atherosclerosis [aorta] NA CMP_GJ6Fs9Oo9osL	0	0.0214	ABCC3,IL1RN,LEP,TNFRSF1B	Hepatic Cholestasis	2- atherosclerosis [aorta] NA CMP_MToofiTDMtxi	1.33	0.0683	ABCC3,CD14,IL13,IL18,IL1RL2,IL1RN,IL33,LBP,LY96,PRKCB,PRKCH,TNFRSF11B,TNFRSF1B,TNFSF13B	Hepatic Cholestasis	2- atherosclerosis [aorta] NA CMP_7ym4dlpKMoKs	0.356	0.0481	ABCC3,IL1A,IL1B,IL1RN,LBP,OSM,PRKCG,SIRT1,TNFRSF1B	Hepatic Cholestasis	6- atherosclerosis [aorta] NA CMP_kplAZ21kAllP	3.95	0.112	ABCC3,CCL24,CD14,CYP7B1,GUCY1A1,GUCY1B1,IL1A,IL1B,IL1R2,IL1RN,IL6,LEP,NOS2,OSM,PRKCQ,SLCO1C1,TNF,TNFRSF1B,TNFSF11,TNFSF15,TNFSF8
Increases Liver Hyperplasia/Hyperproliferation	Updated Proteomics-IPA format-HFD 2M AA ECMerKO vs Flox - 2025-03-07 08:18 AM	2.48	0.107	ACTN4,AGO2,AKT2,CKMT1B,DDX17,EHD2,EPDR1,FAM120A,GPT,HRAS,IPO11,L1CAM,LDHA,Ly6a (includes others),MAPK1,MAPK9,MTOR,NQO1,PHGDH,RELA,S100A11,SCARB2,SOD2	Increases Liver Hyperplasia/Hyperproliferation	3- atherosclerosis [aorta] NA CMP_ckHSOYUqU4ic	1.39	0.0847	BIRC2,CCND1,CCNG1,CDCA8,DDX17,DVL2,E2F1,EIF4EBP1,IGF1R,Ly6a (includes others),MMP2,MTOR,PGRMC1,PIM3,SOD2,TLR4	Increases Liver Hyperplasia/Hyperproliferation	4- atherosclerosis [aorta] NA CMP_vOcWhcD4rOLk	5.84	0.143	CCDC137,CCND1,CCNG1,CDCA8,DNM1L,EIF4EBP1,FAS,GPT,HRAS,IGF1R,IL6ST,ITIH4,KLF7,Ly6a (includes others),MTOR,NQO1,PIM3,PRDX2,PRNP,RIPK1,Saa3,SCARB2,SOD2,SPP1,SQLE,STAT3,TLR4	Increases Liver Hyperplasia/Hyperproliferation	7- atherosclerosis [aorta] NA CMP_Rvm3t858gPeo	0	0.0309	CADPS,CKMT1B,CXCR4,IL18,MMP2,Saa3	Increases Liver Hyperplasia/Hyperproliferation	8- atherosclerosis [aorta] NA CMP_I3FNY2ilGPYM	0.911	0.067	ALOX5,GPC3,HGF,IGFBP2,ITIH4,MMP2,OSM,PTGS2,Saa3,SNAI1,SULF2,TGFA,TLR2	Increases Liver Hyperplasia/Hyperproliferation	21- atherosclerosis [aorta] NA CMP_CTtNehHyXKgd	2.25	0.0928	CCL2,CXCR4,GLI1,GPT,HGF,IGFBP2,IHH,IL6,LEP,LIF,MLXIPL,NOS2,OSM,PTGS2,Saa3,SPP1,TLR2,TNF	Increases Liver Hyperplasia/Hyperproliferation	20- atherosclerosis [aorta] NA CMP_GJ6Fs9Oo9osL	0.309	0.0258	HIF1A,LEP,Saa3,SPP1,TXNRD1	Increases Liver Hyperplasia/Hyperproliferation	2- atherosclerosis [aorta] NA CMP_MToofiTDMtxi	0.568	0.0524	CCL2,CXCR4,HGF,IL18,PHGDH,RRM2,Saa3,SPP1,TLR2,TPX2	Increases Liver Hyperplasia/Hyperproliferation	2- atherosclerosis [aorta] NA CMP_7ym4dlpKMoKs	0.315	0.0464	ALOX5,CCR2,HGF,HMGB1,Ly6a (includes others),MMP2,OSM,SIRT1,SPP1	Increases Liver Hyperplasia/Hyperproliferation	6- atherosclerosis [aorta] NA CMP_kplAZ21kAllP	1.83	0.0825	CCL2,CCR2,GLI1,HGF,HPN,IGFBP2,IHH,IL6,LEP,NOS2,OSM,PTGS2,RAG1,Saa3,SPP1,TNF
TR/RXR Activation	Updated Proteomics-IPA format-HFD 2M AA ECMerKO vs Flox - 2025-03-07 08:18 AM	2.42	0.122	AKT2,ATP2A1,ENO1,FGA,ITGA5,ITGB3,MBP,MTOR,MYH6,PCK1,PDE3B,PFKP,RAB3B,SLC16A3,SLC2A1,SRC	TR/RXR Activation	3- atherosclerosis [aorta] NA CMP_ckHSOYUqU4ic	0.944	0.0833	CCND1,DAPK2,H3-3B,MTOR,PIK3R1,PINK1,RCAN2,SRC,STRBP	TR/RXR Activation	4- atherosclerosis [aorta] NA CMP_vOcWhcD4rOLk	0.494	0.0648	CCND1,H3-3A,MTOR,PIK3R3,PINK1,PPARG,RCAN2	TR/RXR Activation	7- atherosclerosis [aorta] NA CMP_Rvm3t858gPeo	0.93	0.0727	ATP2A1,DIO2,F10,MYH6,MYH7,PDE3B,RAB3B,UCP1	TR/RXR Activation	8- atherosclerosis [aorta] NA CMP_I3FNY2ilGPYM	0	0.0273	COL6A3,F10,PIK3R5	TR/RXR Activation	21- atherosclerosis [aorta] NA CMP_CTtNehHyXKgd	0.561	0.0636	ADRB1,ANGPTL8,F10,PDGFC,PIK3CG,PIK3R5,THRSP	TR/RXR Activation	20- atherosclerosis [aorta] NA CMP_GJ6Fs9Oo9osL	2.33	0.0727	ATP2A1,HIF1A,HP,MYH6,PIK3R5,SYT12,TSHB,UCP2	TR/RXR Activation	2- atherosclerosis [aorta] NA CMP_MToofiTDMtxi	1.01	0.0708	CCNA2,H3c14,PDGFC,PIK3CG,PIK3R5,PINK1,SREBF2,UCP2	TR/RXR Activation	2- atherosclerosis [aorta] NA CMP_7ym4dlpKMoKs	1.27	0.0818	BCL3,CDK2,F10,PIK3CD,PIK3R5,SREBF1,SYT12,THRB,UCP2	TR/RXR Activation	6- atherosclerosis [aorta] NA CMP_kplAZ21kAllP	0	0.0364	CAMK4,F10,PIK3R5,RCAN2
FXR/RXR Activation	Updated Proteomics-IPA format-HFD 2M AA ECMerKO vs Flox - 2025-03-07 08:18 AM	2.3	0.107	ABCB11,AKT2,APOA1,APOC3,CYP27A1,FETUB,Gsta1 (includes others),GSTK1,GSTT1,Gstt2,GSTZ1,LPL,MAP2K4,MAPK9,NFKB2,NQO1,PCK2,PLTP,PRKAA1,SRC,TXNIP	FXR/RXR Activation	3- atherosclerosis [aorta] NA CMP_ckHSOYUqU4ic	0.27	0.0529	--,GSTK1,Gstm1,Gstt2,IL33,MGST1,MGST3,SRC,VLDLR	FXR/RXR Activation	4- atherosclerosis [aorta] NA CMP_vOcWhcD4rOLk	2.91	0.112	AIFM2,GSTK1,Gstm7,Gstt2,GSTZ1,ICAM1,IL33,LPL,MAFG,MGST1,MGST2,MGST3,NQO1,PLTP,PON1,PPARG,TGFB2,TXNIP,VLDLR	FXR/RXR Activation	7- atherosclerosis [aorta] NA CMP_Rvm3t858gPeo	0	0.0387	APOE,IL18,IL1B,LPL,MGST1,NLRP3	FXR/RXR Activation	8- atherosclerosis [aorta] NA CMP_I3FNY2ilGPYM	0.956	0.071	APOE,IL1B,IL1RN,IL33,NLRP3,OSM,PTGS2,SDC1,SOCS3,TGFB2,TNFSF13B	FXR/RXR Activation	21- atherosclerosis [aorta] NA CMP_CTtNehHyXKgd	4.29	0.129	CYP8B1,Gstm7,GSTZ1,HMOX1,IL17D,IL1A,IL1RN,IL6,LEP,LIF,MLXIPL,NLRP3,OSM,PLTP,PTGS2,SDC1,SOCS3,TNF,TNFSF13,TNFSF8	FXR/RXR Activation	20- atherosclerosis [aorta] NA CMP_GJ6Fs9Oo9osL	0.297	0.0258	Gsto2,HMOX1,IL1RN,LEP	FXR/RXR Activation	2- atherosclerosis [aorta] NA CMP_MToofiTDMtxi	0.57	0.0533	CASP8,HMOX1,IL13,IL18,IL1RN,IL33,PLTP,SDC1,TNFSF13B	FXR/RXR Activation	2- atherosclerosis [aorta] NA CMP_7ym4dlpKMoKs	1.39	0.0774	APOE,Gstt2,HMGB1,HMOX1,ICAM1,IL1A,IL1B,IL1RN,OSM,PLTP,SOCS3,SREBF1	FXR/RXR Activation	6- atherosclerosis [aorta] NA CMP_kplAZ21kAllP	3.65	0.116	APOE,HMOX1,IL1A,IL1B,IL1RN,IL6,LEP,NLRP3,OSM,PLTP,PTGS2,SDC1,SLC51B,SOCS3,TNF,TNFSF11,TNFSF15,TNFSF8
TGF-β Signaling	Updated Proteomics-IPA format-HFD 2M AA ECMerKO vs Flox - 2025-03-07 08:18 AM	2.29	0.13	CDC42,HRAS,KRAS,MAP2K1,MAP2K4,MAPK1,MAPK14,MAPK3,MAPK9,RALA,RAP2A,RAP2B,RRAS2	TGF-β Signaling	3- atherosclerosis [aorta] NA CMP_ckHSOYUqU4ic	0	0.0408	MAPK11,PMEPA1,RALB,RASD2	TGF-β Signaling	4- atherosclerosis [aorta] NA CMP_vOcWhcD4rOLk	0.407	0.0612	CDC42,HRAS,MAP2K2,RAF1,TGFB2,TRAF6	TGF-β Signaling	8- atherosclerosis [aorta] NA CMP_I3FNY2ilGPYM	0	0.0306	INHBB,RASD2,TGFB2	TGF-β Signaling	21- atherosclerosis [aorta] NA CMP_CTtNehHyXKgd	0.722	0.0714	BMP7,INHBA,INHBB,RAP2B,RUNX2,RUNX3,TGIF1	TGF-β Signaling	2- atherosclerosis [aorta] NA CMP_MToofiTDMtxi	0	0.02	IRF7,TGIF1	TGF-β Signaling	2- atherosclerosis [aorta] NA CMP_7ym4dlpKMoKs	0	0.0408	INHBA,IRF7,MAP2K6,RUNX3	TGF-β Signaling	6- atherosclerosis [aorta] NA CMP_kplAZ21kAllP	0	0.0204	BMPR1B,RUNX3	TGF-β Signaling	24- atherosclerosis [aorta] NA CMP_I4YzR4eT1K2r	0	0.0102	TFE3	TGF-β Signaling	5- atherosclerosis [aorta] NA CMP_wI600H3ALvA7	0.362	0.051	BMPR1B,INHBA,MAP2K6,NKX2-5,RUNX3
Long-term Renal Injury Pro-oxidative Response Panel (Rat)	Updated Proteomics-IPA format-HFD 2M AA ECMerKO vs Flox - 2025-03-07 08:18 AM	2.28	0.308	FMO5,HPRT1,NCF1,XDH	Long-term Renal Injury Pro-oxidative Response Panel (Rat)	3- atherosclerosis [aorta] NA CMP_ckHSOYUqU4ic	0.893	0.167	FMO1,HPRT1	Long-term Renal Injury Pro-oxidative Response Panel (Rat)	4- atherosclerosis [aorta] NA CMP_vOcWhcD4rOLk	0.328	0.0833	FMO1	Long-term Renal Injury Pro-oxidative Response Panel (Rat)	7- atherosclerosis [aorta] NA CMP_Rvm3t858gPeo	0.375	0.0833	CYBB	Long-term Renal Injury Pro-oxidative Response Panel (Rat)	8- atherosclerosis [aorta] NA CMP_I3FNY2ilGPYM	1.79	0.25	CYBA,CYBB,HIF3A	Long-term Renal Injury Pro-oxidative Response Panel (Rat)	21- atherosclerosis [aorta] NA CMP_CTtNehHyXKgd	2.72	0.333	CYBA,CYBB,FMO1,NCF1	Long-term Renal Injury Pro-oxidative Response Panel (Rat)	20- atherosclerosis [aorta] NA CMP_GJ6Fs9Oo9osL	1.5	0.167	CYBB,NCF1	Long-term Renal Injury Pro-oxidative Response Panel (Rat)	2- atherosclerosis [aorta] NA CMP_MToofiTDMtxi	1.06	0.167	CYBA,CYBB	Long-term Renal Injury Pro-oxidative Response Panel (Rat)	2- atherosclerosis [aorta] NA CMP_7ym4dlpKMoKs	1.86	0.25	CYBA,CYBB,NCF1	Long-term Renal Injury Pro-oxidative Response Panel (Rat)	6- atherosclerosis [aorta] NA CMP_kplAZ21kAllP	1.83	0.25	CYBA,CYBB,NCF1
Increases Renal Damage	Updated Proteomics-IPA format-HFD 2M AA ECMerKO vs Flox - 2025-03-07 08:18 AM	2.13	0.117	B2M,C4a/C4b,C5,CD44,CNN2,GC,MAPK14,MBL2,Mcpt4,NHERF1,PKM,SLC8A1,SMPD1,THBS1,TXNIP	Increases Renal Damage	3- atherosclerosis [aorta] NA CMP_ckHSOYUqU4ic	0	0.0248	CD44,PARP1,TLR4	Increases Renal Damage	4- atherosclerosis [aorta] NA CMP_vOcWhcD4rOLk	1.03	0.0826	C1QA,C3,C4a/C4b,CD44,CFP,ICAM1,NOD1,PLAT,TLR4,TXNIP	Increases Renal Damage	7- atherosclerosis [aorta] NA CMP_Rvm3t858gPeo	1.42	0.0847	CAMK2A,CFB,CXCR4,FGR,GC,HCK,IL18,NPY,POU2F2,TLR9	Increases Renal Damage	8- atherosclerosis [aorta] NA CMP_I3FNY2ilGPYM	3.92	0.136	ALOX5,C3AR1,C4a/C4b,CCR1,CD44,CFB,FCGR1A,Fcgr3,FGR,FYB1,HCK,PLAT,POU2F2,THBS1,TLR2,TLR9	Increases Renal Damage	21- atherosclerosis [aorta] NA CMP_CTtNehHyXKgd	7.43	0.186	BID,C1QA,C3AR1,CCL2,CCR1,CD44,CXCR4,FCGR1A,Fcgr3,FGR,FYB1,HCK,IL6,Klrb1c (includes others),NOS2,POU2F2,PREX1,RGCC,Slc22a1,THBS1,TLR2,TNF	Increases Renal Damage	20- atherosclerosis [aorta] NA CMP_GJ6Fs9Oo9osL	1.65	0.0593	CFP,Fcgr3,FGR,FUT4,FYB1,HCK,HIF1A	Increases Renal Damage	2- atherosclerosis [aorta] NA CMP_MToofiTDMtxi	9.08	0.19	C1QA,C3AR1,C4a/C4b,C5AR1,C6,CCL2,CD44,CFB,CFP,CXCR4,FCGR1A,Fcgr3,FGR,FYB1,HCK,IL18,IRF7,LCP2,NPY,REN,STAT4,TLR2,TLR9	Increases Renal Damage	2- atherosclerosis [aorta] NA CMP_7ym4dlpKMoKs	7.38	0.178	ALOX5,C1QA,C3,C3AR1,C4a/C4b,CCR1,CCR2,CFB,CFP,FCGR1A,Fcgr3,FGR,HCK,ICAM1,IRF7,POU2F2,PREX1,SREBF1,THBS1,TLR9,TREM1	Increases Renal Damage	6- atherosclerosis [aorta] NA CMP_kplAZ21kAllP	8.61	0.195	C1QA,C3AR1,C4a/C4b,C6,CCL2,CCR1,CCR2,CD247,CD44,CFP,FCGR1A,Fcgr3,FGR,HCK,IL6,Klrb1c (includes others),NOS2,POU2F2,Slc22a1,THBS1,TLR9,TNF,TREM1
Negative Acute Phase Response Proteins	Updated Proteomics-IPA format-HFD 2M AA ECMerKO vs Flox - 2025-03-07 08:18 AM	2.06	0.375	AHSG,APOA1,ITIH3	Negative Acute Phase Response Proteins	7- atherosclerosis [aorta] NA CMP_Rvm3t858gPeo	1.33	0.25	ALB,APOA2	Negative Acute Phase Response Proteins	8- atherosclerosis [aorta] NA CMP_I3FNY2ilGPYM	1.3	0.25	ITIH2,TF	Negative Acute Phase Response Proteins	5- atherosclerosis [aorta] NA CMP_wI600H3ALvA7	0.519	0.125	ITIH2	Negative Acute Phase Response Proteins	2- atherosclerosis [aorta] NA CMP_OEkcJYZWVInc	10.2	1	AHSG,ALB,APOA1,APOA2,HRG,ITIH2,ITIH3,TF	Negative Acute Phase Response Proteins	19- atherosclerosis [aorta] NA CMP_ujRjt7XjNWqY	0.47	0.125	ITIH2	Negative Acute Phase Response Proteins	1- atherosclerosis [aorta] NA CMP_QNA489a6316v	0.455	0.125	TF
Swelling of Mitochondria	Updated Proteomics-IPA format-HFD 2M AA ECMerKO vs Flox - 2025-03-07 08:18 AM	2.04	0.267	AIFM1,BAX,DES,SOD1	Swelling of Mitochondria	3- atherosclerosis [aorta] NA CMP_ckHSOYUqU4ic	0.276	0.0714	BAX	Swelling of Mitochondria	4- atherosclerosis [aorta] NA CMP_vOcWhcD4rOLk	0.796	0.143	FAS,SOD1	Swelling of Mitochondria	21- atherosclerosis [aorta] NA CMP_CTtNehHyXKgd	0.351	0.0833	TNF	Swelling of Mitochondria	6- atherosclerosis [aorta] NA CMP_kplAZ21kAllP	0.371	0.0833	TNF	Swelling of Mitochondria	2- atherosclerosis [aorta] NA CMP_OEkcJYZWVInc	0.274	0.0714	BCL2L1	Swelling of Mitochondria	1- atherosclerosis [aorta] NA CMP_QNA489a6316v	0.275	0.0714	DES	Swelling of Mitochondria	22- atherosclerosis [aorta] NA CMP_j13s8fMql4l4	0.35	0.0833	BCL2
Increases Cardiac Proliferation	Updated Proteomics-IPA format-HFD 2M AA ECMerKO vs Flox - 2025-03-07 08:18 AM	1.92	0.121	ADIPOQ,AGRN,FAM114A1,FGF1,GNAQ,LDHA,LMNA,MAP2K1,MAPK1,MAPK14,NCAM1,STAT1	Increases Cardiac Proliferation	3- atherosclerosis [aorta] NA CMP_ckHSOYUqU4ic	0.515	0.069	ADIPOQ,CCN4,EGFR,LMNA,NACA,NCAM1	Increases Cardiac Proliferation	4- atherosclerosis [aorta] NA CMP_vOcWhcD4rOLk	0	0.0345	ADIPOQ,NACA,STAT3	Increases Cardiac Proliferation	7- atherosclerosis [aorta] NA CMP_Rvm3t858gPeo	0.263	0.046	CCBE1,GATA4,PROX1,TBX20	Increases Cardiac Proliferation	8- atherosclerosis [aorta] NA CMP_I3FNY2ilGPYM	0.415	0.0575	CCBE1,CCN4,GAS2L3,IGF1,ZFPM2	Increases Cardiac Proliferation	21- atherosclerosis [aorta] NA CMP_CTtNehHyXKgd	3.61	0.149	ADIPOQ,CCN4,GAS2L3,GLI1,HMOX1,HOXA4,HTR2B,IL6,LEP,Retnla,RUNX2,TBX1,TNF	Increases Cardiac Proliferation	20- atherosclerosis [aorta] NA CMP_GJ6Fs9Oo9osL	0.466	0.0345	GATA4,HMOX1,LEP	Increases Cardiac Proliferation	2- atherosclerosis [aorta] NA CMP_MToofiTDMtxi	0.532	0.0575	CDK1,HMOX1,HTR2B,Retnla,STAT1	Increases Cardiac Proliferation	2- atherosclerosis [aorta] NA CMP_7ym4dlpKMoKs	0.27	0.046	ERBB4,HMOX1,HTR2B,TBX1	Increases Cardiac Proliferation	6- atherosclerosis [aorta] NA CMP_kplAZ21kAllP	1.01	0.0805	GAS2L3,GLI1,HMOX1,HTR2B,IL6,LEP,TNF
Renal Glomerulus Panel (Human)	Updated Proteomics-IPA format-HFD 2M AA ECMerKO vs Flox - 2025-03-07 08:18 AM	1.84	0.235	DAG1,EHD3,MYH9,SYNPO	Renal Glomerulus Panel (Human)	3- atherosclerosis [aorta] NA CMP_ckHSOYUqU4ic	1.25	0.176	CDKN1A,DAG1,SYNPO	Renal Glomerulus Panel (Human)	4- atherosclerosis [aorta] NA CMP_vOcWhcD4rOLk	0.227	0.0588	MYH9	Renal Glomerulus Panel (Human)	7- atherosclerosis [aorta] NA CMP_Rvm3t858gPeo	0.286	0.0625	TCF21	Renal Glomerulus Panel (Human)	8- atherosclerosis [aorta] NA CMP_I3FNY2ilGPYM	0.271	0.0625	PDPN	Renal Glomerulus Panel (Human)	21- atherosclerosis [aorta] NA CMP_CTtNehHyXKgd	0.264	0.0625	PDPN	Renal Glomerulus Panel (Human)	2- atherosclerosis [aorta] NA CMP_7ym4dlpKMoKs	0.811	0.125	CDKN1A,PTPRO	Renal Glomerulus Panel (Human)	6- atherosclerosis [aorta] NA CMP_kplAZ21kAllP	0.282	0.0625	PDPN	Renal Glomerulus Panel (Human)	24- atherosclerosis [aorta] NA CMP_I4YzR4eT1K2r	0.583	0.0625	TCF21	Renal Glomerulus Panel (Human)	1- atherosclerosis [aorta] NA CMP_QNA489a6316v	0.221	0.0588	DAG1
Increases Cardiac Dilation	Updated Proteomics-IPA format-HFD 2M AA ECMerKO vs Flox - 2025-03-07 08:18 AM	1.78	0.14	CAST,GNAQ,LMNA,MYBPC3,MYH6,MYH9,NCF1,PDCD5	Increases Cardiac Dilation	3- atherosclerosis [aorta] NA CMP_ckHSOYUqU4ic	1.2	0.111	ACSL1,GNAS,HSD11B1,IRAK4,LMNA,ROCK1	Increases Cardiac Dilation	4- atherosclerosis [aorta] NA CMP_vOcWhcD4rOLk	0.843	0.0926	ACSL1,ADORA1,GNAS,HSD11B1,MYH9	Increases Cardiac Dilation	7- atherosclerosis [aorta] NA CMP_Rvm3t858gPeo	1.53	0.113	ACSL1,BNIP3,HAND2,MYBPC3,MYH6,TBX20	Increases Cardiac Dilation	21- atherosclerosis [aorta] NA CMP_CTtNehHyXKgd	3.75	0.189	ADRB2,ANKRD1,HSD11B1,NCF1,NOS2,PDGFC,PLAU,RAG2,TNF,TRPC6	Increases Cardiac Dilation	20- atherosclerosis [aorta] NA CMP_GJ6Fs9Oo9osL	0.881	0.0566	MYBPC3,MYH6,NCF1	Increases Cardiac Dilation	2- atherosclerosis [aorta] NA CMP_MToofiTDMtxi	0	0.037	PDGFC,PLAU	Increases Cardiac Dilation	2- atherosclerosis [aorta] NA CMP_7ym4dlpKMoKs	0.382	0.0566	NCF1,PLAU,RND3	Increases Cardiac Dilation	6- atherosclerosis [aorta] NA CMP_kplAZ21kAllP	1.05	0.0943	NCF1,NOS2,PLAU,RAG2,TNF	Increases Cardiac Dilation	24- atherosclerosis [aorta] NA CMP_I4YzR4eT1K2r	1.76	0.0755	ANKRD1,MYBPC3,MYH6,TBX20
Decreases Respiration of Mitochondria	Updated Proteomics-IPA format-HFD 2M AA ECMerKO vs Flox - 2025-03-07 08:18 AM	1.75	0.222	MAPK9,MTFP1,PKM,PNPLA8	Decreases Respiration of Mitochondria	4- atherosclerosis [aorta] NA CMP_vOcWhcD4rOLk	0.227	0.0588	PNPLA8	Decreases Respiration of Mitochondria	7- atherosclerosis [aorta] NA CMP_Rvm3t858gPeo	0.76	0.118	PGAM2,UCP1	Decreases Respiration of Mitochondria	21- atherosclerosis [aorta] NA CMP_CTtNehHyXKgd	0.247	0.0588	TNF	Decreases Respiration of Mitochondria	20- atherosclerosis [aorta] NA CMP_GJ6Fs9Oo9osL	1.22	0.118	PGAM2,TRPM2	Decreases Respiration of Mitochondria	2- atherosclerosis [aorta] NA CMP_7ym4dlpKMoKs	0.272	0.0588	TRPM2	Decreases Respiration of Mitochondria	6- atherosclerosis [aorta] NA CMP_kplAZ21kAllP	0.751	0.118	TNF,TRPM2	Decreases Respiration of Mitochondria	24- atherosclerosis [aorta] NA CMP_I4YzR4eT1K2r	0.561	0.0588	PGAM2	Decreases Respiration of Mitochondria	5- atherosclerosis [aorta] NA CMP_wI600H3ALvA7	1.44	0.176	NOX4,PGAM2,TRPM2	Decreases Respiration of Mitochondria	2- atherosclerosis [aorta] NA CMP_OEkcJYZWVInc	0.22	0.0588	TGFB1
Long-term Renal Injury Anti-oxidative Response Panel (Rat)	Updated Proteomics-IPA format-HFD 2M AA ECMerKO vs Flox - 2025-03-07 08:18 AM	1.75	0.222	CP,GSS,SOD1,SOD2	Long-term Renal Injury Anti-oxidative Response Panel (Rat)	3- atherosclerosis [aorta] NA CMP_ckHSOYUqU4ic	0.735	0.133	Gstm1,SOD2	Long-term Renal Injury Anti-oxidative Response Panel (Rat)	4- atherosclerosis [aorta] NA CMP_vOcWhcD4rOLk	0.748	0.133	SOD1,SOD2	Long-term Renal Injury Anti-oxidative Response Panel (Rat)	7- atherosclerosis [aorta] NA CMP_Rvm3t858gPeo	0.305	0.0667	MT3	Long-term Renal Injury Anti-oxidative Response Panel (Rat)	21- atherosclerosis [aorta] NA CMP_CTtNehHyXKgd	0.283	0.0667	HMOX1	Long-term Renal Injury Anti-oxidative Response Panel (Rat)	20- atherosclerosis [aorta] NA CMP_GJ6Fs9Oo9osL	0.519	0.0667	HMOX1	Long-term Renal Injury Anti-oxidative Response Panel (Rat)	2- atherosclerosis [aorta] NA CMP_MToofiTDMtxi	0.327	0.0667	HMOX1	Long-term Renal Injury Anti-oxidative Response Panel (Rat)	2- atherosclerosis [aorta] NA CMP_7ym4dlpKMoKs	0.309	0.0667	HMOX1	Long-term Renal Injury Anti-oxidative Response Panel (Rat)	6- atherosclerosis [aorta] NA CMP_kplAZ21kAllP	0.301	0.0667	HMOX1	Long-term Renal Injury Anti-oxidative Response Panel (Rat)	24- atherosclerosis [aorta] NA CMP_I4YzR4eT1K2r	0.607	0.0667	HMOX1
Persistent Renal Ischemia-Reperfusion Injury (Mouse)	Updated Proteomics-IPA format-HFD 2M AA ECMerKO vs Flox - 2025-03-07 08:18 AM	1.56	0.167	COL1A1,HSPB1,Lyz1/Lyz2,MGP,VCAM1	Persistent Renal Ischemia-Reperfusion Injury (Mouse)	3- atherosclerosis [aorta] NA CMP_ckHSOYUqU4ic	0.685	0.1	COL1A1,FCRL2,LOX	Persistent Renal Ischemia-Reperfusion Injury (Mouse)	4- atherosclerosis [aorta] NA CMP_vOcWhcD4rOLk	9.07	0.433	ADGRE1,C1QB,C1QC,C3,Cxcl1,FCRL2,GPNMB,HSPB1,LAPTM5,LCN2,Lyz1/Lyz2,Serpina3g (includes others),VCAM1	Persistent Renal Ischemia-Reperfusion Injury (Mouse)	7- atherosclerosis [aorta] NA CMP_Rvm3t858gPeo	0.831	0.1	ADGRE1,Cxcl1,GPNMB	Persistent Renal Ischemia-Reperfusion Injury (Mouse)	8- atherosclerosis [aorta] NA CMP_I3FNY2ilGPYM	16.3	0.6	ADGRE1,Bcl2a1a (includes others),C1QB,C1QC,CLU,COL1A1,COL3A1,CTSS,Cxcl1,FCRL2,GPNMB,LAPTM5,LCN2,Lyz1/Lyz2,MGP,MMP14,SOCS3,VCAM1	Persistent Renal Ischemia-Reperfusion Injury (Mouse)	21- atherosclerosis [aorta] NA CMP_CTtNehHyXKgd	19.2	0.667	ADGRE1,Bcl2a1a (includes others),C1QB,C1QC,CLU,COL1A1,COL3A1,CTSS,Cxcl1,FCRL2,GPNMB,LAPTM5,LOX,LTBP2,Lyz1/Lyz2,MMP14,Serpina3g (includes others),Serpinb9b,SOCS3,VCAM1	Persistent Renal Ischemia-Reperfusion Injury (Mouse)	20- atherosclerosis [aorta] NA CMP_GJ6Fs9Oo9osL	4.2	0.2	C1QB,CTSS,GPNMB,LAPTM5,LCN2,Lyz1/Lyz2	Persistent Renal Ischemia-Reperfusion Injury (Mouse)	2- atherosclerosis [aorta] NA CMP_MToofiTDMtxi	12.9	0.5	ADGRE1,Bcl2a1a (includes others),C1QB,C1QC,Ccl12,CTSS,FCRL2,GPNMB,LAPTM5,LCN2,Lyz1/Lyz2,MMP14,Serpina3g (includes others),Serpinb9b,VCAM1	Persistent Renal Ischemia-Reperfusion Injury (Mouse)	2- atherosclerosis [aorta] NA CMP_7ym4dlpKMoKs	11.2	0.467	ADGRE1,Bcl2a1a (includes others),C1QB,C1QC,C3,CTSS,FCRL2,GPNMB,LAPTM5,LCN2,Lyz1/Lyz2,MMP14,SOCS3,VCAM1	Persistent Renal Ischemia-Reperfusion Injury (Mouse)	6- atherosclerosis [aorta] NA CMP_kplAZ21kAllP	16.6	0.6	ADGRE1,Bcl2a1a (includes others),C1QB,C1QC,Ccl12,CTSS,Cxcl1,FCRL2,GPNMB,LAPTM5,LCN2,LTBP2,Lyz1/Lyz2,MMP14,Serpina3g (includes others),Serpinb9b,SOCS3,VCAM1
Glutathione Depletion - CYP Induction and Reactive Metabolites	Updated Proteomics-IPA format-HFD 2M AA ECMerKO vs Flox - 2025-03-07 08:18 AM	1.54	0.25	ABCC3,EPHX1,GSTT1	Glutathione Depletion - CYP Induction and Reactive Metabolites	3- atherosclerosis [aorta] NA CMP_ckHSOYUqU4ic	1.11	0.222	CCNG1,FKBP11	Glutathione Depletion - CYP Induction and Reactive Metabolites	4- atherosclerosis [aorta] NA CMP_vOcWhcD4rOLk	1.13	0.222	CCNG1,FKBP11	Glutathione Depletion - CYP Induction and Reactive Metabolites	7- atherosclerosis [aorta] NA CMP_Rvm3t858gPeo	1.24	0.222	ABCC3,CFB	Glutathione Depletion - CYP Induction and Reactive Metabolites	8- atherosclerosis [aorta] NA CMP_I3FNY2ilGPYM	1.2	0.222	ABCC3,CFB	Glutathione Depletion - CYP Induction and Reactive Metabolites	21- atherosclerosis [aorta] NA CMP_CTtNehHyXKgd	0.447	0.111	ABCC3	Glutathione Depletion - CYP Induction and Reactive Metabolites	20- atherosclerosis [aorta] NA CMP_GJ6Fs9Oo9osL	0.711	0.111	ABCC3	Glutathione Depletion - CYP Induction and Reactive Metabolites	2- atherosclerosis [aorta] NA CMP_MToofiTDMtxi	1.29	0.222	ABCC3,CFB	Glutathione Depletion - CYP Induction and Reactive Metabolites	2- atherosclerosis [aorta] NA CMP_7ym4dlpKMoKs	1.25	0.222	ABCC3,CFB	Glutathione Depletion - CYP Induction and Reactive Metabolites	6- atherosclerosis [aorta] NA CMP_kplAZ21kAllP	0.468	0.111	ABCC3
Increases Liver Damage	Updated Proteomics-IPA format-HFD 2M AA ECMerKO vs Flox - 2025-03-07 08:18 AM	1.54	0.107	ALDH3A1,Clec2d (includes others),CYP2E1,ITGAL,Kng1/Kng2,LPCAT3,MAPK14,MAPK9,MIF,NCF1,S100A16,STAT1	Increases Liver Damage	3- atherosclerosis [aorta] NA CMP_ckHSOYUqU4ic	0.554	0.0693	ARRB2,CDKN1A,CYP2E1,IGF1R,PTGER1,TLR4,XBP1	Increases Liver Damage	4- atherosclerosis [aorta] NA CMP_vOcWhcD4rOLk	2.25	0.119	Casp1,CCL5,CTSB,CYP2E1,DNM1L,FAS,IGF1R,IL6ST,PTGER1,RIPK1,STAT3,TLR4	Increases Liver Damage	7- atherosclerosis [aorta] NA CMP_Rvm3t858gPeo	0.353	0.051	BNIP3,IL18,IL1B,NLRP3,TLR9	Increases Liver Damage	8- atherosclerosis [aorta] NA CMP_I3FNY2ilGPYM	2.22	0.112	ALDH3A1,ALOX5,Ccr5,IL1B,IL1RN,ITGB2,NLRP3,OSM,TLR2,TLR9,TNFRSF1B	Increases Liver Damage	21- atherosclerosis [aorta] NA CMP_CTtNehHyXKgd	4.8	0.163	Casp1,Ccr5,CD14,CTSB,IL1RN,IL6,ITGB2,NCF1,NLRP3,OSM,P2RX7,PLAU,TLR2,TNF,TNFRSF1B,TSLP	Increases Liver Damage	20- atherosclerosis [aorta] NA CMP_GJ6Fs9Oo9osL	2.05	0.0714	ARRB2,CTSB,IL1RN,ITGB2,NCF1,SH3BP5,TNFRSF1B	Increases Liver Damage	2- atherosclerosis [aorta] NA CMP_MToofiTDMtxi	6.87	0.18	Casp1,CASP6,CCL5,Ccr5,CD14,CTSB,IL18,IL1RN,IL2RG,ITGB2,KMO,LPCAT3,PLAU,STAT1,STAT4,TLR2,TLR9,TNFRSF1B	Increases Liver Damage	2- atherosclerosis [aorta] NA CMP_7ym4dlpKMoKs	4.63	0.153	ALOX5,Ccr5,CDKN1A,CTSB,CXCR2,HMGB1,IL1B,IL1RN,ITGB2,NCF1,OSM,PLAU,SIRT1,TLR9,TNFRSF1B	Increases Liver Damage	6- atherosclerosis [aorta] NA CMP_kplAZ21kAllP	4.5	0.153	Ccr5,CD14,CTSB,CYP2E1,IL1B,IL1RN,IL6,ITGB2,NCF1,NLRP3,OSM,PLAU,TLR9,TNF,TNFRSF1B
PXR/RXR Activation	Updated Proteomics-IPA format-HFD 2M AA ECMerKO vs Flox - 2025-03-07 08:18 AM	1.37	0.118	ABCB11,ABCC3,AKT2,Aldh1a7,PCK2,PRKACB,PRKAR2A,RELA	PXR/RXR Activation	3- atherosclerosis [aorta] NA CMP_ckHSOYUqU4ic	0.308	0.06	ALAS1,PAPSS2,PRKAR2B	PXR/RXR Activation	4- atherosclerosis [aorta] NA CMP_vOcWhcD4rOLk	0	0.04	PRKACA,PRKAR2B	PXR/RXR Activation	7- atherosclerosis [aorta] NA CMP_Rvm3t858gPeo	0	0.0435	ABCC3,PRKAR1B	PXR/RXR Activation	8- atherosclerosis [aorta] NA CMP_I3FNY2ilGPYM	0	0.0435	ABCC3,Cyp2b10	PXR/RXR Activation	21- atherosclerosis [aorta] NA CMP_CTtNehHyXKgd	1.17	0.109	ABCB9,ABCC3,Cyp2b10,IL6,TNF	PXR/RXR Activation	20- atherosclerosis [aorta] NA CMP_GJ6Fs9Oo9osL	0.524	0.0435	ABCC3,Cyp2b10	PXR/RXR Activation	2- atherosclerosis [aorta] NA CMP_MToofiTDMtxi	0	0.0408	ABCB9,ABCC3	PXR/RXR Activation	2- atherosclerosis [aorta] NA CMP_7ym4dlpKMoKs	0	0.0217	ABCC3	PXR/RXR Activation	6- atherosclerosis [aorta] NA CMP_kplAZ21kAllP	0.463	0.0652	ABCC3,IL6,TNF
Renal Proximal Tubule Toxicity Biomarker Panel (Rat)	Updated Proteomics-IPA format-HFD 2M AA ECMerKO vs Flox - 2025-03-07 08:18 AM	1.17	0.148	FGA,HSP90AA1,HSPB1,SLC25A11	Renal Proximal Tubule Toxicity Biomarker Panel (Rat)	3- atherosclerosis [aorta] NA CMP_ckHSOYUqU4ic	0.466	0.087	SLC16A7,SLC27A2	Renal Proximal Tubule Toxicity Biomarker Panel (Rat)	4- atherosclerosis [aorta] NA CMP_vOcWhcD4rOLk	2.26	0.217	ADORA1,HSPB1,SLC27A2,SPP1,TIMP1	Renal Proximal Tubule Toxicity Biomarker Panel (Rat)	7- atherosclerosis [aorta] NA CMP_Rvm3t858gPeo	0.591	0.0909	HSP90AA1,SLC27A2	Renal Proximal Tubule Toxicity Biomarker Panel (Rat)	8- atherosclerosis [aorta] NA CMP_I3FNY2ilGPYM	0	0.0455	TIMP1	Renal Proximal Tubule Toxicity Biomarker Panel (Rat)	21- atherosclerosis [aorta] NA CMP_CTtNehHyXKgd	1.07	0.136	SLC27A2,SPP1,TIMP1	Renal Proximal Tubule Toxicity Biomarker Panel (Rat)	20- atherosclerosis [aorta] NA CMP_GJ6Fs9Oo9osL	0.386	0.0455	SPP1	Renal Proximal Tubule Toxicity Biomarker Panel (Rat)	2- atherosclerosis [aorta] NA CMP_MToofiTDMtxi	1.12	0.125	Slco1a5,SPP1,TIMP1	Renal Proximal Tubule Toxicity Biomarker Panel (Rat)	2- atherosclerosis [aorta] NA CMP_7ym4dlpKMoKs	1.15	0.136	SLC16A7,SPP1,TIMP1	Renal Proximal Tubule Toxicity Biomarker Panel (Rat)	6- atherosclerosis [aorta] NA CMP_kplAZ21kAllP	0.582	0.0909	SPP1,TIMP1
Increases Permeability Transition of Mitochondria and Mitochondrial Membrane	Updated Proteomics-IPA format-HFD 2M AA ECMerKO vs Flox - 2025-03-07 08:18 AM	1.13	0.25	BAX,COX4I1	Increases Permeability Transition of Mitochondria and Mitochondrial Membrane	3- atherosclerosis [aorta] NA CMP_ckHSOYUqU4ic	0.503	0.143	BAX	Increases Permeability Transition of Mitochondria and Mitochondrial Membrane	4- atherosclerosis [aorta] NA CMP_vOcWhcD4rOLk	0.51	0.143	COX4I1	Increases Permeability Transition of Mitochondria and Mitochondrial Membrane	21- atherosclerosis [aorta] NA CMP_CTtNehHyXKgd	0.536	0.143	TNF	Increases Permeability Transition of Mitochondria and Mitochondrial Membrane	6- atherosclerosis [aorta] NA CMP_kplAZ21kAllP	0.559	0.143	TNF	Increases Permeability Transition of Mitochondria and Mitochondrial Membrane	1- atherosclerosis [aorta] NA CMP_QNA489a6316v	1.31	0.286	APP,COX4I1	Increases Permeability Transition of Mitochondria and Mitochondrial Membrane	22- atherosclerosis [aorta] NA CMP_j13s8fMql4l4	0.535	0.143	COX4I1
Vasopressin-induced Genes in Inner Medullary Renal Collecting Duct Cells (Rat)	Updated Proteomics-IPA format-HFD 2M AA ECMerKO vs Flox - 2025-03-07 08:18 AM	1.13	0.25	AQP3,PRKACB	Vasopressin-induced Genes in Inner Medullary Renal Collecting Duct Cells (Rat)	7- atherosclerosis [aorta] NA CMP_Rvm3t858gPeo	1.33	0.25	AQP4,SGK1	Vasopressin-induced Genes in Inner Medullary Renal Collecting Duct Cells (Rat)	5- atherosclerosis [aorta] NA CMP_wI600H3ALvA7	1.34	0.25	AQP3,AQP4	Vasopressin-induced Genes in Inner Medullary Renal Collecting Duct Cells (Rat)	2- atherosclerosis [aorta] NA CMP_OEkcJYZWVInc	0.454	0.125	WNK1	Vasopressin-induced Genes in Inner Medullary Renal Collecting Duct Cells (Rat)	19- atherosclerosis [aorta] NA CMP_ujRjt7XjNWqY	1.24	0.25	AQP3,AQP4
Increases Glomerular Injury	Updated Proteomics-IPA format-HFD 2M AA ECMerKO vs Flox - 2025-03-07 08:18 AM	1.07	0.0833	B2M,CASP3,GFPT1,ITGA1,ITGAL,LYPLA1,MAPK14,Mcpt4,MIF,MTOR,PDGFRB,PFKP,PPP2CA,PRKCD,PTPN6,SMPD1,TXNIP	Increases Glomerular Injury	3- atherosclerosis [aorta] NA CMP_ckHSOYUqU4ic	0.567	0.0645	CAV1,CDKN1A,CMIP,EGFR,IRAK1,IRAK4,MTOR,NOS3,PRKCD,PTGER1,SLC15A4,SPARC	Increases Glomerular Injury	4- atherosclerosis [aorta] NA CMP_vOcWhcD4rOLk	0.601	0.0645	C3,GHR,ICAM1,IRAK3,IRF5,LCN2,MTOR,PRKCD,PTGER1,SLC15A4,STAT3,TXNIP	Increases Glomerular Injury	7- atherosclerosis [aorta] NA CMP_Rvm3t858gPeo	0	0.0437	CAMK2A,CFB,CXCR4,FLT1,IL18,IL1B,LYPLA1,NPY	Increases Glomerular Injury	8- atherosclerosis [aorta] NA CMP_I3FNY2ilGPYM	2.63	0.0984	C3AR1,CCR1,CFB,CMIP,COL4A3,CTSK,FCGR1A,Fcgr2b,HGF,IL1B,LCN2,PTGS2,SDK1,SNAI1,SPHK1,TLR2,TLR7,TNFSF13B	Increases Glomerular Injury	21- atherosclerosis [aorta] NA CMP_CTtNehHyXKgd	5.66	0.137	ATF3,C3AR1,Casp4,CCL2,CCR1,CEBPB,CTSK,CXCR4,FCGR1A,Fcgr2b,FRAT1,HGF,IL6,IRF5,KIF26B,LIF,NOS2,PTGS2,PTPN6,SPHK1,TLR2,TLR7,TNF,TNFSF13,WNT5A	Increases Glomerular Injury	20- atherosclerosis [aorta] NA CMP_GJ6Fs9Oo9osL	0.356	0.0273	Fcgr2b,HIF1A,LCN2,NOS1,SPARC	Increases Glomerular Injury	2- atherosclerosis [aorta] NA CMP_MToofiTDMtxi	6.7	0.135	AGTR1,C3AR1,C5AR1,Casp4,CASP8,CCL2,CFB,CTSK,CXCR4,CYP1B1,FCGR1A,Fcgr2b,HGF,IFIH1,IL18,IRF1,IRF5,LCN2,NPY,PTPN6,REN,TFRC,TLR2,TLR7,TNFSF13B	Increases Glomerular Injury	2- atherosclerosis [aorta] NA CMP_7ym4dlpKMoKs	3.78	0.109	C3,C3AR1,CCR1,CDK2,CDKN1A,CFB,CMIP,FCGR1A,Fcgr2b,HGF,ICAM1,IL1B,IRF5,KLF6,LCN2,MAP3K2,PTPN6,SLC15A4,SREBF1,TLR7	Increases Glomerular Injury	6- atherosclerosis [aorta] NA CMP_kplAZ21kAllP	4.09	0.115	Alox15,ATF3,C3AR1,CCL2,CCR1,CD247,COL4A3,CTSK,FCGR1A,Fcgr2b,HGF,IL1B,IL6,IRF5,LCN2,NOS2,PTGS2,PTPN6,SPHK1,TNF,WNT5A
Renal Ischemic Resistance Panel (Rat)	Updated Proteomics-IPA format-HFD 2M AA ECMerKO vs Flox - 2025-03-07 08:18 AM	0.955	0.2	FBN1,TUBB6	Renal Ischemic Resistance Panel (Rat)	3- atherosclerosis [aorta] NA CMP_ckHSOYUqU4ic	0.38	0.1	FBN1	Renal Ischemic Resistance Panel (Rat)	4- atherosclerosis [aorta] NA CMP_vOcWhcD4rOLk	1.04	0.2	SPP1,TUBB6	Renal Ischemic Resistance Panel (Rat)	8- atherosclerosis [aorta] NA CMP_I3FNY2ilGPYM	1.12	0.2	CCN5,FBN1	Renal Ischemic Resistance Panel (Rat)	21- atherosclerosis [aorta] NA CMP_CTtNehHyXKgd	1.1	0.2	CCN5,SPP1	Renal Ischemic Resistance Panel (Rat)	20- atherosclerosis [aorta] NA CMP_GJ6Fs9Oo9osL	0.67	0.1	SPP1	Renal Ischemic Resistance Panel (Rat)	2- atherosclerosis [aorta] NA CMP_MToofiTDMtxi	0.462	0.1	SPP1	Renal Ischemic Resistance Panel (Rat)	2- atherosclerosis [aorta] NA CMP_7ym4dlpKMoKs	0.441	0.1	SPP1	Renal Ischemic Resistance Panel (Rat)	6- atherosclerosis [aorta] NA CMP_kplAZ21kAllP	0.432	0.1	SPP1	Renal Ischemic Resistance Panel (Rat)	5- atherosclerosis [aorta] NA CMP_wI600H3ALvA7	0.44	0.1	MUC1
Genes Upregulated in Response to Proteinuria-induced Oxidative Stress in Renal Proximal Tubule Cells (Human)	Updated Proteomics-IPA format-HFD 2M AA ECMerKO vs Flox - 2025-03-07 08:18 AM	0.955	0.2	GSTT1,HSP90AA1	Genes Upregulated in Response to Proteinuria-induced Oxidative Stress in Renal Proximal Tubule Cells (Human)	3- atherosclerosis [aorta] NA CMP_ckHSOYUqU4ic	0.415	0.111	MGST1	Genes Upregulated in Response to Proteinuria-induced Oxidative Stress in Renal Proximal Tubule Cells (Human)	4- atherosclerosis [aorta] NA CMP_vOcWhcD4rOLk	0.422	0.111	MGST1	Genes Upregulated in Response to Proteinuria-induced Oxidative Stress in Renal Proximal Tubule Cells (Human)	7- atherosclerosis [aorta] NA CMP_Rvm3t858gPeo	1.24	0.222	HSP90AA1,MGST1	Genes Upregulated in Response to Proteinuria-induced Oxidative Stress in Renal Proximal Tubule Cells (Human)	2- atherosclerosis [aorta] NA CMP_OEkcJYZWVInc	0.413	0.111	SOD3	Genes Upregulated in Response to Proteinuria-induced Oxidative Stress in Renal Proximal Tubule Cells (Human)	1- atherosclerosis [aorta] NA CMP_QNA489a6316v	1.11	0.222	GSTT1,MGST1	Genes Upregulated in Response to Proteinuria-induced Oxidative Stress in Renal Proximal Tubule Cells (Human)	22- atherosclerosis [aorta] NA CMP_j13s8fMql4l4	0.445	0.111	POLD1	Genes Upregulated in Response to Proteinuria-induced Oxidative Stress in Renal Proximal Tubule Cells (Human)	23- atherosclerosis [aorta] NA CMP_G2C5o1Lau1XD	0.798	0.111	MAPK12
Increases Cardiac Dysfunction	Updated Proteomics-IPA format-HFD 2M AA ECMerKO vs Flox - 2025-03-07 08:18 AM	0.938	0.0893	ADH1C,CAMK2G,GNAQ,MAP2K1,Mcpt4,MME,NCF1,PRKCB,SLC27A1,SLC2A1	Increases Cardiac Dysfunction	3- atherosclerosis [aorta] NA CMP_ckHSOYUqU4ic	2.08	0.115	--,CFD,CIDEC,DVL1,E2F1,EGFR,ENPP2,HSD11B1,NOS3,PLIN5,SLC27A1,TLR4	Increases Cardiac Dysfunction	4- atherosclerosis [aorta] NA CMP_vOcWhcD4rOLk	2.59	0.125	--,C3,CFD,CIDEC,CTSA,ELAVL1,FAS,HSD11B1,LCN2,MEIS1,SLC27A1,TIMP1,TLR4	Increases Cardiac Dysfunction	7- atherosclerosis [aorta] NA CMP_Rvm3t858gPeo	2.21	0.107	BNIP3,CD36,CREM,CYBB,HAND2,IL1B,MAPKAPK2,MIAT,PGAM2,PLN,PTX3	Increases Cardiac Dysfunction	8- atherosclerosis [aorta] NA CMP_I3FNY2ilGPYM	0.275	0.0485	C1QTNF1,CYBB,IL1B,LCN2,TIMP1	Increases Cardiac Dysfunction	21- atherosclerosis [aorta] NA CMP_CTtNehHyXKgd	5.13	0.165	ADRB1,ADRB2,ANKRD1,CCL2,CFD,CIDEC,CYBB,HSD11B1,HTR2B,NCF1,NOS2,PIK3CG,PLAU,TBXA2R,TIMP1,TNF,TRPC6	Increases Cardiac Dysfunction	20- atherosclerosis [aorta] NA CMP_GJ6Fs9Oo9osL	2.5	0.0777	CIDEC,CYBB,HIF1A,LCN2,NCF1,PGAM2,PLIN5,PLN	Increases Cardiac Dysfunction	2- atherosclerosis [aorta] NA CMP_MToofiTDMtxi	2.44	0.107	--,CCL2,CYBB,ENPP2,HTR2B,LCN2,PIK3CG,PLAU,PRKCB,REN,TIMP1	Increases Cardiac Dysfunction	2- atherosclerosis [aorta] NA CMP_7ym4dlpKMoKs	1.82	0.0971	C3,CCR2,CYBB,HTR2B,IL1B,LCN2,NCF1,PLAU,SLC27A1,TIMP1	Increases Cardiac Dysfunction	6- atherosclerosis [aorta] NA CMP_kplAZ21kAllP	2.17	0.107	CCL2,CCR2,CYBB,HTR2B,IL1B,LCN2,NCF1,NOS2,PLAU,TIMP1,TNF
Genes associated with Chronic Allograft Nephropathy (Human)	Updated Proteomics-IPA format-HFD 2M AA ECMerKO vs Flox - 2025-03-07 08:18 AM	0.924	0.143	MATN1,THBS1,VCAM1	Genes associated with Chronic Allograft Nephropathy (Human)	3- atherosclerosis [aorta] NA CMP_ckHSOYUqU4ic	1.07	0.15	COL4A1,MMP2,TNC	Genes associated with Chronic Allograft Nephropathy (Human)	4- atherosclerosis [aorta] NA CMP_vOcWhcD4rOLk	1.76	0.2	CCL19,ICAM1,TIMP1,VCAM1	Genes associated with Chronic Allograft Nephropathy (Human)	7- atherosclerosis [aorta] NA CMP_Rvm3t858gPeo	0.223	0.05	MMP2	Genes associated with Chronic Allograft Nephropathy (Human)	8- atherosclerosis [aorta] NA CMP_I3FNY2ilGPYM	4.67	0.35	CCL19,COL3A1,FN1,MMP2,THBS1,TIMP1,VCAM1	Genes associated with Chronic Allograft Nephropathy (Human)	21- atherosclerosis [aorta] NA CMP_CTtNehHyXKgd	6.88	0.45	CCL19,CCL2,COL3A1,FN1,THBS1,TIMP1,TNC,TNF,VCAM1	Genes associated with Chronic Allograft Nephropathy (Human)	2- atherosclerosis [aorta] NA CMP_MToofiTDMtxi	1.32	0.15	CCL2,TIMP1,VCAM1	Genes associated with Chronic Allograft Nephropathy (Human)	2- atherosclerosis [aorta] NA CMP_7ym4dlpKMoKs	3.79	0.3	CCR2,ICAM1,MMP2,THBS1,TIMP1,VCAM1	Genes associated with Chronic Allograft Nephropathy (Human)	6- atherosclerosis [aorta] NA CMP_kplAZ21kAllP	5.89	0.4	CCL19,CCL2,CCR2,FN1,THBS1,TIMP1,TNF,VCAM1	Genes associated with Chronic Allograft Nephropathy (Human)	2- atherosclerosis [aorta] NA CMP_OEkcJYZWVInc	0.545	0.1	TGFB1,TIMP1
Nongenotoxic Hepatocarcinogenicity Biomarker Panel	Updated Proteomics-IPA format-HFD 2M AA ECMerKO vs Flox - 2025-03-07 08:18 AM	0.879	0.136	ANXA2,PRODH,SEL1L	Nongenotoxic Hepatocarcinogenicity Biomarker Panel	3- atherosclerosis [aorta] NA CMP_ckHSOYUqU4ic	0.614	0.111	CDKN1A,MGMT	Nongenotoxic Hepatocarcinogenicity Biomarker Panel	4- atherosclerosis [aorta] NA CMP_vOcWhcD4rOLk	0.627	0.111	MGMT,PRODH	Nongenotoxic Hepatocarcinogenicity Biomarker Panel	21- atherosclerosis [aorta] NA CMP_CTtNehHyXKgd	1.22	0.158	LITAF,PRODH,USP2	Nongenotoxic Hepatocarcinogenicity Biomarker Panel	2- atherosclerosis [aorta] NA CMP_MToofiTDMtxi	0.257	0.0526	LITAF	Nongenotoxic Hepatocarcinogenicity Biomarker Panel	2- atherosclerosis [aorta] NA CMP_7ym4dlpKMoKs	1.31	0.158	CDKN1A,LITAF,PRODH	Nongenotoxic Hepatocarcinogenicity Biomarker Panel	6- atherosclerosis [aorta] NA CMP_kplAZ21kAllP	0.233	0.0526	LITAF	Nongenotoxic Hepatocarcinogenicity Biomarker Panel	2- atherosclerosis [aorta] NA CMP_OEkcJYZWVInc	0.577	0.105	MAT1A,Ugt2b1	Nongenotoxic Hepatocarcinogenicity Biomarker Panel	1- atherosclerosis [aorta] NA CMP_QNA489a6316v	1.89	0.222	GPR146,LITAF,Mt1,TRNT1	Nongenotoxic Hepatocarcinogenicity Biomarker Panel	22- atherosclerosis [aorta] NA CMP_j13s8fMql4l4	0.216	0.0526	GPR146
Increases Liver Hepatitis	Updated Proteomics-IPA format-HFD 2M AA ECMerKO vs Flox - 2025-03-07 08:18 AM	0.856	0.084	ADAM10,CDH1,DDX17,FDPS,GPAM,LGALS3,MAPK9,NUP98,PI4KA,RACK1,RIGI	Increases Liver Hepatitis	3- atherosclerosis [aorta] NA CMP_ckHSOYUqU4ic	0.678	0.072	CAPN5,CIDEC,DDX17,EGFR,G3BP1,IRAK1,IRAK4,SPARC,TLR4	Increases Liver Hepatitis	4- atherosclerosis [aorta] NA CMP_vOcWhcD4rOLk	0.958	0.08	Casp1,CCL5,CIDEC,FAS,ICAM1,LGALS3,RIPK1,SPP1,STAT3,TLR4	Increases Liver Hepatitis	7- atherosclerosis [aorta] NA CMP_Rvm3t858gPeo	0	0.0331	APOE,IL18,IL1B,NLRP3	Increases Liver Hepatitis	8- atherosclerosis [aorta] NA CMP_I3FNY2ilGPYM	1.96	0.0992	APOE,CAPN5,Ccl3,IL1B,ITGB2,LGALS3,NLRP3,PTGS2,SPI1,TLR7,TNFRSF1B,XIAP	Increases Liver Hepatitis	21- atherosclerosis [aorta] NA CMP_CTtNehHyXKgd	7.23	0.182	AIM2,BID,Casp1,CCL2,Ccl3,CD14,CHCHD2,CIDEC,CNR2,IL6,ITGB2,Klrb1c (includes others),LEP,LGALS3,NLRP3,PLAU,PTGS2,SPI1,SPP1,TLR7,TNF,TNFRSF1B	Increases Liver Hepatitis	20- atherosclerosis [aorta] NA CMP_GJ6Fs9Oo9osL	3.21	0.0826	Ccl3,CIDEC,ITGB2,LEP,LGALS3,SPARC,SPI1,SPP1,TNFRSF1B,TTC39B	Increases Liver Hepatitis	2- atherosclerosis [aorta] NA CMP_MToofiTDMtxi	5.4	0.144	AIM2,Casp1,CASP6,CCL2,Ccl3,CCL5,CD14,IL18,ITGB2,LGALS3,PLAU,SPI1,SPP1,STAT4,STING1,TFRC,TLR7,TNFRSF1B	Increases Liver Hepatitis	2- atherosclerosis [aorta] NA CMP_7ym4dlpKMoKs	2.59	0.107	APOE,Ccl3,CNR2,HMGB1,ICAM1,IL1B,ITGB2,LGALS3,PLAU,SPI1,SPP1,TLR7,TNFRSF1B	Increases Liver Hepatitis	6- atherosclerosis [aorta] NA CMP_kplAZ21kAllP	5.71	0.157	APOE,CCL2,Ccl3,CD14,CNR2,IL1B,IL6,ITGB2,Klrb1c (includes others),LEP,LGALS3,NLRP3,PLAU,PTGS2,RAG1,SPI1,SPP1,TNF,TNFRSF1B
Hepatic Stellate Cell Activation	Updated Proteomics-IPA format-HFD 2M AA ECMerKO vs Flox - 2025-03-07 08:18 AM	0.845	0.114	CYP2E1,NFKB2,PDGFRB,RELA	Hepatic Stellate Cell Activation	3- atherosclerosis [aorta] NA CMP_ckHSOYUqU4ic	0.296	0.0625	CYP2E1,TLR4	Hepatic Stellate Cell Activation	4- atherosclerosis [aorta] NA CMP_vOcWhcD4rOLk	1.65	0.156	CCL5,CYP2E1,TGFB2,TIMP1,TLR4	Hepatic Stellate Cell Activation	7- atherosclerosis [aorta] NA CMP_Rvm3t858gPeo	0.376	0.0625	PDGFB,PDGFRA	Hepatic Stellate Cell Activation	8- atherosclerosis [aorta] NA CMP_I3FNY2ilGPYM	2.49	0.188	IGF1,PDGFB,PDGFRA,TGFA,TGFB2,TIMP1	Hepatic Stellate Cell Activation	21- atherosclerosis [aorta] NA CMP_CTtNehHyXKgd	1.77	0.156	CCL2,CD14,IL6,TIMP1,TNF	Hepatic Stellate Cell Activation	2- atherosclerosis [aorta] NA CMP_MToofiTDMtxi	1.38	0.125	CCL2,CCL5,CD14,TIMP1	Hepatic Stellate Cell Activation	2- atherosclerosis [aorta] NA CMP_7ym4dlpKMoKs	0	0.0312	TIMP1	Hepatic Stellate Cell Activation	6- atherosclerosis [aorta] NA CMP_kplAZ21kAllP	2.56	0.188	CCL2,CD14,CYP2E1,IL6,TIMP1,TNF	Hepatic Stellate Cell Activation	5- atherosclerosis [aorta] NA CMP_wI600H3ALvA7	0.781	0.0938	AGT,CYP2E1,IL6
Irreversible Glomerulonephritis Biomarker Panel (Rat)	Updated Proteomics-IPA format-HFD 2M AA ECMerKO vs Flox - 2025-03-07 08:18 AM	0.765	0.154	COL1A1,LAMC1	Irreversible Glomerulonephritis Biomarker Panel (Rat)	3- atherosclerosis [aorta] NA CMP_ckHSOYUqU4ic	1.11	0.222	COL1A1,TMSB10	Irreversible Glomerulonephritis Biomarker Panel (Rat)	4- atherosclerosis [aorta] NA CMP_vOcWhcD4rOLk	1.13	0.222	SPP1,TMSB10	Irreversible Glomerulonephritis Biomarker Panel (Rat)	8- atherosclerosis [aorta] NA CMP_I3FNY2ilGPYM	1.3	0.25	COL1A1,NPR3	Irreversible Glomerulonephritis Biomarker Panel (Rat)	21- atherosclerosis [aorta] NA CMP_CTtNehHyXKgd	1.28	0.25	COL1A1,SPP1	Irreversible Glomerulonephritis Biomarker Panel (Rat)	20- atherosclerosis [aorta] NA CMP_GJ6Fs9Oo9osL	0.757	0.125	SPP1	Irreversible Glomerulonephritis Biomarker Panel (Rat)	2- atherosclerosis [aorta] NA CMP_MToofiTDMtxi	1.29	0.222	SPP1,TMSB10	Irreversible Glomerulonephritis Biomarker Panel (Rat)	2- atherosclerosis [aorta] NA CMP_7ym4dlpKMoKs	0.519	0.125	SPP1	Irreversible Glomerulonephritis Biomarker Panel (Rat)	6- atherosclerosis [aorta] NA CMP_kplAZ21kAllP	0.51	0.125	SPP1	Irreversible Glomerulonephritis Biomarker Panel (Rat)	2- atherosclerosis [aorta] NA CMP_OEkcJYZWVInc	1.2	0.25	NPR3,SPP1
Protection from Hypoxia-induced Renal Ischemic Injury (Rat)	Updated Proteomics-IPA format-HFD 2M AA ECMerKO vs Flox - 2025-03-07 08:18 AM	0.672	0.25	SLC2A1	Protection from Hypoxia-induced Renal Ischemic Injury (Rat)	21- atherosclerosis [aorta] NA CMP_CTtNehHyXKgd	0.864	0.333	HMOX1	Protection from Hypoxia-induced Renal Ischemic Injury (Rat)	20- atherosclerosis [aorta] NA CMP_GJ6Fs9Oo9osL	1.16	0.333	HMOX1	Protection from Hypoxia-induced Renal Ischemic Injury (Rat)	2- atherosclerosis [aorta] NA CMP_MToofiTDMtxi	0.807	0.25	HMOX1	Protection from Hypoxia-induced Renal Ischemic Injury (Rat)	2- atherosclerosis [aorta] NA CMP_7ym4dlpKMoKs	0.899	0.333	HMOX1	Protection from Hypoxia-induced Renal Ischemic Injury (Rat)	6- atherosclerosis [aorta] NA CMP_kplAZ21kAllP	0.888	0.333	HMOX1	Protection from Hypoxia-induced Renal Ischemic Injury (Rat)	24- atherosclerosis [aorta] NA CMP_I4YzR4eT1K2r	1.26	0.333	HMOX1	Protection from Hypoxia-induced Renal Ischemic Injury (Rat)	1- atherosclerosis [aorta] NA CMP_QNA489a6316v	0.711	0.25	VEGFA	Protection from Hypoxia-induced Renal Ischemic Injury (Rat)	22- atherosclerosis [aorta] NA CMP_j13s8fMql4l4	2.17	0.667	HMOX1,VEGFA
p53 Signaling	Updated Proteomics-IPA format-HFD 2M AA ECMerKO vs Flox - 2025-03-07 08:18 AM	0.666	0.0808	AKT2,BAX,MAPK14,SCO2,SERPINB5,SFN,THBS1,TRIM29	p53 Signaling	3- atherosclerosis [aorta] NA CMP_ckHSOYUqU4ic	0.961	0.087	BAX,CCND1,CCNG1,CDKN1A,CSNK1D,E2F1,GADD45B,PIK3R1	p53 Signaling	4- atherosclerosis [aorta] NA CMP_vOcWhcD4rOLk	0.288	0.0543	CCND1,CCNG1,FAS,GADD45B,PIK3R3	p53 Signaling	7- atherosclerosis [aorta] NA CMP_Rvm3t858gPeo	0	0.0106	SCO2	p53 Signaling	8- atherosclerosis [aorta] NA CMP_I3FNY2ilGPYM	0	0.0319	GADD45A,PIK3R5,THBS1	p53 Signaling	21- atherosclerosis [aorta] NA CMP_CTtNehHyXKgd	0.53	0.0638	GADD45A,GADD45B,PIK3CG,PIK3R5,PMAIP1,THBS1	p53 Signaling	20- atherosclerosis [aorta] NA CMP_GJ6Fs9Oo9osL	0.412	0.0319	HIF1A,PIK3R5,SNAI2	p53 Signaling	2- atherosclerosis [aorta] NA CMP_MToofiTDMtxi	0.259	0.0426	CASP6,DRAM1,PIK3CG,PIK3R5	p53 Signaling	2- atherosclerosis [aorta] NA CMP_7ym4dlpKMoKs	2.56	0.117	CDK2,CDKN1A,GADD45A,HIPK2,MDM4,PIK3CD,PIK3R5,SIRT1,SNAI2,THBS1,TRIM29	p53 Signaling	6- atherosclerosis [aorta] NA CMP_kplAZ21kAllP	0.601	0.0638	GADD45A,PERP,PIK3R5,PMAIP1,THBS1,TRIM29
Genes Upregulated in Response to Chronic Renal Failure (Rat)	Updated Proteomics-IPA format-HFD 2M AA ECMerKO vs Flox - 2025-03-07 08:18 AM	0.588	0.2	ABCC3	Genes Upregulated in Response to Chronic Renal Failure (Rat)	7- atherosclerosis [aorta] NA CMP_Rvm3t858gPeo	0.691	0.2	ABCC3	Genes Upregulated in Response to Chronic Renal Failure (Rat)	8- atherosclerosis [aorta] NA CMP_I3FNY2ilGPYM	0.672	0.2	ABCC3	Genes Upregulated in Response to Chronic Renal Failure (Rat)	21- atherosclerosis [aorta] NA CMP_CTtNehHyXKgd	0.662	0.2	ABCC3	Genes Upregulated in Response to Chronic Renal Failure (Rat)	20- atherosclerosis [aorta] NA CMP_GJ6Fs9Oo9osL	0.946	0.2	ABCC3	Genes Upregulated in Response to Chronic Renal Failure (Rat)	2- atherosclerosis [aorta] NA CMP_MToofiTDMtxi	1.8	0.4	ABCC3,Slco1a5	Genes Upregulated in Response to Chronic Renal Failure (Rat)	2- atherosclerosis [aorta] NA CMP_7ym4dlpKMoKs	0.696	0.2	ABCC3	Genes Upregulated in Response to Chronic Renal Failure (Rat)	6- atherosclerosis [aorta] NA CMP_kplAZ21kAllP	0.686	0.2	ABCC3	Genes Upregulated in Response to Chronic Renal Failure (Rat)	22- atherosclerosis [aorta] NA CMP_j13s8fMql4l4	0.66	0.2	ABCC3
Increases Depolarization of Mitochondria and Mitochondrial Membrane	Updated Proteomics-IPA format-HFD 2M AA ECMerKO vs Flox - 2025-03-07 08:18 AM	0.587	0.118	PLG,TGM2	Increases Depolarization of Mitochondria and Mitochondrial Membrane	4- atherosclerosis [aorta] NA CMP_vOcWhcD4rOLk	0.227	0.0588	PRNP	Increases Depolarization of Mitochondria and Mitochondrial Membrane	7- atherosclerosis [aorta] NA CMP_Rvm3t858gPeo	0.305	0.0667	PLG	Increases Depolarization of Mitochondria and Mitochondrial Membrane	21- atherosclerosis [aorta] NA CMP_CTtNehHyXKgd	0.283	0.0667	TNF	Increases Depolarization of Mitochondria and Mitochondrial Membrane	2- atherosclerosis [aorta] NA CMP_MToofiTDMtxi	0.289	0.0588	EIF2AK2	Increases Depolarization of Mitochondria and Mitochondrial Membrane	6- atherosclerosis [aorta] NA CMP_kplAZ21kAllP	0.301	0.0667	TNF	Increases Depolarization of Mitochondria and Mitochondrial Membrane	5- atherosclerosis [aorta] NA CMP_wI600H3ALvA7	0.309	0.0667	CCN1	Increases Depolarization of Mitochondria and Mitochondrial Membrane	2- atherosclerosis [aorta] NA CMP_OEkcJYZWVInc	0.22	0.0588	PLG	Increases Depolarization of Mitochondria and Mitochondrial Membrane	19- atherosclerosis [aorta] NA CMP_ujRjt7XjNWqY	0.268	0.0667	CCN1	Increases Depolarization of Mitochondria and Mitochondrial Membrane	22- atherosclerosis [aorta] NA CMP_j13s8fMql4l4	0.282	0.0667	CCN1
Increases Liver Steatosis	Updated Proteomics-IPA format-HFD 2M AA ECMerKO vs Flox - 2025-03-07 08:18 AM	0.528	0.0698	CD44,CYP2E1,DGAT1,ENDOG,FDPS,G6PD,GPAM,HUWE1,LBP,MTFP1,PLIN3,USP14	Increases Liver Steatosis	3- atherosclerosis [aorta] NA CMP_ckHSOYUqU4ic	0	0.0432	ATP5F1A,CD44,CIDEC,CYP2E1,MGLL,PRKAR2B,UPP1	Increases Liver Steatosis	4- atherosclerosis [aorta] NA CMP_vOcWhcD4rOLk	1.13	0.0802	Casp1,CD44,CIDEC,CYP2E1,DGAT1,IL6ST,LBP,LPIN1,MGLL,PPARG,PRKAR2B,RGS7,RIPK1	Increases Liver Steatosis	7- atherosclerosis [aorta] NA CMP_Rvm3t858gPeo	0.575	0.0573	APOE,CD36,DGAT1,H19,ID1,IL18,IL1B,LBP,NOCT	Increases Liver Steatosis	8- atherosclerosis [aorta] NA CMP_I3FNY2ilGPYM	0	0.0446	ALOX5,APOE,CD44,IL1B,LBP,SOCS3,TLR2	Increases Liver Steatosis	21- atherosclerosis [aorta] NA CMP_CTtNehHyXKgd	3.73	0.121	ANGPTL8,B4GALNT1,BID,Casp1,CD14,CD38,CD44,CIDEC,CNR2,ENDOG,HMOX1,MIGA2,PDGFC,PLAU,RGCC,RGS16,SOCS3,TLR2,TNF	Increases Liver Steatosis	20- atherosclerosis [aorta] NA CMP_GJ6Fs9Oo9osL	1.09	0.0446	CIDEC,DDIT4,H19,HMOX1,MFSD2A,PLIN2,TTC39B	Increases Liver Steatosis	2- atherosclerosis [aorta] NA CMP_MToofiTDMtxi	1.72	0.0793	B4GALNT1,Casp1,CD14,CD38,CD44,HMOX1,IL18,LBP,PDGFC,PLAU,PLIN2,TLR2,UPP1	Increases Liver Steatosis	2- atherosclerosis [aorta] NA CMP_7ym4dlpKMoKs	1.06	0.0701	ALOX5,APOE,B4GALNT1,CCR2,CNR2,HMOX1,IL1B,LBP,PLAU,SOCS3,SREBF1	Increases Liver Steatosis	6- atherosclerosis [aorta] NA CMP_kplAZ21kAllP	3.13	0.108	APOE,B4GALNT1,CCDC3,CCR2,CD14,CD38,CD44,CNR2,CYP2E1,HMOX1,IL1B,PLAU,PTGER2,RGS16,SOCS3,TNF,UPP1
Renal Safety Biomarker Panel (PSTC)	Updated Proteomics-IPA format-HFD 2M AA ECMerKO vs Flox - 2025-03-07 08:18 AM	0.521	0.167	B2M	Renal Safety Biomarker Panel (PSTC)	7- atherosclerosis [aorta] NA CMP_Rvm3t858gPeo	0.778	0.25	ALB	Renal Safety Biomarker Panel (PSTC)	8- atherosclerosis [aorta] NA CMP_I3FNY2ilGPYM	0.759	0.25	CLU	Renal Safety Biomarker Panel (PSTC)	21- atherosclerosis [aorta] NA CMP_CTtNehHyXKgd	0.749	0.25	CLU	Renal Safety Biomarker Panel (PSTC)	2- atherosclerosis [aorta] NA CMP_OEkcJYZWVInc	0.625	0.2	ALB
Renal Inorganic Phosphate Homeostasis (Mouse)	Updated Proteomics-IPA format-HFD 2M AA ECMerKO vs Flox - 2025-03-07 08:18 AM	0.521	0.167	ATP1A1	Renal Inorganic Phosphate Homeostasis (Mouse)	21- atherosclerosis [aorta] NA CMP_CTtNehHyXKgd	0.662	0.2	Atp1a2	Renal Inorganic Phosphate Homeostasis (Mouse)	6- atherosclerosis [aorta] NA CMP_kplAZ21kAllP	0.686	0.2	FGF23	Renal Inorganic Phosphate Homeostasis (Mouse)	2- atherosclerosis [aorta] NA CMP_OEkcJYZWVInc	0.557	0.167	SLC34A1
Increases Bradycardia	Updated Proteomics-IPA format-HFD 2M AA ECMerKO vs Flox - 2025-03-07 08:18 AM	0.489	0.1	CHRM2,KCNJ5	Increases Bradycardia	4- atherosclerosis [aorta] NA CMP_vOcWhcD4rOLk	0	0.05	ADORA1	Increases Bradycardia	7- atherosclerosis [aorta] NA CMP_Rvm3t858gPeo	1.3	0.158	ADRA2B,CHRM2,CYBB	Increases Bradycardia	8- atherosclerosis [aorta] NA CMP_I3FNY2ilGPYM	0.224	0.0526	CYBB	Increases Bradycardia	21- atherosclerosis [aorta] NA CMP_CTtNehHyXKgd	0.217	0.0526	CYBB	Increases Bradycardia	20- atherosclerosis [aorta] NA CMP_GJ6Fs9Oo9osL	0.435	0.0526	CYBB	Increases Bradycardia	2- atherosclerosis [aorta] NA CMP_MToofiTDMtxi	0.698	0.1	CYBB,REN	Increases Bradycardia	2- atherosclerosis [aorta] NA CMP_7ym4dlpKMoKs	0.24	0.0526	CYBB	Increases Bradycardia	6- atherosclerosis [aorta] NA CMP_kplAZ21kAllP	0.233	0.0526	CYBB	Increases Bradycardia	24- atherosclerosis [aorta] NA CMP_I4YzR4eT1K2r	1.31	0.105	CHRM2,KCNJ5
Biogenesis of Mitochondria	Updated Proteomics-IPA format-HFD 2M AA ECMerKO vs Flox - 2025-03-07 08:18 AM	0.489	0.1	MAN2A1,PRDX3	Biogenesis of Mitochondria	3- atherosclerosis [aorta] NA CMP_ckHSOYUqU4ic	1.07	0.15	CAV2,GNAS,MAN2A1	Biogenesis of Mitochondria	4- atherosclerosis [aorta] NA CMP_vOcWhcD4rOLk	2.54	0.25	CAV2,CXADR,GNAS,MAN2A1,PRDX3	Biogenesis of Mitochondria	7- atherosclerosis [aorta] NA CMP_Rvm3t858gPeo	0.223	0.05	PRDX3	Biogenesis of Mitochondria	21- atherosclerosis [aorta] NA CMP_CTtNehHyXKgd	0.605	0.1	P2RX7,RAB3A	Biogenesis of Mitochondria	2- atherosclerosis [aorta] NA CMP_OEkcJYZWVInc	0	0.05	PPARGC1A	Biogenesis of Mitochondria	1- atherosclerosis [aorta] NA CMP_QNA489a6316v	0	0.05	GNAS	Biogenesis of Mitochondria	22- atherosclerosis [aorta] NA CMP_j13s8fMql4l4	1.16	0.15	COX10,EPAS1,FXN
Glutathione Depletion - Phase II Reactions	Updated Proteomics-IPA format-HFD 2M AA ECMerKO vs Flox - 2025-03-07 08:18 AM	0.489	0.1	GSTK1,GSTT1	Glutathione Depletion - Phase II Reactions	3- atherosclerosis [aorta] NA CMP_ckHSOYUqU4ic	2.37	0.429	GSTK1,MGST1,MGST3	Glutathione Depletion - Phase II Reactions	4- atherosclerosis [aorta] NA CMP_vOcWhcD4rOLk	3.67	0.571	GSTK1,MGST1,MGST2,MGST3	Glutathione Depletion - Phase II Reactions	7- atherosclerosis [aorta] NA CMP_Rvm3t858gPeo	0.564	0.143	MGST1	Glutathione Depletion - Phase II Reactions	1- atherosclerosis [aorta] NA CMP_QNA489a6316v	1.31	0.286	GSTT1,MGST1	Glutathione Depletion - Phase II Reactions	23- atherosclerosis [aorta] NA CMP_G2C5o1Lau1XD	0.899	0.143	MGST3
Cytochrome P450 Panel - Substrate is a Vitamin (Mouse)	Updated Proteomics-IPA format-HFD 2M AA ECMerKO vs Flox - 2025-03-07 08:18 AM	0.466	0.143	CYP27A1	Cytochrome P450 Panel - Substrate is a Vitamin (Mouse)	24- atherosclerosis [aorta] NA CMP_I4YzR4eT1K2r	0.969	0.167	CYP26A1
Cytochrome P450 Panel - Substrate is a Vitamin (Rat)	Updated Proteomics-IPA format-HFD 2M AA ECMerKO vs Flox - 2025-03-07 08:18 AM	0.466	0.143	CYP27A1	Cytochrome P450 Panel - Substrate is a Vitamin (Rat)	24- atherosclerosis [aorta] NA CMP_I4YzR4eT1K2r	0.969	0.167	CYP26A1
Decreases Permeability Transition of Mitochondria and Mitochondrial Membrane	Updated Proteomics-IPA format-HFD 2M AA ECMerKO vs Flox - 2025-03-07 08:18 AM	0.466	0.143	KRT8	Decreases Permeability Transition of Mitochondria and Mitochondrial Membrane	2- atherosclerosis [aorta] NA CMP_OEkcJYZWVInc	0.501	0.143	BCL2L1	Decreases Permeability Transition of Mitochondria and Mitochondrial Membrane	19- atherosclerosis [aorta] NA CMP_ujRjt7XjNWqY	0.517	0.143	--	Decreases Permeability Transition of Mitochondria and Mitochondrial Membrane	1- atherosclerosis [aorta] NA CMP_QNA489a6316v	0.502	0.143	OGDH	Decreases Permeability Transition of Mitochondria and Mitochondrial Membrane	22- atherosclerosis [aorta] NA CMP_j13s8fMql4l4	1.38	0.286	BCL2,OGDH
Hormone Receptor Regulated Cholesterol Metabolism	Updated Proteomics-IPA format-HFD 2M AA ECMerKO vs Flox - 2025-03-07 08:18 AM	0.42	0.125	ABCA1	Hormone Receptor Regulated Cholesterol Metabolism	21- atherosclerosis [aorta] NA CMP_CTtNehHyXKgd	0.536	0.143	ABCA1	Hormone Receptor Regulated Cholesterol Metabolism	20- atherosclerosis [aorta] NA CMP_GJ6Fs9Oo9osL	0.81	0.143	ABCA1	Hormone Receptor Regulated Cholesterol Metabolism	2- atherosclerosis [aorta] NA CMP_MToofiTDMtxi	0.541	0.125	ABCA1	Hormone Receptor Regulated Cholesterol Metabolism	2- atherosclerosis [aorta] NA CMP_7ym4dlpKMoKs	0.568	0.143	ABCA1	Hormone Receptor Regulated Cholesterol Metabolism	6- atherosclerosis [aorta] NA CMP_kplAZ21kAllP	0.559	0.143	ABCA1	Hormone Receptor Regulated Cholesterol Metabolism	2- atherosclerosis [aorta] NA CMP_OEkcJYZWVInc	0.454	0.125	ABR	Hormone Receptor Regulated Cholesterol Metabolism	22- atherosclerosis [aorta] NA CMP_j13s8fMql4l4	0.535	0.143	NR1H3
Glutathione Depletion - Hepatocellular Hypertrophy	Updated Proteomics-IPA format-HFD 2M AA ECMerKO vs Flox - 2025-03-07 08:18 AM	0.42	0.125	ABCC3	Glutathione Depletion - Hepatocellular Hypertrophy	3- atherosclerosis [aorta] NA CMP_ckHSOYUqU4ic	0.627	0.2	FMO1	Glutathione Depletion - Hepatocellular Hypertrophy	4- atherosclerosis [aorta] NA CMP_vOcWhcD4rOLk	0.634	0.2	FMO1	Glutathione Depletion - Hepatocellular Hypertrophy	7- atherosclerosis [aorta] NA CMP_Rvm3t858gPeo	0.691	0.2	ABCC3	Glutathione Depletion - Hepatocellular Hypertrophy	8- atherosclerosis [aorta] NA CMP_I3FNY2ilGPYM	0.672	0.2	ABCC3	Glutathione Depletion - Hepatocellular Hypertrophy	21- atherosclerosis [aorta] NA CMP_CTtNehHyXKgd	1.68	0.4	ABCC3,FMO1	Glutathione Depletion - Hepatocellular Hypertrophy	20- atherosclerosis [aorta] NA CMP_GJ6Fs9Oo9osL	0.946	0.2	ABCC3	Glutathione Depletion - Hepatocellular Hypertrophy	2- atherosclerosis [aorta] NA CMP_MToofiTDMtxi	0.719	0.2	ABCC3	Glutathione Depletion - Hepatocellular Hypertrophy	2- atherosclerosis [aorta] NA CMP_7ym4dlpKMoKs	0.696	0.2	ABCC3	Glutathione Depletion - Hepatocellular Hypertrophy	6- atherosclerosis [aorta] NA CMP_kplAZ21kAllP	0.686	0.2	ABCC3
Cytochrome P450 Panel - Substrate is a Xenobiotic (Mouse)	Updated Proteomics-IPA format-HFD 2M AA ECMerKO vs Flox - 2025-03-07 08:18 AM	0.388	0.0833	Cyp2b19,CYP2E1	Cytochrome P450 Panel - Substrate is a Xenobiotic (Mouse)	3- atherosclerosis [aorta] NA CMP_ckHSOYUqU4ic	0	0.0455	CYP2E1	Cytochrome P450 Panel - Substrate is a Xenobiotic (Mouse)	4- atherosclerosis [aorta] NA CMP_vOcWhcD4rOLk	0.503	0.0909	CYP2E1,CYP2F1	Cytochrome P450 Panel - Substrate is a Xenobiotic (Mouse)	8- atherosclerosis [aorta] NA CMP_I3FNY2ilGPYM	0.238	0.0556	Cyp2b10	Cytochrome P450 Panel - Substrate is a Xenobiotic (Mouse)	21- atherosclerosis [aorta] NA CMP_CTtNehHyXKgd	0.232	0.0556	Cyp2b10	Cytochrome P450 Panel - Substrate is a Xenobiotic (Mouse)	20- atherosclerosis [aorta] NA CMP_GJ6Fs9Oo9osL	1.17	0.111	CYP1A1,Cyp2b10	Cytochrome P450 Panel - Substrate is a Xenobiotic (Mouse)	2- atherosclerosis [aorta] NA CMP_MToofiTDMtxi	1.22	0.136	CYP1B1,Cyp2c54 (includes others),Cyp2c55	Cytochrome P450 Panel - Substrate is a Xenobiotic (Mouse)	6- atherosclerosis [aorta] NA CMP_kplAZ21kAllP	0.248	0.0556	CYP2E1	Cytochrome P450 Panel - Substrate is a Xenobiotic (Mouse)	24- atherosclerosis [aorta] NA CMP_I4YzR4eT1K2r	0.54	0.0556	CYP1A1	Cytochrome P450 Panel - Substrate is a Xenobiotic (Mouse)	5- atherosclerosis [aorta] NA CMP_wI600H3ALvA7	2.16	0.222	CYP1A1,Cyp2b10,CYP2E1,CYP2F1
Cytochrome P450 Panel - Substrate is a Xenobiotic (Rat)	Updated Proteomics-IPA format-HFD 2M AA ECMerKO vs Flox - 2025-03-07 08:18 AM	0.367	0.08	Cyp2b19,CYP2E1	Cytochrome P450 Panel - Substrate is a Xenobiotic (Rat)	3- atherosclerosis [aorta] NA CMP_ckHSOYUqU4ic	0.222	0.0588	CYP2E1	Cytochrome P450 Panel - Substrate is a Xenobiotic (Rat)	4- atherosclerosis [aorta] NA CMP_vOcWhcD4rOLk	0.227	0.0588	CYP2E1	Cytochrome P450 Panel - Substrate is a Xenobiotic (Rat)	8- atherosclerosis [aorta] NA CMP_I3FNY2ilGPYM	0.334	0.0769	Cyp2b10	Cytochrome P450 Panel - Substrate is a Xenobiotic (Rat)	21- atherosclerosis [aorta] NA CMP_CTtNehHyXKgd	0.326	0.0769	Cyp2b10	Cytochrome P450 Panel - Substrate is a Xenobiotic (Rat)	20- atherosclerosis [aorta] NA CMP_GJ6Fs9Oo9osL	1.43	0.154	CYP1A1,Cyp2b10	Cytochrome P450 Panel - Substrate is a Xenobiotic (Rat)	2- atherosclerosis [aorta] NA CMP_MToofiTDMtxi	0.289	0.0588	CYP1B1	Cytochrome P450 Panel - Substrate is a Xenobiotic (Rat)	6- atherosclerosis [aorta] NA CMP_kplAZ21kAllP	0.345	0.0769	CYP2E1	Cytochrome P450 Panel - Substrate is a Xenobiotic (Rat)	24- atherosclerosis [aorta] NA CMP_I4YzR4eT1K2r	0.661	0.0769	CYP1A1	Cytochrome P450 Panel - Substrate is a Xenobiotic (Rat)	5- atherosclerosis [aorta] NA CMP_wI600H3ALvA7	1.76	0.231	CYP1A1,Cyp2b10,CYP2E1
Pro-Apoptosis	Updated Proteomics-IPA format-HFD 2M AA ECMerKO vs Flox - 2025-03-07 08:18 AM	0.353	0.0714	BAK1,BAX,CASP3	Pro-Apoptosis	3- atherosclerosis [aorta] NA CMP_ckHSOYUqU4ic	0.474	0.0769	BAX,DAPK2,TRAF3	Pro-Apoptosis	4- atherosclerosis [aorta] NA CMP_vOcWhcD4rOLk	0	0.0256	FAS	Pro-Apoptosis	8- atherosclerosis [aorta] NA CMP_I3FNY2ilGPYM	0.26	0.0513	ERCC2,TNFRSF1B	Pro-Apoptosis	21- atherosclerosis [aorta] NA CMP_CTtNehHyXKgd	0.94	0.103	BCL2L11,BID,TNF,TNFRSF1B	Pro-Apoptosis	20- atherosclerosis [aorta] NA CMP_GJ6Fs9Oo9osL	0.215	0.0256	TNFRSF1B	Pro-Apoptosis	2- atherosclerosis [aorta] NA CMP_MToofiTDMtxi	1.11	0.103	BCL2L11,CASP6,CASP8,TNFRSF1B	Pro-Apoptosis	2- atherosclerosis [aorta] NA CMP_7ym4dlpKMoKs	0.287	0.0513	DAPK1,TNFRSF1B	Pro-Apoptosis	6- atherosclerosis [aorta] NA CMP_kplAZ21kAllP	0.275	0.0513	TNF,TNFRSF1B	Pro-Apoptosis	24- atherosclerosis [aorta] NA CMP_I4YzR4eT1K2r	0.282	0.0256	BMF
Primary Glomerulonephritis Biomarker Panel (Human)	Updated Proteomics-IPA format-HFD 2M AA ECMerKO vs Flox - 2025-03-07 08:18 AM	0.317	0.0909	COL1A1	Primary Glomerulonephritis Biomarker Panel (Human)	3- atherosclerosis [aorta] NA CMP_ckHSOYUqU4ic	0.35	0.0909	COL1A1	Primary Glomerulonephritis Biomarker Panel (Human)	4- atherosclerosis [aorta] NA CMP_vOcWhcD4rOLk	0.356	0.0909	MCL1	Primary Glomerulonephritis Biomarker Panel (Human)	8- atherosclerosis [aorta] NA CMP_I3FNY2ilGPYM	0.42	0.1	COL1A1	Primary Glomerulonephritis Biomarker Panel (Human)	21- atherosclerosis [aorta] NA CMP_CTtNehHyXKgd	0.411	0.1	COL1A1	Primary Glomerulonephritis Biomarker Panel (Human)	19- atherosclerosis [aorta] NA CMP_ujRjt7XjNWqY	1.06	0.2	EGR1,SERPINE1	Primary Glomerulonephritis Biomarker Panel (Human)	1- atherosclerosis [aorta] NA CMP_QNA489a6316v	0.348	0.0909	COL1A1
CAR/RXR Activation	Updated Proteomics-IPA format-HFD 2M AA ECMerKO vs Flox - 2025-03-07 08:18 AM	0.294	0.069	ABCC3,PCK1	CAR/RXR Activation	3- atherosclerosis [aorta] NA CMP_ckHSOYUqU4ic	1.39	0.2	CCND1,GADD45B,PAPSS2	CAR/RXR Activation	4- atherosclerosis [aorta] NA CMP_vOcWhcD4rOLk	1.41	0.2	CCND1,GADD45B,MCL1	CAR/RXR Activation	7- atherosclerosis [aorta] NA CMP_Rvm3t858gPeo	0.305	0.0667	ABCC3	CAR/RXR Activation	8- atherosclerosis [aorta] NA CMP_I3FNY2ilGPYM	0.814	0.133	ABCC3,SULT1A1	CAR/RXR Activation	21- atherosclerosis [aorta] NA CMP_CTtNehHyXKgd	1.49	0.2	ABCC3,GADD45B,SULT1A1	CAR/RXR Activation	20- atherosclerosis [aorta] NA CMP_GJ6Fs9Oo9osL	0.519	0.0667	ABCC3	CAR/RXR Activation	2- atherosclerosis [aorta] NA CMP_MToofiTDMtxi	0.327	0.0667	ABCC3	CAR/RXR Activation	2- atherosclerosis [aorta] NA CMP_7ym4dlpKMoKs	0.309	0.0667	ABCC3	CAR/RXR Activation	6- atherosclerosis [aorta] NA CMP_kplAZ21kAllP	0.301	0.0667	ABCC3
Anti-Apoptosis	Updated Proteomics-IPA format-HFD 2M AA ECMerKO vs Flox - 2025-03-07 08:18 AM	0.251	0.0625	BAG1,BAG5	Anti-Apoptosis	3- atherosclerosis [aorta] NA CMP_ckHSOYUqU4ic	0.814	0.115	BIRC2,BNIP2,SPHK2	Anti-Apoptosis	4- atherosclerosis [aorta] NA CMP_vOcWhcD4rOLk	0.409	0.0769	BAG4,MCL1	Anti-Apoptosis	7- atherosclerosis [aorta] NA CMP_Rvm3t858gPeo	0	0.037	BNIP3	Anti-Apoptosis	8- atherosclerosis [aorta] NA CMP_I3FNY2ilGPYM	0	0.037	XIAP	Anti-Apoptosis	2- atherosclerosis [aorta] NA CMP_MToofiTDMtxi	0	0.037	TNFAIP3	Anti-Apoptosis	6- atherosclerosis [aorta] NA CMP_kplAZ21kAllP	0	0.037	CD27	Anti-Apoptosis	2- atherosclerosis [aorta] NA CMP_OEkcJYZWVInc	0.774	0.111	BCL2L1,BIRC5,BNIP3	Anti-Apoptosis	22- atherosclerosis [aorta] NA CMP_j13s8fMql4l4	0	0.037	BCL2	Anti-Apoptosis	23- atherosclerosis [aorta] NA CMP_G2C5o1Lau1XD	0.391	0.037	BFAR
Cytochrome P450 Panel - Substrate is a Sterol (Human)	Updated Proteomics-IPA format-HFD 2M AA ECMerKO vs Flox - 2025-03-07 08:18 AM	0.247	0.0714	CYP27A1	Cytochrome P450 Panel - Substrate is a Sterol (Human)	4- atherosclerosis [aorta] NA CMP_vOcWhcD4rOLk	0.848	0.154	CYP51A1,CYP7B1	Cytochrome P450 Panel - Substrate is a Sterol (Human)	7- atherosclerosis [aorta] NA CMP_Rvm3t858gPeo	0.473	0.111	CYP51A1	Cytochrome P450 Panel - Substrate is a Sterol (Human)	21- atherosclerosis [aorta] NA CMP_CTtNehHyXKgd	1.18	0.222	CYP7B1,CYP8B1	Cytochrome P450 Panel - Substrate is a Sterol (Human)	2- atherosclerosis [aorta] NA CMP_MToofiTDMtxi	0.373	0.0769	CYP1B1	Cytochrome P450 Panel - Substrate is a Sterol (Human)	6- atherosclerosis [aorta] NA CMP_kplAZ21kAllP	1.23	0.222	CYP11A1,CYP7B1	Cytochrome P450 Panel - Substrate is a Sterol (Human)	2- atherosclerosis [aorta] NA CMP_OEkcJYZWVInc	0.296	0.0769	CYP8B1	Cytochrome P450 Panel - Substrate is a Sterol (Human)	1- atherosclerosis [aorta] NA CMP_QNA489a6316v	0.297	0.0769	CYP51A1	Cytochrome P450 Panel - Substrate is a Sterol (Human)	23- atherosclerosis [aorta] NA CMP_G2C5o1Lau1XD	0.798	0.111	CYP1B1
Cytochrome P450 Panel - Substrate is a Sterol (Mouse)	Updated Proteomics-IPA format-HFD 2M AA ECMerKO vs Flox - 2025-03-07 08:18 AM	0.247	0.0714	CYP27A1	Cytochrome P450 Panel - Substrate is a Sterol (Mouse)	4- atherosclerosis [aorta] NA CMP_vOcWhcD4rOLk	0.796	0.143	CYP51A1,CYP7B1	Cytochrome P450 Panel - Substrate is a Sterol (Mouse)	7- atherosclerosis [aorta] NA CMP_Rvm3t858gPeo	0.437	0.1	CYP51A1	Cytochrome P450 Panel - Substrate is a Sterol (Mouse)	21- atherosclerosis [aorta] NA CMP_CTtNehHyXKgd	1.1	0.2	CYP7B1,CYP8B1	Cytochrome P450 Panel - Substrate is a Sterol (Mouse)	2- atherosclerosis [aorta] NA CMP_MToofiTDMtxi	0.349	0.0714	CYP1B1	Cytochrome P450 Panel - Substrate is a Sterol (Mouse)	6- atherosclerosis [aorta] NA CMP_kplAZ21kAllP	1.14	0.2	CYP11A1,CYP7B1	Cytochrome P450 Panel - Substrate is a Sterol (Mouse)	2- atherosclerosis [aorta] NA CMP_OEkcJYZWVInc	0.778	0.143	Cyp11b1,CYP8B1	Cytochrome P450 Panel - Substrate is a Sterol (Mouse)	1- atherosclerosis [aorta] NA CMP_QNA489a6316v	0.275	0.0714	CYP51A1	Cytochrome P450 Panel - Substrate is a Sterol (Mouse)	23- atherosclerosis [aorta] NA CMP_G2C5o1Lau1XD	0.756	0.1	CYP1B1
Cytochrome P450 Panel - Substrate is a Sterol (Rat)	Updated Proteomics-IPA format-HFD 2M AA ECMerKO vs Flox - 2025-03-07 08:18 AM	0.247	0.0714	CYP27A1	Cytochrome P450 Panel - Substrate is a Sterol (Rat)	4- atherosclerosis [aorta] NA CMP_vOcWhcD4rOLk	0.848	0.154	CYP51A1,CYP7B1	Cytochrome P450 Panel - Substrate is a Sterol (Rat)	7- atherosclerosis [aorta] NA CMP_Rvm3t858gPeo	0.437	0.1	CYP51A1	Cytochrome P450 Panel - Substrate is a Sterol (Rat)	21- atherosclerosis [aorta] NA CMP_CTtNehHyXKgd	1.1	0.2	CYP7B1,CYP8B1	Cytochrome P450 Panel - Substrate is a Sterol (Rat)	2- atherosclerosis [aorta] NA CMP_MToofiTDMtxi	0.373	0.0769	CYP1B1	Cytochrome P450 Panel - Substrate is a Sterol (Rat)	6- atherosclerosis [aorta] NA CMP_kplAZ21kAllP	1.14	0.2	CYP11A1,CYP7B1	Cytochrome P450 Panel - Substrate is a Sterol (Rat)	2- atherosclerosis [aorta] NA CMP_OEkcJYZWVInc	0.831	0.154	Cyp11b1,CYP8B1	Cytochrome P450 Panel - Substrate is a Sterol (Rat)	1- atherosclerosis [aorta] NA CMP_QNA489a6316v	0.297	0.0769	CYP51A1	Cytochrome P450 Panel - Substrate is a Sterol (Rat)	23- atherosclerosis [aorta] NA CMP_G2C5o1Lau1XD	0.756	0.1	CYP1B1
Cholesterol Biosynthesis	Updated Proteomics-IPA format-HFD 2M AA ECMerKO vs Flox - 2025-03-07 08:18 AM	0.211	0.0625	FDPS	Cholesterol Biosynthesis	4- atherosclerosis [aorta] NA CMP_vOcWhcD4rOLk	0.748	0.133	HMGCS1,SQLE	Cholesterol Biosynthesis	7- atherosclerosis [aorta] NA CMP_Rvm3t858gPeo	0.848	0.133	IDI1,SC5D	Cholesterol Biosynthesis	8- atherosclerosis [aorta] NA CMP_I3FNY2ilGPYM	0.29	0.0667	IDI1	Cholesterol Biosynthesis	21- atherosclerosis [aorta] NA CMP_CTtNehHyXKgd	0.283	0.0667	FDFT1	Cholesterol Biosynthesis	2- atherosclerosis [aorta] NA CMP_OEkcJYZWVInc	0.731	0.133	FDFT1,HMGCS2	Cholesterol Biosynthesis	1- atherosclerosis [aorta] NA CMP_QNA489a6316v	0.733	0.133	FDPS,SQLE	Cholesterol Biosynthesis	23- atherosclerosis [aorta] NA CMP_G2C5o1Lau1XD	0.6	0.0667	FDFT1
NF-κB Signaling	Updated Proteomics-IPA format-HFD 2M AA ECMerKO vs Flox - 2025-03-07 08:18 AM	0	0.0261	AKT2,CSNK2A1,CSNK2B,HRAS,KRAS,NFKB2,PDGFRB,PLCG2,PRKACB,PRKCB,RALA,RAP2A,RAP2B,RELA,RRAS2	NF-κB Signaling	3- atherosclerosis [aorta] NA CMP_ckHSOYUqU4ic	1.12	0.0766	CSNK2A2,EGFR,IGF1R,IGF2R,IL33,IRAK1,IRAK4,NGF,PELI1,PIK3R1,RALB,RASD2,TIRAP,TLR4,TNIP1,TRAF3,UBE2N	NF-κB Signaling	4- atherosclerosis [aorta] NA CMP_vOcWhcD4rOLk	0.766	0.0676	FCER1G,GHR,HRAS,IGF1R,IL33,IRAK3,MAN2B1,MAPK6,NFKBIA,PIK3R3,PRKACA,RAF1,RIPK1,TLR4,TRAF6	NF-κB Signaling	7- atherosclerosis [aorta] NA CMP_Rvm3t858gPeo	0	0.0354	FLT1,IL18,IL1B,KDR,NGFR,NTRK1,PDGFRA,TLR9	NF-κB Signaling	8- atherosclerosis [aorta] NA CMP_I3FNY2ilGPYM	1.44	0.0752	FCER1G,IL1B,IL1RN,IL33,KDR,PDGFRA,PIK3R5,PLCG2,RASD2,TGFA,TLR1,TLR2,TLR7,TLR8,TLR9,TNFRSF1B,TNFSF13B	NF-κB Signaling	21- atherosclerosis [aorta] NA CMP_CTtNehHyXKgd	0.707	0.0619	FCER1G,IL1A,IL1RN,NGF,PIK3CG,PIK3R5,RAP2B,TLR1,TLR2,TLR7,TLR8,TNF,TNFRSF11B,TNFRSF1B	NF-κB Signaling	20- atherosclerosis [aorta] NA CMP_GJ6Fs9Oo9osL	0	0.0177	FCER1G,IL1RN,PIK3R5,TNFRSF1B	NF-κB Signaling	2- atherosclerosis [aorta] NA CMP_MToofiTDMtxi	4.24	0.0967	CASP8,EIF2AK2,FCER1G,IL18,IL1RN,IL33,MAN2B1,NGF,PIK3CG,PIK3R5,PLCG2,PRKCB,TLR1,TLR2,TLR7,TLR8,TLR9,TNFAIP3,TNFRSF11B,TNFRSF1B,TNFSF13B,Trav15-1-dv6-1,Trav15d-1-dv6d-1,Trav15n-1,Trav5-1,Trav8-1	NF-κB Signaling	2- atherosclerosis [aorta] NA CMP_7ym4dlpKMoKs	1.65	0.0752	FCER1G,IL1A,IL1B,IL1RN,MAN2B1,MAP2K6,NTRK3,PIK3CD,PIK3R5,PLCG2,TAB3,TDP2,TLR1,TLR7,TLR8,TLR9,TNFRSF1B	NF-κB Signaling	6- atherosclerosis [aorta] NA CMP_kplAZ21kAllP	6.94	0.133	BMPR1B,CD247,CD3E,CD3G,FCER1G,IL1A,IL1B,IL1R2,IL1RN,LCK,NGF,PIK3R5,PLCG2,PRKCQ,TLR1,TLR8,TLR9,TNF,TNFRSF1B,TNFSF11,Trbc1,Trbc2,Trbv12-2,Trbv13-2,Trbv16,Trbv19,Trbv2,Trbv29,Trbv31,Trbv5
Cytochrome P450 Panel - Substrate is a Xenobiotic (Human)	Updated Proteomics-IPA format-HFD 2M AA ECMerKO vs Flox - 2025-03-07 08:18 AM	0	0.05	CYP2E1	Cytochrome P450 Panel - Substrate is a Xenobiotic (Human)	3- atherosclerosis [aorta] NA CMP_ckHSOYUqU4ic	0.627	0.2	CYP2E1	Cytochrome P450 Panel - Substrate is a Xenobiotic (Human)	4- atherosclerosis [aorta] NA CMP_vOcWhcD4rOLk	1.62	0.4	CYP2E1,CYP2F1	Cytochrome P450 Panel - Substrate is a Xenobiotic (Human)	20- atherosclerosis [aorta] NA CMP_GJ6Fs9Oo9osL	0.946	0.2	CYP1A1	Cytochrome P450 Panel - Substrate is a Xenobiotic (Human)	2- atherosclerosis [aorta] NA CMP_MToofiTDMtxi	0.719	0.2	CYP1B1	Cytochrome P450 Panel - Substrate is a Xenobiotic (Human)	6- atherosclerosis [aorta] NA CMP_kplAZ21kAllP	0.686	0.2	CYP2E1	Cytochrome P450 Panel - Substrate is a Xenobiotic (Human)	24- atherosclerosis [aorta] NA CMP_I4YzR4eT1K2r	1.04	0.2	CYP1A1	Cytochrome P450 Panel - Substrate is a Xenobiotic (Human)	5- atherosclerosis [aorta] NA CMP_wI600H3ALvA7	3.1	0.6	CYP1A1,CYP2E1,CYP2F1	Cytochrome P450 Panel - Substrate is a Xenobiotic (Human)	2- atherosclerosis [aorta] NA CMP_OEkcJYZWVInc	0.625	0.2	CYP2E1	Cytochrome P450 Panel - Substrate is a Xenobiotic (Human)	19- atherosclerosis [aorta] NA CMP_ujRjt7XjNWqY	0.642	0.2	CYP2F1
Cell Cycle: G1/S Checkpoint Regulation	3- atherosclerosis [aorta] NA CMP_ckHSOYUqU4ic	0.595	0.0769	CCND1,CCND3,CDKN1A,E2F1,HDAC7	Cell Cycle: G1/S Checkpoint Regulation	4- atherosclerosis [aorta] NA CMP_vOcWhcD4rOLk	0	0.0462	CCND1,CDKN2C,TGFB2	Cell Cycle: G1/S Checkpoint Regulation	7- atherosclerosis [aorta] NA CMP_Rvm3t858gPeo	0	0.0152	E2F7	Cell Cycle: G1/S Checkpoint Regulation	8- atherosclerosis [aorta] NA CMP_I3FNY2ilGPYM	0	0.0152	TGFB2	Cell Cycle: G1/S Checkpoint Regulation	20- atherosclerosis [aorta] NA CMP_GJ6Fs9Oo9osL	0	0.0152	E2F6	Cell Cycle: G1/S Checkpoint Regulation	2- atherosclerosis [aorta] NA CMP_MToofiTDMtxi	0	0.0149	RBL1	Cell Cycle: G1/S Checkpoint Regulation	2- atherosclerosis [aorta] NA CMP_7ym4dlpKMoKs	0	0.0303	CDK2,CDKN1A	Cell Cycle: G1/S Checkpoint Regulation	5- atherosclerosis [aorta] NA CMP_wI600H3ALvA7	0	0.0152	HDAC9	Cell Cycle: G1/S Checkpoint Regulation	2- atherosclerosis [aorta] NA CMP_OEkcJYZWVInc	0.324	0.0597	CCNE1,E2F2,HDAC11,TGFB1	Cell Cycle: G1/S Checkpoint Regulation	1- atherosclerosis [aorta] NA CMP_QNA489a6316v	0	0.0154	E2F6
Cell Cycle: G2/M DNA Damage Checkpoint Regulation	Updated Proteomics-IPA format-HFD 2M AA ECMerKO vs Flox - 2025-03-07 08:18 AM	0	0.0566	SFN,YWHAQ,YWHAZ	Cell Cycle: G2/M DNA Damage Checkpoint Regulation	3- atherosclerosis [aorta] NA CMP_ckHSOYUqU4ic	0.308	0.06	CDKN1A,TOP2A,YWHAG	Cell Cycle: G2/M DNA Damage Checkpoint Regulation	4- atherosclerosis [aorta] NA CMP_vOcWhcD4rOLk	0	0.04	TOP2A,TRIP12	Cell Cycle: G2/M DNA Damage Checkpoint Regulation	8- atherosclerosis [aorta] NA CMP_I3FNY2ilGPYM	0	0.02	GADD45A	Cell Cycle: G2/M DNA Damage Checkpoint Regulation	21- atherosclerosis [aorta] NA CMP_CTtNehHyXKgd	0	0.02	GADD45A	Cell Cycle: G2/M DNA Damage Checkpoint Regulation	2- atherosclerosis [aorta] NA CMP_MToofiTDMtxi	0.795	0.0784	CCNB2,CDK1,RPS6KA1,TOP2A	Cell Cycle: G2/M DNA Damage Checkpoint Regulation	2- atherosclerosis [aorta] NA CMP_7ym4dlpKMoKs	1.17	0.1	CDKN1A,GADD45A,HIPK2,MDM4,RPS6KA1	Cell Cycle: G2/M DNA Damage Checkpoint Regulation	6- atherosclerosis [aorta] NA CMP_kplAZ21kAllP	0	0.02	GADD45A	Cell Cycle: G2/M DNA Damage Checkpoint Regulation	2- atherosclerosis [aorta] NA CMP_OEkcJYZWVInc	0.886	0.098	CCNB1,CCNB2,CDK1,PLK1,TOP2A	Cell Cycle: G2/M DNA Damage Checkpoint Regulation	19- atherosclerosis [aorta] NA CMP_ujRjt7XjNWqY	0	0.02	MYT1
VDR/RXR Activation	Updated Proteomics-IPA format-HFD 2M AA ECMerKO vs Flox - 2025-03-07 08:18 AM	0	0.0513	CSNK2A1,PRKCB,PRKCD,YY1	VDR/RXR Activation	3- atherosclerosis [aorta] NA CMP_ckHSOYUqU4ic	0	0.0411	CDKN1A,HR,PRKCD	VDR/RXR Activation	4- atherosclerosis [aorta] NA CMP_vOcWhcD4rOLk	0.283	0.0548	CCL5,PRKCD,SPP1,TGFB2	VDR/RXR Activation	8- atherosclerosis [aorta] NA CMP_I3FNY2ilGPYM	0.674	0.0735	GADD45A,IGFBP3,IGFBP6,PRKCG,TGFB2	VDR/RXR Activation	21- atherosclerosis [aorta] NA CMP_CTtNehHyXKgd	0.646	0.0735	CD14,CEBPB,GADD45A,RUNX2,SPP1	VDR/RXR Activation	20- atherosclerosis [aorta] NA CMP_GJ6Fs9Oo9osL	0.316	0.0294	SP1,SPP1	VDR/RXR Activation	2- atherosclerosis [aorta] NA CMP_MToofiTDMtxi	0.731	0.0685	CCL5,CD14,PRKCB,PRKCH,SPP1	VDR/RXR Activation	2- atherosclerosis [aorta] NA CMP_7ym4dlpKMoKs	0.455	0.0588	CDKN1A,GADD45A,PRKCG,SPP1	VDR/RXR Activation	6- atherosclerosis [aorta] NA CMP_kplAZ21kAllP	0.716	0.0735	CD14,GADD45A,PRKCQ,SPP1,TNFSF11	VDR/RXR Activation	24- atherosclerosis [aorta] NA CMP_I4YzR4eT1K2r	0	0.0147	HES1
Increases Renal Nephritis	Updated Proteomics-IPA format-HFD 2M AA ECMerKO vs Flox - 2025-03-07 08:18 AM	0	0.0541	CNN2,ITGAL,MIF,PPP2CA	Increases Renal Nephritis	3- atherosclerosis [aorta] NA CMP_ckHSOYUqU4ic	0.795	0.0857	CX3CR1,EGFR,IRAK1,IRAK4,PARP1,SLC15A4	Increases Renal Nephritis	4- atherosclerosis [aorta] NA CMP_vOcWhcD4rOLk	0.535	0.0714	CSF1,Fcgr4,IL27RA,IRF5,SLC15A4	Increases Renal Nephritis	7- atherosclerosis [aorta] NA CMP_Rvm3t858gPeo	0	0.029	CFB,PIM1	Increases Renal Nephritis	8- atherosclerosis [aorta] NA CMP_I3FNY2ilGPYM	4.12	0.174	CFB,COL4A3,FCGR1A,Fcgr2b,Fcgr3,Fcgr4,HGF,SNAI1,SPHK1,TLR2,TLR7,TNFSF13B	Increases Renal Nephritis	21- atherosclerosis [aorta] NA CMP_CTtNehHyXKgd	6.15	0.217	AIM2,CX3CR1,FCGR1A,Fcgr2b,Fcgr3,Fcgr4,HGF,IL6,IRF5,LEP,LIF,SPHK1,TLR2,TLR7,TNFSF13	Increases Renal Nephritis	20- atherosclerosis [aorta] NA CMP_GJ6Fs9Oo9osL	1.09	0.058	Fcgr2b,Fcgr3,Fcgr4,LEP	Increases Renal Nephritis	2- atherosclerosis [aorta] NA CMP_MToofiTDMtxi	6.13	0.203	AIM2,C5AR1,CFB,CX3CR1,FCGR1A,Fcgr2b,Fcgr3,Fcgr4,HGF,IFIH1,IRF5,TLR2,TLR7,TNFSF13B	Increases Renal Nephritis	2- atherosclerosis [aorta] NA CMP_7ym4dlpKMoKs	3.08	0.145	CFB,CX3CR1,FCGR1A,Fcgr2b,Fcgr3,Fcgr4,HGF,IRF5,SLC15A4,TLR7	Increases Renal Nephritis	6- atherosclerosis [aorta] NA CMP_kplAZ21kAllP	4.97	0.188	Alox15,CD247,COL4A3,CX3CR1,FCGR1A,Fcgr2b,Fcgr3,Fcgr4,HGF,IL6,IRF5,LEP,SPHK1
Increases Heart Failure	Updated Proteomics-IPA format-HFD 2M AA ECMerKO vs Flox - 2025-03-07 08:18 AM	0	0.0385	PDCD5	Increases Heart Failure	7- atherosclerosis [aorta] NA CMP_Rvm3t858gPeo	1.69	0.167	MIAT,PLN,PPIF,TRIM63	Increases Heart Failure	8- atherosclerosis [aorta] NA CMP_I3FNY2ilGPYM	0	0.0417	ZFPM2	Increases Heart Failure	21- atherosclerosis [aorta] NA CMP_CTtNehHyXKgd	3.12	0.25	ADRB1,ADRB2,PIK3CG,PLAU,TNF,TRPC6	Increases Heart Failure	20- atherosclerosis [aorta] NA CMP_GJ6Fs9Oo9osL	1.73	0.125	E2F6,PLN,TRIM63	Increases Heart Failure	2- atherosclerosis [aorta] NA CMP_MToofiTDMtxi	0.607	0.087	PIK3CG,PLAU	Increases Heart Failure	2- atherosclerosis [aorta] NA CMP_7ym4dlpKMoKs	0	0.0417	PLAU	Increases Heart Failure	6- atherosclerosis [aorta] NA CMP_kplAZ21kAllP	0.529	0.0833	PLAU,TNF	Increases Heart Failure	24- atherosclerosis [aorta] NA CMP_I4YzR4eT1K2r	1.13	0.0833	PLN,TRIM63	Increases Heart Failure	5- atherosclerosis [aorta] NA CMP_wI600H3ALvA7	0.544	0.0833	PLN,TRIM63
Cytochrome P450 Panel - Substrate is a Fatty Acid (Human)	4- atherosclerosis [aorta] NA CMP_vOcWhcD4rOLk	0.72	0.25	CYP4F2	Cytochrome P450 Panel - Substrate is a Fatty Acid (Human)	8- atherosclerosis [aorta] NA CMP_I3FNY2ilGPYM	0.759	0.25	CYP4F2	Cytochrome P450 Panel - Substrate is a Fatty Acid (Human)	20- atherosclerosis [aorta] NA CMP_GJ6Fs9Oo9osL	1.04	0.25	CYP4F2	Cytochrome P450 Panel - Substrate is a Fatty Acid (Human)	2- atherosclerosis [aorta] NA CMP_MToofiTDMtxi	0.807	0.25	CYP4F2	Cytochrome P450 Panel - Substrate is a Fatty Acid (Human)	2- atherosclerosis [aorta] NA CMP_7ym4dlpKMoKs	0.783	0.25	CYP4F2	Cytochrome P450 Panel - Substrate is a Fatty Acid (Human)	6- atherosclerosis [aorta] NA CMP_kplAZ21kAllP	0.773	0.25	CYP4F2	Cytochrome P450 Panel - Substrate is a Fatty Acid (Human)	24- atherosclerosis [aorta] NA CMP_I4YzR4eT1K2r	1.14	0.25	CYP4B1	Cytochrome P450 Panel - Substrate is a Fatty Acid (Human)	5- atherosclerosis [aorta] NA CMP_wI600H3ALvA7	0.783	0.25	CYP4F2	Cytochrome P450 Panel - Substrate is a Fatty Acid (Human)	1- atherosclerosis [aorta] NA CMP_QNA489a6316v	0.711	0.25	CYP4F2	Cytochrome P450 Panel - Substrate is a Fatty Acid (Human)	22- atherosclerosis [aorta] NA CMP_j13s8fMql4l4	0.747	0.25	CYP4F2
Cytochrome P450 Panel - Substrate is a Fatty Acid (Mouse)	4- atherosclerosis [aorta] NA CMP_vOcWhcD4rOLk	0.262	0.0667	CYP4F2	Cytochrome P450 Panel - Substrate is a Fatty Acid (Mouse)	8- atherosclerosis [aorta] NA CMP_I3FNY2ilGPYM	0.311	0.0714	CYP4F2	Cytochrome P450 Panel - Substrate is a Fatty Acid (Mouse)	20- atherosclerosis [aorta] NA CMP_GJ6Fs9Oo9osL	0.544	0.0714	CYP4F2	Cytochrome P450 Panel - Substrate is a Fatty Acid (Mouse)	2- atherosclerosis [aorta] NA CMP_MToofiTDMtxi	0.327	0.0667	CYP4F2	Cytochrome P450 Panel - Substrate is a Fatty Acid (Mouse)	2- atherosclerosis [aorta] NA CMP_7ym4dlpKMoKs	0.33	0.0714	CYP4F2	Cytochrome P450 Panel - Substrate is a Fatty Acid (Mouse)	6- atherosclerosis [aorta] NA CMP_kplAZ21kAllP	0.322	0.0714	CYP4F2	Cytochrome P450 Panel - Substrate is a Fatty Acid (Mouse)	24- atherosclerosis [aorta] NA CMP_I4YzR4eT1K2r	0.633	0.0714	CYP4B1	Cytochrome P450 Panel - Substrate is a Fatty Acid (Mouse)	5- atherosclerosis [aorta] NA CMP_wI600H3ALvA7	0.33	0.0714	CYP4F2	Cytochrome P450 Panel - Substrate is a Fatty Acid (Mouse)	2- atherosclerosis [aorta] NA CMP_OEkcJYZWVInc	1.46	0.214	Cyp2j5,Cyp4a10 (includes others),Cyp4a14	Cytochrome P450 Panel - Substrate is a Fatty Acid (Mouse)	1- atherosclerosis [aorta] NA CMP_QNA489a6316v	0.255	0.0667	CYP4F2
Cytochrome P450 Panel - Substrate is a Fatty Acid (Rat)	4- atherosclerosis [aorta] NA CMP_vOcWhcD4rOLk	0.356	0.0909	CYP4F2	Cytochrome P450 Panel - Substrate is a Fatty Acid (Rat)	8- atherosclerosis [aorta] NA CMP_I3FNY2ilGPYM	0.388	0.0909	CYP4F2	Cytochrome P450 Panel - Substrate is a Fatty Acid (Rat)	20- atherosclerosis [aorta] NA CMP_GJ6Fs9Oo9osL	0.634	0.0909	CYP4F2	Cytochrome P450 Panel - Substrate is a Fatty Acid (Rat)	2- atherosclerosis [aorta] NA CMP_MToofiTDMtxi	0.429	0.0909	CYP4F2	Cytochrome P450 Panel - Substrate is a Fatty Acid (Rat)	2- atherosclerosis [aorta] NA CMP_7ym4dlpKMoKs	0.408	0.0909	CYP4F2	Cytochrome P450 Panel - Substrate is a Fatty Acid (Rat)	6- atherosclerosis [aorta] NA CMP_kplAZ21kAllP	0.4	0.0909	CYP4F2	Cytochrome P450 Panel - Substrate is a Fatty Acid (Rat)	24- atherosclerosis [aorta] NA CMP_I4YzR4eT1K2r	0.726	0.0909	CYP4B1	Cytochrome P450 Panel - Substrate is a Fatty Acid (Rat)	5- atherosclerosis [aorta] NA CMP_wI600H3ALvA7	0.408	0.0909	CYP4F2	Cytochrome P450 Panel - Substrate is a Fatty Acid (Rat)	2- atherosclerosis [aorta] NA CMP_OEkcJYZWVInc	0.953	0.182	Cyp4a10 (includes others),Cyp4a14	Cytochrome P450 Panel - Substrate is a Fatty Acid (Rat)	1- atherosclerosis [aorta] NA CMP_QNA489a6316v	0.348	0.0909	CYP4F2
Cytochrome P450 Panel - Substrate is a Vitamin (Human)	24- atherosclerosis [aorta] NA CMP_I4YzR4eT1K2r	1.04	0.2	CYP26A1
Cytochrome P450 Panel - Substrate is an Eicosanoid (Human)	4- atherosclerosis [aorta] NA CMP_vOcWhcD4rOLk	0.834	0.333	CYP4F2	Cytochrome P450 Panel - Substrate is an Eicosanoid (Human)	8- atherosclerosis [aorta] NA CMP_I3FNY2ilGPYM	2.2	0.667	CYP4F2,TBXAS1	Cytochrome P450 Panel - Substrate is an Eicosanoid (Human)	21- atherosclerosis [aorta] NA CMP_CTtNehHyXKgd	0.864	0.333	TBXAS1	Cytochrome P450 Panel - Substrate is an Eicosanoid (Human)	20- atherosclerosis [aorta] NA CMP_GJ6Fs9Oo9osL	1.16	0.333	CYP4F2	Cytochrome P450 Panel - Substrate is an Eicosanoid (Human)	2- atherosclerosis [aorta] NA CMP_MToofiTDMtxi	2.3	0.667	CYP4F2,TBXAS1	Cytochrome P450 Panel - Substrate is an Eicosanoid (Human)	2- atherosclerosis [aorta] NA CMP_7ym4dlpKMoKs	2.25	0.667	CYP4F2,TBXAS1	Cytochrome P450 Panel - Substrate is an Eicosanoid (Human)	6- atherosclerosis [aorta] NA CMP_kplAZ21kAllP	2.23	0.667	CYP4F2,TBXAS1	Cytochrome P450 Panel - Substrate is an Eicosanoid (Human)	5- atherosclerosis [aorta] NA CMP_wI600H3ALvA7	0.898	0.333	CYP4F2	Cytochrome P450 Panel - Substrate is an Eicosanoid (Human)	1- atherosclerosis [aorta] NA CMP_QNA489a6316v	0.825	0.333	CYP4F2	Cytochrome P450 Panel - Substrate is an Eicosanoid (Human)	22- atherosclerosis [aorta] NA CMP_j13s8fMql4l4	0.862	0.333	CYP4F2
Cytochrome P450 Panel - Substrate is an Eicosanoid (Mouse)	4- atherosclerosis [aorta] NA CMP_vOcWhcD4rOLk	0.566	0.167	CYP4F2	Cytochrome P450 Panel - Substrate is an Eicosanoid (Mouse)	8- atherosclerosis [aorta] NA CMP_I3FNY2ilGPYM	1.54	0.333	CYP4F2,TBXAS1	Cytochrome P450 Panel - Substrate is an Eicosanoid (Mouse)	21- atherosclerosis [aorta] NA CMP_CTtNehHyXKgd	0.593	0.167	TBXAS1	Cytochrome P450 Panel - Substrate is an Eicosanoid (Mouse)	20- atherosclerosis [aorta] NA CMP_GJ6Fs9Oo9osL	0.872	0.167	CYP4F2	Cytochrome P450 Panel - Substrate is an Eicosanoid (Mouse)	2- atherosclerosis [aorta] NA CMP_MToofiTDMtxi	1.64	0.333	CYP4F2,TBXAS1	Cytochrome P450 Panel - Substrate is an Eicosanoid (Mouse)	2- atherosclerosis [aorta] NA CMP_7ym4dlpKMoKs	1.59	0.333	CYP4F2,TBXAS1	Cytochrome P450 Panel - Substrate is an Eicosanoid (Mouse)	6- atherosclerosis [aorta] NA CMP_kplAZ21kAllP	1.57	0.333	CYP4F2,TBXAS1	Cytochrome P450 Panel - Substrate is an Eicosanoid (Mouse)	5- atherosclerosis [aorta] NA CMP_wI600H3ALvA7	0.625	0.167	CYP4F2	Cytochrome P450 Panel - Substrate is an Eicosanoid (Mouse)	1- atherosclerosis [aorta] NA CMP_QNA489a6316v	0.558	0.167	CYP4F2	Cytochrome P450 Panel - Substrate is an Eicosanoid (Mouse)	22- atherosclerosis [aorta] NA CMP_j13s8fMql4l4	0.591	0.167	CYP4F2
Cytochrome P450 Panel - Substrate is an Eicosanoid (Rat)	4- atherosclerosis [aorta] NA CMP_vOcWhcD4rOLk	0.634	0.2	CYP4F2	Cytochrome P450 Panel - Substrate is an Eicosanoid (Rat)	8- atherosclerosis [aorta] NA CMP_I3FNY2ilGPYM	1.7	0.4	CYP4F2,TBXAS1	Cytochrome P450 Panel - Substrate is an Eicosanoid (Rat)	21- atherosclerosis [aorta] NA CMP_CTtNehHyXKgd	0.662	0.2	TBXAS1	Cytochrome P450 Panel - Substrate is an Eicosanoid (Rat)	20- atherosclerosis [aorta] NA CMP_GJ6Fs9Oo9osL	0.946	0.2	CYP4F2	Cytochrome P450 Panel - Substrate is an Eicosanoid (Rat)	2- atherosclerosis [aorta] NA CMP_MToofiTDMtxi	1.8	0.4	CYP4F2,TBXAS1	Cytochrome P450 Panel - Substrate is an Eicosanoid (Rat)	2- atherosclerosis [aorta] NA CMP_7ym4dlpKMoKs	1.75	0.4	CYP4F2,TBXAS1	Cytochrome P450 Panel - Substrate is an Eicosanoid (Rat)	6- atherosclerosis [aorta] NA CMP_kplAZ21kAllP	1.73	0.4	CYP4F2,TBXAS1	Cytochrome P450 Panel - Substrate is an Eicosanoid (Rat)	5- atherosclerosis [aorta] NA CMP_wI600H3ALvA7	0.695	0.2	CYP4F2	Cytochrome P450 Panel - Substrate is an Eicosanoid (Rat)	1- atherosclerosis [aorta] NA CMP_QNA489a6316v	0.626	0.2	CYP4F2	Cytochrome P450 Panel - Substrate is an Eicosanoid (Rat)	22- atherosclerosis [aorta] NA CMP_j13s8fMql4l4	0.66	0.2	CYP4F2
Genes Downregulated in Response to Chronic Renal Failure (Rat)	20- atherosclerosis [aorta] NA CMP_GJ6Fs9Oo9osL	0.81	0.143	CYP1A1	Genes Downregulated in Response to Chronic Renal Failure (Rat)	24- atherosclerosis [aorta] NA CMP_I4YzR4eT1K2r	0.906	0.143	CYP1A1	Genes Downregulated in Response to Chronic Renal Failure (Rat)	5- atherosclerosis [aorta] NA CMP_wI600H3ALvA7	0.568	0.143	CYP1A1	Genes Downregulated in Response to Chronic Renal Failure (Rat)	23- atherosclerosis [aorta] NA CMP_G2C5o1Lau1XD	0.899	0.143	CYP1A1
Increases Damage of Mitochondria	4- atherosclerosis [aorta] NA CMP_vOcWhcD4rOLk	0.422	0.111	FAS	Increases Damage of Mitochondria	7- atherosclerosis [aorta] NA CMP_Rvm3t858gPeo	0.515	0.125	IL1B	Increases Damage of Mitochondria	8- atherosclerosis [aorta] NA CMP_I3FNY2ilGPYM	0.497	0.125	IL1B	Increases Damage of Mitochondria	21- atherosclerosis [aorta] NA CMP_CTtNehHyXKgd	0.488	0.125	TNF	Increases Damage of Mitochondria	2- atherosclerosis [aorta] NA CMP_7ym4dlpKMoKs	0.519	0.125	IL1B	Increases Damage of Mitochondria	6- atherosclerosis [aorta] NA CMP_kplAZ21kAllP	1.32	0.25	IL1B,TNF	Increases Damage of Mitochondria	5- atherosclerosis [aorta] NA CMP_wI600H3ALvA7	0.519	0.125	IL1B	Increases Damage of Mitochondria	19- atherosclerosis [aorta] NA CMP_ujRjt7XjNWqY	0.47	0.125	AR
Reversible Glomerulonephritis Biomarker Panel (Rat)	3- atherosclerosis [aorta] NA CMP_ckHSOYUqU4ic	0	0.0455	ACSM3	Reversible Glomerulonephritis Biomarker Panel (Rat)	4- atherosclerosis [aorta] NA CMP_vOcWhcD4rOLk	0.995	0.136	ACSM3,HSD17B7,SQLE	Reversible Glomerulonephritis Biomarker Panel (Rat)	7- atherosclerosis [aorta] NA CMP_Rvm3t858gPeo	0.21	0.0476	SVOP	Reversible Glomerulonephritis Biomarker Panel (Rat)	8- atherosclerosis [aorta] NA CMP_I3FNY2ilGPYM	1.14	0.143	ALOX5AP,Cyp2b10,IGFBP3	Reversible Glomerulonephritis Biomarker Panel (Rat)	21- atherosclerosis [aorta] NA CMP_CTtNehHyXKgd	1.12	0.143	Cyp2b10,GREM1,LIPA	Reversible Glomerulonephritis Biomarker Panel (Rat)	20- atherosclerosis [aorta] NA CMP_GJ6Fs9Oo9osL	1.06	0.0952	Cyp2b10,LIPA	Reversible Glomerulonephritis Biomarker Panel (Rat)	2- atherosclerosis [aorta] NA CMP_MToofiTDMtxi	0.636	0.0909	ALOX5AP,LIPA	Reversible Glomerulonephritis Biomarker Panel (Rat)	2- atherosclerosis [aorta] NA CMP_7ym4dlpKMoKs	0.628	0.0952	ALOX5AP,LIPA	Reversible Glomerulonephritis Biomarker Panel (Rat)	6- atherosclerosis [aorta] NA CMP_kplAZ21kAllP	0.612	0.0952	ALOX5AP,GREM1	Reversible Glomerulonephritis Biomarker Panel (Rat)	5- atherosclerosis [aorta] NA CMP_wI600H3ALvA7	0.627	0.0952	--,Cyp2b10
[truncated: 35 more columns]
