# Supplementary material for: Endothelial MerTK impairment accelerates the development of atherosclerosis
Source: Redox Biol. 2025 Sep 11;87:103861. doi: 10.1016/j.redox.2025.103861 (PMC12628026; doi:10.1016/j.redox.2025.103861)
Supplement: Multimedia component 1 [file mmc1.zip › Supplement data/Proteomics in AA/IPA format/Comparision/Comparision analysis-Upastream regulators.xls]

## Sheet: Sheet0
© 2000-2025 QIAGEN. All rights reserved.
Upstream Regulators	Updated Proteomics-IPA format-HFD 2M AA ECMerKO vs Flox - 2025-03-07 08:18 AM	3- atherosclerosis [aorta] NA CMP_ckHSOYUqU4ic	4- atherosclerosis [aorta] NA CMP_vOcWhcD4rOLk	7- atherosclerosis [aorta] NA CMP_Rvm3t858gPeo	8- atherosclerosis [aorta] NA CMP_I3FNY2ilGPYM	21- atherosclerosis [aorta] NA CMP_CTtNehHyXKgd	20- atherosclerosis [aorta] NA CMP_GJ6Fs9Oo9osL	2- atherosclerosis [aorta] NA CMP_MToofiTDMtxi	2- atherosclerosis [aorta] NA CMP_7ym4dlpKMoKs	6- atherosclerosis [aorta] NA CMP_kplAZ21kAllP	24- atherosclerosis [aorta] NA CMP_I4YzR4eT1K2r	5- atherosclerosis [aorta] NA CMP_wI600H3ALvA7	2- atherosclerosis [aorta] NA CMP_OEkcJYZWVInc	19- atherosclerosis [aorta] NA CMP_ujRjt7XjNWqY	1- atherosclerosis [aorta] NA CMP_QNA489a6316v	22- atherosclerosis [aorta] NA CMP_j13s8fMql4l4	23- atherosclerosis [aorta] NA CMP_G2C5o1Lau1XD
lipopolysaccharide	1.728	3.934	5.912	0.54	7.749	10.588	4.323	10.675	9.322	11.583	4.634	3.374	-0.495	2.824	3.229	3.864	-0.146
TNF	-1.546	3.035	5.471	2.822	7.131	8.758	4.763	8.605	7.567	9.214	1.905	2.367	2.543	3.783	1.105	1.597	1.606
tetradecanoylphorbol acetate	2.319	3.591	4.937	1.709	6.406	8.208	3.276	6.72	6.914	7.423	2.094	2.309	0.313	2.245	3.525	2.667	N/A
poly rI:rC-RNA	-1.636	2.171	3.429	N/A	5.301	7.444	2.924	8.86	6.592	6.754	3.071	3.83	N/A	3.835	2.845	3.54	N/A
IFNG	0.033	3.148	3.74	N/A	6.129	8.109	2.578	9.12	7.472	7.881	1.003	3.387	0.314	2.709	2.218	3.319	N/A
AGT	0.76	2.394	3.187	1.177	8.934	7.3	1.369	6.915	7.597	6.589	-0.099	-2.278	1.192	-2.442	4.301	1.896	0.894
IRF2BP2	1.97	-2.219	-3.742	-0.143	-4.742	-5.723	-3.656	-7.441	-6.515	-4.997	-1.982	-3.507	1.075	-4.639	-3.079	-3.707	N/A
CSF2	0.339	4.126	3.989	N/A	5.752	6.088	2.485	5.551	5.094	6.29	N/A	2.801	3.08	3.398	2.137	2.948	0.024
IL33	0.092	2.424	3.812	0.698	5.385	6.059	3.216	6.027	6.472	6.139	N/A	3.827	N/A	3.998	2.447	3.125	N/A
E. coli B5 lipopolysaccharide	-0.179	2.924	3.583	3.058	4.843	6.013	2.594	4.929	5.528	5.615	2.425	2.715	4.403	2.557	2.146	N/A	N/A
IL1B	-0.214	1.884	4.333	2.003	5.391	6.152	4.097	6.773	6.06	6.544	1.941	1.914	1.151	1.846	1.158	1.102	0.601
KLF6	1.996	2.137	3.583	1.99	5.627	6.444	3.035	5.731	6.43	6.134	2.38	N/A	1.633	N/A	2.272	2.922	N/A
IL1A	0.039	1.831	4.458	2.052	4.746	5.891	2.862	6.05	5.219	5.393	1.994	2.167	0.424	0.838	3.47	2.547	0.731
MYD88	N/A	1.985	3.589	3.393	4.792	5.921	3.188	4.506	5.234	6.484	N/A	2.721	1.639	2.477	2.5	1.733	N/A
cardiotoxin	1.508	N/A	3.357	0.905	4.315	5.292	3.742	6	5.745	5.568	N/A	1.941	1.414	2.496	3.153	3	N/A
ITPR2	N/A	N/A	2.646	2.813	4.258	5.428	2.975	5.639	4.645	5.18	2.236	3	N/A	2.985	3.138	2.433	N/A
tretinoin	0.295	-0.404	1.265	2.55	5.222	3.348	4.752	7.224	6.63	3.812	N/A	1.287	-3.581	-0.888	2.232	3.606	N/A
BHLHE40	0.099	2.4	2.746	2.115	4.266	6.714	2.985	6.598	4.585	6.448	2.236	-0.132	N/A	N/A	1.512	3.801	N/A
PPARGC1A	-5.025	-4.645	-5.092	-2.078	-4.946	-3.826	2.42	-2.231	-0.99	-2.538	-1.283	1.256	-0.24	1.883	2.845	5.25	N/A
trinitrobenzenesulfonic acid	N/A	1.964	2.55	2.245	4.438	5.209	3.293	4.224	4.508	5.376	N/A	2.908	N/A	3.079	3.491	2.236	N/A
SB203580	-0.391	-2.767	-2.227	-1.142	-4.529	-6.316	-2.331	-5.399	-5.321	-6.089	-1.764	-1.271	1.232	0.289	-1.063	-2.73	0.554
NFkB (complex)	N/A	1.789	3.211	2.443	4.611	5.696	2.23	5.657	5.177	6.149	N/A	2.859	0.589	0.786	2.679	1.523	N/A
E. coli B4 lipopolysaccharide	-0.61	N/A	3.237	N/A	4.804	5.708	3.206	6.426	6.134	5.977	N/A	2.032	N/A	1.967	3.24	1.944	N/A
IgE	2.607	N/A	3.015	-0.282	5.032	5.875	3.316	5.21	5.324	5.523	N/A	N/A	N/A	2.092	3.851	2.771	N/A
SPI1	-1.202	N/A	2.05	1.791	4.532	5.206	3.658	4.779	4.57	5.548	N/A	2.676	-0.395	2.888	1.912	3.237	N/A
interferon alpha	-0.45	2.591	4.08	N/A	5.251	5.963	N/A	7.863	6.187	4.887	N/A	2.466	N/A	3.301	1.286	N/A	N/A
bleomycin	N/A	2.66	3.924	1.426	5.016	4.591	3.402	4.341	4.032	5.411	-1.964	0.652	0.246	1.313	3.043	0.914	0.446
rosiglitazone	-4.135	-4.6	-4.982	-3.575	-0.46	-1.712	1.528	0.923	2.253	-0.516	N/A	-0.611	-4.042	-1.299	6.064	6.251	-0.207
STING1	N/A	2.184	2.391	N/A	3.831	5.767	1.084	6.462	5.368	5.68	N/A	2.734	N/A	2.916	2.126	2.339	N/A
CHUK	-0.095	1.545	4.608	2.166	4.383	4.906	2.516	4.938	5.017	4.8	N/A	1.158	N/A	1.84	2.404	2.066	N/A
10E,12Z-octadecadienoic acid	N/A	3.719	4.138	-0.489	3.352	6.072	2.48	3.509	3.431	4.876	N/A	N/A	1.816	1.043	-0.933	3.389	2.61
IKBKB	-1.547	0.891	3.954	1.518	4.348	4.509	1.571	3.603	4.915	4.757	N/A	1.877	-0.188	1.499	2.456	2.258	-1.96
TNFSF12	0.128	2.008	3.534	2.237	4.255	4.824	1.652	4.42	4.58	4.823	-0.245	1.968	2.4	2.146	2.592	N/A	N/A
cholesterol	-1.403	N/A	3.375	2.606	4.585	3.973	3.116	4.319	4.306	4.692	N/A	N/A	-0.151	1.878	2.701	3.148	-1.077
CNTF	N/A	N/A	1.909	-0.101	4.611	5.373	2.357	5.642	4.715	5.481	N/A	1.89	0.739	2.288	2.911	3.1	N/A
IL6	-0.367	N/A	3.249	1.042	5.457	5.632	2.668	5.551	4.274	4.621	N/A	1.554	-0.015	0.877	3.498	1.832	N/A
levodopa	-0.462	-2.479	-2.729	1.764	-2.229	-4.423	-1.867	-5.131	-4.361	-3.628	N/A	N/A	-1.973	N/A	-4.749	-2.341	-2.333
TGFB1	4.746	1.691	1.6	1.855	4.523	5.985	1.235	3.027	2.615	3.089	-0.639	-2.885	0.836	-2.349	2.226	0.233	0.904
SLC15A4	0.632	2.755	3.965	N/A	4.101	4.833	1.912	4.743	3.959	4.292	N/A	2.8	1.571	2.203	2.55	N/A	N/A
INSIG1	0.076	N/A	-1.117	-0.124	-2.668	-3.319	-3.742	-4.811	-3.951	-3.545	-2	-2.496	0.617	-3.317	-4.071	-3.273	-0.692
APOE	2.159	0	-1.418	-0.455	-4.654	-4.469	-3.674	-5.043	-4.543	-5.415	N/A	-1.478	-0.723	-0.66	-1.702	-3.214	N/A
IL10RA	0.805	N/A	-1.628	-1.706	-1.697	-4.344	-3.308	-4.726	-3.755	-4.363	N/A	-3.447	-2.232	-3.679	N/A	-3.441	0.302
NFKB1	0.91	2.687	2.502	1.511	3.879	3.807	2.333	4.327	4.164	4.295	N/A	3.062	N/A	1.419	2.27	2.16	N/A
ELOVL3	N/A	N/A	3	1.414	4.379	4.082	2.982	3.838	3.71	3.578	N/A	N/A	1.732	2.145	2.684	3.474	2.219
CD44	1.531	0.799	2.224	1.769	4.508	4.456	2.579	4.775	4.077	4.454	N/A	1.447	N/A	2.384	2.794	1.412	N/A
OSM	1.011	0.951	3.09	2.351	3.954	4.571	2.111	4.985	4.195	4.132	N/A	1.335	-0.643	0.551	3.702	0.747	0.856
TRIM26	N/A	N/A	-1.831	-2.72	-4.126	-4.62	-2.813	-4.785	-4.562	-5.018	N/A	-1.644	N/A	-2.183	-2.887	-1.982	N/A
TGM2	N/A	2.533	2.72	1.667	3.832	3.65	2.357	4.887	5.123	4.386	N/A	N/A	N/A	3.2	2.339	1.974	-0.378
THZ1	-2.072	-2.089	-1.815	-2.168	-6.689	-3.922	N/A	-4.243	-2.887	-4	2.219	1.026	-2.029	-0.29	-2.085	N/A	-1.463
doxorubicin	1.269	3.804	2.929	2.117	4.46	5.08	0.731	3.688	4.135	5.038	1.51	N/A	-1.658	0.38	-1.771	0.288	N/A
PNPLA2	-3.415	-3.269	-3.644	-2.964	-2.438	-2.638	-1.788	-2.733	-1.803	-2.623	N/A	-1.795	-2.28	-1.988	2.697	2.718	N/A
salmonella minnesota R595 lipopolysaccharides	N/A	N/A	2.978	2.754	3.432	4.894	N/A	5.183	4.605	5.275	N/A	3.29	N/A	1.614	2.063	2.402	N/A
alpha catenin	-2.319	-0.843	-3.412	-2.969	-5.816	-5.494	N/A	-4.247	-4.406	-4.106	N/A	-0.829	N/A	-0.615	-3.114	N/A	N/A
TLR4	N/A	N/A	2.263	2.676	3.607	5.262	1.221	4.833	4.024	6.062	N/A	2.002	0.524	1.926	2.064	1.562	N/A
LDL	-0.882	1.76	2.478	0.892	4.049	4.672	1.743	4.214	3.181	4.302	2.752	N/A	N/A	-1.135	1.707	3.374	0.454
EGF	2.706	2.478	2.033	1.38	4.437	6.194	2.244	3.651	3.077	5.337	N/A	0.798	-0.499	-0.334	1.63	N/A	-0.778
RELA	-0.646	0.492	3.134	1.458	4.233	4.195	N/A	4.904	3.501	4.598	0.447	2.557	0.31	0.74	2.302	2.958	-0.988
PD98059	-2.268	-2.282	-2.443	-2.089	-4.406	-4.857	-1.439	-4.781	-3.647	-4.769	N/A	-1.313	0.056	0.109	-1.724	N/A	1.265
ZBTB10	-0.168	N/A	1.069	N/A	3.737	4.844	2.029	6.125	5.212	4.62	2	2.57	N/A	2.864	2.173	N/A	N/A
nitrofurantoin	3.191	2.496	2.529	1.976	2.661	3.742	1.782	1.772	2.104	3.326	N/A	1.912	4.904	2.8	0.425	N/A	1.686
PPARG	-1.49	-3.384	-4.937	-4.36	-2.115	-2.646	1.696	-0.156	-0.023	-1.25	1.371	N/A	-4.425	N/A	3.379	4.106	-1.849
CpG oligonucleotide	N/A	N/A	2.105	2.555	4.159	4.658	2.595	4.887	4.388	5.046	N/A	2.447	N/A	2.267	N/A	2.035	N/A
TLR3	N/A	N/A	3.524	1.853	3.473	4.888	1.426	5.087	3.621	5.486	N/A	2.812	N/A	2.429	2.503	N/A	N/A
CITED2	N/A	N/A	-1.861	N/A	-2.838	-5.515	-1.099	-6.035	-4.477	-5.493	N/A	-2.7	N/A	-2.514	-1.655	-0.96	1.953
TNFSF11	2.237	N/A	3.27	N/A	3.789	4.092	1.508	3.428	3.29	4.226	N/A	2.601	1.915	1.713	2.787	1.831	N/A
IL17A	-0.57	N/A	4.411	2.609	4.325	3.051	2.261	3.788	2.518	4.025	N/A	2.452	-0.302	2.155	2.18	1.988	N/A
cuprizone	-0.064	-1.846	1	N/A	3.693	4.489	3.592	5.683	4.593	4.829	N/A	N/A	N/A	N/A	2.858	3.769	N/A
PLX5622	-1.126	-0.451	-1.246	-0.869	-4.069	-3.177	-2.958	-3.092	-3.005	-1.925	2	2.183	0.655	1.816	-2.712	-2.66	-1.915
IL1	N/A	1.326	3.337	2.646	4.367	4.477	2.922	5.198	3.898	4.618	N/A	0.58	0.293	N/A	2.125	-0.013	N/A
hydrogen peroxide	1.597	0.647	1.618	1.132	4.403	4.483	3.17	3.518	3.928	4.691	0.378	N/A	-2.799	0.419	0.735	2.13	-0.135
beta-estradiol	3.19	2.351	0.753	-0.454	3.668	3.659	3.377	2.548	4.046	3.578	N/A	1.604	-1.758	0.37	0.066	3.369	0.713
U0126	-1.542	-2.839	-2.254	N/A	-4.198	-4.414	-1.546	-3.273	-2.728	-4.072	-2.176	0.164	-0.448	-0.006	-2.608	2.014	1.152
APP	0.427	1.379	1.723	0.803	3.073	4.612	2.652	4.663	4.06	4.102	1.193	N/A	-0.553	1.364	1.877	2.639	-0.002
IL4	1.351	2.758	1.649	-1.231	3.607	3.092	2.234	2.234	3.955	3.24	N/A	2.271	-1.348	0.939	1.153	2.894	-1.105
TRIM38	N/A	-1.257	-0.432	-0.523	-4.178	-4.695	N/A	-3.533	-4.206	-4.546	N/A	-1.901	2.574	N/A	-3.607	-3.592	N/A
INSR	-2.921	-2.608	-3.181	-0.995	-2.214	-2.987	2.554	-2.114	N/A	-0.656	-2.345	1.795	0.052	1.006	2.96	4.45	-2.138
ZFP36	N/A	-2.019	-3.283	N/A	-3.116	-3.812	-1.756	-3.809	-3.813	-3.81	N/A	-2.613	-1.938	-1.785	-2.95	N/A	N/A
lipid A	1.89	N/A	2.621	1.913	3.336	4.348	2.335	3.558	3.478	4.427	N/A	2.758	N/A	1.812	2.219	N/A	N/A
troglitazone	-0.669	-2.974	-4.131	-3.271	-1.829	-2.406	0.079	-0.375	-0.011	-1.592	N/A	-1.427	-5.287	-2.697	2.114	4.125	-1.683
CCL20	N/A	N/A	2.449	2.607	3.837	4.55	3	4.571	4.461	4.133	N/A	-0.092	N/A	0.509	2.449	1.89	N/A
F2	0.625	1.482	2.877	-0.478	3.689	5.06	2.336	3.59	4.559	4.828	N/A	N/A	N/A	-1.106	2.885	0.802	-0.127
CSF3	0.288	-0.25	0.756	1.482	4.67	3.726	2.215	2.771	3.719	3.757	N/A	3.656	0.432	1.916	1.41	3.333	N/A
MAP3K14	1.706	2.433	2.784	2	3.798	4.164	N/A	3.138	2.958	3.922	N/A	2.216	N/A	2.425	2.822	N/A	N/A
Casp4	N/A	N/A	N/A	2.198	3.369	3.918	2.813	3.837	3.891	4.354	N/A	2.911	N/A	3.124	1.706	2.236	N/A
p38 MAPK	0.52	2.318	N/A	1.827	4.093	4.886	2.872	3.994	4.493	4.998	N/A	0.833	-0.641	0.494	2.281	0.099	N/A
TLR9	N/A	N/A	2.845	N/A	2.402	4.81	2.985	4.373	3.259	4.917	N/A	2.593	N/A	1.99	1.982	2.19	N/A
EGR1	-1.532	2.86	1.825	2.608	4.551	4.11	1.412	3.759	3.417	3.828	N/A	N/A	-0.026	-1.198	3.198	N/A	N/A
TNF (family)	N/A	2.2	2.915	N/A	3.133	5.126	2.209	4.628	3.997	4.736	N/A	1.882	N/A	1.661	1.554	N/A	N/A
ETV6-RUNX1	0.227	-2.638	-3.298	N/A	-2.71	-4.018	-1.658	-5.519	-4.15	-3.994	N/A	-1.974	N/A	-1.863	N/A	-1.989	N/A
immethridine	1.633	N/A	-2.828	-0.447	-3.464	-4	-1.342	-4	-3.873	-4.359	N/A	-2	1.342	-2.236	-2.449	N/A	N/A
decitabine	2.236	-0.741	N/A	2.613	4.823	3.495	N/A	4.55	4.38	2.746	N/A	N/A	-3.661	-1.775	1.819	N/A	1.048
cisplatin	-0.13	1.287	1.588	N/A	4.03	5.178	3.311	4.963	3.598	5.437	N/A	N/A	-0.572	N/A	1.454	2.271	N/A
Hbb-b1	-3.757	-1	-1.882	-0.577	2.491	1.386	2.795	3.534	2.981	3.397	N/A	2.433	N/A	1.982	1.379	4.217	N/A
LEP	-0.114	-0.456	1.39	0.654	2.729	4.752	3.05	2.272	3.678	4.344	2.029	1.652	-0.533	0.335	3.527	2.229	N/A
CSF1	2.248	2.44	0.782	0.232	3.434	3.731	2.514	4.034	3.556	4.353	N/A	N/A	1.59	N/A	1.702	3.123	N/A
CG	1.826	0.398	2.055	0.114	3.385	3.822	N/A	4.624	3.11	2.148	N/A	-1.851	-2.185	-3.257	1.478	-1.466	-1.978
BRD4	1.316	2.467	2.323	N/A	4.134	3.984	0.763	4.349	4.041	3.607	N/A	N/A	1.331	1.964	3.189	N/A	N/A
D-glucose	1.688	1.399	2.215	0.35	4.271	4.485	1.897	2.016	2.839	2.837	N/A	-3.076	0.69	-2.909	1.285	0.835	0.655
IGF1	3.131	1.956	3.116	1.741	3.269	2.377	2.466	3.179	2.693	2.172	-2.241	0.755	0.417	-0.405	1.95	N/A	-1.401
NEU3	N/A	N/A	-3.162	-2	-3	-3.317	-3	-3.606	-3.464	-3.317	N/A	N/A	N/A	-2.236	-3	-3.162	N/A
PDGF-BB	-0.709	2.016	1.971	N/A	4.399	4.129	N/A	4.057	3.259	4.984	N/A	0.869	N/A	N/A	3.337	1.605	-1.906
IL27	-1.945	2.77	3.191	N/A	3	3.695	N/A	4.841	3.49	3.154	0.579	2.567	N/A	1.885	2.117	N/A	N/A
N-acetyl-L-cysteine	0.73	-1.024	-1.136	-1.752	-3.855	-4.95	-1.915	-4.253	-4.241	-4.67	N/A	-0.368	N/A	0.089	-1.497	-2.751	N/A
thioacetamide	1.643	1.864	2.753	N/A	3.59	4.37	1.481	3.989	3.085	3.877	N/A	1.134	-0.462	N/A	3.757	N/A	1.165
cytokine	N/A	N/A	3.522	1.117	3.349	3.921	2.019	4.604	4.107	4.246	N/A	0.684	1.014	-0.642	2.31	1.293	N/A
STAT1	-1.083	N/A	2.243	-0.376	1.658	3.652	N/A	6.177	4.933	4.143	N/A	2.273	0.742	1.713	-0.26	3.389	N/A
VEGFA	0.875	-0.314	1.156	-2.314	2.775	4.195	1.497	4.088	2.563	3.292	N/A	N/A	N/A	-0.502	3.467	3.428	-2.145
LY294002	-1.938	-2.42	-1.156	N/A	-3.669	-3.652	-1.746	-4.973	-3.166	-4.142	N/A	0.832	-0.991	-0.185	-1.382	N/A	2.05
JUN	-1.043	1.735	0.728	1.181	2.821	4.608	1.306	4.175	2.477	4.545	N/A	2.471	0.947	1.223	2.278	N/A	0.715
FKBP10	-2.828	-2.236	-2.414	N/A	-5.099	-4.264	N/A	-3.162	-2.887	-3.578	N/A	0.707	N/A	-0.632	-2.5	N/A	-1.633
CEBPA	-0.935	N/A	-1.277	-0.224	2.193	1.895	3.23	3.958	3.758	2.968	N/A	2.017	-2.191	1.702	3.029	1.992	-0.476
SRGN	0.705	N/A	2	0.478	2.53	3.162	2.236	3.464	3.771	3	N/A	3.317	N/A	3	1.982	2	N/A
SP600125	0.229	-1.881	-0.129	-1.817	-3.962	-4.228	-2.145	-2.149	-3	-4.084	0.661	-1.152	-1.781	0.485	-2.176	-1.433	-0.259
aldosterone	1.228	0.589	1.842	0.555	4.374	3.936	3.095	2.25	3.771	3.284	N/A	1.058	1.208	0.728	3.013	N/A	0.619
IRF1	-2.667	N/A	2.583	1.944	3.468	3.903	1.195	4.578	4.13	3.915	N/A	0.933	N/A	0.274	N/A	N/A	-1.925
CCL2	N/A	2.485	3.294	1.326	2.453	2.704	0.341	2.731	2.98	3.719	N/A	2.752	2.078	2.2	2.229	N/A	N/A
TFRC	-2.959	-2.357	-2.982	-2.335	-3.771	-2.985	-2.121	-1.732	-2.714	-2.309	-2.236	N/A	N/A	N/A	0	0.816	-1.89
NCSTN	N/A	-1.934	-2	N/A	-3.317	-3.051	-3.162	-3.606	-3.742	-3.606	N/A	-2	N/A	N/A	-1.943	-2.828	N/A
TSPO	2.53	N/A	2.324	3.162	3.638	2.496	2	3.207	3.051	2.673	N/A	2.646	N/A	2.236	0.333	-0.816	N/A
E. coli serotype 0127B8 lipopolysaccharide	-0.3	1.809	1.543	0.713	2.867	3.985	1.911	4.541	3.686	4.535	N/A	N/A	-0.801	1.77	0.351	2.057	-0.113
ruxolitinib	1.209	N/A	-1.425	-0.437	-1.942	-4.069	-2.425	-3.346	-2.559	-3.772	N/A	-2.619	N/A	-2.425	-1.86	-2.887	N/A
RB1	-2.737	-2.596	-2.404	2.441	N/A	-2.115	4.562	-2.085	N/A	N/A	-2.331	3.194	-2.007	3.3	N/A	1.188	N/A
IKBKG	-0.44	N/A	3.788	-0.238	3.654	4.073	1.381	4.047	3.649	3.654	N/A	0.538	0.514	0.077	1.964	2.939	N/A
GRN	-0.817	N/A	-2.376	-1.154	-2.911	-3.628	-3.946	-4.446	-3.22	-3.311	N/A	N/A	N/A	N/A	-1.839	-3.258	N/A
FOS	1.591	-0.246	0.942	1.027	2.397	4.098	2.218	3.667	2.674	4.375	N/A	0.493	-1.295	0.343	3.073	1.774	-0.57
TICAM1	N/A	N/A	2.753	1.833	3.504	4.586	N/A	4.73	4.126	4.869	N/A	2.319	N/A	N/A	0.044	1.912	N/A
AGN194204	1.414	2.231	0.662	-1.89	1.374	2.834	3.051	2.611	3.315	3.428	N/A	N/A	0.102	1.772	2.652	2.523	0.816
PSMB11	-1.313	-0.079	-2.332	2.057	-2.689	-4.529	-2.53	-4.264	-3.185	-3.94	N/A	N/A	N/A	-0.143	-1.217	-2.383	N/A
PI3K (complex)	1.757	2.748	N/A	0.847	3.893	3.368	2.698	3.264	4.344	3.842	N/A	N/A	1.556	0	1.227	0.646	0.364
DUSP1	N/A	N/A	-3.2	-1.284	-2.646	-3.93	0.043	-2.154	-3.152	-3.884	N/A	-2.714	-1.491	-1.982	2.494	-1.485	N/A
resiquimod	2.363	N/A	2.086	N/A	2.751	4.7	1.553	4.213	3.759	4.525	N/A	0.757	N/A	N/A	1.068	2.659	N/A
EDN1	1.455	N/A	2.062	3.199	3.135	3.834	1.779	2.131	3.152	2.834	-2.407	N/A	0.345	-1.087	2.354	-0.641	N/A
PRKCD	1.081	1.958	2.792	N/A	3.9	4.507	N/A	2.63	3.077	3.806	N/A	1.767	N/A	N/A	2.92	-0.926	-1.02
Scd1	-1.08	-1.625	-1.163	-0.54	-2.891	-3.066	-1.622	-2.462	-0.938	-3.196	-1.951	-1.976	1.765	-1.64	-1.237	-1.317	-1.528
semaxinib	N/A	-1.98	2.359	2.412	3.334	3.329	1.633	2.359	2.869	3.469	N/A	0.239	0.863	0.557	2.433	2.137	N/A
Ap1	N/A	N/A	1.757	2.595	3.625	4.455	1.109	2.713	3.371	4.248	N/A	N/A	1.673	N/A	2.398	1.96	N/A
VEGF	2.798	1.545	2.275	-0.636	1.484	1.752	N/A	4.018	1.862	1.198	2.222	-2.049	3.052	-2.925	-0.065	N/A	-2.008
NFKBIA	-0.541	-0.602	2.353	0.946	3.247	3.48	1.45	4.071	3.146	3.742	2.047	0.959	N/A	0.903	1.4	N/A	-0.971
carbon tetrachloride	-0.779	1.34	2.386	-0.226	3.526	5.133	N/A	3.839	3.632	3.968	N/A	N/A	-0.355	N/A	2.075	2.122	0.366
TLR7	N/A	N/A	1.639	1.937	2.905	4.079	2.219	3.826	4.061	4.819	N/A	1.458	N/A	N/A	2.8	N/A	N/A
Hbb-b2	-1	N/A	1.89	1.342	3.349	3.845	2.2	3.973	3.705	3.973	N/A	2.219	N/A	N/A	2.236	N/A	N/A
ERK1/2	2.376	2.022	2.733	1.995	2.871	4.332	1.535	3.071	2.748	3.42	N/A	N/A	0.312	-0.039	2.174	N/A	0.019
sesaminol	-3.3	N/A	N/A	-4.583	N/A	N/A	-4	N/A	N/A	N/A	2.828	-2.449	2.714	-4.359	2.236	3.162	N/A
NOS2	0.375	1.46	2.271	-1	1.38	3.633	-0.279	3.49	3.242	4.374	2.135	1.328	0.839	0.895	0.933	1.004	-0.988
hexachlorobenzene	1.114	1.667	2.975	N/A	3.44	3.44	2.213	4.101	3.138	3.293	N/A	N/A	-1.134	N/A	3.065	N/A	N/A
FGF2	1.717	1.92	2.054	1.051	3.823	4.501	N/A	4.088	1.847	4.128	N/A	0.289	-0.874	-0.51	2.608	N/A	-0.162
DDX5	-4.146	-2.178	-2.686	-3.742	-3.016	-3.714	N/A	-2.03	-2.085	-2.885	N/A	N/A	N/A	N/A	1.265	1.756	N/A
SREBF1	-1.178	-1.142	-2.491	-3.63	-0.951	0.867	1.192	3.51	3.615	3.172	N/A	1.763	-0.841	N/A	1.838	2.818	-0.491
F3	0.327	-2.739	-1.838	N/A	-0.64	-1.369	-1.555	-4.717	-2.925	-2.076	-2.433	-2.383	-2.476	-3.562	0.443	N/A	N/A
laquinimod	N/A	N/A	N/A	0.914	3.571	2.053	2.254	3.13	3.703	3.833	N/A	2.24	N/A	3.368	1.321	2.621	-0.468
imiquimod	0.436	-0.068	0.32	N/A	2.754	3.642	2.407	3.937	3.269	4.014	N/A	2.54	0.02	1.894	1.709	2.416	N/A
RIPK2	N/A	N/A	1.718	2.074	3.095	3.886	N/A	4.69	3.525	4.466	N/A	N/A	N/A	1.793	1.323	2.75	N/A
puromycin aminonucleoside	1.561	1.364	3.023	N/A	3.497	4.101	1.913	4.359	3.051	3.742	N/A	N/A	-0.477	N/A	1.324	-0.59	0.277
IL5	1.202	1.898	0.93	-1.616	N/A	3.202	N/A	3.752	3.941	4.171	N/A	2.305	1.352	2.723	N/A	2.183	N/A
IRF3	N/A	2.726	2.987	N/A	1.902	3.336	N/A	5.216	4.319	3.975	N/A	2.224	N/A	2.582	N/A	N/A	N/A
IRF7	N/A	2.095	2.184	N/A	2.021	3.818	N/A	4.911	4.281	4.168	N/A	2.813	N/A	2.961	N/A	N/A	N/A
PPARA	-0.406	-3.143	-3.438	-2.475	-1.483	-0.432	2.295	-0.56	0.287	-0.539	1.781	N/A	-1.759	N/A	4.879	4.278	-1.466
lomustine	2	1	3	N/A	2.714	3.464	2.236	4	2.333	3.317	N/A	N/A	-1.134	N/A	2.891	N/A	1
pyrrolidine dithiocarbamate	0.463	N/A	-1.172	-2.045	-3.241	-3.872	N/A	-3.43	-3.289	-4.082	N/A	-2.364	N/A	-2.43	-2.697	N/A	N/A
CD40LG	-1.004	2.335	3.492	N/A	3.198	4.206	N/A	4.961	3.72	4.617	N/A	N/A	N/A	N/A	1.546	N/A	N/A
triamterene	1.78	1.095	3.148	N/A	2.891	3.575	2.236	4.201	2.538	3.434	N/A	N/A	-1.195	N/A	2.897	N/A	N/A
alitretinoin	-1.912	N/A	-1.593	N/A	2.451	1.51	2.192	3.019	3.802	2.664	0.706	0.847	-2.04	0.603	1.962	3.662	N/A
fenofibrate	-1.23	-3.577	-3.823	-2.749	-2.088	-1.327	N/A	N/A	N/A	N/A	1.984	-2.212	-2.259	N/A	3.518	4.119	N/A
TEAD1	-3.993	-3.653	-4.561	-0.603	N/A	-3.026	2.599	N/A	N/A	N/A	-1.941	0.426	N/A	1.668	2.444	3.97	N/A
NOTCH	N/A	-0.903	N/A	-2.566	-2.725	-2.144	-3	-3.871	-3.638	-4.047	N/A	-2.178	N/A	-1.189	-1.824	-0.799	N/A
chrysotile asbestos	N/A	2	2.646	N/A	2.575	2.747	2.17	2.569	2.921	3.077	N/A	N/A	1.941	2.378	1.724	1.941	N/A
cigarette smoke	-0.228	2.333	1.977	2.559	3.189	2.979	1.851	2.156	3.337	2.553	1.357	0.505	1.499	0.073	1.827	0.252	N/A
fenamic acid	1.858	1.037	3.138	N/A	2.905	3.434	2.236	4.204	2.53	3.286	N/A	N/A	-1.134	N/A	2.897	N/A	N/A
CCR2	2.6	3.5	2.624	1.911	4.008	2.951	N/A	2.926	2.991	2.883	N/A	N/A	N/A	N/A	2.254	N/A	N/A
WNT3A	3.588	2.337	3.006	3.403	2.25	3.075	0.014	1.078	N/A	-0.078	-2.704	-0.842	-0.258	-1.497	-1.525	-2.646	0.29
TTC39A-AS1	0	-2.28	-1.997	N/A	-1.945	-3.282	N/A	-5.061	-3.836	-3.566	N/A	-2.437	N/A	-1.948	N/A	-2.229	N/A
bisindolylmaleimide I	-0.441	-1.485	N/A	-1.76	-3.405	-2.919	-2.8	N/A	-3.285	-3.554	0.239	-2.424	-0.629	-0.788	-2.806	-1.023	0.97
SP1	1.405	1.307	-2.044	1.013	2.195	3.602	1.912	3.546	2.377	3.232	-0.012	0.052	-1.247	N/A	2.566	1.985	N/A
YAP1	1.093	2.557	3.651	N/A	2.503	3.875	N/A	3.244	2.14	3.571	N/A	N/A	1.615	N/A	2.428	1.81	N/A
IFNAR1	-2.228	2.396	1.155	N/A	2.266	3.282	0.762	4.624	4.146	3.035	N/A	2.06	N/A	2.511	N/A	N/A	N/A
SMARCA5	-0.843	-1.915	N/A	N/A	-3.86	-3.051	N/A	-4.421	-4.427	-2.8	N/A	-2.343	N/A	-2.795	N/A	-1.912	N/A
IL1R	N/A	N/A	2.433	2.395	2.729	4.035	1.964	2.961	3.537	3.781	N/A	N/A	N/A	1.72	2.791	N/A	N/A
LIPA	-1.583	N/A	-1.89	N/A	-3	-2.848	-2.132	-3.189	-2.231	-2.055	N/A	-0.816	-2.813	N/A	-2.496	-3.207	N/A
sirolimus	-4.133	-1.133	-1.586	0.401	-4.441	-1.961	-1.718	-3.783	-2.808	-3.293	N/A	N/A	-0.381	N/A	0.781	0.444	1.374
homocysteine	2.055	2.578	2.681	1.256	1.929	2.485	1.761	2.773	3.399	3.504	N/A	2.204	N/A	N/A	1.281	N/A	0.304
mono-(2-ethylhexyl)phthalate	-2.343	-3.422	-4.094	-2.24	N/A	-2.394	N/A	N/A	1.912	N/A	N/A	1.914	N/A	N/A	4.946	4.935	N/A
PPARD	-0.055	-2.842	-1.871	-2.429	-2.102	-1.832	0.72	-1.173	-1.045	-0.93	N/A	1.897	-2.087	0.542	2.967	2.991	-2.714
HRG	N/A	N/A	2.828	N/A	2.813	2.887	1.633	2.887	3.317	2.309	N/A	N/A	2.219	2	3	2.236	N/A
TRPV4	N/A	N/A	2.765	2.744	3.522	3.914	N/A	3.273	2.744	3.725	N/A	2.219	N/A	1.756	1.454	N/A	N/A
IL18	N/A	N/A	3.158	N/A	2.962	4.507	N/A	3.629	3.892	4.691	N/A	0.908	N/A	2.039	2.321	N/A	N/A
GLB1	N/A	N/A	-3.162	N/A	-2.132	-3.317	-3	-3.606	-3.464	-3.317	N/A	N/A	N/A	N/A	-3	-3	N/A
TD139	N/A	N/A	-2.333	N/A	-3.162	-3.712	-2.236	-3.592	-3.742	-3.712	N/A	N/A	N/A	N/A	-2.828	-2.646	N/A
KDM5A	2.626	2.099	2.135	-2.449	N/A	N/A	-3.286	N/A	N/A	N/A	2.887	-3.051	N/A	-3.9	-2.84	-2.646	N/A
diphenyleneiodonium	2.137	N/A	-1.461	-2.351	-2.87	-4.259	-0.699	-2.777	-2.392	-3.856	N/A	N/A	N/A	0.597	-2.019	-2.466	N/A
pioglitazone	-0.73	-1.957	-3.671	-3.237	-2.023	-2.45	0.47	0.239	-0.571	-2.118	N/A	-0.83	-3.293	-0.599	2.791	2.547	-0.298
TLR2	N/A	N/A	1.69	2.46	3.272	3.141	0.794	3.536	2.317	3.521	1.973	1.213	0.735	1.502	-0.61	1.052	N/A
8-bromo-cAMP	2.746	3.141	1.801	N/A	3.901	2.967	2.227	3.358	2.971	1.026	N/A	N/A	-0.477	N/A	0.733	1.756	0.636
NR3C1	-2.218	-1.511	-2.763	-0.913	-1.241	-4.145	N/A	-1.917	-3.332	-3.627	N/A	N/A	-0.566	-2.189	-1.463	-0.078	-1.728
RNF5	-2.35	-1.912	-2	N/A	-3.637	-4.221	N/A	-3.499	-3	-2.84	0.555	-1.463	N/A	N/A	-2.164	N/A	N/A
STAT3	N/A	N/A	2.021	-0.418	2.712	4.195	2.136	2.435	3.447	4.45	N/A	1.332	-0.909	0.048	2.382	N/A	-1.143
C1QA	-1.503	N/A	2.917	N/A	2.592	2.959	N/A	3.786	3.058	2.565	N/A	1.964	1.202	2.611	2.399	N/A	N/A
curcumin	-1.865	-1.695	-3.339	-2.043	-3.308	-3.41	0.146	-1.766	-1.485	-3.092	N/A	N/A	-1.733	N/A	-3.051	N/A	-0.609
CEBPD	1.528	2.128	0.192	2.024	3.669	2.68	1.298	2.514	3.043	3.558	N/A	1.109	-1.271	N/A	1.639	N/A	-0.864
enterotoxin B	N/A	N/A	2.158	2.181	2.351	3.741	2.236	3.965	2.535	3.742	N/A	1.153	N/A	1.495	1.941	N/A	N/A
palmitic acid	-1.699	0.015	-0.407	1.278	2.612	3.621	3.483	2.686	2.387	4.116	N/A	N/A	-0.571	-0.216	0.83	1.638	-1.844
TRAF3IP2	N/A	2.201	3.079	2.607	3.653	3.001	N/A	2.619	2.96	3.183	N/A	0.989	N/A	0.878	2.214	N/A	N/A
2-bromoethylamine	2.137	1.238	3	N/A	2.714	3.293	2.236	4.101	2.53	3.302	N/A	N/A	N/A	N/A	2.828	N/A	N/A
aflatoxin B1	1.048	1.869	1.225	N/A	3.683	N/A	3.162	4.316	3.448	3.011	N/A	1.807	1.605	1.886	N/A	N/A	0.302
MAPK14	-0.403	N/A	0.705	2.207	1.604	4.198	2.183	2.34	3.303	4.388	N/A	1.187	-1.789	0.758	1.651	-0.619	N/A
CLCF1	3.583	2.804	2.646	3.798	3.121	3.568	N/A	N/A	N/A	N/A	N/A	N/A	N/A	N/A	-3.388	-4.37	N/A
ESRRA	-1.217	-0.32	-2.451	1.081	N/A	0.024	3.921	3.052	0.914	-0.129	-3.155	1.271	-0.426	2.75	3.069	3.397	N/A
FST	-2.8	-2.408	-2.412	-3.068	-2.191	-2.957	2.216	N/A	N/A	-1.756	N/A	N/A	-3.204	N/A	1.413	2.622	N/A
IL13	-0.881	N/A	1.447	0.863	3.237	3.177	1.953	3.335	2.275	3.313	N/A	0.656	-0.182	1.285	3.11	1.295	N/A
vidutolimod	N/A	0.707	1	N/A	2.121	4	2.449	5	3.051	3.873	N/A	N/A	N/A	2.646	N/A	2.121	N/A
CD3 (complex)	1.304	1.808	1.94	N/A	2.864	2.009	N/A	3.428	1.373	3.092	N/A	3.188	N/A	2.828	-0.338	2.769	N/A
CTNNB1	1.424	1.192	2.533	0.095	2.717	4.516	0.155	2.879	3.21	3.362	N/A	-0.194	-0.673	-0.631	1.393	-1.039	-0.917
RETNLB	N/A	N/A	2.449	0.905	3.578	2.911	2.236	4.014	2.673	3.769	N/A	N/A	0.64	0.853	2.887	N/A	N/A
IL2	3.378	1.135	3.164	N/A	2.287	4.112	0.246	3.547	2.391	2.866	N/A	0.501	N/A	2.01	0.731	-0.541	N/A
etoposide	-0.03	N/A	1.682	N/A	1.917	3.614	N/A	3.387	4.238	3.723	2.219	1.961	N/A	2.07	N/A	2.032	N/A
acetaminophen	0.666	0.983	1.257	1.423	1.297	2.958	0.633	1.685	3.201	3.617	N/A	2.417	1.954	2.205	0.361	N/A	-2.19
MAPT	0.087	1.342	2.538	0.367	2.765	3.148	N/A	3.688	3.415	3.103	N/A	2.567	-0.479	1.532	1.788	N/A	N/A
MYC	5.238	1.181	-1.811	N/A	-1.116	-1.028	0.042	0.568	-2.225	0.152	N/A	3.661	0.645	2.428	-1.634	2.201	-2.824
ETS1	0.139	2.042	2.137	N/A	3.247	3.33	1.905	2.289	3.031	2.491	N/A	0.246	N/A	1.176	2.31	2.381	N/A
SIRT1	-1.206	-1.907	-2.877	N/A	-0.937	-1.906	-0.715	-4.946	-3.188	-1.223	N/A	-2.111	-1.205	-2.889	-1.029	0.518	N/A
HIF1A	4.575	2.662	2.259	1.243	2.486	3.3	0.333	2.287	1.402	2.024	0.419	0.245	-0.781	-0.513	0.851	-1.27	N/A
alpha-ketoglutaramate	N/A	N/A	-2	-0.963	-2.448	-3.402	-1.912	-2.961	-2.959	-3.929	N/A	-1.948	N/A	-1.673	N/A	-2.449	N/A
SLC40A1	0.871	2.626	3.499	3.246	3.761	2.492	1.897	2.143	3.13	N/A	1.18	N/A	0.156	N/A	N/A	-1.567	N/A
gentamicin C	1.291	1.32	3.162	N/A	2.714	3.464	2.236	4.111	2.111	3.302	N/A	N/A	N/A	N/A	2.714	N/A	N/A
Cdkn2a	N/A	1.579	2.406	2.125	2.332	1.94	N/A	2.53	3.63	2.977	N/A	2.096	-1.463	2.052	1.247	N/A	N/A
Mrgpra2a (includes others)	N/A	N/A	N/A	1.134	2.53	3.742	2.236	3.162	3.771	4.123	N/A	2.53	N/A	3	N/A	N/A	N/A
aducanumab	N/A	N/A	2.646	N/A	2.828	3	2.449	3.592	3.45	2.525	N/A	N/A	N/A	N/A	2.985	2.646	N/A
N-ethyl-N-nitrosourea	N/A	1.982	2.345	1.342	1.89	2.345	N/A	3.217	3.293	3.359	N/A	1.342	1.982	1.982	1.026	N/A	N/A
5-azacytidine	0.279	1.271	N/A	N/A	1.893	2.823	N/A	N/A	1.645	3.514	-0.801	2.807	-2.675	3.135	2.376	2.182	0.663
CD40	-1.134	-0.447	0.127	-2.865	1.454	1.223	N/A	3.65	2.967	2.996	N/A	N/A	N/A	N/A	2.407	4.736	-1.969
pirinixic acid	0.704	-2.729	-2.801	-2.161	N/A	-0.493	1.705	1.298	0.54	-0.239	N/A	N/A	-3.027	N/A	5.192	4.875	N/A
hyaluronic acid	N/A	N/A	1.523	1.305	2.098	3.493	2.368	2.359	1.589	3.258	N/A	N/A	0.693	1.359	2.192	2.189	1.265
phytohemagglutinin	2.61	1.528	3.853	N/A	N/A	2.882	N/A	3.649	2.131	2.405	N/A	N/A	-2.053	-1.054	1.544	N/A	1.964
PEAR1	-2.714	-2.111	N/A	N/A	-3.9	-4.146	N/A	-2.449	-1.633	-2.53	N/A	2.646	N/A	1.414	-2.121	N/A	N/A
RNF31	N/A	N/A	-1.508	-1	-1.941	-2.885	-2.2	-3.201	-3.207	-4.333	N/A	-2.236	N/A	-2.121	-1	N/A	N/A
mir-223	1.805	0.125	0.77	-0.748	2.693	3.011	2.36	3.358	3.13	2.973	N/A	-0.77	N/A	1	0.671	N/A	2.177
peptidoglycan	N/A	N/A	0.642	2.551	2.799	3.911	1.408	2.759	3.251	3.928	N/A	1.995	N/A	0.552	1.759	N/A	N/A
diethylstilbestrol	2.609	3.265	2.398	2.41	4.043	1.802	N/A	2.12	N/A	2.259	N/A	1.359	-0.418	0.311	0.712	1.847	N/A
HMG20A	2.559	2.449	1	N/A	3.769	4.264	N/A	3.207	2.53	3.606	N/A	-2.111	N/A	N/A	0	N/A	N/A
KRT17	-1.614	-0.647	2	2.236	0.168	2.758	1.026	3.162	2.54	3.546	N/A	2.424	N/A	3.03	0.333	N/A	N/A
SOCS1	0.375	-1.121	-2.016	N/A	-1.005	-3.111	N/A	-4.254	-2.967	-3.798	N/A	-2.75	N/A	-1.64	-2.006	-0.437	N/A
captopril	1.987	0.863	1.993	N/A	1.429	1.828	2.138	2.626	1.929	1.712	0.447	0.148	0.404	1.539	2.331	2.121	1.982
CXCL8	0.155	0	2.041	1.966	3.776	3.63	1.785	2.875	2.37	3.878	N/A	-0.071	N/A	-0.481	2.44	N/A	N/A
ETS2	N/A	N/A	2.4	N/A	2.761	3.068	2.779	3.024	3.356	3.494	N/A	N/A	N/A	N/A	2.073	2.219	0.254
MET	-0.818	1.546	N/A	2.579	3.598	3.171	1.387	2.996	N/A	2.59	N/A	0.788	1.792	0.593	1.676	N/A	1.877
TSC2	-1.556	-1.217	-2.869	N/A	-2.578	-2.768	-2.372	-4.607	-2.478	-3.056	N/A	N/A	N/A	N/A	0.049	-1.749	N/A
SRF	3.45	N/A	1.708	1.842	N/A	1.747	1.749	-1.687	-2.729	0.404	-3.152	-1.934	0.995	-1.288	0.053	-2.52	N/A
JNK	-1.121	N/A	1.919	0.922	2.47	4.589	N/A	2.812	3.395	4.012	N/A	N/A	1.463	-0.584	1.931	N/A	-0.019
TYA-018	-2.221	-2.495	-3.893	-1.327	N/A	-3.441	2.496	N/A	N/A	N/A	-1.026	N/A	N/A	1.5	2.117	4.706	N/A
KLF15	-2.618	-1.991	-2.774	-2.402	N/A	-2.652	N/A	N/A	N/A	-0.837	N/A	-0.603	-2.092	N/A	2.642	3.82	-2.768
miR-146a-5p (and other miRNAs w/seed GAGAACU)	N/A	-2.598	-2.454	-1.947	-2.749	-3.09	N/A	-3.521	-2.607	-3.377	N/A	N/A	0.653	-2.186	N/A	N/A	N/A
SMARCA4	1.411	N/A	1.39	1.922	2.043	1.818	3.289	3.125	2.834	2.145	N/A	0.109	-3.074	1.105	0.798	0.113	N/A
RET	-0.605	1.929	2.538	0.902	1.89	2.653	2.646	N/A	2	1.31	-2.121	1.941	0.477	2.144	-2.008	N/A	N/A
DNMT3A	0.784	N/A	0.258	-2.982	1.604	1.417	-1.342	2.29	0.471	0.07	3.638	-3.9	0.407	-2.058	1.698	-0.258	1.941
MAP4K4	3.009	3.207	4.74	N/A	N/A	3.637	N/A	N/A	N/A	N/A	N/A	N/A	N/A	N/A	-3.426	-4.146	2.828
streptozocin	-1.449	-0.193	0.908	1.09	2.79	3.815	2.026	2.54	2.612	3.948	1.929	N/A	-0.468	N/A	0.136	0.765	-0.302
phenylbutazone	2.224	0.287	2.611	N/A	2.449	2.611	2.236	3.969	2.483	2.795	N/A	N/A	N/A	N/A	3.288	N/A	N/A
CEBPE	-2.211	N/A	N/A	2.429	2.41	2.037	1.977	2.794	3.112	2.642	N/A	2.744	N/A	2.595	N/A	N/A	N/A
SORL1	3.024	2.309	2.714	1.291	3.411	3.411	N/A	3.051	1.807	1.069	N/A	N/A	-1.291	N/A	1.557	N/A	N/A
Prl	N/A	1.256	2.948	N/A	4.029	3.198	1.746	3.887	2.153	2.78	N/A	N/A	N/A	N/A	2.132	N/A	0.8
ozone	N/A	N/A	1.945	N/A	2.587	1.938	1.965	2.616	2.404	3.08	N/A	1.97	2.008	1.772	2.585	N/A	N/A
C3	1.447	N/A	2.963	1.938	2.912	2.609	1.457	2.255	3.104	3.515	N/A	0.535	-0.084	0.325	1.725	N/A	N/A
collagenase	N/A	N/A	2.828	2.646	2.828	3.212	N/A	3	2.646	3.719	N/A	N/A	N/A	1.387	2.53	N/A	N/A
RXRA	0.749	N/A	-2.079	-2.095	-2.827	-3.687	-2.55	-2.628	-1.404	-2.477	N/A	-1.313	-2.001	N/A	-0.665	-0.23	N/A
IFN	N/A	N/A	1.915	N/A	2.905	3.43	0.277	4.953	3.659	3.069	N/A	1.98	N/A	1.276	1.238	N/A	N/A
1-methyl-4-phenyl-1,2,3,6-tetrahydropyridine	-1.641	0.874	1.474	0.675	2.946	4.118	1.934	3.787	2.775	3.646	N/A	N/A	N/A	0.285	0.508	N/A	N/A
TBX5	-0.807	N/A	N/A	2.737	-2.013	-0.235	3.222	N/A	N/A	1.091	-3.222	3.48	1.71	3.722	-2.408	N/A	N/A
STK11	-1.18	-2.073	-3.065	-1.794	-2.129	-4.3	N/A	-2.44	N/A	-3.087	N/A	N/A	0.973	N/A	0.161	3.13	-0.302
NR4A3	-2.719	N/A	N/A	1.228	0.079	0.733	3.261	1.919	3.067	1.995	-0.563	2.608	-0.445	3.045	N/A	1.005	1.913
isoproterenol	N/A	0.821	1.245	1.499	2.399	2.058	1.311	2.481	2.172	1.906	N/A	2.542	0.221	N/A	3.076	2.134	0.71
CPT1B	3.156	2.805	4.096	3.781	1.937	2.672	-0.333	N/A	N/A	N/A	N/A	N/A	N/A	N/A	-1.589	-4.087	N/A
MRTFB	2.676	-0.246	1.97	N/A	3.486	2.494	N/A	-1.387	-0.213	0.577	N/A	-4.432	N/A	-3.74	-1.263	N/A	1.89
PRDM1	N/A	N/A	-0.852	-1.976	-1.885	-2.531	-2.646	-3.69	-2.046	-3.015	N/A	-1.07	-1.023	0.849	N/A	-2.688	N/A
MM-589	-1.598	-1.912	N/A	1.869	-3.44	-2.813	3.265	N/A	N/A	N/A	-2.733	2.733	N/A	2.733	-1.129	N/A	N/A
Y 27632	-0.412	0.138	-1.892	-2.619	-2.178	-2.92	N/A	-2.813	-2.203	-2.588	N/A	0.452	-2.216	0.471	-1.095	2.216	N/A
S100A9	-0.667	1.929	2.335	1.026	1.663	2.599	-0.426	3.058	3.145	2.582	-0.24	2.007	N/A	1.273	1.237	N/A	N/A
PDGFB	N/A	2.512	2.953	N/A	2.904	3.516	N/A	2.4	1.953	2.743	N/A	1.577	N/A	1.039	1.853	N/A	0.728
MIF	N/A	N/A	2.508	1.784	1.575	3.182	N/A	2.033	2.393	3.858	N/A	2.576	-0.449	1.815	1.952	N/A	N/A
pro-inflammatory cytokine	N/A	N/A	1.969	2	1.912	2.559	1.964	2.607	2.949	3.102	N/A	2.236	N/A	1.342	1.446	N/A	N/A
Irgm1	N/A	-2.213	N/A	N/A	-1.62	-3.065	N/A	-5.616	-3.055	-3.233	N/A	N/A	-3.293	-1.94	N/A	N/A	N/A
AKT1	2.031	1.347	0.961	N/A	2.557	2.496	1.471	2.265	2.589	1.731	0.822	-0.591	3.386	-0.226	1.132	N/A	0.426
GUCY1B1	-0.152	N/A	-1.972	N/A	-1.501	-3.023	-2.728	-2.867	-2.382	-3.719	N/A	N/A	N/A	N/A	-2.107	-2.111	-1.373
IL1RN	N/A	N/A	-2.396	-1.922	-1.977	-3.324	N/A	-3.333	-2.924	-3.482	N/A	N/A	N/A	-2.175	-2.391	N/A	N/A
IL17RA	N/A	N/A	1.964	1.685	2.697	3.053	N/A	1.609	2.653	3.018	N/A	1.886	0.6	2.598	2.137	N/A	N/A
ADIPOQ	-1.683	-1.109	-1.727	-1.728	-1.563	-2.086	-1.75	-1.304	-0.464	-0.589	N/A	1.711	-5.759	N/A	1.93	0.496	N/A
fatty acid	-0.585	N/A	-2.522	-2.131	N/A	1.57	1.673	1.242	1.36	2.203	1.982	N/A	-2.48	N/A	0.976	2.776	-2.393
MAP2K1	2.22	N/A	N/A	1.941	3.12	3.757	1.728	2.018	2.065	3.084	N/A	N/A	-0.053	N/A	3.11	0.104	-0.647
minocycline	N/A	-2.433	-2.4	-2.618	-2.299	-2.916	-1.432	-2.447	-2.939	-3.042	N/A	N/A	N/A	N/A	-1.309	N/A	N/A
kainic acid	N/A	N/A	2.059	0.223	3.148	4.038	N/A	2.629	2.709	3.585	N/A	N/A	-0.867	-0.925	2.438	N/A	-1.176
FOXO1	-2.302	-0.439	0.09	N/A	3.045	3.079	0.034	2.148	1.991	3.252	1.864	0.701	-0.281	1.874	1.549	1.139	N/A
PTC-209	-1.598	-1.463	N/A	1.869	-3.44	-2.813	3.265	N/A	N/A	N/A	-2.733	2.733	N/A	2.733	-1.129	N/A	N/A
Salmonella enterica serotype abortus equi lipopolysaccharide	N/A	N/A	N/A	0.082	2.898	4.223	N/A	3.916	2.758	3.651	N/A	N/A	N/A	N/A	2.309	1.929	-2
ERK	-0.541	N/A	N/A	N/A	3.562	4.276	0.849	1.578	2.877	4.154	N/A	-0.277	-0.143	-1.471	3.147	0.891	N/A
MMP9	-0.662	0.399	1.351	0.839	2.689	2.157	1.155	1.505	2.648	2.871	N/A	N/A	N/A	-2.37	2.774	2.335	N/A
TREX1	-1.175	-2.565	-1.66	N/A	-2.853	-3.266	N/A	-5.078	-3.488	-3.658	N/A	N/A	N/A	N/A	N/A	N/A	N/A
NR3C2	0.722	0.777	1.231	-0.051	3.22	3.043	2.213	0.993	2.596	2.879	N/A	1.74	-0.36	0.926	1.937	N/A	-1.054
IFNAR	-2.158	2.433	2.111	N/A	2.066	3.171	N/A	5.665	3.562	2.557	N/A	N/A	N/A	N/A	N/A	N/A	N/A
D-galactosamine	-0.707	N/A	2.141	2.195	2.96	3.644	N/A	3.396	2.775	3.522	N/A	N/A	N/A	N/A	2.375	N/A	N/A
AKT	2.139	3.518	3.024	N/A	2.071	2.256	N/A	2.357	2.628	3.095	N/A	N/A	1.689	N/A	0.746	0.153	N/A
BCR (complex)	0.875	N/A	0.065	-3.33	1.1	1.203	N/A	2.972	1.611	1.911	N/A	2.764	N/A	2.325	1.662	3.793	N/A
CLPP	5.098	3.479	3.606	2.236	N/A	N/A	N/A	N/A	N/A	N/A	N/A	N/A	N/A	N/A	-4.163	-4.99	N/A
oleic acid	-1.871	-1.79	-3.088	-3.017	-2.772	-1.175	-0.005	-1.285	-1.913	-1.234	N/A	N/A	-2.909	N/A	0.341	0.779	-1.342
NOD2	N/A	N/A	N/A	N/A	2	3.388	N/A	2.44	3.101	4.016	N/A	2.403	N/A	1.985	1.963	2.224	N/A
NPC1	-0.777	N/A	-1.004	N/A	-1.214	-2.925	-2.7	-2.817	-2.399	-2.395	N/A	N/A	N/A	-1.951	-2.334	-2.975	N/A
PIWIL4	N/A	1.5	1.897	2	3.207	3.606	N/A	2.887	2.673	2.496	N/A	N/A	N/A	-2.449	0.775	N/A	N/A
ethanol	1.996	0.934	-0.196	0.709	2.375	2.605	1.843	3.012	3.173	3.821	N/A	N/A	0.213	N/A	-1.297	1.3	N/A
NFkB (family)	N/A	N/A	1.534	2.111	3.228	3.133	N/A	2.522	2.166	3.249	N/A	1.411	1.004	0.996	2.082	N/A	N/A
IL6R	N/A	2.401	2.23	0.914	3.04	2.93	1.38	2.285	2.127	2.911	N/A	1.337	0.324	N/A	1.53	N/A	N/A
Pam3-Cys-Ser-Lys4	N/A	1.89	2.108	2.109	2.51	3.872	0.565	3.791	1.842	3.905	N/A	N/A	N/A	N/A	0.809	N/A	N/A
HMOX2	0.243	-1.801	-1.89	2.714	-2.554	-1.32	0.718	-2.178	-1.841	-2.72	-3.162	0.452	N/A	-0.336	1.227	-0.198	N/A
GATA4	-1.449	N/A	N/A	3.528	-0.568	1.114	2.357	0.633	-0.184	0.945	-3.88	3.148	1.218	3.65	-0.675	N/A	N/A
SPP1	-0.986	2.087	1.712	1.089	2.242	2.191	0.186	2.803	1.97	2.527	N/A	N/A	1.527	1.791	2.232	N/A	N/A
lysophosphatidic acid	1.501	N/A	2.668	2.262	2.683	2.775	N/A	2.799	2.046	3.073	N/A	N/A	N/A	-1.665	1.822	N/A	N/A
TP53	3.027	-0.678	1.091	N/A	1.341	2.342	-1.513	2.197	1.615	0.094	1.706	-1.16	-2.368	-1.802	1.111	-1.176	N/A
F2R	0.989	N/A	1.912	N/A	3.086	2.754	N/A	2.51	2.619	3.386	N/A	-1.395	N/A	-2.301	2.238	N/A	N/A
17-alpha-ethinylestradiol	1.186	2.415	2.496	1.056	1.555	1.02	1.994	2.133	1.723	1.183	N/A	0.767	-1.415	-0.603	1.219	2.384	N/A
PTGER2	N/A	2.333	1.117	N/A	1.075	3.03	N/A	3.496	1.688	3.03	N/A	1.994	3.014	2.371	N/A	N/A	N/A
TRAF6	N/A	1.982	1.605	2.416	2.411	3.657	1.545	2.189	3.096	4.14	N/A	N/A	N/A	N/A	0.104	N/A	N/A
ANGPT2	-0.483	0.898	0.797	1.449	3.707	3.048	1.59	2.428	3.418	2.799	N/A	0.371	0.267	N/A	1.264	0.59	N/A
Clec10a/Mgl2	N/A	N/A	N/A	-1.982	-2.433	-2.621	N/A	-1.342	-2.985	-2.97	N/A	-3.138	0.816	-2.813	-2	N/A	N/A
CMTM3	-0.847	2.879	2.769	-1.667	N/A	1.414	1.504	N/A	2.449	2.646	2.236	N/A	N/A	N/A	-1.806	2.828	N/A
PRKCA	0.276	N/A	2.566	0.966	2.395	2.36	N/A	2.607	2.825	3.258	N/A	2.216	2.2	N/A	1.359	N/A	N/A
genistein	-0.158	2.463	2.274	N/A	0.252	1.004	3.348	3.225	2.802	0.921	N/A	N/A	-2.305	N/A	0.743	3.477	N/A
MEF2C	-0.079	N/A	N/A	3.253	-1.355	0.968	4.122	0.174	0.093	1.776	-3.354	2.299	-1.358	3.136	0.553	-0.438	N/A
KN 93	N/A	-1.982	-2.449	-1.89	-2.646	-3.148	N/A	-2.433	-2.433	-3.148	N/A	N/A	N/A	-0.391	-2.433	N/A	N/A
gentamicin	1.734	3.453	2.485	N/A	2.338	1.596	1.408	2.156	1.58	1.774	N/A	N/A	2.288	N/A	-0.27	N/A	1.856
inosine	1.231	-0.378	1.32	2	1.994	1.236	1.408	3.612	3.195	1.229	N/A	N/A	N/A	N/A	2.813	2.449	0.068
ZBTB7B	-2.434	-2.631	-3	-2.961	N/A	-1.648	N/A	N/A	N/A	N/A	N/A	N/A	-2.415	N/A	3.632	4.208	N/A
glucocorticoid	-0.673	N/A	-2.009	-0.967	-2.879	-2.252	1.527	-0.646	-2.135	-2.082	N/A	-1.464	-2.359	-0.92	-0.842	-1.186	-0.985
CXCL12	0.264	0.259	2.631	N/A	3.212	3.706	N/A	2.988	3.283	2.915	N/A	-0.368	N/A	-0.825	2.455	N/A	N/A
RIGI	N/A	2.63	N/A	N/A	2.509	4.056	N/A	4.786	4.512	4.406	N/A	N/A	N/A	N/A	N/A	N/A	N/A
cholecalciferol	-0.687	N/A	N/A	2.128	2.557	1.528	3.033	1.755	2.535	1.818	N/A	1.003	-0.847	0.802	1.482	1.194	1.528
valsartan	-0.518	N/A	N/A	N/A	-2.728	-3.188	-1.673	-2.574	-3.217	-3.188	N/A	-1.51	-0.396	0.029	-2.572	-1.287	N/A
vitamin E	1.508	-1.414	-0.841	-0.239	-2.333	-2.529	-1.498	-2.95	-2.643	-2.879	N/A	N/A	-0.633	0.881	-2.529	N/A	N/A
methapyrilene	3.838	2.646	2.53	N/A	N/A	1.633	N/A	-0.447	2.236	1.89	N/A	N/A	4.146	N/A	-2.111	0	1.387
ethionine	0.18	0.816	2.985	N/A	2.63	2.345	1.982	3.592	2.63	2.538	N/A	N/A	-0.788	N/A	2.36	N/A	N/A
ZMPSTE24	N/A	N/A	-1.813	-1.951	-1.467	-3.665	N/A	-1.709	-3.121	-3.81	N/A	N/A	0.902	N/A	-2.414	-1.982	N/A
NfkB1-RelA	N/A	N/A	2.563	1.961	2.591	2.956	N/A	2.022	2.762	3.792	N/A	1.984	N/A	N/A	2.197	N/A	N/A
15-deoxy-delta-12,14 -PGJ 2	1.369	-0.973	-2.401	-1.551	-0.807	-1.574	-0.275	-1.327	-1.906	-2.506	N/A	-1.712	-1.928	-2.035	-1.683	N/A	-0.755
IL11RA	N/A	N/A	2.219	2.236	2.813	2.778	N/A	2.772	2.813	3.681	N/A	0.116	N/A	0.48	2.828	N/A	N/A
PLG	1.086	N/A	N/A	N/A	3.265	2.995	2.186	3.236	2.898	3.509	N/A	N/A	N/A	N/A	2.135	1.405	N/A
TCR (complex)	3.373	0.803	3.083	N/A	1.365	3.146	1.832	2.709	1.347	2.252	N/A	N/A	N/A	N/A	0.994	N/A	-1.763
nicotinamide-beta-riboside	-3.298	-2.219	-2.556	-2.401	N/A	-2.95	N/A	-0.963	N/A	-1.969	N/A	N/A	-3.111	N/A	N/A	3.162	N/A
dexamethasone	0.527	-0.566	-0.877	-1.932	1.22	-3.628	0.596	-3.1	-0.963	-1.781	N/A	-0.767	-4.191	-0.548	0.551	-1.039	-0.338
cyclophosphamide	-0.757	N/A	1.892	1.258	1.761	2.909	0.914	1.986	1.248	3.716	N/A	1.632	0.756	1.472	2.321	N/A	N/A
HIVEP1	N/A	-2.121	-2.236	N/A	-3.302	-3.286	-2	-3.434	-2.813	-3.426	N/A	N/A	N/A	N/A	N/A	N/A	N/A
adenosine triphosphate	0.107	N/A	1.877	2.589	2.727	3.881	N/A	2.016	2.883	3.618	N/A	-0.428	N/A	-1.487	1.001	N/A	N/A
HMGB1	N/A	N/A	2.875	2.161	1.804	4.007	N/A	2.275	2.623	3.983	N/A	2.191	-0.686	N/A	N/A	N/A	N/A
losartan potassium	0.613	-1.7	-2.066	1.222	-2.3	-2.271	2.124	-0.867	-0.374	-2.138	N/A	1.099	-1.847	2.594	-1.363	N/A	N/A
IGBP1	-3.093	-3.436	-2.437	-2.976	N/A	-3.441	N/A	N/A	N/A	N/A	N/A	N/A	N/A	N/A	2.976	4.212	N/A
RUNX2	0.396	0.948	2.915	N/A	1.394	2.694	1.492	2.759	2.775	1.822	N/A	-0.323	2.241	0.489	2.3	N/A	N/A
vancomycin	2.352	1.948	2.66	N/A	2.359	1.07	1.659	2.76	2.124	1.69	N/A	N/A	-0.176	N/A	1.922	-0.737	1.086
TCF7	N/A	N/A	-0.717	N/A	-2.073	-3.435	-2.394	-2.13	-3.764	-3.214	N/A	-1.145	N/A	-0.03	-0.86	-2.697	N/A
NFAT5	1.023	N/A	1.22	1.515	2.61	3.625	2.729	1.708	2.274	2.27	N/A	-0.375	N/A	0.285	2.816	N/A	N/A
estriol	N/A	N/A	N/A	-2.121	-2.887	-2.853	N/A	-2.496	-2.887	-3.898	N/A	-2.449	N/A	-2.828	N/A	N/A	N/A
eplerenone	N/A	N/A	-2.164	-1.981	-2.934	-2.907	-1.936	-2.38	-2.93	-2.907	N/A	N/A	N/A	N/A	-1.136	-1.091	N/A
SIX1	-1.984	N/A	N/A	-3.273	N/A	N/A	-4.583	N/A	N/A	N/A	3.162	-1.481	2.714	-2.95	N/A	2.138	N/A
JQ1	N/A	-2.736	-2.138	N/A	-1.947	-2.054	N/A	-2.904	-1.899	-2.652	N/A	-2.574	N/A	-3.379	N/A	N/A	N/A
trichostatin A	1.728	-0.825	-0.349	2.457	2.189	2.208	N/A	2.377	1.915	1.538	N/A	-0.33	-3.689	-1.866	-0.8	N/A	N/A
TP73	2.012	0.776	-2.055	N/A	-1.442	-1.935	-0.935	-2.856	-1.01	-3.194	2.148	N/A	-0.401	N/A	-2.883	0.605	N/A
SAA	N/A	N/A	2.566	1.948	2.684	3.176	N/A	2.503	2.197	3.257	N/A	1.961	N/A	1.335	0.618	N/A	N/A
LAPTM5	N/A	-2.828	N/A	-1.633	-3.873	-3.004	N/A	-3.337	-3.464	-3.207	N/A	0.896	N/A	N/A	N/A	N/A	N/A
RETN	-0.61	N/A	1.816	1.04	2.744	3.265	N/A	2.936	3.066	3.497	N/A	N/A	-0.804	N/A	2.462	N/A	N/A
uric acid	N/A	N/A	1.714	2.532	2.594	4.235	1.238	2.077	3.565	4.282	N/A	N/A	N/A	N/A	N/A	N/A	N/A
Bay 11-7082	N/A	N/A	-1.944	-1.166	-2.497	-3.706	N/A	-2.187	-2.669	-3.647	N/A	-1.359	N/A	N/A	-2.944	N/A	N/A
CHI3L1	0.239	1.408	2.538	2	2.887	2.72	N/A	3.148	2.53	2.887	N/A	N/A	0	N/A	1.746	N/A	N/A
E. coli lipopolysaccharide	N/A	N/A	1.958	2.198	2.123	2.8	N/A	2.535	2.424	3.616	N/A	2.005	N/A	1.668	0.748	N/A	N/A
concanavalin a	N/A	N/A	1.487	N/A	2.638	3.69	N/A	3.565	2.638	3.925	N/A	N/A	N/A	2.112	N/A	1.991	N/A
C5AR1	N/A	N/A	2.607	0.869	2.509	3.69	1.949	2.303	2.372	3.684	N/A	N/A	N/A	N/A	2.039	N/A	N/A
GATA2	N/A	N/A	2.599	N/A	2.028	3.816	N/A	2.933	3.579	2.591	N/A	0.526	-1.155	0.632	2.139	N/A	N/A
BID	N/A	N/A	1.067	N/A	2.121	2.891	2.236	3.317	2.828	3.302	N/A	N/A	N/A	1.982	N/A	2.236	N/A
SMARCAL1	-0.6	-2.496	-4	-2.496	N/A	N/A	N/A	N/A	N/A	N/A	N/A	N/A	-4.914	N/A	2.183	3.638	-1.633
LIPE	-1.707	-2.138	-3.111	-1.463	-1.609	-1.161	-0.192	-0.895	N/A	N/A	N/A	-2	-3.148	N/A	2.132	1.266	1.122
D-fructose	-1.066	N/A	0.883	1.536	3.159	2.548	N/A	2.447	2.98	3.448	N/A	N/A	0.734	N/A	3.133	N/A	N/A
SIM1	0.784	N/A	N/A	0.573	3.13	2.5	N/A	3.153	1.414	2.668	N/A	1	-2.472	2.168	2.068	N/A	N/A
MRTFA	2.39	N/A	2.68	0.449	3.479	3.484	N/A	0.526	0.558	1.576	N/A	-3.539	N/A	-2.988	0.233	N/A	N/A
STAT5B	-0.422	0.359	0.37	1.15	2.448	0.964	2.08	2.138	1.327	1.012	-1.109	2.5	1.735	2.639	1.644	N/A	N/A
CREB	0.689	1.996	0.795	0.652	3.136	1.698	1.362	1.946	2.332	2.949	N/A	N/A	-2.557	N/A	1.608	0.158	N/A
TPH1	N/A	2.433	2	N/A	N/A	2.97	N/A	3.838	2.36	3.138	N/A	2.345	N/A	2.789	N/A	N/A	N/A
GW501516	-1.311	-1.982	-2.36	-2	1.038	0.389	1.963	N/A	0.963	1.155	N/A	N/A	-2.621	0.228	3.1	2.761	N/A
paclitaxel	-1.232	-0.049	0.262	N/A	2.592	3.544	1.948	2.922	1.699	2.806	N/A	N/A	N/A	2.091	0.674	2.036	N/A
CpG ODN 1826	N/A	N/A	N/A	N/A	2.245	3.621	2.19	3.579	3.801	4.243	N/A	N/A	N/A	2.148	N/A	N/A	N/A
PRKAA2	-1.598	-1.118	-2.046	-1.941	-3.245	-2.757	-0.569	N/A	-1.484	-2.256	N/A	N/A	1.109	N/A	1.512	2.156	N/A
MAP3K1	N/A	2.63	1.8	N/A	2.416	3.685	N/A	2.595	2.595	3.103	N/A	1.982	N/A	0.928	N/A	N/A	N/A
N-nitro-L-arginine methyl ester	0.155	N/A	2.912	1.316	3.429	3.037	0.928	1.773	2.266	2.288	N/A	N/A	2.395	N/A	1.183	0.049	N/A
NR1H	-0.995	N/A	-0.769	-2.525	-2.064	-2.039	1.094	-1.593	-1.461	-1.866	N/A	-1.439	-1.599	-1.851	1.29	1.131	N/A
FLCN	-1.38	0.512	-0.474	2.996	N/A	0.444	-1.726	-2.215	-1.585	N/A	-1.89	N/A	2.214	N/A	-2.453	-3.796	N/A
RAC1	0.1	N/A	0.454	N/A	2.267	2.601	0.933	1.19	2.477	2.615	N/A	1.69	2.579	1.676	3.097	N/A	N/A
HAPLN1	N/A	N/A	2.219	N/A	2.433	2.813	1.982	2.63	2.425	3.148	N/A	1.982	N/A	1.982	0	N/A	N/A
TNFRSF1A	N/A	N/A	1.341	3.485	2.924	2.179	1.511	1.688	2.532	3.188	N/A	N/A	N/A	0.904	1.86	N/A	N/A
EIF4E	-0.123	N/A	0.734	N/A	2.09	2.535	1.511	2.918	2.407	2.497	2.236	N/A	N/A	N/A	0.631	3.71	0.186
C5	N/A	N/A	3.003	N/A	3.019	2.9	N/A	2.499	2.601	3.433	N/A	N/A	-0.805	N/A	1.469	1.76	N/A
NOX4	1.602	0.178	0.3	1.96	2.925	2.13	1.82	2.964	2.394	2.952	N/A	N/A	N/A	N/A	0.933	1.31	N/A
calcitriol	-1.576	0.761	1.948	0.102	0.802	1.628	2.571	1.32	2.13	2.279	N/A	0.993	-3.097	-0.373	-1.382	-0.488	N/A
Go 6976	N/A	N/A	N/A	-1.254	-2.2	-3.818	-1.982	-2.513	-2.63	-3.942	N/A	N/A	0.114	-0.558	-2.425	N/A	N/A
EP300	1.527	0.404	-0.06	N/A	2.818	3.281	1.942	1.377	3.411	2.151	N/A	N/A	-1.332	N/A	3.043	0.057	N/A
IL21	N/A	2.736	1.941	N/A	1.784	2.783	0.419	3.371	3.144	2.425	N/A	0.503	N/A	1.566	0.716	N/A	N/A
G protein alpha i	-1.505	N/A	2.449	N/A	3.45	3.302	N/A	3.63	3.124	2.456	N/A	N/A	N/A	N/A	1.431	N/A	N/A
SMAD3	1.213	0.53	N/A	N/A	2.875	1.972	0.967	2.576	2.948	1.176	2.197	-0.171	0.341	-0.986	2.698	N/A	-0.688
SLC27A2	3.429	2.939	2.969	1.231	N/A	N/A	N/A	N/A	N/A	N/A	N/A	N/A	2.983	N/A	-4.081	-3.704	N/A
NR4A1	2.239	3.622	2.572	-0.737	-0.616	1.211	-0.81	-0.256	-1.923	-1.055	N/A	N/A	N/A	1.779	-2.25	-2.245	N/A
miR-17-5p (and other miRNAs w/seed AAAGUGC)	-2.128	-1.942	-0.835	N/A	-3.265	-3.961	N/A	-3.697	N/A	-3.424	N/A	N/A	0.251	N/A	N/A	N/A	1.809
USP22	N/A	N/A	-0.213	N/A	2.457	3.693	2.35	3.299	2.711	3.428	N/A	N/A	N/A	0.508	0.302	2.345	N/A
dicarbethoxydihydrocollidine	N/A	N/A	2.213	1.98	2.216	2.965	N/A	2.219	1.992	3.285	N/A	N/A	2.216	1.974	0.243	N/A	N/A
SPRY2	N/A	N/A	-1.915	N/A	-3.305	-2.524	-1.863	-4.096	-3.051	-2.714	N/A	N/A	-0.208	-0.512	-1.043	N/A	N/A
CH25H	N/A	N/A	1.964	N/A	1.633	2.885	2.449	3.317	2.646	2.333	N/A	N/A	N/A	N/A	2	2	N/A
IFI16	N/A	N/A	0.124	0.57	2.621	2.63	1.067	N/A	2.813	2.804	N/A	2.213	N/A	2	2.373	1.982	N/A
ARNT2	0.962	N/A	N/A	1.069	3.13	2.324	N/A	3.153	1.414	2.5	N/A	0.775	-2.121	1.941	1.807	N/A	N/A
MYOD1	1.872	0.491	N/A	2.264	N/A	N/A	3.077	2.287	N/A	N/A	-1.523	2.019	-0.204	3.577	N/A	-1.876	-1.98
5-fluorouracil	-2.499	2.278	2.131	2.441	2.267	2.79	N/A	N/A	N/A	2.738	-0.213	N/A	N/A	N/A	1.865	N/A	1.941
tempol	N/A	N/A	-1.937	N/A	-2.216	-2.969	-2.216	-1.982	-2.425	-2.619	N/A	N/A	-2.608	N/A	-1.387	-0.651	-0.152
TLR	N/A	N/A	2.213	N/A	2.75	3.011	N/A	3.358	2.9	3.282	N/A	2.143	N/A	N/A	1.501	N/A	N/A
H89	-3.1	N/A	N/A	N/A	-2.162	-3.035	-1.262	-2.154	-3.064	-2.473	N/A	N/A	1.606	-0.4	-1.893	N/A	N/A
IL12 (complex)	N/A	N/A	2.43	N/A	2.691	3.597	N/A	3.253	2.689	3.3	N/A	1.444	N/A	1.696	N/A	N/A	N/A
resveratrol	-0.024	0.239	-1.958	-1.775	-1.411	-2.826	0.349	-2.278	-1.462	-3.133	N/A	-0.521	-0.808	0.331	0.102	1.786	2.092
HAND2	0.219	N/A	N/A	3.072	-1.964	-0.808	3.063	N/A	N/A	1.067	-2.906	3.205	-0.038	2.765	-1.98	N/A	N/A
ESRRG	1.318	2.534	0.343	2.684	N/A	N/A	3.208	N/A	N/A	N/A	-3.619	3.048	-0.072	3.079	0.529	-0.644	N/A
tyrphostin AG490	N/A	N/A	-2.133	N/A	-2.464	-2.352	N/A	-3.544	-1.855	-3.29	N/A	-2.112	N/A	-0.281	-3.045	N/A	N/A
RAF1	1.621	2.656	-0.323	N/A	3.287	3.368	N/A	3.342	N/A	3.428	N/A	1.987	-0.473	N/A	0.577	N/A	N/A
PTH	0.229	1.156	N/A	N/A	3.779	2.433	N/A	1.518	2.559	3.167	N/A	2.42	N/A	1.548	2.233	N/A	0
actinomycin D	N/A	N/A	N/A	N/A	-2.361	-2.609	-0.026	-2.812	-2.719	-4.028	N/A	-1.445	1.442	0.39	-2.176	0.012	1.003
FGF7	1.811	2.143	1.964	2	N/A	2.72	N/A	2.138	2.533	1.765	N/A	N/A	N/A	N/A	1.886	1.982	N/A
U73122	1.78	-0.64	-1.954	-2	-2.777	-2.763	N/A	-1.055	-2.586	-2.945	N/A	N/A	N/A	N/A	-2.392	N/A	N/A
JAK1	N/A	N/A	N/A	N/A	2.722	3.122	N/A	3.26	2.576	2.578	N/A	N/A	-1.432	N/A	2.935	2.207	N/A
ERBB2	0.215	3.414	1.169	N/A	1.209	2.336	N/A	2.438	2.494	2.701	N/A	-0.147	1.837	-0.167	0.825	N/A	1.869
TNFSF13B	N/A	N/A	N/A	N/A	1.439	2.954	0.304	1.963	2.898	3.047	N/A	2.583	0.961	2.358	N/A	2.295	N/A
BMP10	0.055	N/A	2.231	0.782	2.548	2.386	1.414	1.442	2.308	2.316	-1.412	0.905	-0.53	0.302	1.348	N/A	-0.822
MAPK8	2.244	N/A	2.145	N/A	1.831	2.753	1.51	2.806	1.227	2.378	N/A	0.776	-0.637	N/A	1.707	0.783	N/A
TGFBR1	N/A	N/A	N/A	-2.274	-0.22	-1.688	-1.561	-3.457	-3.101	-3.101	N/A	-2.333	N/A	-2.639	0.416	N/A	N/A
GNAQ	1.091	0.049	2.608	1.706	2.433	2.853	N/A	1.912	1.982	2.688	N/A	N/A	-1.091	-0.811	1.546	N/A	N/A
ADAMTS12	N/A	N/A	-2	N/A	-2.646	-2.433	N/A	-2.828	-2.621	-2.813	N/A	-2.395	N/A	-2.578	-0.378	N/A	N/A
siponimod	N/A	N/A	N/A	N/A	-2.646	-3.273	-2.236	-3.564	-3	-2.714	N/A	N/A	N/A	N/A	-1.342	-1.914	N/A
vismodegib	N/A	N/A	-1.915	-2.2	-2.547	-2.722	-1.195	-2.39	-2.789	-2.104	N/A	-0.602	N/A	-0.976	-1.234	N/A	N/A
LGALS3	-0.344	N/A	2.056	N/A	2.744	2.13	N/A	3.325	2.67	3.726	N/A	N/A	-0.822	N/A	2.759	N/A	N/A
cinnamaldehyde	-1.953	-2.81	-3.13	-2.174	N/A	-1.574	1.41	N/A	N/A	N/A	N/A	N/A	-2.433	N/A	2.316	2.77	N/A
ZNF106	-0.197	N/A	-1.387	N/A	-2.635	-2.449	-1.342	-2.449	-3	-2.449	N/A	-0.816	N/A	N/A	-2.828	N/A	-1
RICTOR	-1.69	2.783	3.816	2.162	N/A	1.993	N/A	-0.069	N/A	N/A	N/A	N/A	N/A	-2.049	-0.354	-5.618	N/A
IDR-1002	N/A	N/A	-1.667	-2.183	-2.959	-2.032	N/A	-1.365	-2.333	-2.917	N/A	-2	N/A	-2.236	-0.832	N/A	N/A
VCAN	0.529	-0.117	-1.361	N/A	-3.044	-0.853	-1.414	-2.548	-2.285	-0.771	N/A	-0.511	N/A	-0.896	-3.852	-2.309	N/A
NFAT (family)	-1.387	N/A	2.343	0.302	2.72	2.893	1.633	2.236	2.121	3.049	N/A	0.333	N/A	1.463	N/A	0	N/A
deferoxamine	2.073	N/A	0.893	-0.731	2.24	1.546	1.517	2.586	2.67	1.787	N/A	N/A	N/A	N/A	1.442	1.963	-1.026
CD14	N/A	N/A	1.809	1.989	2.97	3.176	N/A	2.598	2.298	3.428	N/A	N/A	N/A	N/A	2.2	N/A	N/A
COP1	N/A	N/A	-2.55	N/A	-0.196	-1.933	-0.391	-2.8	-1.69	-2.574	N/A	-2.739	-0.711	-3.434	-1.373	N/A	N/A
OGA	0.714	0.038	1.298	N/A	2.13	2.573	N/A	4.435	3.304	2.922	N/A	N/A	0.977	N/A	2	N/A	N/A
NOTCH1	1.2	2.648	-0.399	-2.621	-1.91	-0.178	-1.798	-1.938	-1.283	-1.324	0.208	-1.466	1.401	-0.43	-1.201	-0.319	-0.024
IFN beta	N/A	2.559	1.943	N/A	0.945	2.558	N/A	5.183	2.438	2.233	N/A	1.469	1.015	N/A	N/A	N/A	N/A
FXN	-3.988	-2.63	-3.464	-2.449	N/A	-2.449	N/A	N/A	N/A	N/A	N/A	N/A	N/A	N/A	2	3.302	N/A
CSF	N/A	N/A	0.707	N/A	2.828	3.162	N/A	3	3.162	3.317	N/A	2.449	N/A	1.633	N/A	N/A	N/A
NKX2-3	2.195	N/A	-2.211	N/A	0.615	-0.937	-1.987	-2.387	-1.433	-2.387	-2.224	N/A	N/A	-1.897	-0.173	-1.758	N/A
MLN120B	N/A	N/A	-2	-1.98	-2.138	-3.078	-1.067	-1.941	-1.698	-2.937	N/A	-1.969	N/A	N/A	-1.387	N/A	N/A
laminaran	N/A	N/A	N/A	1	2.219	3.053	N/A	2.646	2.121	3.302	N/A	1.134	-2.236	2	N/A	0.447	N/A
fluoromethyl 2,2-difluoro-1-(trifluoromethyl)vinyl ether	1.134	N/A	2.138	N/A	2.219	2.975	1.982	2.433	2.219	2.63	N/A	N/A	-0.277	N/A	2.138	N/A	N/A
CFTR	0	N/A	-0.894	1.492	-1.237	-2.867	-0.243	-1.374	-2.739	-3.058	N/A	-1.698	-2.867	N/A	0.612	N/A	-1
simvastatin	-0.128	-0.204	-1.587	-1.891	-1.603	-1.165	-1.425	-1.997	-1.531	-2.474	N/A	0.444	-1.34	1.884	-1.355	N/A	-1.052
daidzein	-0.194	1.265	0.632	N/A	1.857	1.292	2.433	2.154	2.806	1.461	N/A	1.151	-1.193	N/A	1.093	2.53	N/A
hemozoin	N/A	N/A	N/A	N/A	2.167	3.607	N/A	2.543	3.5	3.851	N/A	2.192	N/A	2.187	N/A	N/A	N/A
cantharidin	N/A	N/A	N/A	2.646	3.051	2.484	N/A	3	2.111	2.835	N/A	1.32	1.193	0.389	1	N/A	N/A
5-O-mycolyl-beta-araf-(1->2)-5-O-mycolyl-alpha-araf-(1->1')-glycerol	N/A	N/A	0.176	-1.134	2.673	3.578	N/A	2.887	1.992	3.771	N/A	N/A	N/A	N/A	2.135	1.667	N/A
TNFAIP3	N/A	-1.98	-2.666	-1.955	-2.751	-3.247	N/A	N/A	-2.346	-3.08	N/A	N/A	N/A	N/A	-1.969	N/A	N/A
LIF	N/A	-0.26	1.12	-2.558	0.232	1.684	N/A	4.263	2.464	1.848	1.964	N/A	-1.06	0.708	1.822	N/A	N/A
MAP3K7	N/A	N/A	1.309	1.295	2.4	3.465	1.698	2.4	0.458	3.695	-0.2	0.337	N/A	1.773	0.95	N/A	N/A
ITGAV	-0.218	N/A	N/A	1.929	2.396	2.864	N/A	3.585	3.321	2.532	N/A	N/A	0.308	-0.57	2.254	N/A	N/A
IZUMO1R	N/A	N/A	N/A	N/A	-1.98	-2.626	-1.987	-2.8	-2.976	-3.138	N/A	-2	N/A	-2.449	N/A	N/A	N/A
platelet activating factor	N/A	N/A	N/A	1.96	2.176	3.007	1.978	2.34	2.758	3.29	N/A	N/A	N/A	-1.114	1.325	N/A	N/A
IFNGR1	-1.213	N/A	1.817	-0.095	-0.514	2.073	2.425	3.036	2.926	2.054	N/A	N/A	N/A	N/A	1.437	2.345	N/A
bezafibrate	-1.897	-2.907	-2.618	-1.543	N/A	-0.803	N/A	N/A	N/A	N/A	N/A	N/A	-2.54	N/A	3.58	4.004	N/A
NFE2L2	3.661	1.061	-0.888	-2.007	-0.239	-0.087	1.073	-1.682	-0.229	-2.177	0.218	N/A	-3.079	N/A	-0.728	1.839	-0.905
wortmannin	-1.452	-1.402	-0.371	N/A	-2.337	-2.376	N/A	-1.851	-1.753	-1.458	N/A	1.711	-0.629	2.693	-1.287	N/A	-0.546
progesterone	1.169	0.937	0.795	0.692	1.902	3.595	0.022	1.422	2.3	2.281	N/A	-0.801	-1.169	-0.971	-1.42	N/A	0.36
clofibrate	-0.519	-2.227	N/A	N/A	N/A	0.352	2.382	1.939	2.201	1.357	N/A	N/A	-2.434	N/A	2.089	3.351	-0.979
QKI	1.099	N/A	-1.18	0.734	1.826	2.155	3.11	-0.093	1.387	2.63	-2.596	0.101	N/A	1.377	-0.887	0.632	N/A
L2HGDH	N/A	N/A	N/A	N/A	-2.611	-3	-2.214	-1.808	-2.828	-3.162	N/A	N/A	N/A	N/A	-2.219	-1.964	N/A
TNIP1	N/A	N/A	N/A	-1.964	-1.706	-1.964	N/A	-2.401	-2.596	-2.039	N/A	-2.433	0.511	-2.219	-1.972	N/A	N/A
IL3	1.298	N/A	1.858	N/A	2.34	2.695	-0.484	1.037	2.688	2.686	N/A	1.419	0.991	N/A	2.286	N/A	N/A
sunitinib	-2.373	-2.008	-2.813	N/A	-1.911	-2.233	-0.478	-1.698	-1.331	-1.824	N/A	1.424	N/A	N/A	0.913	N/A	-0.762
N-CoR	-1.039	N/A	0.378	0.57	-2	0.102	-2.157	-1.912	-2.156	-1.633	N/A	N/A	0.353	N/A	-3.062	-2.415	-1.982
5-hydroxytryptamine	0	N/A	N/A	1.957	2.092	3.009	0.617	2.742	3.363	2.858	N/A	1.868	N/A	N/A	1.248	N/A	N/A
apigenin	-0.106	N/A	-1.969	-1.169	N/A	-2	-0.911	N/A	-1.661	-3.564	1.732	-3	N/A	-2.353	-0.723	N/A	0.555
dextran sulfate	N/A	0.306	1.154	2.191	2.749	1.893	N/A	1.454	2.349	2.9	N/A	1.949	-0.591	N/A	2.151	N/A	N/A
metformin	-0.13	-1.039	N/A	-2.486	-2.659	-1.653	0.9	-2.975	-1.957	-1.676	-1.099	N/A	0.259	-0.356	-0.953	N/A	-1.532
CD36	N/A	N/A	0.102	-0.419	2.173	2.964	N/A	2.038	2.375	2.362	N/A	1.94	-1.706	N/A	1.571	2	N/A
medroxyprogesterone acetate	1.893	1.492	1.444	N/A	3.418	1.48	N/A	1.455	1.961	-0.544	N/A	-2.323	-0.221	-1.961	N/A	1.406	N/A
tyrphostin AG 1478	0.226	-2.115	-2.176	N/A	-2.396	-3.12	N/A	-2.241	-2.419	-2.694	N/A	N/A	N/A	N/A	-2.188	N/A	N/A
Abcb4	-2.426	-1.491	-1.095	N/A	-2.429	-2.015	-1	-2.639	-2.219	-2.229	N/A	N/A	N/A	N/A	-1.985	N/A	N/A
TWIST1	2.071	0.522	2.334	1.912	4.328	0.92	N/A	2.146	0.216	1.214	N/A	-1.715	N/A	-1.098	1.044	N/A	N/A
TERT	-0.99	2.127	1.026	0.447	1.414	1.586	N/A	3.561	2.46	2.517	N/A	N/A	N/A	1.964	1.408	N/A	N/A
estrogen receptor	-1.114	-0.146	N/A	N/A	-2.448	-2.408	N/A	-2.266	-1.948	-1.753	N/A	2.058	N/A	1.804	-1.732	N/A	1.823
NPM1	N/A	2.254	2.254	N/A	2.668	2.168	N/A	N/A	1.941	2.331	N/A	N/A	-2.37	-1.155	1.222	N/A	1.134
TET3	N/A	N/A	N/A	-2.094	-1.726	-2.37	-1.64	-3.17	-2.714	-3.464	2.148	N/A	0.105	N/A	N/A	N/A	N/A
LTBR	-1.633	N/A	1.432	N/A	2.345	1.237	1.067	2.4	2.213	1.462	N/A	2.058	N/A	1.353	2.219	N/A	N/A
LATS	N/A	N/A	-2	N/A	-2.63	-3.138	-0.896	-2.433	-2.433	-2.433	N/A	1.539	-0.707	1.177	N/A	N/A	N/A
FASN	-0.767	-2.547	-1.97	-1.947	0.57	-2.735	0.16	N/A	N/A	N/A	N/A	N/A	-2.562	N/A	3.411	2.204	0.505
COL18A1	-0.43	N/A	N/A	N/A	-2.335	-2.557	-0.956	-2.985	-2.716	-2.894	N/A	N/A	N/A	N/A	-2.36	-2.138	N/A
tripterine	1.615	1.432	-0.096	-2.418	-2.201	-1.895	N/A	-2.2	-2.599	-2.132	N/A	N/A	N/A	N/A	-2.781	N/A	N/A
metribolone	-1.28	-2.059	-3.967	-3.423	N/A	N/A	N/A	N/A	N/A	N/A	-2.896	N/A	N/A	N/A	0.887	4.846	N/A
MAVS	N/A	2.795	N/A	N/A	2.13	2.548	N/A	3.973	4.169	3.721	N/A	N/A	N/A	N/A	N/A	N/A	N/A
OLR1	N/A	N/A	N/A	N/A	2.16	3.558	2.207	2.594	3.271	3.558	N/A	N/A	N/A	N/A	1.969	N/A	N/A
IL11	2.137	N/A	1.976	N/A	2.791	2.689	N/A	1.297	1.604	2.807	N/A	1.428	1.299	0.141	1.146	N/A	N/A
FN1	1.19	1.214	N/A	N/A	2.382	3.29	N/A	3.484	2.243	3.649	N/A	N/A	N/A	0.687	1.159	N/A	N/A
HTT	1.511	1.508	1.454	0.652	3.424	1.372	-0.343	1.941	N/A	1.161	N/A	-0.772	1.259	-1.409	1.586	-0.272	0.581
STAT4	0.744	0.194	1.906	N/A	2.785	4.091	N/A	3.431	3.022	3.067	N/A	N/A	N/A	N/A	0	N/A	N/A
CpG ODN 2006	0.939	N/A	N/A	N/A	2.107	3.808	N/A	3.943	2.907	3.539	1.98	N/A	N/A	N/A	-0.015	N/A	N/A
lipoteichoic acid	N/A	N/A	N/A	2.012	2.215	3.403	1.03	3.273	1.999	3.137	N/A	2.154	N/A	N/A	N/A	N/A	N/A
FGF21	-1.082	-2.571	-0.761	-2.163	-2.56	-2.595	N/A	N/A	-1.118	N/A	N/A	N/A	-2.098	N/A	2.128	2.122	N/A
PSEN1	0.341	-2.076	-2.077	1.572	-1.595	0.072	-2.19	-2.079	-2.034	-1.031	N/A	N/A	0.552	0.125	-1.617	-1.824	N/A
SB-431542	-1.436	-1.962	-2.115	N/A	-3.283	-3.214	N/A	N/A	N/A	-2.557	N/A	N/A	N/A	0.332	-1.89	N/A	-2.393
PRKD1	N/A	N/A	1.154	-0.121	1.119	3.254	-0.954	1.695	N/A	3.412	1.477	0.618	2.942	-0.695	1.693	N/A	N/A
TGFBR2	-0.335	N/A	1.018	1.211	-0.895	-0.608	-1.777	-1.676	-2.928	-1.951	N/A	-2.44	N/A	-2.149	0	-2.14	N/A
IL15	1.547	-0.012	2.304	N/A	1.071	2.333	0.933	2.776	0.097	2.583	N/A	N/A	N/A	0.842	2.652	1.96	N/A
HGF	3.355	2.3	1.367	N/A	1.934	1.603	N/A	2.668	1.353	2.01	N/A	N/A	1.751	-0.544	-0.205	N/A	N/A
CSF1R	N/A	N/A	1.969	N/A	2.138	2.729	2	2.138	2.538	2.384	N/A	N/A	-0.728	-0.447	0	2	N/A
ARL6IP1	2.345	N/A	N/A	N/A	N/A	-2.345	N/A	-2.121	-2.646	-1.929	N/A	-1.342	-2.433	-2.236	-1.633	N/A	N/A
CD28	-0.05	N/A	N/A	0.133	2.493	1.85	1.357	2.139	2.266	3.066	N/A	2.902	N/A	N/A	-0.337	2.437	N/A
GFI1	N/A	-1.914	-3.162	N/A	N/A	-2.887	N/A	-3.199	-3.113	-2.562	N/A	N/A	N/A	-2.183	N/A	N/A	N/A
ZFTA-RELA	N/A	N/A	1.897	N/A	2.121	3.207	N/A	3.606	2.828	3.464	N/A	N/A	N/A	N/A	1.89	N/A	N/A
tazemetostat	1.345	-1.678	N/A	1.882	2.121	N/A	N/A	N/A	3.464	N/A	N/A	N/A	-3.504	-2.554	2.464	N/A	N/A
ZHX2	2.283	2.36	2.889	2.011	N/A	3.553	N/A	N/A	N/A	N/A	N/A	N/A	N/A	N/A	-2.2	-3.7	N/A
KLF4	2.291	-0.195	N/A	1.93	1.811	1.331	N/A	N/A	0.131	1.815	-0.096	1.049	-2.859	1.463	N/A	2.399	-1.621
Collagen type I (complex)	0.357	2	1.982	0.359	1.854	3.251	1.217	2.588	1.8	2.183	N/A	N/A	-0.104	N/A	1.289	N/A	N/A
EIF6	1.671	1.604	1.5	2.714	3.317	3	N/A	N/A	2.449	N/A	N/A	N/A	-1.265	N/A	N/A	-1.414	N/A
pristane	N/A	N/A	2.219	N/A	2.219	2.274	N/A	2.935	2.608	2.471	N/A	1.982	N/A	2.213	N/A	N/A	N/A
CCL5	-0.637	N/A	1.222	0.511	2.36	3.67	N/A	3.374	2.37	3.096	N/A	N/A	N/A	N/A	1.666	N/A	0
trovafloxacin	N/A	N/A	1.414	N/A	2.449	2.53	N/A	2.449	2.828	2.345	2	N/A	0.707	N/A	2.138	N/A	N/A
GRIN3A	-2.236	N/A	N/A	-2.449	N/A	N/A	N/A	N/A	N/A	0.302	1.342	3.207	3.162	3.051	N/A	3.108	N/A
lisinopril	1	N/A	N/A	1.857	-0.294	-0.447	2.828	1.667	1.406	-0.522	N/A	1.567	N/A	3.606	-1.982	-1.633	N/A
AS1842856	N/A	N/A	-1.633	N/A	-2.213	-2.942	N/A	-2.393	-2.621	-2.804	N/A	N/A	N/A	-1.98	-2.219	N/A	N/A
BAX	N/A	1.478	2	N/A	N/A	2.36	1.982	2.758	1.97	2.008	N/A	N/A	2.213	1.982	N/A	N/A	N/A
ADAM17	0.311	1.571	1.886	1.492	2.353	2.705	N/A	N/A	2.157	3.068	N/A	N/A	N/A	1.913	1.291	N/A	N/A
PKC	N/A	-0.218	-2.138	0.444	2.299	1.856	-0.563	-0.044	0.468	2.872	N/A	0.171	-2.23	-2.181	0.655	1.005	-1.514
ZC3H12A	-1.443	N/A	-1.421	N/A	-1.494	-2.758	-2.425	-1.664	-1.226	-2.611	N/A	-0.667	N/A	-2.171	0.753	N/A	N/A
mir-135 (includes others)	-1.987	N/A	-1.633	-2	N/A	-2.177	0.749	-2.414	-2.2	-2.414	N/A	N/A	N/A	-1.046	-2	N/A	N/A
ALDH1A2	-2.433	-2	-2.813	N/A	-1.842	-1.89	N/A	-1	-2	-1.342	N/A	0	-0.447	0.816	-2	N/A	N/A
FGFR1	3.219	0.413	N/A	N/A	1.408	3.048	N/A	1.937	2.97	2.791	N/A	N/A	-0.161	N/A	1.543	N/A	1.091
adavosertib	N/A	2.232	N/A	N/A	N/A	4.198	N/A	4.224	4.095	3.831	N/A	N/A	N/A	N/A	N/A	N/A	N/A
DRD2	-0.507	N/A	2.331	0.493	2.538	1.508	N/A	1.715	3.162	2.887	N/A	N/A	N/A	1.108	2.288	N/A	N/A
CREB1	N/A	N/A	N/A	-0.01	1.803	1.685	3.053	1.207	2.21	3.273	N/A	0.948	0.714	-0.804	2.707	0.1	N/A
TAC1	N/A	N/A	N/A	1.782	2.155	3.326	1.091	2.362	2.372	3.59	N/A	1.154	N/A	-0.67	N/A	N/A	N/A
SMAD4	-0.331	N/A	N/A	-2.149	0.696	2.52	N/A	-0.947	1.045	1.112	0.359	-1.025	-2.303	-1.413	2.422	N/A	-2.179
FFAR3	N/A	N/A	N/A	N/A	1.648	2.034	2.236	3.13	2.728	2.164	N/A	N/A	N/A	2.433	2.121	N/A	N/A
HBA2	-4.243	-2.449	-3.317	-1.89	N/A	-2.646	N/A	N/A	N/A	N/A	N/A	N/A	N/A	N/A	N/A	3.873	N/A
calcimycin	N/A	N/A	1.941	N/A	2.447	2.822	1.61	1.044	2.581	3.42	N/A	N/A	N/A	-0.179	2.298	N/A	N/A
TBX3	1.091	1.664	N/A	-0.014	2.857	N/A	N/A	3.13	N/A	N/A	N/A	-3.5	3.543	-2.496	N/A	N/A	N/A
sphingosine-1-phosphate	N/A	1.482	2.397	0.739	2.482	2.091	-2.162	-0.106	1.156	2.355	N/A	N/A	N/A	N/A	1.564	1.759	N/A
ELK1	N/A	2.172	1.934	N/A	1.961	2.598	2.449	N/A	1.72	2.646	N/A	N/A	N/A	-0.635	2.144	N/A	N/A
DNMT3B	0.472	N/A	1.155	-2.449	N/A	N/A	-3.357	N/A	N/A	0	3.207	-1.348	1.732	-2.09	-0.102	2.333	N/A
allopurinol	1.072	-0.161	2.716	N/A	1.604	2.324	0.816	3.587	1.155	1.648	N/A	N/A	-0.853	N/A	2.309	N/A	N/A
GW9662	-2.11	N/A	N/A	2.611	0.83	1.309	-1.98	-0.941	-1.145	0.999	N/A	N/A	1.715	N/A	-2.254	-2.345	N/A
DYRK1B	3.662	1.086	2.175	3.053	N/A	2.789	N/A	N/A	N/A	N/A	N/A	N/A	N/A	N/A	-1.83	-3.642	N/A
ATF4	3.244	1.131	0.502	N/A	N/A	2.892	N/A	N/A	N/A	3.228	N/A	N/A	-3.187	N/A	1.282	2.75	N/A
SMAD7	-0.608	N/A	-0.07	N/A	-2.577	-2.793	0.324	1.208	-2.431	-2.411	N/A	N/A	-0.407	2.569	-1.792	-0.453	0.557
nitric oxide	2.821	1.091	0.416	0.672	1.575	2.009	1.923	2.29	1.09	1.696	N/A	N/A	-1.95	N/A	0.651	N/A	N/A
HNF4A	-1.967	0.519	-0.136	-2.001	N/A	N/A	2.688	N/A	2.252	N/A	N/A	N/A	-4.635	N/A	1.085	2.895	N/A
hydroxypropyl-beta-cyclodextrin	0.462	N/A	-0.728	0	-1.287	-2.055	-0.353	-1.359	-2.142	-2.507	N/A	-3.742	N/A	-2.143	-0.607	-0.222	0.563
NFATC1	N/A	2.63	1.744	N/A	2.039	2.104	0.625	1.907	1	2.536	N/A	1.706	N/A	1.406	-0.447	N/A	N/A
S100A4	-0.104	-0.314	1.793	1.946	2.184	1.813	N/A	2.211	2.209	1.813	N/A	0.168	N/A	0.963	2.596	N/A	N/A
caffeic acid phenethyl ester	-2.109	-1.403	-2.971	N/A	-2.74	-2.479	N/A	-2.092	-1.253	-2.672	N/A	N/A	N/A	N/A	-0.383	N/A	N/A
HAX1	3.748	3.162	3.317	N/A	N/A	2.449	N/A	N/A	N/A	N/A	N/A	N/A	N/A	N/A	-2.236	-3.162	N/A
diethylnitrosamine	2.034	1.237	0.603	N/A	1.937	1.718	N/A	2.985	0.391	1.807	N/A	N/A	2.713	0.355	0.308	-1.98	N/A
ADRB	-1.592	N/A	0.809	-0.756	N/A	-0.924	-2.121	-2.309	-2.63	-1.466	-2.53	N/A	N/A	N/A	-0.273	-2.357	-0.283
halofuginone	-1.091	-1.067	N/A	N/A	-2.505	-2.235	-1.808	-1.749	-2.274	-2.858	N/A	N/A	N/A	N/A	-2.437	N/A	N/A
AR	1.92	2.474	0.736	-0.756	1.985	2.058	0.274	0.125	1.322	0.71	0.843	-0.802	0.541	1.353	-2.109	N/A	N/A
NCOA2	-0.517	N/A	-0.35	-2.359	0.187	-2.279	0.216	1.855	0.444	-1.753	N/A	0.336	-2.612	-1.499	1.418	1.841	-0.333
CAMP	N/A	2.401	N/A	2.414	2.282	0.286	N/A	1.651	0.715	1.068	N/A	1.763	N/A	1.756	-2.111	1.51	N/A
IKZF1	N/A	-1.39	-1.583	N/A	-3.051	-1.876	-0.612	-3.172	-1.929	-1.068	N/A	0.154	1.321	N/A	-1.79	N/A	N/A
phenacetin	1.265	N/A	2.433	N/A	1.709	2.646	N/A	3.148	1.982	2.433	N/A	N/A	-1.134	N/A	1.195	N/A	N/A
molybdenum disulfide	-3.087	-1.279	-0.832	N/A	-2.668	-0.408	0.378	2	0	0.655	2.236	2.138	N/A	2	-0.243	N/A	N/A
N-[N-(3,5-difluorophenacetyl-L-Ala)]-S-phenylglycine t-butyl ester	N/A	N/A	-2.735	N/A	-1.46	-2.251	N/A	-1.63	N/A	-2.429	N/A	0.872	-2.064	-0.295	-2.675	N/A	-1.504
ROCK1	2.111	2.619	2.205	N/A	3.148	2.63	N/A	N/A	N/A	2.433	N/A	0.849	N/A	N/A	1.913	N/A	N/A
GPBAR1	N/A	0.113	-1.673	-2.177	-2.177	-3.078	N/A	-2	-2.177	-3.065	N/A	N/A	-1.432	N/A	N/A	N/A	N/A
crocidolite asbestos	N/A	1.981	1.997	N/A	1.977	2.426	N/A	1.994	1.513	2.426	N/A	N/A	N/A	0.937	2.638	N/A	N/A
26S proteasome	0.659	N/A	0.081	N/A	-1.793	-2.616	-2.401	-0.531	-2.318	-2.12	-1.195	N/A	1.037	N/A	N/A	-2.096	1.039
quercetin	0.098	-1.035	-2.274	N/A	-2.145	-2.002	0.934	-0.086	-1.187	-1.79	N/A	N/A	-2.732	-2.314	1.109	N/A	-0.148
TREM2	-0.194	N/A	N/A	-1.887	0.728	1.35	2.621	2.867	2.537	0.785	N/A	-0.235	N/A	1.929	1.414	1.254	N/A
CX3CL1	N/A	N/A	1.415	-0.64	1.485	0.858	0.855	1.935	1.605	0.775	N/A	0.563	1.508	1.238	1.239	1.415	2.236
S100A8	N/A	2.137	1.437	0.649	0.992	1.667	-0.653	2.532	2.559	1.509	-0.522	1.138	-0.258	0.577	0	-1.127	N/A
PAX3-FOXO1	-0.717	-2.052	-3.011	-1.922	N/A	N/A	-2.271	0.607	N/A	N/A	2.359	-0.12	0.258	-1.869	N/A	2.548	N/A
ADAM12	-1.961	-1.03	-2.474	N/A	-2.327	-2.758	N/A	-2.953	-1.309	-1.96	N/A	N/A	N/A	-0.142	0.263	N/A	-0.555
GLIS3	2.967	1.633	2	N/A	2.708	2.064	N/A	-0.176	N/A	2.343	N/A	N/A	-1.718	-2.121	N/A	N/A	N/A
MAP3K8	1.344	N/A	N/A	1.947	2.416	2.788	N/A	1.437	2.358	3.088	N/A	-0.312	N/A	-0.986	1.026	N/A	N/A
NFIC	1.5	N/A	N/A	N/A	2.84	1.698	N/A	3.162	2.53	1.254	N/A	N/A	0.302	N/A	2.18	2.236	N/A
NPR1	-1.96	0.14	N/A	-2.204	-2.397	-2.602	N/A	-2.2	-2.183	-1.404	N/A	-0.381	-0.498	-0.019	N/A	1.709	N/A
CD38	1.504	1.075	0.343	-0.397	1.367	1.135	N/A	2.008	2.681	2.265	N/A	1.562	2.17	N/A	0.477	0.709	N/A
RRAS2	N/A	N/A	2.449	N/A	3.317	2.714	N/A	3.153	2.53	1.069	N/A	-0.302	N/A	-2.138	N/A	N/A	N/A
Sb202190	N/A	-0.443	-1.857	N/A	-2.167	-3.183	0	-1.818	-2.449	-3.288	N/A	-1.279	N/A	0.028	-1.149	N/A	N/A
MYOCD	0.88	N/A	N/A	3.494	-1.628	-1.2	3.23	N/A	N/A	N/A	-3.227	-0.3	-0.731	0.709	-2.261	N/A	N/A
NTRK1	0.543	2.295	2.989	N/A	-0.378	-0.943	2.121	N/A	N/A	0.471	N/A	1.414	-0.768	1.3	-0.036	1.867	-2.53
ESR1	2.477	-0.715	0.048	N/A	N/A	-0.148	N/A	1.745	N/A	-1.414	-1.886	-1.518	0.137	N/A	-1.849	-3.234	2.484
FLT3LG	N/A	N/A	1.969	N/A	2.425	1.622	N/A	2.764	2.415	1.578	N/A	1.824	0.853	N/A	N/A	2.194	N/A
TFEB	1.531	1.996	1.588	N/A	-0.781	2.589	0.522	3.517	0.486	2.919	N/A	N/A	N/A	N/A	N/A	1.714	N/A
CAB39L	-2.84	-2.273	-2.236	-2.828	N/A	-3.464	N/A	N/A	N/A	N/A	N/A	N/A	N/A	N/A	N/A	4	N/A
elovanoid N34	N/A	-2	N/A	-1.342	-1.633	-2.236	N/A	-2	-2.121	-1.89	N/A	-1	N/A	-2	-1.414	N/A	N/A
elovanoid N32	N/A	-2	N/A	-1.342	-1.633	-2.236	N/A	-2	-2.121	-1.89	N/A	-1	N/A	-2	-1.414	N/A	N/A
PERM1	-2.55	-2.63	-2.598	-2	N/A	-2.236	N/A	N/A	N/A	N/A	N/A	N/A	N/A	N/A	1.912	3.69	N/A
CFI-402257	N/A	N/A	N/A	1.98	2.975	3.13	N/A	2.619	2.751	2.178	N/A	-0.277	N/A	N/A	1.698	N/A	N/A
CEBPB	0.078	0.122	-0.214	0.463	2.615	2.603	N/A	3.406	2.329	2.963	N/A	N/A	0.436	N/A	1.19	0.896	0.272
zymosan	N/A	N/A	2.564	N/A	2.273	3.147	N/A	2.189	2.91	3.657	N/A	N/A	0.255	N/A	0.591	N/A	N/A
miR-125b-5p (and other miRNAs w/seed CCCUGAG)	-0.824	N/A	-1.994	N/A	N/A	-2.66	-1.394	-2.779	-2.96	-2.362	-0.16	N/A	N/A	N/A	N/A	N/A	2.425
DDIT3	-1.924	-0.368	N/A	N/A	0.711	1.229	N/A	2.18	2.63	2.359	1.886	1.852	N/A	N/A	-0.229	2.178	N/A
(S,R)-3-(4-hydroxyphenyl)-4,5-dihydro-5-isoxazole acetic acid, methyl ester	N/A	N/A	N/A	N/A	-2.236	-3	N/A	-2.449	-2.449	-3.162	N/A	-2.236	N/A	-2	N/A	N/A	N/A
cephaloridine	0.084	N/A	N/A	0.788	N/A	N/A	2.121	2.804	2.138	2.813	0.277	N/A	N/A	2.433	0.198	2.236	1.633
24-hydroxycholesterol	N/A	N/A	-2.309	-2.13	-2.087	-1.611	-0.235	-1.051	-1.969	-2.314	N/A	-1.007	N/A	-2	-0.8	N/A	N/A
AHR	-0.322	0.189	-0.69	-0.644	-1.258	1.676	0.352	3.055	3.309	1.023	N/A	0.907	0.943	1.237	-0.272	N/A	1.628
BAPTA-AM	N/A	-2	N/A	-1.342	-2.355	-2.6	0.152	N/A	-2.339	-2.737	N/A	-1.043	N/A	0.333	-2.596	N/A	N/A
STAR	-0.832	N/A	-2.646	1.134	0	-1.633	-1.414	-1.89	-1.89	-2	-0.577	N/A	N/A	N/A	-1.414	0.333	-1.732
ginsenoside Rb1	N/A	N/A	N/A	-1.4	-2.401	-1.976	N/A	-1.091	-2.599	-2.402	N/A	-1.177	-2.216	-0.218	-1.969	N/A	N/A
insulin	1.901	1.96	-0.931	-1.905	2.199	-1.255	1.313	-0.808	N/A	0.764	N/A	N/A	1.387	N/A	-0.509	1.727	-0.782
Il22/Il22b	N/A	-1.981	0.197	2.317	2.42	1.733	N/A	1.025	1.525	1.587	N/A	2.727	N/A	1.918	N/A	N/A	N/A
TREM1	N/A	N/A	1.763	1.298	1.687	2.754	N/A	1.527	N/A	3.564	1.414	N/A	N/A	N/A	2.514	0.892	N/A
PPARGC1B	-1.737	-2.407	-2.314	-2.953	N/A	-0.816	N/A	N/A	N/A	N/A	N/A	N/A	-0.563	N/A	2.793	3.8	N/A
IFN gamma	N/A	N/A	0.843	N/A	1.408	3.409	N/A	3.235	2.594	3.527	N/A	0.943	1.41	N/A	N/A	N/A	N/A
BTK	N/A	N/A	N/A	N/A	0.87	3.08	1.964	2.353	2.495	2.997	N/A	N/A	N/A	2.405	N/A	1.195	N/A
JAK2	0.478	0.842	1.079	N/A	1.969	1.85	N/A	2.762	1.777	2.431	N/A	1.969	N/A	0.223	1.97	N/A	N/A
DIO3	2.534	N/A	N/A	N/A	-1.604	-2.376	N/A	-2.324	-3.004	-1.838	N/A	-0.673	0.854	N/A	N/A	-2.132	N/A
NRIP1	1.247	2.414	2.236	2.155	N/A	2.556	N/A	N/A	N/A	N/A	N/A	N/A	N/A	N/A	-3.498	-3.208	N/A
CLPB	3.742	2.646	3.162	N/A	N/A	2.449	N/A	N/A	N/A	N/A	N/A	N/A	N/A	N/A	-2.449	-2.828	N/A
forskolin	0.373	-0.201	-0.888	N/A	1.261	2.972	1.266	1.898	N/A	1.28	N/A	N/A	-2.987	-1.549	0.201	1.345	-1.025
butyric acid	-1.512	N/A	-1.47	-1.306	-1.133	-1.737	1.36	-1.338	0.95	-1.858	N/A	N/A	-2.802	N/A	0.564	N/A	-1.213
GFER	-2.646	-2	-1.408	-2.236	N/A	-2.714	N/A	N/A	N/A	N/A	N/A	N/A	N/A	N/A	2.985	3.247	N/A
GDF2	N/A	1.511	2.158	1.178	2.398	1.706	N/A	1.167	N/A	N/A	-0.707	-2.341	N/A	-1.252	2.272	N/A	0.533
ELAVL1	1.616	2.137	1.414	N/A	-1.242	0.073	-0.591	0.869	0.032	-0.082	N/A	1.72	4.111	1.769	-1.543	N/A	N/A
PARP1	0.689	N/A	N/A	N/A	2.577	2.772	-0.861	1.975	2.532	3.681	N/A	N/A	N/A	N/A	2.093	N/A	N/A
NFYC	-2.72	N/A	N/A	-2.714	N/A	N/A	-3.162	N/A	N/A	N/A	2.236	-2	1.172	-3.162	N/A	N/A	N/A
CREBBP	-0.022	N/A	1.121	0.404	1.803	2.341	1.029	0.649	1.974	1.999	N/A	-0.271	-2.555	-0.651	1.57	-0.758	N/A
2'3'-cyclic guanosine monophosphate-adenosine monophosphate	N/A	N/A	2.156	1.953	2.177	2.752	N/A	2.932	2.393	2.754	N/A	N/A	N/A	N/A	N/A	N/A	N/A
carrageenan	N/A	N/A	2.213	N/A	2.57	3.059	N/A	2.219	2.418	3.509	N/A	N/A	N/A	N/A	1.101	N/A	N/A
IFNA2	-1.775	N/A	0.19	N/A	1.4	2.628	N/A	4.603	3.681	2.809	N/A	N/A	N/A	N/A	N/A	N/A	N/A
cocaine	0.882	N/A	1.035	0.572	2.436	2.151	N/A	N/A	N/A	2.039	N/A	N/A	N/A	-2.105	2.614	1.304	-1.936
INPP5D	-0.15	N/A	N/A	N/A	-2.236	-1.578	N/A	-2.137	-2.646	-1.986	N/A	-1.97	N/A	-2.361	N/A	-2	N/A
HRAS	1.302	0.526	0.088	N/A	-0.906	1.967	1.48	1.847	2.476	1.521	N/A	0.548	2.274	1.236	0.833	N/A	0.049
SCARB1	N/A	N/A	-1.727	1.069	-0.777	-0.829	-1.414	-2.066	-2.535	-0.439	N/A	1.938	0.97	N/A	-1.266	-2	N/A
MAPKAPK2	N/A	N/A	2.559	1.664	1.624	2.615	N/A	2.208	2.029	2.798	N/A	N/A	N/A	N/A	1.528	N/A	N/A
emodin	N/A	-0.053	-1.886	-1.941	-2.166	-2.864	N/A	-1.395	-1.785	-2.527	N/A	-0.53	-1.71	N/A	-0.16	N/A	N/A
VDR	-0.784	3.669	0.582	N/A	N/A	1.632	N/A	2.266	0.23	2.466	N/A	N/A	1.999	N/A	-1.419	-1.967	N/A
YTHDF1	N/A	N/A	-1.462	N/A	-1.825	-1.781	N/A	-1.859	-0.94	-1.921	-0.37	N/A	-1.98	-2.2	0.681	1.993	N/A
N-acetylmuramyl-L-alanyl-D-isoglutamine	N/A	N/A	0.739	1.495	1.702	3.199	0	1.744	2.151	3.978	N/A	1.989	N/A	N/A	N/A	N/A	N/A
IL1R1	N/A	N/A	1.254	1.664	1.976	2.674	0	1.151	2.55	2.371	N/A	N/A	0.277	-0.665	2.4	N/A	N/A
UCP1	0.332	N/A	-1.435	N/A	-2.111	-1.932	-0.77	-2.39	-0.882	-1.014	N/A	N/A	-1.325	N/A	2.014	1.851	-0.87
alendronic acid	N/A	N/A	2.236	N/A	2.169	2.55	N/A	1.89	2.764	2.396	N/A	1.564	0.447	0.896	N/A	N/A	N/A
KDM3A	2.177	1.206	1.951	N/A	N/A	2.449	1	1.342	N/A	1.109	N/A	-1.799	N/A	-2.262	-0.218	1.342	N/A
GATA3	-1.278	N/A	N/A	N/A	-1.949	-1.934	-1.969	-2.359	-1.308	-2.472	N/A	-1.274	2.049	-0.256	N/A	N/A	N/A
carboplatin	0	-0.378	1.943	N/A	1.36	2.173	1.342	1.212	0.333	1.897	N/A	2	N/A	2.236	1.929	N/A	N/A
PF543	N/A	-0.378	N/A	N/A	-3.207	-3.873	N/A	-2.121	-1.89	-2.714	N/A	N/A	-0.707	0	N/A	-1.89	N/A
EGLN	-0.314	1.824	-0.171	1.215	N/A	-1.831	-2.138	N/A	-3.26	N/A	N/A	N/A	2.44	N/A	-1.51	-2.037	N/A
Orai1	N/A	2.63	3.053	N/A	2.216	3.248	N/A	2.964	N/A	2.622	N/A	N/A	N/A	N/A	N/A	N/A	N/A
KRAS	0.226	-0.446	0.631	N/A	-0.108	1.507	1.206	1.865	1.455	1.904	N/A	1.999	0.637	2.477	0.561	N/A	-1.699
BCL6	1.192	-1.26	-1.929	N/A	0.419	-2.838	N/A	-1.754	-1.394	-3.087	N/A	0.135	N/A	N/A	0.232	2.474	N/A
FOXC1	-2.53	N/A	N/A	2.2	N/A	1.539	0	3.628	3.499	0.502	N/A	0	N/A	0.471	2.333	N/A	N/A
SERPINE2	N/A	N/A	-1.455	-1.471	-1.72	-3.132	N/A	-2.433	-2.789	-3.7	N/A	N/A	N/A	N/A	N/A	N/A	N/A
NUP98-DDX10	N/A	N/A	N/A	N/A	-1.463	-2.345	-1.98	-2.63	-1.912	-1.912	N/A	N/A	N/A	N/A	-2.213	-2.219	N/A
L-triiodothyronine	-0.022	-1.411	-2.625	-2.344	N/A	-2.156	1.59	1.022	N/A	-0.748	N/A	-0.364	-1.036	N/A	0.574	2.764	N/A
ZIC2	N/A	1.78	1.98	2.538	N/A	2.646	N/A	2.213	N/A	N/A	-0.447	-1.414	-1.492	-2.138	N/A	N/A	N/A
estrogen	N/A	2.516	0.965	0.62	1.853	1.023	0.987	2.014	1.965	1.322	N/A	0.413	-1.693	-1.003	-0.27	N/A	N/A
cyclic AMP	N/A	N/A	1.103	-0.274	2.941	1.709	1.479	0.527	N/A	1.861	N/A	N/A	-1.949	-1.852	0.507	N/A	-2.416
ACOX1	0.529	0.905	0.399	1.36	N/A	-1.648	-0.788	-2.688	-1.212	N/A	N/A	N/A	-2.453	N/A	-2.61	-1.369	0.651
RBX1	N/A	-2.343	0.905	N/A	2	2.538	N/A	2.891	2.449	2.538	N/A	0.943	N/A	N/A	N/A	N/A	N/A
RORC	-0.41	2.55	1.633	2.2	N/A	1.751	-2.2	N/A	N/A	2.408	N/A	1.274	N/A	N/A	-0.059	-2.121	N/A
TGF beta	0.601	N/A	N/A	-1.125	2.117	2.187	-1.255	1.383	-0.344	1.058	N/A	-1.274	1.299	-1.02	2.212	N/A	0.708
paricalcitol	N/A	N/A	-2.782	N/A	-2.764	-2.027	N/A	N/A	-2.395	-2.214	N/A	-1.607	-2.191	N/A	-0.58	N/A	N/A
F2RL1	N/A	N/A	N/A	1.253	1.768	3.261	N/A	1.236	2.215	2.956	N/A	0.857	N/A	-0.847	1.964	-0.169	N/A
FOXA2	0.516	N/A	-3	-1.237	-2.091	-1.211	N/A	0.053	N/A	-0.504	N/A	1.339	-1.693	1.392	1.249	N/A	-2.236
Pam3-Cys	N/A	N/A	1.044	N/A	2.032	2.814	N/A	1.899	2.153	2.957	N/A	2.149	N/A	1.467	N/A	N/A	N/A
activin (family)	2.053	1.886	N/A	1.828	2.009	1.035	1.086	N/A	N/A	N/A	-2.137	-0.041	-1.596	-0.778	0.724	N/A	-1.342
ASPSCR1-TFE3	2.198	N/A	2.137	N/A	N/A	1.706	2.433	2.897	2.138	N/A	N/A	N/A	N/A	N/A	N/A	2.985	N/A
CARD9	N/A	N/A	1	1.15	1.868	2.69	N/A	2.714	2.994	2.697	N/A	1.372	N/A	N/A	N/A	N/A	N/A
NR0B2	N/A	-0.853	-0.161	-0.013	-0.202	-2.518	-1.238	-3.026	-1.865	-1.347	N/A	-2.39	1.652	N/A	1.217	N/A	N/A
AKTIP	-1.664	N/A	N/A	1.309	-3.138	-2.804	1.98	N/A	N/A	-1.633	N/A	0.128	0.106	1.698	-2	N/A	N/A
methamphetamine	1.208	2.503	2.97	0.174	N/A	2.782	N/A	-0.162	2.63	2.969	N/A	N/A	N/A	N/A	-1.049	N/A	N/A
SNAI2	-0.335	N/A	2.2	-0.444	2.193	2.458	-0.784	1.751	N/A	2.061	N/A	-1.132	N/A	-1.311	1.772	N/A	N/A
miR-155-5p (miRNAs w/seed UAAUGCU)	-2.013	-0.924	-1.338	N/A	N/A	-2.913	N/A	-2.642	-1.791	-2.833	N/A	N/A	N/A	N/A	1.97	N/A	N/A
PKD1	-2.377	-0.55	N/A	N/A	-2.386	N/A	2	-2.728	N/A	N/A	N/A	0.169	-2.737	1.265	N/A	2.21	N/A
IL12A	N/A	N/A	1.997	N/A	1.987	2.805	N/A	2.423	2.423	2.803	N/A	N/A	N/A	N/A	1.981	N/A	N/A
HNRNPU	N/A	N/A	-0.777	N/A	-1.39	0.143	-2.121	-2.261	-1.39	0.562	N/A	2.395	-0.552	N/A	-1.901	-2.646	-0.277
TEAD4	0.824	0.447	2.53	1.987	2.759	1.89	-0.098	N/A	N/A	N/A	N/A	-1.71	N/A	-0.881	-1.676	-1.609	N/A
ITGB1	0.551	-2.68	N/A	N/A	0.16	1.34	N/A	3.315	3.017	2.344	N/A	0.159	N/A	-0.403	-0.487	N/A	-1.951
LEPR	1.471	N/A	0.308	-0.923	0.41	0.923	0.215	-0.724	0.209	0.656	N/A	2.396	-0.677	2.18	1.982	1.668	1.664
irbesartan	-0.365	N/A	-1.953	N/A	-2.03	-2.593	N/A	-1.568	-1.818	-2.614	N/A	-1.067	-0.651	N/A	-1.746	N/A	N/A
POU4F2	1.291	N/A	N/A	1.007	0.707	1.134	2.111	N/A	2.111	1.508	-1.342	1.387	-1.49	2.183	N/A	N/A	0.128
MKNK1	2.646	1.897	0.905	1.89	N/A	N/A	N/A	N/A	N/A	N/A	N/A	-1.912	-3.357	-3.051	-0.737	N/A	N/A
NS-398	N/A	N/A	-0.64	-2.2	-2.315	-1.364	N/A	-1.289	-2.942	-1.918	N/A	N/A	N/A	-1.969	-1.755	N/A	N/A
CDK5	N/A	0.225	-0.647	0.647	-1.912	N/A	N/A	-1.265	-2.4	-1.941	N/A	N/A	-2.739	-0.478	-1.937	-2.183	N/A
PML-RARA	N/A	N/A	N/A	N/A	-2.2	-2.412	-2.2	-1.941	-2.412	-2.784	N/A	N/A	N/A	N/A	N/A	-2.414	N/A
mir-146 (includes others)	N/A	-2.176	-2.143	-2.977	-2.211	-1.176	N/A	N/A	-2.138	-1.592	N/A	N/A	N/A	-1.941	N/A	N/A	N/A
cytarabine	N/A	N/A	2.02	N/A	1.706	2.959	N/A	3.104	2.377	2.208	N/A	N/A	N/A	1.98	N/A	N/A	N/A
arsenic trioxide	-1.051	0.502	0.425	0.578	2.159	1.493	N/A	2.354	2.031	2.463	N/A	N/A	N/A	N/A	-0.32	1.174	-1.77
TP63	2.215	-0.041	-1.688	N/A	1.634	-0.029	N/A	1.107	2.248	2.018	N/A	0.835	1.606	1.85	1.031	N/A	N/A
HOXA10	-0.709	1.886	-0.538	N/A	-0.819	0.62	-1.426	-1.571	-2.143	-1.434	N/A	-0.687	1.709	N/A	-1.606	N/A	1.134
NAMPT	-3.509	N/A	-2.173	-2.049	N/A	-1.173	N/A	N/A	N/A	N/A	N/A	N/A	-1.643	N/A	1.964	2.506	-1.231
FcER1	N/A	N/A	2.412	N/A	2.614	2.874	N/A	1.68	1.408	3.03	N/A	N/A	N/A	2.219	N/A	N/A	N/A
VEGFB	-1.801	-2.609	N/A	-2.011	N/A	-1.805	1.095	N/A	N/A	N/A	1.004	N/A	-0.806	N/A	2.937	2.143	N/A
YY1	0.635	-0.876	N/A	N/A	2.581	2.193	1.383	1.187	0.609	1.95	N/A	-1.726	0.863	0.355	1.807	0.039	N/A
TSC1	-1.021	N/A	-2.331	N/A	N/A	-2.54	-0.896	-2.581	-1.554	-1.482	N/A	2.13	N/A	1.415	-0.247	N/A	N/A
SMAD1	N/A	N/A	2.429	0.651	1.767	2.971	N/A	N/A	2.621	2.425	N/A	N/A	1.609	N/A	1.699	N/A	N/A
2-deoxyglucose	-0.272	N/A	-1.38	N/A	-1.617	-0.798	-0.839	-2.359	-1.837	-1.809	N/A	N/A	-2.433	-1.068	-0.557	1.188	N/A
phorbol esters	-0.095	N/A	N/A	N/A	2.95	2.733	N/A	1.793	2.804	2.95	N/A	N/A	0.216	N/A	2.58	N/A	N/A
sodium chloride	N/A	N/A	1.202	N/A	2.403	1.964	0.916	2.759	2.919	1.467	N/A	N/A	N/A	0.552	1.935	N/A	N/A
nitroarginine	1.477	N/A	1.044	N/A	2	2.407	N/A	2.615	2.416	2.8	N/A	N/A	1.103	0.225	N/A	N/A	N/A
TNFRSF1B	N/A	N/A	1.411	2.36	1.605	1.789	0.883	0.967	2.041	1.058	N/A	N/A	0.699	1.855	1.411	N/A	N/A
THRA	0.241	N/A	N/A	2.344	N/A	2.638	2.512	1.393	1.329	0.876	-1.314	-0.176	-1.131	0.744	-0.726	0.647	N/A
tacrolimus	-1.591	N/A	-0.353	-1.123	-0.457	-1.295	-0.426	-0.456	1.342	-0.725	N/A	-0.38	-0.312	-2.229	0.847	2.523	-2
fingolimod	N/A	1.616	-1.757	N/A	-2.013	-3.316	N/A	N/A	-1.39	-3.773	N/A	N/A	N/A	0.251	-1.941	N/A	N/A
dexmedetomidine	-0.333	-1.504	-2.2	N/A	-3.13	-3.374	N/A	N/A	-0.928	-2.405	N/A	N/A	N/A	-2.169	N/A	N/A	N/A
torin1	1.241	1.323	2.719	2.885	N/A	1.923	N/A	N/A	N/A	N/A	N/A	N/A	N/A	N/A	-1.333	-4.6	N/A
EIF2AK2	-2.359	N/A	0.788	N/A	N/A	2.767	N/A	2.312	2.748	3.104	N/A	N/A	N/A	N/A	N/A	1.945	N/A
ShK-223	N/A	N/A	N/A	N/A	1.5	3.578	N/A	3.674	2.683	2.524	N/A	-2	N/A	N/A	N/A	N/A	N/A
mifepristone	0.158	0.934	-2.078	-0.387	-2.709	-1.373	N/A	-1.769	-1.096	-2.017	N/A	0.959	-0.496	0.514	-1.209	N/A	0.256
pentoxifylline	1.969	N/A	-1.026	N/A	-2.027	-2.438	N/A	-1.732	-1.777	-2.635	N/A	N/A	-1.097	N/A	-1.254	N/A	N/A
propofol	1.937	-0.053	N/A	-1.982	-1.982	-1.832	N/A	-0.692	-0.57	-2.254	N/A	-2.213	N/A	-2.425	N/A	N/A	N/A
IL22	N/A	N/A	2.365	1.94	1.545	0.847	0.314	0.869	2.061	1.422	N/A	2.319	N/A	2.247	N/A	N/A	N/A
ID2	N/A	N/A	1.429	N/A	1.479	2.322	1.982	1.673	1.688	2.123	N/A	-1.404	-1.828	N/A	N/A	N/A	N/A
IRGM	1.837	N/A	-1.982	N/A	N/A	-2.414	N/A	-3.939	-2.967	-2.779	N/A	N/A	N/A	N/A	N/A	N/A	N/A
B4GALNT1	N/A	N/A	-2.219	N/A	-2.2	-1.969	N/A	-2.433	-2.789	-2.399	N/A	N/A	N/A	N/A	-0.896	-1	N/A
PRMT1	-1.008	-0.789	-0.757	N/A	2.952	0.856	N/A	N/A	N/A	2.234	N/A	N/A	N/A	-2.069	2.941	2.293	N/A
thapsigargin	1.171	1.874	2.033	N/A	0.196	2.422	N/A	1.767	1.588	2.554	N/A	N/A	N/A	N/A	-0.307	1.966	N/A
MAPK	N/A	N/A	N/A	1.998	2.4	1.54	1.964	1.219	2.176	1.864	N/A	N/A	-0.811	-0.652	1.253	N/A	N/A
CIDEC	2.369	N/A	2.752	1.969	N/A	0.926	N/A	0.277	N/A	-0.372	N/A	N/A	2.129	N/A	-2.589	-2.48	N/A
PRDM16	N/A	-0.963	N/A	-1.154	0.57	0.711	N/A	-2.022	-2.183	-1.673	N/A	-2.449	-1.734	-1.026	N/A	0.372	1
NR1H4	0.347	N/A	-0.622	-2.945	-0.223	-1.431	-2.755	-1.141	-1.605	-1.991	-0.378	N/A	-0.804	N/A	0.31	-1.046	-0.256
CFB	-0.816	N/A	0.895	-0.277	2.433	1.404	-0.655	1.982	2.414	1.65	N/A	-0.928	0.245	-2	0.152	N/A	N/A
EPHX2	N/A	N/A	N/A	1.969	2.2	1.334	N/A	N/A	1.982	2.322	N/A	2.183	N/A	1.941	1.903	N/A	N/A
acetovanillone	N/A	N/A	N/A	N/A	-2.219	-2.789	-1.276	-1.941	-2.608	-2.377	N/A	N/A	N/A	1.982	-0.64	N/A	N/A
paraquat	-0.567	N/A	N/A	N/A	2.998	3.443	N/A	1.58	0.396	2.592	N/A	-1.108	-0.258	-0.209	-1.03	-1.624	N/A
VGLL3	N/A	N/A	2.2	N/A	2.395	1.914	N/A	2.797	1.067	1.982	N/A	N/A	1.969	N/A	1.474	N/A	N/A
MEX3A	1.732	2.449	2.828	N/A	2	1.633	N/A	N/A	N/A	N/A	N/A	N/A	2.828	N/A	-1.508	-0.816	N/A
mir-182	N/A	N/A	N/A	N/A	2.144	1.151	N/A	2.144	2.343	2.794	N/A	1.04	N/A	1.757	2.414	N/A	N/A
docosahexaenoic acid	-1.971	-0.447	-1.739	N/A	-1.831	-2.249	0.59	-0.19	-1.446	-2.072	N/A	0.783	-1.854	N/A	-0.608	N/A	N/A
NRAS	-1.444	N/A	-0.341	N/A	-2.81	-1.18	-1.455	-4.02	-1.657	-0.676	N/A	0	-0.478	-0.543	-1.167	N/A	N/A
ST8SIA1	N/A	N/A	-2.219	N/A	-2.2	-2.415	N/A	-2.433	-1.715	-2.784	N/A	N/A	N/A	N/A	-1.982	N/A	N/A
SERPINE1	-0.343	-0.376	2.538	1.796	1.599	1.219	N/A	1.667	1.555	2.222	N/A	N/A	N/A	-0.265	2.164	N/A	N/A
RXRG	-0.447	N/A	1.633	N/A	2.449	1	N/A	2	2.449	2	N/A	N/A	N/A	N/A	2.121	1.633	N/A
monocrotaline	2.429	0.184	N/A	1.344	N/A	2.748	N/A	2.219	1.979	2.921	N/A	0.403	-1.1	0.395	N/A	N/A	N/A
NLRP3	N/A	N/A	1.518	1.823	2.097	2.929	-1.342	1.073	0.986	2.23	N/A	0.196	N/A	-1.25	-0.241	N/A	N/A
NFKBIZ	N/A	N/A	N/A	N/A	1.931	2.358	N/A	1.559	2.173	2.568	N/A	2.538	N/A	2.556	N/A	N/A	N/A
GCN2iB	0.675	0.92	-0.47	0.817	N/A	-2.384	2.138	N/A	N/A	N/A	-1.569	1.066	N/A	1.667	0.353	3.624	N/A
desoxycorticosterone	N/A	N/A	N/A	N/A	2.401	2.928	N/A	2.178	2.178	2.766	N/A	N/A	1.939	0.505	0.784	N/A	N/A
MFGE8	N/A	1.342	2.63	N/A	1.51	1.463	N/A	2.219	2.425	2.425	N/A	N/A	N/A	N/A	1.664	N/A	N/A
elaidic acid	1.739	N/A	-2.688	-3.293	N/A	-1.066	N/A	0	N/A	N/A	N/A	N/A	-3.729	N/A	-0.5	2.646	N/A
ADRB2	N/A	-0.128	N/A	-1.876	N/A	1.837	N/A	1.982	N/A	1.381	N/A	2.219	N/A	2	1.21	1.958	1.067
CUL3	-0.607	-2.63	N/A	2.449	N/A	N/A	N/A	N/A	-2.449	N/A	-1.732	0.426	-2.03	1.32	N/A	-2	N/A
KLF3	-3.086	1.093	2.333	N/A	N/A	N/A	N/A	0.426	2.4	1.528	N/A	N/A	N/A	N/A	1.372	3.4	N/A
SAMMSON	2.72	2.236	2.646	2.646	3.162	N/A	N/A	N/A	N/A	N/A	N/A	N/A	N/A	N/A	N/A	-2.219	N/A
hydrocortisone	-2.329	-2.404	-1.29	-1.772	-0.486	-2.519	N/A	-1.365	N/A	-1.625	N/A	N/A	-0.826	N/A	-0.995	N/A	N/A
DMD	1.504	-0.816	-2	1.785	N/A	N/A	2.157	N/A	N/A	-2	-0.896	0.559	N/A	1.89	2	N/A	N/A
CISH	N/A	N/A	N/A	N/A	-1.192	-3.583	-2.121	-1.941	-1.229	-2.885	N/A	-0.378	N/A	-2.111	N/A	N/A	0.128
prexasertib	N/A	N/A	N/A	N/A	2.828	3.413	N/A	3	3	2.945	N/A	N/A	N/A	N/A	0.378	N/A	N/A
mir-181 (includes others)	-1.128	N/A	-2.433	N/A	N/A	-2.716	N/A	-2.784	-1.673	-2.946	N/A	N/A	N/A	N/A	-1.863	N/A	N/A
PRKCB	N/A	N/A	N/A	N/A	2.199	2.935	N/A	2.366	2.19	2.76	N/A	N/A	N/A	0.332	1.37	-1.387	N/A
SIRT6	-1.94	0.333	0.118	-2.906	-3.087	-1.645	N/A	0.038	-0.631	-1.638	N/A	0	-1.593	N/A	-1.022	0.57	N/A
lysophosphatidylinositol	N/A	N/A	1.89	1.134	2.828	1.633	N/A	1.633	3.162	2.828	N/A	N/A	N/A	N/A	0.378	N/A	N/A
SERPINA1	N/A	-1.982	N/A	-2.18	-1.342	-2.023	N/A	-2.219	-1.941	-2.375	N/A	-0.563	N/A	-0.849	N/A	N/A	N/A
HNF1A	-1.446	-1.929	-3.011	N/A	N/A	0.925	N/A	N/A	N/A	N/A	N/A	2.55	-5.556	N/A	N/A	N/A	N/A
ITGA11	1.342	0.655	N/A	N/A	1.912	2.985	N/A	1.982	2.219	2.63	N/A	N/A	N/A	N/A	1.664	N/A	N/A
uranyl nitrate	2.277	0.333	2.013	2.828	N/A	2.563	1.987	N/A	N/A	2	N/A	N/A	0.205	N/A	-0.087	N/A	-1.085
MALT1	N/A	N/A	N/A	N/A	2.219	2.18	N/A	1.982	1.982	2.912	N/A	2.173	N/A	1.929	N/A	N/A	N/A
tamoxifen	-1.638	0.348	1.333	N/A	0.43	0.845	1.854	-0.029	2.11	1.467	N/A	N/A	-1.261	N/A	0.977	3.08	N/A
ionomycin	N/A	2.407	2.512	N/A	N/A	2.492	N/A	1.983	N/A	2.52	N/A	2.035	N/A	0.314	N/A	N/A	-1.1
ERBB4	2.137	N/A	N/A	N/A	-2.364	-1.295	N/A	-2.2	-2.158	-2.143	N/A	0.73	N/A	0.343	N/A	-1.982	N/A
AKT inhibitor VIII	2.433	-0.896	N/A	N/A	N/A	1.408	N/A	N/A	2	2.236	N/A	2	N/A	2.2	1.276	0.896	N/A
phosphoenolpyruvate	N/A	N/A	-1.342	-1.103	-1.673	-2.886	N/A	-2.438	-2.4	-3.342	N/A	N/A	N/A	N/A	-0.156	N/A	N/A
ALB	-2.2	N/A	N/A	N/A	2.412	2.643	N/A	2.213	2.425	3.257	N/A	N/A	N/A	N/A	0.176	N/A	N/A
cyclosporin A	0.18	1.049	1.686	-1.237	-0.705	-0.838	2.191	0.243	-0.962	-1.405	N/A	-1.788	0.758	-0.92	0.838	0.507	N/A
cycloheximide	-0.232	N/A	-0.33	-0.91	-2.223	-1.282	-2.274	-1.347	-2.693	-0.104	N/A	N/A	-0.455	-0.339	-1.377	-0.408	-1.325
MTOR	-1.243	-1.598	1.061	N/A	N/A	1.638	N/A	N/A	2.237	2.355	N/A	N/A	0.797	N/A	1.713	2.641	N/A
tetrabromobisphenol A	1.414	2	N/A	N/A	3.051	2.496	N/A	N/A	N/A	2.646	N/A	N/A	N/A	N/A	1.667	2	N/A
Saa1/Saa2	N/A	N/A	N/A	1.067	1.698	2.178	N/A	2.621	2.621	2.057	N/A	1.432	N/A	1.387	-0.186	N/A	N/A
epigallocatechin-gallate	2.355	-0.809	-0.959	1.939	1.049	-2.045	N/A	-1.647	-0.835	-3.155	N/A	N/A	N/A	N/A	-0.436	N/A	N/A
CLEC4E	N/A	N/A	N/A	1.969	2.412	3.088	N/A	2	2.236	3.519	N/A	N/A	N/A	N/A	N/A	N/A	N/A
TGFB3	0.437	1.662	N/A	N/A	1.142	2.941	N/A	N/A	2.04	1.588	N/A	-1.752	N/A	-2.191	1.449	N/A	N/A
SP2509	1.357	-2.032	N/A	N/A	N/A	N/A	N/A	N/A	3.317	N/A	N/A	N/A	-3.912	-2.445	2.138	N/A	N/A
HSP90B1	3.162	1.982	1.982	N/A	N/A	2.147	N/A	2	N/A	1.926	N/A	N/A	N/A	N/A	-2	N/A	N/A
ATF2	0.063	N/A	N/A	N/A	2.781	3.248	N/A	N/A	N/A	3.248	N/A	1.461	-1.036	N/A	2.262	N/A	-1.06
OXT	-0.777	N/A	N/A	1.463	N/A	0.128	2.63	N/A	N/A	N/A	-2.219	2.449	0.426	1.907	-1.502	-1.633	N/A
NRG1	0.746	N/A	N/A	1.606	3.302	2.998	-0.51	1.361	N/A	2.102	0.019	-0.383	0.796	-1.298	N/A	N/A	N/A
TYROBP	N/A	N/A	N/A	N/A	2.218	2.768	N/A	2.425	2.623	3.102	N/A	N/A	N/A	N/A	N/A	1.98	N/A
PDGF (complex)	N/A	1.224	N/A	N/A	2.184	2.498	N/A	1.878	0.726	2.126	N/A	-0.053	N/A	-2.237	2.189	N/A	N/A
sulforafan	3.166	0.91	-0.343	N/A	-0.388	-0.764	N/A	-0.902	-0.217	-1.565	N/A	-2.737	-2.718	N/A	-1.398	N/A	N/A
MAPK1	0.028	N/A	N/A	N/A	1.137	2.405	1.417	-1.09	1.799	3.808	N/A	0.743	-0.714	-1.345	0.618	N/A	N/A
ERN1	1.513	2.739	2.538	N/A	1.944	1.991	N/A	N/A	N/A	1.799	N/A	-0.919	N/A	N/A	-1.563	N/A	0.094
FTO	-1.025	0.446	1.075	N/A	1.927	1.981	N/A	N/A	N/A	1.621	N/A	N/A	N/A	-2.425	-1.206	-3.389	N/A
PTPN11	N/A	N/A	N/A	0.227	-1.673	-2.134	-1.491	-3.015	-2.473	-1.12	N/A	0.795	-1.086	-0.391	-0.684	N/A	N/A
MFSD2A	N/A	N/A	-1.342	N/A	-2.714	-1.667	N/A	-1.842	-2.611	-2.449	N/A	N/A	-0.555	N/A	-1.893	N/A	N/A
Fibrinogen	N/A	N/A	N/A	N/A	2.219	2.804	N/A	2.219	2.759	3.138	N/A	N/A	N/A	N/A	1.929	N/A	N/A
miR-29b-3p (and other miRNAs w/seed AGCACCA)	-2.471	-2.543	-2.362	N/A	-2.933	-2.298	0.888	N/A	N/A	N/A	N/A	N/A	N/A	N/A	-1.572	N/A	N/A
TRIB1	-2.716	-2.433	-2.138	-2.236	N/A	N/A	N/A	N/A	N/A	N/A	N/A	N/A	N/A	N/A	1.177	3.317	-1
LAMA4	0.5	0.775	1.698	0.786	-2.828	-3.207	N/A	-2.887	-2.333	N/A	N/A	N/A	N/A	N/A	N/A	N/A	N/A
EPCAM	N/A	-1	-0.927	-1.432	-1.987	-1.841	N/A	-1.671	-1.973	-2.286	N/A	-1.153	N/A	-0.736	N/A	N/A	N/A
ADA	N/A	N/A	-0.73	N/A	-2.201	-1.976	N/A	-1.154	N/A	-2.399	N/A	N/A	-2.589	-1.346	-2.599	N/A	N/A
mirdametinib	-1.732	N/A	0.323	N/A	-2.025	-0.325	N/A	2.575	N/A	0.931	N/A	2.4	2.343	2.339	N/A	N/A	N/A
Sn50 peptide	N/A	N/A	-2.598	-1.798	-1.935	-2.255	N/A	N/A	-1.979	-2.627	N/A	N/A	-1.8	N/A	N/A	N/A	N/A
xanthohumol	0.816	-2	-1.342	-1.964	N/A	-1.564	N/A	N/A	N/A	-2.387	N/A	-2.795	N/A	-2.121	N/A	N/A	N/A
MAC	N/A	N/A	1.98	N/A	2.425	2.751	N/A	2.158	N/A	3.267	N/A	N/A	N/A	1	1.387	N/A	N/A
PSEN2	-1.151	-1.944	-2.164	N/A	-0.951	-0.355	-1.969	-1.343	-2.562	N/A	N/A	N/A	N/A	N/A	-0.325	-2.2	N/A
IKZF2	N/A	N/A	-2.236	N/A	N/A	-2.449	N/A	-2.646	-2.828	-2.449	N/A	-1	N/A	-1.342	N/A	N/A	N/A
bucladesine	1.795	N/A	N/A	0.875	1.488	2.173	N/A	0.693	1.87	1.092	N/A	N/A	-1.938	-1.282	1.329	-0.217	-0.19
BSG	N/A	N/A	N/A	1.354	1.762	1.976	1.131	1.016	2.368	2.772	N/A	N/A	2.56	N/A	N/A	N/A	N/A
ERG	0.555	N/A	N/A	-0.285	N/A	1.829	0.389	1.399	N/A	N/A	N/A	-2.39	1.754	-2.939	N/A	-2.137	1.257
DICER1	N/A	-2.441	-1.553	-1.074	-1.58	-1.69	-0.47	-2.424	N/A	-2.491	N/A	-0.129	N/A	-0.176	0.899	0	N/A
CDC42	-0.5	N/A	0.898	N/A	N/A	0.074	1.567	1.408	2.058	1.322	N/A	1.756	2.17	1.941	0.426	0.781	N/A
EPRS1	-0.585	-1.857	-3.357	2.236	N/A	-0.216	2	N/A	N/A	N/A	N/A	1.477	N/A	1.146	1.571	N/A	0.447
nicotine	0.507	N/A	1.97	0.186	0.073	0.589	N/A	N/A	0.999	0.361	N/A	N/A	-2.776	-1.532	2.859	-1.759	-1.277
ezetimibe	1.671	N/A	0.456	-2.412	-1.463	-1.616	-0.447	-1.706	-1.134	-2.137	N/A	N/A	N/A	N/A	-1.845	N/A	N/A
STAT1/3/5 dimer	N/A	N/A	2	N/A	1.982	1.982	N/A	2.236	2.433	2.433	N/A	N/A	-0.447	N/A	1.342	N/A	N/A
zeaxanthin dipalmitate	-2.496	-1.604	-2.138	N/A	-0.258	N/A	-0.707	N/A	-2.111	-1.941	-0.333	N/A	N/A	-0.535	N/A	N/A	2.646
WFS1	N/A	N/A	N/A	N/A	-2.236	-1.408	-1	-2.236	-2.449	-2.449	N/A	N/A	N/A	N/A	-1	-1.982	N/A
SEMA7A	N/A	1.342	N/A	N/A	3	3.302	N/A	2.219	2.236	2.63	N/A	N/A	N/A	N/A	N/A	N/A	N/A
CCN1	N/A	1.095	0.933	1.784	1.007	2.298	N/A	0.966	1.659	3.013	N/A	N/A	N/A	N/A	1.969	N/A	N/A
PTK2	0.045	1.507	2.423	-0.346	1.499	1.981	-0.371	N/A	1.308	2.207	0.152	-0.793	0.464	-1.382	0.189	N/A	N/A
CL 316243	-1.132	N/A	-1.206	-0.716	N/A	2.63	N/A	N/A	1.98	2.157	N/A	N/A	N/A	N/A	2.259	2.584	N/A
hemin	0.431	-0.279	-2.412	N/A	-2.236	-2.34	-0.35	0.28	-0.238	-2.234	N/A	-0.167	-2.621	-0.981	-0.093	N/A	N/A
TAF4	0.478	-2.449	N/A	N/A	-1.942	-1.45	N/A	-1.732	-2.216	-1.192	N/A	N/A	-1.258	-1.937	N/A	N/A	N/A
ROCK2	0.805	0.842	2.204	N/A	1.987	1.6	N/A	1.98	2.4	2.425	N/A	0.218	N/A	-0.049	-0.141	N/A	N/A
indomethacin	0.142	0.975	1.614	-1.106	0.429	0.983	0.673	1.821	-0.285	0.881	N/A	N/A	-3.141	-0.254	0.648	1.698	N/A
atorvastatin	0.452	N/A	-2.844	-1.055	-2.005	-0.972	-0.149	-1.167	-1.064	-1.058	N/A	0.385	-0.529	N/A	-1.862	-0.739	-0.359
melatonin	1.363	N/A	-1.374	-0.792	-0.743	-1.291	1.767	-1.361	N/A	-1.629	N/A	-2.021	-0.009	N/A	0.332	N/A	1.948
tosylphenylalanyl chloromethyl ketone	1.605	0.132	-0.882	N/A	-2.425	-2.61	N/A	N/A	-1.969	-2.795	N/A	N/A	N/A	N/A	-2.2	N/A	N/A
PRL	-0.169	N/A	1.371	N/A	N/A	2.539	N/A	3.838	2.375	2.475	N/A	1.834	N/A	N/A	N/A	N/A	N/A
PGR	-0.266	1.369	2.208	N/A	-2.802	-1.366	N/A	-0.854	N/A	-0.789	N/A	N/A	-1.659	0.892	-2.394	N/A	N/A
CBL	N/A	N/A	N/A	N/A	-1.633	-2.789	-1	-1.982	-1.673	-2.021	N/A	-1.982	N/A	-1.387	0.128	N/A	N/A
ocifisertib	-1.987	N/A	N/A	N/A	2.335	3.111	N/A	2.598	1.633	2.918	N/A	N/A	N/A	N/A	N/A	N/A	N/A
LEF1	N/A	-1.319	-0.339	N/A	0.495	-1.132	0.336	-0.609	-1.961	-0.746	N/A	-2.661	N/A	-1.007	-0.438	-2.294	1.24
propylthiouracil	-1.147	0	-1.265	-3.01	-2.345	N/A	-1.414	N/A	-1.89	N/A	N/A	0	2.226	0.808	N/A	0.466	N/A
PLAU	N/A	-0.57	N/A	N/A	0.986	2.019	N/A	2.433	2.908	2.779	N/A	1.841	-0.243	0.777	N/A	N/A	0
SMAD2	N/A	N/A	N/A	N/A	2.511	2.542	N/A	1.977	2.117	2.586	N/A	N/A	N/A	0.582	2.239	N/A	N/A
ACKR2	N/A	N/A	N/A	N/A	N/A	-1.432	N/A	-3.978	-2.543	-2.375	N/A	-2	N/A	-2.219	N/A	N/A	N/A
TO-901317	0.478	N/A	-0.058	-1.357	N/A	0.153	2.258	2.055	1.19	0.524	N/A	-0.972	-0.802	N/A	2.129	1.675	0.896
NT5E	N/A	N/A	-2	N/A	0.239	-1.555	N/A	-2.219	-1.98	-2.621	N/A	N/A	-1.732	-1.131	-1.067	N/A	N/A
DMH1	N/A	-1.342	-2	N/A	-2	-2.813	N/A	-2.236	-0.762	-2	N/A	N/A	N/A	N/A	-1.387	N/A	N/A
NPPB	-0.745	N/A	N/A	-2.121	-1.4	N/A	-2.236	N/A	N/A	N/A	2.236	-1.633	-1.915	-2.236	N/A	N/A	N/A
PRKCE	N/A	0.424	1.945	N/A	1.352	1.772	N/A	N/A	2.008	2.258	N/A	N/A	N/A	-1.529	2.289	0.942	N/A
deferasirox	N/A	N/A	N/A	N/A	2.828	2.449	N/A	2.449	2.449	2.121	N/A	N/A	N/A	N/A	N/A	2.213	N/A
eicosapentaenoic acid	-1.058	0.8	N/A	N/A	0.529	-0.705	-0.163	-0.731	-1.039	-1.838	N/A	-1.938	-1.823	N/A	1.689	2.19	N/A
metronidazole	0	0.832	-0.6	N/A	0.087	-1.857	-0.508	-1.107	-0.407	-1.499	N/A	-2.236	N/A	-2.646	0	-1.897	-0.816
KDM1A	0.916	N/A	0.981	-1.276	-1.342	0.59	-2	-1.334	-1.449	1	N/A	-0.669	1.746	0.438	-0.475	0.271	N/A
FAS	-0.889	-1.07	-0.225	N/A	-2.09	0.215	0.555	1.237	1.39	1.33	N/A	2.106	N/A	2.018	-1.357	N/A	N/A
Casp1	N/A	N/A	N/A	2.081	2.29	2.666	N/A	1.095	1.954	2.794	N/A	0.174	N/A	-0.132	1.29	N/A	N/A
spermine	N/A	N/A	N/A	N/A	-0.384	-0.848	N/A	-3.067	-2.596	-2.374	N/A	-2.779	N/A	-2.407	N/A	N/A	N/A
SRC	-0.539	-0.155	0.767	N/A	1.271	2.413	-0.431	1.312	1.721	2.244	2	N/A	N/A	N/A	1.54	N/A	-0.053
lysophosphatidylcholine	0	N/A	0.473	1.201	N/A	3.033	N/A	1.976	2.619	3.269	N/A	N/A	N/A	N/A	-0.958	0	-0.896
GIP	N/A	N/A	0.784	0.436	0.863	2.238	0.152	2.809	1.424	2.863	N/A	N/A	0.665	N/A	2.191	N/A	N/A
AGER	N/A	0.581	-0.09	1.072	1.109	1.637	N/A	0.455	1.914	2.195	N/A	1.768	-1.111	0.165	0.803	-1.517	N/A
SPIB	N/A	N/A	N/A	N/A	2.137	2.678	N/A	1.336	2.358	2.551	N/A	0.707	0.378	1.89	N/A	0.378	N/A
PML	0.858	-0.109	1.696	N/A	2.108	N/A	-2.201	0.986	0.974	N/A	N/A	N/A	1.846	N/A	-2.259	-1.362	N/A
GSKJ4	1.291	2.111	2.53	2.525	2.335	N/A	N/A	N/A	N/A	N/A	N/A	N/A	N/A	N/A	N/A	-3.606	N/A
CRP	-1.415	N/A	-1.913	N/A	1.254	2.133	1	1.473	0.97	2.355	N/A	N/A	N/A	-1.884	N/A	N/A	N/A
GPX1	1.182	N/A	-1.102	N/A	-1.457	-2.929	N/A	-2.391	-2.381	-2.929	N/A	N/A	N/A	N/A	N/A	N/A	N/A
KLRK1	N/A	N/A	1.791	N/A	N/A	2.98	N/A	2.983	2.639	1.746	N/A	N/A	N/A	2.229	N/A	N/A	N/A
deoxycorticosterone acetate/potassium chloride/sodium chloride	N/A	N/A	N/A	N/A	2.228	2.615	N/A	1.964	2.2	2.965	N/A	0.7	0.24	N/A	1.455	N/A	N/A
AICAR	-2.003	-1.284	-2.514	N/A	N/A	-1.435	1.546	N/A	0.212	N/A	N/A	N/A	-2.78	N/A	-0.082	1.782	-0.728
CCNC	-1.577	-1.981	-1.604	-1.949	N/A	-1.536	N/A	N/A	N/A	N/A	N/A	N/A	N/A	N/A	3.525	2.194	N/A
LPCAT3	-0.816	N/A	N/A	-2	0.447	1.342	2	2.236	1.89	1.633	N/A	N/A	N/A	N/A	2	N/A	N/A
PRKD	N/A	N/A	N/A	1.539	1.666	2.669	N/A	2	N/A	3.269	N/A	N/A	N/A	N/A	1.768	1.446	N/A
IL27RA	N/A	N/A	0.914	N/A	-1.172	-2.016	N/A	-0.905	-2.621	-2.764	N/A	-1.964	N/A	-1.964	N/A	N/A	N/A
ECSIT	N/A	N/A	N/A	N/A	2.177	2.592	N/A	2.565	2.364	2.58	N/A	N/A	N/A	N/A	N/A	2	N/A
IRF5	-1.845	0.67	2.433	N/A	N/A	1.982	N/A	2.672	1.951	2.703	N/A	N/A	N/A	N/A	N/A	N/A	N/A
HMOX1	0.754	N/A	-1.224	-0.95	-1.75	-1.532	0.109	-0.706	-0.839	-2.31	0.927	0.154	-0.895	0.688	N/A	N/A	1.412
NONO	-1.771	N/A	N/A	N/A	1.129	1.584	N/A	4.517	2.626	2.619	N/A	N/A	N/A	N/A	N/A	N/A	N/A
IL37	N/A	N/A	-2	N/A	-2.15	-2.703	N/A	N/A	-2.349	-3.038	N/A	N/A	N/A	N/A	-2	N/A	N/A
PP1	N/A	N/A	N/A	-1.953	-1.97	-1.964	0.152	-1.011	-1.803	-2.373	N/A	0.346	-0.468	1.309	-0.883	N/A	N/A
COPS5	0.591	-1.009	1.886	N/A	N/A	N/A	N/A	0.811	N/A	-2.138	N/A	-1.89	1.091	N/A	-1.499	-3.317	N/A
NGF	1.951	N/A	N/A	0.794	N/A	N/A	N/A	N/A	N/A	N/A	N/A	N/A	-2.575	-3.389	1.941	-2.16	-1.4
MEN1	N/A	N/A	-2.789	-3.503	N/A	0.166	N/A	N/A	N/A	N/A	N/A	N/A	2.378	3.402	N/A	N/A	-1.964
PI3K (family)	1.628	N/A	N/A	N/A	0.292	1.148	1.481	1.991	1.032	1.715	N/A	N/A	2.945	N/A	0.696	0.846	-0.428
CHKB	-1.667	-1.504	-1.1	-0.447	N/A	N/A	N/A	N/A	N/A	N/A	N/A	N/A	-2.985	N/A	3	3.45	N/A
thioctic acid	1.59	-1.709	-0.808	-1.141	-2.607	-2.599	N/A	N/A	N/A	-2.771	N/A	N/A	N/A	N/A	-0.65	0.275	N/A
USP8	N/A	-2.219	-1.89	N/A	N/A	N/A	N/A	-3.813	-2.622	-1.6	N/A	N/A	N/A	-1.987	N/A	N/A	N/A
CR1L	-1.89	-2.236	N/A	N/A	-3.138	-2.433	N/A	N/A	N/A	-1.98	N/A	N/A	N/A	N/A	-2.449	N/A	N/A
BDNF	2.103	0.93	N/A	3.173	N/A	-0.393	1.108	-0.149	N/A	N/A	N/A	-0.057	-3.399	-2.153	0.646	N/A	N/A
VIP	N/A	N/A	N/A	N/A	-1.559	-2.754	N/A	-1.933	-1.589	-3.302	N/A	N/A	-2.952	N/A	N/A	N/A	N/A
MOG	N/A	N/A	2.401	N/A	2.813	1.918	N/A	2.432	2.219	2.305	N/A	N/A	N/A	N/A	N/A	N/A	N/A
JUNB	1	0.378	-0.263	-0.968	0.536	2.257	0.728	1.614	1.437	2.313	N/A	N/A	1.202	N/A	1.387	N/A	N/A
aspirin	-0.346	N/A	-0.745	-0.445	-1.905	-1.497	N/A	-1.961	-1.46	-1.947	-1.414	N/A	0.571	N/A	-1.589	N/A	-0.194
chelerythrine	N/A	N/A	-0.816	N/A	-2.236	-2.828	N/A	-2	-2.236	-2.828	N/A	N/A	N/A	N/A	N/A	-1.109	N/A
FAM83A	-1.661	-2.607	-2.595	-2.207	N/A	-2.2	N/A	N/A	N/A	N/A	N/A	N/A	N/A	N/A	2.777	N/A	N/A
collagen type i (family)	N/A	N/A	N/A	N/A	2.176	2.615	1.575	2.615	2.416	2.615	N/A	N/A	N/A	N/A	N/A	N/A	N/A
resolvin E1	N/A	N/A	-2.219	N/A	N/A	-2.39	N/A	-0.6	-1.254	-2.75	N/A	N/A	-2	-1.982	-0.816	N/A	N/A
cobalt chloride	1.796	1.778	N/A	N/A	2.226	1.528	1.248	N/A	N/A	N/A	2.377	N/A	N/A	N/A	1.633	1.421	N/A
nicardipine	N/A	N/A	-2	-2	-2	-2.795	N/A	N/A	N/A	-2.828	N/A	N/A	0.371	N/A	-1.982	N/A	N/A
SMTNL1	-3.606	0	N/A	-2.449	N/A	N/A	-2.828	N/A	N/A	N/A	N/A	N/A	N/A	-2.635	0.447	2	N/A
ITGA9	N/A	N/A	N/A	N/A	2.425	2.942	N/A	1.982	2	2.772	N/A	1.188	N/A	0.655	N/A	N/A	N/A
dimethyl sulfoxide	-0.401	-1.648	N/A	0.866	0.49	0.935	1.634	1.323	1.098	1.225	-1.309	1.111	-0.941	0.633	0.33	N/A	N/A
amlexanox	-0.632	-1.982	N/A	N/A	-4.243	N/A	N/A	-2.534	N/A	N/A	N/A	2.53	N/A	N/A	N/A	N/A	-2
estradiol-17beta-benzoate	-0.688	-2.025	N/A	N/A	-0.75	-2.941	N/A	N/A	N/A	-1.265	N/A	N/A	N/A	1.739	-0.471	2.034	-2
methyl-beta-cyclodextrin	N/A	N/A	-2.63	-2	-2	-2.63	N/A	N/A	N/A	-2.63	N/A	N/A	-2	N/A	N/A	N/A	N/A
HDAC1	1.186	N/A	N/A	-0.896	-0.046	-1.728	N/A	-0.036	-2.249	-2.038	N/A	-2.736	1.152	-0.631	-1.187	N/A	N/A
Immunoglobulin	0.985	-1.286	-0.706	1.631	-0.454	0.517	-0.497	3.589	0.096	0.995	0.625	0.01	0.315	-0.178	0.218	0.462	-1.318
NfkB-RelA	N/A	N/A	1.853	N/A	1.846	2.809	N/A	1.974	2.228	3.144	N/A	N/A	N/A	N/A	N/A	N/A	N/A
SSB	N/A	N/A	-1.504	N/A	-2.646	N/A	N/A	-2.236	-3	-2.828	N/A	N/A	N/A	N/A	-1.633	N/A	N/A
DKK1	-0.66	-1.348	N/A	-0.726	0.621	-1.37	-0.437	N/A	1.04	0.499	2.216	-1.51	0.588	-1.066	N/A	1.763	N/A
spironolactone	N/A	N/A	N/A	N/A	-2.197	-1.931	N/A	-0.208	N/A	-1.952	N/A	-0.685	-2.601	-1.089	-1.232	1.942	N/A
SFTPA1	N/A	-1.673	N/A	N/A	-1.087	-2.343	N/A	-1.134	-1.992	-2.507	N/A	-0.758	N/A	0.632	-1.134	N/A	0.555
temozolomide	-0.964	1.337	0.829	N/A	1.03	2.207	1	2.586	N/A	2.207	N/A	N/A	N/A	N/A	-1.651	N/A	N/A
CORT	N/A	N/A	N/A	-0.747	-1.353	-2.722	N/A	-2.804	-2.63	-3.551	N/A	N/A	N/A	N/A	N/A	N/A	N/A
HSPD1	-0.808	-1.981	-0.134	0.692	1.687	2.773	N/A	N/A	2.621	3.098	N/A	N/A	N/A	N/A	N/A	N/A	N/A
ZEB1	0.513	N/A	2.169	N/A	2.658	2.022	N/A	N/A	2.63	N/A	N/A	-1.047	N/A	-1.666	1.081	N/A	N/A
RXRB	1.474	N/A	-0.777	-0.156	-0.632	-2.333	N/A	-2.496	-1.89	-1.508	N/A	N/A	0.898	N/A	-1.599	N/A	N/A
CLIC4	0.426	2.646	0.707	0.211	1.046	0.263	N/A	1.633	1.151	0.915	N/A	N/A	1.698	N/A	-1.066	-2	N/A
CBX5	-2.111	N/A	N/A	N/A	-1.069	N/A	N/A	-3.162	-1	-1.667	N/A	-2.496	N/A	-0.905	N/A	N/A	-1.342
IRF8	-1.976	N/A	N/A	N/A	1.719	2.646	N/A	0.923	2.032	2.877	N/A	0.44	N/A	N/A	1.129	N/A	N/A
SNAI1	0.366	0.686	N/A	N/A	2.636	2.359	N/A	N/A	N/A	N/A	N/A	-2.745	1.596	-1.808	1.537	N/A	N/A
methylprednisolone	1.74	0.35	0.571	N/A	-1.594	-1.331	N/A	-0.683	-1.807	-1.105	N/A	-2.209	-0.274	N/A	-0.423	N/A	1.643
TRADD	N/A	N/A	2.236	N/A	N/A	2.412	N/A	2.646	2	2.412	N/A	N/A	N/A	N/A	2	N/A	N/A
MMP14	-0.718	N/A	1.667	-0.378	1.649	0.681	0.563	1.649	2.369	1.199	N/A	N/A	N/A	-0.788	2.032	N/A	N/A
PTGER4	N/A	-1.89	N/A	-0.785	-0.956	-1.471	-1.09	-2.628	-1.918	-1.979	N/A	N/A	N/A	N/A	0.971	N/A	N/A
L-glutamic acid	-1.174	-0.447	-0.76	N/A	N/A	0.961	2.376	0.898	2.213	N/A	N/A	N/A	-0.442	N/A	2.954	N/A	-1.455
CCN2	0.719	1.648	2.157	N/A	2.259	2.498	N/A	N/A	1.332	1.134	N/A	N/A	0.699	0.097	1.134	N/A	N/A
SIAH2	N/A	N/A	N/A	N/A	N/A	-1.89	N/A	-2.449	-2.646	-2.449	N/A	N/A	N/A	N/A	-2	-2.236	N/A
MITF	2.374	1.796	N/A	N/A	1.478	N/A	N/A	2.562	N/A	1.187	N/A	N/A	1.854	N/A	N/A	2.392	N/A
EHMT1	-0.18	N/A	0.577	N/A	3.162	0	2.236	N/A	3	2.333	N/A	1.32	N/A	N/A	0.832	N/A	N/A
MMP12	N/A	N/A	2.164	N/A	N/A	2.425	N/A	N/A	2.425	2.425	N/A	N/A	N/A	1.982	2.216	N/A	N/A
Ifitm3	N/A	N/A	N/A	N/A	-2.111	-1.706	N/A	-1.49	-2.236	-1.437	-2	N/A	N/A	N/A	-2.646	N/A	N/A
PTPRJ	N/A	N/A	1.134	2	N/A	2.35	N/A	N/A	1.633	3.44	N/A	1.134	N/A	1.912	0	N/A	N/A
NFIA	-1.941	-0.485	-2	-2	N/A	-1.109	-0.655	N/A	N/A	N/A	N/A	N/A	-1.276	N/A	1.134	3	N/A
mir-155	-0.643	N/A	-2.065	N/A	N/A	-0.373	-0.54	-2.828	-1.764	-1.202	-1.98	N/A	N/A	N/A	1.695	-0.489	N/A
XBP1	1.22	5.195	2.28	N/A	N/A	N/A	N/A	N/A	N/A	N/A	N/A	2.233	N/A	N/A	-2.255	N/A	-0.395
Bvht	-0.081	N/A	N/A	3.317	N/A	N/A	2.514	N/A	N/A	N/A	-3.173	1.432	-0.847	2.214	N/A	N/A	N/A
miR-9-5p (and other miRNAs w/seed CUUUGGU)	1.247	0.923	1.89	2.2	N/A	0.964	N/A	N/A	N/A	N/A	N/A	N/A	N/A	N/A	-2.433	-3.882	N/A
EGFR	2.209	2.331	1.012	N/A	1.1	1.123	N/A	0.526	N/A	0.976	2.8	N/A	N/A	0.379	1.082	N/A	N/A
HDL	N/A	N/A	-2.376	N/A	-0.753	-1.735	-0.192	-1.668	-2.557	-2.216	N/A	N/A	N/A	N/A	-2.031	N/A	N/A
FIRRE	1.546	N/A	2.393	N/A	N/A	2.393	N/A	N/A	2.588	2.155	N/A	N/A	N/A	N/A	N/A	2.449	N/A
ITK	N/A	N/A	N/A	N/A	1.296	1.886	1.408	1.898	2.514	1.944	N/A	N/A	N/A	-0.961	1.588	N/A	N/A
RARB	-0.767	2.158	N/A	N/A	N/A	0.058	2.345	3.582	2.343	0.47	N/A	N/A	-1.648	N/A	-0.118	N/A	N/A
HBB	N/A	N/A	-1.387	-1	-1.342	-3.162	N/A	-1.387	-2	-3.162	N/A	N/A	N/A	N/A	N/A	N/A	N/A
HSPA9	0	-0.555	N/A	1.134	1.387	1.387	N/A	1.342	2	2.219	N/A	N/A	-1.414	N/A	2	N/A	N/A
TGFA	N/A	N/A	0.81	N/A	2.93	1.445	N/A	0.99	1.798	1.725	N/A	N/A	1.61	N/A	2.121	N/A	N/A
triclosan	1	N/A	N/A	N/A	2	2.333	2	1.342	1.633	2.121	N/A	N/A	N/A	N/A	1	N/A	N/A
ciprofibrate	-0.649	-1.485	-1.482	N/A	N/A	1.022	N/A	2.331	N/A	N/A	N/A	N/A	2.157	N/A	2.165	1.785	-0.351
S1PR2	N/A	N/A	1.647	N/A	1.995	2.381	N/A	1.078	1.574	2.381	N/A	N/A	N/A	N/A	2.366	N/A	N/A
HDAC2	N/A	N/A	2.449	N/A	-0.707	-1.014	N/A	0	-2.149	-1.72	N/A	-1.929	0.434	-1.463	-1.554	N/A	N/A
POU2F2	N/A	N/A	N/A	N/A	2.795	2.828	N/A	1.414	2.449	2.121	N/A	1.342	-0.447	N/A	N/A	N/A	N/A
rottlerin	N/A	-2.566	N/A	N/A	-1.297	-1.946	N/A	-0.67	-1.613	-1.935	N/A	N/A	N/A	N/A	-2.605	N/A	0.762
KITLG	1.304	N/A	N/A	N/A	1.142	2.658	-0.21	1.318	2.469	2.476	N/A	1.81	N/A	N/A	N/A	N/A	N/A
CYLD-AS1	0.277	N/A	1	N/A	2.333	1.897	0	2.121	1.732	1.667	N/A	N/A	N/A	N/A	2.333	N/A	N/A
RHO	-0.102	-2.121	-2.813	N/A	-2.53	0	1	N/A	-0.816	-2	N/A	N/A	N/A	N/A	-1.508	-0.447	N/A
4-methylnitrosoamino-1-(3-pyridinyl)-1-butanone	N/A	N/A	N/A	N/A	1.582	2.605	N/A	1.987	2	2.408	N/A	N/A	1.484	N/A	1.261	N/A	N/A
ZBTB16	0.907	N/A	N/A	N/A	-1.585	-3.366	N/A	-2.168	-1.582	-3.686	N/A	N/A	N/A	N/A	N/A	N/A	N/A
HMGA1	1.155	-0.329	-0.135	N/A	1.986	N/A	2.449	1.938	N/A	2.158	N/A	-0.187	N/A	N/A	1.735	N/A	-1.219
LPL	-1.321	N/A	-2.44	N/A	-1.765	-1.176	N/A	-1.543	-1.172	-0.72	N/A	N/A	-2.178	N/A	0.756	0.216	N/A
STEAP3	-0.905	-2.828	-2	-0.707	-2.121	-1.265	N/A	-1.633	N/A	N/A	0.378	N/A	N/A	N/A	-0.632	N/A	-0.816
MANF	-1.066	-1.584	-1.172	-2.401	-2.2	-2.208	N/A	N/A	N/A	-1.999	N/A	N/A	N/A	N/A	-0.651	N/A	N/A
ITGAM	N/A	N/A	N/A	N/A	2.19	2.249	N/A	2.138	1.96	2.808	N/A	1.922	N/A	N/A	N/A	N/A	N/A
CAT	N/A	-0.912	N/A	N/A	-2.619	-3.086	N/A	-1.331	-2.195	-3.12	N/A	N/A	N/A	N/A	N/A	N/A	N/A
MAPK9	2.242	-0.45	0.139	N/A	2.157	0.846	-0.299	1.112	0.967	2.597	N/A	1.767	N/A	N/A	-0.106	N/A	-0.573
NQO1	0.817	0	0.164	-3.838	-3.063	-2.547	N/A	-1.066	-0.39	-0.971	N/A	N/A	-0.234	N/A	0.164	N/A	N/A
BLK	1.342	N/A	N/A	N/A	N/A	2.166	N/A	1.934	2.433	1.968	N/A	1.039	N/A	0.128	N/A	2.236	N/A
ID3	N/A	N/A	3.209	N/A	2.234	2.291	N/A	0.998	1.893	1.817	N/A	-0.245	-0.537	N/A	0	N/A	N/A
CALCA	1.567	N/A	-0.277	N/A	N/A	0.894	1.287	2.433	0.943	1.431	N/A	1.955	N/A	1.778	-0.643	N/A	N/A
BACE1	0.426	N/A	N/A	-0.156	-1.576	-1.859	-0.64	-2.236	-2.236	-2	N/A	N/A	-0.113	1.964	N/A	N/A	N/A
POU2AF1	1.133	N/A	N/A	N/A	2.219	1.48	N/A	2.559	1.599	2.288	N/A	1.294	0.631	N/A	N/A	N/A	N/A
LG100268	N/A	N/A	0.186	-1.982	N/A	0.277	N/A	2.191	1.985	1.237	N/A	N/A	-0.557	N/A	2.779	2	N/A
TOR1AIP1	1.134	N/A	N/A	2.449	N/A	N/A	2.236	1.414	N/A	N/A	N/A	N/A	2.496	2.121	N/A	-1.342	N/A
NOSTRIN	1.793	N/A	N/A	-0.179	-1.746	-2.621	N/A	-1.98	-2.213	-2.621	N/A	N/A	N/A	N/A	N/A	N/A	N/A
E2F1	0.555	3.078	0.327	N/A	N/A	N/A	N/A	N/A	N/A	N/A	1.987	-2.023	1.323	N/A	-3.858	N/A	N/A
TARDBP	1.986	N/A	-2.155	0.378	0	0.308	N/A	-2.173	-1.89	1.463	N/A	N/A	N/A	N/A	-2.764	N/A	N/A
USP18	N/A	N/A	N/A	N/A	-1.954	-3.112	N/A	-3.145	-1.788	-3.112	N/A	N/A	N/A	N/A	N/A	N/A	N/A
MNT	-1.508	N/A	N/A	0	-2.646	-2.53	-1	N/A	-1.89	-2.121	N/A	N/A	1.414	N/A	0	N/A	N/A
CDH1	0.66	0.18	-0.837	N/A	-1.362	-2.06	N/A	N/A	N/A	-1.714	N/A	2.409	-1.274	2.604	N/A	N/A	N/A
PROC	N/A	N/A	-2.207	N/A	-2.228	-2.61	N/A	N/A	-1.605	-2.64	N/A	-1.804	N/A	N/A	N/A	N/A	N/A
SCAP	-1.244	N/A	-3.426	-1.969	N/A	-0.555	1.103	0.692	1.72	N/A	N/A	N/A	-1.698	N/A	0.149	0.522	N/A
GH1	-2.191	N/A	N/A	1.912	2.142	2.087	0.707	N/A	N/A	1.903	N/A	N/A	0.46	-0.19	N/A	N/A	-1.478
NLRX1	0.747	0.466	-1.897	N/A	-0.898	-1.75	N/A	-1.19	-1.884	-2.336	N/A	N/A	N/A	N/A	N/A	-1.89	N/A
TCF3	1.083	1.23	2.084	N/A	N/A	0.14	N/A	0.742	2.278	-2.472	N/A	0.694	0.634	1.7	N/A	N/A	N/A
vorinostat	N/A	-1.151	-1.985	N/A	0.204	0.999	N/A	0.61	-0.094	0.511	N/A	N/A	-3.019	N/A	-2.121	N/A	2.359
IFN alpha/beta	N/A	2.395	N/A	N/A	1.554	1.897	N/A	4.439	1.515	1.25	N/A	N/A	N/A	N/A	N/A	N/A	N/A
laduviglusib	-1.765	N/A	2.704	0.239	1.046	-0.263	2	0.822	2.183	N/A	N/A	N/A	-0.216	N/A	1.043	N/A	0.762
C1QTNF6	N/A	1	0	1.406	1.467	2.426	N/A	0.649	1.467	2.624	N/A	N/A	1	N/A	-1	N/A	N/A
GSK3	-1.937	N/A	N/A	0.243	N/A	2.274	1.987	N/A	N/A	1	N/A	1.6	1.555	2.327	0.104	N/A	0
MAP2K3	-2	N/A	N/A	-0.447	0	2.369	N/A	N/A	2.169	2.743	N/A	N/A	N/A	0.714	0.651	N/A	-1.929
calphostin C	N/A	-0.109	1.288	N/A	N/A	-3.105	N/A	-1.455	-1.976	-2.771	N/A	N/A	N/A	N/A	-2.302	N/A	N/A
PKM	1.311	N/A	0.699	1.69	1.168	-1.314	-0.926	-1.236	-0.382	-0.293	N/A	2.079	N/A	N/A	-0.543	-1.357	N/A
SN-011	N/A	-2.333	N/A	N/A	N/A	N/A	N/A	-4.876	-3.162	-2.611	N/A	N/A	N/A	N/A	N/A	N/A	N/A
AREG	N/A	2.375	1.723	N/A	N/A	2.713	N/A	3.001	N/A	N/A	N/A	N/A	3.166	N/A	N/A	N/A	N/A
enalapril	0.464	-2.008	0	N/A	-2.088	-1.636	1.067	-0.743	-0.508	-1.311	N/A	N/A	-1.437	N/A	-1.714	N/A	N/A
betaine	-2	N/A	-2	-2.219	-1.159	-2.789	N/A	-0.2	N/A	-2.607	N/A	N/A	N/A	N/A	N/A	N/A	N/A
benzyl isothiocyanate	-0.104	N/A	-2.38	N/A	-1.951	-1.455	N/A	N/A	-1.46	-1.982	N/A	N/A	-1.472	N/A	-2.166	N/A	N/A
TF	N/A	2.219	2	N/A	1.96	2.17	N/A	1.117	N/A	2.2	N/A	N/A	-1.275	N/A	N/A	N/A	N/A
SIAH1	N/A	N/A	N/A	N/A	N/A	-1.89	N/A	-2.449	-1.913	-2.449	N/A	N/A	N/A	N/A	-2	-2.236	N/A
22(R)-hydroxycholesterol	0.873	N/A	N/A	-0.551	N/A	1.883	N/A	1.822	1.098	1.121	N/A	-1.225	-2.353	N/A	1.281	0.721	N/A
CYP2E1	N/A	N/A	N/A	N/A	1.982	2.927	N/A	2.376	1.95	2.927	N/A	N/A	0.762	N/A	N/A	N/A	N/A
galactosylceramide-alpha	N/A	N/A	N/A	N/A	1.98	2.3	N/A	1.373	N/A	2.633	N/A	2.2	N/A	2.415	N/A	N/A	N/A
3,4,5,3',4'-pentachlorobiphenyl	1.323	2.333	0.211	N/A	N/A	3.286	N/A	2.183	N/A	2.2	N/A	N/A	-0.898	N/A	0.358	N/A	-0.105
TBX21	N/A	N/A	N/A	N/A	1.195	3.164	N/A	2.9	2.138	3.03	N/A	-0.096	N/A	0.374	N/A	N/A	N/A
2,4-dinitrofluorobenzene	N/A	N/A	N/A	N/A	2.4	2.931	N/A	2.214	2.407	2.939	N/A	N/A	N/A	N/A	N/A	N/A	N/A
WT1	-0.16	0.091	0.192	N/A	1.632	1.793	0.842	2.044	1.793	0.637	N/A	N/A	N/A	1.813	1.888	N/A	N/A
Cxcl2	N/A	N/A	1.964	N/A	N/A	2.401	N/A	2.211	2.415	2.782	N/A	N/A	N/A	1.091	N/A	N/A	N/A
KL	N/A	-1.031	N/A	N/A	-2.39	-1.745	N/A	-1.941	-2.603	-1.942	N/A	N/A	-0.379	N/A	-0.817	N/A	N/A
nifedipine	N/A	N/A	N/A	-0.905	N/A	-2.254	1.982	-0.646	N/A	-1.455	N/A	-0.314	0.737	1.24	-1.596	N/A	1.698
AMPK	-0.653	N/A	N/A	-2.433	-0.981	-1.136	0	-0.468	-0.954	-1.111	N/A	N/A	-1.11	N/A	1.358	2.616	N/A
TNFSF10	-2.512	N/A	-0.774	N/A	0.922	1.893	N/A	1.643	1.191	2.556	N/A	N/A	N/A	-0.928	-0.382	N/A	N/A
dinoprost	1.938	N/A	1.48	1.633	2.368	1.578	N/A	N/A	N/A	2.374	N/A	N/A	0.816	N/A	0.308	N/A	-0.305
tunicamycin	2.416	3.306	1.606	N/A	N/A	1.892	N/A	N/A	N/A	1.789	N/A	N/A	N/A	N/A	-1.54	-0.251	N/A
arsenite	-0.824	N/A	N/A	N/A	2.373	2.185	1.478	N/A	1.95	1.983	N/A	N/A	N/A	-1.969	N/A	N/A	N/A
HOXA3	N/A	N/A	N/A	N/A	-2.375	-1.91	-1.332	-2.929	-2.158	-1.363	N/A	N/A	N/A	N/A	N/A	0.681	N/A
meds433	N/A	N/A	N/A	N/A	3.162	2.828	N/A	2	2.111	N/A	N/A	0	N/A	0	N/A	2.646	N/A
IGF1R	-1.274	-0.538	-0.742	0.272	-0.139	-0.273	0.645	-0.877	-0.331	0.506	-1.633	1.566	N/A	0.264	2.388	1.299	N/A
eltrombopag	-1.769	N/A	-2.191	N/A	N/A	-2.412	N/A	-2.412	-1.732	-2.219	N/A	N/A	N/A	N/A	N/A	N/A	N/A
GABARAPL2	-0.333	N/A	N/A	N/A	N/A	2.646	N/A	2.828	1.633	2.646	N/A	N/A	N/A	N/A	1	1.633	N/A
CDKN2A	-2.407	-0.251	N/A	N/A	-2.425	-1.491	N/A	-2.534	N/A	N/A	N/A	N/A	-3.592	N/A	N/A	N/A	N/A
MDM2	-0.895	-0.25	0.736	N/A	2.401	1.744	0.369	2.377	1.374	2.55	N/A	N/A	N/A	N/A	N/A	N/A	N/A
fasudil	N/A	-0.278	-2.19	N/A	-1.308	-1.559	N/A	N/A	-1.981	-1.373	N/A	0.585	-1.941	1.477	N/A	N/A	N/A
PPARA:RXRA Coactivator	N/A	-1.951	-1.673	N/A	N/A	0.277	1.254	N/A	N/A	N/A	-0.218	N/A	-2.593	N/A	2.384	1.452	-0.86
phenylephrine	2.72	N/A	N/A	1.497	N/A	1.32	1.399	N/A	N/A	2.401	0	0.56	N/A	0.417	0.749	-1.585	N/A
telmisartan	N/A	N/A	-1.352	-2.2	0	-1.794	N/A	N/A	N/A	-1.648	N/A	N/A	-2.412	N/A	1.352	1.89	N/A
9,10-dimethyl-1,2-benzanthracene	-1.196	1.974	N/A	N/A	2.426	2.623	N/A	1.982	0.626	1.802	N/A	N/A	N/A	N/A	N/A	N/A	N/A
TNFRSF12A	2.236	N/A	N/A	1.982	N/A	N/A	1.982	0.6	N/A	0.339	-1.067	1.98	N/A	2.425	N/A	N/A	N/A
TGFB2	0.345	N/A	N/A	N/A	2.478	2.411	-0.84	0.302	0.351	1.067	N/A	-1.623	0.618	-1.835	0.737	N/A	N/A
TRAP1	2.751	0.905	1.941	2.213	N/A	2.121	N/A	N/A	N/A	N/A	N/A	N/A	N/A	N/A	N/A	-2.673	N/A
miR-30c-5p (and other miRNAs w/seed GUAAACA)	-2.135	-2.461	N/A	N/A	-2.499	-3.361	N/A	N/A	N/A	N/A	N/A	N/A	1.186	N/A	-0.944	N/A	N/A
dimethyl n-oxalyl-glycine	2.19	-0.353	-1.452	-2.354	N/A	-1.581	N/A	N/A	N/A	N/A	N/A	N/A	-2.068	N/A	-1.232	1.346	N/A
obeticholic acid	-0.172	N/A	N/A	N/A	-2.903	-2.797	N/A	N/A	-0.666	-2.758	N/A	N/A	-1.376	N/A	-0.233	1.664	N/A
CASZ1	1.168	N/A	N/A	1.168	N/A	-1.195	2.596	N/A	N/A	0	N/A	1.664	-0.478	2.543	N/A	-1.744	N/A
RBPJ	N/A	N/A	0.678	N/A	1.198	0.395	N/A	2.996	3.825	1.824	N/A	0.637	N/A	N/A	0.999	N/A	N/A
CpG ODN 1668	N/A	N/A	N/A	N/A	1.737	2.941	N/A	2.196	2.413	3.257	N/A	N/A	N/A	N/A	N/A	N/A	N/A
IL12B	N/A	N/A	2.219	N/A	0.897	1.944	N/A	2.298	2.16	1.965	N/A	1.053	N/A	N/A	N/A	N/A	N/A
PLCG2	0.984	N/A	-1.396	-0.726	0.617	1.874	1.754	-0.426	0.319	1.467	N/A	N/A	N/A	1.49	0.26	1.211	N/A
3,5-dihydroxyphenylglycine	6.062	N/A	N/A	-2.309	N/A	N/A	N/A	N/A	N/A	N/A	N/A	N/A	N/A	N/A	-2.144	N/A	-2
prednisolone	1.349	N/A	2.548	N/A	-2.17	-2.73	-0.447	-2.385	N/A	N/A	-0.469	N/A	-0.186	N/A	-0.229	N/A	N/A
NCOR2	N/A	N/A	1.211	N/A	-2.186	-1.38	N/A	-0.277	-1.964	-1.417	N/A	N/A	0.75	N/A	-2.19	-1.131	N/A
entolimod	N/A	N/A	1.192	-1.414	1.131	1.289	N/A	1.732	1.387	1.51	N/A	N/A	N/A	N/A	1.718	1.131	N/A
celecoxib	N/A	-0.315	-1.27	N/A	-1.661	-1.816	0.447	-2.138	-0.959	-1.871	N/A	N/A	N/A	N/A	-1.807	N/A	-0.216
BCL3	N/A	N/A	-1.421	-0.51	-0.764	-2.04	N/A	-1.536	-1.28	-2.491	N/A	N/A	N/A	1.483	-0.97	N/A	N/A
ciglitazone	2.099	N/A	-2.481	-0.377	0.704	0.466	N/A	-0.383	0.241	-0.371	N/A	-0.4	-2.341	-0.309	-0.338	N/A	1.98
testosterone	2.057	-0.6	-0.218	-1.811	-0.136	0.703	-0.649	-0.37	N/A	1.07	N/A	N/A	-2.109	N/A	-0.891	N/A	-1.873
LAMA5	N/A	N/A	N/A	N/A	1.964	2.768	N/A	2.611	2.2	2.939	N/A	N/A	N/A	N/A	N/A	N/A	N/A
mir-19 (includes others)	N/A	N/A	N/A	N/A	N/A	-2.793	N/A	N/A	-2.618	-2.42	N/A	N/A	0.957	N/A	-1.253	-2.439	N/A
PLAUR	N/A	-0.669	N/A	0.447	0.822	2.789	N/A	1.879	2.2	2.607	N/A	N/A	1.067	N/A	N/A	N/A	N/A
KLK5	N/A	N/A	N/A	2	N/A	1.964	N/A	N/A	2.236	2.236	N/A	2	N/A	2	N/A	N/A	N/A
EP4-D	N/A	N/A	-2.121	N/A	N/A	-1.89	N/A	-1.897	-1.667	0.577	N/A	N/A	-1.89	-2	0.378	N/A	N/A
APOA1	0.305	-1.981	-1.414	0.428	-1.193	-1.531	N/A	-1.283	-1.499	-1.849	N/A	-0.848	-0.064	N/A	N/A	N/A	N/A
STAT5A	0.408	N/A	N/A	-2.184	0.954	0.377	-1.067	-0.781	1.533	1.616	N/A	1.516	0.485	-0.137	1.327	N/A	N/A
mir-21 (includes others)	-1.004	-1.216	-0.495	N/A	0.523	0.676	N/A	-2.889	-0.332	1.183	N/A	0.588	N/A	N/A	3.475	N/A	N/A
ramipril	-2	-2.449	N/A	N/A	-2.132	-2.132	N/A	N/A	N/A	-1.408	N/A	N/A	N/A	N/A	-2.236	N/A	N/A
TXNIP	-1.738	N/A	N/A	1.57	1.958	2.106	N/A	N/A	N/A	2.233	N/A	N/A	1.408	N/A	1.34	N/A	N/A
LOXL1	1.067	1.455	N/A	N/A	2.213	2.96	N/A	N/A	N/A	2.608	N/A	-0.064	N/A	N/A	1.982	N/A	N/A
ADM	N/A	N/A	-0.596	-2.219	-2.425	-2.394	N/A	-1.251	N/A	-2.103	N/A	-1.029	N/A	N/A	0.331	N/A	N/A
PTGS2	-0.223	N/A	0.706	-0.67	0.95	2.276	0.011	0.137	0.865	2.468	N/A	0.902	-0.445	0.732	0.05	-0.146	1.763
NGF	N/A	1.362	1.339	2.02	N/A	1.904	N/A	N/A	N/A	N/A	N/A	N/A	-1.335	-2.114	1.901	-0.19	-0.171
Siglecf	0	N/A	1.633	-2.449	0.555	N/A	N/A	2.63	2.219	N/A	N/A	N/A	N/A	N/A	N/A	2.813	N/A
olaparib	N/A	1.838	N/A	N/A	N/A	1.807	N/A	2.931	2.219	2.408	N/A	N/A	N/A	N/A	N/A	N/A	-1.091
ETV6	0.693	N/A	-2.135	N/A	N/A	N/A	N/A	-3.654	-2.554	N/A	-2	N/A	N/A	N/A	1.253	N/A	N/A
PTPN6	-2.184	N/A	N/A	N/A	-2.343	-1.501	-1.342	-1.83	-1.177	-1.911	N/A	N/A	N/A	N/A	N/A	N/A	N/A
2-mercaptoacetate	N/A	N/A	1.231	N/A	2.213	2.219	N/A	N/A	2.216	2.425	N/A	N/A	N/A	N/A	1.98	N/A	N/A
CYBB	N/A	N/A	0.447	N/A	2.433	2.242	N/A	2.433	1.664	1.758	N/A	N/A	N/A	N/A	1.3	N/A	N/A
stearic acid	N/A	N/A	N/A	N/A	1.217	2.076	N/A	1.925	1.934	2.571	N/A	1.941	N/A	N/A	0.02	0.587	N/A
deoxycorticosterone acetate	N/A	N/A	N/A	N/A	2.045	2.601	N/A	1.783	1.635	2.04	N/A	N/A	N/A	N/A	2.162	N/A	N/A
NLRP12	N/A	N/A	-2	-1.96	N/A	-2.752	N/A	-0.485	-1.524	-2.766	N/A	N/A	N/A	N/A	-0.762	N/A	N/A
leukotriene B4	N/A	N/A	N/A	N/A	2	2.433	N/A	2	1.982	2.804	N/A	1	N/A	N/A	N/A	N/A	N/A
bexarotene	1.141	N/A	-2.265	-0.652	N/A	-2.059	N/A	N/A	N/A	N/A	N/A	N/A	-3.484	N/A	0.662	1.929	N/A
doxycycline	0.458	N/A	N/A	-2.176	-0.691	-1.273	N/A	-0.894	-1.32	-1.815	N/A	-2.384	N/A	-1.077	-0.092	N/A	N/A
ABCA1	N/A	N/A	N/A	N/A	-1.768	-0.929	-0.584	0.57	-0.971	-1.863	N/A	N/A	-2.698	N/A	1.616	N/A	1.176
L-methionine	0.763	-0.014	-0.398	N/A	-1.814	-1.758	N/A	N/A	N/A	-2.053	N/A	-1.982	0.159	-2.236	-0.996	N/A	N/A
isobutylmethylxanthine	1.329	-0.571	-0.668	0.292	2.249	0.318	N/A	1.546	N/A	-0.077	N/A	N/A	-1.921	N/A	1.897	1.182	0.114
PP2/AG1879 tyrosine kinase inhibitor	0.38	0.684	N/A	-0.864	-0.759	-1.45	-0.885	-0.217	-1.606	-2.044	N/A	N/A	N/A	-0.16	-2.272	0.825	N/A
KDR	N/A	N/A	N/A	1.067	2.219	2.157	N/A	1.698	1.982	1.912	N/A	N/A	N/A	N/A	N/A	1.109	N/A
UTP	-1.934	N/A	N/A	N/A	N/A	2.371	0.147	1.286	1.959	2.371	N/A	-0.832	N/A	-1.238	N/A	N/A	N/A
lactic acid	0.437	N/A	N/A	2.074	1.509	1.974	N/A	N/A	N/A	1.794	N/A	N/A	-2.385	-1.901	0.063	N/A	N/A
INHA	-1.994	-0.723	N/A	-1.823	-2.492	-2.39	N/A	N/A	N/A	N/A	N/A	1.364	N/A	1.343	N/A	N/A	N/A
SERPINB3	1.4	N/A	N/A	N/A	2.2	2.186	N/A	N/A	1.964	2.392	N/A	N/A	N/A	N/A	1.982	N/A	N/A
BMP2	N/A	N/A	N/A	N/A	1.947	3.178	N/A	N/A	N/A	2.653	N/A	0.791	-0.803	0.34	2.411	N/A	N/A
2,3,4,7,8-pentachlorodibenzofuran	0	1.89	0.707	N/A	1.387	2.646	N/A	1.964	N/A	2	N/A	N/A	-0.389	N/A	1.134	N/A	N/A
IRAK4	N/A	N/A	N/A	2.167	2.167	2.393	N/A	1.664	N/A	2.593	N/A	N/A	N/A	N/A	1.102	N/A	N/A
TNFSF14	N/A	N/A	1.956	N/A	2.187	2.584	N/A	1.03	0.941	2.198	N/A	-0.793	N/A	-0.385	N/A	N/A	N/A
NTF3	2.333	N/A	N/A	3.162	N/A	N/A	2.828	N/A	N/A	N/A	N/A	N/A	N/A	1.511	N/A	-2.236	N/A
PPP2CA	1.603	N/A	-0.816	N/A	1.134	2.72	N/A	-0.424	-0.562	2.335	N/A	N/A	N/A	2.433	N/A	N/A	N/A
IL23A	N/A	N/A	N/A	N/A	N/A	1.604	N/A	1.131	2.216	2.628	N/A	2.216	N/A	2.213	N/A	N/A	N/A
RHOA	N/A	N/A	N/A	N/A	2.219	1.671	N/A	1.309	0.498	1.164	N/A	0.841	1.405	-0.087	2.062	-0.75	N/A
FMR1	-5.303	N/A	N/A	-0.825	N/A	2.2	N/A	-2.81	N/A	N/A	N/A	N/A	N/A	0.864	N/A	N/A	N/A
DNM3OS	N/A	N/A	N/A	N/A	2.2	2.608	N/A	2.2	2.2	2.789	N/A	N/A	N/A	N/A	N/A	N/A	N/A
etanercept	N/A	N/A	N/A	N/A	-1.172	-3.105	-1	-1.633	-2.157	-2.922	N/A	N/A	N/A	N/A	N/A	N/A	N/A
POR	0.437	0	0.511	0.631	N/A	-0.777	0	-1.035	-2.138	-1.36	1.342	-1.554	0.73	N/A	-0.577	0	0.896
REST	-1.937	N/A	N/A	-3.249	N/A	N/A	N/A	N/A	N/A	N/A	N/A	N/A	3.314	2.587	N/A	0.899	N/A
SOX9	N/A	N/A	N/A	1.94	4.165	2.332	N/A	N/A	N/A	1.327	N/A	0.069	N/A	0.617	1.533	N/A	N/A
PHLDA1	N/A	N/A	1.342	1.176	1.532	2.586	N/A	0.9	1.068	2.587	N/A	N/A	N/A	N/A	0.785	N/A	N/A
berberine	N/A	N/A	-0.652	N/A	N/A	-1.464	2.166	1.471	1.249	-1.183	N/A	N/A	-0.518	N/A	-1.03	2.24	N/A
nickel chloride	1.098	N/A	N/A	N/A	N/A	2.141	0.868	N/A	2.236	2.345	N/A	N/A	N/A	N/A	-0.87	2.414	N/A
TLN1	0	N/A	N/A	N/A	N/A	2.975	N/A	2.804	2.63	2.739	N/A	N/A	N/A	N/A	0.816	N/A	N/A
RORA	-0.356	N/A	1.452	-0.356	-0.818	-0.068	2.538	2.17	-1.106	-0.157	N/A	0.516	-0.391	N/A	2.027	N/A	N/A
CpG ODN 2395	N/A	N/A	N/A	N/A	N/A	2.8	N/A	1.982	2.219	2.97	N/A	1.982	N/A	N/A	N/A	N/A	N/A
HSPA5	1.2	-1.276	N/A	0.842	0.943	2.565	N/A	N/A	1.91	2.144	N/A	N/A	N/A	N/A	0.495	0.567	N/A
focal adhesion kinase	0	N/A	2.228	N/A	N/A	1.966	N/A	1.961	2.184	1.966	N/A	N/A	N/A	-0.035	1.6	N/A	N/A
Cxcl1	N/A	N/A	N/A	N/A	1.886	2.528	N/A	2.211	2.418	2.888	N/A	N/A	N/A	N/A	N/A	N/A	N/A
LDLR	0.243	1.4	1.765	1.608	0.503	-0.196	0.469	1.076	1.47	0.312	N/A	N/A	2.159	N/A	0	0.728	N/A
HUWE1	1.175	0.962	-0.277	-1.912	N/A	N/A	0.64	N/A	1.764	N/A	N/A	N/A	-2.592	N/A	1.867	0.737	N/A
GPER1	2.394	N/A	N/A	-1.98	N/A	-0.933	N/A	-1.254	N/A	-1.213	N/A	-0.569	N/A	-1.162	-0.183	N/A	-2.236
PRKCZ	1.23	N/A	1.069	N/A	N/A	1.972	N/A	1.519	1.969	1.972	N/A	N/A	N/A	N/A	2.184	N/A	N/A
TRIM24	-0.367	-2.425	-1.929	N/A	N/A	N/A	N/A	-4.656	-2.538	N/A	N/A	N/A	N/A	N/A	N/A	N/A	N/A
ceruletide	-0.033	1.811	2.736	N/A	N/A	2.405	N/A	1.539	N/A	3.098	N/A	N/A	N/A	N/A	0.288	N/A	N/A
FOXC2	0.486	N/A	N/A	1.132	N/A	0.814	1.671	N/A	2.804	1.212	N/A	-1.02	0.258	-0.707	1.677	N/A	-0.128
4-hydroxytamoxifen	1.659	N/A	N/A	N/A	N/A	N/A	N/A	N/A	N/A	1.994	-2.117	1.792	-1.638	0.779	0.356	N/A	-1.572
SP3	0.309	1.467	1.172	-0.184	1.358	1.124	N/A	N/A	0.636	0.424	0.59	-1.753	N/A	-1.402	1.475	N/A	N/A
RAS	2	N/A	N/A	1.213	1.948	2.508	N/A	0.834	1.156	2.203	N/A	N/A	N/A	N/A	N/A	N/A	N/A
LMNA	2.666	N/A	N/A	-1.795	N/A	0.882	-0.946	N/A	N/A	N/A	2.162	-2.053	-1.08	N/A	0.277	N/A	N/A
ALOX5	N/A	N/A	N/A	N/A	1.011	1.87	-1.041	1.61	1.535	1.226	N/A	-0.471	-0.908	-0.137	0.394	-0.868	0.788
3-methyladenine	-2.406	0.639	0.416	N/A	1.813	1.247	N/A	0.895	N/A	1.805	N/A	0.92	N/A	0.073	1.616	N/A	N/A
GW3965	N/A	0.333	0.019	-1.407	-0.88	-0.072	1.092	0.098	0.275	-0.37	N/A	N/A	-2.065	N/A	0.732	2.54	1.945
IRF6	-1.969	N/A	N/A	N/A	N/A	2.762	N/A	1.723	2.433	2.929	N/A	N/A	N/A	N/A	N/A	N/A	N/A
RPSA	2.412	N/A	N/A	N/A	N/A	-2.401	N/A	-2.985	-1.633	-2.377	N/A	N/A	N/A	N/A	N/A	N/A	N/A
SIGIRR	N/A	N/A	N/A	N/A	N/A	-2.418	N/A	N/A	-2.189	-2.78	N/A	-2.205	N/A	-2.216	N/A	N/A	N/A
FOXM1	0.887	1.637	2.147	N/A	N/A	1.034	N/A	3.069	N/A	N/A	N/A	N/A	3.032	N/A	N/A	N/A	N/A
FBXO32	0.087	1.897	N/A	-1.6	-2.2	-1.6	N/A	N/A	N/A	-2.435	N/A	N/A	N/A	N/A	N/A	1.982	N/A
MYF6	N/A	1.987	N/A	2.213	1.82	-0.391	N/A	1.342	1.131	-0.152	N/A	0.762	N/A	2	N/A	N/A	N/A
N-(1-carbamoyl-2-phenyl-ethyl) butyramide	N/A	N/A	N/A	N/A	-2.449	-3	N/A	-2	-1.342	-3	N/A	N/A	N/A	N/A	N/A	N/A	N/A
herbimycin	N/A	-2	N/A	N/A	-1.504	-1.487	N/A	-0.896	-1.297	-2.207	N/A	0.277	N/A	1.195	-0.917	N/A	N/A
HDAC4	0.691	N/A	N/A	-2.343	N/A	0.416	-2.611	N/A	N/A	1.164	N/A	0.563	-0.113	-0.826	0.314	2.425	-0.314
RNASEH2B	N/A	-1.89	-2.111	N/A	N/A	N/A	N/A	-4.697	-3.065	N/A	N/A	N/A	N/A	N/A	N/A	N/A	N/A
SMARCB1	-0.314	N/A	N/A	-0.063	1.532	1.257	N/A	-0.464	2.327	N/A	-2	N/A	-3.801	N/A	N/A	N/A	N/A
1-chloro-2,4-dinitrobenzene	N/A	N/A	N/A	N/A	1.951	2.414	1.387	N/A	1.413	2.586	N/A	N/A	N/A	2	N/A	N/A	N/A
NTRK3	1.667	N/A	N/A	2.828	N/A	N/A	1.913	N/A	-0.374	N/A	N/A	N/A	N/A	2.722	N/A	-2.236	N/A
CDKN1A	-1.49	-0.896	-0.103	N/A	N/A	-1.897	0.035	-2.496	0.133	-2.391	N/A	N/A	-1.366	N/A	-0.928	N/A	N/A
BTG2	N/A	N/A	-1.551	N/A	-2.414	-2.213	N/A	N/A	-1.969	-2.415	N/A	N/A	N/A	N/A	1.172	N/A	N/A
IL17R	N/A	N/A	N/A	N/A	N/A	1.732	N/A	-0.686	2	2.63	N/A	2.449	N/A	2.236	N/A	N/A	N/A
andrographolide	N/A	N/A	-1	N/A	-2.433	-1.723	0.882	N/A	-1	-2.086	N/A	0.391	-1.095	1.109	N/A	N/A	N/A
GABARAP	-0.333	N/A	N/A	N/A	N/A	2.646	N/A	2.828	1.633	2.646	N/A	N/A	N/A	N/A	N/A	1.633	N/A
RPL13A	2.84	N/A	N/A	N/A	N/A	N/A	-2.449	-2.53	-1.897	N/A	N/A	N/A	N/A	N/A	-2	N/A	N/A
TFAM	-3.157	N/A	N/A	-0.102	-0.389	1.265	N/A	N/A	N/A	0.378	N/A	N/A	-2.236	N/A	2.449	1.732	N/A
mir-802	-2.558	0.507	-1.127	N/A	N/A	N/A	N/A	-2.111	N/A	N/A	N/A	1.414	N/A	1.807	2.183	N/A	N/A
S1PR4	N/A	N/A	N/A	N/A	1.807	2.53	0	1.667	0.378	1.897	N/A	N/A	1.414	0	N/A	2	N/A
STAT1 Dimer	N/A	N/A	N/A	-1.091	1.069	2.582	N/A	2.383	1.982	2.582	N/A	N/A	N/A	N/A	N/A	N/A	N/A
BAR501	N/A	N/A	-2	N/A	-1.964	-2.759	N/A	N/A	-2.2	-2.758	N/A	N/A	N/A	N/A	N/A	N/A	N/A
KCNJ10	N/A	N/A	1	N/A	1.342	2.449	N/A	2.236	2	2.646	N/A	N/A	N/A	N/A	N/A	N/A	N/A
Ca2+	1.963	N/A	N/A	N/A	1.109	1.665	0.664	0.114	1.18	2.208	N/A	0.957	-1.48	0.247	0.083	N/A	N/A
ACOD1	N/A	N/A	0.378	0.2	-0.186	-2.182	1	-0.896	-1.718	-2.219	N/A	-0.751	N/A	0.137	N/A	N/A	2
SENP1	-1	N/A	N/A	N/A	N/A	0.707	1	1.706	1.534	1.195	N/A	N/A	N/A	N/A	2.401	2.121	N/A
prostaglandin E2	0.726	N/A	0.768	N/A	1.513	0.739	-1.61	-1.615	0.984	1.538	N/A	0.804	N/A	0.675	0.348	N/A	0.334
miR-199a-5p (and other miRNAs w/seed CCAGUGU)	-2.79	N/A	-1.982	N/A	-2.781	N/A	N/A	N/A	-1.914	N/A	N/A	1.586	N/A	0.576	N/A	N/A	N/A
salicylic acid	N/A	N/A	-1.98	N/A	-1.77	-1.285	N/A	-2.195	-2.19	-1.888	N/A	N/A	N/A	N/A	N/A	N/A	-0.321
CTLA4	N/A	N/A	-2.433	N/A	N/A	-2.639	N/A	-2.107	-2.219	-2.228	N/A	N/A	N/A	N/A	N/A	N/A	N/A
PLA2G2A	-0.447	-0.447	-1.342	-2	N/A	1	N/A	N/A	N/A	1.939	N/A	N/A	-2	N/A	2.449	N/A	N/A
Z-LLL-CHO	1.738	2.19	-0.777	N/A	N/A	-0.989	N/A	N/A	-1.051	-2.023	N/A	N/A	N/A	-1.821	-1.023	N/A	N/A
MDK	N/A	N/A	N/A	N/A	2	1.851	N/A	1.709	2.19	2.42	N/A	0.503	N/A	0.933	N/A	N/A	N/A
MAPK3	N/A	N/A	N/A	N/A	2.555	2.29	N/A	0.2	1.667	2.532	N/A	N/A	-0.333	N/A	2.026	N/A	N/A
MAFB	-0.961	N/A	N/A	N/A	2.399	2.879	N/A	1.788	0.477	2.383	N/A	N/A	-0.699	N/A	N/A	N/A	N/A
deoxycholate	-1.227	2.382	N/A	N/A	N/A	2.186	N/A	N/A	N/A	0.574	N/A	-1.732	1.382	-1.709	N/A	N/A	-0.394
1,2-dithiole-3-thione	4.464	0.882	0.33	N/A	N/A	N/A	N/A	N/A	N/A	N/A	2.285	N/A	-1.808	N/A	-1.816	N/A	N/A
Wy 40905	N/A	N/A	N/A	N/A	2.433	1.942	N/A	1.414	N/A	N/A	N/A	N/A	N/A	-2.071	1.765	N/A	-1.96
WNT11	-1.767	N/A	N/A	2.613	N/A	N/A	1.561	N/A	N/A	N/A	-2.219	1.605	0.864	0.928	N/A	N/A	N/A
cadmium	0.216	N/A	1.166	N/A	2.219	1.461	N/A	N/A	2.362	1.894	N/A	N/A	-0.822	N/A	N/A	N/A	-1.412
RABGEF1	N/A	N/A	N/A	-2.449	-2.236	-2.433	N/A	-2.449	N/A	-1.982	N/A	N/A	N/A	N/A	N/A	N/A	N/A
IL10	N/A	N/A	-1.586	-0.02	2.158	0.078	1.87	0.395	1.581	0.007	N/A	-0.982	1.867	0.406	0.216	0.38	N/A
silibinin	-1.722	-0.936	-1.201	N/A	-2.785	-2.352	N/A	N/A	N/A	-2.54	N/A	N/A	N/A	N/A	N/A	N/A	N/A
FNIP1	N/A	N/A	N/A	-1.715	N/A	N/A	N/A	-2.236	N/A	-2.236	1.177	N/A	2.195	-1.964	N/A	N/A	N/A
KAT5	-0.817	2.439	1.308	N/A	N/A	1.929	N/A	N/A	1.982	N/A	N/A	N/A	1.134	N/A	N/A	1.89	N/A
sotorasib	N/A	N/A	N/A	N/A	-1.89	-1.667	-2	-1	-1.414	-0.632	N/A	N/A	N/A	-0.816	-0.447	-1.633	N/A
plicamycin	N/A	-0.699	N/A	N/A	-1.424	-2.275	-0.868	-2.233	-1.416	-2.578	N/A	N/A	N/A	N/A	N/A	N/A	N/A
ethidium	N/A	N/A	-2.236	N/A	-1	-2	N/A	-2	-2	-2.236	N/A	N/A	N/A	N/A	N/A	N/A	N/A
ARID1A	0.578	0.414	-2.252	N/A	2.321	0.822	N/A	-0.538	-0.086	0.025	N/A	-1.072	N/A	-1.734	-1.627	N/A	N/A
27-hydroxycholesterol	N/A	N/A	N/A	N/A	1.981	2.626	N/A	2.233	1.987	2.621	N/A	N/A	N/A	N/A	N/A	N/A	N/A
resatorvid	N/A	N/A	-2.236	N/A	-1.134	-1.895	N/A	-1.4	-2.2	-2.573	N/A	N/A	N/A	N/A	N/A	N/A	N/A
JTE-013	N/A	N/A	-2	N/A	-1.342	-2.646	N/A	-1	-2	-2.449	N/A	N/A	N/A	N/A	N/A	N/A	N/A
RIPK3	N/A	N/A	N/A	2.388	2.169	2.753	N/A	N/A	N/A	3.068	N/A	1.054	N/A	N/A	N/A	N/A	N/A
HMGN5	1.633	N/A	N/A	2.449	N/A	N/A	2.449	N/A	N/A	N/A	N/A	N/A	-0.447	2.449	N/A	-2	N/A
ibuprofen	-1.172	N/A	N/A	1.037	-1.937	-1.55	0.468	0	-0.555	-2.306	N/A	N/A	N/A	N/A	-0.69	-0.492	1.214
BCR-ABL1	-0.077	N/A	N/A	-2.419	0.743	1.261	0.811	1.238	0.256	1.178	N/A	N/A	0.706	N/A	N/A	0.73	-1.98
PIK3R1	-0.511	0.863	-0.087	N/A	0.378	1.968	N/A	1.48	2.828	2.196	N/A	N/A	N/A	N/A	1.086	N/A	N/A
MED1	-0.992	-0.368	-1.849	-2.078	N/A	N/A	N/A	N/A	N/A	N/A	N/A	-0.302	-1.2	N/A	2.111	2.496	N/A
EPAS1	0.95	1.777	0.485	0.03	-0.035	1.765	0.434	-0.041	-0.43	0.399	N/A	N/A	-1.154	1.451	2.325	0.111	N/A
RABL6	N/A	2.646	1.89	N/A	N/A	N/A	N/A	1.265	-1.951	N/A	N/A	N/A	3.606	N/A	N/A	N/A	N/A
MALP-2s	N/A	N/A	0.762	N/A	2.401	2.896	N/A	N/A	2.236	3.056	N/A	N/A	N/A	N/A	N/A	N/A	N/A
CD-38 inhibitor 78c	2.449	N/A	N/A	N/A	-1.134	-1.633	N/A	-2	-2	-1.134	N/A	N/A	N/A	N/A	-1	N/A	N/A
Clec4a2	N/A	N/A	N/A	-0.478	1.357	-0.246	1.485	1.614	1.155	-0.466	N/A	-1.964	N/A	-1.969	0.333	0.282	N/A
USP38	N/A	N/A	-1.969	N/A	-1.964	-2.183	N/A	-1.953	N/A	-2.391	N/A	N/A	N/A	N/A	-0.882	N/A	N/A
Pycard	N/A	N/A	N/A	2.346	1.908	2.2	N/A	N/A	N/A	2.152	N/A	1.334	N/A	1.4	N/A	N/A	N/A
STO-609	N/A	N/A	-2	-2.236	-2	-2.449	N/A	N/A	N/A	-2.646	N/A	N/A	N/A	N/A	N/A	N/A	N/A
STAT3/STAT3	-1.166	N/A	N/A	0	N/A	0.324	1	0.728	2.608	1.941	N/A	2.433	-1.12	N/A	N/A	N/A	N/A
ZNF281	N/A	N/A	N/A	-2	0	-0.905	N/A	-2.449	-1.134	-1.941	N/A	-1	N/A	-1.89	N/A	N/A	N/A
resolvin D1	N/A	N/A	-2.213	-1.154	-1.996	-2.129	N/A	-0.864	N/A	-2.47	N/A	N/A	-0.492	N/A	N/A	N/A	N/A
EBI3	N/A	N/A	N/A	N/A	N/A	2.189	N/A	2.952	1.969	1.783	N/A	2.425	N/A	N/A	N/A	N/A	N/A
miR-338-3p (miRNAs w/seed CCAGCAU)	-2.412	-1.456	-1.964	N/A	-2.359	-1.471	N/A	N/A	N/A	N/A	N/A	0.232	N/A	N/A	-1.414	N/A	N/A
RCAN1	N/A	N/A	-2.19	-1.064	N/A	-2.4	N/A	N/A	N/A	-2.182	N/A	N/A	0.966	0.033	-1.953	0.505	N/A
imatinib	-0.739	-0.862	-2.001	0.872	N/A	-1.221	N/A	-0.066	N/A	N/A	-2.8	N/A	N/A	N/A	1.75	0.982	N/A
PARP2	N/A	N/A	-1.287	-0.849	N/A	0.816	N/A	2	2.449	1.89	N/A	N/A	N/A	N/A	2	N/A	N/A
32-134D	N/A	N/A	N/A	N/A	-2	-2.563	N/A	0.342	-1.982	-1.993	N/A	N/A	N/A	N/A	-2.408	N/A	N/A
belnacasan	N/A	N/A	N/A	-1.954	-1.951	-2.63	N/A	-1.969	N/A	-2.781	N/A	N/A	N/A	N/A	N/A	N/A	N/A
EGLN1	N/A	N/A	1.219	0.478	0.378	0.082	1.414	0.853	-0.165	0.194	-1.715	-0.277	-1.998	N/A	-0.34	-2.169	N/A
SELPLG	N/A	N/A	N/A	N/A	2.449	2.132	N/A	2.646	1.89	2.132	N/A	N/A	N/A	N/A	N/A	N/A	N/A
kanamycin A	0	1.155	-0.6	N/A	0.093	-1.769	-0.508	-1.107	-0.168	-0.895	N/A	N/A	0	-2.236	0	-1.897	-0.816
FSTL1	N/A	-0.9	0.404	N/A	2.402	2.956	N/A	N/A	N/A	2.601	N/A	N/A	N/A	N/A	N/A	1.969	N/A
GABARAPL1	-0.333	N/A	N/A	N/A	N/A	2.646	N/A	2.333	1.633	2.646	N/A	N/A	N/A	N/A	N/A	1.633	N/A
okadaic acid	N/A	N/A	N/A	N/A	0.86	1.905	N/A	1.485	N/A	2.005	N/A	N/A	1.789	-0.889	1.188	N/A	1.103
mevalonic acid	N/A	N/A	1.481	N/A	1.038	1.67	N/A	0.641	2.116	2.078	N/A	N/A	1.982	N/A	0.218	N/A	N/A
SOCS3	1.775	N/A	N/A	N/A	N/A	-1.047	-0.149	-1.595	-0.808	-1.896	N/A	-0.677	0.21	0.886	-2.176	N/A	N/A
PCSK9	N/A	N/A	1.067	N/A	1.974	2.415	N/A	2.2	1.131	2.423	N/A	N/A	N/A	N/A	N/A	N/A	N/A
MEF2D	0.044	-2.392	N/A	N/A	2.755	1.016	2.236	N/A	N/A	N/A	-0.152	-0.296	-1.483	-0.271	N/A	0.563	N/A
YBX1	N/A	0.788	1.684	N/A	0.875	1.828	N/A	2.356	1.726	1.323	N/A	N/A	N/A	N/A	0.579	N/A	N/A
C/EBP	N/A	N/A	N/A	N/A	2.425	1.254	N/A	2.219	1.342	1.937	N/A	N/A	-1.982	N/A	N/A	N/A	N/A
sodium iodate	-0.447	N/A	N/A	N/A	N/A	2.646	N/A	2	2.236	2.828	N/A	1	N/A	N/A	N/A	N/A	N/A
SP110	-1.807	N/A	N/A	N/A	N/A	-2.333	N/A	-3.162	-1.508	-2.333	N/A	N/A	N/A	N/A	N/A	N/A	N/A
miR-34a-5p (and other miRNAs w/seed GGCAGUG)	N/A	-1.914	-2.028	N/A	N/A	-1.653	N/A	-3.44	N/A	-0.293	N/A	N/A	-0.176	-0.577	-1.048	N/A	N/A
FRS3	N/A	N/A	N/A	N/A	2	N/A	N/A	2.236	2.236	2.646	N/A	N/A	N/A	N/A	2	N/A	N/A
camptothecin	-1.414	0.843	1.999	N/A	N/A	1.165	2.236	-0.239	1.98	0.133	N/A	N/A	N/A	N/A	1.104	N/A	N/A
FGF1	N/A	N/A	N/A	-0.627	-2.742	-1.284	-0.666	-1.359	-1.253	-0.754	N/A	0.381	-0.82	0.151	N/A	N/A	-1.071
EIF4EBP1	N/A	N/A	-1.987	N/A	N/A	-2.14	N/A	-2.195	N/A	-2.525	N/A	N/A	0.492	N/A	N/A	-1.766	N/A
NUP98-NSD1	N/A	N/A	N/A	N/A	-1.067	-2.219	N/A	-2.219	-1.387	-2.219	N/A	N/A	N/A	N/A	N/A	-1.982	N/A
NUP98-KDM5A	N/A	N/A	N/A	N/A	-1.067	-2.219	N/A	-2.219	-1.387	-2.219	N/A	N/A	N/A	N/A	N/A	-1.982	N/A
IHH	N/A	N/A	N/A	N/A	N/A	0.176	-0.547	1.528	2.581	-0.098	N/A	-1.414	N/A	-1.591	0.817	-2.333	N/A
SAFB	-1.89	N/A	-2.449	N/A	N/A	-1.982	N/A	-2.219	-1.342	N/A	N/A	N/A	N/A	-0.816	-0.378	N/A	N/A
IRF2	N/A	-0.094	0.711	N/A	1.507	0.189	0.816	2.156	0.079	0.428	N/A	N/A	-3.124	1.964	N/A	N/A	N/A
KEAP1	-1.978	N/A	0.488	N/A	1.671	0.44	-1.387	1.238	1.195	1.144	N/A	N/A	N/A	N/A	1.519	N/A	N/A
N-[(2Z)-3-(4,5-dihydro-1,3-thiazol-2-yl)-1,3-thiazolidin-2-yl idene]-5H dibenzo[a,d][7]annulen-5-amine	0.637	N/A	N/A	N/A	N/A	-2.415	N/A	-1.067	-2.207	-1.981	N/A	N/A	0.282	N/A	-1.242	-0.788	-0.44
THRB	-0.336	N/A	N/A	0.649	1.051	-0.462	1.021	-0.343	1.498	0.434	N/A	0	-1.588	-0.726	-1.169	1.782	N/A
ABCG1	N/A	N/A	N/A	N/A	N/A	-2.687	-0.727	-1.604	-1.576	-2.925	N/A	-1.537	N/A	N/A	N/A	N/A	N/A
buparlisib	N/A	N/A	N/A	N/A	-1.89	-1.667	-2	-1	-1.414	-0.632	N/A	N/A	N/A	-0.816	0	-1.633	N/A
poly dA-dT	N/A	N/A	2.197	N/A	N/A	1.992	N/A	2.628	1.999	2.229	N/A	N/A	N/A	N/A	N/A	N/A	N/A
IL36A	N/A	N/A	N/A	N/A	N/A	1.998	N/A	N/A	2.214	2.623	N/A	2.214	N/A	1.977	N/A	N/A	N/A
IL35	N/A	N/A	-1.213	N/A	-1.673	-1.31	N/A	-1.941	-1.408	-1.537	N/A	N/A	N/A	N/A	-1.941	N/A	N/A
linoleic acid	-1.238	N/A	-0.378	N/A	-0.243	-1.142	0.513	-1.234	0.616	-0.974	N/A	2	N/A	N/A	1.353	1.327	N/A
CUX1	N/A	0.695	-0.368	N/A	-1.134	N/A	N/A	-1.726	-1.622	-1.408	N/A	-1	N/A	-0.447	-2.611	N/A	N/A
IL12 (family)	N/A	N/A	2.168	N/A	N/A	1.742	N/A	3.378	N/A	1.391	N/A	N/A	N/A	2.316	N/A	N/A	N/A
BCL2	N/A	N/A	N/A	1.669	1.428	1.985	N/A	N/A	1.183	1.616	N/A	N/A	-0.236	0.866	2.002	N/A	N/A
NKX2-2-AS1	-2.449	N/A	N/A	0.359	N/A	N/A	N/A	N/A	N/A	N/A	N/A	N/A	-2.425	N/A	2.574	3.176	N/A
KLF11	-1.235	-0.308	N/A	-0.389	-0.786	-0.434	0.105	-0.661	-0.272	-0.858	N/A	N/A	0.784	N/A	2.013	1.729	1.408
LDB1	-0.707	N/A	N/A	N/A	N/A	-1.482	N/A	-2.828	-2.236	-1.021	-0.905	-1.528	N/A	N/A	0.273	N/A	N/A
NR1H3	0.664	N/A	-1.397	N/A	-0.971	-0.645	1.875	0.292	0.488	-0.549	N/A	-0.913	-0.299	N/A	0.882	1.309	-0.696
GNAS	N/A	N/A	2.335	N/A	N/A	1.499	1.265	0.366	0.895	1.949	N/A	-0.277	-0.898	N/A	0.981	N/A	-0.513
COL5A1	-1.437	-1.342	N/A	N/A	-2.885	-2.158	0.152	N/A	N/A	-0.765	N/A	N/A	N/A	N/A	-2.236	N/A	N/A
Eldr	N/A	2.236	2	N/A	N/A	N/A	N/A	2.646	N/A	N/A	N/A	N/A	4.085	N/A	N/A	N/A	N/A
SYVN1	2.387	2.357	0.434	N/A	N/A	N/A	N/A	3.317	1.212	N/A	N/A	N/A	N/A	N/A	1.257	N/A	N/A
CGAS	N/A	N/A	N/A	N/A	N/A	2.197	N/A	3.218	2.611	2.931	N/A	N/A	N/A	N/A	N/A	N/A	N/A
HBEGF	1.943	N/A	2	N/A	N/A	0.365	N/A	N/A	2.433	N/A	N/A	1.746	N/A	N/A	2.111	0.351	N/A
PX 478	-0.176	1.969	0.339	N/A	N/A	-1.408	N/A	N/A	-2.412	-2.414	N/A	N/A	N/A	N/A	-2.213	N/A	N/A
GPS2	N/A	N/A	N/A	N/A	N/A	-2.974	-0.105	-2.088	-0.643	-2.564	N/A	-1.724	N/A	N/A	-0.378	N/A	0.447
(R)-2-(4-chlorophenyl)-2-oxo-1-phenylethyl quinoline-2-carboxylate	N/A	N/A	N/A	N/A	-2	-2.236	N/A	-2	-2.236	-2.449	N/A	N/A	N/A	N/A	N/A	N/A	N/A
1-palmitoyl-2-oleoylphosphatidylserine	N/A	N/A	N/A	N/A	2.219	2.63	N/A	1	2.449	2.621	N/A	N/A	N/A	N/A	N/A	N/A	N/A
BANF1	N/A	N/A	N/A	N/A	N/A	-2.449	N/A	-3.742	-2.828	-1.89	N/A	N/A	N/A	N/A	N/A	N/A	N/A
KLF2	2.157	N/A	N/A	-0.488	-1.339	-1.872	N/A	-0.712	-1.165	-1.91	N/A	N/A	N/A	N/A	-1.254	N/A	N/A
PTX3	N/A	-1.474	-1.197	-0.412	0.215	-0.773	N/A	-2.655	-1.779	-1.421	N/A	N/A	N/A	-0.874	-0.097	N/A	N/A
reactive oxygen species	N/A	1.473	0.419	N/A	N/A	2.555	N/A	1.177	1.716	2.547	N/A	N/A	N/A	N/A	N/A	1	N/A
NEDD9	-0.102	N/A	N/A	N/A	1	N/A	2	N/A	2.236	N/A	1.342	N/A	N/A	-1.066	0.905	2.236	N/A
GCA	N/A	N/A	N/A	N/A	1.989	2.233	N/A	1.99	2.22	2.447	N/A	N/A	N/A	N/A	N/A	N/A	N/A
GHRL	-0.146	-2.137	-1.93	0.26	N/A	-0.534	N/A	N/A	-0.613	-1.11	N/A	-1.949	N/A	N/A	2.047	0.152	N/A
oxazolone	N/A	N/A	N/A	0.095	0.328	2.191	N/A	2.207	1.951	1.997	N/A	1.109	N/A	1	N/A	N/A	N/A
triptolide	-2.18	N/A	N/A	N/A	-0.914	-2.005	N/A	N/A	-2.223	-1.915	-1.633	N/A	N/A	N/A	N/A	N/A	N/A
AHI1	-1.633	2	0	N/A	-1	-2	N/A	-2.236	N/A	N/A	N/A	N/A	N/A	0	-1	-1	N/A
SRSF1	2.055	0	N/A	-2	-1.913	-1.569	N/A	-2.236	N/A	-1.078	N/A	N/A	N/A	N/A	N/A	N/A	N/A
ANXA1	-0.822	N/A	N/A	-0.786	-2.368	-1.471	N/A	-0.894	-1.336	-1.892	N/A	0.085	N/A	N/A	-1.172	N/A	N/A
SIRT3	-0.229	1.174	N/A	1.886	2.307	N/A	N/A	N/A	N/A	-1.989	N/A	N/A	-1.706	N/A	N/A	1.533	N/A
Ro31-8220	N/A	N/A	N/A	N/A	-1.299	-2.157	N/A	-2.2	-2.349	-2.238	N/A	N/A	N/A	N/A	-0.57	N/A	N/A
SCGB1A1	N/A	N/A	N/A	N/A	-2.198	-2.38	N/A	-1.206	-2.615	-2.38	N/A	N/A	N/A	-0.025	N/A	N/A	N/A
ATF3	2.275	N/A	0.358	N/A	N/A	-0.94	N/A	-1.895	-1.115	-0.988	N/A	N/A	-1.268	N/A	-1.03	N/A	0.928
verteporfin	N/A	-0.736	N/A	N/A	-1.939	-2.914	N/A	N/A	N/A	-1.964	N/A	N/A	-1.034	N/A	-2.204	N/A	N/A
l-asparaginase	N/A	-1.89	2.121	2.433	N/A	N/A	N/A	N/A	N/A	N/A	N/A	N/A	-4.347	N/A	N/A	N/A	N/A
GSK3A	1.987	N/A	N/A	-1.231	N/A	N/A	-1.98	N/A	N/A	N/A	1.98	-1.987	-1.131	-0.492	N/A	N/A	N/A
carbon monoxide	N/A	N/A	N/A	N/A	-2.242	-1.964	-1.559	-0.655	-1.112	-2.235	N/A	N/A	N/A	N/A	-0.914	-0.101	N/A
ROCK	0.956	-0.186	2.425	2	N/A	0.651	N/A	N/A	-0.13	0.283	N/A	-1.912	N/A	-1.643	-0.594	N/A	N/A
RAG2	N/A	N/A	N/A	0.816	0.832	1.633	N/A	1.134	2.236	2.121	N/A	N/A	2	N/A	N/A	N/A	N/A
dimethylnitrosamine	1.161	1.463	1.96	N/A	2.219	1.65	N/A	N/A	0.831	1.011	N/A	0.447	N/A	N/A	-0.02	N/A	N/A
canrenoate potassium	N/A	N/A	N/A	N/A	-1.969	-2.408	N/A	-1.977	-2.2	-2.201	N/A	N/A	N/A	N/A	N/A	N/A	N/A
MED13	-0.378	1.342	N/A	0	N/A	0.522	-1.732	N/A	N/A	N/A	N/A	0.447	2	N/A	-2.333	-2	N/A
BTNL2	N/A	2	N/A	2	2.449	1.414	N/A	N/A	2.449	N/A	N/A	0.426	N/A	N/A	N/A	N/A	N/A
TPCA-1	N/A	N/A	N/A	N/A	-1.982	-2.378	N/A	-2	-1.982	-2.39	N/A	N/A	N/A	N/A	N/A	N/A	N/A
isotretinoin	N/A	N/A	2.164	N/A	0.993	1.205	N/A	2.011	1.839	2.007	N/A	0.506	N/A	N/A	N/A	N/A	N/A
PIK3C3	-0.108	-2	-2.958	N/A	N/A	-2.412	N/A	N/A	N/A	N/A	N/A	N/A	-1.41	N/A	1.834	N/A	N/A
NR1I2	2.004	N/A	-0.862	N/A	0.632	0.232	0.874	0.134	2.37	0.246	N/A	1.494	0.969	N/A	0.897	N/A	N/A
SELP	1.633	1	N/A	1.153	0.926	2.01	N/A	2.121	0.084	1.68	N/A	N/A	N/A	-0.106	N/A	N/A	N/A
miR-21-5p (and other miRNAs w/seed AGCUUAU)	-2.039	-1.02	-2.254	N/A	-1.665	-1.533	N/A	N/A	-2.2	N/A	N/A	N/A	N/A	N/A	N/A	N/A	N/A
Samsn1	N/A	N/A	N/A	N/A	N/A	2.496	N/A	3.162	1.89	3.162	N/A	N/A	N/A	N/A	N/A	N/A	N/A
LMO2	-0.748	N/A	N/A	N/A	N/A	-1.997	N/A	-3.212	-2.236	-1.134	-0.234	-1.147	N/A	N/A	N/A	N/A	N/A
SOX2	1.046	N/A	N/A	-0.218	-0.556	0.187	2.244	N/A	N/A	1.931	N/A	1.293	-0.705	0.347	-2.17	N/A	N/A
pectin	N/A	N/A	N/A	N/A	-1.939	-2.399	N/A	-1.994	-1.963	-2.399	N/A	N/A	N/A	N/A	N/A	N/A	N/A
BACH1	2.132	N/A	1.063	N/A	N/A	-0.188	-0.917	N/A	N/A	-1.926	N/A	N/A	N/A	N/A	-1.091	-3.374	N/A
DCLK1	N/A	N/A	1.981	N/A	N/A	2.398	0.805	2.619	N/A	2.18	N/A	0.409	0.287	N/A	N/A	N/A	N/A
NOTCH3	0.91	0.76	N/A	1.246	0.631	1.151	N/A	N/A	N/A	0.454	-1.15	-0.919	0.284	-0.672	-1.417	1.081	N/A
PKA	N/A	N/A	N/A	-2.414	2.157	1.075	N/A	1.597	-0.083	0.57	N/A	N/A	-0.856	N/A	N/A	N/A	-1.914
sildenafil	N/A	N/A	N/A	0.547	-2	-1.902	N/A	N/A	N/A	-1.562	N/A	-1	N/A	-1	1.132	1.522	N/A
PTN	-0.103	N/A	-1.89	N/A	N/A	0.97	N/A	N/A	1.98	N/A	N/A	N/A	-1.772	N/A	2.813	1.117	N/A
NADPH oxidase	N/A	N/A	N/A	N/A	2.236	1.029	N/A	2.183	2	1.8	N/A	N/A	N/A	-1.387	N/A	N/A	N/A
Ni2+	N/A	N/A	2	N/A	N/A	2.213	N/A	N/A	1.987	2.213	N/A	N/A	N/A	N/A	2.219	N/A	N/A
baicalein	-1.467	-2.052	-1.706	-0.816	-0.707	-0.649	N/A	0.164	0.24	-1.443	N/A	N/A	N/A	N/A	0.478	N/A	0.9
RUNX3	-1.58	-1.091	N/A	N/A	-2.337	-0.041	N/A	0.048	N/A	0.563	N/A	N/A	N/A	2.207	N/A	2.754	N/A
PGLYRP2	N/A	N/A	1.342	1	1	2.449	N/A	2	N/A	2.828	N/A	N/A	N/A	N/A	N/A	N/A	N/A
epinephrine	1.757	N/A	N/A	0.218	0.378	0.249	0.447	1.443	2	N/A	N/A	N/A	-0.923	1.769	1.414	N/A	N/A
Klra4 (includes others)	N/A	N/A	N/A	N/A	N/A	2.19	N/A	2.407	2.19	2.325	N/A	N/A	N/A	N/A	1.452	N/A	N/A
MCC950	N/A	N/A	-1.067	-0.537	-0.063	-0.613	1.32	0.92	1.024	-0.977	N/A	-1.919	N/A	-0.753	-1.369	N/A	N/A
mycophenolic acid	N/A	N/A	N/A	1.265	1.414	1.994	N/A	1.177	0.333	1.726	N/A	0.378	N/A	1.134	N/A	-1.134	N/A
IFN type 1	N/A	N/A	N/A	N/A	0.689	1.98	N/A	3.511	1.969	2.4	N/A	N/A	N/A	N/A	N/A	N/A	N/A
HFE	0.387	1.897	1.571	N/A	-0.632	N/A	-1.89	N/A	1.667	-0.333	N/A	N/A	-1.225	N/A	-0.943	N/A	N/A
infliximab	N/A	N/A	N/A	N/A	N/A	-1.485	-2.236	-1.89	-1.633	-3.293	N/A	N/A	N/A	N/A	N/A	N/A	N/A
LH	3.861	-0.583	0.191	N/A	N/A	2.149	N/A	1.912	N/A	N/A	N/A	N/A	N/A	N/A	-0.701	N/A	-1.134
NCF1	N/A	N/A	N/A	N/A	1.342	2.387	N/A	2.236	1.982	2.582	N/A	N/A	N/A	N/A	N/A	N/A	N/A
CCND1	0.786	0.586	0.883	-1.98	N/A	N/A	N/A	2.111	N/A	N/A	N/A	N/A	2.943	N/A	1.213	N/A	N/A
PLIN2	N/A	N/A	N/A	N/A	N/A	-2.236	0	-1	-1	-1.633	N/A	N/A	2	N/A	-1	-1.633	N/A
puerarin	N/A	N/A	N/A	N/A	-1.29	-2.377	N/A	-1.213	-1.172	-2.228	N/A	-1.217	N/A	N/A	N/A	1	N/A
FBXL6	0.378	0.816	0.707	N/A	2.236	N/A	N/A	2.646	N/A	N/A	N/A	N/A	3	N/A	-0.707	N/A	N/A
PF-562271	N/A	N/A	N/A	N/A	N/A	-2.804	N/A	-2.63	-2.236	-2.813	N/A	N/A	N/A	N/A	N/A	N/A	N/A
TAFAZZIN	0.608	0.222	-0.808	N/A	0.819	1.936	N/A	-0.291	0.52	1.609	N/A	-0.082	N/A	0.606	-1.59	-1.391	N/A
MYCN	2.604	-0.326	-1.584	N/A	-1.846	-2.274	N/A	N/A	N/A	N/A	N/A	N/A	N/A	N/A	-1.841	N/A	N/A
Pla2g2d	N/A	N/A	N/A	N/A	-1.387	-2.433	N/A	-1.387	-2.433	-2.813	N/A	N/A	N/A	N/A	N/A	N/A	N/A
TMPRSS2-ERG	0.718	0.545	-0.356	N/A	0.632	1.155	-1.964	1.89	N/A	N/A	N/A	N/A	1.89	-0.971	0	N/A	-0.324
FBXW7	1.025	-1.463	-0.049	0.676	-2.111	-0.168	N/A	N/A	N/A	N/A	-1.98	N/A	N/A	-2	0.966	N/A	N/A
RARA	-0.496	N/A	N/A	N/A	-1.709	-0.677	N/A	1.572	N/A	-0.772	-1.982	N/A	-1.238	N/A	N/A	-1.99	N/A
PF4	N/A	N/A	-1.177	N/A	1.156	2.752	N/A	1.057	1.129	1.956	N/A	0.757	N/A	0.438	N/A	N/A	N/A
bortezomib	1.135	1.03	-0.344	N/A	-0.007	-0.627	N/A	-1.01	0.544	0.424	N/A	-0.084	-1.871	N/A	-3.345	N/A	N/A
MYB	N/A	N/A	N/A	-0.365	0.567	-2.315	0.432	-0.881	-1.739	-1.937	N/A	0.539	1.562	0	0.078	N/A	N/A
dihydrotestosterone	0.224	2.472	1.377	0.531	1.697	1.067	0.701	1.397	0.353	0.123	N/A	N/A	0.179	N/A	0.276	N/A	N/A
pembrolizumab	-2.449	N/A	0.447	N/A	1.633	N/A	N/A	1.897	2.236	0.378	N/A	1.342	0	N/A	N/A	N/A	N/A
LRP1	1.554	N/A	N/A	1.052	-1.498	-1.446	0.511	-1.638	-0.911	-1.291	N/A	N/A	N/A	0.427	0.05	N/A	N/A
RUNX1	1.209	-0.199	N/A	N/A	1.62	0.961	N/A	0.71	0.824	0.023	N/A	-0.477	0.464	-1.133	2.241	0.514	N/A
TNK1	N/A	N/A	N/A	N/A	N/A	1.982	N/A	2.213	1.98	2.213	N/A	1.982	N/A	N/A	N/A	N/A	N/A
ZC3H11A	0.775	2	N/A	N/A	1.134	2.121	N/A	2.449	N/A	1.89	N/A	N/A	N/A	N/A	N/A	N/A	N/A
HDAC6	N/A	-0.861	N/A	N/A	1.709	0.943	N/A	N/A	2	0.557	N/A	N/A	N/A	-1.491	2.8	N/A	N/A
TFE3	0.701	N/A	N/A	-2.646	-1.633	-0.61	N/A	N/A	N/A	N/A	N/A	N/A	N/A	N/A	1.807	2.961	N/A
EHF	N/A	N/A	N/A	N/A	1.503	0.061	N/A	2.121	2.185	1.199	N/A	1.282	-1.762	-0.245	N/A	N/A	N/A
anakinra	N/A	N/A	N/A	N/A	-1.934	-2.95	N/A	N/A	-2.391	-3.083	N/A	N/A	N/A	N/A	N/A	N/A	N/A
Calcineurin (complex)	-0.419	N/A	N/A	1.744	N/A	1.212	1.134	N/A	N/A	0.232	-1.387	1.327	-1.999	0.435	N/A	-0.467	N/A
CD 437	-3.229	0.897	1.333	2.53	N/A	N/A	N/A	N/A	N/A	N/A	N/A	N/A	N/A	N/A	2.353	N/A	N/A
SOD3	N/A	N/A	N/A	N/A	-2.186	-2.599	N/A	N/A	-2.598	-2.95	N/A	N/A	N/A	N/A	N/A	N/A	N/A
MGLL	0.577	N/A	2	N/A	N/A	2.789	N/A	N/A	N/A	2.415	N/A	N/A	0.816	N/A	-1.732	N/A	N/A
epicatechin	-0.243	1	-2.309	-1.706	0.682	-0.949	N/A	N/A	N/A	N/A	N/A	N/A	-0.745	N/A	2.683	N/A	N/A
leukotriene C4	N/A	N/A	N/A	N/A	1.992	2.443	N/A	1.214	N/A	2.443	N/A	N/A	N/A	N/A	2.213	N/A	N/A
I-BET-151	N/A	N/A	N/A	N/A	-2.236	-0.956	N/A	N/A	-2.236	-2.646	N/A	N/A	N/A	N/A	-2.219	N/A	N/A
fish oils	N/A	N/A	N/A	N/A	-1.172	-1.471	-1	-2	-1.982	-1.253	N/A	N/A	-1.408	N/A	N/A	N/A	N/A
IgG	-3.778	-1.224	-0.481	N/A	-0.19	0.467	0.724	0.572	-0.471	0.245	N/A	-0.323	N/A	-0.476	-0.155	1.175	N/A
FGFR2	2.575	2.214	N/A	N/A	0.203	1.574	N/A	0.271	N/A	0.097	N/A	0.69	-2.646	N/A	N/A	N/A	N/A
CIP2A	-2.688	N/A	N/A	N/A	-2.138	-1.268	N/A	N/A	N/A	-1.463	N/A	N/A	2	-0.707	0	N/A	N/A
CAVIN1	2	0	1.89	1	N/A	-1.134	N/A	N/A	N/A	-2.236	N/A	N/A	N/A	N/A	-2	N/A	N/A
ascorbic acid	0.301	N/A	N/A	N/A	2.183	2.003	0.865	0.843	2.18	0.906	N/A	N/A	-0.849	-0.129	N/A	N/A	N/A
pitavastatin	N/A	N/A	-1.294	-1.96	N/A	0.486	N/A	-0.39	N/A	0.634	N/A	N/A	-2.433	N/A	-1.937	N/A	-1.122
ZC3H12C	N/A	N/A	N/A	N/A	N/A	-1.53	N/A	-3.108	-2.121	-1.53	N/A	-1.964	N/A	N/A	N/A	N/A	N/A
NCOR/LXR/RXR/oxysterol/9 cis RA	N/A	N/A	N/A	-1.342	N/A	1.432	N/A	1.98	0.97	1.254	N/A	N/A	-0.816	N/A	2.449	N/A	N/A
SCGB3A2	N/A	N/A	N/A	N/A	-2	-2	N/A	-2	-2.236	-2	N/A	N/A	N/A	N/A	N/A	N/A	N/A
Lymphotoxin	N/A	N/A	N/A	N/A	N/A	2.216	N/A	1.192	2.216	2.621	N/A	1.987	N/A	N/A	N/A	N/A	N/A
ADM2	-2.157	N/A	N/A	N/A	N/A	0.297	N/A	N/A	N/A	1.225	N/A	N/A	-2.19	N/A	1.958	2.399	N/A
geldanamycin	1.142	0.737	-0.438	N/A	-2.236	N/A	N/A	N/A	N/A	N/A	N/A	N/A	-1.766	N/A	-1.456	2.449	N/A
PTGIS	N/A	N/A	N/A	N/A	2	1.408	N/A	N/A	2	1.492	N/A	1.342	N/A	N/A	1.982	N/A	N/A
ZEB2	0.959	N/A	N/A	N/A	0.416	0.707	1.091	-0.23	0.788	1.32	N/A	-2.762	N/A	-1.948	N/A	N/A	N/A
Cxcl10	N/A	N/A	N/A	N/A	N/A	1.982	N/A	N/A	2	2	N/A	2.236	N/A	2	N/A	N/A	N/A
PDGFRB	-0.927	1.982	1.981	N/A	2.19	N/A	N/A	N/A	N/A	1.969	N/A	-0.152	N/A	N/A	1	N/A	N/A
bee venom	-1.231	N/A	0	-0.079	1.202	1.674	N/A	-1.039	0.837	1.904	N/A	N/A	-2.229	N/A	N/A	N/A	N/A
FZD9	N/A	N/A	N/A	N/A	N/A	2.425	1	2.8	N/A	1.98	N/A	N/A	N/A	1.98	N/A	N/A	N/A
BMP6	N/A	0.863	N/A	N/A	2.596	2.735	N/A	N/A	1.054	2.48	N/A	N/A	N/A	N/A	0.438	N/A	N/A
PTEN	-1.634	-1.039	0.387	N/A	-1.446	0.05	N/A	-0.801	-0.63	-0.966	N/A	N/A	-0.875	N/A	-0.37	0.343	-1.617
EPO	1.655	0.961	-0.169	N/A	1.386	0.53	0.816	0.201	1.878	0.634	N/A	N/A	N/A	N/A	1.229	0.697	N/A
tributyltin	0.405	2.309	0.923	-1.23	-0.905	1.521	N/A	-0.853	N/A	N/A	N/A	N/A	N/A	N/A	0.163	-1.846	N/A
SKIC2	-2.84	-1.414	0.333	N/A	N/A	N/A	-2	N/A	-1.633	N/A	N/A	N/A	1.633	N/A	-0.302	N/A	N/A
IFIH1	N/A	1.937	2.06	N/A	N/A	N/A	N/A	1.881	1.812	2.461	N/A	N/A	N/A	N/A	N/A	N/A	N/A
IFNL1	N/A	N/A	N/A	N/A	N/A	1.934	N/A	3.639	2.425	2.146	N/A	N/A	N/A	N/A	N/A	N/A	N/A
candesartan	-1.134	N/A	N/A	N/A	-1.22	-1.803	-1.982	N/A	-0.6	-1.584	N/A	N/A	-0.908	-0.456	-0.453	N/A	N/A
luteolin	-2.183	-0.419	-0.588	0.57	N/A	-1.639	N/A	N/A	N/A	-1.939	N/A	N/A	N/A	-1.96	-0.832	N/A	N/A
TK1	2.898	1.333	N/A	1.941	1.364	N/A	N/A	N/A	N/A	N/A	N/A	N/A	N/A	N/A	-2.331	-0.249	N/A
GHR	N/A	N/A	-0.975	N/A	-1.125	-1.616	N/A	0.728	-1.131	-1.795	N/A	0.277	-2.19	0.277	N/A	N/A	N/A
benzo(a)pyrene	1.596	N/A	-1.958	N/A	1.332	1.501	N/A	N/A	0.687	N/A	N/A	-0.111	-1.334	N/A	-1.586	N/A	N/A
7(R)-maresin 1	N/A	N/A	-1	N/A	-1.387	-2.543	N/A	-0.64	-0.64	-2.887	N/A	-1.004	N/A	N/A	N/A	N/A	N/A
diphtheria toxin	1.342	N/A	N/A	N/A	0.378	1.633	N/A	1	-1.89	0.816	N/A	-1.89	N/A	-1.134	N/A	N/A	N/A
BNIP3L	N/A	N/A	N/A	N/A	1.89	N/A	N/A	-0.302	1.912	1.633	N/A	2.449	-1.89	N/A	N/A	N/A	N/A
PRKAA1	-1.249	N/A	-1.034	N/A	-2.162	-2.586	N/A	N/A	-1.342	-1.407	N/A	N/A	0.291	N/A	N/A	N/A	N/A
KCNJ2	2.4	0.577	N/A	2.333	N/A	N/A	N/A	N/A	N/A	N/A	N/A	N/A	N/A	-2.309	N/A	-2.449	N/A
TYK2	N/A	N/A	N/A	N/A	0.383	N/A	N/A	2.978	1.545	-0.028	N/A	1.011	N/A	2.121	N/A	2	N/A
HIPK2	-0.451	N/A	N/A	N/A	N/A	-1.441	N/A	N/A	0.705	-1.509	N/A	-2.152	N/A	N/A	-2.589	-1.213	N/A
RBP4	N/A	N/A	N/A	N/A	1.932	2.752	N/A	1.934	N/A	2.581	N/A	N/A	-0.351	N/A	N/A	-0.506	N/A
Ccl6	N/A	N/A	N/A	N/A	2	2.236	N/A	2.236	1.342	2.236	N/A	N/A	N/A	N/A	N/A	N/A	N/A
folic acid	2.457	N/A	N/A	N/A	1.607	1.821	N/A	1.823	N/A	2.326	N/A	N/A	N/A	N/A	N/A	N/A	N/A
PFKFB3	N/A	N/A	N/A	N/A	1.274	1.447	N/A	2.959	N/A	2.099	N/A	N/A	N/A	N/A	2.236	N/A	N/A
MXD1	-2.025	0.333	1	N/A	N/A	N/A	N/A	-2.828	N/A	N/A	N/A	N/A	N/A	N/A	1	-2.828	N/A
STAT5A/B	N/A	N/A	N/A	N/A	0	1.414	N/A	0.365	N/A	N/A	N/A	1.941	N/A	1.913	-2	-2.366	N/A
TLR5	N/A	N/A	1.961	N/A	N/A	2.912	N/A	N/A	2.2	2.918	N/A	N/A	N/A	N/A	N/A	N/A	N/A
NFATC2	N/A	N/A	N/A	N/A	2.193	1.845	N/A	2.014	0.533	1.042	N/A	N/A	N/A	N/A	-2.358	N/A	N/A
NOTCH4	N/A	N/A	N/A	N/A	N/A	N/A	N/A	N/A	N/A	N/A	1.009	-2.584	N/A	-2.022	-2.19	2.177	N/A
ST1926	-4.061	0.784	1.147	2.646	N/A	N/A	N/A	N/A	N/A	N/A	N/A	N/A	N/A	N/A	1.342	N/A	N/A
MAP2K4	N/A	1.886	2.144	N/A	N/A	2.784	N/A	N/A	N/A	2.784	N/A	N/A	-0.239	N/A	-0.128	N/A	N/A
MAOA	N/A	0.64	2.236	N/A	N/A	2.433	N/A	N/A	N/A	2.433	N/A	-0.555	N/A	-1.664	N/A	N/A	N/A
advanced glycation end-products	-2.621	0	N/A	N/A	-0.137	2.007	0	1.195	0.64	2.007	N/A	N/A	N/A	0	N/A	N/A	-1.342
SNCA	-1.389	N/A	N/A	-0.469	0.67	0.111	0.378	1.749	0.706	1.353	N/A	N/A	2.343	0.78	N/A	N/A	N/A
3M-002	N/A	N/A	N/A	1	0.068	1.049	0.302	1.321	0.474	1.437	N/A	2.429	N/A	1.861	N/A	N/A	N/A
RAB2A	N/A	-1.97	-1.954	-1.969	N/A	N/A	N/A	N/A	N/A	N/A	N/A	N/A	N/A	N/A	2.073	1.97	N/A
tetrachlorodibenzodioxin	0.216	0.978	1.071	N/A	N/A	1.252	N/A	0.794	1.027	1.158	-0.406	-0.299	-1.276	-0.674	-0.78	N/A	N/A
growth hormone	-1.708	1.281	-0.401	-1.279	0.31	-0.996	N/A	1.757	N/A	N/A	N/A	N/A	0.311	N/A	1.462	N/A	0.415
YTHDF2	N/A	N/A	N/A	N/A	-1.155	-2.096	N/A	-2.621	-1.798	-2.245	N/A	N/A	N/A	N/A	N/A	N/A	N/A
CA9	2.8	2	1.342	N/A	N/A	1.195	N/A	N/A	N/A	N/A	N/A	N/A	N/A	N/A	-0.447	-2.121	N/A
BGN	1.941	1.408	N/A	N/A	1.471	1.664	N/A	0	1.446	1.969	N/A	N/A	N/A	N/A	N/A	N/A	N/A
TIMP1	N/A	-0.478	-1.664	N/A	0.659	0.514	N/A	-1.188	0.647	1.127	N/A	1.951	N/A	N/A	1.664	N/A	N/A
KDM6B	N/A	N/A	N/A	N/A	1.505	1.71	0.788	2.213	1.076	2.589	N/A	N/A	N/A	N/A	N/A	N/A	N/A
carbonyl cyanide m-chlorophenyl hydrazone	N/A	N/A	N/A	-1.294	0.647	1.51	N/A	1.912	0.99	0.862	N/A	-1.698	N/A	N/A	-0.951	N/A	N/A
heparin	-2.178	-1.609	-1.751	N/A	-0.552	-0.594	N/A	N/A	-0.412	-0.185	N/A	N/A	N/A	-1.875	0.699	N/A	N/A
gemfibrozil	0.089	N/A	N/A	N/A	N/A	-1.189	N/A	N/A	N/A	-1.202	N/A	N/A	-1.97	N/A	2.581	2.813	N/A
NRF1	0.475	-2.607	-1.62	-0.431	N/A	-2.157	1.172	N/A	N/A	N/A	N/A	N/A	N/A	N/A	1.38	N/A	N/A
CDK5R1	N/A	N/A	N/A	1	1.342	0.816	N/A	2.828	1.134	0.378	N/A	N/A	1.342	1	N/A	N/A	N/A
SHC1	-0.782	1.985	1.132	N/A	N/A	-1.342	-0.152	-0.816	0.915	-0.896	1.109	N/A	N/A	N/A	N/A	-0.708	N/A
ESR2	1.386	0.97	0.037	-0.475	2.886	-0.243	N/A	-1.218	N/A	0.089	-0.068	-0.399	0.497	0.077	1.044	N/A	-0.447
ACSS2	0.632	N/A	-2	1.134	N/A	N/A	2.236	N/A	N/A	N/A	N/A	N/A	-1.929	N/A	1.89	N/A	N/A
ICAM1	N/A	N/A	N/A	N/A	0.933	2.19	N/A	1.732	0.647	2.597	N/A	N/A	N/A	N/A	1.709	N/A	N/A
Z-551	N/A	N/A	N/A	-0.632	-1.982	-1.501	N/A	-1.432	-1.664	-1.746	N/A	N/A	N/A	N/A	N/A	0.849	N/A
CYP2J2	N/A	N/A	-1.229	N/A	-1.482	-1.124	N/A	0.069	-1.962	-2.189	N/A	-1	N/A	N/A	-0.743	N/A	N/A
AGO2	N/A	0.808	N/A	2.101	2	N/A	N/A	N/A	N/A	N/A	N/A	N/A	2.217	N/A	-0.863	-1.809	N/A
MSC	2.449	N/A	N/A	-0.447	0	-0.333	N/A	0	-0.378	-1.667	N/A	-1.89	-1	-1.633	N/A	N/A	N/A
CTCF	N/A	N/A	N/A	N/A	-1	-1.511	-1.387	-1.897	N/A	-0.933	N/A	0.176	-0.987	-1.897	N/A	N/A	N/A
bromodeoxyuridine	N/A	N/A	N/A	N/A	1.633	1.673	N/A	2.406	1.671	2.401	N/A	N/A	N/A	N/A	N/A	N/A	N/A
azoxymethane	N/A	N/A	-0.184	N/A	1.785	2.195	N/A	0.845	N/A	2.795	N/A	1.97	N/A	N/A	N/A	N/A	N/A
LIPG	2	N/A	N/A	1.951	N/A	1.724	N/A	1	1.103	1.991	N/A	N/A	N/A	N/A	N/A	0	N/A
DLX1	N/A	N/A	2.433	N/A	2.985	1.534	N/A	N/A	N/A	1.129	N/A	-0.896	N/A	-0.788	N/A	N/A	N/A
SRC (family)	N/A	N/A	N/A	N/A	2.385	2.599	N/A	2.182	N/A	2.599	N/A	N/A	N/A	N/A	N/A	N/A	N/A
cilostazol	2.213	N/A	-2.216	N/A	-1.432	-1.269	N/A	-0.57	-1	-1.028	N/A	N/A	N/A	N/A	N/A	0.025	N/A
SU6656	N/A	N/A	-2.236	N/A	N/A	-2.63	N/A	N/A	N/A	-2.433	N/A	N/A	N/A	N/A	-0.447	N/A	2
thalidomide	N/A	N/A	-1.925	N/A	-1.406	-2.542	N/A	N/A	N/A	-1.956	N/A	N/A	N/A	N/A	-1.909	N/A	N/A
IFNB1	-1.201	N/A	0.435	N/A	-0.738	0.583	0.128	4.394	1.62	0.368	N/A	0.163	N/A	N/A	-0.088	N/A	N/A
CAV1	-0.911	N/A	N/A	N/A	N/A	1.132	1.746	N/A	0.99	0.25	N/A	-2.003	N/A	-1.081	1.592	N/A	N/A
miR-335-3p (miRNAs w/seed UUUUCAU)	-2.236	-1.667	N/A	N/A	-1.89	-2	N/A	N/A	N/A	N/A	N/A	N/A	N/A	N/A	-1.89	N/A	N/A
FOXO3	-1.131	-1.28	-1.379	N/A	0.747	0.934	N/A	-0.656	-0.227	0.207	N/A	N/A	-1.67	-0.341	N/A	N/A	-1.105
ADAM15	-1.265	N/A	N/A	-1.982	-0.152	-1.154	N/A	N/A	N/A	-1.154	N/A	N/A	N/A	-1.982	N/A	1.982	N/A
colistin	0	1.155	-0.431	N/A	0.093	-1.277	-0.508	-0.649	-0.168	-0.44	N/A	N/A	0	-2.236	0	-1.897	-0.816
TEAD3	1.633	N/A	N/A	N/A	2.449	N/A	N/A	N/A	N/A	N/A	N/A	-1.342	N/A	0	-2	-2.236	N/A
101.10 peptide	N/A	N/A	N/A	N/A	-2.207	-2.016	N/A	-1.964	N/A	-2.607	N/A	N/A	N/A	-0.849	N/A	N/A	N/A
dimethyl itaconate	N/A	N/A	-2.191	N/A	N/A	N/A	N/A	-1.479	-1.114	-0.68	N/A	-2.207	N/A	-1.97	N/A	N/A	N/A
GCG	-0.803	N/A	-2.762	N/A	N/A	-0.839	N/A	N/A	N/A	-0.542	N/A	N/A	-2.973	N/A	N/A	-0.856	-0.863
ETV4	N/A	-0.728	N/A	N/A	N/A	2.246	N/A	2.407	1.981	2.275	N/A	N/A	N/A	N/A	N/A	N/A	N/A
FABP3	N/A	N/A	N/A	N/A	-1.039	-1.309	N/A	-1.937	N/A	-0.243	N/A	N/A	-1.98	1.067	-1.131	0.927	N/A
HYAL1	N/A	N/A	N/A	N/A	N/A	0.816	N/A	-1.342	N/A	N/A	N/A	-2	-2.646	-2.449	-0.378	N/A	0
CIITA	N/A	N/A	1.594	N/A	-0.221	N/A	N/A	2.231	2.229	-0.327	N/A	1.343	N/A	N/A	1.685	N/A	N/A
N-formyl-Met-Leu-Phe	N/A	N/A	N/A	N/A	1.558	2.009	N/A	1.581	1.79	2.69	N/A	N/A	N/A	N/A	N/A	N/A	N/A
BACH2	N/A	N/A	N/A	N/A	N/A	-2.593	N/A	-1.516	-1.945	-2.397	N/A	-1.151	N/A	N/A	N/A	N/A	N/A
Fcgr2b	N/A	N/A	N/A	N/A	N/A	2.599	N/A	N/A	2.219	2.779	N/A	2	N/A	N/A	N/A	N/A	N/A
PPIF	N/A	N/A	1.155	-0.333	0.258	1.706	N/A	0.943	0.5	1.877	N/A	N/A	N/A	1.667	1.152	N/A	N/A
GDF11	-0.75	N/A	N/A	N/A	-1.203	-0.843	N/A	N/A	1.266	-1.135	N/A	-2.201	N/A	-0.359	1.832	N/A	N/A
arotinoid acid	N/A	N/A	N/A	N/A	N/A	1.982	N/A	N/A	2.219	2.219	N/A	N/A	-1.192	N/A	N/A	1.974	N/A
N4BP1	N/A	N/A	N/A	N/A	-1.342	-2.364	N/A	N/A	-1.964	-1.912	N/A	N/A	N/A	-0.911	-1.091	N/A	N/A
APH-1	-1.492	N/A	N/A	N/A	0.302	-0.535	-0.447	-0.839	-1.343	0.081	N/A	2	N/A	1.89	-0.647	N/A	N/A
DNMT1	-1.481	-1.671	-0.714	2.121	1.671	1.091	N/A	-0.246	-0.254	N/A	N/A	N/A	0.119	N/A	0.194	N/A	N/A
UCP2	-0.577	N/A	N/A	N/A	N/A	-2.011	N/A	N/A	-2.213	-2.6	N/A	N/A	N/A	N/A	0.152	-2	N/A
lovastatin	N/A	N/A	-0.77	N/A	N/A	1.083	N/A	-1.035	0.046	0.636	N/A	N/A	-3.673	N/A	-0.139	N/A	-2.171
ZBTB20	1	N/A	-2.2	2.449	0.194	0.05	N/A	N/A	N/A	0.632	N/A	1.016	-0.243	1.762	N/A	N/A	N/A
CASR	0.477	3.302	0.577	-2	0.094	N/A	N/A	2.111	N/A	N/A	N/A	N/A	0.973	N/A	N/A	N/A	N/A
taurocholic acid	N/A	N/A	N/A	0.102	1	2.383	N/A	N/A	2.236	2.537	0.447	0.426	N/A	-0.396	N/A	N/A	N/A
ATG5	1.073	0.632	-0.082	N/A	N/A	0.412	N/A	0.426	-1.411	-1.29	N/A	-2.772	N/A	N/A	-0.752	0.632	N/A
TIRAP	N/A	N/A	1.457	1.021	1.35	2.058	N/A	0.152	0.391	1.864	N/A	N/A	N/A	N/A	1.176	N/A	N/A
prostaglandin D2	1.915	N/A	0.478	N/A	N/A	2.287	N/A	-0.679	N/A	1.904	N/A	N/A	N/A	N/A	N/A	2.2	N/A
let-7a-5p (and other miRNAs w/seed GAGGUAG)	-1.731	-0.727	N/A	N/A	N/A	-4.042	N/A	N/A	-2.176	N/A	N/A	N/A	N/A	N/A	-0.779	N/A	N/A
SENP3	N/A	N/A	N/A	N/A	N/A	N/A	N/A	3.988	2.433	0.213	N/A	N/A	2.813	N/A	N/A	N/A	N/A
WWTR1-CAMTA1	-0.152	2.219	2.433	N/A	N/A	2	N/A	N/A	N/A	2	N/A	N/A	N/A	N/A	0.64	N/A	N/A
CXCL1	N/A	N/A	N/A	N/A	1.96	1.949	N/A	N/A	2.213	2.183	N/A	1.131	N/A	N/A	N/A	N/A	N/A
DMP1	N/A	N/A	N/A	-0.343	-2	0.09	N/A	-1.342	-1.633	-0.609	N/A	N/A	2.229	0.742	-0.447	N/A	N/A
MACROH2A1	0.478	N/A	N/A	N/A	-2.236	-1.667	N/A	N/A	-0.816	N/A	N/A	-2	N/A	N/A	N/A	N/A	-2.236
VHL	-1.602	-1.066	0.486	N/A	0.628	1.316	-0.522	1.335	-0.544	1.563	N/A	N/A	N/A	N/A	-0.288	-0.08	N/A
TAS4464	N/A	2.236	2	N/A	N/A	2.186	N/A	N/A	0.816	2.186	N/A	N/A	N/A	N/A	N/A	N/A	N/A
NSC23766	N/A	N/A	N/A	N/A	-2.186	-2.4	N/A	N/A	-2.236	-2.598	N/A	N/A	N/A	N/A	N/A	N/A	N/A
EIF4EBP2	N/A	N/A	-1.987	N/A	N/A	-1.952	N/A	-2.195	N/A	-2.335	N/A	N/A	N/A	-0.948	N/A	N/A	N/A
PIK3CG	N/A	N/A	0.671	N/A	1.268	0.61	N/A	-0.407	0.146	1.968	N/A	1.96	-0.96	0.354	N/A	1.066	N/A
SERPINB7	2.028	N/A	N/A	N/A	-0.333	-1.546	N/A	-0.775	0	-0.775	N/A	-0.102	-2.525	-1.32	N/A	N/A	N/A
kaempferol	N/A	N/A	N/A	N/A	-1.98	-2.8	N/A	N/A	-2	-2.621	N/A	N/A	N/A	N/A	N/A	N/A	N/A
PHB2	N/A	N/A	N/A	N/A	1.982	2.621	N/A	N/A	1.982	2.813	N/A	N/A	N/A	N/A	N/A	N/A	N/A
chloroquine	-0.663	N/A	N/A	-1.32	-0.454	-0.504	N/A	-0.19	N/A	-2.171	N/A	-1.35	-0.968	N/A	1.777	N/A	N/A
HIBCH	-1.604	1.265	-0.775	N/A	N/A	N/A	N/A	N/A	-2	N/A	N/A	N/A	N/A	N/A	-2.333	-1.414	N/A
aprepitant	-2.646	N/A	N/A	N/A	-1.633	-2.236	N/A	N/A	-1.633	N/A	N/A	-0.896	N/A	-0.342	N/A	N/A	N/A
PDLIM2	-1.155	N/A	N/A	N/A	-1.89	-2.449	N/A	-1.667	N/A	-1.89	N/A	0	N/A	0.333	N/A	N/A	N/A
SOST	N/A	N/A	-2.213	N/A	N/A	1.195	N/A	N/A	1.91	1.823	N/A	N/A	N/A	N/A	1.188	-1.054	N/A
ATG7	3.565	0.857	1.61	N/A	-0.544	-0.005	0.062	0.009	1.043	0.328	N/A	-0.743	N/A	N/A	0.61	N/A	N/A
dopamine	N/A	N/A	N/A	0.093	-1.072	-1.545	N/A	-2.028	N/A	-2.652	N/A	N/A	-1.311	-0.673	N/A	N/A	N/A
CARM1	0.128	N/A	N/A	N/A	N/A	2.224	N/A	2.216	2.587	2.216	N/A	N/A	N/A	N/A	N/A	N/A	N/A
ADAR	N/A	N/A	-2	N/A	N/A	-1.342	-1	-2.408	-1.912	-0.447	N/A	N/A	-0.128	N/A	-0.13	0	N/A
RPTOR	1.85	N/A	-1.957	-2.537	0.687	-0.175	N/A	0.127	1.239	0.368	N/A	N/A	-0.426	N/A	N/A	N/A	N/A
cholic acid	0.402	N/A	0.152	N/A	N/A	1.128	1.929	2.168	N/A	N/A	N/A	N/A	2.138	N/A	1.444	N/A	N/A
CCR1	N/A	N/A	N/A	N/A	1.912	1.035	0.816	2.36	1.414	1.373	N/A	N/A	N/A	0.447	N/A	N/A	N/A
PDK1	N/A	N/A	N/A	N/A	N/A	1.151	N/A	0.905	1.964	-0.378	N/A	N/A	-2.538	N/A	2.412	N/A	N/A
tetrathiomolybdate	-0.102	N/A	N/A	N/A	-2	-2.236	N/A	-1	-2	-2	N/A	N/A	N/A	N/A	N/A	N/A	N/A
PLA2R1	-1.807	-1.969	-1.97	N/A	N/A	N/A	N/A	N/A	N/A	N/A	N/A	N/A	N/A	N/A	1	2.591	N/A
BAY 61-3606	N/A	N/A	N/A	-1.967	N/A	-2.781	N/A	-1.973	N/A	-2.615	N/A	N/A	N/A	N/A	N/A	N/A	N/A
IRS1	0	-1.52	N/A	-0.458	N/A	-0.555	1.572	N/A	N/A	-0.958	-1.342	-0.218	0.199	-0.397	1.709	0.403	N/A
1-palmitoyl-2-(5-oxovaleroyl)-sn-glycero-3-phosphorylcholine	N/A	-0.257	N/A	N/A	1.387	2.568	N/A	N/A	1.982	2.756	N/A	0.366	N/A	N/A	N/A	N/A	N/A
JAG2	N/A	N/A	-0.478	N/A	-0.896	-1.268	-1	-1.664	-2.36	-1.643	N/A	N/A	N/A	0	N/A	N/A	N/A
ELANE	N/A	0.831	N/A	N/A	2.191	0.785	N/A	-0.625	1.901	1.771	N/A	N/A	N/A	1.188	N/A	N/A	N/A
V-PYRRO/NO	N/A	N/A	N/A	N/A	N/A	-2.646	N/A	-2	-2	-2.646	N/A	N/A	N/A	N/A	N/A	N/A	N/A
TSC22D3	N/A	N/A	-1.519	N/A	-1.118	-1.373	N/A	-2.427	-1.231	-1.607	N/A	N/A	N/A	N/A	N/A	N/A	N/A
N-[2,2,2-trichloro-1-(2-naphthylamino)ethyl]-2-furamide	-2	N/A	N/A	4	2.887	N/A	N/A	-0.378	N/A	N/A	N/A	N/A	N/A	N/A	N/A	N/A	N/A
FBN1	-1.564	N/A	N/A	-2	-1.165	0.367	N/A	N/A	2.176	N/A	N/A	N/A	N/A	N/A	-1.969	N/A	N/A
LGR4	-1.981	N/A	N/A	N/A	N/A	-2.749	N/A	N/A	-0.447	-2.598	N/A	N/A	-1.463	N/A	N/A	N/A	N/A
BRCA1	1.699	1.559	0.907	N/A	N/A	N/A	N/A	2.155	1.389	N/A	N/A	N/A	-0.724	N/A	-0.803	N/A	N/A
PDCD1	N/A	N/A	-2	N/A	-2	-0.579	N/A	-2.345	N/A	0.053	N/A	N/A	-2.236	N/A	N/A	N/A	N/A
RARRES2	-1.664	N/A	-0.896	N/A	0.13	-1.404	N/A	2.213	N/A	-0.872	N/A	N/A	-0.621	N/A	1.408	N/A	N/A
LARP1	-6.479	N/A	N/A	N/A	N/A	N/A	N/A	N/A	N/A	N/A	N/A	N/A	N/A	N/A	2.719	N/A	N/A
ursolic acid	-0.262	1.289	0	N/A	N/A	-1.572	N/A	-2	0.135	-1.23	N/A	N/A	-2.126	N/A	-0.579	N/A	N/A
empagliflozin	N/A	N/A	-2.211	N/A	N/A	-0.329	N/A	N/A	-1.833	-1.36	N/A	-0.685	-2	N/A	0.775	N/A	N/A
HOXA9	N/A	N/A	1.219	N/A	2.2	1.526	N/A	1.664	N/A	0.61	N/A	N/A	N/A	N/A	N/A	1.969	N/A
trans-hydroxytamoxifen	-0.888	N/A	N/A	N/A	-1.36	-1.492	N/A	-0.258	N/A	-2.144	N/A	N/A	N/A	N/A	-2.309	N/A	0.707
SB 216763	2	N/A	N/A	N/A	N/A	1.219	N/A	N/A	N/A	-0.03	N/A	-2.407	N/A	-2.429	N/A	N/A	-1.067
NCOA5	0.447	N/A	N/A	N/A	N/A	-1.463	N/A	N/A	N/A	-2.433	N/A	-2.236	N/A	-2.333	0.239	N/A	N/A
PITX2	-1.053	N/A	-2.641	N/A	N/A	-1.131	N/A	N/A	N/A	N/A	N/A	1.144	N/A	0.314	N/A	2.864	N/A
mir-29 (includes others)	-1.68	-1.992	N/A	1.958	-0.705	-0.506	-0.108	N/A	N/A	2.194	N/A	N/A	N/A	N/A	N/A	N/A	N/A
SOX4	0.872	-0.784	0.452	N/A	N/A	0.395	N/A	N/A	1.156	-0.37	N/A	-2.165	N/A	-2.267	0.667	N/A	N/A
RC3H2	N/A	N/A	N/A	N/A	-2.236	-2.433	N/A	-2.219	N/A	-2.236	N/A	N/A	N/A	N/A	N/A	N/A	N/A
TNNI3	N/A	N/A	N/A	N/A	N/A	2.236	N/A	2	2.236	2.646	N/A	N/A	N/A	N/A	N/A	N/A	N/A
P2RY6	1.342	N/A	N/A	N/A	N/A	1.912	N/A	N/A	N/A	N/A	N/A	N/A	1.98	N/A	-1.664	-2.213	N/A
IL17F	N/A	N/A	N/A	0	0.543	1.998	N/A	2.085	-0.203	0.744	N/A	0.676	N/A	0.676	2.18	N/A	N/A
Cyp2c70	N/A	N/A	N/A	N/A	-1.982	-1.698	N/A	-1.982	N/A	-2.619	N/A	N/A	-0.816	N/A	N/A	N/A	N/A
EDNRA	N/A	N/A	N/A	N/A	2.63	2.219	N/A	N/A	2	N/A	N/A	N/A	N/A	N/A	2.236	N/A	N/A
fluticasone propionate	-1.974	N/A	0.838	N/A	-0.07	-0.549	0.378	-1.947	-0.326	-1.144	N/A	N/A	-1.086	N/A	-0.387	N/A	-0.378
sodium bisulfide	0.268	-1.5	-1.77	N/A	N/A	-1.869	N/A	N/A	-1.357	-1.981	N/A	N/A	N/A	N/A	-0.331	N/A	N/A
PTGS1	-0.816	N/A	N/A	0.651	1.861	1.437	N/A	N/A	2.213	2.097	N/A	N/A	N/A	N/A	N/A	N/A	N/A
calcipotriene	N/A	N/A	N/A	N/A	1.35	2.157	N/A	0.998	1.506	1.966	N/A	N/A	N/A	0.665	0.425	N/A	N/A
THBS4	N/A	1.325	2.781	N/A	0.557	0	N/A	0.447	0.639	0.174	N/A	-1.188	N/A	-1.954	N/A	N/A	N/A
STS	N/A	N/A	1	1	1.414	0.577	N/A	1	1	0	N/A	-0.577	-0.577	-0.577	-1.342	N/A	N/A
ADAM10	0.368	-1.633	0.822	N/A	N/A	N/A	N/A	N/A	0.816	N/A	N/A	1.414	-2.107	1.897	N/A	N/A	N/A
SGK1	N/A	N/A	-1.982	-1.947	N/A	-2.111	N/A	N/A	N/A	N/A	N/A	N/A	-3	N/A	N/A	N/A	N/A
P2RX4	N/A	N/A	N/A	N/A	2	2.588	N/A	N/A	N/A	2.449	N/A	N/A	N/A	N/A	2	N/A	N/A
DNASE2	N/A	N/A	N/A	N/A	N/A	-1.98	N/A	-2.621	-2.216	-2.216	N/A	N/A	N/A	N/A	N/A	N/A	N/A
KLF5	2.246	N/A	N/A	N/A	N/A	1.129	-1.977	0.552	0.639	N/A	N/A	N/A	2.478	N/A	N/A	N/A	N/A
TRPS1	N/A	N/A	N/A	N/A	-0.378	0.128	N/A	-2.828	N/A	0	N/A	-0.664	-2.515	-0.86	-1.633	N/A	N/A
Hif1	1.195	N/A	N/A	-1.501	N/A	2.387	N/A	N/A	N/A	N/A	1.982	N/A	-0.246	N/A	N/A	1.673	N/A
PTH1R	N/A	N/A	N/A	N/A	N/A	1.609	N/A	0.832	N/A	2.529	N/A	2.19	N/A	1.823	N/A	N/A	N/A
PPP3CA	0.792	N/A	-1	N/A	N/A	0.845	2.412	N/A	N/A	N/A	N/A	N/A	-1.3	2.607	N/A	N/A	N/A
ADCYAP1	0.919	N/A	N/A	N/A	0.684	-0.621	N/A	-2.574	N/A	-0.583	N/A	N/A	-1.512	-1.276	N/A	N/A	-0.785
USF2	-1.365	N/A	N/A	N/A	N/A	0.6	N/A	1.076	2.386	1.982	N/A	N/A	-1.543	N/A	N/A	N/A	N/A
KN-62	N/A	N/A	N/A	-1.982	N/A	-1.698	N/A	N/A	N/A	-2.425	N/A	N/A	1.987	-0.849	N/A	N/A	N/A
BCAP31	N/A	N/A	N/A	-1.982	0	-1.127	N/A	-0.239	-1.982	-1.195	N/A	N/A	N/A	N/A	0.478	1.929	N/A
RLN2	N/A	N/A	-1.969	-0.638	-1.289	-1.188	N/A	-1.154	-0.211	-1.279	N/A	N/A	N/A	N/A	1.204	N/A	N/A
RELB	0.412	N/A	N/A	N/A	0.46	1.107	N/A	N/A	0.816	1.195	N/A	0.316	1.294	1.533	1.798	N/A	N/A
SOD	N/A	N/A	N/A	N/A	N/A	-2.236	N/A	N/A	-2.236	-2.449	N/A	N/A	N/A	N/A	-2	N/A	N/A
SYK	N/A	N/A	0.198	0.374	0.94	0.705	N/A	0.625	2.021	1.682	N/A	N/A	N/A	N/A	1.772	0.596	N/A
FCGR2A	N/A	N/A	N/A	N/A	N/A	1.961	N/A	2.813	1.934	2.196	N/A	N/A	N/A	N/A	N/A	N/A	N/A
Fcgr3	N/A	N/A	1.4	N/A	N/A	1.762	N/A	1.673	1.342	2.724	N/A	N/A	N/A	N/A	N/A	N/A	N/A
FNDC5	-0.981	N/A	N/A	-2.433	N/A	-0.34	N/A	N/A	N/A	-1.454	N/A	N/A	0.692	-0.798	2.2	N/A	N/A
N-methyl-D-aspartate	-0.895	N/A	N/A	N/A	N/A	2.767	N/A	N/A	N/A	2.207	N/A	N/A	-1.752	-1.265	N/A	N/A	N/A
F10	N/A	N/A	N/A	N/A	N/A	1.974	N/A	N/A	1.974	1.974	N/A	N/A	N/A	-0.975	1.987	N/A	N/A
PPARA/RXRA	-1.633	N/A	-1	N/A	N/A	N/A	N/A	N/A	N/A	N/A	N/A	N/A	-2	N/A	2.236	2	N/A
taurine	-0.64	N/A	N/A	-0.557	N/A	-2.449	N/A	N/A	N/A	-2	N/A	N/A	-1.7	N/A	0.447	1.067	N/A
valproic acid	0.038	-0.334	0.026	N/A	N/A	1.47	N/A	-1.194	-1.813	0.387	N/A	N/A	-2.858	N/A	0.734	N/A	N/A
LTA	N/A	N/A	N/A	N/A	2.39	2.77	N/A	N/A	N/A	2.904	N/A	0.783	N/A	N/A	N/A	N/A	N/A
propranolol	N/A	N/A	N/A	2.401	N/A	0	0.152	N/A	N/A	-0.447	N/A	0.128	0.692	1.165	-1.899	-1.949	N/A
APC	-0.965	N/A	N/A	N/A	0.365	1.145	N/A	N/A	N/A	0	-0.212	N/A	-2.813	N/A	0.391	-0.714	2.219
EFNA2	2.53	N/A	N/A	N/A	N/A	1.342	N/A	N/A	N/A	0.816	N/A	N/A	-1.89	N/A	-2.236	N/A	N/A
glutathione	-0.817	1.32	N/A	N/A	N/A	-1.584	-0.44	N/A	-0.324	-1.941	N/A	N/A	N/A	N/A	0.411	-1.964	N/A
miR-1-3p (and other miRNAs w/seed GGAAUGU)	-2.708	-2.11	-1.943	N/A	N/A	N/A	N/A	N/A	N/A	N/A	N/A	N/A	2.037	N/A	N/A	N/A	N/A
NR1I3	1.195	N/A	-0.444	N/A	N/A	0.846	N/A	N/A	N/A	N/A	N/A	N/A	-4.003	N/A	0.358	1.951	N/A
1810019D21Rik	N/A	N/A	N/A	N/A	-1.134	-1.667	-0.447	-1.633	-1.89	-1.633	N/A	N/A	N/A	N/A	N/A	-0.378	N/A
potassium chloride	N/A	N/A	N/A	N/A	N/A	1.982	N/A	N/A	N/A	N/A	N/A	N/A	-2.6	-0.534	1.676	N/A	-1.969
IL7	N/A	N/A	N/A	N/A	N/A	1.254	N/A	1.033	N/A	1.341	N/A	2.302	1.139	1.691	N/A	N/A	N/A
CLEC7A	N/A	N/A	N/A	N/A	2.177	2.542	N/A	1.153	N/A	2.886	N/A	N/A	N/A	N/A	N/A	N/A	N/A
4-phenylbutyric acid	1.328	-0.201	-2.153	N/A	N/A	-1.707	N/A	N/A	0.84	-1.942	N/A	N/A	N/A	N/A	0.587	N/A	N/A
METRNL	N/A	N/A	N/A	-1.188	N/A	2.219	N/A	N/A	N/A	2.219	N/A	N/A	-1.177	N/A	1.951	N/A	N/A
glucosamine	3.148	N/A	0.87	N/A	N/A	-1.887	N/A	N/A	N/A	-2.659	N/A	N/A	N/A	N/A	-0.186	N/A	N/A
HNF1B	0.733	N/A	N/A	-2.449	-2.358	N/A	N/A	N/A	N/A	N/A	N/A	N/A	-1.199	N/A	N/A	N/A	-2
H2AB3	2	N/A	N/A	N/A	N/A	2.236	N/A	0.447	N/A	1.342	N/A	1.89	N/A	0.816	N/A	N/A	N/A
T3/TR/RXR	0.444	N/A	N/A	1.195	N/A	N/A	2.433	N/A	0.728	N/A	N/A	N/A	-1.993	N/A	N/A	1.937	N/A
S-nitroso-N-acetyl-DL-penicillamine	N/A	N/A	N/A	N/A	N/A	1.134	1.387	0.6	1.93	1.572	N/A	N/A	0.116	1.982	N/A	N/A	N/A
Pick1	1.342	N/A	-2	1	0	N/A	N/A	N/A	N/A	-2	N/A	N/A	N/A	-0.378	-2	N/A	N/A
HEY2	0.6	N/A	N/A	-2.119	N/A	-1.057	N/A	N/A	N/A	-0.805	1.972	-0.463	-1.24	-0.463	N/A	N/A	N/A
CNR1	1.897	N/A	N/A	N/A	N/A	0.976	N/A	0.536	N/A	0.598	N/A	N/A	1.145	N/A	-1.425	-2.132	N/A
soloxolone methyl	N/A	N/A	N/A	N/A	N/A	-2.236	N/A	-2.236	-2	-2.236	N/A	N/A	N/A	N/A	N/A	N/A	N/A
SLCO1C1	-0.737	2.333	N/A	0.359	N/A	N/A	N/A	-2.236	N/A	N/A	N/A	N/A	-0.577	-0.563	-1.897	N/A	N/A
STAT6	-0.099	N/A	0.957	N/A	1.498	0.843	0.668	-0.885	0.103	-0.117	N/A	-0.628	0.887	N/A	-0.486	N/A	1.526
caspase	-1.969	1.969	N/A	N/A	N/A	1.387	N/A	N/A	1.387	1.982	N/A	N/A	N/A	N/A	N/A	N/A	N/A
2500002B13Rik	-2.236	N/A	N/A	-2.449	-2	N/A	N/A	N/A	N/A	N/A	N/A	N/A	N/A	N/A	N/A	2	N/A
ursodeoxycholic acid	1.029	N/A	-0.57	N/A	0.208	0.756	1.671	1.471	0.672	0.568	N/A	N/A	-0.392	N/A	N/A	N/A	1.342
LATS1	N/A	N/A	N/A	N/A	N/A	N/A	N/A	N/A	N/A	-1.89	N/A	-2.345	-1.89	-2.538	N/A	N/A	N/A
COL6A1	2.825	N/A	N/A	1.834	N/A	N/A	2	N/A	N/A	N/A	N/A	N/A	N/A	2	N/A	N/A	N/A
FSH	-0.253	0.987	0.154	N/A	2.01	0.334	N/A	2.155	N/A	N/A	N/A	N/A	-1.756	N/A	0.99	N/A	N/A
ACSL4	-2.433	N/A	0.956	N/A	-0.808	1.584	N/A	0.816	N/A	1.463	N/A	N/A	0.57	N/A	N/A	N/A	N/A
NFKB2	-1.094	N/A	N/A	0.602	-0.208	1.462	N/A	0.385	1.392	0.394	N/A	2.11	N/A	-0.224	0.757	N/A	N/A
palbociclib	N/A	N/A	N/A	N/A	0.4	2.343	N/A	0.466	2.468	1.512	N/A	N/A	-1.425	N/A	N/A	N/A	N/A
erlotinib	N/A	-1.268	0.73	N/A	0.508	1.381	N/A	1.418	0.699	-0.235	N/A	N/A	N/A	N/A	N/A	2.371	N/A
WTAP	1.667	N/A	-2.2	N/A	N/A	-1.349	N/A	-1.403	N/A	-1.99	N/A	N/A	N/A	N/A	0	N/A	N/A
IL2RG	-2.236	N/A	N/A	N/A	N/A	0.896	N/A	1.066	N/A	0.711	-1	N/A	N/A	0.73	1.964	N/A	N/A
IL17C	N/A	N/A	N/A	N/A	N/A	N/A	N/A	N/A	2.215	2.205	N/A	2.211	N/A	1.972	N/A	N/A	N/A
MEK	-0.456	N/A	-0.257	N/A	0.691	2.219	N/A	N/A	N/A	2.391	N/A	N/A	N/A	N/A	N/A	N/A	-2.566
UBR2	N/A	N/A	N/A	N/A	2	1	N/A	2	1.342	N/A	N/A	N/A	N/A	N/A	2.236	N/A	N/A
cadmium chloride	1.159	N/A	N/A	N/A	N/A	N/A	1.166	N/A	1.925	2.012	N/A	N/A	N/A	N/A	-0.807	N/A	-1.508
IKZF3	N/A	-0.557	N/A	N/A	-2.236	N/A	N/A	-2.828	-1.89	N/A	N/A	N/A	1.066	N/A	N/A	N/A	N/A
benzoic acid	N/A	N/A	N/A	N/A	-1.987	-2.191	N/A	N/A	-1.987	-2.407	N/A	N/A	N/A	N/A	N/A	N/A	N/A
MAPK7	N/A	N/A	-1.229	0.397	N/A	1.935	N/A	N/A	N/A	3.098	N/A	N/A	N/A	N/A	-1.912	N/A	N/A
mir-30 (includes others)	N/A	N/A	N/A	N/A	-2.425	-2.505	N/A	N/A	-2.213	-0.957	-0.453	N/A	N/A	N/A	N/A	N/A	N/A
ILK	-0.071	1.989	N/A	N/A	2.2	2.225	N/A	N/A	N/A	2.064	N/A	N/A	N/A	N/A	N/A	N/A	N/A
CD300LF	-1.414	N/A	-2	N/A	N/A	-1.342	N/A	N/A	-0.447	-1.342	N/A	N/A	N/A	N/A	2	N/A	N/A
SLC7A2	N/A	N/A	N/A	-1.964	-2.2	-1.964	N/A	N/A	N/A	-2.414	N/A	N/A	N/A	N/A	N/A	N/A	N/A
ebselen	N/A	N/A	N/A	N/A	-1.969	-2.2	N/A	N/A	-1.964	-2.401	N/A	N/A	N/A	N/A	N/A	N/A	N/A
cicaprost	N/A	N/A	N/A	0	1.342	2.646	N/A	1.567	N/A	1.912	N/A	1.067	N/A	N/A	N/A	N/A	N/A
PEBP1	N/A	-2	N/A	N/A	N/A	-1.291	N/A	N/A	N/A	0.25	N/A	N/A	-2.138	N/A	2.828	N/A	N/A
filgrastim	2.754	N/A	-0.317	N/A	-0.251	0.089	0.075	-1.925	0.966	0.54	N/A	N/A	N/A	N/A	N/A	N/A	1.589
chenodeoxycholic acid	-1.436	N/A	N/A	N/A	N/A	1.499	0.64	N/A	N/A	1.439	N/A	-2.219	0.348	N/A	N/A	0.923	N/A
EZH2	-0.619	0.4	0.947	N/A	-1.18	0.647	N/A	0.589	N/A	0.672	N/A	-0.418	1.082	0.178	1.245	N/A	-0.522
fisetin	N/A	-0.203	-2.219	N/A	N/A	-2.2	N/A	-1.671	N/A	-2.2	N/A	N/A	N/A	N/A	N/A	N/A	N/A
CGA	N/A	-1.199	-1.897	N/A	-0.707	2.433	N/A	N/A	N/A	N/A	N/A	2.236	N/A	N/A	N/A	N/A	N/A
tributyrin	1.066	N/A	N/A	1.706	N/A	1.744	N/A	1.254	0.478	1.964	N/A	0.243	N/A	N/A	N/A	N/A	N/A
TCF12	N/A	N/A	N/A	N/A	N/A	-0.026	N/A	0.921	1.491	-2.388	N/A	-1.331	2.293	N/A	N/A	N/A	N/A
TNC	N/A	1.941	N/A	N/A	2.219	1.591	N/A	N/A	0	0.67	N/A	0.313	N/A	-0.075	1.633	N/A	N/A
PTPRR	-2.982	N/A	N/A	N/A	N/A	N/A	N/A	N/A	N/A	N/A	N/A	N/A	N/A	N/A	-3	-2.449	N/A
CDK6	0	N/A	N/A	-0.905	2.138	1.667	N/A	N/A	N/A	-0.333	N/A	-1.265	N/A	-2.121	N/A	N/A	N/A
PLAT	N/A	N/A	N/A	N/A	1.941	2.571	N/A	N/A	0.832	2.309	N/A	0.475	N/A	0.298	N/A	N/A	N/A
ASCL1	N/A	1.982	N/A	3.215	N/A	N/A	N/A	N/A	N/A	N/A	1.408	N/A	-1.806	N/A	N/A	N/A	N/A
guanidinopropionic acid	N/A	N/A	-2.621	N/A	N/A	N/A	N/A	N/A	N/A	N/A	N/A	N/A	N/A	N/A	2.438	3.345	N/A
hydroxyurea	N/A	1.437	N/A	N/A	N/A	1.929	N/A	2.883	N/A	1.599	N/A	N/A	0.552	N/A	N/A	N/A	N/A
ITGB3	N/A	N/A	N/A	1.961	2.585	0.503	N/A	N/A	0.73	0.651	N/A	N/A	N/A	N/A	1.965	N/A	N/A
LYN	1.671	N/A	-1.941	N/A	-1.234	-0.701	N/A	-1.308	-0.862	-0.673	N/A	N/A	N/A	N/A	N/A	N/A	N/A
INS	1.266	0.712	-0.063	N/A	-0.164	-0.112	0.331	-0.384	N/A	1.28	N/A	-0.348	1.79	-0.549	-1.116	-0.273	N/A
10-(6'-ubiquinonyl)decyltriphenylphosphonium	N/A	N/A	N/A	-0.254	-1.165	-2.607	N/A	N/A	-1.951	-2.401	N/A	N/A	N/A	N/A	N/A	N/A	N/A
LRP6	N/A	1.516	N/A	-0.279	0.472	-0.463	N/A	1.387	0.558	-1.211	N/A	-1.912	N/A	-0.07	0.503	N/A	N/A
TNF receptor	N/A	N/A	0.896	N/A	1.982	2.157	N/A	N/A	1.067	1.254	N/A	-1	N/A	N/A	N/A	N/A	N/A
nicotinic acid	0.655	N/A	N/A	N/A	N/A	-1.805	N/A	-1.412	-0.899	-2.228	N/A	N/A	-1.109	N/A	0.246	N/A	N/A
NCOA3	2.76	N/A	N/A	N/A	1.303	0.849	2.425	N/A	N/A	N/A	0	-0.77	N/A	-0.241	N/A	N/A	N/A
TCL1A	N/A	N/A	N/A	N/A	N/A	N/A	N/A	N/A	2.202	N/A	N/A	3	N/A	3.13	N/A	N/A	N/A
TSLP	N/A	N/A	N/A	N/A	N/A	1.97	N/A	0.901	1.067	2.202	N/A	N/A	N/A	2.19	N/A	N/A	N/A
CBX7	N/A	N/A	N/A	N/A	-1.974	-2.384	N/A	N/A	N/A	-1.949	N/A	-0.849	N/A	-1.172	N/A	N/A	N/A
ISG15	2.312	N/A	N/A	N/A	1.966	1.526	N/A	-0.415	-0.447	0.24	N/A	N/A	N/A	N/A	1.4	N/A	N/A
NHERF1	N/A	N/A	N/A	N/A	1.342	1.134	N/A	0.156	N/A	1.89	N/A	1.664	N/A	1.664	-0.447	N/A	N/A
GLIS1	1.177	2.63	N/A	1.886	2.602	N/A	N/A	N/A	N/A	N/A	N/A	N/A	N/A	N/A	N/A	N/A	N/A
NC410	N/A	N/A	-0.113	N/A	-0.636	0	1.89	0.6	-0.41	-0.962	N/A	N/A	N/A	2.145	-0.538	1	N/A
BMP4	N/A	N/A	N/A	N/A	N/A	1.776	N/A	N/A	0.986	1.337	-0.311	0.572	-0.013	0.449	1.089	1.761	N/A
eflornithine	0.149	N/A	-0.302	N/A	-0.707	-0.632	-1.134	-1.732	0.108	-1.265	N/A	N/A	N/A	N/A	-1	-1.265	N/A
PCYT1A	N/A	N/A	N/A	1.342	N/A	2.2	N/A	1.091	1.091	2.414	N/A	N/A	0.152	N/A	N/A	0	N/A
FABP4	N/A	N/A	N/A	N/A	1.446	2.123	0	1	0.926	2.345	N/A	N/A	N/A	N/A	N/A	-0.447	N/A
CHROMR	N/A	N/A	N/A	N/A	0	0.898	N/A	2.724	1.698	0.961	2	N/A	N/A	N/A	N/A	N/A	N/A
MSTN	-1.134	0.982	N/A	N/A	1.992	0.92	-0.728	N/A	N/A	0.518	N/A	-0.511	-0.311	-1.071	0.114	N/A	N/A
REL	N/A	N/A	-1.053	N/A	N/A	1.846	N/A	2.67	0.328	2.376	N/A	N/A	N/A	N/A	N/A	N/A	N/A
dasatinib	-1.889	N/A	N/A	N/A	-2.216	-1.98	N/A	N/A	N/A	N/A	N/A	N/A	-2.187	N/A	N/A	N/A	N/A
TET2	-0.008	N/A	1.038	0.277	0.528	0.503	1.604	0.831	0.816	0.292	N/A	0.349	1.264	0.754	N/A	N/A	N/A
BMP7	0.246	-0.359	0.493	N/A	-1.186	-0.45	N/A	N/A	N/A	0.015	N/A	-0.719	-0.7	-0.608	0.577	2.906	N/A
AIRE	N/A	N/A	N/A	N/A	-1	N/A	N/A	-1.043	-0.447	-0.493	N/A	1.342	-1.915	2	N/A	N/A	N/A
FAN1	-2.236	-2	N/A	N/A	N/A	N/A	N/A	N/A	N/A	N/A	N/A	N/A	N/A	N/A	2	2	N/A
P2RY4	N/A	N/A	2	N/A	1	1	N/A	N/A	2.236	2	N/A	N/A	N/A	N/A	N/A	N/A	N/A
adenine	N/A	N/A	N/A	N/A	2	N/A	N/A	N/A	2.236	2	N/A	N/A	N/A	N/A	2	N/A	N/A
SPHK1	N/A	N/A	1.372	N/A	1.243	1.314	N/A	1.92	0.132	0.864	N/A	N/A	N/A	-0.828	0.558	N/A	N/A
GSN	N/A	-0.278	N/A	N/A	1.987	1.431	N/A	N/A	1.165	0.562	N/A	N/A	1	-0.73	1.067	N/A	N/A
BGLAP	N/A	N/A	N/A	-2	-2	-2.219	N/A	N/A	N/A	-2	N/A	N/A	N/A	N/A	N/A	N/A	N/A
CD200R1	N/A	N/A	N/A	N/A	1.134	1	N/A	2.72	2.449	0.905	N/A	N/A	N/A	N/A	N/A	N/A	N/A
ADAMTSL2	-1.199	-0.87	N/A	N/A	-0.258	-0.711	N/A	-0.788	-0.478	-0.113	N/A	1.706	N/A	1.601	0.466	N/A	N/A
SPNS2	-1.51	N/A	N/A	N/A	N/A	N/A	N/A	N/A	-1.982	-2.216	N/A	N/A	1.342	N/A	N/A	-1.134	N/A
GnRH analog	-0.953	-1.449	-0.115	N/A	N/A	N/A	N/A	N/A	N/A	N/A	N/A	N/A	-2.034	-2.538	1.095	N/A	N/A
MSB0011359C	N/A	N/A	N/A	N/A	-0.839	0	1.633	0.632	-0.607	-1	N/A	N/A	N/A	2.335	-1.127	N/A	N/A
TRAF3	N/A	N/A	-1.613	N/A	N/A	-2.087	N/A	-1.183	N/A	-1.165	N/A	0.17	N/A	N/A	-1.942	N/A	N/A
PTHLH	N/A	N/A	N/A	N/A	1.858	1.277	N/A	N/A	-1.565	1.569	N/A	1.338	N/A	-0.552	N/A	N/A	N/A
methotrexate	-0.819	N/A	-0.781	0.131	1.38	-0.914	N/A	0.242	0.236	-0.756	N/A	N/A	-0.552	N/A	-0.255	2.034	-0.055
8-bromoguanosine 3',5'-cyclic monophosphate	N/A	N/A	N/A	N/A	0.447	-0.388	N/A	N/A	0.555	-0.342	N/A	-2.219	1.98	-2.219	N/A	N/A	N/A
CTSB	N/A	N/A	N/A	1.412	1.248	2.025	N/A	-0.106	1.181	2.043	N/A	N/A	N/A	N/A	0.128	N/A	N/A
COL1A1	N/A	N/A	N/A	N/A	0.82	1.169	N/A	1.948	1.948	1.503	N/A	N/A	N/A	N/A	0.743	N/A	N/A
GSK3B	N/A	N/A	-0.586	-1.822	N/A	1.255	-0.433	0.596	0.464	1.247	N/A	-0.124	1.355	0.231	N/A	N/A	N/A
IGF2BP1	1.299	2.425	N/A	N/A	1.89	0.57	N/A	N/A	N/A	N/A	N/A	N/A	N/A	N/A	1.912	N/A	N/A
TSH	N/A	1.32	N/A	N/A	2.213	2.013	N/A	N/A	N/A	1.505	N/A	N/A	N/A	0.277	0.761	N/A	N/A
ARNT	1.468	N/A	-0.152	-2.183	N/A	-0.174	0.113	N/A	N/A	0.218	N/A	-0.323	-2	N/A	0.631	0.825	N/A
mir-27 (includes others)	0.121	N/A	N/A	N/A	N/A	1.183	-2.183	N/A	-1.257	N/A	N/A	N/A	N/A	N/A	-1.356	-1.982	N/A
TCF/LEF	N/A	1.246	N/A	N/A	2.423	2.425	N/A	N/A	N/A	1.981	N/A	N/A	N/A	N/A	N/A	N/A	N/A
PEMT	N/A	N/A	N/A	N/A	-1.969	-2.415	N/A	N/A	N/A	-1.98	N/A	N/A	N/A	N/A	-1.71	N/A	N/A
dehydroisoandrosterone	N/A	N/A	-0.277	N/A	-1.937	-1.133	0.626	N/A	N/A	-2.093	N/A	N/A	0.023	N/A	-1.98	N/A	N/A
WWTR1	1.21	N/A	2.425	N/A	0.798	0.715	N/A	0.066	-0.711	-0.593	N/A	-0.969	N/A	-0.576	N/A	N/A	N/A
vinblastine	N/A	N/A	N/A	N/A	N/A	2.236	N/A	2	1.91	1.912	N/A	N/A	N/A	N/A	N/A	N/A	N/A
NTRK2	N/A	N/A	N/A	1.265	N/A	1.268	N/A	0.469	0	1.254	N/A	N/A	1	-1.414	N/A	N/A	-1.387
MLXIPL	6.447	N/A	-0.053	N/A	N/A	N/A	N/A	N/A	N/A	N/A	N/A	N/A	N/A	N/A	-1.54	N/A	N/A
rifampin	-0.958	N/A	N/A	N/A	N/A	1.6	N/A	0.933	1.98	2.429	N/A	N/A	-0.128	N/A	N/A	N/A	0
ADORA2B	N/A	N/A	N/A	N/A	1.205	0.66	N/A	0.728	N/A	0.063	N/A	0.018	1.129	1.772	2.449	N/A	N/A
GATA6	-1.718	N/A	N/A	1.161	0.502	N/A	1.828	N/A	N/A	-0.337	-1.587	-0.208	-0.21	0.466	N/A	N/A	N/A
INHBA	N/A	2.108	N/A	N/A	N/A	0.663	N/A	N/A	1.865	N/A	-1.987	-0.392	-0.74	0.26	N/A	N/A	N/A
Zn2+	N/A	N/A	N/A	N/A	N/A	2.236	N/A	2	N/A	1.964	N/A	N/A	N/A	N/A	1.032	N/A	-0.774
SPARC	-1.023	0.196	N/A	-0.718	-0.008	0.611	-1.473	N/A	N/A	N/A	0.811	N/A	N/A	-1.879	1.286	N/A	N/A
SLC2A1	N/A	N/A	0.218	1.122	1.046	1.133	N/A	N/A	0.116	1.404	N/A	N/A	-1	N/A	N/A	-1.964	N/A
miR-141-3p (and other miRNAs w/seed AACACUG)	N/A	N/A	N/A	N/A	N/A	N/A	N/A	-1.821	-1.924	-0.186	N/A	-1.821	N/A	-2.25	N/A	N/A	N/A
CST5	-2.023	0.365	1.279	N/A	N/A	N/A	N/A	N/A	2.236	N/A	N/A	N/A	N/A	N/A	2.099	N/A	N/A
EHHADH	2	N/A	2	N/A	N/A	N/A	N/A	N/A	N/A	N/A	N/A	N/A	2	N/A	-2	N/A	N/A
CXCR4	N/A	0.594	N/A	0.815	N/A	2.388	N/A	2.154	N/A	1.596	N/A	-0.104	N/A	-0.34	N/A	N/A	N/A
RIPK1	0.943	N/A	N/A	N/A	-0.343	-0.365	-0.115	0.46	-1.601	-0.065	N/A	N/A	-0.913	N/A	1.071	-1.105	-1
vitamin D	-1.78	N/A	N/A	-1.969	N/A	N/A	N/A	-0.765	N/A	-1.516	N/A	-1.945	N/A	N/A	N/A	N/A	N/A
ILF3	-2.333	N/A	N/A	N/A	-0.302	-0.785	-0.447	-0.037	-0.328	-0.842	N/A	N/A	N/A	-1.956	-0.232	-0.707	N/A
UBE2I	N/A	N/A	1.633	N/A	N/A	N/A	N/A	0.816	2	N/A	N/A	2	1	N/A	0.508	N/A	N/A
3-aminobenzamide	N/A	N/A	N/A	N/A	-2	-2	N/A	N/A	-1.967	N/A	N/A	N/A	N/A	N/A	-1.982	N/A	N/A
FOXA1	-1.419	-2.149	-1.933	N/A	N/A	N/A	N/A	N/A	N/A	N/A	N/A	-0.547	0.183	-1.621	0.095	N/A	N/A
coomassie brilliant blue G-250	N/A	N/A	N/A	-1.987	-2.213	-1.782	N/A	N/A	N/A	-1.964	N/A	N/A	N/A	N/A	N/A	N/A	N/A
PTPRC	N/A	N/A	N/A	N/A	0.343	1.808	N/A	2	1.98	1.808	N/A	N/A	N/A	N/A	N/A	N/A	N/A
flutamide	N/A	N/A	-1.964	N/A	N/A	-2.598	N/A	N/A	N/A	-2.412	N/A	0.314	-0.651	N/A	N/A	N/A	N/A
ibrutinib	-0.707	N/A	N/A	2.064	N/A	0.144	N/A	N/A	-0.163	-1.813	N/A	N/A	N/A	N/A	0	-3.046	N/A
spermidine	-1.348	-2.219	N/A	N/A	N/A	0	N/A	N/A	-1	N/A	N/A	N/A	N/A	N/A	1.387	1.98	N/A
tanshinone II	N/A	-2	N/A	N/A	-1.159	-0.165	1.295	-0.102	-0.275	-0.174	N/A	N/A	N/A	N/A	-2.19	0.572	N/A
RASSF1	-0.351	-1.212	-2.55	N/A	0	1.066	N/A	1.166	N/A	N/A	N/A	N/A	N/A	-1.463	-0.123	N/A	N/A
ASXL2	N/A	N/A	-2.121	N/A	N/A	-2.646	N/A	N/A	N/A	N/A	N/A	N/A	N/A	N/A	3.162	N/A	N/A
ASXL1	N/A	N/A	2.121	N/A	N/A	2.646	N/A	N/A	N/A	N/A	N/A	N/A	N/A	N/A	-3.162	N/A	N/A
arachidonic acid	-1.56	N/A	N/A	N/A	0.79	0.774	1.237	0.879	0.293	1.149	N/A	N/A	N/A	N/A	1.244	N/A	N/A
ERBB3	0.729	0.97	-0.847	N/A	0.341	0.242	0.277	0.194	-2.076	-0.847	N/A	N/A	1.129	0.099	0.168	N/A	N/A
PTGES	N/A	N/A	N/A	N/A	N/A	2.608	1	N/A	1.095	2.608	N/A	N/A	0.6	N/A	N/A	N/A	N/A
rotenone	-0.807	N/A	-1.091	0.412	0.647	0.157	0.555	N/A	-0.6	0.31	N/A	0.185	0.123	0.57	-1.069	-0.956	-0.422
sodium orthovanadate	N/A	N/A	N/A	N/A	N/A	1.532	N/A	1.969	1.257	1.414	N/A	N/A	1.732	N/A	N/A	N/A	N/A
collagen alpha1	N/A	1.982	N/A	N/A	1.958	1.989	N/A	N/A	1.969	N/A	N/A	N/A	N/A	N/A	N/A	N/A	N/A
EFNA5	2.333	N/A	N/A	N/A	N/A	1.667	N/A	-0.447	N/A	1	N/A	N/A	-2.449	N/A	N/A	N/A	N/A
FOXO4	-0.607	-2.005	-1.608	N/A	N/A	-0.573	N/A	-1.107	N/A	N/A	N/A	N/A	-0.724	N/A	1.219	-0.05	N/A
ITGB2	N/A	N/A	-2	N/A	-0.728	-0.958	N/A	-1.664	N/A	-1.27	N/A	N/A	N/A	-1.264	N/A	N/A	N/A
TICAM2	N/A	N/A	N/A	N/A	N/A	0.97	N/A	1.7	1.153	1.153	N/A	0.927	N/A	1.98	N/A	N/A	N/A
let-7 (includes others)	-0.654	-1.784	N/A	N/A	N/A	-3.196	N/A	N/A	N/A	N/A	N/A	N/A	-1.861	N/A	-0.376	N/A	N/A
Sch-23390	-1.265	-2	-1.89	-0.447	N/A	N/A	N/A	N/A	N/A	N/A	N/A	N/A	N/A	1.573	0.689	N/A	N/A
NUPR1	-1.234	-2.117	-0.57	N/A	N/A	0.961	N/A	-1.158	N/A	N/A	N/A	N/A	N/A	N/A	N/A	N/A	-1.807
BMAL1	N/A	N/A	N/A	N/A	N/A	-1.718	1.982	N/A	-0.861	N/A	N/A	N/A	N/A	N/A	-1.163	2.121	N/A
GW 4064	-1.714	N/A	N/A	-1.964	-1.39	-1.122	N/A	N/A	N/A	N/A	N/A	N/A	-1.654	N/A	N/A	N/A	N/A
OGT	2.187	N/A	-0.18	N/A	N/A	-1.837	N/A	N/A	N/A	-3.052	N/A	N/A	0.128	-0.252	-0.199	N/A	N/A
RAD51	-0.905	-0.302	0.632	N/A	N/A	-1.414	N/A	-0.577	-2	-2	N/A	N/A	N/A	N/A	N/A	N/A	N/A
Mir122a/b	N/A	N/A	-1	N/A	-2.433	-2.351	N/A	N/A	N/A	-1.232	N/A	-0.808	N/A	N/A	N/A	N/A	N/A
IGF2	N/A	0	N/A	N/A	0.907	2.013	0.035	0.837	N/A	3.066	N/A	N/A	0.196	N/A	0.654	N/A	-0.116
EHMT2	2.065	N/A	N/A	N/A	N/A	-0.055	0.447	N/A	-0.447	-1.342	N/A	0.555	0.391	0.555	-1.964	N/A	N/A
PLIN5	1.632	1.156	0.494	-0.505	N/A	-0.222	N/A	N/A	N/A	N/A	N/A	N/A	-1.156	N/A	-1.576	-1.066	N/A
HSPG2	N/A	N/A	N/A	N/A	1.967	1.665	N/A	N/A	2.205	1.967	N/A	N/A	N/A	N/A	N/A	N/A	N/A
lithium	2.186	N/A	N/A	N/A	N/A	N/A	N/A	N/A	-2.449	-1.84	N/A	N/A	N/A	-1.294	N/A	N/A	N/A
PNPT1	1.134	N/A	N/A	N/A	N/A	N/A	N/A	-4.217	-2.414	N/A	N/A	N/A	N/A	N/A	N/A	N/A	N/A
ADRB3	N/A	N/A	N/A	N/A	1.98	2.313	N/A	N/A	N/A	2.437	N/A	N/A	N/A	N/A	1.025	N/A	N/A
DYSF	1.994	1.964	2.236	N/A	N/A	N/A	N/A	N/A	N/A	N/A	N/A	N/A	N/A	N/A	-1.561	N/A	N/A
fludarabine	N/A	N/A	-1.179	-2	N/A	-0.728	N/A	N/A	-1.172	-1.584	N/A	-1.091	N/A	N/A	N/A	N/A	N/A
WNT1	N/A	1.51	1.641	N/A	2.343	2.255	N/A	N/A	N/A	N/A	N/A	N/A	N/A	N/A	N/A	N/A	N/A
BMPR1A	N/A	N/A	N/A	N/A	-0.308	1.059	N/A	-2.53	N/A	-0.164	N/A	-1.048	-1.223	-1.414	N/A	N/A	N/A
Ccr5	N/A	N/A	N/A	N/A	N/A	2.093	N/A	2.436	1.134	2.075	N/A	N/A	N/A	N/A	N/A	N/A	N/A
SAV1	N/A	-1.387	N/A	N/A	-2	-2.4	N/A	N/A	N/A	-1.951	N/A	N/A	N/A	N/A	N/A	N/A	N/A
IRF4	N/A	N/A	N/A	N/A	N/A	-1.824	-0.705	-1.577	-0.266	-0.947	N/A	-0.128	-2.263	N/A	N/A	N/A	N/A
PRKAA	N/A	N/A	-2.2	N/A	N/A	-2.158	N/A	-1.98	N/A	-1.369	N/A	N/A	N/A	N/A	N/A	N/A	N/A
EBF1	0.867	N/A	-1.402	N/A	N/A	-1.578	N/A	1.188	-0.551	-0.839	N/A	1.174	N/A	N/A	0.106	N/A	N/A
GLI1	0.586	0.636	N/A	N/A	1.468	0.426	N/A	0.279	N/A	0.482	N/A	0.153	0.689	0.357	0.758	1.869	0
MEF2A	N/A	N/A	N/A	0.902	N/A	N/A	1.932	3.196	N/A	N/A	-1.089	0.117	0.104	0.36	N/A	N/A	N/A
2-amino-5-phosphonovaleric acid	N/A	1.387	N/A	N/A	-0.597	0.04	N/A	N/A	N/A	N/A	N/A	2.449	N/A	2.401	-0.732	0.093	N/A
TRA2B	N/A	N/A	1	N/A	N/A	1.981	N/A	N/A	1.982	2.215	N/A	N/A	N/A	0.222	-0.277	N/A	N/A
HEY1	N/A	2.177	N/A	-1.117	N/A	N/A	N/A	N/A	N/A	N/A	N/A	1.204	N/A	1.204	1.974	N/A	N/A
CTSK	N/A	N/A	N/A	N/A	2.216	2.041	N/A	1.372	0.246	1.798	N/A	N/A	N/A	N/A	N/A	N/A	N/A
GPR174	0.905	N/A	N/A	N/A	N/A	0	1.89	0	0	-0.277	N/A	-2.121	N/A	N/A	0.905	0.905	-0.664
2,3-bis(4-hydroxyphenyl)-propionitrile	0.657	N/A	N/A	-1.777	0.784	1.069	N/A	N/A	N/A	1.601	N/A	N/A	0.232	-0.213	-1.334	N/A	N/A
pidnarulex	0	1.912	N/A	1.732	1.89	N/A	N/A	N/A	N/A	N/A	N/A	N/A	-1.414	-0.707	N/A	N/A	N/A
aristolochic acid I	2.804	N/A	2	2	N/A	0.849	N/A	N/A	N/A	N/A	N/A	N/A	N/A	N/A	N/A	N/A	N/A
IL20	N/A	N/A	N/A	-1.342	N/A	N/A	N/A	1.342	N/A	1.091	N/A	N/A	-3.873	N/A	N/A	N/A	N/A
cerivastatin	-0.392	N/A	-0.716	N/A	-0.45	-1.48	N/A	0.286	-0.05	-1.279	N/A	N/A	-1.998	N/A	-0.097	0.894	N/A
IRF9	N/A	N/A	1.982	N/A	N/A	0.239	N/A	2.561	1.18	-0.128	N/A	N/A	N/A	1.544	N/A	N/A	N/A
LDHA	-0.905	0.426	N/A	0.547	1.23	1.414	N/A	N/A	N/A	N/A	N/A	N/A	2.4	N/A	0.707	0	N/A
LUCAT1	0	-1.41	N/A	N/A	2.236	N/A	N/A	N/A	N/A	N/A	N/A	N/A	-2.63	N/A	1.342	0	N/A
KDM4B	1.32	-1.026	-0.762	N/A	1	N/A	0.849	N/A	0.927	N/A	N/A	N/A	N/A	N/A	1.732	N/A	N/A
MAP2K1/2	N/A	N/A	N/A	N/A	N/A	0.984	N/A	0.332	2.414	2.907	N/A	N/A	N/A	-0.539	N/A	0.308	0.132
pifithrin alpha	2.195	N/A	-1.491	N/A	N/A	N/A	-1.96	N/A	-1.969	N/A	N/A	N/A	N/A	N/A	N/A	N/A	N/A
MUC1	-0.309	-0.051	1.163	N/A	1.517	0.427	N/A	2.076	N/A	N/A	N/A	1.33	N/A	N/A	0.736	N/A	N/A
GLI2	N/A	N/A	N/A	N/A	1.129	0.198	1.226	0.57	1.172	0.291	N/A	1.016	1.281	0.714	N/A	N/A	N/A
LTB4R	N/A	N/A	N/A	-0.927	0.896	1.664	N/A	-0.378	1.664	1.912	N/A	N/A	N/A	N/A	0.152	N/A	N/A
LCN2	1.029	0.777	-0.821	-0.296	0.124	1.549	-0.112	0.04	-0.657	0.849	N/A	0.475	-0.224	-0.44	0.198	N/A	N/A
conjugated linoleic acid	N/A	N/A	N/A	-2.2	0.02	-0.101	0.156	0.251	0.82	-0.775	N/A	N/A	-1.969	N/A	N/A	1.293	N/A
sodium arsenite	0.577	N/A	N/A	N/A	N/A	-0.418	N/A	N/A	1.217	0.922	N/A	N/A	1.59	N/A	0.722	2.137	N/A
STX18	3	2.84	N/A	N/A	1.732	N/A	N/A	N/A	N/A	N/A	N/A	N/A	N/A	N/A	N/A	N/A	N/A
ITGA5	N/A	N/A	N/A	N/A	N/A	1.026	N/A	N/A	2.207	1.941	N/A	1.091	N/A	N/A	1.3	N/A	N/A
tauroursodeoxycholic acid	0.808	-1.131	N/A	-1.698	N/A	-1.954	N/A	N/A	N/A	-1.973	N/A	N/A	N/A	N/A	N/A	N/A	N/A
HMGB2	N/A	N/A	-1.516	N/A	N/A	-2.448	N/A	N/A	N/A	-0.298	N/A	0.283	-1.498	N/A	1.516	N/A	N/A
EML4-ALK	N/A	0.333	1.912	N/A	0	0.426	N/A	0.896	1.89	2	N/A	N/A	-0.097	N/A	N/A	N/A	N/A
staurosporine	-0.681	N/A	-0.044	N/A	-0.269	0.074	0.657	0	-0.237	-0.917	N/A	N/A	N/A	2.005	0.651	0.083	1.934
AIM2	N/A	N/A	-1.342	N/A	-0.743	-1.1	-1.237	-1.305	-1.489	-0.333	N/A	N/A	N/A	N/A	N/A	N/A	N/A
superoxide	N/A	N/A	N/A	N/A	0.956	1.238	N/A	2	1.408	0.862	N/A	N/A	N/A	N/A	1.067	N/A	N/A
NORAD	N/A	-0.447	N/A	N/A	2.121	N/A	N/A	N/A	N/A	N/A	N/A	-2	N/A	-2	0.956	N/A	N/A
PDX1	0.556	0.231	0.535	0.378	N/A	1.265	N/A	N/A	N/A	N/A	N/A	1.954	-0.482	N/A	-0.232	-1.89	N/A
dipyridamole	N/A	N/A	N/A	N/A	-1.982	-1.414	N/A	N/A	N/A	-1.89	N/A	N/A	-2.236	0	N/A	N/A	N/A
JAG1	2.401	1.543	N/A	N/A	0.246	1.941	0.128	N/A	N/A	N/A	N/A	-0.847	N/A	-0.384	N/A	N/A	N/A
pravastatin	-1.958	-0.056	0.13	N/A	N/A	-1.764	N/A	N/A	N/A	-2.189	N/A	-1.172	0.22	N/A	N/A	N/A	N/A
Ccl11	N/A	N/A	N/A	N/A	1.165	2.176	N/A	N/A	1.96	2.182	N/A	N/A	N/A	N/A	N/A	N/A	N/A
3-deoxy-2-octulosonic acid(2)-lipid A	N/A	N/A	N/A	N/A	N/A	2.63	N/A	2.219	N/A	2.63	N/A	N/A	N/A	N/A	N/A	N/A	N/A
EEF1A2	1.474	N/A	N/A	N/A	N/A	-2	N/A	N/A	-2	-2	N/A	N/A	N/A	N/A	N/A	N/A	N/A
icilin	N/A	N/A	N/A	N/A	N/A	-2.646	N/A	N/A	-2	-2.828	N/A	N/A	N/A	N/A	N/A	N/A	N/A
METTL3	1.052	0.803	-0.496	N/A	0.483	-0.102	N/A	0.134	0.154	-0.575	N/A	N/A	-1.27	N/A	N/A	N/A	-2.4
NCOR1	0.378	N/A	N/A	N/A	N/A	-0.686	N/A	-2.345	-1.6	N/A	N/A	N/A	N/A	N/A	1.195	1.264	N/A
SFMBT1	0.816	N/A	N/A	-2.646	N/A	N/A	N/A	N/A	N/A	N/A	N/A	-2	N/A	N/A	-2	N/A	N/A
FEV	N/A	N/A	N/A	2.646	N/A	N/A	N/A	N/A	N/A	N/A	N/A	N/A	-2.034	-1.437	N/A	N/A	1.342
ZNF768	N/A	N/A	N/A	N/A	N/A	-2	N/A	1	N/A	-2	N/A	N/A	2.449	N/A	N/A	N/A	N/A
hydrochloric acid	N/A	N/A	N/A	N/A	1.91	2.4	N/A	N/A	1.067	2.059	N/A	N/A	N/A	N/A	N/A	N/A	N/A
C6	N/A	N/A	N/A	N/A	1.98	1.477	N/A	1.98	N/A	1.992	N/A	N/A	N/A	N/A	N/A	N/A	N/A
miR-122-5p (miRNAs w/seed GGAGUGU)	-2.024	-1.125	-0.491	N/A	N/A	N/A	N/A	N/A	-2.023	N/A	N/A	N/A	N/A	N/A	1.756	N/A	N/A
SUCNR1	1.673	1.342	N/A	N/A	2.4	2	N/A	N/A	N/A	N/A	N/A	N/A	N/A	N/A	N/A	N/A	N/A
PTCH1	N/A	N/A	N/A	-2.449	N/A	N/A	-2.234	N/A	N/A	N/A	N/A	N/A	0.447	-1.633	N/A	0.64	N/A
leukotriene D4	N/A	N/A	N/A	N/A	N/A	2.911	N/A	N/A	N/A	2.744	N/A	N/A	N/A	-1.369	N/A	0.378	N/A
TASL	N/A	N/A	N/A	N/A	N/A	2.582	N/A	2.433	N/A	2.387	N/A	N/A	N/A	N/A	N/A	N/A	N/A
DHX9	N/A	N/A	N/A	N/A	N/A	2.169	N/A	N/A	N/A	1.947	N/A	0.203	N/A	-0.85	N/A	-2.213	N/A
ACVRL1	N/A	N/A	2.2	1	N/A	0.692	N/A	1.154	1.491	N/A	N/A	N/A	N/A	N/A	0.841	N/A	N/A
ARRB1	2	N/A	N/A	N/A	-0.447	-0.707	N/A	-0.6	N/A	-1.463	N/A	N/A	N/A	N/A	-0.816	N/A	1.342
norepinephrine	1.9	N/A	N/A	-0.039	N/A	1.437	N/A	-0.628	N/A	-0.038	N/A	N/A	N/A	-0.319	0.903	1.099	1.01
SSTR2	N/A	N/A	2	N/A	N/A	-1.628	N/A	N/A	N/A	-1.4	N/A	N/A	N/A	N/A	N/A	2.345	N/A
clodronic acid	N/A	N/A	-0.456	-0.802	-0.335	-1.057	-1.067	-0.856	0.022	-0.928	N/A	0.084	-0.97	0.106	-0.673	N/A	N/A
FOXL2	N/A	N/A	N/A	N/A	1.98	2.621	N/A	N/A	N/A	N/A	N/A	-0.762	N/A	N/A	1.987	N/A	N/A
triamcinolone acetonide	-2.853	N/A	-0.243	N/A	-0.6	-1.117	N/A	0.189	0.607	0	N/A	N/A	-0.602	N/A	-0.791	N/A	0.333
1,4-bis[2-(3,5-dichloropyridyloxy)]benzene	0.979	0.868	0.658	N/A	N/A	0.526	N/A	N/A	N/A	N/A	N/A	N/A	-1.068	N/A	1.287	1.949	N/A
TNFAIP6	N/A	N/A	N/A	N/A	0.2	-1.964	N/A	N/A	N/A	-2.207	N/A	-0.7	-2	-0.246	N/A	N/A	N/A
DDIT4	N/A	N/A	1.004	N/A	N/A	2.323	N/A	1.954	N/A	2.03	N/A	N/A	N/A	N/A	N/A	N/A	N/A
STAP2	N/A	N/A	N/A	N/A	N/A	1.944	N/A	N/A	N/A	2.388	N/A	1.033	-0.577	1.364	N/A	N/A	N/A
diclofenac	0.179	N/A	0.556	N/A	N/A	0.386	N/A	N/A	1.98	0.927	N/A	N/A	N/A	N/A	-0.68	2.592	N/A
2-amino-1-methyl-6-phenylimidazo-4-5-b-pyridine	-0.632	2.433	1.982	-2.236	N/A	N/A	N/A	N/A	N/A	N/A	N/A	N/A	N/A	N/A	N/A	N/A	N/A
fenretinide	N/A	-2.588	-2.588	N/A	N/A	1.479	N/A	N/A	N/A	0.626	N/A	N/A	N/A	N/A	N/A	N/A	N/A
gefitinib	N/A	-0.045	-0.668	N/A	-2.2	-0.144	N/A	1.834	N/A	-0.655	N/A	N/A	-1.734	N/A	N/A	N/A	N/A
beta-carotene	N/A	N/A	N/A	1.633	N/A	-0.707	N/A	N/A	-2	-2.121	N/A	N/A	0.816	N/A	N/A	N/A	N/A
PARPBP	0	2.828	2	N/A	N/A	2.449	N/A	N/A	N/A	N/A	N/A	N/A	N/A	N/A	N/A	N/A	N/A
CBFA2T3	N/A	N/A	N/A	N/A	N/A	-1.195	N/A	0.056	N/A	-2.2	N/A	N/A	1.4	2.425	N/A	N/A	N/A
ACE2	N/A	1.253	N/A	-0.436	-1.964	-1.026	N/A	0.97	N/A	-1.177	N/A	-0.447	N/A	N/A	N/A	N/A	N/A
HAVCR2	N/A	0.447	0.447	-1	N/A	-2.517	N/A	-2.466	0	-0.393	N/A	N/A	N/A	N/A	N/A	N/A	N/A
MAP3K5	N/A	N/A	N/A	N/A	N/A	2.621	N/A	2.219	N/A	2.425	N/A	N/A	N/A	N/A	N/A	N/A	N/A
TAB1	N/A	N/A	0.243	-0.277	-0.728	-1.432	N/A	-2.646	-0.239	-1.698	N/A	N/A	N/A	N/A	N/A	N/A	N/A
taurodeoxycholic acid	N/A	N/A	N/A	-1.99	-1.127	-0.817	N/A	-0.426	-0.194	-0.599	1	-1.108	N/A	N/A	N/A	N/A	0
IFT88	-1.342	N/A	0.168	1.177	N/A	0.162	N/A	N/A	N/A	N/A	N/A	N/A	-1.982	N/A	2.414	N/A	N/A
GATA1	-0.806	N/A	N/A	N/A	0.784	1.072	N/A	-0.669	1.801	-0.168	N/A	N/A	N/A	N/A	N/A	N/A	-1.94
TNFRSF9	N/A	2	N/A	N/A	1.195	1.095	N/A	2.138	0.478	0.332	N/A	N/A	N/A	N/A	N/A	N/A	N/A
KCNK9	N/A	N/A	N/A	-1.664	N/A	N/A	N/A	N/A	N/A	N/A	N/A	N/A	2.219	1.342	N/A	2	N/A
HAMP	N/A	-1.091	N/A	N/A	N/A	N/A	N/A	N/A	N/A	N/A	N/A	N/A	-2.219	N/A	1.713	2.191	N/A
elastase	N/A	N/A	N/A	N/A	1.987	N/A	N/A	1.98	2.2	N/A	N/A	N/A	N/A	N/A	1.044	N/A	N/A
KMT2D	0.709	N/A	N/A	N/A	N/A	N/A	2.804	-2.307	-1.384	N/A	N/A	N/A	N/A	N/A	N/A	N/A	N/A
dapagliflozin	N/A	N/A	N/A	N/A	N/A	-2.219	N/A	N/A	-1.969	-2.412	N/A	-0.6	N/A	N/A	N/A	N/A	N/A
HSF1	1.507	0.454	0.864	N/A	N/A	-0.706	N/A	-0.808	-0.618	N/A	1.434	N/A	N/A	N/A	-0.575	0.227	N/A
S-(2,3-bispalmitoyloxypropyl)-cysteine-GDPKHPKSF	N/A	N/A	N/A	N/A	N/A	2.581	N/A	2.219	N/A	2.391	N/A	N/A	N/A	N/A	N/A	N/A	N/A
torkinib	N/A	N/A	-1.784	N/A	N/A	N/A	N/A	N/A	N/A	N/A	0.728	N/A	-3.063	N/A	N/A	N/A	-1.613
POSTN	N/A	0.552	N/A	0.673	N/A	2.571	N/A	N/A	N/A	1.76	N/A	-0.688	N/A	-0.565	0.161	N/A	0.218
ABCB6	N/A	N/A	2	N/A	N/A	N/A	N/A	N/A	N/A	N/A	N/A	1.941	-3.238	N/A	N/A	N/A	N/A
TXNRD1	-1.373	N/A	1.698	N/A	N/A	N/A	-0.243	N/A	-2.2	N/A	N/A	N/A	N/A	N/A	1.664	N/A	N/A
histamine	N/A	N/A	N/A	0.342	N/A	1.933	N/A	2.107	1.005	1.791	N/A	N/A	N/A	N/A	N/A	N/A	N/A
thyroid hormone	-1.586	N/A	N/A	-0.923	N/A	N/A	1.89	N/A	N/A	N/A	N/A	0.632	-0.425	N/A	1.294	0.426	N/A
PTP4A1	0.896	1.212	N/A	N/A	N/A	N/A	N/A	N/A	N/A	N/A	N/A	-1.969	2.425	N/A	-0.671	N/A	N/A
SMARCD3	2.236	N/A	N/A	N/A	2.236	1.982	N/A	N/A	N/A	N/A	N/A	0.714	N/A	N/A	N/A	N/A	N/A
C2CD5	N/A	N/A	-1.131	N/A	N/A	0	N/A	N/A	N/A	N/A	N/A	N/A	-1.982	N/A	2.607	1.446	N/A
NR5A2	N/A	N/A	0.831	N/A	0.874	0.734	0.927	-0.676	-0.884	-1.336	N/A	N/A	-0.586	N/A	N/A	N/A	-0.316
IRAK3	N/A	N/A	-0.23	-1.279	-0.743	-0.228	N/A	1.636	1.165	-0.387	N/A	-1.051	N/A	N/A	-0.44	N/A	N/A
SOD1	1.732	N/A	-0.816	N/A	N/A	-2.201	N/A	N/A	N/A	-2.408	N/A	N/A	N/A	N/A	N/A	N/A	N/A
miR-186-5p (miRNAs w/seed AAAGAAU)	N/A	N/A	N/A	N/A	-1.987	-2.216	N/A	N/A	-0.742	-2.2	N/A	N/A	N/A	N/A	N/A	N/A	N/A
PADI2	N/A	-0.492	-0.132	-0.152	2.433	1.141	N/A	-0.585	N/A	1.141	N/A	N/A	1.067	N/A	N/A	N/A	N/A
carvedilol	-0.625	N/A	N/A	N/A	-1.157	-2.018	N/A	N/A	N/A	-1.706	N/A	-0.882	N/A	0.747	N/A	N/A	N/A
ciprofloxacin	0.085	0	-0.451	N/A	-0.243	0.433	1.414	1.077	1.414	0.744	N/A	N/A	N/A	N/A	0.202	1.069	N/A
lactacystin	1.132	2.825	1.389	N/A	N/A	-0.113	N/A	N/A	N/A	N/A	N/A	N/A	N/A	N/A	-1.67	N/A	N/A
GNRH1	N/A	N/A	N/A	N/A	2.583	1.72	N/A	N/A	N/A	0.832	N/A	N/A	N/A	-1.992	N/A	N/A	N/A
KU-55933	-0.137	1.091	-0.625	N/A	N/A	N/A	N/A	-1.103	N/A	N/A	N/A	N/A	-2	1	-1.165	N/A	N/A
EPHB4	-1.599	N/A	N/A	N/A	N/A	1.134	N/A	N/A	N/A	N/A	N/A	N/A	2.449	N/A	N/A	1.929	N/A
OVOL2	-2.236	N/A	-1.455	N/A	N/A	N/A	N/A	N/A	-1.579	N/A	N/A	N/A	N/A	N/A	-1.37	-0.468	N/A
SOX7	-1.353	N/A	N/A	N/A	0.816	N/A	N/A	N/A	N/A	-0.816	2	N/A	2.121	N/A	N/A	N/A	N/A
choline	N/A	N/A	N/A	N/A	N/A	-0.822	N/A	N/A	-2	-1.977	N/A	N/A	1.698	N/A	0.603	N/A	N/A
SH3TC2	2.646	N/A	-2.449	-2	N/A	N/A	N/A	N/A	N/A	N/A	N/A	N/A	N/A	N/A	N/A	N/A	N/A
mir-1 (includes others)	-3.609	-1.278	N/A	2.186	N/A	N/A	N/A	N/A	N/A	N/A	N/A	N/A	N/A	N/A	N/A	N/A	N/A
NGEF	N/A	N/A	N/A	-1.134	N/A	N/A	-2	N/A	N/A	-0.905	2	-0.302	-0.728	0	N/A	N/A	N/A
LRP5	1.981	N/A	0.359	N/A	N/A	-0.335	N/A	N/A	N/A	-2.242	N/A	-2.143	N/A	N/A	N/A	N/A	N/A
Mir223hg	N/A	N/A	N/A	N/A	-2	-2.621	N/A	N/A	N/A	-2.425	N/A	N/A	N/A	N/A	N/A	N/A	N/A
AGTR1	N/A	N/A	N/A	N/A	1.964	1.715	N/A	1.964	N/A	1.4	N/A	N/A	N/A	N/A	N/A	N/A	N/A
CEP-1347	N/A	N/A	N/A	N/A	N/A	-2.267	N/A	-1.981	N/A	-2.791	N/A	N/A	N/A	N/A	N/A	N/A	N/A
6-hydroxydopamine	N/A	1.729	1.414	0.98	N/A	N/A	N/A	N/A	1.944	N/A	N/A	N/A	-0.968	N/A	N/A	N/A	N/A
FDPS	N/A	N/A	N/A	N/A	2	2.58	N/A	N/A	N/A	2.449	N/A	N/A	N/A	N/A	N/A	N/A	N/A
AZ-1	-1.147	N/A	-1.982	N/A	-1.89	-2	N/A	N/A	N/A	N/A	N/A	N/A	N/A	N/A	N/A	N/A	N/A
SREBF2	N/A	N/A	-1.772	-1.044	N/A	-0.444	N/A	-0.042	1.292	0.282	N/A	N/A	-1.411	N/A	0.722	N/A	N/A
monophosphoryl lipid A	N/A	N/A	N/A	N/A	N/A	2.404	N/A	1.997	N/A	2.602	N/A	N/A	N/A	N/A	N/A	N/A	N/A
CYP19A1	0.468	N/A	N/A	N/A	N/A	2.035	-1.969	0.747	N/A	0.449	N/A	N/A	-0.367	N/A	0.199	0.755	N/A
mir-23 (includes others)	1.363	-0.777	-0.537	N/A	N/A	-0.537	-1.568	N/A	-0.314	N/A	N/A	-0.218	1.671	N/A	N/A	N/A	N/A
10-nitrooleate	N/A	N/A	-2	N/A	N/A	-2.333	N/A	N/A	N/A	-2.646	N/A	N/A	N/A	N/A	0	N/A	N/A
mir-154 (includes others)	N/A	0.948	N/A	N/A	N/A	-1.549	N/A	N/A	N/A	-0.476	N/A	0.277	1.355	0.391	N/A	-1.973	N/A
capsaicin	N/A	N/A	N/A	1.342	-0.679	0.716	1.067	0.436	0.216	0.431	N/A	N/A	0.478	N/A	-0.7	0.812	0.068
Rhox5	-0.728	1.941	-0.339	N/A	N/A	0.632	N/A	-1.131	-1.964	N/A	N/A	N/A	0.208	N/A	N/A	N/A	N/A
alpha-tocopherol	N/A	N/A	N/A	0.985	N/A	-1.463	N/A	N/A	-1.982	-2.36	N/A	0	N/A	N/A	N/A	-0.152	N/A
CALR	1.55	N/A	N/A	N/A	2.187	1.457	N/A	N/A	N/A	N/A	N/A	N/A	N/A	N/A	1.741	N/A	N/A
AMBRA1	N/A	-1.2	N/A	N/A	-2.415	-2.5	N/A	N/A	N/A	N/A	N/A	N/A	N/A	N/A	-0.816	N/A	N/A
LAIR1	N/A	1.199	2.206	N/A	N/A	-1.067	N/A	1.069	N/A	-1.387	N/A	N/A	N/A	N/A	N/A	N/A	N/A
GSR	-1.706	N/A	N/A	N/A	N/A	N/A	-1	N/A	-2.219	N/A	N/A	N/A	N/A	N/A	2	N/A	N/A
RCCD1	N/A	N/A	N/A	3.606	3.317	N/A	N/A	N/A	N/A	N/A	N/A	N/A	N/A	N/A	N/A	N/A	N/A
ssRNA40	N/A	N/A	N/A	N/A	N/A	2.392	N/A	N/A	1.951	2.58	N/A	N/A	N/A	N/A	N/A	N/A	N/A
bryostatin 1	N/A	N/A	0.821	N/A	N/A	1.076	N/A	1.444	N/A	1.409	N/A	2.17	N/A	N/A	N/A	N/A	N/A
PRKN	N/A	-0.769	0.689	0.797	0.592	-1.665	N/A	N/A	N/A	-1.407	N/A	N/A	0.314	N/A	-0.685	N/A	N/A
CDK19	-0.18	N/A	N/A	N/A	N/A	-1.265	N/A	N/A	-1.89	N/A	-1.342	N/A	N/A	N/A	2.236	N/A	N/A
CAMK4	N/A	N/A	N/A	N/A	N/A	2.588	N/A	N/A	1.067	2.181	N/A	0.813	N/A	-0.263	N/A	N/A	N/A
mir-33 (includes others)	-0.52	N/A	1.982	N/A	N/A	0.2	N/A	N/A	N/A	N/A	N/A	N/A	2.236	N/A	-1.969	N/A	N/A
actinonin	N/A	0.762	N/A	3.317	2.828	N/A	N/A	N/A	N/A	N/A	N/A	N/A	N/A	N/A	N/A	N/A	N/A
GW7647	N/A	N/A	N/A	N/A	N/A	N/A	N/A	N/A	N/A	N/A	N/A	N/A	-2.219	N/A	2.236	2.449	N/A
ISL1	N/A	N/A	N/A	0.404	N/A	1.526	-2	N/A	N/A	0.647	N/A	N/A	-2.043	0.282	N/A	N/A	N/A
TNFRSF11B	1.982	N/A	N/A	N/A	2	1.276	N/A	1.455	N/A	0.186	N/A	N/A	N/A	N/A	N/A	N/A	N/A
tofacitinib	N/A	N/A	N/A	N/A	N/A	-1.118	N/A	-2.828	N/A	-1.516	N/A	N/A	-1.432	N/A	N/A	N/A	N/A
LONP1	0.686	-1.066	0.426	-1.449	-2.828	N/A	N/A	N/A	N/A	N/A	N/A	N/A	N/A	N/A	0.152	-0.277	N/A
PCGEM1	1.703	-2.224	N/A	N/A	N/A	N/A	N/A	N/A	N/A	N/A	N/A	N/A	N/A	N/A	1.218	1.732	N/A
IL4R	N/A	N/A	N/A	N/A	1.89	-0.434	N/A	1.342	2.236	0.971	N/A	N/A	N/A	0	N/A	N/A	N/A
PF-4878691	N/A	N/A	N/A	N/A	N/A	2.412	N/A	1.664	N/A	2.789	N/A	N/A	N/A	N/A	N/A	N/A	N/A
FUS-DDIT3	N/A	-2	N/A	-0.555	N/A	N/A	N/A	N/A	N/A	N/A	N/A	N/A	N/A	1.964	2.345	N/A	N/A
PTPN2	N/A	N/A	N/A	-0.747	-1.982	-1.532	N/A	N/A	N/A	-2.599	N/A	N/A	N/A	N/A	N/A	N/A	N/A
rosuvastatin	-0.053	N/A	N/A	N/A	-1.987	-1.555	N/A	N/A	-0.739	-1.732	N/A	N/A	N/A	N/A	-0.788	N/A	N/A
UM101	N/A	N/A	N/A	N/A	N/A	-2.236	N/A	N/A	-1.982	-2.63	N/A	N/A	N/A	N/A	N/A	N/A	N/A
RGFP966	N/A	N/A	N/A	N/A	-1.127	0	0.816	-0.898	N/A	0.671	N/A	0.508	N/A	2.333	0.495	N/A	N/A
STAT2	N/A	N/A	N/A	N/A	N/A	2.186	N/A	2.253	N/A	2.401	N/A	N/A	N/A	N/A	N/A	N/A	N/A
rebemadlin	-0.329	1.287	0.931	N/A	N/A	N/A	N/A	N/A	N/A	N/A	N/A	N/A	-3.396	N/A	-0.896	N/A	N/A
GLUL	N/A	N/A	N/A	N/A	0.152	-2.449	N/A	-2.236	N/A	-2	N/A	N/A	N/A	N/A	N/A	N/A	N/A
glycodeoxycholic acid	N/A	N/A	N/A	-1.134	0	1.463	N/A	N/A	2	1.195	0.447	0.113	N/A	0.478	N/A	N/A	N/A
GABA	-1.725	-1.155	1.372	N/A	N/A	N/A	N/A	N/A	N/A	N/A	N/A	N/A	N/A	N/A	0.992	-1.572	N/A
NOS1	N/A	N/A	N/A	N/A	N/A	1.231	N/A	N/A	N/A	1.981	N/A	1.154	-1.982	-0.468	N/A	N/A	N/A
SERTAD2	N/A	N/A	N/A	N/A	N/A	N/A	N/A	N/A	N/A	N/A	N/A	N/A	1.982	N/A	-2.407	-2.425	N/A
MAPK11	N/A	N/A	N/A	N/A	N/A	1.982	N/A	N/A	N/A	1.982	N/A	N/A	-1.03	-0.685	N/A	-1.131	N/A
EFNA3	2.333	N/A	N/A	N/A	N/A	0.447	N/A	-0.447	N/A	1.342	N/A	N/A	-2.236	N/A	N/A	N/A	N/A
crizotinib	-0.859	-0.176	-1.96	N/A	0.447	1.387	N/A	N/A	N/A	N/A	N/A	N/A	N/A	N/A	N/A	1.969	N/A
fulvestrant	-0.723	-1.499	0.553	N/A	N/A	1.075	N/A	0.81	N/A	1.464	N/A	N/A	-0.674	N/A	N/A	N/A	N/A
palmitoleic acid	N/A	N/A	N/A	N/A	N/A	-2.401	N/A	0	N/A	-2.401	N/A	N/A	N/A	N/A	-1.982	N/A	N/A
G6PD	-0.068	N/A	N/A	N/A	N/A	2.038	N/A	1.974	N/A	2.42	N/A	N/A	0.283	N/A	N/A	N/A	N/A
STAT	N/A	N/A	1.134	N/A	N/A	N/A	N/A	1.98	1.951	N/A	N/A	N/A	-0.573	N/A	1.134	N/A	N/A
erismodegib	N/A	N/A	N/A	N/A	-2.449	-0.485	N/A	-0.762	-2	-0.798	N/A	-0.277	N/A	N/A	N/A	N/A	N/A
ARRB2	N/A	N/A	N/A	N/A	-1.282	-2.42	N/A	N/A	N/A	-2.294	N/A	N/A	N/A	0.774	N/A	N/A	N/A
ELF3	N/A	N/A	N/A	N/A	N/A	1.817	N/A	N/A	N/A	1.61	N/A	1.31	N/A	1.358	0.669	N/A	N/A
Mir218	N/A	N/A	N/A	N/A	N/A	2.183	N/A	N/A	N/A	0.625	N/A	N/A	2	1.954	N/A	N/A	N/A
1,2-dimethylhydrazine	0.808	N/A	1.987	N/A	N/A	1.982	N/A	N/A	N/A	1.982	N/A	N/A	N/A	N/A	N/A	N/A	N/A
coenzyme Q10	N/A	N/A	N/A	-2	N/A	-2.19	N/A	N/A	N/A	-2.401	N/A	N/A	N/A	N/A	N/A	-0.152	N/A
OLFM4-RET	N/A	N/A	N/A	N/A	2.236	2.236	N/A	1.134	N/A	1.134	N/A	N/A	N/A	N/A	N/A	N/A	N/A
mir-8 (includes others)	-0.907	-0.31	N/A	N/A	-1.665	N/A	N/A	N/A	N/A	-0.675	N/A	0.359	2.643	-0.178	N/A	N/A	N/A
KDM5B	-2.804	N/A	N/A	N/A	N/A	N/A	N/A	N/A	N/A	N/A	N/A	N/A	-1.812	2.12	N/A	N/A	N/A
IKBKE	1.236	N/A	-0.143	N/A	1.15	1.474	0.221	0.395	0.57	1.106	N/A	N/A	N/A	N/A	0.421	N/A	N/A
diosmin	N/A	-1.206	N/A	N/A	N/A	-1.981	N/A	N/A	N/A	-2.215	N/A	-0.247	N/A	N/A	1.067	N/A	N/A
NOS3	N/A	-0.899	-1.78	N/A	-0.42	-0.364	N/A	-0.514	-1.145	-0.063	N/A	N/A	-0.692	0.116	-0.718	N/A	N/A
U46619	N/A	N/A	N/A	N/A	N/A	1.982	N/A	2.19	N/A	1.982	N/A	N/A	N/A	N/A	0.555	N/A	N/A
pirfenidone	N/A	N/A	N/A	N/A	-1.994	-2.417	N/A	N/A	N/A	-2.183	N/A	0.106	N/A	N/A	N/A	N/A	N/A
parthenolide	1.118	N/A	N/A	N/A	N/A	-1.713	N/A	N/A	N/A	-1.312	N/A	N/A	N/A	N/A	-1.172	1.383	N/A
OPA1	N/A	N/A	N/A	N/A	N/A	-1.98	N/A	N/A	-0.747	-1.987	N/A	-1.98	N/A	N/A	N/A	N/A	N/A
green tea polyphenol	N/A	-1.091	N/A	N/A	-2.236	-1	N/A	0	-0.728	-1.387	N/A	N/A	N/A	N/A	0.248	N/A	N/A
CD274	N/A	N/A	-1.405	N/A	0.551	-0.537	N/A	-1.492	N/A	-1.486	N/A	N/A	N/A	-1.218	N/A	N/A	N/A
pilocarpine	0.887	N/A	N/A	N/A	N/A	1.264	N/A	1.165	N/A	N/A	N/A	N/A	N/A	N/A	2.2	1.17	N/A
LRBA	N/A	N/A	N/A	N/A	N/A	-2	N/A	-2.236	N/A	-2.449	N/A	N/A	N/A	N/A	N/A	N/A	N/A
NR1H2	N/A	N/A	-0.871	N/A	-1.475	-0.536	0.253	-0.499	0.025	-1.173	N/A	-0.55	0.253	N/A	0.649	N/A	0.393
CTBP1	-1.287	N/A	N/A	N/A	N/A	N/A	N/A	1.067	N/A	N/A	N/A	-1.974	N/A	-1.231	-1.118	N/A	N/A
WNT5A	N/A	N/A	N/A	N/A	0.558	-0.389	-1.941	-1.042	-0.074	0.693	N/A	0.69	N/A	-1.04	0.244	N/A	N/A
GRIN1	N/A	1.633	N/A	0	1.155	0	N/A	N/A	N/A	-0.378	N/A	0.128	1.134	N/A	2.236	N/A	N/A
glycochenodeoxycholate	N/A	N/A	N/A	-1.134	0	1.667	N/A	N/A	2	1.414	0.447	0	N/A	N/A	N/A	N/A	0
daporinad	N/A	N/A	N/A	N/A	N/A	-2.63	N/A	N/A	N/A	-2.63	N/A	-1.387	N/A	N/A	N/A	N/A	N/A
lenalidomide	N/A	1.191	N/A	1.938	N/A	-0.824	N/A	-0.034	N/A	0.717	N/A	N/A	-1.937	N/A	N/A	N/A	N/A
Serpina1a (includes others)	N/A	N/A	-0.816	N/A	N/A	N/A	N/A	N/A	N/A	-1	N/A	-0.816	2	1	-1	N/A	N/A
schizandrin B	N/A	N/A	N/A	N/A	N/A	-2.213	N/A	N/A	N/A	-2.433	N/A	-1.982	N/A	N/A	N/A	N/A	N/A
EFNA4	2.345	N/A	N/A	N/A	N/A	0.447	N/A	-0.447	N/A	1.387	N/A	N/A	-2	N/A	N/A	N/A	N/A
CHD4	-2	N/A	N/A	-2.828	-1.414	0.378	N/A	N/A	N/A	N/A	N/A	N/A	N/A	N/A	N/A	N/A	N/A
piperine	-1.941	N/A	N/A	N/A	N/A	-1.787	N/A	-1.091	N/A	-1.787	N/A	N/A	N/A	N/A	N/A	N/A	N/A
PAX5	N/A	-0.152	N/A	N/A	-1.65	-0.464	N/A	0.186	-0.529	-0.673	N/A	1.377	N/A	N/A	-1.195	-0.378	N/A
CREM	N/A	-1.987	N/A	0.523	1.964	-0.059	N/A	N/A	N/A	0.055	N/A	N/A	-0.282	N/A	1.724	N/A	N/A
MR-409	N/A	N/A	N/A	0.343	N/A	-1	N/A	N/A	N/A	-1.387	N/A	-2.19	-1.342	-0.328	N/A	N/A	N/A
morphine	1.327	1.767	N/A	0.849	0.726	0.002	N/A	N/A	-0.753	-0.837	N/A	N/A	0.326	N/A	N/A	N/A	N/A
TYRO3	N/A	N/A	N/A	N/A	1.698	0.728	N/A	2.236	1.387	0.527	N/A	N/A	N/A	N/A	N/A	N/A	N/A
BAPTA	N/A	N/A	N/A	N/A	-1.982	-1.446	N/A	N/A	N/A	-1.446	N/A	N/A	N/A	N/A	-1.702	N/A	N/A
BAMBI	N/A	N/A	N/A	N/A	N/A	-1	N/A	-2	-2.224	-1.342	N/A	N/A	N/A	N/A	N/A	N/A	N/A
TCF7L2	0.906	0.387	N/A	N/A	N/A	1.406	N/A	N/A	N/A	1.13	N/A	N/A	-1.588	N/A	-1.052	N/A	0.097
oleoyl-estrone	1.477	1.387	1.477	N/A	N/A	N/A	N/A	N/A	N/A	N/A	N/A	N/A	N/A	N/A	-2.224	N/A	N/A
NEUROG1	N/A	N/A	N/A	N/A	-0.707	-1.897	N/A	N/A	N/A	-2.449	N/A	0	N/A	-0.378	1.134	N/A	N/A
NBEAL2	N/A	N/A	N/A	N/A	-0.478	-1.51	N/A	-1.195	-0.57	-1.744	N/A	N/A	N/A	N/A	-1.067	N/A	N/A
methyl methanesulfonate	2.646	0.708	1.48	N/A	N/A	N/A	N/A	N/A	1.724	N/A	N/A	N/A	N/A	N/A	N/A	N/A	N/A
fluoride	-0.426	0.711	N/A	N/A	N/A	N/A	1.732	N/A	N/A	2	N/A	0.378	0.447	0.707	0.156	N/A	N/A
MYOG	N/A	N/A	N/A	1.044	N/A	N/A	1.718	N/A	N/A	N/A	N/A	1.206	N/A	2.586	N/A	N/A	N/A
MAP2K5	2.433	N/A	-2.03	0.115	N/A	N/A	N/A	N/A	N/A	N/A	N/A	N/A	N/A	N/A	-0.883	N/A	-1.091
ID1	N/A	N/A	N/A	N/A	-0.254	-0.141	-0.2	-2.047	1.274	0.465	N/A	N/A	N/A	-2.066	-0.104	N/A	N/A
NOTCH2	N/A	N/A	N/A	N/A	1.664	0.896	N/A	N/A	N/A	-0.239	N/A	-1.572	N/A	-1.365	-0.813	N/A	N/A
YWHAZ	2	N/A	-1.471	N/A	-1.067	-0.243	N/A	N/A	N/A	-1.491	N/A	N/A	N/A	N/A	0.277	N/A	N/A
ETV5	-1.031	N/A	-0.365	N/A	0.196	-0.616	0.416	-0.722	0.441	0.229	N/A	0.114	-0.278	0.023	2.104	N/A	N/A
RC3H1	N/A	N/A	N/A	N/A	N/A	-1.342	N/A	-3.302	N/A	-1.89	N/A	N/A	N/A	N/A	N/A	N/A	N/A
Am 580	N/A	N/A	1.057	N/A	2.178	1.982	N/A	N/A	N/A	N/A	N/A	N/A	0.761	N/A	0.552	N/A	N/A
TET1	-0.13	N/A	N/A	-0.447	N/A	N/A	-0.64	-1.982	N/A	-1.342	0.577	N/A	0.841	-0.571	N/A	N/A	N/A
Alox15	N/A	N/A	N/A	-0.469	0.73	0.743	0	0.686	1.568	0.465	N/A	N/A	N/A	N/A	1.744	0.124	N/A
YAP/TAZ	2.03	N/A	0.943	N/A	0.505	-0.059	N/A	N/A	-0.391	-0.388	N/A	-2.213	N/A	N/A	N/A	N/A	N/A
lipoarabinomannan	N/A	N/A	1	N/A	N/A	1.964	N/A	0.6	1	1.964	N/A	N/A	N/A	N/A	N/A	N/A	N/A
CKAP2L	N/A	1.89	N/A	N/A	N/A	N/A	N/A	N/A	N/A	N/A	N/A	N/A	3.5	N/A	-1.134	N/A	N/A
nelfinavir	1.913	N/A	1.974	N/A	N/A	1.463	N/A	N/A	N/A	N/A	N/A	N/A	N/A	N/A	-1.173	N/A	N/A
FABP5	0.102	N/A	N/A	N/A	0.632	1.257	N/A	N/A	N/A	1.976	N/A	N/A	1	N/A	1.554	N/A	N/A
DOCK2	N/A	N/A	N/A	N/A	N/A	1.342	N/A	N/A	N/A	1	N/A	N/A	2.194	N/A	-1.981	N/A	N/A
glycocholic acid	N/A	N/A	N/A	-1.134	0	1.414	N/A	N/A	2	1.134	0.447	0	N/A	0.378	N/A	N/A	N/A
LPIN1	1.091	N/A	N/A	1.154	N/A	1.562	N/A	N/A	N/A	1.814	N/A	N/A	N/A	N/A	-0.882	N/A	N/A
PRNP	0.807	N/A	-0.377	N/A	N/A	1.229	N/A	1.761	N/A	1.404	N/A	N/A	N/A	N/A	-0.923	N/A	N/A
Saa3	N/A	0.447	N/A	N/A	-0.447	-0.816	N/A	1	2	-0.447	N/A	0.447	N/A	0.447	-0.447	N/A	N/A
FGF10	1.4	N/A	N/A	0.896	N/A	1.664	N/A	2.415	N/A	N/A	N/A	N/A	-0.113	N/A	N/A	N/A	N/A
corticosterone	N/A	0.893	N/A	N/A	1.451	-0.41	N/A	N/A	N/A	N/A	N/A	0.659	-0.733	N/A	1.823	0.516	N/A
N-Ac-Leu-Leu-norleucinal	2.307	N/A	N/A	N/A	N/A	-0.125	N/A	-0.405	0.082	-0.474	N/A	N/A	N/A	N/A	-1.67	N/A	-1.414
YARS2	-2.236	N/A	N/A	-2	N/A	N/A	N/A	N/A	N/A	N/A	N/A	N/A	N/A	N/A	N/A	2.236	N/A
stallimycin	N/A	N/A	N/A	N/A	N/A	0.99	N/A	2.406	1.4	1.67	N/A	N/A	N/A	N/A	N/A	N/A	N/A
bardoxolone	0.647	1.172	-2.216	N/A	N/A	N/A	N/A	N/A	N/A	N/A	N/A	N/A	N/A	N/A	-2.425	N/A	N/A
PHACTR1	N/A	N/A	N/A	-2	-1.673	0.152	N/A	N/A	0.692	N/A	N/A	N/A	N/A	N/A	1.941	0	N/A
polyphosphate	N/A	N/A	1.984	N/A	N/A	1.303	N/A	N/A	1.623	1.546	N/A	N/A	N/A	N/A	N/A	N/A	N/A
ZAP70	1.093	N/A	N/A	N/A	N/A	N/A	N/A	2.414	N/A	N/A	N/A	N/A	N/A	N/A	-0.707	2.236	N/A
PDE4D	-1.996	N/A	N/A	N/A	2	1.109	N/A	N/A	N/A	1.342	N/A	N/A	N/A	N/A	N/A	N/A	N/A
tosedostat	1.982	N/A	N/A	N/A	0.849	-0.478	N/A	-0.152	N/A	0.762	N/A	N/A	N/A	N/A	N/A	2.219	N/A
KIN001-043	N/A	N/A	N/A	N/A	-1.342	-1.633	N/A	N/A	-1.342	-2.121	N/A	N/A	N/A	N/A	N/A	N/A	N/A
GNAI3	N/A	N/A	N/A	N/A	N/A	2.219	N/A	2	N/A	2.219	N/A	N/A	N/A	N/A	N/A	N/A	N/A
WNT16	N/A	-0.75	N/A	N/A	N/A	N/A	N/A	N/A	N/A	N/A	N/A	-1.172	N/A	-1.172	1.342	2	N/A
KAT2A	0.15	N/A	N/A	N/A	N/A	2	N/A	2.236	N/A	N/A	N/A	N/A	2.046	N/A	N/A	N/A	N/A
SQSTM1	N/A	0.728	-0.719	-0.328	1.814	0.496	-1	0.87	N/A	0.251	N/A	N/A	-0.218	N/A	N/A	N/A	N/A
MYCL	1.769	N/A	N/A	N/A	N/A	N/A	N/A	N/A	-2	N/A	N/A	N/A	N/A	N/A	-2.646	N/A	N/A
XDH	N/A	1.949	N/A	N/A	1.026	0.095	-1.342	-0.652	0.308	-0.721	N/A	N/A	N/A	N/A	0.314	N/A	N/A
Ac-YVAD-CMK	N/A	N/A	N/A	N/A	N/A	-2.219	N/A	-1.98	N/A	-2.2	N/A	N/A	N/A	N/A	N/A	N/A	N/A
resolvin D2	N/A	N/A	N/A	N/A	N/A	-1.898	N/A	-1.387	-1	-2.108	N/A	N/A	N/A	N/A	N/A	N/A	N/A
LRPAP1	0.78	N/A	N/A	0.208	0.098	0.897	N/A	N/A	0.532	1.066	N/A	1.152	N/A	1.628	-0.024	N/A	N/A
LACTB	-0.933	N/A	N/A	N/A	-1.664	-1.715	N/A	N/A	N/A	-1.026	N/A	0.808	N/A	0.239	N/A	N/A	N/A
FOXP1	N/A	-2.415	N/A	N/A	-0.14	-0.2	N/A	N/A	-0.57	1	N/A	1.342	0.313	0.378	N/A	N/A	N/A
DGAT1	-1.686	N/A	-1.673	N/A	N/A	N/A	N/A	N/A	N/A	N/A	N/A	N/A	N/A	N/A	2.236	0.762	N/A
MMP1	N/A	N/A	N/A	N/A	N/A	1.447	N/A	N/A	0.97	1.762	N/A	N/A	N/A	N/A	2.169	N/A	N/A
DSP	0.57	N/A	1.067	N/A	-2	-0.277	N/A	N/A	N/A	N/A	N/A	N/A	N/A	N/A	-2.433	N/A	N/A
TBXT	2.236	N/A	N/A	N/A	2.164	1.938	N/A	N/A	N/A	N/A	N/A	N/A	N/A	N/A	N/A	N/A	N/A
PIN1	N/A	1.247	N/A	N/A	1.19	0.614	N/A	N/A	0.112	0.68	N/A	N/A	0.378	N/A	0.113	N/A	-2
MDL 73811	-1.134	N/A	1	N/A	N/A	N/A	N/A	0	2.2	N/A	N/A	N/A	N/A	N/A	2	N/A	N/A
GPR151	1.414	N/A	N/A	N/A	1.342	2.236	N/A	N/A	N/A	N/A	N/A	N/A	N/A	N/A	1.342	N/A	N/A
pyridostatin	N/A	N/A	N/A	N/A	N/A	N/A	N/A	4.096	2.236	N/A	N/A	N/A	N/A	N/A	N/A	N/A	N/A
CDCA8	-2.309	N/A	N/A	N/A	N/A	N/A	N/A	-2.121	N/A	N/A	N/A	N/A	-0.632	-1.265	N/A	N/A	N/A
ML323	N/A	N/A	N/A	0.246	N/A	-1.516	N/A	N/A	N/A	-1.997	N/A	N/A	-0.802	N/A	0.685	1.076	N/A
PLK4	N/A	N/A	-1.342	-1.633	0.447	1	N/A	1.89	N/A	0	N/A	N/A	N/A	N/A	N/A	N/A	N/A
raloxifene	-0.536	N/A	0.958	0	0.385	0.243	0.707	1.147	-0.277	-0.168	N/A	N/A	N/A	N/A	N/A	N/A	1.89
HDAC5	-1.174	N/A	N/A	-2.216	N/A	1.219	N/A	N/A	N/A	N/A	N/A	N/A	-0.488	1.213	N/A	N/A	N/A
DPP4	N/A	N/A	1.987	0.132	0.151	0.613	N/A	0.714	-0.518	1.124	N/A	N/A	1.061	0	N/A	N/A	N/A
lipoxin A4	N/A	N/A	0	-0.849	-1	-1.723	N/A	-0.26	0.242	-2.172	N/A	0.052	N/A	N/A	N/A	N/A	N/A
CX3CR1	N/A	N/A	N/A	N/A	N/A	N/A	N/A	N/A	-0.389	-1.623	N/A	N/A	-2.309	-0.857	1.114	N/A	N/A
CD2	N/A	N/A	N/A	N/A	N/A	2.09	N/A	2.36	N/A	1.835	N/A	N/A	N/A	N/A	N/A	N/A	N/A
GNA12	1.086	0.579	N/A	N/A	N/A	N/A	N/A	N/A	N/A	N/A	N/A	-2.412	N/A	-2.2	N/A	N/A	N/A
THEM6	1.633	2.236	-0.905	N/A	N/A	N/A	N/A	N/A	N/A	N/A	N/A	N/A	N/A	N/A	-1.492	N/A	N/A
IFNE	N/A	N/A	N/A	N/A	N/A	1.633	N/A	2.646	N/A	1.982	N/A	N/A	N/A	N/A	N/A	N/A	N/A
EIF2AK4	1.209	-0.618	N/A	N/A	N/A	-0.783	N/A	N/A	N/A	-1.537	N/A	N/A	N/A	N/A	2.11	N/A	N/A
CRH	N/A	N/A	N/A	-0.556	1.243	1.545	N/A	-1.269	N/A	0.68	N/A	0.397	N/A	-0.565	N/A	N/A	N/A
ARID2	N/A	-2.236	N/A	N/A	N/A	-2.121	N/A	N/A	N/A	-1.89	N/A	N/A	N/A	N/A	N/A	N/A	N/A
CD247	1	N/A	N/A	N/A	0.64	N/A	N/A	N/A	-0.896	N/A	N/A	N/A	N/A	N/A	-1.706	2	N/A
IRS2	0.412	N/A	N/A	0.128	N/A	0.128	0.728	N/A	N/A	N/A	-2	1.147	0.224	0.218	0.752	-0.505	N/A
tempo	N/A	N/A	N/A	0	-0.447	-1.664	N/A	N/A	-2.219	-1.912	N/A	N/A	N/A	N/A	N/A	N/A	N/A
B2M	N/A	N/A	0.447	N/A	N/A	N/A	N/A	N/A	0.186	-1.899	N/A	N/A	1.741	N/A	1.964	N/A	N/A
GPX8	N/A	N/A	N/A	N/A	2.236	2	N/A	N/A	N/A	2	N/A	N/A	N/A	N/A	N/A	N/A	N/A
ulixertinib	-2	N/A	N/A	N/A	-2	-2.236	N/A	N/A	N/A	N/A	N/A	N/A	N/A	N/A	N/A	N/A	N/A
beraprost	N/A	N/A	N/A	N/A	-2	-2.236	N/A	N/A	N/A	-2	N/A	N/A	N/A	N/A	N/A	N/A	N/A
phospholipid	N/A	N/A	N/A	N/A	N/A	1.997	N/A	2	N/A	2.233	N/A	N/A	N/A	N/A	N/A	N/A	N/A
ellagic acid	0	0	-0.927	N/A	N/A	-1.154	N/A	N/A	0.447	-1.491	N/A	N/A	N/A	N/A	0.247	1.961	N/A
Chrna7	N/A	N/A	N/A	N/A	-1.969	-2.187	N/A	N/A	N/A	-2.062	N/A	N/A	N/A	N/A	N/A	N/A	N/A
HCAR1	1.667	N/A	N/A	N/A	0.755	0.322	0.6	N/A	N/A	N/A	N/A	-1.32	0	-0.547	1	N/A	N/A
HOXA7	N/A	1.342	N/A	N/A	N/A	1.067	N/A	2.219	N/A	-0.059	N/A	-0.365	N/A	1.154	N/A	N/A	N/A
PPOX	-2.236	0.152	-1	-2.646	N/A	N/A	N/A	N/A	N/A	N/A	N/A	N/A	N/A	N/A	-0.152	N/A	N/A
anisomycin	N/A	N/A	N/A	N/A	N/A	1.054	N/A	N/A	N/A	1.732	N/A	N/A	N/A	-2.557	0.841	N/A	N/A
FL3	-3.308	-1.98	N/A	N/A	N/A	N/A	N/A	N/A	N/A	N/A	N/A	N/A	N/A	N/A	0.896	N/A	N/A
GNAI2	N/A	N/A	N/A	N/A	N/A	2.213	N/A	1.987	N/A	1.982	N/A	N/A	N/A	N/A	N/A	N/A	N/A
4-(2-aminoethyl)benzenesulfonylfluoride	N/A	0.555	N/A	N/A	-2.219	-0.685	N/A	N/A	N/A	0.345	N/A	N/A	N/A	2	0.378	N/A	N/A
FGFR3	N/A	N/A	N/A	N/A	2.213	1.664	N/A	N/A	N/A	2	N/A	-0.152	N/A	-0.152	N/A	N/A	N/A
TWNK	N/A	N/A	N/A	-2.353	-2.63	-0.13	N/A	N/A	N/A	N/A	N/A	N/A	N/A	N/A	1.067	N/A	N/A
iron	-1.308	-0.335	N/A	N/A	N/A	-0.969	1.969	N/A	N/A	-0.308	N/A	N/A	-0.247	N/A	1.043	N/A	N/A
niraparib	N/A	N/A	N/A	N/A	N/A	1.982	N/A	2.213	N/A	1.982	N/A	N/A	N/A	N/A	N/A	N/A	N/A
NCOA4	0.436	N/A	N/A	N/A	N/A	N/A	N/A	N/A	N/A	0.762	N/A	-1.387	-1.387	-2.2	N/A	N/A	N/A
HES1	N/A	N/A	N/A	N/A	N/A	2.396	1.095	N/A	N/A	N/A	N/A	N/A	0.88	1.795	N/A	N/A	N/A
MIA-602	-1.964	N/A	N/A	N/A	N/A	-1.981	N/A	N/A	N/A	-2.219	N/A	N/A	N/A	N/A	N/A	N/A	N/A
ENPP2	1	N/A	N/A	N/A	N/A	1.342	N/A	N/A	N/A	1	N/A	N/A	0.816	N/A	-2	N/A	N/A
Usp17la (includes others)	N/A	N/A	N/A	N/A	1.973	1.973	N/A	N/A	N/A	2.211	N/A	N/A	N/A	N/A	N/A	N/A	N/A
CYP7A1	N/A	N/A	N/A	N/A	-1.165	-2.057	N/A	-0.555	0.271	-2.103	N/A	N/A	N/A	N/A	N/A	N/A	N/A
aldose reductase	N/A	N/A	N/A	N/A	N/A	1.972	N/A	N/A	1.982	2.195	N/A	N/A	N/A	N/A	N/A	N/A	N/A
leptomycin B	N/A	N/A	N/A	N/A	N/A	N/A	N/A	N/A	N/A	-2.219	N/A	-1.964	N/A	-1.964	N/A	N/A	N/A
CD5	N/A	N/A	N/A	N/A	N/A	0.647	N/A	1.411	2.449	1.633	N/A	N/A	N/A	N/A	N/A	N/A	N/A
[truncated: 4,255 more rows]

## Sheet: Sheet1
© 2000-2025 QIAGEN. All rights reserved.
Upstream Regulators	Updated Proteomics-IPA format-HFD 2M AA ECMerKO vs Flox - 2025-03-07 08:18 AM	3- atherosclerosis [aorta] NA CMP_ckHSOYUqU4ic	4- atherosclerosis [aorta] NA CMP_vOcWhcD4rOLk	7- atherosclerosis [aorta] NA CMP_Rvm3t858gPeo	8- atherosclerosis [aorta] NA CMP_I3FNY2ilGPYM	21- atherosclerosis [aorta] NA CMP_CTtNehHyXKgd	20- atherosclerosis [aorta] NA CMP_GJ6Fs9Oo9osL	2- atherosclerosis [aorta] NA CMP_MToofiTDMtxi	2- atherosclerosis [aorta] NA CMP_7ym4dlpKMoKs	6- atherosclerosis [aorta] NA CMP_kplAZ21kAllP	24- atherosclerosis [aorta] NA CMP_I4YzR4eT1K2r	5- atherosclerosis [aorta] NA CMP_wI600H3ALvA7	2- atherosclerosis [aorta] NA CMP_OEkcJYZWVInc	19- atherosclerosis [aorta] NA CMP_ujRjt7XjNWqY	1- atherosclerosis [aorta] NA CMP_QNA489a6316v	22- atherosclerosis [aorta] NA CMP_j13s8fMql4l4	23- atherosclerosis [aorta] NA CMP_G2C5o1Lau1XD
lipopolysaccharide	1.728	3.934	5.912	0.54	7.749	10.588	4.323	10.675	9.322	11.583	4.634	3.374	-0.495	2.824	3.229	3.864	-0.146
TNF	-1.546	3.035	5.471	2.822	7.131	8.758	4.763	8.605	7.567	9.214	1.905	2.367	2.543	3.783	1.105	1.597	1.606
tetradecanoylphorbol acetate	2.319	3.591	4.937	1.709	6.406	8.208	3.276	6.72	6.914	7.423	2.094	2.309	0.313	2.245	3.525	2.667	N/A
poly rI:rC-RNA	-1.636	2.171	3.429	N/A	5.301	7.444	2.924	8.86	6.592	6.754	3.071	3.83	N/A	3.835	2.845	3.54	N/A
IFNG	0.033	3.148	3.74	N/A	6.129	8.109	2.578	9.12	7.472	7.881	1.003	3.387	0.314	2.709	2.218	3.319	N/A
AGT	0.76	2.394	3.187	1.177	8.934	7.3	1.369	6.915	7.597	6.589	-0.099	-2.278	1.192	-2.442	4.301	1.896	0.894
IRF2BP2	1.97	-2.219	-3.742	-0.143	-4.742	-5.723	-3.656	-7.441	-6.515	-4.997	-1.982	-3.507	1.075	-4.639	-3.079	-3.707	N/A
CSF2	0.339	4.126	3.989	N/A	5.752	6.088	2.485	5.551	5.094	6.29	N/A	2.801	3.08	3.398	2.137	2.948	0.024
IL33	0.092	2.424	3.812	0.698	5.385	6.059	3.216	6.027	6.472	6.139	N/A	3.827	N/A	3.998	2.447	3.125	N/A
E. coli B5 lipopolysaccharide	-0.179	2.924	3.583	3.058	4.843	6.013	2.594	4.929	5.528	5.615	2.425	2.715	4.403	2.557	2.146	N/A	N/A
IL1B	-0.214	1.884	4.333	2.003	5.391	6.152	4.097	6.773	6.06	6.544	1.941	1.914	1.151	1.846	1.158	1.102	0.601
KLF6	1.996	2.137	3.583	1.99	5.627	6.444	3.035	5.731	6.43	6.134	2.38	N/A	1.633	N/A	2.272	2.922	N/A
IL1A	0.039	1.831	4.458	2.052	4.746	5.891	2.862	6.05	5.219	5.393	1.994	2.167	0.424	0.838	3.47	2.547	0.731
MYD88	N/A	1.985	3.589	3.393	4.792	5.921	3.188	4.506	5.234	6.484	N/A	2.721	1.639	2.477	2.5	1.733	N/A
cardiotoxin	1.508	N/A	3.357	0.905	4.315	5.292	3.742	6	5.745	5.568	N/A	1.941	1.414	2.496	3.153	3	N/A
ITPR2	N/A	N/A	2.646	2.813	4.258	5.428	2.975	5.639	4.645	5.18	2.236	3	N/A	2.985	3.138	2.433	N/A
tretinoin	0.295	-0.404	1.265	2.55	5.222	3.348	4.752	7.224	6.63	3.812	N/A	1.287	-3.581	-0.888	2.232	3.606	N/A
BHLHE40	0.099	2.4	2.746	2.115	4.266	6.714	2.985	6.598	4.585	6.448	2.236	-0.132	N/A	N/A	1.512	3.801	N/A
PPARGC1A	-5.025	-4.645	-5.092	-2.078	-4.946	-3.826	2.42	-2.231	-0.99	-2.538	-1.283	1.256	-0.24	1.883	2.845	5.25	N/A
trinitrobenzenesulfonic acid	N/A	1.964	2.55	2.245	4.438	5.209	3.293	4.224	4.508	5.376	N/A	2.908	N/A	3.079	3.491	2.236	N/A
SB203580	-0.391	-2.767	-2.227	-1.142	-4.529	-6.316	-2.331	-5.399	-5.321	-6.089	-1.764	-1.271	1.232	0.289	-1.063	-2.73	0.554
NFkB (complex)	N/A	1.789	3.211	2.443	4.611	5.696	2.23	5.657	5.177	6.149	N/A	2.859	0.589	0.786	2.679	1.523	N/A
E. coli B4 lipopolysaccharide	-0.61	N/A	3.237	N/A	4.804	5.708	3.206	6.426	6.134	5.977	N/A	2.032	N/A	1.967	3.24	1.944	N/A
IgE	2.607	N/A	3.015	-0.282	5.032	5.875	3.316	5.21	5.324	5.523	N/A	N/A	N/A	2.092	3.851	2.771	N/A
SPI1	-1.202	N/A	2.05	1.791	4.532	5.206	3.658	4.779	4.57	5.548	N/A	2.676	-0.395	2.888	1.912	3.237	N/A
interferon alpha	-0.45	2.591	4.08	N/A	5.251	5.963	N/A	7.863	6.187	4.887	N/A	2.466	N/A	3.301	1.286	N/A	N/A
bleomycin	N/A	2.66	3.924	1.426	5.016	4.591	3.402	4.341	4.032	5.411	-1.964	0.652	0.246	1.313	3.043	0.914	0.446
rosiglitazone	-4.135	-4.6	-4.982	-3.575	-0.46	-1.712	1.528	0.923	2.253	-0.516	N/A	-0.611	-4.042	-1.299	6.064	6.251	-0.207
STING1	N/A	2.184	2.391	N/A	3.831	5.767	1.084	6.462	5.368	5.68	N/A	2.734	N/A	2.916	2.126	2.339	N/A
CHUK	-0.095	1.545	4.608	2.166	4.383	4.906	2.516	4.938	5.017	4.8	N/A	1.158	N/A	1.84	2.404	2.066	N/A
10E,12Z-octadecadienoic acid	N/A	3.719	4.138	-0.489	3.352	6.072	2.48	3.509	3.431	4.876	N/A	N/A	1.816	1.043	-0.933	3.389	2.61
IKBKB	-1.547	0.891	3.954	1.518	4.348	4.509	1.571	3.603	4.915	4.757	N/A	1.877	-0.188	1.499	2.456	2.258	-1.96
TNFSF12	0.128	2.008	3.534	2.237	4.255	4.824	1.652	4.42	4.58	4.823	-0.245	1.968	2.4	2.146	2.592	N/A	N/A
cholesterol	-1.403	N/A	3.375	2.606	4.585	3.973	3.116	4.319	4.306	4.692	N/A	N/A	-0.151	1.878	2.701	3.148	-1.077
CNTF	N/A	N/A	1.909	-0.101	4.611	5.373	2.357	5.642	4.715	5.481	N/A	1.89	0.739	2.288	2.911	3.1	N/A
IL6	-0.367	N/A	3.249	1.042	5.457	5.632	2.668	5.551	4.274	4.621	N/A	1.554	-0.015	0.877	3.498	1.832	N/A
levodopa	-0.462	-2.479	-2.729	1.764	-2.229	-4.423	-1.867	-5.131	-4.361	-3.628	N/A	N/A	-1.973	N/A	-4.749	-2.341	-2.333
TGFB1	4.746	1.691	1.6	1.855	4.523	5.985	1.235	3.027	2.615	3.089	-0.639	-2.885	0.836	-2.349	2.226	0.233	0.904
SLC15A4	0.632	2.755	3.965	N/A	4.101	4.833	1.912	4.743	3.959	4.292	N/A	2.8	1.571	2.203	2.55	N/A	N/A
INSIG1	0.076	N/A	-1.117	-0.124	-2.668	-3.319	-3.742	-4.811	-3.951	-3.545	-2	-2.496	0.617	-3.317	-4.071	-3.273	-0.692
APOE	2.159	0	-1.418	-0.455	-4.654	-4.469	-3.674	-5.043	-4.543	-5.415	N/A	-1.478	-0.723	-0.66	-1.702	-3.214	N/A
IL10RA	0.805	N/A	-1.628	-1.706	-1.697	-4.344	-3.308	-4.726	-3.755	-4.363	N/A	-3.447	-2.232	-3.679	N/A	-3.441	0.302
NFKB1	0.91	2.687	2.502	1.511	3.879	3.807	2.333	4.327	4.164	4.295	N/A	3.062	N/A	1.419	2.27	2.16	N/A
ELOVL3	N/A	N/A	3	1.414	4.379	4.082	2.982	3.838	3.71	3.578	N/A	N/A	1.732	2.145	2.684	3.474	2.219
CD44	1.531	0.799	2.224	1.769	4.508	4.456	2.579	4.775	4.077	4.454	N/A	1.447	N/A	2.384	2.794	1.412	N/A
OSM	1.011	0.951	3.09	2.351	3.954	4.571	2.111	4.985	4.195	4.132	N/A	1.335	-0.643	0.551	3.702	0.747	0.856
TRIM26	N/A	N/A	-1.831	-2.72	-4.126	-4.62	-2.813	-4.785	-4.562	-5.018	N/A	-1.644	N/A	-2.183	-2.887	-1.982	N/A
TGM2	N/A	2.533	2.72	1.667	3.832	3.65	2.357	4.887	5.123	4.386	N/A	N/A	N/A	3.2	2.339	1.974	-0.378
THZ1	-2.072	-2.089	-1.815	-2.168	-6.689	-3.922	N/A	-4.243	-2.887	-4	2.219	1.026	-2.029	-0.29	-2.085	N/A	-1.463
doxorubicin	1.269	3.804	2.929	2.117	4.46	5.08	0.731	3.688	4.135	5.038	1.51	N/A	-1.658	0.38	-1.771	0.288	N/A
PNPLA2	-3.415	-3.269	-3.644	-2.964	-2.438	-2.638	-1.788	-2.733	-1.803	-2.623	N/A	-1.795	-2.28	-1.988	2.697	2.718	N/A
salmonella minnesota R595 lipopolysaccharides	N/A	N/A	2.978	2.754	3.432	4.894	N/A	5.183	4.605	5.275	N/A	3.29	N/A	1.614	2.063	2.402	N/A
alpha catenin	-2.319	-0.843	-3.412	-2.969	-5.816	-5.494	N/A	-4.247	-4.406	-4.106	N/A	-0.829	N/A	-0.615	-3.114	N/A	N/A
TLR4	N/A	N/A	2.263	2.676	3.607	5.262	1.221	4.833	4.024	6.062	N/A	2.002	0.524	1.926	2.064	1.562	N/A
LDL	-0.882	1.76	2.478	0.892	4.049	4.672	1.743	4.214	3.181	4.302	2.752	N/A	N/A	-1.135	1.707	3.374	0.454
EGF	2.706	2.478	2.033	1.38	4.437	6.194	2.244	3.651	3.077	5.337	N/A	0.798	-0.499	-0.334	1.63	N/A	-0.778
RELA	-0.646	0.492	3.134	1.458	4.233	4.195	N/A	4.904	3.501	4.598	0.447	2.557	0.31	0.74	2.302	2.958	-0.988
PD98059	-2.268	-2.282	-2.443	-2.089	-4.406	-4.857	-1.439	-4.781	-3.647	-4.769	N/A	-1.313	0.056	0.109	-1.724	N/A	1.265
ZBTB10	-0.168	N/A	1.069	N/A	3.737	4.844	2.029	6.125	5.212	4.62	2	2.57	N/A	2.864	2.173	N/A	N/A
nitrofurantoin	3.191	2.496	2.529	1.976	2.661	3.742	1.782	1.772	2.104	3.326	N/A	1.912	4.904	2.8	0.425	N/A	1.686
PPARG	-1.49	-3.384	-4.937	-4.36	-2.115	-2.646	1.696	-0.156	-0.023	-1.25	1.371	N/A	-4.425	N/A	3.379	4.106	-1.849
CpG oligonucleotide	N/A	N/A	2.105	2.555	4.159	4.658	2.595	4.887	4.388	5.046	N/A	2.447	N/A	2.267	N/A	2.035	N/A
TLR3	N/A	N/A	3.524	1.853	3.473	4.888	1.426	5.087	3.621	5.486	N/A	2.812	N/A	2.429	2.503	N/A	N/A
CITED2	N/A	N/A	-1.861	N/A	-2.838	-5.515	-1.099	-6.035	-4.477	-5.493	N/A	-2.7	N/A	-2.514	-1.655	-0.96	1.953
TNFSF11	2.237	N/A	3.27	N/A	3.789	4.092	1.508	3.428	3.29	4.226	N/A	2.601	1.915	1.713	2.787	1.831	N/A
IL17A	-0.57	N/A	4.411	2.609	4.325	3.051	2.261	3.788	2.518	4.025	N/A	2.452	-0.302	2.155	2.18	1.988	N/A
cuprizone	-0.064	-1.846	1	N/A	3.693	4.489	3.592	5.683	4.593	4.829	N/A	N/A	N/A	N/A	2.858	3.769	N/A
PLX5622	-1.126	-0.451	-1.246	-0.869	-4.069	-3.177	-2.958	-3.092	-3.005	-1.925	2	2.183	0.655	1.816	-2.712	-2.66	-1.915
IL1	N/A	1.326	3.337	2.646	4.367	4.477	2.922	5.198	3.898	4.618	N/A	0.58	0.293	N/A	2.125	-0.013	N/A
hydrogen peroxide	1.597	0.647	1.618	1.132	4.403	4.483	3.17	3.518	3.928	4.691	0.378	N/A	-2.799	0.419	0.735	2.13	-0.135
beta-estradiol	3.19	2.351	0.753	-0.454	3.668	3.659	3.377	2.548	4.046	3.578	N/A	1.604	-1.758	0.37	0.066	3.369	0.713
U0126	-1.542	-2.839	-2.254	N/A	-4.198	-4.414	-1.546	-3.273	-2.728	-4.072	-2.176	0.164	-0.448	-0.006	-2.608	2.014	1.152
APP	0.427	1.379	1.723	0.803	3.073	4.612	2.652	4.663	4.06	4.102	1.193	N/A	-0.553	1.364	1.877	2.639	-0.002
IL4	1.351	2.758	1.649	-1.231	3.607	3.092	2.234	2.234	3.955	3.24	N/A	2.271	-1.348	0.939	1.153	2.894	-1.105
TRIM38	N/A	-1.257	-0.432	-0.523	-4.178	-4.695	N/A	-3.533	-4.206	-4.546	N/A	-1.901	2.574	N/A	-3.607	-3.592	N/A
INSR	-2.921	-2.608	-3.181	-0.995	-2.214	-2.987	2.554	-2.114	N/A	-0.656	-2.345	1.795	0.052	1.006	2.96	4.45	-2.138
ZFP36	N/A	-2.019	-3.283	N/A	-3.116	-3.812	-1.756	-3.809	-3.813	-3.81	N/A	-2.613	-1.938	-1.785	-2.95	N/A	N/A
lipid A	1.89	N/A	2.621	1.913	3.336	4.348	2.335	3.558	3.478	4.427	N/A	2.758	N/A	1.812	2.219	N/A	N/A
troglitazone	-0.669	-2.974	-4.131	-3.271	-1.829	-2.406	0.079	-0.375	-0.011	-1.592	N/A	-1.427	-5.287	-2.697	2.114	4.125	-1.683
CCL20	N/A	N/A	2.449	2.607	3.837	4.55	3	4.571	4.461	4.133	N/A	-0.092	N/A	0.509	2.449	1.89	N/A
F2	0.625	1.482	2.877	-0.478	3.689	5.06	2.336	3.59	4.559	4.828	N/A	N/A	N/A	-1.106	2.885	0.802	-0.127
CSF3	0.288	-0.25	0.756	1.482	4.67	3.726	2.215	2.771	3.719	3.757	N/A	3.656	0.432	1.916	1.41	3.333	N/A
MAP3K14	1.706	2.433	2.784	2	3.798	4.164	N/A	3.138	2.958	3.922	N/A	2.216	N/A	2.425	2.822	N/A	N/A
Casp4	N/A	N/A	N/A	2.198	3.369	3.918	2.813	3.837	3.891	4.354	N/A	2.911	N/A	3.124	1.706	2.236	N/A
p38 MAPK	0.52	2.318	N/A	1.827	4.093	4.886	2.872	3.994	4.493	4.998	N/A	0.833	-0.641	0.494	2.281	0.099	N/A
TLR9	N/A	N/A	2.845	N/A	2.402	4.81	2.985	4.373	3.259	4.917	N/A	2.593	N/A	1.99	1.982	2.19	N/A
EGR1	-1.532	2.86	1.825	2.608	4.551	4.11	1.412	3.759	3.417	3.828	N/A	N/A	-0.026	-1.198	3.198	N/A	N/A
TNF (family)	N/A	2.2	2.915	N/A	3.133	5.126	2.209	4.628	3.997	4.736	N/A	1.882	N/A	1.661	1.554	N/A	N/A
ETV6-RUNX1	0.227	-2.638	-3.298	N/A	-2.71	-4.018	-1.658	-5.519	-4.15	-3.994	N/A	-1.974	N/A	-1.863	N/A	-1.989	N/A
immethridine	1.633	N/A	-2.828	-0.447	-3.464	-4	-1.342	-4	-3.873	-4.359	N/A	-2	1.342	-2.236	-2.449	N/A	N/A
decitabine	2.236	-0.741	N/A	2.613	4.823	3.495	N/A	4.55	4.38	2.746	N/A	N/A	-3.661	-1.775	1.819	N/A	1.048
cisplatin	-0.13	1.287	1.588	N/A	4.03	5.178	3.311	4.963	3.598	5.437	N/A	N/A	-0.572	N/A	1.454	2.271	N/A
Hbb-b1	-3.757	-1	-1.882	-0.577	2.491	1.386	2.795	3.534	2.981	3.397	N/A	2.433	N/A	1.982	1.379	4.217	N/A
LEP	-0.114	-0.456	1.39	0.654	2.729	4.752	3.05	2.272	3.678	4.344	2.029	1.652	-0.533	0.335	3.527	2.229	N/A
CSF1	2.248	2.44	0.782	0.232	3.434	3.731	2.514	4.034	3.556	4.353	N/A	N/A	1.59	N/A	1.702	3.123	N/A
CG	1.826	0.398	2.055	0.114	3.385	3.822	N/A	4.624	3.11	2.148	N/A	-1.851	-2.185	-3.257	1.478	-1.466	-1.978
BRD4	1.316	2.467	2.323	N/A	4.134	3.984	0.763	4.349	4.041	3.607	N/A	N/A	1.331	1.964	3.189	N/A	N/A
D-glucose	1.688	1.399	2.215	0.35	4.271	4.485	1.897	2.016	2.839	2.837	N/A	-3.076	0.69	-2.909	1.285	0.835	0.655
IGF1	3.131	1.956	3.116	1.741	3.269	2.377	2.466	3.179	2.693	2.172	-2.241	0.755	0.417	-0.405	1.95	N/A	-1.401
NEU3	N/A	N/A	-3.162	-2	-3	-3.317	-3	-3.606	-3.464	-3.317	N/A	N/A	N/A	-2.236	-3	-3.162	N/A
PDGF-BB	-0.709	2.016	1.971	N/A	4.399	4.129	N/A	4.057	3.259	4.984	N/A	0.869	N/A	N/A	3.337	1.605	-1.906
IL27	-1.945	2.77	3.191	N/A	3	3.695	N/A	4.841	3.49	3.154	0.579	2.567	N/A	1.885	2.117	N/A	N/A
N-acetyl-L-cysteine	0.73	-1.024	-1.136	-1.752	-3.855	-4.95	-1.915	-4.253	-4.241	-4.67	N/A	-0.368	N/A	0.089	-1.497	-2.751	N/A
thioacetamide	1.643	1.864	2.753	N/A	3.59	4.37	1.481	3.989	3.085	3.877	N/A	1.134	-0.462	N/A	3.757	N/A	1.165
cytokine	N/A	N/A	3.522	1.117	3.349	3.921	2.019	4.604	4.107	4.246	N/A	0.684	1.014	-0.642	2.31	1.293	N/A
STAT1	-1.083	N/A	2.243	-0.376	1.658	3.652	N/A	6.177	4.933	4.143	N/A	2.273	0.742	1.713	-0.26	3.389	N/A
VEGFA	0.875	-0.314	1.156	-2.314	2.775	4.195	1.497	4.088	2.563	3.292	N/A	N/A	N/A	-0.502	3.467	3.428	-2.145
LY294002	-1.938	-2.42	-1.156	N/A	-3.669	-3.652	-1.746	-4.973	-3.166	-4.142	N/A	0.832	-0.991	-0.185	-1.382	N/A	2.05
JUN	-1.043	1.735	0.728	1.181	2.821	4.608	1.306	4.175	2.477	4.545	N/A	2.471	0.947	1.223	2.278	N/A	0.715
FKBP10	-2.828	-2.236	-2.414	N/A	-5.099	-4.264	N/A	-3.162	-2.887	-3.578	N/A	0.707	N/A	-0.632	-2.5	N/A	-1.633
CEBPA	-0.935	N/A	-1.277	-0.224	2.193	1.895	3.23	3.958	3.758	2.968	N/A	2.017	-2.191	1.702	3.029	1.992	-0.476
SRGN	0.705	N/A	2	0.478	2.53	3.162	2.236	3.464	3.771	3	N/A	3.317	N/A	3	1.982	2	N/A
SP600125	0.229	-1.881	-0.129	-1.817	-3.962	-4.228	-2.145	-2.149	-3	-4.084	0.661	-1.152	-1.781	0.485	-2.176	-1.433	-0.259
aldosterone	1.228	0.589	1.842	0.555	4.374	3.936	3.095	2.25	3.771	3.284	N/A	1.058	1.208	0.728	3.013	N/A	0.619
IRF1	-2.667	N/A	2.583	1.944	3.468	3.903	1.195	4.578	4.13	3.915	N/A	0.933	N/A	0.274	N/A	N/A	-1.925
CCL2	N/A	2.485	3.294	1.326	2.453	2.704	0.341	2.731	2.98	3.719	N/A	2.752	2.078	2.2	2.229	N/A	N/A
TFRC	-2.959	-2.357	-2.982	-2.335	-3.771	-2.985	-2.121	-1.732	-2.714	-2.309	-2.236	N/A	N/A	N/A	0	0.816	-1.89
NCSTN	N/A	-1.934	-2	N/A	-3.317	-3.051	-3.162	-3.606	-3.742	-3.606	N/A	-2	N/A	N/A	-1.943	-2.828	N/A
TSPO	2.53	N/A	2.324	3.162	3.638	2.496	2	3.207	3.051	2.673	N/A	2.646	N/A	2.236	0.333	-0.816	N/A
E. coli serotype 0127B8 lipopolysaccharide	-0.3	1.809	1.543	0.713	2.867	3.985	1.911	4.541	3.686	4.535	N/A	N/A	-0.801	1.77	0.351	2.057	-0.113
ruxolitinib	1.209	N/A	-1.425	-0.437	-1.942	-4.069	-2.425	-3.346	-2.559	-3.772	N/A	-2.619	N/A	-2.425	-1.86	-2.887	N/A
RB1	-2.737	-2.596	-2.404	2.441	N/A	-2.115	4.562	-2.085	N/A	N/A	-2.331	3.194	-2.007	3.3	N/A	1.188	N/A
IKBKG	-0.44	N/A	3.788	-0.238	3.654	4.073	1.381	4.047	3.649	3.654	N/A	0.538	0.514	0.077	1.964	2.939	N/A
GRN	-0.817	N/A	-2.376	-1.154	-2.911	-3.628	-3.946	-4.446	-3.22	-3.311	N/A	N/A	N/A	N/A	-1.839	-3.258	N/A
FOS	1.591	-0.246	0.942	1.027	2.397	4.098	2.218	3.667	2.674	4.375	N/A	0.493	-1.295	0.343	3.073	1.774	-0.57
TICAM1	N/A	N/A	2.753	1.833	3.504	4.586	N/A	4.73	4.126	4.869	N/A	2.319	N/A	N/A	0.044	1.912	N/A
AGN194204	1.414	2.231	0.662	-1.89	1.374	2.834	3.051	2.611	3.315	3.428	N/A	N/A	0.102	1.772	2.652	2.523	0.816
PSMB11	-1.313	-0.079	-2.332	2.057	-2.689	-4.529	-2.53	-4.264	-3.185	-3.94	N/A	N/A	N/A	-0.143	-1.217	-2.383	N/A
PI3K (complex)	1.757	2.748	N/A	0.847	3.893	3.368	2.698	3.264	4.344	3.842	N/A	N/A	1.556	0	1.227	0.646	0.364
DUSP1	N/A	N/A	-3.2	-1.284	-2.646	-3.93	0.043	-2.154	-3.152	-3.884	N/A	-2.714	-1.491	-1.982	2.494	-1.485	N/A
resiquimod	2.363	N/A	2.086	N/A	2.751	4.7	1.553	4.213	3.759	4.525	N/A	0.757	N/A	N/A	1.068	2.659	N/A
EDN1	1.455	N/A	2.062	3.199	3.135	3.834	1.779	2.131	3.152	2.834	-2.407	N/A	0.345	-1.087	2.354	-0.641	N/A
PRKCD	1.081	1.958	2.792	N/A	3.9	4.507	N/A	2.63	3.077	3.806	N/A	1.767	N/A	N/A	2.92	-0.926	-1.02
Scd1	-1.08	-1.625	-1.163	-0.54	-2.891	-3.066	-1.622	-2.462	-0.938	-3.196	-1.951	-1.976	1.765	-1.64	-1.237	-1.317	-1.528
semaxinib	N/A	-1.98	2.359	2.412	3.334	3.329	1.633	2.359	2.869	3.469	N/A	0.239	0.863	0.557	2.433	2.137	N/A
Ap1	N/A	N/A	1.757	2.595	3.625	4.455	1.109	2.713	3.371	4.248	N/A	N/A	1.673	N/A	2.398	1.96	N/A
VEGF	2.798	1.545	2.275	-0.636	1.484	1.752	N/A	4.018	1.862	1.198	2.222	-2.049	3.052	-2.925	-0.065	N/A	-2.008
NFKBIA	-0.541	-0.602	2.353	0.946	3.247	3.48	1.45	4.071	3.146	3.742	2.047	0.959	N/A	0.903	1.4	N/A	-0.971
carbon tetrachloride	-0.779	1.34	2.386	-0.226	3.526	5.133	N/A	3.839	3.632	3.968	N/A	N/A	-0.355	N/A	2.075	2.122	0.366
TLR7	N/A	N/A	1.639	1.937	2.905	4.079	2.219	3.826	4.061	4.819	N/A	1.458	N/A	N/A	2.8	N/A	N/A
Hbb-b2	-1	N/A	1.89	1.342	3.349	3.845	2.2	3.973	3.705	3.973	N/A	2.219	N/A	N/A	2.236	N/A	N/A
ERK1/2	2.376	2.022	2.733	1.995	2.871	4.332	1.535	3.071	2.748	3.42	N/A	N/A	0.312	-0.039	2.174	N/A	0.019
sesaminol	-3.3	N/A	N/A	-4.583	N/A	N/A	-4	N/A	N/A	N/A	2.828	-2.449	2.714	-4.359	2.236	3.162	N/A
NOS2	0.375	1.46	2.271	-1	1.38	3.633	-0.279	3.49	3.242	4.374	2.135	1.328	0.839	0.895	0.933	1.004	-0.988
hexachlorobenzene	1.114	1.667	2.975	N/A	3.44	3.44	2.213	4.101	3.138	3.293	N/A	N/A	-1.134	N/A	3.065	N/A	N/A
FGF2	1.717	1.92	2.054	1.051	3.823	4.501	N/A	4.088	1.847	4.128	N/A	0.289	-0.874	-0.51	2.608	N/A	-0.162
DDX5	-4.146	-2.178	-2.686	-3.742	-3.016	-3.714	N/A	-2.03	-2.085	-2.885	N/A	N/A	N/A	N/A	1.265	1.756	N/A
SREBF1	-1.178	-1.142	-2.491	-3.63	-0.951	0.867	1.192	3.51	3.615	3.172	N/A	1.763	-0.841	N/A	1.838	2.818	-0.491
F3	0.327	-2.739	-1.838	N/A	-0.64	-1.369	-1.555	-4.717	-2.925	-2.076	-2.433	-2.383	-2.476	-3.562	0.443	N/A	N/A
laquinimod	N/A	N/A	N/A	0.914	3.571	2.053	2.254	3.13	3.703	3.833	N/A	2.24	N/A	3.368	1.321	2.621	-0.468
imiquimod	0.436	-0.068	0.32	N/A	2.754	3.642	2.407	3.937	3.269	4.014	N/A	2.54	0.02	1.894	1.709	2.416	N/A
RIPK2	N/A	N/A	1.718	2.074	3.095	3.886	N/A	4.69	3.525	4.466	N/A	N/A	N/A	1.793	1.323	2.75	N/A
puromycin aminonucleoside	1.561	1.364	3.023	N/A	3.497	4.101	1.913	4.359	3.051	3.742	N/A	N/A	-0.477	N/A	1.324	-0.59	0.277
IL5	1.202	1.898	0.93	-1.616	N/A	3.202	N/A	3.752	3.941	4.171	N/A	2.305	1.352	2.723	N/A	2.183	N/A
IRF3	N/A	2.726	2.987	N/A	1.902	3.336	N/A	5.216	4.319	3.975	N/A	2.224	N/A	2.582	N/A	N/A	N/A
IRF7	N/A	2.095	2.184	N/A	2.021	3.818	N/A	4.911	4.281	4.168	N/A	2.813	N/A	2.961	N/A	N/A	N/A
PPARA	-0.406	-3.143	-3.438	-2.475	-1.483	-0.432	2.295	-0.56	0.287	-0.539	1.781	N/A	-1.759	N/A	4.879	4.278	-1.466
lomustine	2	1	3	N/A	2.714	3.464	2.236	4	2.333	3.317	N/A	N/A	-1.134	N/A	2.891	N/A	1
pyrrolidine dithiocarbamate	0.463	N/A	-1.172	-2.045	-3.241	-3.872	N/A	-3.43	-3.289	-4.082	N/A	-2.364	N/A	-2.43	-2.697	N/A	N/A
CD40LG	-1.004	2.335	3.492	N/A	3.198	4.206	N/A	4.961	3.72	4.617	N/A	N/A	N/A	N/A	1.546	N/A	N/A
triamterene	1.78	1.095	3.148	N/A	2.891	3.575	2.236	4.201	2.538	3.434	N/A	N/A	-1.195	N/A	2.897	N/A	N/A
alitretinoin	-1.912	N/A	-1.593	N/A	2.451	1.51	2.192	3.019	3.802	2.664	0.706	0.847	-2.04	0.603	1.962	3.662	N/A
fenofibrate	-1.23	-3.577	-3.823	-2.749	-2.088	-1.327	N/A	N/A	N/A	N/A	1.984	-2.212	-2.259	N/A	3.518	4.119	N/A
TEAD1	-3.993	-3.653	-4.561	-0.603	N/A	-3.026	2.599	N/A	N/A	N/A	-1.941	0.426	N/A	1.668	2.444	3.97	N/A
NOTCH	N/A	-0.903	N/A	-2.566	-2.725	-2.144	-3	-3.871	-3.638	-4.047	N/A	-2.178	N/A	-1.189	-1.824	-0.799	N/A
chrysotile asbestos	N/A	2	2.646	N/A	2.575	2.747	2.17	2.569	2.921	3.077	N/A	N/A	1.941	2.378	1.724	1.941	N/A
cigarette smoke	-0.228	2.333	1.977	2.559	3.189	2.979	1.851	2.156	3.337	2.553	1.357	0.505	1.499	0.073	1.827	0.252	N/A
fenamic acid	1.858	1.037	3.138	N/A	2.905	3.434	2.236	4.204	2.53	3.286	N/A	N/A	-1.134	N/A	2.897	N/A	N/A
CCR2	2.6	3.5	2.624	1.911	4.008	2.951	N/A	2.926	2.991	2.883	N/A	N/A	N/A	N/A	2.254	N/A	N/A
WNT3A	3.588	2.337	3.006	3.403	2.25	3.075	0.014	1.078	N/A	-0.078	-2.704	-0.842	-0.258	-1.497	-1.525	-2.646	0.29
TTC39A-AS1	0	-2.28	-1.997	N/A	-1.945	-3.282	N/A	-5.061	-3.836	-3.566	N/A	-2.437	N/A	-1.948	N/A	-2.229	N/A
bisindolylmaleimide I	-0.441	-1.485	N/A	-1.76	-3.405	-2.919	-2.8	N/A	-3.285	-3.554	0.239	-2.424	-0.629	-0.788	-2.806	-1.023	0.97
SP1	1.405	1.307	-2.044	1.013	2.195	3.602	1.912	3.546	2.377	3.232	-0.012	0.052	-1.247	N/A	2.566	1.985	N/A
YAP1	1.093	2.557	3.651	N/A	2.503	3.875	N/A	3.244	2.14	3.571	N/A	N/A	1.615	N/A	2.428	1.81	N/A
IFNAR1	-2.228	2.396	1.155	N/A	2.266	3.282	0.762	4.624	4.146	3.035	N/A	2.06	N/A	2.511	N/A	N/A	N/A
SMARCA5	-0.843	-1.915	N/A	N/A	-3.86	-3.051	N/A	-4.421	-4.427	-2.8	N/A	-2.343	N/A	-2.795	N/A	-1.912	N/A
IL1R	N/A	N/A	2.433	2.395	2.729	4.035	1.964	2.961	3.537	3.781	N/A	N/A	N/A	1.72	2.791	N/A	N/A
LIPA	-1.583	N/A	-1.89	N/A	-3	-2.848	-2.132	-3.189	-2.231	-2.055	N/A	-0.816	-2.813	N/A	-2.496	-3.207	N/A
sirolimus	-4.133	-1.133	-1.586	0.401	-4.441	-1.961	-1.718	-3.783	-2.808	-3.293	N/A	N/A	-0.381	N/A	0.781	0.444	1.374
homocysteine	2.055	2.578	2.681	1.256	1.929	2.485	1.761	2.773	3.399	3.504	N/A	2.204	N/A	N/A	1.281	N/A	0.304
mono-(2-ethylhexyl)phthalate	-2.343	-3.422	-4.094	-2.24	N/A	-2.394	N/A	N/A	1.912	N/A	N/A	1.914	N/A	N/A	4.946	4.935	N/A
PPARD	-0.055	-2.842	-1.871	-2.429	-2.102	-1.832	0.72	-1.173	-1.045	-0.93	N/A	1.897	-2.087	0.542	2.967	2.991	-2.714
HRG	N/A	N/A	2.828	N/A	2.813	2.887	1.633	2.887	3.317	2.309	N/A	N/A	2.219	2	3	2.236	N/A
TRPV4	N/A	N/A	2.765	2.744	3.522	3.914	N/A	3.273	2.744	3.725	N/A	2.219	N/A	1.756	1.454	N/A	N/A
IL18	N/A	N/A	3.158	N/A	2.962	4.507	N/A	3.629	3.892	4.691	N/A	0.908	N/A	2.039	2.321	N/A	N/A
GLB1	N/A	N/A	-3.162	N/A	-2.132	-3.317	-3	-3.606	-3.464	-3.317	N/A	N/A	N/A	N/A	-3	-3	N/A
TD139	N/A	N/A	-2.333	N/A	-3.162	-3.712	-2.236	-3.592	-3.742	-3.712	N/A	N/A	N/A	N/A	-2.828	-2.646	N/A
KDM5A	2.626	2.099	2.135	-2.449	N/A	N/A	-3.286	N/A	N/A	N/A	2.887	-3.051	N/A	-3.9	-2.84	-2.646	N/A
diphenyleneiodonium	2.137	N/A	-1.461	-2.351	-2.87	-4.259	-0.699	-2.777	-2.392	-3.856	N/A	N/A	N/A	0.597	-2.019	-2.466	N/A
pioglitazone	-0.73	-1.957	-3.671	-3.237	-2.023	-2.45	0.47	0.239	-0.571	-2.118	N/A	-0.83	-3.293	-0.599	2.791	2.547	-0.298
TLR2	N/A	N/A	1.69	2.46	3.272	3.141	0.794	3.536	2.317	3.521	1.973	1.213	0.735	1.502	-0.61	1.052	N/A
8-bromo-cAMP	2.746	3.141	1.801	N/A	3.901	2.967	2.227	3.358	2.971	1.026	N/A	N/A	-0.477	N/A	0.733	1.756	0.636
NR3C1	-2.218	-1.511	-2.763	-0.913	-1.241	-4.145	N/A	-1.917	-3.332	-3.627	N/A	N/A	-0.566	-2.189	-1.463	-0.078	-1.728
RNF5	-2.35	-1.912	-2	N/A	-3.637	-4.221	N/A	-3.499	-3	-2.84	0.555	-1.463	N/A	N/A	-2.164	N/A	N/A
STAT3	N/A	N/A	2.021	-0.418	2.712	4.195	2.136	2.435	3.447	4.45	N/A	1.332	-0.909	0.048	2.382	N/A	-1.143
C1QA	-1.503	N/A	2.917	N/A	2.592	2.959	N/A	3.786	3.058	2.565	N/A	1.964	1.202	2.611	2.399	N/A	N/A
curcumin	-1.865	-1.695	-3.339	-2.043	-3.308	-3.41	0.146	-1.766	-1.485	-3.092	N/A	N/A	-1.733	N/A	-3.051	N/A	-0.609
CEBPD	1.528	2.128	0.192	2.024	3.669	2.68	1.298	2.514	3.043	3.558	N/A	1.109	-1.271	N/A	1.639	N/A	-0.864
enterotoxin B	N/A	N/A	2.158	2.181	2.351	3.741	2.236	3.965	2.535	3.742	N/A	1.153	N/A	1.495	1.941	N/A	N/A
palmitic acid	-1.699	0.015	-0.407	1.278	2.612	3.621	3.483	2.686	2.387	4.116	N/A	N/A	-0.571	-0.216	0.83	1.638	-1.844
TRAF3IP2	N/A	2.201	3.079	2.607	3.653	3.001	N/A	2.619	2.96	3.183	N/A	0.989	N/A	0.878	2.214	N/A	N/A
2-bromoethylamine	2.137	1.238	3	N/A	2.714	3.293	2.236	4.101	2.53	3.302	N/A	N/A	N/A	N/A	2.828	N/A	N/A
aflatoxin B1	1.048	1.869	1.225	N/A	3.683	N/A	3.162	4.316	3.448	3.011	N/A	1.807	1.605	1.886	N/A	N/A	0.302
MAPK14	-0.403	N/A	0.705	2.207	1.604	4.198	2.183	2.34	3.303	4.388	N/A	1.187	-1.789	0.758	1.651	-0.619	N/A
CLCF1	3.583	2.804	2.646	3.798	3.121	3.568	N/A	N/A	N/A	N/A	N/A	N/A	N/A	N/A	-3.388	-4.37	N/A
ESRRA	-1.217	-0.32	-2.451	1.081	N/A	0.024	3.921	3.052	0.914	-0.129	-3.155	1.271	-0.426	2.75	3.069	3.397	N/A
FST	-2.8	-2.408	-2.412	-3.068	-2.191	-2.957	2.216	N/A	N/A	-1.756	N/A	N/A	-3.204	N/A	1.413	2.622	N/A
IL13	-0.881	N/A	1.447	0.863	3.237	3.177	1.953	3.335	2.275	3.313	N/A	0.656	-0.182	1.285	3.11	1.295	N/A
vidutolimod	N/A	0.707	1	N/A	2.121	4	2.449	5	3.051	3.873	N/A	N/A	N/A	2.646	N/A	2.121	N/A
CD3 (complex)	1.304	1.808	1.94	N/A	2.864	2.009	N/A	3.428	1.373	3.092	N/A	3.188	N/A	2.828	-0.338	2.769	N/A
CTNNB1	1.424	1.192	2.533	0.095	2.717	4.516	0.155	2.879	3.21	3.362	N/A	-0.194	-0.673	-0.631	1.393	-1.039	-0.917
RETNLB	N/A	N/A	2.449	0.905	3.578	2.911	2.236	4.014	2.673	3.769	N/A	N/A	0.64	0.853	2.887	N/A	N/A
IL2	3.378	1.135	3.164	N/A	2.287	4.112	0.246	3.547	2.391	2.866	N/A	0.501	N/A	2.01	0.731	-0.541	N/A
etoposide	-0.03	N/A	1.682	N/A	1.917	3.614	N/A	3.387	4.238	3.723	2.219	1.961	N/A	2.07	N/A	2.032	N/A
acetaminophen	0.666	0.983	1.257	1.423	1.297	2.958	0.633	1.685	3.201	3.617	N/A	2.417	1.954	2.205	0.361	N/A	-2.19
MAPT	0.087	1.342	2.538	0.367	2.765	3.148	N/A	3.688	3.415	3.103	N/A	2.567	-0.479	1.532	1.788	N/A	N/A
MYC	5.238	1.181	-1.811	N/A	-1.116	-1.028	0.042	0.568	-2.225	0.152	N/A	3.661	0.645	2.428	-1.634	2.201	-2.824
ETS1	0.139	2.042	2.137	N/A	3.247	3.33	1.905	2.289	3.031	2.491	N/A	0.246	N/A	1.176	2.31	2.381	N/A
SIRT1	-1.206	-1.907	-2.877	N/A	-0.937	-1.906	-0.715	-4.946	-3.188	-1.223	N/A	-2.111	-1.205	-2.889	-1.029	0.518	N/A
HIF1A	4.575	2.662	2.259	1.243	2.486	3.3	0.333	2.287	1.402	2.024	0.419	0.245	-0.781	-0.513	0.851	-1.27	N/A
alpha-ketoglutaramate	N/A	N/A	-2	-0.963	-2.448	-3.402	-1.912	-2.961	-2.959	-3.929	N/A	-1.948	N/A	-1.673	N/A	-2.449	N/A
SLC40A1	0.871	2.626	3.499	3.246	3.761	2.492	1.897	2.143	3.13	N/A	1.18	N/A	0.156	N/A	N/A	-1.567	N/A
gentamicin C	1.291	1.32	3.162	N/A	2.714	3.464	2.236	4.111	2.111	3.302	N/A	N/A	N/A	N/A	2.714	N/A	N/A
Cdkn2a	N/A	1.579	2.406	2.125	2.332	1.94	N/A	2.53	3.63	2.977	N/A	2.096	-1.463	2.052	1.247	N/A	N/A
Mrgpra2a (includes others)	N/A	N/A	N/A	1.134	2.53	3.742	2.236	3.162	3.771	4.123	N/A	2.53	N/A	3	N/A	N/A	N/A
aducanumab	N/A	N/A	2.646	N/A	2.828	3	2.449	3.592	3.45	2.525	N/A	N/A	N/A	N/A	2.985	2.646	N/A
N-ethyl-N-nitrosourea	N/A	1.982	2.345	1.342	1.89	2.345	N/A	3.217	3.293	3.359	N/A	1.342	1.982	1.982	1.026	N/A	N/A
5-azacytidine	0.279	1.271	N/A	N/A	1.893	2.823	N/A	N/A	1.645	3.514	-0.801	2.807	-2.675	3.135	2.376	2.182	0.663
CD40	-1.134	-0.447	0.127	-2.865	1.454	1.223	N/A	3.65	2.967	2.996	N/A	N/A	N/A	N/A	2.407	4.736	-1.969
pirinixic acid	0.704	-2.729	-2.801	-2.161	N/A	-0.493	1.705	1.298	0.54	-0.239	N/A	N/A	-3.027	N/A	5.192	4.875	N/A
hyaluronic acid	N/A	N/A	1.523	1.305	2.098	3.493	2.368	2.359	1.589	3.258	N/A	N/A	0.693	1.359	2.192	2.189	1.265
phytohemagglutinin	2.61	1.528	3.853	N/A	N/A	2.882	N/A	3.649	2.131	2.405	N/A	N/A	-2.053	-1.054	1.544	N/A	1.964
PEAR1	-2.714	-2.111	N/A	N/A	-3.9	-4.146	N/A	-2.449	-1.633	-2.53	N/A	2.646	N/A	1.414	-2.121	N/A	N/A
RNF31	N/A	N/A	-1.508	-1	-1.941	-2.885	-2.2	-3.201	-3.207	-4.333	N/A	-2.236	N/A	-2.121	-1	N/A	N/A
mir-223	1.805	0.125	0.77	-0.748	2.693	3.011	2.36	3.358	3.13	2.973	N/A	-0.77	N/A	1	0.671	N/A	2.177
peptidoglycan	N/A	N/A	0.642	2.551	2.799	3.911	1.408	2.759	3.251	3.928	N/A	1.995	N/A	0.552	1.759	N/A	N/A
diethylstilbestrol	2.609	3.265	2.398	2.41	4.043	1.802	N/A	2.12	N/A	2.259	N/A	1.359	-0.418	0.311	0.712	1.847	N/A
HMG20A	2.559	2.449	1	N/A	3.769	4.264	N/A	3.207	2.53	3.606	N/A	-2.111	N/A	N/A	0	N/A	N/A
KRT17	-1.614	-0.647	2	2.236	0.168	2.758	1.026	3.162	2.54	3.546	N/A	2.424	N/A	3.03	0.333	N/A	N/A
SOCS1	0.375	-1.121	-2.016	N/A	-1.005	-3.111	N/A	-4.254	-2.967	-3.798	N/A	-2.75	N/A	-1.64	-2.006	-0.437	N/A
captopril	1.987	0.863	1.993	N/A	1.429	1.828	2.138	2.626	1.929	1.712	0.447	0.148	0.404	1.539	2.331	2.121	1.982
CXCL8	0.155	0	2.041	1.966	3.776	3.63	1.785	2.875	2.37	3.878	N/A	-0.071	N/A	-0.481	2.44	N/A	N/A
ETS2	N/A	N/A	2.4	N/A	2.761	3.068	2.779	3.024	3.356	3.494	N/A	N/A	N/A	N/A	2.073	2.219	0.254
MET	-0.818	1.546	N/A	2.579	3.598	3.171	1.387	2.996	N/A	2.59	N/A	0.788	1.792	0.593	1.676	N/A	1.877
TSC2	-1.556	-1.217	-2.869	N/A	-2.578	-2.768	-2.372	-4.607	-2.478	-3.056	N/A	N/A	N/A	N/A	0.049	-1.749	N/A
SRF	3.45	N/A	1.708	1.842	N/A	1.747	1.749	-1.687	-2.729	0.404	-3.152	-1.934	0.995	-1.288	0.053	-2.52	N/A
JNK	-1.121	N/A	1.919	0.922	2.47	4.589	N/A	2.812	3.395	4.012	N/A	N/A	1.463	-0.584	1.931	N/A	-0.019
TYA-018	-2.221	-2.495	-3.893	-1.327	N/A	-3.441	2.496	N/A	N/A	N/A	-1.026	N/A	N/A	1.5	2.117	4.706	N/A
KLF15	-2.618	-1.991	-2.774	-2.402	N/A	-2.652	N/A	N/A	N/A	-0.837	N/A	-0.603	-2.092	N/A	2.642	3.82	-2.768
miR-146a-5p (and other miRNAs w/seed GAGAACU)	N/A	-2.598	-2.454	-1.947	-2.749	-3.09	N/A	-3.521	-2.607	-3.377	N/A	N/A	0.653	-2.186	N/A	N/A	N/A
SMARCA4	1.411	N/A	1.39	1.922	2.043	1.818	3.289	3.125	2.834	2.145	N/A	0.109	-3.074	1.105	0.798	0.113	N/A
RET	-0.605	1.929	2.538	0.902	1.89	2.653	2.646	N/A	2	1.31	-2.121	1.941	0.477	2.144	-2.008	N/A	N/A
DNMT3A	0.784	N/A	0.258	-2.982	1.604	1.417	-1.342	2.29	0.471	0.07	3.638	-3.9	0.407	-2.058	1.698	-0.258	1.941
MAP4K4	3.009	3.207	4.74	N/A	N/A	3.637	N/A	N/A	N/A	N/A	N/A	N/A	N/A	N/A	-3.426	-4.146	2.828
streptozocin	-1.449	-0.193	0.908	1.09	2.79	3.815	2.026	2.54	2.612	3.948	1.929	N/A	-0.468	N/A	0.136	0.765	-0.302
phenylbutazone	2.224	0.287	2.611	N/A	2.449	2.611	2.236	3.969	2.483	2.795	N/A	N/A	N/A	N/A	3.288	N/A	N/A
CEBPE	-2.211	N/A	N/A	2.429	2.41	2.037	1.977	2.794	3.112	2.642	N/A	2.744	N/A	2.595	N/A	N/A	N/A
SORL1	3.024	2.309	2.714	1.291	3.411	3.411	N/A	3.051	1.807	1.069	N/A	N/A	-1.291	N/A	1.557	N/A	N/A
Prl	N/A	1.256	2.948	N/A	4.029	3.198	1.746	3.887	2.153	2.78	N/A	N/A	N/A	N/A	2.132	N/A	0.8
ozone	N/A	N/A	1.945	N/A	2.587	1.938	1.965	2.616	2.404	3.08	N/A	1.97	2.008	1.772	2.585	N/A	N/A
C3	1.447	N/A	2.963	1.938	2.912	2.609	1.457	2.255	3.104	3.515	N/A	0.535	-0.084	0.325	1.725	N/A	N/A
collagenase	N/A	N/A	2.828	2.646	2.828	3.212	N/A	3	2.646	3.719	N/A	N/A	N/A	1.387	2.53	N/A	N/A
RXRA	0.749	N/A	-2.079	-2.095	-2.827	-3.687	-2.55	-2.628	-1.404	-2.477	N/A	-1.313	-2.001	N/A	-0.665	-0.23	N/A
IFN	N/A	N/A	1.915	N/A	2.905	3.43	0.277	4.953	3.659	3.069	N/A	1.98	N/A	1.276	1.238	N/A	N/A
1-methyl-4-phenyl-1,2,3,6-tetrahydropyridine	-1.641	0.874	1.474	0.675	2.946	4.118	1.934	3.787	2.775	3.646	N/A	N/A	N/A	0.285	0.508	N/A	N/A
TBX5	-0.807	N/A	N/A	2.737	-2.013	-0.235	3.222	N/A	N/A	1.091	-3.222	3.48	1.71	3.722	-2.408	N/A	N/A
STK11	-1.18	-2.073	-3.065	-1.794	-2.129	-4.3	N/A	-2.44	N/A	-3.087	N/A	N/A	0.973	N/A	0.161	3.13	-0.302
NR4A3	-2.719	N/A	N/A	1.228	0.079	0.733	3.261	1.919	3.067	1.995	-0.563	2.608	-0.445	3.045	N/A	1.005	1.913
isoproterenol	N/A	0.821	1.245	1.499	2.399	2.058	1.311	2.481	2.172	1.906	N/A	2.542	0.221	N/A	3.076	2.134	0.71
CPT1B	3.156	2.805	4.096	3.781	1.937	2.672	-0.333	N/A	N/A	N/A	N/A	N/A	N/A	N/A	-1.589	-4.087	N/A
MRTFB	2.676	-0.246	1.97	N/A	3.486	2.494	N/A	-1.387	-0.213	0.577	N/A	-4.432	N/A	-3.74	-1.263	N/A	1.89
PRDM1	N/A	N/A	-0.852	-1.976	-1.885	-2.531	-2.646	-3.69	-2.046	-3.015	N/A	-1.07	-1.023	0.849	N/A	-2.688	N/A
MM-589	-1.598	-1.912	N/A	1.869	-3.44	-2.813	3.265	N/A	N/A	N/A	-2.733	2.733	N/A	2.733	-1.129	N/A	N/A
Y 27632	-0.412	0.138	-1.892	-2.619	-2.178	-2.92	N/A	-2.813	-2.203	-2.588	N/A	0.452	-2.216	0.471	-1.095	2.216	N/A
S100A9	-0.667	1.929	2.335	1.026	1.663	2.599	-0.426	3.058	3.145	2.582	-0.24	2.007	N/A	1.273	1.237	N/A	N/A
PDGFB	N/A	2.512	2.953	N/A	2.904	3.516	N/A	2.4	1.953	2.743	N/A	1.577	N/A	1.039	1.853	N/A	0.728
MIF	N/A	N/A	2.508	1.784	1.575	3.182	N/A	2.033	2.393	3.858	N/A	2.576	-0.449	1.815	1.952	N/A	N/A
pro-inflammatory cytokine	N/A	N/A	1.969	2	1.912	2.559	1.964	2.607	2.949	3.102	N/A	2.236	N/A	1.342	1.446	N/A	N/A
Irgm1	N/A	-2.213	N/A	N/A	-1.62	-3.065	N/A	-5.616	-3.055	-3.233	N/A	N/A	-3.293	-1.94	N/A	N/A	N/A
AKT1	2.031	1.347	0.961	N/A	2.557	2.496	1.471	2.265	2.589	1.731	0.822	-0.591	3.386	-0.226	1.132	N/A	0.426
GUCY1B1	-0.152	N/A	-1.972	N/A	-1.501	-3.023	-2.728	-2.867	-2.382	-3.719	N/A	N/A	N/A	N/A	-2.107	-2.111	-1.373
IL1RN	N/A	N/A	-2.396	-1.922	-1.977	-3.324	N/A	-3.333	-2.924	-3.482	N/A	N/A	N/A	-2.175	-2.391	N/A	N/A
IL17RA	N/A	N/A	1.964	1.685	2.697	3.053	N/A	1.609	2.653	3.018	N/A	1.886	0.6	2.598	2.137	N/A	N/A
ADIPOQ	-1.683	-1.109	-1.727	-1.728	-1.563	-2.086	-1.75	-1.304	-0.464	-0.589	N/A	1.711	-5.759	N/A	1.93	0.496	N/A
fatty acid	-0.585	N/A	-2.522	-2.131	N/A	1.57	1.673	1.242	1.36	2.203	1.982	N/A	-2.48	N/A	0.976	2.776	-2.393
MAP2K1	2.22	N/A	N/A	1.941	3.12	3.757	1.728	2.018	2.065	3.084	N/A	N/A	-0.053	N/A	3.11	0.104	-0.647
minocycline	N/A	-2.433	-2.4	-2.618	-2.299	-2.916	-1.432	-2.447	-2.939	-3.042	N/A	N/A	N/A	N/A	-1.309	N/A	N/A
kainic acid	N/A	N/A	2.059	0.223	3.148	4.038	N/A	2.629	2.709	3.585	N/A	N/A	-0.867	-0.925	2.438	N/A	-1.176
FOXO1	-2.302	-0.439	0.09	N/A	3.045	3.079	0.034	2.148	1.991	3.252	1.864	0.701	-0.281	1.874	1.549	1.139	N/A
PTC-209	-1.598	-1.463	N/A	1.869	-3.44	-2.813	3.265	N/A	N/A	N/A	-2.733	2.733	N/A	2.733	-1.129	N/A	N/A
Salmonella enterica serotype abortus equi lipopolysaccharide	N/A	N/A	N/A	0.082	2.898	4.223	N/A	3.916	2.758	3.651	N/A	N/A	N/A	N/A	2.309	1.929	-2
ERK	-0.541	N/A	N/A	N/A	3.562	4.276	0.849	1.578	2.877	4.154	N/A	-0.277	-0.143	-1.471	3.147	0.891	N/A
MMP9	-0.662	0.399	1.351	0.839	2.689	2.157	1.155	1.505	2.648	2.871	N/A	N/A	N/A	-2.37	2.774	2.335	N/A
TREX1	-1.175	-2.565	-1.66	N/A	-2.853	-3.266	N/A	-5.078	-3.488	-3.658	N/A	N/A	N/A	N/A	N/A	N/A	N/A
NR3C2	0.722	0.777	1.231	-0.051	3.22	3.043	2.213	0.993	2.596	2.879	N/A	1.74	-0.36	0.926	1.937	N/A	-1.054
IFNAR	-2.158	2.433	2.111	N/A	2.066	3.171	N/A	5.665	3.562	2.557	N/A	N/A	N/A	N/A	N/A	N/A	N/A
D-galactosamine	-0.707	N/A	2.141	2.195	2.96	3.644	N/A	3.396	2.775	3.522	N/A	N/A	N/A	N/A	2.375	N/A	N/A
AKT	2.139	3.518	3.024	N/A	2.071	2.256	N/A	2.357	2.628	3.095	N/A	N/A	1.689	N/A	0.746	0.153	N/A
BCR (complex)	0.875	N/A	0.065	-3.33	1.1	1.203	N/A	2.972	1.611	1.911	N/A	2.764	N/A	2.325	1.662	3.793	N/A
CLPP	5.098	3.479	3.606	2.236	N/A	N/A	N/A	N/A	N/A	N/A	N/A	N/A	N/A	N/A	-4.163	-4.99	N/A
oleic acid	-1.871	-1.79	-3.088	-3.017	-2.772	-1.175	-0.005	-1.285	-1.913	-1.234	N/A	N/A	-2.909	N/A	0.341	0.779	-1.342
NOD2	N/A	N/A	N/A	N/A	2	3.388	N/A	2.44	3.101	4.016	N/A	2.403	N/A	1.985	1.963	2.224	N/A
NPC1	-0.777	N/A	-1.004	N/A	-1.214	-2.925	-2.7	-2.817	-2.399	-2.395	N/A	N/A	N/A	-1.951	-2.334	-2.975	N/A
PIWIL4	N/A	1.5	1.897	2	3.207	3.606	N/A	2.887	2.673	2.496	N/A	N/A	N/A	-2.449	0.775	N/A	N/A
ethanol	1.996	0.934	-0.196	0.709	2.375	2.605	1.843	3.012	3.173	3.821	N/A	N/A	0.213	N/A	-1.297	1.3	N/A
NFkB (family)	N/A	N/A	1.534	2.111	3.228	3.133	N/A	2.522	2.166	3.249	N/A	1.411	1.004	0.996	2.082	N/A	N/A
IL6R	N/A	2.401	2.23	0.914	3.04	2.93	1.38	2.285	2.127	2.911	N/A	1.337	0.324	N/A	1.53	N/A	N/A
Pam3-Cys-Ser-Lys4	N/A	1.89	2.108	2.109	2.51	3.872	0.565	3.791	1.842	3.905	N/A	N/A	N/A	N/A	0.809	N/A	N/A
HMOX2	0.243	-1.801	-1.89	2.714	-2.554	-1.32	0.718	-2.178	-1.841	-2.72	-3.162	0.452	N/A	-0.336	1.227	-0.198	N/A
GATA4	-1.449	N/A	N/A	3.528	-0.568	1.114	2.357	0.633	-0.184	0.945	-3.88	3.148	1.218	3.65	-0.675	N/A	N/A
SPP1	-0.986	2.087	1.712	1.089	2.242	2.191	0.186	2.803	1.97	2.527	N/A	N/A	1.527	1.791	2.232	N/A	N/A
lysophosphatidic acid	1.501	N/A	2.668	2.262	2.683	2.775	N/A	2.799	2.046	3.073	N/A	N/A	N/A	-1.665	1.822	N/A	N/A
TP53	3.027	-0.678	1.091	N/A	1.341	2.342	-1.513	2.197	1.615	0.094	1.706	-1.16	-2.368	-1.802	1.111	-1.176	N/A
F2R	0.989	N/A	1.912	N/A	3.086	2.754	N/A	2.51	2.619	3.386	N/A	-1.395	N/A	-2.301	2.238	N/A	N/A
17-alpha-ethinylestradiol	1.186	2.415	2.496	1.056	1.555	1.02	1.994	2.133	1.723	1.183	N/A	0.767	-1.415	-0.603	1.219	2.384	N/A
PTGER2	N/A	2.333	1.117	N/A	1.075	3.03	N/A	3.496	1.688	3.03	N/A	1.994	3.014	2.371	N/A	N/A	N/A
TRAF6	N/A	1.982	1.605	2.416	2.411	3.657	1.545	2.189	3.096	4.14	N/A	N/A	N/A	N/A	0.104	N/A	N/A
ANGPT2	-0.483	0.898	0.797	1.449	3.707	3.048	1.59	2.428	3.418	2.799	N/A	0.371	0.267	N/A	1.264	0.59	N/A
Clec10a/Mgl2	N/A	N/A	N/A	-1.982	-2.433	-2.621	N/A	-1.342	-2.985	-2.97	N/A	-3.138	0.816	-2.813	-2	N/A	N/A
CMTM3	-0.847	2.879	2.769	-1.667	N/A	1.414	1.504	N/A	2.449	2.646	2.236	N/A	N/A	N/A	-1.806	2.828	N/A
PRKCA	0.276	N/A	2.566	0.966	2.395	2.36	N/A	2.607	2.825	3.258	N/A	2.216	2.2	N/A	1.359	N/A	N/A
genistein	-0.158	2.463	2.274	N/A	0.252	1.004	3.348	3.225	2.802	0.921	N/A	N/A	-2.305	N/A	0.743	3.477	N/A
MEF2C	-0.079	N/A	N/A	3.253	-1.355	0.968	4.122	0.174	0.093	1.776	-3.354	2.299	-1.358	3.136	0.553	-0.438	N/A
KN 93	N/A	-1.982	-2.449	-1.89	-2.646	-3.148	N/A	-2.433	-2.433	-3.148	N/A	N/A	N/A	-0.391	-2.433	N/A	N/A
gentamicin	1.734	3.453	2.485	N/A	2.338	1.596	1.408	2.156	1.58	1.774	N/A	N/A	2.288	N/A	-0.27	N/A	1.856
inosine	1.231	-0.378	1.32	2	1.994	1.236	1.408	3.612	3.195	1.229	N/A	N/A	N/A	N/A	2.813	2.449	0.068
ZBTB7B	-2.434	-2.631	-3	-2.961	N/A	-1.648	N/A	N/A	N/A	N/A	N/A	N/A	-2.415	N/A	3.632	4.208	N/A
glucocorticoid	-0.673	N/A	-2.009	-0.967	-2.879	-2.252	1.527	-0.646	-2.135	-2.082	N/A	-1.464	-2.359	-0.92	-0.842	-1.186	-0.985
CXCL12	0.264	0.259	2.631	N/A	3.212	3.706	N/A	2.988	3.283	2.915	N/A	-0.368	N/A	-0.825	2.455	N/A	N/A
RIGI	N/A	2.63	N/A	N/A	2.509	4.056	N/A	4.786	4.512	4.406	N/A	N/A	N/A	N/A	N/A	N/A	N/A
cholecalciferol	-0.687	N/A	N/A	2.128	2.557	1.528	3.033	1.755	2.535	1.818	N/A	1.003	-0.847	0.802	1.482	1.194	1.528
valsartan	-0.518	N/A	N/A	N/A	-2.728	-3.188	-1.673	-2.574	-3.217	-3.188	N/A	-1.51	-0.396	0.029	-2.572	-1.287	N/A
vitamin E	1.508	-1.414	-0.841	-0.239	-2.333	-2.529	-1.498	-2.95	-2.643	-2.879	N/A	N/A	-0.633	0.881	-2.529	N/A	N/A
methapyrilene	3.838	2.646	2.53	N/A	N/A	1.633	N/A	-0.447	2.236	1.89	N/A	N/A	4.146	N/A	-2.111	0	1.387
ethionine	0.18	0.816	2.985	N/A	2.63	2.345	1.982	3.592	2.63	2.538	N/A	N/A	-0.788	N/A	2.36	N/A	N/A
ZMPSTE24	N/A	N/A	-1.813	-1.951	-1.467	-3.665	N/A	-1.709	-3.121	-3.81	N/A	N/A	0.902	N/A	-2.414	-1.982	N/A
NfkB1-RelA	N/A	N/A	2.563	1.961	2.591	2.956	N/A	2.022	2.762	3.792	N/A	1.984	N/A	N/A	2.197	N/A	N/A
15-deoxy-delta-12,14 -PGJ 2	1.369	-0.973	-2.401	-1.551	-0.807	-1.574	-0.275	-1.327	-1.906	-2.506	N/A	-1.712	-1.928	-2.035	-1.683	N/A	-0.755
IL11RA	N/A	N/A	2.219	2.236	2.813	2.778	N/A	2.772	2.813	3.681	N/A	0.116	N/A	0.48	2.828	N/A	N/A
PLG	1.086	N/A	N/A	N/A	3.265	2.995	2.186	3.236	2.898	3.509	N/A	N/A	N/A	N/A	2.135	1.405	N/A
TCR (complex)	3.373	0.803	3.083	N/A	1.365	3.146	1.832	2.709	1.347	2.252	N/A	N/A	N/A	N/A	0.994	N/A	-1.763
nicotinamide-beta-riboside	-3.298	-2.219	-2.556	-2.401	N/A	-2.95	N/A	-0.963	N/A	-1.969	N/A	N/A	-3.111	N/A	N/A	3.162	N/A
dexamethasone	0.527	-0.566	-0.877	-1.932	1.22	-3.628	0.596	-3.1	-0.963	-1.781	N/A	-0.767	-4.191	-0.548	0.551	-1.039	-0.338
cyclophosphamide	-0.757	N/A	1.892	1.258	1.761	2.909	0.914	1.986	1.248	3.716	N/A	1.632	0.756	1.472	2.321	N/A	N/A
HIVEP1	N/A	-2.121	-2.236	N/A	-3.302	-3.286	-2	-3.434	-2.813	-3.426	N/A	N/A	N/A	N/A	N/A	N/A	N/A
adenosine triphosphate	0.107	N/A	1.877	2.589	2.727	3.881	N/A	2.016	2.883	3.618	N/A	-0.428	N/A	-1.487	1.001	N/A	N/A
HMGB1	N/A	N/A	2.875	2.161	1.804	4.007	N/A	2.275	2.623	3.983	N/A	2.191	-0.686	N/A	N/A	N/A	N/A
losartan potassium	0.613	-1.7	-2.066	1.222	-2.3	-2.271	2.124	-0.867	-0.374	-2.138	N/A	1.099	-1.847	2.594	-1.363	N/A	N/A
IGBP1	-3.093	-3.436	-2.437	-2.976	N/A	-3.441	N/A	N/A	N/A	N/A	N/A	N/A	N/A	N/A	2.976	4.212	N/A
RUNX2	0.396	0.948	2.915	N/A	1.394	2.694	1.492	2.759	2.775	1.822	N/A	-0.323	2.241	0.489	2.3	N/A	N/A
vancomycin	2.352	1.948	2.66	N/A	2.359	1.07	1.659	2.76	2.124	1.69	N/A	N/A	-0.176	N/A	1.922	-0.737	1.086
TCF7	N/A	N/A	-0.717	N/A	-2.073	-3.435	-2.394	-2.13	-3.764	-3.214	N/A	-1.145	N/A	-0.03	-0.86	-2.697	N/A
NFAT5	1.023	N/A	1.22	1.515	2.61	3.625	2.729	1.708	2.274	2.27	N/A	-0.375	N/A	0.285	2.816	N/A	N/A
estriol	N/A	N/A	N/A	-2.121	-2.887	-2.853	N/A	-2.496	-2.887	-3.898	N/A	-2.449	N/A	-2.828	N/A	N/A	N/A
eplerenone	N/A	N/A	-2.164	-1.981	-2.934	-2.907	-1.936	-2.38	-2.93	-2.907	N/A	N/A	N/A	N/A	-1.136	-1.091	N/A
SIX1	-1.984	N/A	N/A	-3.273	N/A	N/A	-4.583	N/A	N/A	N/A	3.162	-1.481	2.714	-2.95	N/A	2.138	N/A
JQ1	N/A	-2.736	-2.138	N/A	-1.947	-2.054	N/A	-2.904	-1.899	-2.652	N/A	-2.574	N/A	-3.379	N/A	N/A	N/A
trichostatin A	1.728	-0.825	-0.349	2.457	2.189	2.208	N/A	2.377	1.915	1.538	N/A	-0.33	-3.689	-1.866	-0.8	N/A	N/A
TP73	2.012	0.776	-2.055	N/A	-1.442	-1.935	-0.935	-2.856	-1.01	-3.194	2.148	N/A	-0.401	N/A	-2.883	0.605	N/A
SAA	N/A	N/A	2.566	1.948	2.684	3.176	N/A	2.503	2.197	3.257	N/A	1.961	N/A	1.335	0.618	N/A	N/A
LAPTM5	N/A	-2.828	N/A	-1.633	-3.873	-3.004	N/A	-3.337	-3.464	-3.207	N/A	0.896	N/A	N/A	N/A	N/A	N/A
RETN	-0.61	N/A	1.816	1.04	2.744	3.265	N/A	2.936	3.066	3.497	N/A	N/A	-0.804	N/A	2.462	N/A	N/A
uric acid	N/A	N/A	1.714	2.532	2.594	4.235	1.238	2.077	3.565	4.282	N/A	N/A	N/A	N/A	N/A	N/A	N/A
Bay 11-7082	N/A	N/A	-1.944	-1.166	-2.497	-3.706	N/A	-2.187	-2.669	-3.647	N/A	-1.359	N/A	N/A	-2.944	N/A	N/A
CHI3L1	0.239	1.408	2.538	2	2.887	2.72	N/A	3.148	2.53	2.887	N/A	N/A	0	N/A	1.746	N/A	N/A
E. coli lipopolysaccharide	N/A	N/A	1.958	2.198	2.123	2.8	N/A	2.535	2.424	3.616	N/A	2.005	N/A	1.668	0.748	N/A	N/A
concanavalin a	N/A	N/A	1.487	N/A	2.638	3.69	N/A	3.565	2.638	3.925	N/A	N/A	N/A	2.112	N/A	1.991	N/A
C5AR1	N/A	N/A	2.607	0.869	2.509	3.69	1.949	2.303	2.372	3.684	N/A	N/A	N/A	N/A	2.039	N/A	N/A
GATA2	N/A	N/A	2.599	N/A	2.028	3.816	N/A	2.933	3.579	2.591	N/A	0.526	-1.155	0.632	2.139	N/A	N/A
BID	N/A	N/A	1.067	N/A	2.121	2.891	2.236	3.317	2.828	3.302	N/A	N/A	N/A	1.982	N/A	2.236	N/A
SMARCAL1	-0.6	-2.496	-4	-2.496	N/A	N/A	N/A	N/A	N/A	N/A	N/A	N/A	-4.914	N/A	2.183	3.638	-1.633
LIPE	-1.707	-2.138	-3.111	-1.463	-1.609	-1.161	-0.192	-0.895	N/A	N/A	N/A	-2	-3.148	N/A	2.132	1.266	1.122
D-fructose	-1.066	N/A	0.883	1.536	3.159	2.548	N/A	2.447	2.98	3.448	N/A	N/A	0.734	N/A	3.133	N/A	N/A
SIM1	0.784	N/A	N/A	0.573	3.13	2.5	N/A	3.153	1.414	2.668	N/A	1	-2.472	2.168	2.068	N/A	N/A
MRTFA	2.39	N/A	2.68	0.449	3.479	3.484	N/A	0.526	0.558	1.576	N/A	-3.539	N/A	-2.988	0.233	N/A	N/A
STAT5B	-0.422	0.359	0.37	1.15	2.448	0.964	2.08	2.138	1.327	1.012	-1.109	2.5	1.735	2.639	1.644	N/A	N/A
CREB	0.689	1.996	0.795	0.652	3.136	1.698	1.362	1.946	2.332	2.949	N/A	N/A	-2.557	N/A	1.608	0.158	N/A
TPH1	N/A	2.433	2	N/A	N/A	2.97	N/A	3.838	2.36	3.138	N/A	2.345	N/A	2.789	N/A	N/A	N/A
GW501516	-1.311	-1.982	-2.36	-2	1.038	0.389	1.963	N/A	0.963	1.155	N/A	N/A	-2.621	0.228	3.1	2.761	N/A
paclitaxel	-1.232	-0.049	0.262	N/A	2.592	3.544	1.948	2.922	1.699	2.806	N/A	N/A	N/A	2.091	0.674	2.036	N/A
CpG ODN 1826	N/A	N/A	N/A	N/A	2.245	3.621	2.19	3.579	3.801	4.243	N/A	N/A	N/A	2.148	N/A	N/A	N/A
PRKAA2	-1.598	-1.118	-2.046	-1.941	-3.245	-2.757	-0.569	N/A	-1.484	-2.256	N/A	N/A	1.109	N/A	1.512	2.156	N/A
MAP3K1	N/A	2.63	1.8	N/A	2.416	3.685	N/A	2.595	2.595	3.103	N/A	1.982	N/A	0.928	N/A	N/A	N/A
N-nitro-L-arginine methyl ester	0.155	N/A	2.912	1.316	3.429	3.037	0.928	1.773	2.266	2.288	N/A	N/A	2.395	N/A	1.183	0.049	N/A
NR1H	-0.995	N/A	-0.769	-2.525	-2.064	-2.039	1.094	-1.593	-1.461	-1.866	N/A	-1.439	-1.599	-1.851	1.29	1.131	N/A
FLCN	-1.38	0.512	-0.474	2.996	N/A	0.444	-1.726	-2.215	-1.585	N/A	-1.89	N/A	2.214	N/A	-2.453	-3.796	N/A
RAC1	0.1	N/A	0.454	N/A	2.267	2.601	0.933	1.19	2.477	2.615	N/A	1.69	2.579	1.676	3.097	N/A	N/A
HAPLN1	N/A	N/A	2.219	N/A	2.433	2.813	1.982	2.63	2.425	3.148	N/A	1.982	N/A	1.982	0	N/A	N/A
TNFRSF1A	N/A	N/A	1.341	3.485	2.924	2.179	1.511	1.688	2.532	3.188	N/A	N/A	N/A	0.904	1.86	N/A	N/A
EIF4E	-0.123	N/A	0.734	N/A	2.09	2.535	1.511	2.918	2.407	2.497	2.236	N/A	N/A	N/A	0.631	3.71	0.186
C5	N/A	N/A	3.003	N/A	3.019	2.9	N/A	2.499	2.601	3.433	N/A	N/A	-0.805	N/A	1.469	1.76	N/A
NOX4	1.602	0.178	0.3	1.96	2.925	2.13	1.82	2.964	2.394	2.952	N/A	N/A	N/A	N/A	0.933	1.31	N/A
calcitriol	-1.576	0.761	1.948	0.102	0.802	1.628	2.571	1.32	2.13	2.279	N/A	0.993	-3.097	-0.373	-1.382	-0.488	N/A
Go 6976	N/A	N/A	N/A	-1.254	-2.2	-3.818	-1.982	-2.513	-2.63	-3.942	N/A	N/A	0.114	-0.558	-2.425	N/A	N/A
EP300	1.527	0.404	-0.06	N/A	2.818	3.281	1.942	1.377	3.411	2.151	N/A	N/A	-1.332	N/A	3.043	0.057	N/A
IL21	N/A	2.736	1.941	N/A	1.784	2.783	0.419	3.371	3.144	2.425	N/A	0.503	N/A	1.566	0.716	N/A	N/A
G protein alpha i	-1.505	N/A	2.449	N/A	3.45	3.302	N/A	3.63	3.124	2.456	N/A	N/A	N/A	N/A	1.431	N/A	N/A
SMAD3	1.213	0.53	N/A	N/A	2.875	1.972	0.967	2.576	2.948	1.176	2.197	-0.171	0.341	-0.986	2.698	N/A	-0.688
SLC27A2	3.429	2.939	2.969	1.231	N/A	N/A	N/A	N/A	N/A	N/A	N/A	N/A	2.983	N/A	-4.081	-3.704	N/A
NR4A1	2.239	3.622	2.572	-0.737	-0.616	1.211	-0.81	-0.256	-1.923	-1.055	N/A	N/A	N/A	1.779	-2.25	-2.245	N/A
miR-17-5p (and other miRNAs w/seed AAAGUGC)	-2.128	-1.942	-0.835	N/A	-3.265	-3.961	N/A	-3.697	N/A	-3.424	N/A	N/A	0.251	N/A	N/A	N/A	1.809
USP22	N/A	N/A	-0.213	N/A	2.457	3.693	2.35	3.299	2.711	3.428	N/A	N/A	N/A	0.508	0.302	2.345	N/A
dicarbethoxydihydrocollidine	N/A	N/A	2.213	1.98	2.216	2.965	N/A	2.219	1.992	3.285	N/A	N/A	2.216	1.974	0.243	N/A	N/A
SPRY2	N/A	N/A	-1.915	N/A	-3.305	-2.524	-1.863	-4.096	-3.051	-2.714	N/A	N/A	-0.208	-0.512	-1.043	N/A	N/A
CH25H	N/A	N/A	1.964	N/A	1.633	2.885	2.449	3.317	2.646	2.333	N/A	N/A	N/A	N/A	2	2	N/A
IFI16	N/A	N/A	0.124	0.57	2.621	2.63	1.067	N/A	2.813	2.804	N/A	2.213	N/A	2	2.373	1.982	N/A
ARNT2	0.962	N/A	N/A	1.069	3.13	2.324	N/A	3.153	1.414	2.5	N/A	0.775	-2.121	1.941	1.807	N/A	N/A
MYOD1	1.872	0.491	N/A	2.264	N/A	N/A	3.077	2.287	N/A	N/A	-1.523	2.019	-0.204	3.577	N/A	-1.876	-1.98
5-fluorouracil	-2.499	2.278	2.131	2.441	2.267	2.79	N/A	N/A	N/A	2.738	-0.213	N/A	N/A	N/A	1.865	N/A	1.941
tempol	N/A	N/A	-1.937	N/A	-2.216	-2.969	-2.216	-1.982	-2.425	-2.619	N/A	N/A	-2.608	N/A	-1.387	-0.651	-0.152
TLR	N/A	N/A	2.213	N/A	2.75	3.011	N/A	3.358	2.9	3.282	N/A	2.143	N/A	N/A	1.501	N/A	N/A
H89	-3.1	N/A	N/A	N/A	-2.162	-3.035	-1.262	-2.154	-3.064	-2.473	N/A	N/A	1.606	-0.4	-1.893	N/A	N/A
IL12 (complex)	N/A	N/A	2.43	N/A	2.691	3.597	N/A	3.253	2.689	3.3	N/A	1.444	N/A	1.696	N/A	N/A	N/A
resveratrol	-0.024	0.239	-1.958	-1.775	-1.411	-2.826	0.349	-2.278	-1.462	-3.133	N/A	-0.521	-0.808	0.331	0.102	1.786	2.092
HAND2	0.219	N/A	N/A	3.072	-1.964	-0.808	3.063	N/A	N/A	1.067	-2.906	3.205	-0.038	2.765	-1.98	N/A	N/A
ESRRG	1.318	2.534	0.343	2.684	N/A	N/A	3.208	N/A	N/A	N/A	-3.619	3.048	-0.072	3.079	0.529	-0.644	N/A
tyrphostin AG490	N/A	N/A	-2.133	N/A	-2.464	-2.352	N/A	-3.544	-1.855	-3.29	N/A	-2.112	N/A	-0.281	-3.045	N/A	N/A
RAF1	1.621	2.656	-0.323	N/A	3.287	3.368	N/A	3.342	N/A	3.428	N/A	1.987	-0.473	N/A	0.577	N/A	N/A
PTH	0.229	1.156	N/A	N/A	3.779	2.433	N/A	1.518	2.559	3.167	N/A	2.42	N/A	1.548	2.233	N/A	0
actinomycin D	N/A	N/A	N/A	N/A	-2.361	-2.609	-0.026	-2.812	-2.719	-4.028	N/A	-1.445	1.442	0.39	-2.176	0.012	1.003
FGF7	1.811	2.143	1.964	2	N/A	2.72	N/A	2.138	2.533	1.765	N/A	N/A	N/A	N/A	1.886	1.982	N/A
U73122	1.78	-0.64	-1.954	-2	-2.777	-2.763	N/A	-1.055	-2.586	-2.945	N/A	N/A	N/A	N/A	-2.392	N/A	N/A
JAK1	N/A	N/A	N/A	N/A	2.722	3.122	N/A	3.26	2.576	2.578	N/A	N/A	-1.432	N/A	2.935	2.207	N/A
ERBB2	0.215	3.414	1.169	N/A	1.209	2.336	N/A	2.438	2.494	2.701	N/A	-0.147	1.837	-0.167	0.825	N/A	1.869
TNFSF13B	N/A	N/A	N/A	N/A	1.439	2.954	0.304	1.963	2.898	3.047	N/A	2.583	0.961	2.358	N/A	2.295	N/A
BMP10	0.055	N/A	2.231	0.782	2.548	2.386	1.414	1.442	2.308	2.316	-1.412	0.905	-0.53	0.302	1.348	N/A	-0.822
MAPK8	2.244	N/A	2.145	N/A	1.831	2.753	1.51	2.806	1.227	2.378	N/A	0.776	-0.637	N/A	1.707	0.783	N/A
TGFBR1	N/A	N/A	N/A	-2.274	-0.22	-1.688	-1.561	-3.457	-3.101	-3.101	N/A	-2.333	N/A	-2.639	0.416	N/A	N/A
GNAQ	1.091	0.049	2.608	1.706	2.433	2.853	N/A	1.912	1.982	2.688	N/A	N/A	-1.091	-0.811	1.546	N/A	N/A
ADAMTS12	N/A	N/A	-2	N/A	-2.646	-2.433	N/A	-2.828	-2.621	-2.813	N/A	-2.395	N/A	-2.578	-0.378	N/A	N/A
siponimod	N/A	N/A	N/A	N/A	-2.646	-3.273	-2.236	-3.564	-3	-2.714	N/A	N/A	N/A	N/A	-1.342	-1.914	N/A
vismodegib	N/A	N/A	-1.915	-2.2	-2.547	-2.722	-1.195	-2.39	-2.789	-2.104	N/A	-0.602	N/A	-0.976	-1.234	N/A	N/A
LGALS3	-0.344	N/A	2.056	N/A	2.744	2.13	N/A	3.325	2.67	3.726	N/A	N/A	-0.822	N/A	2.759	N/A	N/A
cinnamaldehyde	-1.953	-2.81	-3.13	-2.174	N/A	-1.574	1.41	N/A	N/A	N/A	N/A	N/A	-2.433	N/A	2.316	2.77	N/A
ZNF106	-0.197	N/A	-1.387	N/A	-2.635	-2.449	-1.342	-2.449	-3	-2.449	N/A	-0.816	N/A	N/A	-2.828	N/A	-1
RICTOR	-1.69	2.783	3.816	2.162	N/A	1.993	N/A	-0.069	N/A	N/A	N/A	N/A	N/A	-2.049	-0.354	-5.618	N/A
IDR-1002	N/A	N/A	-1.667	-2.183	-2.959	-2.032	N/A	-1.365	-2.333	-2.917	N/A	-2	N/A	-2.236	-0.832	N/A	N/A
VCAN	0.529	-0.117	-1.361	N/A	-3.044	-0.853	-1.414	-2.548	-2.285	-0.771	N/A	-0.511	N/A	-0.896	-3.852	-2.309	N/A
NFAT (family)	-1.387	N/A	2.343	0.302	2.72	2.893	1.633	2.236	2.121	3.049	N/A	0.333	N/A	1.463	N/A	0	N/A
deferoxamine	2.073	N/A	0.893	-0.731	2.24	1.546	1.517	2.586	2.67	1.787	N/A	N/A	N/A	N/A	1.442	1.963	-1.026
CD14	N/A	N/A	1.809	1.989	2.97	3.176	N/A	2.598	2.298	3.428	N/A	N/A	N/A	N/A	2.2	N/A	N/A
COP1	N/A	N/A	-2.55	N/A	-0.196	-1.933	-0.391	-2.8	-1.69	-2.574	N/A	-2.739	-0.711	-3.434	-1.373	N/A	N/A
OGA	0.714	0.038	1.298	N/A	2.13	2.573	N/A	4.435	3.304	2.922	N/A	N/A	0.977	N/A	2	N/A	N/A
NOTCH1	1.2	2.648	-0.399	-2.621	-1.91	-0.178	-1.798	-1.938	-1.283	-1.324	0.208	-1.466	1.401	-0.43	-1.201	-0.319	-0.024
IFN beta	N/A	2.559	1.943	N/A	0.945	2.558	N/A	5.183	2.438	2.233	N/A	1.469	1.015	N/A	N/A	N/A	N/A
FXN	-3.988	-2.63	-3.464	-2.449	N/A	-2.449	N/A	N/A	N/A	N/A	N/A	N/A	N/A	N/A	2	3.302	N/A
CSF	N/A	N/A	0.707	N/A	2.828	3.162	N/A	3	3.162	3.317	N/A	2.449	N/A	1.633	N/A	N/A	N/A
NKX2-3	2.195	N/A	-2.211	N/A	0.615	-0.937	-1.987	-2.387	-1.433	-2.387	-2.224	N/A	N/A	-1.897	-0.173	-1.758	N/A
MLN120B	N/A	N/A	-2	-1.98	-2.138	-3.078	-1.067	-1.941	-1.698	-2.937	N/A	-1.969	N/A	N/A	-1.387	N/A	N/A
laminaran	N/A	N/A	N/A	1	2.219	3.053	N/A	2.646	2.121	3.302	N/A	1.134	-2.236	2	N/A	0.447	N/A
fluoromethyl 2,2-difluoro-1-(trifluoromethyl)vinyl ether	1.134	N/A	2.138	N/A	2.219	2.975	1.982	2.433	2.219	2.63	N/A	N/A	-0.277	N/A	2.138	N/A	N/A
CFTR	0	N/A	-0.894	1.492	-1.237	-2.867	-0.243	-1.374	-2.739	-3.058	N/A	-1.698	-2.867	N/A	0.612	N/A	-1
simvastatin	-0.128	-0.204	-1.587	-1.891	-1.603	-1.165	-1.425	-1.997	-1.531	-2.474	N/A	0.444	-1.34	1.884	-1.355	N/A	-1.052
daidzein	-0.194	1.265	0.632	N/A	1.857	1.292	2.433	2.154	2.806	1.461	N/A	1.151	-1.193	N/A	1.093	2.53	N/A
hemozoin	N/A	N/A	N/A	N/A	2.167	3.607	N/A	2.543	3.5	3.851	N/A	2.192	N/A	2.187	N/A	N/A	N/A
cantharidin	N/A	N/A	N/A	2.646	3.051	2.484	N/A	3	2.111	2.835	N/A	1.32	1.193	0.389	1	N/A	N/A
5-O-mycolyl-beta-araf-(1->2)-5-O-mycolyl-alpha-araf-(1->1')-glycerol	N/A	N/A	0.176	-1.134	2.673	3.578	N/A	2.887	1.992	3.771	N/A	N/A	N/A	N/A	2.135	1.667	N/A
TNFAIP3	N/A	-1.98	-2.666	-1.955	-2.751	-3.247	N/A	N/A	-2.346	-3.08	N/A	N/A	N/A	N/A	-1.969	N/A	N/A
LIF	N/A	-0.26	1.12	-2.558	0.232	1.684	N/A	4.263	2.464	1.848	1.964	N/A	-1.06	0.708	1.822	N/A	N/A
MAP3K7	N/A	N/A	1.309	1.295	2.4	3.465	1.698	2.4	0.458	3.695	-0.2	0.337	N/A	1.773	0.95	N/A	N/A
ITGAV	-0.218	N/A	N/A	1.929	2.396	2.864	N/A	3.585	3.321	2.532	N/A	N/A	0.308	-0.57	2.254	N/A	N/A
IZUMO1R	N/A	N/A	N/A	N/A	-1.98	-2.626	-1.987	-2.8	-2.976	-3.138	N/A	-2	N/A	-2.449	N/A	N/A	N/A
platelet activating factor	N/A	N/A	N/A	1.96	2.176	3.007	1.978	2.34	2.758	3.29	N/A	N/A	N/A	-1.114	1.325	N/A	N/A
IFNGR1	-1.213	N/A	1.817	-0.095	-0.514	2.073	2.425	3.036	2.926	2.054	N/A	N/A	N/A	N/A	1.437	2.345	N/A
bezafibrate	-1.897	-2.907	-2.618	-1.543	N/A	-0.803	N/A	N/A	N/A	N/A	N/A	N/A	-2.54	N/A	3.58	4.004	N/A
NFE2L2	3.661	1.061	-0.888	-2.007	-0.239	-0.087	1.073	-1.682	-0.229	-2.177	0.218	N/A	-3.079	N/A	-0.728	1.839	-0.905
wortmannin	-1.452	-1.402	-0.371	N/A	-2.337	-2.376	N/A	-1.851	-1.753	-1.458	N/A	1.711	-0.629	2.693	-1.287	N/A	-0.546
progesterone	1.169	0.937	0.795	0.692	1.902	3.595	0.022	1.422	2.3	2.281	N/A	-0.801	-1.169	-0.971	-1.42	N/A	0.36
clofibrate	-0.519	-2.227	N/A	N/A	N/A	0.352	2.382	1.939	2.201	1.357	N/A	N/A	-2.434	N/A	2.089	3.351	-0.979
QKI	1.099	N/A	-1.18	0.734	1.826	2.155	3.11	-0.093	1.387	2.63	-2.596	0.101	N/A	1.377	-0.887	0.632	N/A
L2HGDH	N/A	N/A	N/A	N/A	-2.611	-3	-2.214	-1.808	-2.828	-3.162	N/A	N/A	N/A	N/A	-2.219	-1.964	N/A
TNIP1	N/A	N/A	N/A	-1.964	-1.706	-1.964	N/A	-2.401	-2.596	-2.039	N/A	-2.433	0.511	-2.219	-1.972	N/A	N/A
IL3	1.298	N/A	1.858	N/A	2.34	2.695	-0.484	1.037	2.688	2.686	N/A	1.419	0.991	N/A	2.286	N/A	N/A
sunitinib	-2.373	-2.008	-2.813	N/A	-1.911	-2.233	-0.478	-1.698	-1.331	-1.824	N/A	1.424	N/A	N/A	0.913	N/A	-0.762
N-CoR	-1.039	N/A	0.378	0.57	-2	0.102	-2.157	-1.912	-2.156	-1.633	N/A	N/A	0.353	N/A	-3.062	-2.415	-1.982
5-hydroxytryptamine	0	N/A	N/A	1.957	2.092	3.009	0.617	2.742	3.363	2.858	N/A	1.868	N/A	N/A	1.248	N/A	N/A
apigenin	-0.106	N/A	-1.969	-1.169	N/A	-2	-0.911	N/A	-1.661	-3.564	1.732	-3	N/A	-2.353	-0.723	N/A	0.555
dextran sulfate	N/A	0.306	1.154	2.191	2.749	1.893	N/A	1.454	2.349	2.9	N/A	1.949	-0.591	N/A	2.151	N/A	N/A
metformin	-0.13	-1.039	N/A	-2.486	-2.659	-1.653	0.9	-2.975	-1.957	-1.676	-1.099	N/A	0.259	-0.356	-0.953	N/A	-1.532
CD36	N/A	N/A	0.102	-0.419	2.173	2.964	N/A	2.038	2.375	2.362	N/A	1.94	-1.706	N/A	1.571	2	N/A
medroxyprogesterone acetate	1.893	1.492	1.444	N/A	3.418	1.48	N/A	1.455	1.961	-0.544	N/A	-2.323	-0.221	-1.961	N/A	1.406	N/A
tyrphostin AG 1478	0.226	-2.115	-2.176	N/A	-2.396	-3.12	N/A	-2.241	-2.419	-2.694	N/A	N/A	N/A	N/A	-2.188	N/A	N/A
Abcb4	-2.426	-1.491	-1.095	N/A	-2.429	-2.015	-1	-2.639	-2.219	-2.229	N/A	N/A	N/A	N/A	-1.985	N/A	N/A
TWIST1	2.071	0.522	2.334	1.912	4.328	0.92	N/A	2.146	0.216	1.214	N/A	-1.715	N/A	-1.098	1.044	N/A	N/A
TERT	-0.99	2.127	1.026	0.447	1.414	1.586	N/A	3.561	2.46	2.517	N/A	N/A	N/A	1.964	1.408	N/A	N/A
estrogen receptor	-1.114	-0.146	N/A	N/A	-2.448	-2.408	N/A	-2.266	-1.948	-1.753	N/A	2.058	N/A	1.804	-1.732	N/A	1.823
NPM1	N/A	2.254	2.254	N/A	2.668	2.168	N/A	N/A	1.941	2.331	N/A	N/A	-2.37	-1.155	1.222	N/A	1.134
TET3	N/A	N/A	N/A	-2.094	-1.726	-2.37	-1.64	-3.17	-2.714	-3.464	2.148	N/A	0.105	N/A	N/A	N/A	N/A
LTBR	-1.633	N/A	1.432	N/A	2.345	1.237	1.067	2.4	2.213	1.462	N/A	2.058	N/A	1.353	2.219	N/A	N/A
LATS	N/A	N/A	-2	N/A	-2.63	-3.138	-0.896	-2.433	-2.433	-2.433	N/A	1.539	-0.707	1.177	N/A	N/A	N/A
FASN	-0.767	-2.547	-1.97	-1.947	0.57	-2.735	0.16	N/A	N/A	N/A	N/A	N/A	-2.562	N/A	3.411	2.204	0.505
COL18A1	-0.43	N/A	N/A	N/A	-2.335	-2.557	-0.956	-2.985	-2.716	-2.894	N/A	N/A	N/A	N/A	-2.36	-2.138	N/A
tripterine	1.615	1.432	-0.096	-2.418	-2.201	-1.895	N/A	-2.2	-2.599	-2.132	N/A	N/A	N/A	N/A	-2.781	N/A	N/A
metribolone	-1.28	-2.059	-3.967	-3.423	N/A	N/A	N/A	N/A	N/A	N/A	-2.896	N/A	N/A	N/A	0.887	4.846	N/A
MAVS	N/A	2.795	N/A	N/A	2.13	2.548	N/A	3.973	4.169	3.721	N/A	N/A	N/A	N/A	N/A	N/A	N/A
OLR1	N/A	N/A	N/A	N/A	2.16	3.558	2.207	2.594	3.271	3.558	N/A	N/A	N/A	N/A	1.969	N/A	N/A
IL11	2.137	N/A	1.976	N/A	2.791	2.689	N/A	1.297	1.604	2.807	N/A	1.428	1.299	0.141	1.146	N/A	N/A
FN1	1.19	1.214	N/A	N/A	2.382	3.29	N/A	3.484	2.243	3.649	N/A	N/A	N/A	0.687	1.159	N/A	N/A
HTT	1.511	1.508	1.454	0.652	3.424	1.372	-0.343	1.941	N/A	1.161	N/A	-0.772	1.259	-1.409	1.586	-0.272	0.581
STAT4	0.744	0.194	1.906	N/A	2.785	4.091	N/A	3.431	3.022	3.067	N/A	N/A	N/A	N/A	0	N/A	N/A
CpG ODN 2006	0.939	N/A	N/A	N/A	2.107	3.808	N/A	3.943	2.907	3.539	1.98	N/A	N/A	N/A	-0.015	N/A	N/A
lipoteichoic acid	N/A	N/A	N/A	2.012	2.215	3.403	1.03	3.273	1.999	3.137	N/A	2.154	N/A	N/A	N/A	N/A	N/A
FGF21	-1.082	-2.571	-0.761	-2.163	-2.56	-2.595	N/A	N/A	-1.118	N/A	N/A	N/A	-2.098	N/A	2.128	2.122	N/A
PSEN1	0.341	-2.076	-2.077	1.572	-1.595	0.072	-2.19	-2.079	-2.034	-1.031	N/A	N/A	0.552	0.125	-1.617	-1.824	N/A
SB-431542	-1.436	-1.962	-2.115	N/A	-3.283	-3.214	N/A	N/A	N/A	-2.557	N/A	N/A	N/A	0.332	-1.89	N/A	-2.393
PRKD1	N/A	N/A	1.154	-0.121	1.119	3.254	-0.954	1.695	N/A	3.412	1.477	0.618	2.942	-0.695	1.693	N/A	N/A
TGFBR2	-0.335	N/A	1.018	1.211	-0.895	-0.608	-1.777	-1.676	-2.928	-1.951	N/A	-2.44	N/A	-2.149	0	-2.14	N/A
IL15	1.547	-0.012	2.304	N/A	1.071	2.333	0.933	2.776	0.097	2.583	N/A	N/A	N/A	0.842	2.652	1.96	N/A
HGF	3.355	2.3	1.367	N/A	1.934	1.603	N/A	2.668	1.353	2.01	N/A	N/A	1.751	-0.544	-0.205	N/A	N/A
CSF1R	N/A	N/A	1.969	N/A	2.138	2.729	2	2.138	2.538	2.384	N/A	N/A	-0.728	-0.447	0	2	N/A
ARL6IP1	2.345	N/A	N/A	N/A	N/A	-2.345	N/A	-2.121	-2.646	-1.929	N/A	-1.342	-2.433	-2.236	-1.633	N/A	N/A
CD28	-0.05	N/A	N/A	0.133	2.493	1.85	1.357	2.139	2.266	3.066	N/A	2.902	N/A	N/A	-0.337	2.437	N/A
GFI1	N/A	-1.914	-3.162	N/A	N/A	-2.887	N/A	-3.199	-3.113	-2.562	N/A	N/A	N/A	-2.183	N/A	N/A	N/A
ZFTA-RELA	N/A	N/A	1.897	N/A	2.121	3.207	N/A	3.606	2.828	3.464	N/A	N/A	N/A	N/A	1.89	N/A	N/A
tazemetostat	1.345	-1.678	N/A	1.882	2.121	N/A	N/A	N/A	3.464	N/A	N/A	N/A	-3.504	-2.554	2.464	N/A	N/A
ZHX2	2.283	2.36	2.889	2.011	N/A	3.553	N/A	N/A	N/A	N/A	N/A	N/A	N/A	N/A	-2.2	-3.7	N/A
KLF4	2.291	-0.195	N/A	1.93	1.811	1.331	N/A	N/A	0.131	1.815	-0.096	1.049	-2.859	1.463	N/A	2.399	-1.621
Collagen type I (complex)	0.357	2	1.982	0.359	1.854	3.251	1.217	2.588	1.8	2.183	N/A	N/A	-0.104	N/A	1.289	N/A	N/A
EIF6	1.671	1.604	1.5	2.714	3.317	3	N/A	N/A	2.449	N/A	N/A	N/A	-1.265	N/A	N/A	-1.414	N/A
pristane	N/A	N/A	2.219	N/A	2.219	2.274	N/A	2.935	2.608	2.471	N/A	1.982	N/A	2.213	N/A	N/A	N/A
CCL5	-0.637	N/A	1.222	0.511	2.36	3.67	N/A	3.374	2.37	3.096	N/A	N/A	N/A	N/A	1.666	N/A	0
trovafloxacin	N/A	N/A	1.414	N/A	2.449	2.53	N/A	2.449	2.828	2.345	2	N/A	0.707	N/A	2.138	N/A	N/A
GRIN3A	-2.236	N/A	N/A	-2.449	N/A	N/A	N/A	N/A	N/A	0.302	1.342	3.207	3.162	3.051	N/A	3.108	N/A
lisinopril	1	N/A	N/A	1.857	-0.294	-0.447	2.828	1.667	1.406	-0.522	N/A	1.567	N/A	3.606	-1.982	-1.633	N/A
AS1842856	N/A	N/A	-1.633	N/A	-2.213	-2.942	N/A	-2.393	-2.621	-2.804	N/A	N/A	N/A	-1.98	-2.219	N/A	N/A
BAX	N/A	1.478	2	N/A	N/A	2.36	1.982	2.758	1.97	2.008	N/A	N/A	2.213	1.982	N/A	N/A	N/A
ADAM17	0.311	1.571	1.886	1.492	2.353	2.705	N/A	N/A	2.157	3.068	N/A	N/A	N/A	1.913	1.291	N/A	N/A
PKC	N/A	-0.218	-2.138	0.444	2.299	1.856	-0.563	-0.044	0.468	2.872	N/A	0.171	-2.23	-2.181	0.655	1.005	-1.514
ZC3H12A	-1.443	N/A	-1.421	N/A	-1.494	-2.758	-2.425	-1.664	-1.226	-2.611	N/A	-0.667	N/A	-2.171	0.753	N/A	N/A
mir-135 (includes others)	-1.987	N/A	-1.633	-2	N/A	-2.177	0.749	-2.414	-2.2	-2.414	N/A	N/A	N/A	-1.046	-2	N/A	N/A
ALDH1A2	-2.433	-2	-2.813	N/A	-1.842	-1.89	N/A	-1	-2	-1.342	N/A	0	-0.447	0.816	-2	N/A	N/A
FGFR1	3.219	0.413	N/A	N/A	1.408	3.048	N/A	1.937	2.97	2.791	N/A	N/A	-0.161	N/A	1.543	N/A	1.091
adavosertib	N/A	2.232	N/A	N/A	N/A	4.198	N/A	4.224	4.095	3.831	N/A	N/A	N/A	N/A	N/A	N/A	N/A
DRD2	-0.507	N/A	2.331	0.493	2.538	1.508	N/A	1.715	3.162	2.887	N/A	N/A	N/A	1.108	2.288	N/A	N/A
CREB1	N/A	N/A	N/A	-0.01	1.803	1.685	3.053	1.207	2.21	3.273	N/A	0.948	0.714	-0.804	2.707	0.1	N/A
TAC1	N/A	N/A	N/A	1.782	2.155	3.326	1.091	2.362	2.372	3.59	N/A	1.154	N/A	-0.67	N/A	N/A	N/A
SMAD4	-0.331	N/A	N/A	-2.149	0.696	2.52	N/A	-0.947	1.045	1.112	0.359	-1.025	-2.303	-1.413	2.422	N/A	-2.179
FFAR3	N/A	N/A	N/A	N/A	1.648	2.034	2.236	3.13	2.728	2.164	N/A	N/A	N/A	2.433	2.121	N/A	N/A
HBA2	-4.243	-2.449	-3.317	-1.89	N/A	-2.646	N/A	N/A	N/A	N/A	N/A	N/A	N/A	N/A	N/A	3.873	N/A
calcimycin	N/A	N/A	1.941	N/A	2.447	2.822	1.61	1.044	2.581	3.42	N/A	N/A	N/A	-0.179	2.298	N/A	N/A
TBX3	1.091	1.664	N/A	-0.014	2.857	N/A	N/A	3.13	N/A	N/A	N/A	-3.5	3.543	-2.496	N/A	N/A	N/A
sphingosine-1-phosphate	N/A	1.482	2.397	0.739	2.482	2.091	-2.162	-0.106	1.156	2.355	N/A	N/A	N/A	N/A	1.564	1.759	N/A
ELK1	N/A	2.172	1.934	N/A	1.961	2.598	2.449	N/A	1.72	2.646	N/A	N/A	N/A	-0.635	2.144	N/A	N/A
DNMT3B	0.472	N/A	1.155	-2.449	N/A	N/A	-3.357	N/A	N/A	0	3.207	-1.348	1.732	-2.09	-0.102	2.333	N/A
allopurinol	1.072	-0.161	2.716	N/A	1.604	2.324	0.816	3.587	1.155	1.648	N/A	N/A	-0.853	N/A	2.309	N/A	N/A
GW9662	-2.11	N/A	N/A	2.611	0.83	1.309	-1.98	-0.941	-1.145	0.999	N/A	N/A	1.715	N/A	-2.254	-2.345	N/A
DYRK1B	3.662	1.086	2.175	3.053	N/A	2.789	N/A	N/A	N/A	N/A	N/A	N/A	N/A	N/A	-1.83	-3.642	N/A
ATF4	3.244	1.131	0.502	N/A	N/A	2.892	N/A	N/A	N/A	3.228	N/A	N/A	-3.187	N/A	1.282	2.75	N/A
SMAD7	-0.608	N/A	-0.07	N/A	-2.577	-2.793	0.324	1.208	-2.431	-2.411	N/A	N/A	-0.407	2.569	-1.792	-0.453	0.557
nitric oxide	2.821	1.091	0.416	0.672	1.575	2.009	1.923	2.29	1.09	1.696	N/A	N/A	-1.95	N/A	0.651	N/A	N/A
HNF4A	-1.967	0.519	-0.136	-2.001	N/A	N/A	2.688	N/A	2.252	N/A	N/A	N/A	-4.635	N/A	1.085	2.895	N/A
hydroxypropyl-beta-cyclodextrin	0.462	N/A	-0.728	0	-1.287	-2.055	-0.353	-1.359	-2.142	-2.507	N/A	-3.742	N/A	-2.143	-0.607	-0.222	0.563
NFATC1	N/A	2.63	1.744	N/A	2.039	2.104	0.625	1.907	1	2.536	N/A	1.706	N/A	1.406	-0.447	N/A	N/A
S100A4	-0.104	-0.314	1.793	1.946	2.184	1.813	N/A	2.211	2.209	1.813	N/A	0.168	N/A	0.963	2.596	N/A	N/A
caffeic acid phenethyl ester	-2.109	-1.403	-2.971	N/A	-2.74	-2.479	N/A	-2.092	-1.253	-2.672	N/A	N/A	N/A	N/A	-0.383	N/A	N/A
HAX1	3.748	3.162	3.317	N/A	N/A	2.449	N/A	N/A	N/A	N/A	N/A	N/A	N/A	N/A	-2.236	-3.162	N/A
diethylnitrosamine	2.034	1.237	0.603	N/A	1.937	1.718	N/A	2.985	0.391	1.807	N/A	N/A	2.713	0.355	0.308	-1.98	N/A
ADRB	-1.592	N/A	0.809	-0.756	N/A	-0.924	-2.121	-2.309	-2.63	-1.466	-2.53	N/A	N/A	N/A	-0.273	-2.357	-0.283
halofuginone	-1.091	-1.067	N/A	N/A	-2.505	-2.235	-1.808	-1.749	-2.274	-2.858	N/A	N/A	N/A	N/A	-2.437	N/A	N/A
AR	1.92	2.474	0.736	-0.756	1.985	2.058	0.274	0.125	1.322	0.71	0.843	-0.802	0.541	1.353	-2.109	N/A	N/A
NCOA2	-0.517	N/A	-0.35	-2.359	0.187	-2.279	0.216	1.855	0.444	-1.753	N/A	0.336	-2.612	-1.499	1.418	1.841	-0.333
CAMP	N/A	2.401	N/A	2.414	2.282	0.286	N/A	1.651	0.715	1.068	N/A	1.763	N/A	1.756	-2.111	1.51	N/A
IKZF1	N/A	-1.39	-1.583	N/A	-3.051	-1.876	-0.612	-3.172	-1.929	-1.068	N/A	0.154	1.321	N/A	-1.79	N/A	N/A
phenacetin	1.265	N/A	2.433	N/A	1.709	2.646	N/A	3.148	1.982	2.433	N/A	N/A	-1.134	N/A	1.195	N/A	N/A
molybdenum disulfide	-3.087	-1.279	-0.832	N/A	-2.668	-0.408	0.378	2	0	0.655	2.236	2.138	N/A	2	-0.243	N/A	N/A
N-[N-(3,5-difluorophenacetyl-L-Ala)]-S-phenylglycine t-butyl ester	N/A	N/A	-2.735	N/A	-1.46	-2.251	N/A	-1.63	N/A	-2.429	N/A	0.872	-2.064	-0.295	-2.675	N/A	-1.504
ROCK1	2.111	2.619	2.205	N/A	3.148	2.63	N/A	N/A	N/A	2.433	N/A	0.849	N/A	N/A	1.913	N/A	N/A
GPBAR1	N/A	0.113	-1.673	-2.177	-2.177	-3.078	N/A	-2	-2.177	-3.065	N/A	N/A	-1.432	N/A	N/A	N/A	N/A
crocidolite asbestos	N/A	1.981	1.997	N/A	1.977	2.426	N/A	1.994	1.513	2.426	N/A	N/A	N/A	0.937	2.638	N/A	N/A
26S proteasome	0.659	N/A	0.081	N/A	-1.793	-2.616	-2.401	-0.531	-2.318	-2.12	-1.195	N/A	1.037	N/A	N/A	-2.096	1.039
quercetin	0.098	-1.035	-2.274	N/A	-2.145	-2.002	0.934	-0.086	-1.187	-1.79	N/A	N/A	-2.732	-2.314	1.109	N/A	-0.148
TREM2	-0.194	N/A	N/A	-1.887	0.728	1.35	2.621	2.867	2.537	0.785	N/A	-0.235	N/A	1.929	1.414	1.254	N/A
CX3CL1	N/A	N/A	1.415	-0.64	1.485	0.858	0.855	1.935	1.605	0.775	N/A	0.563	1.508	1.238	1.239	1.415	2.236
S100A8	N/A	2.137	1.437	0.649	0.992	1.667	-0.653	2.532	2.559	1.509	-0.522	1.138	-0.258	0.577	0	-1.127	N/A
PAX3-FOXO1	-0.717	-2.052	-3.011	-1.922	N/A	N/A	-2.271	0.607	N/A	N/A	2.359	-0.12	0.258	-1.869	N/A	2.548	N/A
ADAM12	-1.961	-1.03	-2.474	N/A	-2.327	-2.758	N/A	-2.953	-1.309	-1.96	N/A	N/A	N/A	-0.142	0.263	N/A	-0.555
GLIS3	2.967	1.633	2	N/A	2.708	2.064	N/A	-0.176	N/A	2.343	N/A	N/A	-1.718	-2.121	N/A	N/A	N/A
MAP3K8	1.344	N/A	N/A	1.947	2.416	2.788	N/A	1.437	2.358	3.088	N/A	-0.312	N/A	-0.986	1.026	N/A	N/A
NFIC	1.5	N/A	N/A	N/A	2.84	1.698	N/A	3.162	2.53	1.254	N/A	N/A	0.302	N/A	2.18	2.236	N/A
NPR1	-1.96	0.14	N/A	-2.204	-2.397	-2.602	N/A	-2.2	-2.183	-1.404	N/A	-0.381	-0.498	-0.019	N/A	1.709	N/A
CD38	1.504	1.075	0.343	-0.397	1.367	1.135	N/A	2.008	2.681	2.265	N/A	1.562	2.17	N/A	0.477	0.709	N/A
RRAS2	N/A	N/A	2.449	N/A	3.317	2.714	N/A	3.153	2.53	1.069	N/A	-0.302	N/A	-2.138	N/A	N/A	N/A
Sb202190	N/A	-0.443	-1.857	N/A	-2.167	-3.183	0	-1.818	-2.449	-3.288	N/A	-1.279	N/A	0.028	-1.149	N/A	N/A
MYOCD	0.88	N/A	N/A	3.494	-1.628	-1.2	3.23	N/A	N/A	N/A	-3.227	-0.3	-0.731	0.709	-2.261	N/A	N/A
NTRK1	0.543	2.295	2.989	N/A	-0.378	-0.943	2.121	N/A	N/A	0.471	N/A	1.414	-0.768	1.3	-0.036	1.867	-2.53
ESR1	2.477	-0.715	0.048	N/A	N/A	-0.148	N/A	1.745	N/A	-1.414	-1.886	-1.518	0.137	N/A	-1.849	-3.234	2.484
FLT3LG	N/A	N/A	1.969	N/A	2.425	1.622	N/A	2.764	2.415	1.578	N/A	1.824	0.853	N/A	N/A	2.194	N/A
TFEB	1.531	1.996	1.588	N/A	-0.781	2.589	0.522	3.517	0.486	2.919	N/A	N/A	N/A	N/A	N/A	1.714	N/A
CAB39L	-2.84	-2.273	-2.236	-2.828	N/A	-3.464	N/A	N/A	N/A	N/A	N/A	N/A	N/A	N/A	N/A	4	N/A
elovanoid N34	N/A	-2	N/A	-1.342	-1.633	-2.236	N/A	-2	-2.121	-1.89	N/A	-1	N/A	-2	-1.414	N/A	N/A
elovanoid N32	N/A	-2	N/A	-1.342	-1.633	-2.236	N/A	-2	-2.121	-1.89	N/A	-1	N/A	-2	-1.414	N/A	N/A
PERM1	-2.55	-2.63	-2.598	-2	N/A	-2.236	N/A	N/A	N/A	N/A	N/A	N/A	N/A	N/A	1.912	3.69	N/A
CFI-402257	N/A	N/A	N/A	1.98	2.975	3.13	N/A	2.619	2.751	2.178	N/A	-0.277	N/A	N/A	1.698	N/A	N/A
CEBPB	0.078	0.122	-0.214	0.463	2.615	2.603	N/A	3.406	2.329	2.963	N/A	N/A	0.436	N/A	1.19	0.896	0.272
zymosan	N/A	N/A	2.564	N/A	2.273	3.147	N/A	2.189	2.91	3.657	N/A	N/A	0.255	N/A	0.591	N/A	N/A
miR-125b-5p (and other miRNAs w/seed CCCUGAG)	-0.824	N/A	-1.994	N/A	N/A	-2.66	-1.394	-2.779	-2.96	-2.362	-0.16	N/A	N/A	N/A	N/A	N/A	2.425
DDIT3	-1.924	-0.368	N/A	N/A	0.711	1.229	N/A	2.18	2.63	2.359	1.886	1.852	N/A	N/A	-0.229	2.178	N/A
(S,R)-3-(4-hydroxyphenyl)-4,5-dihydro-5-isoxazole acetic acid, methyl ester	N/A	N/A	N/A	N/A	-2.236	-3	N/A	-2.449	-2.449	-3.162	N/A	-2.236	N/A	-2	N/A	N/A	N/A
cephaloridine	0.084	N/A	N/A	0.788	N/A	N/A	2.121	2.804	2.138	2.813	0.277	N/A	N/A	2.433	0.198	2.236	1.633
24-hydroxycholesterol	N/A	N/A	-2.309	-2.13	-2.087	-1.611	-0.235	-1.051	-1.969	-2.314	N/A	-1.007	N/A	-2	-0.8	N/A	N/A
AHR	-0.322	0.189	-0.69	-0.644	-1.258	1.676	0.352	3.055	3.309	1.023	N/A	0.907	0.943	1.237	-0.272	N/A	1.628
BAPTA-AM	N/A	-2	N/A	-1.342	-2.355	-2.6	0.152	N/A	-2.339	-2.737	N/A	-1.043	N/A	0.333	-2.596	N/A	N/A
STAR	-0.832	N/A	-2.646	1.134	0	-1.633	-1.414	-1.89	-1.89	-2	-0.577	N/A	N/A	N/A	-1.414	0.333	-1.732
ginsenoside Rb1	N/A	N/A	N/A	-1.4	-2.401	-1.976	N/A	-1.091	-2.599	-2.402	N/A	-1.177	-2.216	-0.218	-1.969	N/A	N/A
insulin	1.901	1.96	-0.931	-1.905	2.199	-1.255	1.313	-0.808	N/A	0.764	N/A	N/A	1.387	N/A	-0.509	1.727	-0.782
Il22/Il22b	N/A	-1.981	0.197	2.317	2.42	1.733	N/A	1.025	1.525	1.587	N/A	2.727	N/A	1.918	N/A	N/A	N/A
TREM1	N/A	N/A	1.763	1.298	1.687	2.754	N/A	1.527	N/A	3.564	1.414	N/A	N/A	N/A	2.514	0.892	N/A
PPARGC1B	-1.737	-2.407	-2.314	-2.953	N/A	-0.816	N/A	N/A	N/A	N/A	N/A	N/A	-0.563	N/A	2.793	3.8	N/A
IFN gamma	N/A	N/A	0.843	N/A	1.408	3.409	N/A	3.235	2.594	3.527	N/A	0.943	1.41	N/A	N/A	N/A	N/A
BTK	N/A	N/A	N/A	N/A	0.87	3.08	1.964	2.353	2.495	2.997	N/A	N/A	N/A	2.405	N/A	1.195	N/A
JAK2	0.478	0.842	1.079	N/A	1.969	1.85	N/A	2.762	1.777	2.431	N/A	1.969	N/A	0.223	1.97	N/A	N/A
DIO3	2.534	N/A	N/A	N/A	-1.604	-2.376	N/A	-2.324	-3.004	-1.838	N/A	-0.673	0.854	N/A	N/A	-2.132	N/A
NRIP1	1.247	2.414	2.236	2.155	N/A	2.556	N/A	N/A	N/A	N/A	N/A	N/A	N/A	N/A	-3.498	-3.208	N/A
CLPB	3.742	2.646	3.162	N/A	N/A	2.449	N/A	N/A	N/A	N/A	N/A	N/A	N/A	N/A	-2.449	-2.828	N/A
forskolin	0.373	-0.201	-0.888	N/A	1.261	2.972	1.266	1.898	N/A	1.28	N/A	N/A	-2.987	-1.549	0.201	1.345	-1.025
butyric acid	-1.512	N/A	-1.47	-1.306	-1.133	-1.737	1.36	-1.338	0.95	-1.858	N/A	N/A	-2.802	N/A	0.564	N/A	-1.213
GFER	-2.646	-2	-1.408	-2.236	N/A	-2.714	N/A	N/A	N/A	N/A	N/A	N/A	N/A	N/A	2.985	3.247	N/A
GDF2	N/A	1.511	2.158	1.178	2.398	1.706	N/A	1.167	N/A	N/A	-0.707	-2.341	N/A	-1.252	2.272	N/A	0.533
ELAVL1	1.616	2.137	1.414	N/A	-1.242	0.073	-0.591	0.869	0.032	-0.082	N/A	1.72	4.111	1.769	-1.543	N/A	N/A
PARP1	0.689	N/A	N/A	N/A	2.577	2.772	-0.861	1.975	2.532	3.681	N/A	N/A	N/A	N/A	2.093	N/A	N/A
NFYC	-2.72	N/A	N/A	-2.714	N/A	N/A	-3.162	N/A	N/A	N/A	2.236	-2	1.172	-3.162	N/A	N/A	N/A
CREBBP	-0.022	N/A	1.121	0.404	1.803	2.341	1.029	0.649	1.974	1.999	N/A	-0.271	-2.555	-0.651	1.57	-0.758	N/A
2'3'-cyclic guanosine monophosphate-adenosine monophosphate	N/A	N/A	2.156	1.953	2.177	2.752	N/A	2.932	2.393	2.754	N/A	N/A	N/A	N/A	N/A	N/A	N/A
carrageenan	N/A	N/A	2.213	N/A	2.57	3.059	N/A	2.219	2.418	3.509	N/A	N/A	N/A	N/A	1.101	N/A	N/A
IFNA2	-1.775	N/A	0.19	N/A	1.4	2.628	N/A	4.603	3.681	2.809	N/A	N/A	N/A	N/A	N/A	N/A	N/A
cocaine	0.882	N/A	1.035	0.572	2.436	2.151	N/A	N/A	N/A	2.039	N/A	N/A	N/A	-2.105	2.614	1.304	-1.936
INPP5D	-0.15	N/A	N/A	N/A	-2.236	-1.578	N/A	-2.137	-2.646	-1.986	N/A	-1.97	N/A	-2.361	N/A	-2	N/A
HRAS	1.302	0.526	0.088	N/A	-0.906	1.967	1.48	1.847	2.476	1.521	N/A	0.548	2.274	1.236	0.833	N/A	0.049
SCARB1	N/A	N/A	-1.727	1.069	-0.777	-0.829	-1.414	-2.066	-2.535	-0.439	N/A	1.938	0.97	N/A	-1.266	-2	N/A
MAPKAPK2	N/A	N/A	2.559	1.664	1.624	2.615	N/A	2.208	2.029	2.798	N/A	N/A	N/A	N/A	1.528	N/A	N/A
emodin	N/A	-0.053	-1.886	-1.941	-2.166	-2.864	N/A	-1.395	-1.785	-2.527	N/A	-0.53	-1.71	N/A	-0.16	N/A	N/A
VDR	-0.784	3.669	0.582	N/A	N/A	1.632	N/A	2.266	0.23	2.466	N/A	N/A	1.999	N/A	-1.419	-1.967	N/A
YTHDF1	N/A	N/A	-1.462	N/A	-1.825	-1.781	N/A	-1.859	-0.94	-1.921	-0.37	N/A	-1.98	-2.2	0.681	1.993	N/A
N-acetylmuramyl-L-alanyl-D-isoglutamine	N/A	N/A	0.739	1.495	1.702	3.199	0	1.744	2.151	3.978	N/A	1.989	N/A	N/A	N/A	N/A	N/A
IL1R1	N/A	N/A	1.254	1.664	1.976	2.674	0	1.151	2.55	2.371	N/A	N/A	0.277	-0.665	2.4	N/A	N/A
UCP1	0.332	N/A	-1.435	N/A	-2.111	-1.932	-0.77	-2.39	-0.882	-1.014	N/A	N/A	-1.325	N/A	2.014	1.851	-0.87
alendronic acid	N/A	N/A	2.236	N/A	2.169	2.55	N/A	1.89	2.764	2.396	N/A	1.564	0.447	0.896	N/A	N/A	N/A
KDM3A	2.177	1.206	1.951	N/A	N/A	2.449	1	1.342	N/A	1.109	N/A	-1.799	N/A	-2.262	-0.218	1.342	N/A
GATA3	-1.278	N/A	N/A	N/A	-1.949	-1.934	-1.969	-2.359	-1.308	-2.472	N/A	-1.274	2.049	-0.256	N/A	N/A	N/A
carboplatin	0	-0.378	1.943	N/A	1.36	2.173	1.342	1.212	0.333	1.897	N/A	2	N/A	2.236	1.929	N/A	N/A
PF543	N/A	-0.378	N/A	N/A	-3.207	-3.873	N/A	-2.121	-1.89	-2.714	N/A	N/A	-0.707	0	N/A	-1.89	N/A
EGLN	-0.314	1.824	-0.171	1.215	N/A	-1.831	-2.138	N/A	-3.26	N/A	N/A	N/A	2.44	N/A	-1.51	-2.037	N/A
Orai1	N/A	2.63	3.053	N/A	2.216	3.248	N/A	2.964	N/A	2.622	N/A	N/A	N/A	N/A	N/A	N/A	N/A
KRAS	0.226	-0.446	0.631	N/A	-0.108	1.507	1.206	1.865	1.455	1.904	N/A	1.999	0.637	2.477	0.561	N/A	-1.699
BCL6	1.192	-1.26	-1.929	N/A	0.419	-2.838	N/A	-1.754	-1.394	-3.087	N/A	0.135	N/A	N/A	0.232	2.474	N/A
FOXC1	-2.53	N/A	N/A	2.2	N/A	1.539	0	3.628	3.499	0.502	N/A	0	N/A	0.471	2.333	N/A	N/A
SERPINE2	N/A	N/A	-1.455	-1.471	-1.72	-3.132	N/A	-2.433	-2.789	-3.7	N/A	N/A	N/A	N/A	N/A	N/A	N/A
NUP98-DDX10	N/A	N/A	N/A	N/A	-1.463	-2.345	-1.98	-2.63	-1.912	-1.912	N/A	N/A	N/A	N/A	-2.213	-2.219	N/A
L-triiodothyronine	-0.022	-1.411	-2.625	-2.344	N/A	-2.156	1.59	1.022	N/A	-0.748	N/A	-0.364	-1.036	N/A	0.574	2.764	N/A
ZIC2	N/A	1.78	1.98	2.538	N/A	2.646	N/A	2.213	N/A	N/A	-0.447	-1.414	-1.492	-2.138	N/A	N/A	N/A
estrogen	N/A	2.516	0.965	0.62	1.853	1.023	0.987	2.014	1.965	1.322	N/A	0.413	-1.693	-1.003	-0.27	N/A	N/A
cyclic AMP	N/A	N/A	1.103	-0.274	2.941	1.709	1.479	0.527	N/A	1.861	N/A	N/A	-1.949	-1.852	0.507	N/A	-2.416
ACOX1	0.529	0.905	0.399	1.36	N/A	-1.648	-0.788	-2.688	-1.212	N/A	N/A	N/A	-2.453	N/A	-2.61	-1.369	0.651
RBX1	N/A	-2.343	0.905	N/A	2	2.538	N/A	2.891	2.449	2.538	N/A	0.943	N/A	N/A	N/A	N/A	N/A
RORC	-0.41	2.55	1.633	2.2	N/A	1.751	-2.2	N/A	N/A	2.408	N/A	1.274	N/A	N/A	-0.059	-2.121	N/A
TGF beta	0.601	N/A	N/A	-1.125	2.117	2.187	-1.255	1.383	-0.344	1.058	N/A	-1.274	1.299	-1.02	2.212	N/A	0.708
paricalcitol	N/A	N/A	-2.782	N/A	-2.764	-2.027	N/A	N/A	-2.395	-2.214	N/A	-1.607	-2.191	N/A	-0.58	N/A	N/A
F2RL1	N/A	N/A	N/A	1.253	1.768	3.261	N/A	1.236	2.215	2.956	N/A	0.857	N/A	-0.847	1.964	-0.169	N/A
FOXA2	0.516	N/A	-3	-1.237	-2.091	-1.211	N/A	0.053	N/A	-0.504	N/A	1.339	-1.693	1.392	1.249	N/A	-2.236
Pam3-Cys	N/A	N/A	1.044	N/A	2.032	2.814	N/A	1.899	2.153	2.957	N/A	2.149	N/A	1.467	N/A	N/A	N/A
activin (family)	2.053	1.886	N/A	1.828	2.009	1.035	1.086	N/A	N/A	N/A	-2.137	-0.041	-1.596	-0.778	0.724	N/A	-1.342
ASPSCR1-TFE3	2.198	N/A	2.137	N/A	N/A	1.706	2.433	2.897	2.138	N/A	N/A	N/A	N/A	N/A	N/A	2.985	N/A
CARD9	N/A	N/A	1	1.15	1.868	2.69	N/A	2.714	2.994	2.697	N/A	1.372	N/A	N/A	N/A	N/A	N/A
NR0B2	N/A	-0.853	-0.161	-0.013	-0.202	-2.518	-1.238	-3.026	-1.865	-1.347	N/A	-2.39	1.652	N/A	1.217	N/A	N/A
AKTIP	-1.664	N/A	N/A	1.309	-3.138	-2.804	1.98	N/A	N/A	-1.633	N/A	0.128	0.106	1.698	-2	N/A	N/A
methamphetamine	1.208	2.503	2.97	0.174	N/A	2.782	N/A	-0.162	2.63	2.969	N/A	N/A	N/A	N/A	-1.049	N/A	N/A
SNAI2	-0.335	N/A	2.2	-0.444	2.193	2.458	-0.784	1.751	N/A	2.061	N/A	-1.132	N/A	-1.311	1.772	N/A	N/A
miR-155-5p (miRNAs w/seed UAAUGCU)	-2.013	-0.924	-1.338	N/A	N/A	-2.913	N/A	-2.642	-1.791	-2.833	N/A	N/A	N/A	N/A	1.97	N/A	N/A
PKD1	-2.377	-0.55	N/A	N/A	-2.386	N/A	2	-2.728	N/A	N/A	N/A	0.169	-2.737	1.265	N/A	2.21	N/A
IL12A	N/A	N/A	1.997	N/A	1.987	2.805	N/A	2.423	2.423	2.803	N/A	N/A	N/A	N/A	1.981	N/A	N/A
HNRNPU	N/A	N/A	-0.777	N/A	-1.39	0.143	-2.121	-2.261	-1.39	0.562	N/A	2.395	-0.552	N/A	-1.901	-2.646	-0.277
TEAD4	0.824	0.447	2.53	1.987	2.759	1.89	-0.098	N/A	N/A	N/A	N/A	-1.71	N/A	-0.881	-1.676	-1.609	N/A
ITGB1	0.551	-2.68	N/A	N/A	0.16	1.34	N/A	3.315	3.017	2.344	N/A	0.159	N/A	-0.403	-0.487	N/A	-1.951
LEPR	1.471	N/A	0.308	-0.923	0.41	0.923	0.215	-0.724	0.209	0.656	N/A	2.396	-0.677	2.18	1.982	1.668	1.664
irbesartan	-0.365	N/A	-1.953	N/A	-2.03	-2.593	N/A	-1.568	-1.818	-2.614	N/A	-1.067	-0.651	N/A	-1.746	N/A	N/A
POU4F2	1.291	N/A	N/A	1.007	0.707	1.134	2.111	N/A	2.111	1.508	-1.342	1.387	-1.49	2.183	N/A	N/A	0.128
MKNK1	2.646	1.897	0.905	1.89	N/A	N/A	N/A	N/A	N/A	N/A	N/A	-1.912	-3.357	-3.051	-0.737	N/A	N/A
NS-398	N/A	N/A	-0.64	-2.2	-2.315	-1.364	N/A	-1.289	-2.942	-1.918	N/A	N/A	N/A	-1.969	-1.755	N/A	N/A
CDK5	N/A	0.225	-0.647	0.647	-1.912	N/A	N/A	-1.265	-2.4	-1.941	N/A	N/A	-2.739	-0.478	-1.937	-2.183	N/A
PML-RARA	N/A	N/A	N/A	N/A	-2.2	-2.412	-2.2	-1.941	-2.412	-2.784	N/A	N/A	N/A	N/A	N/A	-2.414	N/A
mir-146 (includes others)	N/A	-2.176	-2.143	-2.977	-2.211	-1.176	N/A	N/A	-2.138	-1.592	N/A	N/A	N/A	-1.941	N/A	N/A	N/A
cytarabine	N/A	N/A	2.02	N/A	1.706	2.959	N/A	3.104	2.377	2.208	N/A	N/A	N/A	1.98	N/A	N/A	N/A
arsenic trioxide	-1.051	0.502	0.425	0.578	2.159	1.493	N/A	2.354	2.031	2.463	N/A	N/A	N/A	N/A	-0.32	1.174	-1.77
TP63	2.215	-0.041	-1.688	N/A	1.634	-0.029	N/A	1.107	2.248	2.018	N/A	0.835	1.606	1.85	1.031	N/A	N/A
HOXA10	-0.709	1.886	-0.538	N/A	-0.819	0.62	-1.426	-1.571	-2.143	-1.434	N/A	-0.687	1.709	N/A	-1.606	N/A	1.134
NAMPT	-3.509	N/A	-2.173	-2.049	N/A	-1.173	N/A	N/A	N/A	N/A	N/A	N/A	-1.643	N/A	1.964	2.506	-1.231
FcER1	N/A	N/A	2.412	N/A	2.614	2.874	N/A	1.68	1.408	3.03	N/A	N/A	N/A	2.219	N/A	N/A	N/A
VEGFB	-1.801	-2.609	N/A	-2.011	N/A	-1.805	1.095	N/A	N/A	N/A	1.004	N/A	-0.806	N/A	2.937	2.143	N/A
YY1	0.635	-0.876	N/A	N/A	2.581	2.193	1.383	1.187	0.609	1.95	N/A	-1.726	0.863	0.355	1.807	0.039	N/A
TSC1	-1.021	N/A	-2.331	N/A	N/A	-2.54	-0.896	-2.581	-1.554	-1.482	N/A	2.13	N/A	1.415	-0.247	N/A	N/A
SMAD1	N/A	N/A	2.429	0.651	1.767	2.971	N/A	N/A	2.621	2.425	N/A	N/A	1.609	N/A	1.699	N/A	N/A
2-deoxyglucose	-0.272	N/A	-1.38	N/A	-1.617	-0.798	-0.839	-2.359	-1.837	-1.809	N/A	N/A	-2.433	-1.068	-0.557	1.188	N/A
phorbol esters	-0.095	N/A	N/A	N/A	2.95	2.733	N/A	1.793	2.804	2.95	N/A	N/A	0.216	N/A	2.58	N/A	N/A
sodium chloride	N/A	N/A	1.202	N/A	2.403	1.964	0.916	2.759	2.919	1.467	N/A	N/A	N/A	0.552	1.935	N/A	N/A
nitroarginine	1.477	N/A	1.044	N/A	2	2.407	N/A	2.615	2.416	2.8	N/A	N/A	1.103	0.225	N/A	N/A	N/A
TNFRSF1B	N/A	N/A	1.411	2.36	1.605	1.789	0.883	0.967	2.041	1.058	N/A	N/A	0.699	1.855	1.411	N/A	N/A
THRA	0.241	N/A	N/A	2.344	N/A	2.638	2.512	1.393	1.329	0.876	-1.314	-0.176	-1.131	0.744	-0.726	0.647	N/A
tacrolimus	-1.591	N/A	-0.353	-1.123	-0.457	-1.295	-0.426	-0.456	1.342	-0.725	N/A	-0.38	-0.312	-2.229	0.847	2.523	-2
fingolimod	N/A	1.616	-1.757	N/A	-2.013	-3.316	N/A	N/A	-1.39	-3.773	N/A	N/A	N/A	0.251	-1.941	N/A	N/A
dexmedetomidine	-0.333	-1.504	-2.2	N/A	-3.13	-3.374	N/A	N/A	-0.928	-2.405	N/A	N/A	N/A	-2.169	N/A	N/A	N/A
torin1	1.241	1.323	2.719	2.885	N/A	1.923	N/A	N/A	N/A	N/A	N/A	N/A	N/A	N/A	-1.333	-4.6	N/A
EIF2AK2	-2.359	N/A	0.788	N/A	N/A	2.767	N/A	2.312	2.748	3.104	N/A	N/A	N/A	N/A	N/A	1.945	N/A
ShK-223	N/A	N/A	N/A	N/A	1.5	3.578	N/A	3.674	2.683	2.524	N/A	-2	N/A	N/A	N/A	N/A	N/A
mifepristone	0.158	0.934	-2.078	-0.387	-2.709	-1.373	N/A	-1.769	-1.096	-2.017	N/A	0.959	-0.496	0.514	-1.209	N/A	0.256
pentoxifylline	1.969	N/A	-1.026	N/A	-2.027	-2.438	N/A	-1.732	-1.777	-2.635	N/A	N/A	-1.097	N/A	-1.254	N/A	N/A
propofol	1.937	-0.053	N/A	-1.982	-1.982	-1.832	N/A	-0.692	-0.57	-2.254	N/A	-2.213	N/A	-2.425	N/A	N/A	N/A
IL22	N/A	N/A	2.365	1.94	1.545	0.847	0.314	0.869	2.061	1.422	N/A	2.319	N/A	2.247	N/A	N/A	N/A
ID2	N/A	N/A	1.429	N/A	1.479	2.322	1.982	1.673	1.688	2.123	N/A	-1.404	-1.828	N/A	N/A	N/A	N/A
IRGM	1.837	N/A	-1.982	N/A	N/A	-2.414	N/A	-3.939	-2.967	-2.779	N/A	N/A	N/A	N/A	N/A	N/A	N/A
B4GALNT1	N/A	N/A	-2.219	N/A	-2.2	-1.969	N/A	-2.433	-2.789	-2.399	N/A	N/A	N/A	N/A	-0.896	-1	N/A
PRMT1	-1.008	-0.789	-0.757	N/A	2.952	0.856	N/A	N/A	N/A	2.234	N/A	N/A	N/A	-2.069	2.941	2.293	N/A
thapsigargin	1.171	1.874	2.033	N/A	0.196	2.422	N/A	1.767	1.588	2.554	N/A	N/A	N/A	N/A	-0.307	1.966	N/A
MAPK	N/A	N/A	N/A	1.998	2.4	1.54	1.964	1.219	2.176	1.864	N/A	N/A	-0.811	-0.652	1.253	N/A	N/A
CIDEC	2.369	N/A	2.752	1.969	N/A	0.926	N/A	0.277	N/A	-0.372	N/A	N/A	2.129	N/A	-2.589	-2.48	N/A
PRDM16	N/A	-0.963	N/A	-1.154	0.57	0.711	N/A	-2.022	-2.183	-1.673	N/A	-2.449	-1.734	-1.026	N/A	0.372	1
NR1H4	0.347	N/A	-0.622	-2.945	-0.223	-1.431	-2.755	-1.141	-1.605	-1.991	-0.378	N/A	-0.804	N/A	0.31	-1.046	-0.256
CFB	-0.816	N/A	0.895	-0.277	2.433	1.404	-0.655	1.982	2.414	1.65	N/A	-0.928	0.245	-2	0.152	N/A	N/A
EPHX2	N/A	N/A	N/A	1.969	2.2	1.334	N/A	N/A	1.982	2.322	N/A	2.183	N/A	1.941	1.903	N/A	N/A
acetovanillone	N/A	N/A	N/A	N/A	-2.219	-2.789	-1.276	-1.941	-2.608	-2.377	N/A	N/A	N/A	1.982	-0.64	N/A	N/A
paraquat	-0.567	N/A	N/A	N/A	2.998	3.443	N/A	1.58	0.396	2.592	N/A	-1.108	-0.258	-0.209	-1.03	-1.624	N/A
VGLL3	N/A	N/A	2.2	N/A	2.395	1.914	N/A	2.797	1.067	1.982	N/A	N/A	1.969	N/A	1.474	N/A	N/A
MEX3A	1.732	2.449	2.828	N/A	2	1.633	N/A	N/A	N/A	N/A	N/A	N/A	2.828	N/A	-1.508	-0.816	N/A
mir-182	N/A	N/A	N/A	N/A	2.144	1.151	N/A	2.144	2.343	2.794	N/A	1.04	N/A	1.757	2.414	N/A	N/A
docosahexaenoic acid	-1.971	-0.447	-1.739	N/A	-1.831	-2.249	0.59	-0.19	-1.446	-2.072	N/A	0.783	-1.854	N/A	-0.608	N/A	N/A
NRAS	-1.444	N/A	-0.341	N/A	-2.81	-1.18	-1.455	-4.02	-1.657	-0.676	N/A	0	-0.478	-0.543	-1.167	N/A	N/A
ST8SIA1	N/A	N/A	-2.219	N/A	-2.2	-2.415	N/A	-2.433	-1.715	-2.784	N/A	N/A	N/A	N/A	-1.982	N/A	N/A
SERPINE1	-0.343	-0.376	2.538	1.796	1.599	1.219	N/A	1.667	1.555	2.222	N/A	N/A	N/A	-0.265	2.164	N/A	N/A
RXRG	-0.447	N/A	1.633	N/A	2.449	1	N/A	2	2.449	2	N/A	N/A	N/A	N/A	2.121	1.633	N/A
monocrotaline	2.429	0.184	N/A	1.344	N/A	2.748	N/A	2.219	1.979	2.921	N/A	0.403	-1.1	0.395	N/A	N/A	N/A
NLRP3	N/A	N/A	1.518	1.823	2.097	2.929	-1.342	1.073	0.986	2.23	N/A	0.196	N/A	-1.25	-0.241	N/A	N/A
NFKBIZ	N/A	N/A	N/A	N/A	1.931	2.358	N/A	1.559	2.173	2.568	N/A	2.538	N/A	2.556	N/A	N/A	N/A
GCN2iB	0.675	0.92	-0.47	0.817	N/A	-2.384	2.138	N/A	N/A	N/A	-1.569	1.066	N/A	1.667	0.353	3.624	N/A
desoxycorticosterone	N/A	N/A	N/A	N/A	2.401	2.928	N/A	2.178	2.178	2.766	N/A	N/A	1.939	0.505	0.784	N/A	N/A
MFGE8	N/A	1.342	2.63	N/A	1.51	1.463	N/A	2.219	2.425	2.425	N/A	N/A	N/A	N/A	1.664	N/A	N/A
elaidic acid	1.739	N/A	-2.688	-3.293	N/A	-1.066	N/A	0	N/A	N/A	N/A	N/A	-3.729	N/A	-0.5	2.646	N/A
ADRB2	N/A	-0.128	N/A	-1.876	N/A	1.837	N/A	1.982	N/A	1.381	N/A	2.219	N/A	2	1.21	1.958	1.067
CUL3	-0.607	-2.63	N/A	2.449	N/A	N/A	N/A	N/A	-2.449	N/A	-1.732	0.426	-2.03	1.32	N/A	-2	N/A
KLF3	-3.086	1.093	2.333	N/A	N/A	N/A	N/A	0.426	2.4	1.528	N/A	N/A	N/A	N/A	1.372	3.4	N/A
SAMMSON	2.72	2.236	2.646	2.646	3.162	N/A	N/A	N/A	N/A	N/A	N/A	N/A	N/A	N/A	N/A	-2.219	N/A
hydrocortisone	-2.329	-2.404	-1.29	-1.772	-0.486	-2.519	N/A	-1.365	N/A	-1.625	N/A	N/A	-0.826	N/A	-0.995	N/A	N/A
DMD	1.504	-0.816	-2	1.785	N/A	N/A	2.157	N/A	N/A	-2	-0.896	0.559	N/A	1.89	2	N/A	N/A
CISH	N/A	N/A	N/A	N/A	-1.192	-3.583	-2.121	-1.941	-1.229	-2.885	N/A	-0.378	N/A	-2.111	N/A	N/A	0.128
prexasertib	N/A	N/A	N/A	N/A	2.828	3.413	N/A	3	3	2.945	N/A	N/A	N/A	N/A	0.378	N/A	N/A
mir-181 (includes others)	-1.128	N/A	-2.433	N/A	N/A	-2.716	N/A	-2.784	-1.673	-2.946	N/A	N/A	N/A	N/A	-1.863	N/A	N/A
PRKCB	N/A	N/A	N/A	N/A	2.199	2.935	N/A	2.366	2.19	2.76	N/A	N/A	N/A	0.332	1.37	-1.387	N/A
SIRT6	-1.94	0.333	0.118	-2.906	-3.087	-1.645	N/A	0.038	-0.631	-1.638	N/A	0	-1.593	N/A	-1.022	0.57	N/A
lysophosphatidylinositol	N/A	N/A	1.89	1.134	2.828	1.633	N/A	1.633	3.162	2.828	N/A	N/A	N/A	N/A	0.378	N/A	N/A
SERPINA1	N/A	-1.982	N/A	-2.18	-1.342	-2.023	N/A	-2.219	-1.941	-2.375	N/A	-0.563	N/A	-0.849	N/A	N/A	N/A
HNF1A	-1.446	-1.929	-3.011	N/A	N/A	0.925	N/A	N/A	N/A	N/A	N/A	2.55	-5.556	N/A	N/A	N/A	N/A
ITGA11	1.342	0.655	N/A	N/A	1.912	2.985	N/A	1.982	2.219	2.63	N/A	N/A	N/A	N/A	1.664	N/A	N/A
uranyl nitrate	2.277	0.333	2.013	2.828	N/A	2.563	1.987	N/A	N/A	2	N/A	N/A	0.205	N/A	-0.087	N/A	-1.085
MALT1	N/A	N/A	N/A	N/A	2.219	2.18	N/A	1.982	1.982	2.912	N/A	2.173	N/A	1.929	N/A	N/A	N/A
tamoxifen	-1.638	0.348	1.333	N/A	0.43	0.845	1.854	-0.029	2.11	1.467	N/A	N/A	-1.261	N/A	0.977	3.08	N/A
ionomycin	N/A	2.407	2.512	N/A	N/A	2.492	N/A	1.983	N/A	2.52	N/A	2.035	N/A	0.314	N/A	N/A	-1.1
ERBB4	2.137	N/A	N/A	N/A	-2.364	-1.295	N/A	-2.2	-2.158	-2.143	N/A	0.73	N/A	0.343	N/A	-1.982	N/A
AKT inhibitor VIII	2.433	-0.896	N/A	N/A	N/A	1.408	N/A	N/A	2	2.236	N/A	2	N/A	2.2	1.276	0.896	N/A
phosphoenolpyruvate	N/A	N/A	-1.342	-1.103	-1.673	-2.886	N/A	-2.438	-2.4	-3.342	N/A	N/A	N/A	N/A	-0.156	N/A	N/A
ALB	-2.2	N/A	N/A	N/A	2.412	2.643	N/A	2.213	2.425	3.257	N/A	N/A	N/A	N/A	0.176	N/A	N/A
cyclosporin A	0.18	1.049	1.686	-1.237	-0.705	-0.838	2.191	0.243	-0.962	-1.405	N/A	-1.788	0.758	-0.92	0.838	0.507	N/A
cycloheximide	-0.232	N/A	-0.33	-0.91	-2.223	-1.282	-2.274	-1.347	-2.693	-0.104	N/A	N/A	-0.455	-0.339	-1.377	-0.408	-1.325
MTOR	-1.243	-1.598	1.061	N/A	N/A	1.638	N/A	N/A	2.237	2.355	N/A	N/A	0.797	N/A	1.713	2.641	N/A
tetrabromobisphenol A	1.414	2	N/A	N/A	3.051	2.496	N/A	N/A	N/A	2.646	N/A	N/A	N/A	N/A	1.667	2	N/A
Saa1/Saa2	N/A	N/A	N/A	1.067	1.698	2.178	N/A	2.621	2.621	2.057	N/A	1.432	N/A	1.387	-0.186	N/A	N/A
epigallocatechin-gallate	2.355	-0.809	-0.959	1.939	1.049	-2.045	N/A	-1.647	-0.835	-3.155	N/A	N/A	N/A	N/A	-0.436	N/A	N/A
CLEC4E	N/A	N/A	N/A	1.969	2.412	3.088	N/A	2	2.236	3.519	N/A	N/A	N/A	N/A	N/A	N/A	N/A
TGFB3	0.437	1.662	N/A	N/A	1.142	2.941	N/A	N/A	2.04	1.588	N/A	-1.752	N/A	-2.191	1.449	N/A	N/A
SP2509	1.357	-2.032	N/A	N/A	N/A	N/A	N/A	N/A	3.317	N/A	N/A	N/A	-3.912	-2.445	2.138	N/A	N/A
HSP90B1	3.162	1.982	1.982	N/A	N/A	2.147	N/A	2	N/A	1.926	N/A	N/A	N/A	N/A	-2	N/A	N/A
ATF2	0.063	N/A	N/A	N/A	2.781	3.248	N/A	N/A	N/A	3.248	N/A	1.461	-1.036	N/A	2.262	N/A	-1.06
OXT	-0.777	N/A	N/A	1.463	N/A	0.128	2.63	N/A	N/A	N/A	-2.219	2.449	0.426	1.907	-1.502	-1.633	N/A
NRG1	0.746	N/A	N/A	1.606	3.302	2.998	-0.51	1.361	N/A	2.102	0.019	-0.383	0.796	-1.298	N/A	N/A	N/A
TYROBP	N/A	N/A	N/A	N/A	2.218	2.768	N/A	2.425	2.623	3.102	N/A	N/A	N/A	N/A	N/A	1.98	N/A
PDGF (complex)	N/A	1.224	N/A	N/A	2.184	2.498	N/A	1.878	0.726	2.126	N/A	-0.053	N/A	-2.237	2.189	N/A	N/A
sulforafan	3.166	0.91	-0.343	N/A	-0.388	-0.764	N/A	-0.902	-0.217	-1.565	N/A	-2.737	-2.718	N/A	-1.398	N/A	N/A
MAPK1	0.028	N/A	N/A	N/A	1.137	2.405	1.417	-1.09	1.799	3.808	N/A	0.743	-0.714	-1.345	0.618	N/A	N/A
ERN1	1.513	2.739	2.538	N/A	1.944	1.991	N/A	N/A	N/A	1.799	N/A	-0.919	N/A	N/A	-1.563	N/A	0.094
FTO	-1.025	0.446	1.075	N/A	1.927	1.981	N/A	N/A	N/A	1.621	N/A	N/A	N/A	-2.425	-1.206	-3.389	N/A
PTPN11	N/A	N/A	N/A	0.227	-1.673	-2.134	-1.491	-3.015	-2.473	-1.12	N/A	0.795	-1.086	-0.391	-0.684	N/A	N/A
MFSD2A	N/A	N/A	-1.342	N/A	-2.714	-1.667	N/A	-1.842	-2.611	-2.449	N/A	N/A	-0.555	N/A	-1.893	N/A	N/A
Fibrinogen	N/A	N/A	N/A	N/A	2.219	2.804	N/A	2.219	2.759	3.138	N/A	N/A	N/A	N/A	1.929	N/A	N/A
miR-29b-3p (and other miRNAs w/seed AGCACCA)	-2.471	-2.543	-2.362	N/A	-2.933	-2.298	0.888	N/A	N/A	N/A	N/A	N/A	N/A	N/A	-1.572	N/A	N/A
TRIB1	-2.716	-2.433	-2.138	-2.236	N/A	N/A	N/A	N/A	N/A	N/A	N/A	N/A	N/A	N/A	1.177	3.317	-1
LAMA4	0.5	0.775	1.698	0.786	-2.828	-3.207	N/A	-2.887	-2.333	N/A	N/A	N/A	N/A	N/A	N/A	N/A	N/A
EPCAM	N/A	-1	-0.927	-1.432	-1.987	-1.841	N/A	-1.671	-1.973	-2.286	N/A	-1.153	N/A	-0.736	N/A	N/A	N/A
ADA	N/A	N/A	-0.73	N/A	-2.201	-1.976	N/A	-1.154	N/A	-2.399	N/A	N/A	-2.589	-1.346	-2.599	N/A	N/A
mirdametinib	-1.732	N/A	0.323	N/A	-2.025	-0.325	N/A	2.575	N/A	0.931	N/A	2.4	2.343	2.339	N/A	N/A	N/A
Sn50 peptide	N/A	N/A	-2.598	-1.798	-1.935	-2.255	N/A	N/A	-1.979	-2.627	N/A	N/A	-1.8	N/A	N/A	N/A	N/A
xanthohumol	0.816	-2	-1.342	-1.964	N/A	-1.564	N/A	N/A	N/A	-2.387	N/A	-2.795	N/A	-2.121	N/A	N/A	N/A
MAC	N/A	N/A	1.98	N/A	2.425	2.751	N/A	2.158	N/A	3.267	N/A	N/A	N/A	1	1.387	N/A	N/A
PSEN2	-1.151	-1.944	-2.164	N/A	-0.951	-0.355	-1.969	-1.343	-2.562	N/A	N/A	N/A	N/A	N/A	-0.325	-2.2	N/A
IKZF2	N/A	N/A	-2.236	N/A	N/A	-2.449	N/A	-2.646	-2.828	-2.449	N/A	-1	N/A	-1.342	N/A	N/A	N/A
bucladesine	1.795	N/A	N/A	0.875	1.488	2.173	N/A	0.693	1.87	1.092	N/A	N/A	-1.938	-1.282	1.329	-0.217	-0.19
BSG	N/A	N/A	N/A	1.354	1.762	1.976	1.131	1.016	2.368	2.772	N/A	N/A	2.56	N/A	N/A	N/A	N/A
ERG	0.555	N/A	N/A	-0.285	N/A	1.829	0.389	1.399	N/A	N/A	N/A	-2.39	1.754	-2.939	N/A	-2.137	1.257
DICER1	N/A	-2.441	-1.553	-1.074	-1.58	-1.69	-0.47	-2.424	N/A	-2.491	N/A	-0.129	N/A	-0.176	0.899	0	N/A
CDC42	-0.5	N/A	0.898	N/A	N/A	0.074	1.567	1.408	2.058	1.322	N/A	1.756	2.17	1.941	0.426	0.781	N/A
EPRS1	-0.585	-1.857	-3.357	2.236	N/A	-0.216	2	N/A	N/A	N/A	N/A	1.477	N/A	1.146	1.571	N/A	0.447
nicotine	0.507	N/A	1.97	0.186	0.073	0.589	N/A	N/A	0.999	0.361	N/A	N/A	-2.776	-1.532	2.859	-1.759	-1.277
ezetimibe	1.671	N/A	0.456	-2.412	-1.463	-1.616	-0.447	-1.706	-1.134	-2.137	N/A	N/A	N/A	N/A	-1.845	N/A	N/A
STAT1/3/5 dimer	N/A	N/A	2	N/A	1.982	1.982	N/A	2.236	2.433	2.433	N/A	N/A	-0.447	N/A	1.342	N/A	N/A
zeaxanthin dipalmitate	-2.496	-1.604	-2.138	N/A	-0.258	N/A	-0.707	N/A	-2.111	-1.941	-0.333	N/A	N/A	-0.535	N/A	N/A	2.646
WFS1	N/A	N/A	N/A	N/A	-2.236	-1.408	-1	-2.236	-2.449	-2.449	N/A	N/A	N/A	N/A	-1	-1.982	N/A
SEMA7A	N/A	1.342	N/A	N/A	3	3.302	N/A	2.219	2.236	2.63	N/A	N/A	N/A	N/A	N/A	N/A	N/A
CCN1	N/A	1.095	0.933	1.784	1.007	2.298	N/A	0.966	1.659	3.013	N/A	N/A	N/A	N/A	1.969	N/A	N/A
PTK2	0.045	1.507	2.423	-0.346	1.499	1.981	-0.371	N/A	1.308	2.207	0.152	-0.793	0.464	-1.382	0.189	N/A	N/A
CL 316243	-1.132	N/A	-1.206	-0.716	N/A	2.63	N/A	N/A	1.98	2.157	N/A	N/A	N/A	N/A	2.259	2.584	N/A
hemin	0.431	-0.279	-2.412	N/A	-2.236	-2.34	-0.35	0.28	-0.238	-2.234	N/A	-0.167	-2.621	-0.981	-0.093	N/A	N/A
TAF4	0.478	-2.449	N/A	N/A	-1.942	-1.45	N/A	-1.732	-2.216	-1.192	N/A	N/A	-1.258	-1.937	N/A	N/A	N/A
ROCK2	0.805	0.842	2.204	N/A	1.987	1.6	N/A	1.98	2.4	2.425	N/A	0.218	N/A	-0.049	-0.141	N/A	N/A
indomethacin	0.142	0.975	1.614	-1.106	0.429	0.983	0.673	1.821	-0.285	0.881	N/A	N/A	-3.141	-0.254	0.648	1.698	N/A
atorvastatin	0.452	N/A	-2.844	-1.055	-2.005	-0.972	-0.149	-1.167	-1.064	-1.058	N/A	0.385	-0.529	N/A	-1.862	-0.739	-0.359
melatonin	1.363	N/A	-1.374	-0.792	-0.743	-1.291	1.767	-1.361	N/A	-1.629	N/A	-2.021	-0.009	N/A	0.332	N/A	1.948
tosylphenylalanyl chloromethyl ketone	1.605	0.132	-0.882	N/A	-2.425	-2.61	N/A	N/A	-1.969	-2.795	N/A	N/A	N/A	N/A	-2.2	N/A	N/A
PRL	-0.169	N/A	1.371	N/A	N/A	2.539	N/A	3.838	2.375	2.475	N/A	1.834	N/A	N/A	N/A	N/A	N/A
PGR	-0.266	1.369	2.208	N/A	-2.802	-1.366	N/A	-0.854	N/A	-0.789	N/A	N/A	-1.659	0.892	-2.394	N/A	N/A
CBL	N/A	N/A	N/A	N/A	-1.633	-2.789	-1	-1.982	-1.673	-2.021	N/A	-1.982	N/A	-1.387	0.128	N/A	N/A
ocifisertib	-1.987	N/A	N/A	N/A	2.335	3.111	N/A	2.598	1.633	2.918	N/A	N/A	N/A	N/A	N/A	N/A	N/A
LEF1	N/A	-1.319	-0.339	N/A	0.495	-1.132	0.336	-0.609	-1.961	-0.746	N/A	-2.661	N/A	-1.007	-0.438	-2.294	1.24
propylthiouracil	-1.147	0	-1.265	-3.01	-2.345	N/A	-1.414	N/A	-1.89	N/A	N/A	0	2.226	0.808	N/A	0.466	N/A
PLAU	N/A	-0.57	N/A	N/A	0.986	2.019	N/A	2.433	2.908	2.779	N/A	1.841	-0.243	0.777	N/A	N/A	0
SMAD2	N/A	N/A	N/A	N/A	2.511	2.542	N/A	1.977	2.117	2.586	N/A	N/A	N/A	0.582	2.239	N/A	N/A
ACKR2	N/A	N/A	N/A	N/A	N/A	-1.432	N/A	-3.978	-2.543	-2.375	N/A	-2	N/A	-2.219	N/A	N/A	N/A
TO-901317	0.478	N/A	-0.058	-1.357	N/A	0.153	2.258	2.055	1.19	0.524	N/A	-0.972	-0.802	N/A	2.129	1.675	0.896
NT5E	N/A	N/A	-2	N/A	0.239	-1.555	N/A	-2.219	-1.98	-2.621	N/A	N/A	-1.732	-1.131	-1.067	N/A	N/A
DMH1	N/A	-1.342	-2	N/A	-2	-2.813	N/A	-2.236	-0.762	-2	N/A	N/A	N/A	N/A	-1.387	N/A	N/A
NPPB	-0.745	N/A	N/A	-2.121	-1.4	N/A	-2.236	N/A	N/A	N/A	2.236	-1.633	-1.915	-2.236	N/A	N/A	N/A
PRKCE	N/A	0.424	1.945	N/A	1.352	1.772	N/A	N/A	2.008	2.258	N/A	N/A	N/A	-1.529	2.289	0.942	N/A
deferasirox	N/A	N/A	N/A	N/A	2.828	2.449	N/A	2.449	2.449	2.121	N/A	N/A	N/A	N/A	N/A	2.213	N/A
eicosapentaenoic acid	-1.058	0.8	N/A	N/A	0.529	-0.705	-0.163	-0.731	-1.039	-1.838	N/A	-1.938	-1.823	N/A	1.689	2.19	N/A
metronidazole	0	0.832	-0.6	N/A	0.087	-1.857	-0.508	-1.107	-0.407	-1.499	N/A	-2.236	N/A	-2.646	0	-1.897	-0.816
KDM1A	0.916	N/A	0.981	-1.276	-1.342	0.59	-2	-1.334	-1.449	1	N/A	-0.669	1.746	0.438	-0.475	0.271	N/A
FAS	-0.889	-1.07	-0.225	N/A	-2.09	0.215	0.555	1.237	1.39	1.33	N/A	2.106	N/A	2.018	-1.357	N/A	N/A
Casp1	N/A	N/A	N/A	2.081	2.29	2.666	N/A	1.095	1.954	2.794	N/A	0.174	N/A	-0.132	1.29	N/A	N/A
spermine	N/A	N/A	N/A	N/A	-0.384	-0.848	N/A	-3.067	-2.596	-2.374	N/A	-2.779	N/A	-2.407	N/A	N/A	N/A
SRC	-0.539	-0.155	0.767	N/A	1.271	2.413	-0.431	1.312	1.721	2.244	2	N/A	N/A	N/A	1.54	N/A	-0.053
lysophosphatidylcholine	0	N/A	0.473	1.201	N/A	3.033	N/A	1.976	2.619	3.269	N/A	N/A	N/A	N/A	-0.958	0	-0.896
GIP	N/A	N/A	0.784	0.436	0.863	2.238	0.152	2.809	1.424	2.863	N/A	N/A	0.665	N/A	2.191	N/A	N/A
AGER	N/A	0.581	-0.09	1.072	1.109	1.637	N/A	0.455	1.914	2.195	N/A	1.768	-1.111	0.165	0.803	-1.517	N/A
SPIB	N/A	N/A	N/A	N/A	2.137	2.678	N/A	1.336	2.358	2.551	N/A	0.707	0.378	1.89	N/A	0.378	N/A
PML	0.858	-0.109	1.696	N/A	2.108	N/A	-2.201	0.986	0.974	N/A	N/A	N/A	1.846	N/A	-2.259	-1.362	N/A
GSKJ4	1.291	2.111	2.53	2.525	2.335	N/A	N/A	N/A	N/A	N/A	N/A	N/A	N/A	N/A	N/A	-3.606	N/A
CRP	-1.415	N/A	-1.913	N/A	1.254	2.133	1	1.473	0.97	2.355	N/A	N/A	N/A	-1.884	N/A	N/A	N/A
GPX1	1.182	N/A	-1.102	N/A	-1.457	-2.929	N/A	-2.391	-2.381	-2.929	N/A	N/A	N/A	N/A	N/A	N/A	N/A
KLRK1	N/A	N/A	1.791	N/A	N/A	2.98	N/A	2.983	2.639	1.746	N/A	N/A	N/A	2.229	N/A	N/A	N/A
deoxycorticosterone acetate/potassium chloride/sodium chloride	N/A	N/A	N/A	N/A	2.228	2.615	N/A	1.964	2.2	2.965	N/A	0.7	0.24	N/A	1.455	N/A	N/A
AICAR	-2.003	-1.284	-2.514	N/A	N/A	-1.435	1.546	N/A	0.212	N/A	N/A	N/A	-2.78	N/A	-0.082	1.782	-0.728
CCNC	-1.577	-1.981	-1.604	-1.949	N/A	-1.536	N/A	N/A	N/A	N/A	N/A	N/A	N/A	N/A	3.525	2.194	N/A
LPCAT3	-0.816	N/A	N/A	-2	0.447	1.342	2	2.236	1.89	1.633	N/A	N/A	N/A	N/A	2	N/A	N/A
PRKD	N/A	N/A	N/A	1.539	1.666	2.669	N/A	2	N/A	3.269	N/A	N/A	N/A	N/A	1.768	1.446	N/A
IL27RA	N/A	N/A	0.914	N/A	-1.172	-2.016	N/A	-0.905	-2.621	-2.764	N/A	-1.964	N/A	-1.964	N/A	N/A	N/A
ECSIT	N/A	N/A	N/A	N/A	2.177	2.592	N/A	2.565	2.364	2.58	N/A	N/A	N/A	N/A	N/A	2	N/A
IRF5	-1.845	0.67	2.433	N/A	N/A	1.982	N/A	2.672	1.951	2.703	N/A	N/A	N/A	N/A	N/A	N/A	N/A
HMOX1	0.754	N/A	-1.224	-0.95	-1.75	-1.532	0.109	-0.706	-0.839	-2.31	0.927	0.154	-0.895	0.688	N/A	N/A	1.412
NONO	-1.771	N/A	N/A	N/A	1.129	1.584	N/A	4.517	2.626	2.619	N/A	N/A	N/A	N/A	N/A	N/A	N/A
IL37	N/A	N/A	-2	N/A	-2.15	-2.703	N/A	N/A	-2.349	-3.038	N/A	N/A	N/A	N/A	-2	N/A	N/A
PP1	N/A	N/A	N/A	-1.953	-1.97	-1.964	0.152	-1.011	-1.803	-2.373	N/A	0.346	-0.468	1.309	-0.883	N/A	N/A
COPS5	0.591	-1.009	1.886	N/A	N/A	N/A	N/A	0.811	N/A	-2.138	N/A	-1.89	1.091	N/A	-1.499	-3.317	N/A
NGF	1.951	N/A	N/A	0.794	N/A	N/A	N/A	N/A	N/A	N/A	N/A	N/A	-2.575	-3.389	1.941	-2.16	-1.4
MEN1	N/A	N/A	-2.789	-3.503	N/A	0.166	N/A	N/A	N/A	N/A	N/A	N/A	2.378	3.402	N/A	N/A	-1.964
PI3K (family)	1.628	N/A	N/A	N/A	0.292	1.148	1.481	1.991	1.032	1.715	N/A	N/A	2.945	N/A	0.696	0.846	-0.428
CHKB	-1.667	-1.504	-1.1	-0.447	N/A	N/A	N/A	N/A	N/A	N/A	N/A	N/A	-2.985	N/A	3	3.45	N/A
thioctic acid	1.59	-1.709	-0.808	-1.141	-2.607	-2.599	N/A	N/A	N/A	-2.771	N/A	N/A	N/A	N/A	-0.65	0.275	N/A
USP8	N/A	-2.219	-1.89	N/A	N/A	N/A	N/A	-3.813	-2.622	-1.6	N/A	N/A	N/A	-1.987	N/A	N/A	N/A
CR1L	-1.89	-2.236	N/A	N/A	-3.138	-2.433	N/A	N/A	N/A	-1.98	N/A	N/A	N/A	N/A	-2.449	N/A	N/A
BDNF	2.103	0.93	N/A	3.173	N/A	-0.393	1.108	-0.149	N/A	N/A	N/A	-0.057	-3.399	-2.153	0.646	N/A	N/A
VIP	N/A	N/A	N/A	N/A	-1.559	-2.754	N/A	-1.933	-1.589	-3.302	N/A	N/A	-2.952	N/A	N/A	N/A	N/A
MOG	N/A	N/A	2.401	N/A	2.813	1.918	N/A	2.432	2.219	2.305	N/A	N/A	N/A	N/A	N/A	N/A	N/A
JUNB	1	0.378	-0.263	-0.968	0.536	2.257	0.728	1.614	1.437	2.313	N/A	N/A	1.202	N/A	1.387	N/A	N/A
aspirin	-0.346	N/A	-0.745	-0.445	-1.905	-1.497	N/A	-1.961	-1.46	-1.947	-1.414	N/A	0.571	N/A	-1.589	N/A	-0.194
chelerythrine	N/A	N/A	-0.816	N/A	-2.236	-2.828	N/A	-2	-2.236	-2.828	N/A	N/A	N/A	N/A	N/A	-1.109	N/A
FAM83A	-1.661	-2.607	-2.595	-2.207	N/A	-2.2	N/A	N/A	N/A	N/A	N/A	N/A	N/A	N/A	2.777	N/A	N/A
collagen type i (family)	N/A	N/A	N/A	N/A	2.176	2.615	1.575	2.615	2.416	2.615	N/A	N/A	N/A	N/A	N/A	N/A	N/A
resolvin E1	N/A	N/A	-2.219	N/A	N/A	-2.39	N/A	-0.6	-1.254	-2.75	N/A	N/A	-2	-1.982	-0.816	N/A	N/A
cobalt chloride	1.796	1.778	N/A	N/A	2.226	1.528	1.248	N/A	N/A	N/A	2.377	N/A	N/A	N/A	1.633	1.421	N/A
nicardipine	N/A	N/A	-2	-2	-2	-2.795	N/A	N/A	N/A	-2.828	N/A	N/A	0.371	N/A	-1.982	N/A	N/A
SMTNL1	-3.606	0	N/A	-2.449	N/A	N/A	-2.828	N/A	N/A	N/A	N/A	N/A	N/A	-2.635	0.447	2	N/A
ITGA9	N/A	N/A	N/A	N/A	2.425	2.942	N/A	1.982	2	2.772	N/A	1.188	N/A	0.655	N/A	N/A	N/A
dimethyl sulfoxide	-0.401	-1.648	N/A	0.866	0.49	0.935	1.634	1.323	1.098	1.225	-1.309	1.111	-0.941	0.633	0.33	N/A	N/A
amlexanox	-0.632	-1.982	N/A	N/A	-4.243	N/A	N/A	-2.534	N/A	N/A	N/A	2.53	N/A	N/A	N/A	N/A	-2
estradiol-17beta-benzoate	-0.688	-2.025	N/A	N/A	-0.75	-2.941	N/A	N/A	N/A	-1.265	N/A	N/A	N/A	1.739	-0.471	2.034	-2
methyl-beta-cyclodextrin	N/A	N/A	-2.63	-2	-2	-2.63	N/A	N/A	N/A	-2.63	N/A	N/A	-2	N/A	N/A	N/A	N/A
HDAC1	1.186	N/A	N/A	-0.896	-0.046	-1.728	N/A	-0.036	-2.249	-2.038	N/A	-2.736	1.152	-0.631	-1.187	N/A	N/A
Immunoglobulin	0.985	-1.286	-0.706	1.631	-0.454	0.517	-0.497	3.589	0.096	0.995	0.625	0.01	0.315	-0.178	0.218	0.462	-1.318
NfkB-RelA	N/A	N/A	1.853	N/A	1.846	2.809	N/A	1.974	2.228	3.144	N/A	N/A	N/A	N/A	N/A	N/A	N/A
SSB	N/A	N/A	-1.504	N/A	-2.646	N/A	N/A	-2.236	-3	-2.828	N/A	N/A	N/A	N/A	-1.633	N/A	N/A
DKK1	-0.66	-1.348	N/A	-0.726	0.621	-1.37	-0.437	N/A	1.04	0.499	2.216	-1.51	0.588	-1.066	N/A	1.763	N/A
spironolactone	N/A	N/A	N/A	N/A	-2.197	-1.931	N/A	-0.208	N/A	-1.952	N/A	-0.685	-2.601	-1.089	-1.232	1.942	N/A
SFTPA1	N/A	-1.673	N/A	N/A	-1.087	-2.343	N/A	-1.134	-1.992	-2.507	N/A	-0.758	N/A	0.632	-1.134	N/A	0.555
temozolomide	-0.964	1.337	0.829	N/A	1.03	2.207	1	2.586	N/A	2.207	N/A	N/A	N/A	N/A	-1.651	N/A	N/A
CORT	N/A	N/A	N/A	-0.747	-1.353	-2.722	N/A	-2.804	-2.63	-3.551	N/A	N/A	N/A	N/A	N/A	N/A	N/A
HSPD1	-0.808	-1.981	-0.134	0.692	1.687	2.773	N/A	N/A	2.621	3.098	N/A	N/A	N/A	N/A	N/A	N/A	N/A
ZEB1	0.513	N/A	2.169	N/A	2.658	2.022	N/A	N/A	2.63	N/A	N/A	-1.047	N/A	-1.666	1.081	N/A	N/A
RXRB	1.474	N/A	-0.777	-0.156	-0.632	-2.333	N/A	-2.496	-1.89	-1.508	N/A	N/A	0.898	N/A	-1.599	N/A	N/A
CLIC4	0.426	2.646	0.707	0.211	1.046	0.263	N/A	1.633	1.151	0.915	N/A	N/A	1.698	N/A	-1.066	-2	N/A
CBX5	-2.111	N/A	N/A	N/A	-1.069	N/A	N/A	-3.162	-1	-1.667	N/A	-2.496	N/A	-0.905	N/A	N/A	-1.342
IRF8	-1.976	N/A	N/A	N/A	1.719	2.646	N/A	0.923	2.032	2.877	N/A	0.44	N/A	N/A	1.129	N/A	N/A
SNAI1	0.366	0.686	N/A	N/A	2.636	2.359	N/A	N/A	N/A	N/A	N/A	-2.745	1.596	-1.808	1.537	N/A	N/A
methylprednisolone	1.74	0.35	0.571	N/A	-1.594	-1.331	N/A	-0.683	-1.807	-1.105	N/A	-2.209	-0.274	N/A	-0.423	N/A	1.643
TRADD	N/A	N/A	2.236	N/A	N/A	2.412	N/A	2.646	2	2.412	N/A	N/A	N/A	N/A	2	N/A	N/A
MMP14	-0.718	N/A	1.667	-0.378	1.649	0.681	0.563	1.649	2.369	1.199	N/A	N/A	N/A	-0.788	2.032	N/A	N/A
PTGER4	N/A	-1.89	N/A	-0.785	-0.956	-1.471	-1.09	-2.628	-1.918	-1.979	N/A	N/A	N/A	N/A	0.971	N/A	N/A
L-glutamic acid	-1.174	-0.447	-0.76	N/A	N/A	0.961	2.376	0.898	2.213	N/A	N/A	N/A	-0.442	N/A	2.954	N/A	-1.455
CCN2	0.719	1.648	2.157	N/A	2.259	2.498	N/A	N/A	1.332	1.134	N/A	N/A	0.699	0.097	1.134	N/A	N/A
SIAH2	N/A	N/A	N/A	N/A	N/A	-1.89	N/A	-2.449	-2.646	-2.449	N/A	N/A	N/A	N/A	-2	-2.236	N/A
MITF	2.374	1.796	N/A	N/A	1.478	N/A	N/A	2.562	N/A	1.187	N/A	N/A	1.854	N/A	N/A	2.392	N/A
EHMT1	-0.18	N/A	0.577	N/A	3.162	0	2.236	N/A	3	2.333	N/A	1.32	N/A	N/A	0.832	N/A	N/A
MMP12	N/A	N/A	2.164	N/A	N/A	2.425	N/A	N/A	2.425	2.425	N/A	N/A	N/A	1.982	2.216	N/A	N/A
Ifitm3	N/A	N/A	N/A	N/A	-2.111	-1.706	N/A	-1.49	-2.236	-1.437	-2	N/A	N/A	N/A	-2.646	N/A	N/A
PTPRJ	N/A	N/A	1.134	2	N/A	2.35	N/A	N/A	1.633	3.44	N/A	1.134	N/A	1.912	0	N/A	N/A
NFIA	-1.941	-0.485	-2	-2	N/A	-1.109	-0.655	N/A	N/A	N/A	N/A	N/A	-1.276	N/A	1.134	3	N/A
mir-155	-0.643	N/A	-2.065	N/A	N/A	-0.373	-0.54	-2.828	-1.764	-1.202	-1.98	N/A	N/A	N/A	1.695	-0.489	N/A
XBP1	1.22	5.195	2.28	N/A	N/A	N/A	N/A	N/A	N/A	N/A	N/A	2.233	N/A	N/A	-2.255	N/A	-0.395
Bvht	-0.081	N/A	N/A	3.317	N/A	N/A	2.514	N/A	N/A	N/A	-3.173	1.432	-0.847	2.214	N/A	N/A	N/A
miR-9-5p (and other miRNAs w/seed CUUUGGU)	1.247	0.923	1.89	2.2	N/A	0.964	N/A	N/A	N/A	N/A	N/A	N/A	N/A	N/A	-2.433	-3.882	N/A
EGFR	2.209	2.331	1.012	N/A	1.1	1.123	N/A	0.526	N/A	0.976	2.8	N/A	N/A	0.379	1.082	N/A	N/A
HDL	N/A	N/A	-2.376	N/A	-0.753	-1.735	-0.192	-1.668	-2.557	-2.216	N/A	N/A	N/A	N/A	-2.031	N/A	N/A
FIRRE	1.546	N/A	2.393	N/A	N/A	2.393	N/A	N/A	2.588	2.155	N/A	N/A	N/A	N/A	N/A	2.449	N/A
ITK	N/A	N/A	N/A	N/A	1.296	1.886	1.408	1.898	2.514	1.944	N/A	N/A	N/A	-0.961	1.588	N/A	N/A
RARB	-0.767	2.158	N/A	N/A	N/A	0.058	2.345	3.582	2.343	0.47	N/A	N/A	-1.648	N/A	-0.118	N/A	N/A
HBB	N/A	N/A	-1.387	-1	-1.342	-3.162	N/A	-1.387	-2	-3.162	N/A	N/A	N/A	N/A	N/A	N/A	N/A
HSPA9	0	-0.555	N/A	1.134	1.387	1.387	N/A	1.342	2	2.219	N/A	N/A	-1.414	N/A	2	N/A	N/A
TGFA	N/A	N/A	0.81	N/A	2.93	1.445	N/A	0.99	1.798	1.725	N/A	N/A	1.61	N/A	2.121	N/A	N/A
triclosan	1	N/A	N/A	N/A	2	2.333	2	1.342	1.633	2.121	N/A	N/A	N/A	N/A	1	N/A	N/A
ciprofibrate	-0.649	-1.485	-1.482	N/A	N/A	1.022	N/A	2.331	N/A	N/A	N/A	N/A	2.157	N/A	2.165	1.785	-0.351
S1PR2	N/A	N/A	1.647	N/A	1.995	2.381	N/A	1.078	1.574	2.381	N/A	N/A	N/A	N/A	2.366	N/A	N/A
HDAC2	N/A	N/A	2.449	N/A	-0.707	-1.014	N/A	0	-2.149	-1.72	N/A	-1.929	0.434	-1.463	-1.554	N/A	N/A
POU2F2	N/A	N/A	N/A	N/A	2.795	2.828	N/A	1.414	2.449	2.121	N/A	1.342	-0.447	N/A	N/A	N/A	N/A
rottlerin	N/A	-2.566	N/A	N/A	-1.297	-1.946	N/A	-0.67	-1.613	-1.935	N/A	N/A	N/A	N/A	-2.605	N/A	0.762
KITLG	1.304	N/A	N/A	N/A	1.142	2.658	-0.21	1.318	2.469	2.476	N/A	1.81	N/A	N/A	N/A	N/A	N/A
CYLD-AS1	0.277	N/A	1	N/A	2.333	1.897	0	2.121	1.732	1.667	N/A	N/A	N/A	N/A	2.333	N/A	N/A
RHO	-0.102	-2.121	-2.813	N/A	-2.53	0	1	N/A	-0.816	-2	N/A	N/A	N/A	N/A	-1.508	-0.447	N/A
4-methylnitrosoamino-1-(3-pyridinyl)-1-butanone	N/A	N/A	N/A	N/A	1.582	2.605	N/A	1.987	2	2.408	N/A	N/A	1.484	N/A	1.261	N/A	N/A
ZBTB16	0.907	N/A	N/A	N/A	-1.585	-3.366	N/A	-2.168	-1.582	-3.686	N/A	N/A	N/A	N/A	N/A	N/A	N/A
HMGA1	1.155	-0.329	-0.135	N/A	1.986	N/A	2.449	1.938	N/A	2.158	N/A	-0.187	N/A	N/A	1.735	N/A	-1.219
LPL	-1.321	N/A	-2.44	N/A	-1.765	-1.176	N/A	-1.543	-1.172	-0.72	N/A	N/A	-2.178	N/A	0.756	0.216	N/A
STEAP3	-0.905	-2.828	-2	-0.707	-2.121	-1.265	N/A	-1.633	N/A	N/A	0.378	N/A	N/A	N/A	-0.632	N/A	-0.816
MANF	-1.066	-1.584	-1.172	-2.401	-2.2	-2.208	N/A	N/A	N/A	-1.999	N/A	N/A	N/A	N/A	-0.651	N/A	N/A
ITGAM	N/A	N/A	N/A	N/A	2.19	2.249	N/A	2.138	1.96	2.808	N/A	1.922	N/A	N/A	N/A	N/A	N/A
CAT	N/A	-0.912	N/A	N/A	-2.619	-3.086	N/A	-1.331	-2.195	-3.12	N/A	N/A	N/A	N/A	N/A	N/A	N/A
MAPK9	2.242	-0.45	0.139	N/A	2.157	0.846	-0.299	1.112	0.967	2.597	N/A	1.767	N/A	N/A	-0.106	N/A	-0.573
NQO1	0.817	0	0.164	-3.838	-3.063	-2.547	N/A	-1.066	-0.39	-0.971	N/A	N/A	-0.234	N/A	0.164	N/A	N/A
BLK	1.342	N/A	N/A	N/A	N/A	2.166	N/A	1.934	2.433	1.968	N/A	1.039	N/A	0.128	N/A	2.236	N/A
ID3	N/A	N/A	3.209	N/A	2.234	2.291	N/A	0.998	1.893	1.817	N/A	-0.245	-0.537	N/A	0	N/A	N/A
CALCA	1.567	N/A	-0.277	N/A	N/A	0.894	1.287	2.433	0.943	1.431	N/A	1.955	N/A	1.778	-0.643	N/A	N/A
BACE1	0.426	N/A	N/A	-0.156	-1.576	-1.859	-0.64	-2.236	-2.236	-2	N/A	N/A	-0.113	1.964	N/A	N/A	N/A
POU2AF1	1.133	N/A	N/A	N/A	2.219	1.48	N/A	2.559	1.599	2.288	N/A	1.294	0.631	N/A	N/A	N/A	N/A
LG100268	N/A	N/A	0.186	-1.982	N/A	0.277	N/A	2.191	1.985	1.237	N/A	N/A	-0.557	N/A	2.779	2	N/A
TOR1AIP1	1.134	N/A	N/A	2.449	N/A	N/A	2.236	1.414	N/A	N/A	N/A	N/A	2.496	2.121	N/A	-1.342	N/A
NOSTRIN	1.793	N/A	N/A	-0.179	-1.746	-2.621	N/A	-1.98	-2.213	-2.621	N/A	N/A	N/A	N/A	N/A	N/A	N/A
E2F1	0.555	3.078	0.327	N/A	N/A	N/A	N/A	N/A	N/A	N/A	1.987	-2.023	1.323	N/A	-3.858	N/A	N/A
TARDBP	1.986	N/A	-2.155	0.378	0	0.308	N/A	-2.173	-1.89	1.463	N/A	N/A	N/A	N/A	-2.764	N/A	N/A
USP18	N/A	N/A	N/A	N/A	-1.954	-3.112	N/A	-3.145	-1.788	-3.112	N/A	N/A	N/A	N/A	N/A	N/A	N/A
MNT	-1.508	N/A	N/A	0	-2.646	-2.53	-1	N/A	-1.89	-2.121	N/A	N/A	1.414	N/A	0	N/A	N/A
CDH1	0.66	0.18	-0.837	N/A	-1.362	-2.06	N/A	N/A	N/A	-1.714	N/A	2.409	-1.274	2.604	N/A	N/A	N/A
PROC	N/A	N/A	-2.207	N/A	-2.228	-2.61	N/A	N/A	-1.605	-2.64	N/A	-1.804	N/A	N/A	N/A	N/A	N/A
SCAP	-1.244	N/A	-3.426	-1.969	N/A	-0.555	1.103	0.692	1.72	N/A	N/A	N/A	-1.698	N/A	0.149	0.522	N/A
GH1	-2.191	N/A	N/A	1.912	2.142	2.087	0.707	N/A	N/A	1.903	N/A	N/A	0.46	-0.19	N/A	N/A	-1.478
NLRX1	0.747	0.466	-1.897	N/A	-0.898	-1.75	N/A	-1.19	-1.884	-2.336	N/A	N/A	N/A	N/A	N/A	-1.89	N/A
TCF3	1.083	1.23	2.084	N/A	N/A	0.14	N/A	0.742	2.278	-2.472	N/A	0.694	0.634	1.7	N/A	N/A	N/A
vorinostat	N/A	-1.151	-1.985	N/A	0.204	0.999	N/A	0.61	-0.094	0.511	N/A	N/A	-3.019	N/A	-2.121	N/A	2.359
IFN alpha/beta	N/A	2.395	N/A	N/A	1.554	1.897	N/A	4.439	1.515	1.25	N/A	N/A	N/A	N/A	N/A	N/A	N/A
laduviglusib	-1.765	N/A	2.704	0.239	1.046	-0.263	2	0.822	2.183	N/A	N/A	N/A	-0.216	N/A	1.043	N/A	0.762
C1QTNF6	N/A	1	0	1.406	1.467	2.426	N/A	0.649	1.467	2.624	N/A	N/A	1	N/A	-1	N/A	N/A
GSK3	-1.937	N/A	N/A	0.243	N/A	2.274	1.987	N/A	N/A	1	N/A	1.6	1.555	2.327	0.104	N/A	0
MAP2K3	-2	N/A	N/A	-0.447	0	2.369	N/A	N/A	2.169	2.743	N/A	N/A	N/A	0.714	0.651	N/A	-1.929
calphostin C	N/A	-0.109	1.288	N/A	N/A	-3.105	N/A	-1.455	-1.976	-2.771	N/A	N/A	N/A	N/A	-2.302	N/A	N/A
PKM	1.311	N/A	0.699	1.69	1.168	-1.314	-0.926	-1.236	-0.382	-0.293	N/A	2.079	N/A	N/A	-0.543	-1.357	N/A
SN-011	N/A	-2.333	N/A	N/A	N/A	N/A	N/A	-4.876	-3.162	-2.611	N/A	N/A	N/A	N/A	N/A	N/A	N/A
AREG	N/A	2.375	1.723	N/A	N/A	2.713	N/A	3.001	N/A	N/A	N/A	N/A	3.166	N/A	N/A	N/A	N/A
enalapril	0.464	-2.008	0	N/A	-2.088	-1.636	1.067	-0.743	-0.508	-1.311	N/A	N/A	-1.437	N/A	-1.714	N/A	N/A
betaine	-2	N/A	-2	-2.219	-1.159	-2.789	N/A	-0.2	N/A	-2.607	N/A	N/A	N/A	N/A	N/A	N/A	N/A
benzyl isothiocyanate	-0.104	N/A	-2.38	N/A	-1.951	-1.455	N/A	N/A	-1.46	-1.982	N/A	N/A	-1.472	N/A	-2.166	N/A	N/A
TF	N/A	2.219	2	N/A	1.96	2.17	N/A	1.117	N/A	2.2	N/A	N/A	-1.275	N/A	N/A	N/A	N/A
SIAH1	N/A	N/A	N/A	N/A	N/A	-1.89	N/A	-2.449	-1.913	-2.449	N/A	N/A	N/A	N/A	-2	-2.236	N/A
22(R)-hydroxycholesterol	0.873	N/A	N/A	-0.551	N/A	1.883	N/A	1.822	1.098	1.121	N/A	-1.225	-2.353	N/A	1.281	0.721	N/A
CYP2E1	N/A	N/A	N/A	N/A	1.982	2.927	N/A	2.376	1.95	2.927	N/A	N/A	0.762	N/A	N/A	N/A	N/A
galactosylceramide-alpha	N/A	N/A	N/A	N/A	1.98	2.3	N/A	1.373	N/A	2.633	N/A	2.2	N/A	2.415	N/A	N/A	N/A
3,4,5,3',4'-pentachlorobiphenyl	1.323	2.333	0.211	N/A	N/A	3.286	N/A	2.183	N/A	2.2	N/A	N/A	-0.898	N/A	0.358	N/A	-0.105
TBX21	N/A	N/A	N/A	N/A	1.195	3.164	N/A	2.9	2.138	3.03	N/A	-0.096	N/A	0.374	N/A	N/A	N/A
2,4-dinitrofluorobenzene	N/A	N/A	N/A	N/A	2.4	2.931	N/A	2.214	2.407	2.939	N/A	N/A	N/A	N/A	N/A	N/A	N/A
WT1	-0.16	0.091	0.192	N/A	1.632	1.793	0.842	2.044	1.793	0.637	N/A	N/A	N/A	1.813	1.888	N/A	N/A
Cxcl2	N/A	N/A	1.964	N/A	N/A	2.401	N/A	2.211	2.415	2.782	N/A	N/A	N/A	1.091	N/A	N/A	N/A
KL	N/A	-1.031	N/A	N/A	-2.39	-1.745	N/A	-1.941	-2.603	-1.942	N/A	N/A	-0.379	N/A	-0.817	N/A	N/A
nifedipine	N/A	N/A	N/A	-0.905	N/A	-2.254	1.982	-0.646	N/A	-1.455	N/A	-0.314	0.737	1.24	-1.596	N/A	1.698
AMPK	-0.653	N/A	N/A	-2.433	-0.981	-1.136	0	-0.468	-0.954	-1.111	N/A	N/A	-1.11	N/A	1.358	2.616	N/A
TNFSF10	-2.512	N/A	-0.774	N/A	0.922	1.893	N/A	1.643	1.191	2.556	N/A	N/A	N/A	-0.928	-0.382	N/A	N/A
dinoprost	1.938	N/A	1.48	1.633	2.368	1.578	N/A	N/A	N/A	2.374	N/A	N/A	0.816	N/A	0.308	N/A	-0.305
tunicamycin	2.416	3.306	1.606	N/A	N/A	1.892	N/A	N/A	N/A	1.789	N/A	N/A	N/A	N/A	-1.54	-0.251	N/A
arsenite	-0.824	N/A	N/A	N/A	2.373	2.185	1.478	N/A	1.95	1.983	N/A	N/A	N/A	-1.969	N/A	N/A	N/A
HOXA3	N/A	N/A	N/A	N/A	-2.375	-1.91	-1.332	-2.929	-2.158	-1.363	N/A	N/A	N/A	N/A	N/A	0.681	N/A
meds433	N/A	N/A	N/A	N/A	3.162	2.828	N/A	2	2.111	N/A	N/A	0	N/A	0	N/A	2.646	N/A
IGF1R	-1.274	-0.538	-0.742	0.272	-0.139	-0.273	0.645	-0.877	-0.331	0.506	-1.633	1.566	N/A	0.264	2.388	1.299	N/A
eltrombopag	-1.769	N/A	-2.191	N/A	N/A	-2.412	N/A	-2.412	-1.732	-2.219	N/A	N/A	N/A	N/A	N/A	N/A	N/A
GABARAPL2	-0.333	N/A	N/A	N/A	N/A	2.646	N/A	2.828	1.633	2.646	N/A	N/A	N/A	N/A	1	1.633	N/A
CDKN2A	-2.407	-0.251	N/A	N/A	-2.425	-1.491	N/A	-2.534	N/A	N/A	N/A	N/A	-3.592	N/A	N/A	N/A	N/A
MDM2	-0.895	-0.25	0.736	N/A	2.401	1.744	0.369	2.377	1.374	2.55	N/A	N/A	N/A	N/A	N/A	N/A	N/A
fasudil	N/A	-0.278	-2.19	N/A	-1.308	-1.559	N/A	N/A	-1.981	-1.373	N/A	0.585	-1.941	1.477	N/A	N/A	N/A
PPARA:RXRA Coactivator	N/A	-1.951	-1.673	N/A	N/A	0.277	1.254	N/A	N/A	N/A	-0.218	N/A	-2.593	N/A	2.384	1.452	-0.86
phenylephrine	2.72	N/A	N/A	1.497	N/A	1.32	1.399	N/A	N/A	2.401	0	0.56	N/A	0.417	0.749	-1.585	N/A
telmisartan	N/A	N/A	-1.352	-2.2	0	-1.794	N/A	N/A	N/A	-1.648	N/A	N/A	-2.412	N/A	1.352	1.89	N/A
9,10-dimethyl-1,2-benzanthracene	-1.196	1.974	N/A	N/A	2.426	2.623	N/A	1.982	0.626	1.802	N/A	N/A	N/A	N/A	N/A	N/A	N/A
TNFRSF12A	2.236	N/A	N/A	1.982	N/A	N/A	1.982	0.6	N/A	0.339	-1.067	1.98	N/A	2.425	N/A	N/A	N/A
TGFB2	0.345	N/A	N/A	N/A	2.478	2.411	-0.84	0.302	0.351	1.067	N/A	-1.623	0.618	-1.835	0.737	N/A	N/A
TRAP1	2.751	0.905	1.941	2.213	N/A	2.121	N/A	N/A	N/A	N/A	N/A	N/A	N/A	N/A	N/A	-2.673	N/A
miR-30c-5p (and other miRNAs w/seed GUAAACA)	-2.135	-2.461	N/A	N/A	-2.499	-3.361	N/A	N/A	N/A	N/A	N/A	N/A	1.186	N/A	-0.944	N/A	N/A
dimethyl n-oxalyl-glycine	2.19	-0.353	-1.452	-2.354	N/A	-1.581	N/A	N/A	N/A	N/A	N/A	N/A	-2.068	N/A	-1.232	1.346	N/A
obeticholic acid	-0.172	N/A	N/A	N/A	-2.903	-2.797	N/A	N/A	-0.666	-2.758	N/A	N/A	-1.376	N/A	-0.233	1.664	N/A
CASZ1	1.168	N/A	N/A	1.168	N/A	-1.195	2.596	N/A	N/A	0	N/A	1.664	-0.478	2.543	N/A	-1.744	N/A
RBPJ	N/A	N/A	0.678	N/A	1.198	0.395	N/A	2.996	3.825	1.824	N/A	0.637	N/A	N/A	0.999	N/A	N/A
CpG ODN 1668	N/A	N/A	N/A	N/A	1.737	2.941	N/A	2.196	2.413	3.257	N/A	N/A	N/A	N/A	N/A	N/A	N/A
IL12B	N/A	N/A	2.219	N/A	0.897	1.944	N/A	2.298	2.16	1.965	N/A	1.053	N/A	N/A	N/A	N/A	N/A
PLCG2	0.984	N/A	-1.396	-0.726	0.617	1.874	1.754	-0.426	0.319	1.467	N/A	N/A	N/A	1.49	0.26	1.211	N/A
3,5-dihydroxyphenylglycine	6.062	N/A	N/A	-2.309	N/A	N/A	N/A	N/A	N/A	N/A	N/A	N/A	N/A	N/A	-2.144	N/A	-2
prednisolone	1.349	N/A	2.548	N/A	-2.17	-2.73	-0.447	-2.385	N/A	N/A	-0.469	N/A	-0.186	N/A	-0.229	N/A	N/A
NCOR2	N/A	N/A	1.211	N/A	-2.186	-1.38	N/A	-0.277	-1.964	-1.417	N/A	N/A	0.75	N/A	-2.19	-1.131	N/A
entolimod	N/A	N/A	1.192	-1.414	1.131	1.289	N/A	1.732	1.387	1.51	N/A	N/A	N/A	N/A	1.718	1.131	N/A
celecoxib	N/A	-0.315	-1.27	N/A	-1.661	-1.816	0.447	-2.138	-0.959	-1.871	N/A	N/A	N/A	N/A	-1.807	N/A	-0.216
BCL3	N/A	N/A	-1.421	-0.51	-0.764	-2.04	N/A	-1.536	-1.28	-2.491	N/A	N/A	N/A	1.483	-0.97	N/A	N/A
ciglitazone	2.099	N/A	-2.481	-0.377	0.704	0.466	N/A	-0.383	0.241	-0.371	N/A	-0.4	-2.341	-0.309	-0.338	N/A	1.98
testosterone	2.057	-0.6	-0.218	-1.811	-0.136	0.703	-0.649	-0.37	N/A	1.07	N/A	N/A	-2.109	N/A	-0.891	N/A	-1.873
LAMA5	N/A	N/A	N/A	N/A	1.964	2.768	N/A	2.611	2.2	2.939	N/A	N/A	N/A	N/A	N/A	N/A	N/A
mir-19 (includes others)	N/A	N/A	N/A	N/A	N/A	-2.793	N/A	N/A	-2.618	-2.42	N/A	N/A	0.957	N/A	-1.253	-2.439	N/A
PLAUR	N/A	-0.669	N/A	0.447	0.822	2.789	N/A	1.879	2.2	2.607	N/A	N/A	1.067	N/A	N/A	N/A	N/A
KLK5	N/A	N/A	N/A	2	N/A	1.964	N/A	N/A	2.236	2.236	N/A	2	N/A	2	N/A	N/A	N/A
EP4-D	N/A	N/A	-2.121	N/A	N/A	-1.89	N/A	-1.897	-1.667	0.577	N/A	N/A	-1.89	-2	0.378	N/A	N/A
APOA1	0.305	-1.981	-1.414	0.428	-1.193	-1.531	N/A	-1.283	-1.499	-1.849	N/A	-0.848	-0.064	N/A	N/A	N/A	N/A
STAT5A	0.408	N/A	N/A	-2.184	0.954	0.377	-1.067	-0.781	1.533	1.616	N/A	1.516	0.485	-0.137	1.327	N/A	N/A
mir-21 (includes others)	-1.004	-1.216	-0.495	N/A	0.523	0.676	N/A	-2.889	-0.332	1.183	N/A	0.588	N/A	N/A	3.475	N/A	N/A
ramipril	-2	-2.449	N/A	N/A	-2.132	-2.132	N/A	N/A	N/A	-1.408	N/A	N/A	N/A	N/A	-2.236	N/A	N/A
TXNIP	-1.738	N/A	N/A	1.57	1.958	2.106	N/A	N/A	N/A	2.233	N/A	N/A	1.408	N/A	1.34	N/A	N/A
LOXL1	1.067	1.455	N/A	N/A	2.213	2.96	N/A	N/A	N/A	2.608	N/A	-0.064	N/A	N/A	1.982	N/A	N/A
ADM	N/A	N/A	-0.596	-2.219	-2.425	-2.394	N/A	-1.251	N/A	-2.103	N/A	-1.029	N/A	N/A	0.331	N/A	N/A
PTGS2	-0.223	N/A	0.706	-0.67	0.95	2.276	0.011	0.137	0.865	2.468	N/A	0.902	-0.445	0.732	0.05	-0.146	1.763
NGF	N/A	1.362	1.339	2.02	N/A	1.904	N/A	N/A	N/A	N/A	N/A	N/A	-1.335	-2.114	1.901	-0.19	-0.171
Siglecf	0	N/A	1.633	-2.449	0.555	N/A	N/A	2.63	2.219	N/A	N/A	N/A	N/A	N/A	N/A	2.813	N/A
olaparib	N/A	1.838	N/A	N/A	N/A	1.807	N/A	2.931	2.219	2.408	N/A	N/A	N/A	N/A	N/A	N/A	-1.091
ETV6	0.693	N/A	-2.135	N/A	N/A	N/A	N/A	-3.654	-2.554	N/A	-2	N/A	N/A	N/A	1.253	N/A	N/A
PTPN6	-2.184	N/A	N/A	N/A	-2.343	-1.501	-1.342	-1.83	-1.177	-1.911	N/A	N/A	N/A	N/A	N/A	N/A	N/A
2-mercaptoacetate	N/A	N/A	1.231	N/A	2.213	2.219	N/A	N/A	2.216	2.425	N/A	N/A	N/A	N/A	1.98	N/A	N/A
CYBB	N/A	N/A	0.447	N/A	2.433	2.242	N/A	2.433	1.664	1.758	N/A	N/A	N/A	N/A	1.3	N/A	N/A
stearic acid	N/A	N/A	N/A	N/A	1.217	2.076	N/A	1.925	1.934	2.571	N/A	1.941	N/A	N/A	0.02	0.587	N/A
deoxycorticosterone acetate	N/A	N/A	N/A	N/A	2.045	2.601	N/A	1.783	1.635	2.04	N/A	N/A	N/A	N/A	2.162	N/A	N/A
NLRP12	N/A	N/A	-2	-1.96	N/A	-2.752	N/A	-0.485	-1.524	-2.766	N/A	N/A	N/A	N/A	-0.762	N/A	N/A
leukotriene B4	N/A	N/A	N/A	N/A	2	2.433	N/A	2	1.982	2.804	N/A	1	N/A	N/A	N/A	N/A	N/A
bexarotene	1.141	N/A	-2.265	-0.652	N/A	-2.059	N/A	N/A	N/A	N/A	N/A	N/A	-3.484	N/A	0.662	1.929	N/A
doxycycline	0.458	N/A	N/A	-2.176	-0.691	-1.273	N/A	-0.894	-1.32	-1.815	N/A	-2.384	N/A	-1.077	-0.092	N/A	N/A
ABCA1	N/A	N/A	N/A	N/A	-1.768	-0.929	-0.584	0.57	-0.971	-1.863	N/A	N/A	-2.698	N/A	1.616	N/A	1.176
L-methionine	0.763	-0.014	-0.398	N/A	-1.814	-1.758	N/A	N/A	N/A	-2.053	N/A	-1.982	0.159	-2.236	-0.996	N/A	N/A
isobutylmethylxanthine	1.329	-0.571	-0.668	0.292	2.249	0.318	N/A	1.546	N/A	-0.077	N/A	N/A	-1.921	N/A	1.897	1.182	0.114
PP2/AG1879 tyrosine kinase inhibitor	0.38	0.684	N/A	-0.864	-0.759	-1.45	-0.885	-0.217	-1.606	-2.044	N/A	N/A	N/A	-0.16	-2.272	0.825	N/A
KDR	N/A	N/A	N/A	1.067	2.219	2.157	N/A	1.698	1.982	1.912	N/A	N/A	N/A	N/A	N/A	1.109	N/A
UTP	-1.934	N/A	N/A	N/A	N/A	2.371	0.147	1.286	1.959	2.371	N/A	-0.832	N/A	-1.238	N/A	N/A	N/A
lactic acid	0.437	N/A	N/A	2.074	1.509	1.974	N/A	N/A	N/A	1.794	N/A	N/A	-2.385	-1.901	0.063	N/A	N/A
INHA	-1.994	-0.723	N/A	-1.823	-2.492	-2.39	N/A	N/A	N/A	N/A	N/A	1.364	N/A	1.343	N/A	N/A	N/A
SERPINB3	1.4	N/A	N/A	N/A	2.2	2.186	N/A	N/A	1.964	2.392	N/A	N/A	N/A	N/A	1.982	N/A	N/A
BMP2	N/A	N/A	N/A	N/A	1.947	3.178	N/A	N/A	N/A	2.653	N/A	0.791	-0.803	0.34	2.411	N/A	N/A
2,3,4,7,8-pentachlorodibenzofuran	0	1.89	0.707	N/A	1.387	2.646	N/A	1.964	N/A	2	N/A	N/A	-0.389	N/A	1.134	N/A	N/A
IRAK4	N/A	N/A	N/A	2.167	2.167	2.393	N/A	1.664	N/A	2.593	N/A	N/A	N/A	N/A	1.102	N/A	N/A
TNFSF14	N/A	N/A	1.956	N/A	2.187	2.584	N/A	1.03	0.941	2.198	N/A	-0.793	N/A	-0.385	N/A	N/A	N/A
NTF3	2.333	N/A	N/A	3.162	N/A	N/A	2.828	N/A	N/A	N/A	N/A	N/A	N/A	1.511	N/A	-2.236	N/A
PPP2CA	1.603	N/A	-0.816	N/A	1.134	2.72	N/A	-0.424	-0.562	2.335	N/A	N/A	N/A	2.433	N/A	N/A	N/A
IL23A	N/A	N/A	N/A	N/A	N/A	1.604	N/A	1.131	2.216	2.628	N/A	2.216	N/A	2.213	N/A	N/A	N/A
RHOA	N/A	N/A	N/A	N/A	2.219	1.671	N/A	1.309	0.498	1.164	N/A	0.841	1.405	-0.087	2.062	-0.75	N/A
FMR1	-5.303	N/A	N/A	-0.825	N/A	2.2	N/A	-2.81	N/A	N/A	N/A	N/A	N/A	0.864	N/A	N/A	N/A
DNM3OS	N/A	N/A	N/A	N/A	2.2	2.608	N/A	2.2	2.2	2.789	N/A	N/A	N/A	N/A	N/A	N/A	N/A
etanercept	N/A	N/A	N/A	N/A	-1.172	-3.105	-1	-1.633	-2.157	-2.922	N/A	N/A	N/A	N/A	N/A	N/A	N/A
POR	0.437	0	0.511	0.631	N/A	-0.777	0	-1.035	-2.138	-1.36	1.342	-1.554	0.73	N/A	-0.577	0	0.896
REST	-1.937	N/A	N/A	-3.249	N/A	N/A	N/A	N/A	N/A	N/A	N/A	N/A	3.314	2.587	N/A	0.899	N/A
SOX9	N/A	N/A	N/A	1.94	4.165	2.332	N/A	N/A	N/A	1.327	N/A	0.069	N/A	0.617	1.533	N/A	N/A
PHLDA1	N/A	N/A	1.342	1.176	1.532	2.586	N/A	0.9	1.068	2.587	N/A	N/A	N/A	N/A	0.785	N/A	N/A
berberine	N/A	N/A	-0.652	N/A	N/A	-1.464	2.166	1.471	1.249	-1.183	N/A	N/A	-0.518	N/A	-1.03	2.24	N/A
nickel chloride	1.098	N/A	N/A	N/A	N/A	2.141	0.868	N/A	2.236	2.345	N/A	N/A	N/A	N/A	-0.87	2.414	N/A
TLN1	0	N/A	N/A	N/A	N/A	2.975	N/A	2.804	2.63	2.739	N/A	N/A	N/A	N/A	0.816	N/A	N/A
RORA	-0.356	N/A	1.452	-0.356	-0.818	-0.068	2.538	2.17	-1.106	-0.157	N/A	0.516	-0.391	N/A	2.027	N/A	N/A
CpG ODN 2395	N/A	N/A	N/A	N/A	N/A	2.8	N/A	1.982	2.219	2.97	N/A	1.982	N/A	N/A	N/A	N/A	N/A
HSPA5	1.2	-1.276	N/A	0.842	0.943	2.565	N/A	N/A	1.91	2.144	N/A	N/A	N/A	N/A	0.495	0.567	N/A
focal adhesion kinase	0	N/A	2.228	N/A	N/A	1.966	N/A	1.961	2.184	1.966	N/A	N/A	N/A	-0.035	1.6	N/A	N/A
Cxcl1	N/A	N/A	N/A	N/A	1.886	2.528	N/A	2.211	2.418	2.888	N/A	N/A	N/A	N/A	N/A	N/A	N/A
LDLR	0.243	1.4	1.765	1.608	0.503	-0.196	0.469	1.076	1.47	0.312	N/A	N/A	2.159	N/A	0	0.728	N/A
HUWE1	1.175	0.962	-0.277	-1.912	N/A	N/A	0.64	N/A	1.764	N/A	N/A	N/A	-2.592	N/A	1.867	0.737	N/A
GPER1	2.394	N/A	N/A	-1.98	N/A	-0.933	N/A	-1.254	N/A	-1.213	N/A	-0.569	N/A	-1.162	-0.183	N/A	-2.236
PRKCZ	1.23	N/A	1.069	N/A	N/A	1.972	N/A	1.519	1.969	1.972	N/A	N/A	N/A	N/A	2.184	N/A	N/A
TRIM24	-0.367	-2.425	-1.929	N/A	N/A	N/A	N/A	-4.656	-2.538	N/A	N/A	N/A	N/A	N/A	N/A	N/A	N/A
ceruletide	-0.033	1.811	2.736	N/A	N/A	2.405	N/A	1.539	N/A	3.098	N/A	N/A	N/A	N/A	0.288	N/A	N/A
FOXC2	0.486	N/A	N/A	1.132	N/A	0.814	1.671	N/A	2.804	1.212	N/A	-1.02	0.258	-0.707	1.677	N/A	-0.128
4-hydroxytamoxifen	1.659	N/A	N/A	N/A	N/A	N/A	N/A	N/A	N/A	1.994	-2.117	1.792	-1.638	0.779	0.356	N/A	-1.572
SP3	0.309	1.467	1.172	-0.184	1.358	1.124	N/A	N/A	0.636	0.424	0.59	-1.753	N/A	-1.402	1.475	N/A	N/A
RAS	2	N/A	N/A	1.213	1.948	2.508	N/A	0.834	1.156	2.203	N/A	N/A	N/A	N/A	N/A	N/A	N/A
LMNA	2.666	N/A	N/A	-1.795	N/A	0.882	-0.946	N/A	N/A	N/A	2.162	-2.053	-1.08	N/A	0.277	N/A	N/A
ALOX5	N/A	N/A	N/A	N/A	1.011	1.87	-1.041	1.61	1.535	1.226	N/A	-0.471	-0.908	-0.137	0.394	-0.868	0.788
3-methyladenine	-2.406	0.639	0.416	N/A	1.813	1.247	N/A	0.895	N/A	1.805	N/A	0.92	N/A	0.073	1.616	N/A	N/A
GW3965	N/A	0.333	0.019	-1.407	-0.88	-0.072	1.092	0.098	0.275	-0.37	N/A	N/A	-2.065	N/A	0.732	2.54	1.945
IRF6	-1.969	N/A	N/A	N/A	N/A	2.762	N/A	1.723	2.433	2.929	N/A	N/A	N/A	N/A	N/A	N/A	N/A
RPSA	2.412	N/A	N/A	N/A	N/A	-2.401	N/A	-2.985	-1.633	-2.377	N/A	N/A	N/A	N/A	N/A	N/A	N/A
SIGIRR	N/A	N/A	N/A	N/A	N/A	-2.418	N/A	N/A	-2.189	-2.78	N/A	-2.205	N/A	-2.216	N/A	N/A	N/A
FOXM1	0.887	1.637	2.147	N/A	N/A	1.034	N/A	3.069	N/A	N/A	N/A	N/A	3.032	N/A	N/A	N/A	N/A
FBXO32	0.087	1.897	N/A	-1.6	-2.2	-1.6	N/A	N/A	N/A	-2.435	N/A	N/A	N/A	N/A	N/A	1.982	N/A
MYF6	N/A	1.987	N/A	2.213	1.82	-0.391	N/A	1.342	1.131	-0.152	N/A	0.762	N/A	2	N/A	N/A	N/A
N-(1-carbamoyl-2-phenyl-ethyl) butyramide	N/A	N/A	N/A	N/A	-2.449	-3	N/A	-2	-1.342	-3	N/A	N/A	N/A	N/A	N/A	N/A	N/A
herbimycin	N/A	-2	N/A	N/A	-1.504	-1.487	N/A	-0.896	-1.297	-2.207	N/A	0.277	N/A	1.195	-0.917	N/A	N/A
HDAC4	0.691	N/A	N/A	-2.343	N/A	0.416	-2.611	N/A	N/A	1.164	N/A	0.563	-0.113	-0.826	0.314	2.425	-0.314
RNASEH2B	N/A	-1.89	-2.111	N/A	N/A	N/A	N/A	-4.697	-3.065	N/A	N/A	N/A	N/A	N/A	N/A	N/A	N/A
SMARCB1	-0.314	N/A	N/A	-0.063	1.532	1.257	N/A	-0.464	2.327	N/A	-2	N/A	-3.801	N/A	N/A	N/A	N/A
1-chloro-2,4-dinitrobenzene	N/A	N/A	N/A	N/A	1.951	2.414	1.387	N/A	1.413	2.586	N/A	N/A	N/A	2	N/A	N/A	N/A
NTRK3	1.667	N/A	N/A	2.828	N/A	N/A	1.913	N/A	-0.374	N/A	N/A	N/A	N/A	2.722	N/A	-2.236	N/A
CDKN1A	-1.49	-0.896	-0.103	N/A	N/A	-1.897	0.035	-2.496	0.133	-2.391	N/A	N/A	-1.366	N/A	-0.928	N/A	N/A
BTG2	N/A	N/A	-1.551	N/A	-2.414	-2.213	N/A	N/A	-1.969	-2.415	N/A	N/A	N/A	N/A	1.172	N/A	N/A
IL17R	N/A	N/A	N/A	N/A	N/A	1.732	N/A	-0.686	2	2.63	N/A	2.449	N/A	2.236	N/A	N/A	N/A
andrographolide	N/A	N/A	-1	N/A	-2.433	-1.723	0.882	N/A	-1	-2.086	N/A	0.391	-1.095	1.109	N/A	N/A	N/A
GABARAP	-0.333	N/A	N/A	N/A	N/A	2.646	N/A	2.828	1.633	2.646	N/A	N/A	N/A	N/A	N/A	1.633	N/A
RPL13A	2.84	N/A	N/A	N/A	N/A	N/A	-2.449	-2.53	-1.897	N/A	N/A	N/A	N/A	N/A	-2	N/A	N/A
TFAM	-3.157	N/A	N/A	-0.102	-0.389	1.265	N/A	N/A	N/A	0.378	N/A	N/A	-2.236	N/A	2.449	1.732	N/A
mir-802	-2.558	0.507	-1.127	N/A	N/A	N/A	N/A	-2.111	N/A	N/A	N/A	1.414	N/A	1.807	2.183	N/A	N/A
S1PR4	N/A	N/A	N/A	N/A	1.807	2.53	0	1.667	0.378	1.897	N/A	N/A	1.414	0	N/A	2	N/A
STAT1 Dimer	N/A	N/A	N/A	-1.091	1.069	2.582	N/A	2.383	1.982	2.582	N/A	N/A	N/A	N/A	N/A	N/A	N/A
BAR501	N/A	N/A	-2	N/A	-1.964	-2.759	N/A	N/A	-2.2	-2.758	N/A	N/A	N/A	N/A	N/A	N/A	N/A
KCNJ10	N/A	N/A	1	N/A	1.342	2.449	N/A	2.236	2	2.646	N/A	N/A	N/A	N/A	N/A	N/A	N/A
Ca2+	1.963	N/A	N/A	N/A	1.109	1.665	0.664	0.114	1.18	2.208	N/A	0.957	-1.48	0.247	0.083	N/A	N/A
ACOD1	N/A	N/A	0.378	0.2	-0.186	-2.182	1	-0.896	-1.718	-2.219	N/A	-0.751	N/A	0.137	N/A	N/A	2
SENP1	-1	N/A	N/A	N/A	N/A	0.707	1	1.706	1.534	1.195	N/A	N/A	N/A	N/A	2.401	2.121	N/A
prostaglandin E2	0.726	N/A	0.768	N/A	1.513	0.739	-1.61	-1.615	0.984	1.538	N/A	0.804	N/A	0.675	0.348	N/A	0.334
miR-199a-5p (and other miRNAs w/seed CCAGUGU)	-2.79	N/A	-1.982	N/A	-2.781	N/A	N/A	N/A	-1.914	N/A	N/A	1.586	N/A	0.576	N/A	N/A	N/A
salicylic acid	N/A	N/A	-1.98	N/A	-1.77	-1.285	N/A	-2.195	-2.19	-1.888	N/A	N/A	N/A	N/A	N/A	N/A	-0.321
CTLA4	N/A	N/A	-2.433	N/A	N/A	-2.639	N/A	-2.107	-2.219	-2.228	N/A	N/A	N/A	N/A	N/A	N/A	N/A
PLA2G2A	-0.447	-0.447	-1.342	-2	N/A	1	N/A	N/A	N/A	1.939	N/A	N/A	-2	N/A	2.449	N/A	N/A
Z-LLL-CHO	1.738	2.19	-0.777	N/A	N/A	-0.989	N/A	N/A	-1.051	-2.023	N/A	N/A	N/A	-1.821	-1.023	N/A	N/A
MDK	N/A	N/A	N/A	N/A	2	1.851	N/A	1.709	2.19	2.42	N/A	0.503	N/A	0.933	N/A	N/A	N/A
MAPK3	N/A	N/A	N/A	N/A	2.555	2.29	N/A	0.2	1.667	2.532	N/A	N/A	-0.333	N/A	2.026	N/A	N/A
MAFB	-0.961	N/A	N/A	N/A	2.399	2.879	N/A	1.788	0.477	2.383	N/A	N/A	-0.699	N/A	N/A	N/A	N/A
deoxycholate	-1.227	2.382	N/A	N/A	N/A	2.186	N/A	N/A	N/A	0.574	N/A	-1.732	1.382	-1.709	N/A	N/A	-0.394
1,2-dithiole-3-thione	4.464	0.882	0.33	N/A	N/A	N/A	N/A	N/A	N/A	N/A	2.285	N/A	-1.808	N/A	-1.816	N/A	N/A
Wy 40905	N/A	N/A	N/A	N/A	2.433	1.942	N/A	1.414	N/A	N/A	N/A	N/A	N/A	-2.071	1.765	N/A	-1.96
WNT11	-1.767	N/A	N/A	2.613	N/A	N/A	1.561	N/A	N/A	N/A	-2.219	1.605	0.864	0.928	N/A	N/A	N/A
cadmium	0.216	N/A	1.166	N/A	2.219	1.461	N/A	N/A	2.362	1.894	N/A	N/A	-0.822	N/A	N/A	N/A	-1.412
RABGEF1	N/A	N/A	N/A	-2.449	-2.236	-2.433	N/A	-2.449	N/A	-1.982	N/A	N/A	N/A	N/A	N/A	N/A	N/A
IL10	N/A	N/A	-1.586	-0.02	2.158	0.078	1.87	0.395	1.581	0.007	N/A	-0.982	1.867	0.406	0.216	0.38	N/A
silibinin	-1.722	-0.936	-1.201	N/A	-2.785	-2.352	N/A	N/A	N/A	-2.54	N/A	N/A	N/A	N/A	N/A	N/A	N/A
FNIP1	N/A	N/A	N/A	-1.715	N/A	N/A	N/A	-2.236	N/A	-2.236	1.177	N/A	2.195	-1.964	N/A	N/A	N/A
KAT5	-0.817	2.439	1.308	N/A	N/A	1.929	N/A	N/A	1.982	N/A	N/A	N/A	1.134	N/A	N/A	1.89	N/A
sotorasib	N/A	N/A	N/A	N/A	-1.89	-1.667	-2	-1	-1.414	-0.632	N/A	N/A	N/A	-0.816	-0.447	-1.633	N/A
plicamycin	N/A	-0.699	N/A	N/A	-1.424	-2.275	-0.868	-2.233	-1.416	-2.578	N/A	N/A	N/A	N/A	N/A	N/A	N/A
ethidium	N/A	N/A	-2.236	N/A	-1	-2	N/A	-2	-2	-2.236	N/A	N/A	N/A	N/A	N/A	N/A	N/A
ARID1A	0.578	0.414	-2.252	N/A	2.321	0.822	N/A	-0.538	-0.086	0.025	N/A	-1.072	N/A	-1.734	-1.627	N/A	N/A
27-hydroxycholesterol	N/A	N/A	N/A	N/A	1.981	2.626	N/A	2.233	1.987	2.621	N/A	N/A	N/A	N/A	N/A	N/A	N/A
resatorvid	N/A	N/A	-2.236	N/A	-1.134	-1.895	N/A	-1.4	-2.2	-2.573	N/A	N/A	N/A	N/A	N/A	N/A	N/A
JTE-013	N/A	N/A	-2	N/A	-1.342	-2.646	N/A	-1	-2	-2.449	N/A	N/A	N/A	N/A	N/A	N/A	N/A
RIPK3	N/A	N/A	N/A	2.388	2.169	2.753	N/A	N/A	N/A	3.068	N/A	1.054	N/A	N/A	N/A	N/A	N/A
HMGN5	1.633	N/A	N/A	2.449	N/A	N/A	2.449	N/A	N/A	N/A	N/A	N/A	-0.447	2.449	N/A	-2	N/A
ibuprofen	-1.172	N/A	N/A	1.037	-1.937	-1.55	0.468	0	-0.555	-2.306	N/A	N/A	N/A	N/A	-0.69	-0.492	1.214
BCR-ABL1	-0.077	N/A	N/A	-2.419	0.743	1.261	0.811	1.238	0.256	1.178	N/A	N/A	0.706	N/A	N/A	0.73	-1.98
PIK3R1	-0.511	0.863	-0.087	N/A	0.378	1.968	N/A	1.48	2.828	2.196	N/A	N/A	N/A	N/A	1.086	N/A	N/A
MED1	-0.992	-0.368	-1.849	-2.078	N/A	N/A	N/A	N/A	N/A	N/A	N/A	-0.302	-1.2	N/A	2.111	2.496	N/A
EPAS1	0.95	1.777	0.485	0.03	-0.035	1.765	0.434	-0.041	-0.43	0.399	N/A	N/A	-1.154	1.451	2.325	0.111	N/A
RABL6	N/A	2.646	1.89	N/A	N/A	N/A	N/A	1.265	-1.951	N/A	N/A	N/A	3.606	N/A	N/A	N/A	N/A
MALP-2s	N/A	N/A	0.762	N/A	2.401	2.896	N/A	N/A	2.236	3.056	N/A	N/A	N/A	N/A	N/A	N/A	N/A
CD-38 inhibitor 78c	2.449	N/A	N/A	N/A	-1.134	-1.633	N/A	-2	-2	-1.134	N/A	N/A	N/A	N/A	-1	N/A	N/A
Clec4a2	N/A	N/A	N/A	-0.478	1.357	-0.246	1.485	1.614	1.155	-0.466	N/A	-1.964	N/A	-1.969	0.333	0.282	N/A
USP38	N/A	N/A	-1.969	N/A	-1.964	-2.183	N/A	-1.953	N/A	-2.391	N/A	N/A	N/A	N/A	-0.882	N/A	N/A
Pycard	N/A	N/A	N/A	2.346	1.908	2.2	N/A	N/A	N/A	2.152	N/A	1.334	N/A	1.4	N/A	N/A	N/A
STO-609	N/A	N/A	-2	-2.236	-2	-2.449	N/A	N/A	N/A	-2.646	N/A	N/A	N/A	N/A	N/A	N/A	N/A
STAT3/STAT3	-1.166	N/A	N/A	0	N/A	0.324	1	0.728	2.608	1.941	N/A	2.433	-1.12	N/A	N/A	N/A	N/A
ZNF281	N/A	N/A	N/A	-2	0	-0.905	N/A	-2.449	-1.134	-1.941	N/A	-1	N/A	-1.89	N/A	N/A	N/A
resolvin D1	N/A	N/A	-2.213	-1.154	-1.996	-2.129	N/A	-0.864	N/A	-2.47	N/A	N/A	-0.492	N/A	N/A	N/A	N/A
EBI3	N/A	N/A	N/A	N/A	N/A	2.189	N/A	2.952	1.969	1.783	N/A	2.425	N/A	N/A	N/A	N/A	N/A
miR-338-3p (miRNAs w/seed CCAGCAU)	-2.412	-1.456	-1.964	N/A	-2.359	-1.471	N/A	N/A	N/A	N/A	N/A	0.232	N/A	N/A	-1.414	N/A	N/A
RCAN1	N/A	N/A	-2.19	-1.064	N/A	-2.4	N/A	N/A	N/A	-2.182	N/A	N/A	0.966	0.033	-1.953	0.505	N/A
imatinib	-0.739	-0.862	-2.001	0.872	N/A	-1.221	N/A	-0.066	N/A	N/A	-2.8	N/A	N/A	N/A	1.75	0.982	N/A
PARP2	N/A	N/A	-1.287	-0.849	N/A	0.816	N/A	2	2.449	1.89	N/A	N/A	N/A	N/A	2	N/A	N/A
32-134D	N/A	N/A	N/A	N/A	-2	-2.563	N/A	0.342	-1.982	-1.993	N/A	N/A	N/A	N/A	-2.408	N/A	N/A
belnacasan	N/A	N/A	N/A	-1.954	-1.951	-2.63	N/A	-1.969	N/A	-2.781	N/A	N/A	N/A	N/A	N/A	N/A	N/A
EGLN1	N/A	N/A	1.219	0.478	0.378	0.082	1.414	0.853	-0.165	0.194	-1.715	-0.277	-1.998	N/A	-0.34	-2.169	N/A
SELPLG	N/A	N/A	N/A	N/A	2.449	2.132	N/A	2.646	1.89	2.132	N/A	N/A	N/A	N/A	N/A	N/A	N/A
kanamycin A	0	1.155	-0.6	N/A	0.093	-1.769	-0.508	-1.107	-0.168	-0.895	N/A	N/A	0	-2.236	0	-1.897	-0.816
FSTL1	N/A	-0.9	0.404	N/A	2.402	2.956	N/A	N/A	N/A	2.601	N/A	N/A	N/A	N/A	N/A	1.969	N/A
GABARAPL1	-0.333	N/A	N/A	N/A	N/A	2.646	N/A	2.333	1.633	2.646	N/A	N/A	N/A	N/A	N/A	1.633	N/A
okadaic acid	N/A	N/A	N/A	N/A	0.86	1.905	N/A	1.485	N/A	2.005	N/A	N/A	1.789	-0.889	1.188	N/A	1.103
mevalonic acid	N/A	N/A	1.481	N/A	1.038	1.67	N/A	0.641	2.116	2.078	N/A	N/A	1.982	N/A	0.218	N/A	N/A
SOCS3	1.775	N/A	N/A	N/A	N/A	-1.047	-0.149	-1.595	-0.808	-1.896	N/A	-0.677	0.21	0.886	-2.176	N/A	N/A
PCSK9	N/A	N/A	1.067	N/A	1.974	2.415	N/A	2.2	1.131	2.423	N/A	N/A	N/A	N/A	N/A	N/A	N/A
MEF2D	0.044	-2.392	N/A	N/A	2.755	1.016	2.236	N/A	N/A	N/A	-0.152	-0.296	-1.483	-0.271	N/A	0.563	N/A
YBX1	N/A	0.788	1.684	N/A	0.875	1.828	N/A	2.356	1.726	1.323	N/A	N/A	N/A	N/A	0.579	N/A	N/A
C/EBP	N/A	N/A	N/A	N/A	2.425	1.254	N/A	2.219	1.342	1.937	N/A	N/A	-1.982	N/A	N/A	N/A	N/A
sodium iodate	-0.447	N/A	N/A	N/A	N/A	2.646	N/A	2	2.236	2.828	N/A	1	N/A	N/A	N/A	N/A	N/A
SP110	-1.807	N/A	N/A	N/A	N/A	-2.333	N/A	-3.162	-1.508	-2.333	N/A	N/A	N/A	N/A	N/A	N/A	N/A
miR-34a-5p (and other miRNAs w/seed GGCAGUG)	N/A	-1.914	-2.028	N/A	N/A	-1.653	N/A	-3.44	N/A	-0.293	N/A	N/A	-0.176	-0.577	-1.048	N/A	N/A
FRS3	N/A	N/A	N/A	N/A	2	N/A	N/A	2.236	2.236	2.646	N/A	N/A	N/A	N/A	2	N/A	N/A
camptothecin	-1.414	0.843	1.999	N/A	N/A	1.165	2.236	-0.239	1.98	0.133	N/A	N/A	N/A	N/A	1.104	N/A	N/A
FGF1	N/A	N/A	N/A	-0.627	-2.742	-1.284	-0.666	-1.359	-1.253	-0.754	N/A	0.381	-0.82	0.151	N/A	N/A	-1.071
EIF4EBP1	N/A	N/A	-1.987	N/A	N/A	-2.14	N/A	-2.195	N/A	-2.525	N/A	N/A	0.492	N/A	N/A	-1.766	N/A
NUP98-NSD1	N/A	N/A	N/A	N/A	-1.067	-2.219	N/A	-2.219	-1.387	-2.219	N/A	N/A	N/A	N/A	N/A	-1.982	N/A
NUP98-KDM5A	N/A	N/A	N/A	N/A	-1.067	-2.219	N/A	-2.219	-1.387	-2.219	N/A	N/A	N/A	N/A	N/A	-1.982	N/A
IHH	N/A	N/A	N/A	N/A	N/A	0.176	-0.547	1.528	2.581	-0.098	N/A	-1.414	N/A	-1.591	0.817	-2.333	N/A
SAFB	-1.89	N/A	-2.449	N/A	N/A	-1.982	N/A	-2.219	-1.342	N/A	N/A	N/A	N/A	-0.816	-0.378	N/A	N/A
IRF2	N/A	-0.094	0.711	N/A	1.507	0.189	0.816	2.156	0.079	0.428	N/A	N/A	-3.124	1.964	N/A	N/A	N/A
KEAP1	-1.978	N/A	0.488	N/A	1.671	0.44	-1.387	1.238	1.195	1.144	N/A	N/A	N/A	N/A	1.519	N/A	N/A
N-[(2Z)-3-(4,5-dihydro-1,3-thiazol-2-yl)-1,3-thiazolidin-2-yl idene]-5H dibenzo[a,d][7]annulen-5-amine	0.637	N/A	N/A	N/A	N/A	-2.415	N/A	-1.067	-2.207	-1.981	N/A	N/A	0.282	N/A	-1.242	-0.788	-0.44
THRB	-0.336	N/A	N/A	0.649	1.051	-0.462	1.021	-0.343	1.498	0.434	N/A	0	-1.588	-0.726	-1.169	1.782	N/A
ABCG1	N/A	N/A	N/A	N/A	N/A	-2.687	-0.727	-1.604	-1.576	-2.925	N/A	-1.537	N/A	N/A	N/A	N/A	N/A
buparlisib	N/A	N/A	N/A	N/A	-1.89	-1.667	-2	-1	-1.414	-0.632	N/A	N/A	N/A	-0.816	0	-1.633	N/A
poly dA-dT	N/A	N/A	2.197	N/A	N/A	1.992	N/A	2.628	1.999	2.229	N/A	N/A	N/A	N/A	N/A	N/A	N/A
IL36A	N/A	N/A	N/A	N/A	N/A	1.998	N/A	N/A	2.214	2.623	N/A	2.214	N/A	1.977	N/A	N/A	N/A
IL35	N/A	N/A	-1.213	N/A	-1.673	-1.31	N/A	-1.941	-1.408	-1.537	N/A	N/A	N/A	N/A	-1.941	N/A	N/A
linoleic acid	-1.238	N/A	-0.378	N/A	-0.243	-1.142	0.513	-1.234	0.616	-0.974	N/A	2	N/A	N/A	1.353	1.327	N/A
CUX1	N/A	0.695	-0.368	N/A	-1.134	N/A	N/A	-1.726	-1.622	-1.408	N/A	-1	N/A	-0.447	-2.611	N/A	N/A
IL12 (family)	N/A	N/A	2.168	N/A	N/A	1.742	N/A	3.378	N/A	1.391	N/A	N/A	N/A	2.316	N/A	N/A	N/A
BCL2	N/A	N/A	N/A	1.669	1.428	1.985	N/A	N/A	1.183	1.616	N/A	N/A	-0.236	0.866	2.002	N/A	N/A
NKX2-2-AS1	-2.449	N/A	N/A	0.359	N/A	N/A	N/A	N/A	N/A	N/A	N/A	N/A	-2.425	N/A	2.574	3.176	N/A
KLF11	-1.235	-0.308	N/A	-0.389	-0.786	-0.434	0.105	-0.661	-0.272	-0.858	N/A	N/A	0.784	N/A	2.013	1.729	1.408
LDB1	-0.707	N/A	N/A	N/A	N/A	-1.482	N/A	-2.828	-2.236	-1.021	-0.905	-1.528	N/A	N/A	0.273	N/A	N/A
NR1H3	0.664	N/A	-1.397	N/A	-0.971	-0.645	1.875	0.292	0.488	-0.549	N/A	-0.913	-0.299	N/A	0.882	1.309	-0.696
GNAS	N/A	N/A	2.335	N/A	N/A	1.499	1.265	0.366	0.895	1.949	N/A	-0.277	-0.898	N/A	0.981	N/A	-0.513
COL5A1	-1.437	-1.342	N/A	N/A	-2.885	-2.158	0.152	N/A	N/A	-0.765	N/A	N/A	N/A	N/A	-2.236	N/A	N/A
Eldr	N/A	2.236	2	N/A	N/A	N/A	N/A	2.646	N/A	N/A	N/A	N/A	4.085	N/A	N/A	N/A	N/A
SYVN1	2.387	2.357	0.434	N/A	N/A	N/A	N/A	3.317	1.212	N/A	N/A	N/A	N/A	N/A	1.257	N/A	N/A
CGAS	N/A	N/A	N/A	N/A	N/A	2.197	N/A	3.218	2.611	2.931	N/A	N/A	N/A	N/A	N/A	N/A	N/A
HBEGF	1.943	N/A	2	N/A	N/A	0.365	N/A	N/A	2.433	N/A	N/A	1.746	N/A	N/A	2.111	0.351	N/A
PX 478	-0.176	1.969	0.339	N/A	N/A	-1.408	N/A	N/A	-2.412	-2.414	N/A	N/A	N/A	N/A	-2.213	N/A	N/A
GPS2	N/A	N/A	N/A	N/A	N/A	-2.974	-0.105	-2.088	-0.643	-2.564	N/A	-1.724	N/A	N/A	-0.378	N/A	0.447
(R)-2-(4-chlorophenyl)-2-oxo-1-phenylethyl quinoline-2-carboxylate	N/A	N/A	N/A	N/A	-2	-2.236	N/A	-2	-2.236	-2.449	N/A	N/A	N/A	N/A	N/A	N/A	N/A
1-palmitoyl-2-oleoylphosphatidylserine	N/A	N/A	N/A	N/A	2.219	2.63	N/A	1	2.449	2.621	N/A	N/A	N/A	N/A	N/A	N/A	N/A
BANF1	N/A	N/A	N/A	N/A	N/A	-2.449	N/A	-3.742	-2.828	-1.89	N/A	N/A	N/A	N/A	N/A	N/A	N/A
KLF2	2.157	N/A	N/A	-0.488	-1.339	-1.872	N/A	-0.712	-1.165	-1.91	N/A	N/A	N/A	N/A	-1.254	N/A	N/A
PTX3	N/A	-1.474	-1.197	-0.412	0.215	-0.773	N/A	-2.655	-1.779	-1.421	N/A	N/A	N/A	-0.874	-0.097	N/A	N/A
reactive oxygen species	N/A	1.473	0.419	N/A	N/A	2.555	N/A	1.177	1.716	2.547	N/A	N/A	N/A	N/A	N/A	1	N/A
NEDD9	-0.102	N/A	N/A	N/A	1	N/A	2	N/A	2.236	N/A	1.342	N/A	N/A	-1.066	0.905	2.236	N/A
GCA	N/A	N/A	N/A	N/A	1.989	2.233	N/A	1.99	2.22	2.447	N/A	N/A	N/A	N/A	N/A	N/A	N/A
GHRL	-0.146	-2.137	-1.93	0.26	N/A	-0.534	N/A	N/A	-0.613	-1.11	N/A	-1.949	N/A	N/A	2.047	0.152	N/A
oxazolone	N/A	N/A	N/A	0.095	0.328	2.191	N/A	2.207	1.951	1.997	N/A	1.109	N/A	1	N/A	N/A	N/A
triptolide	-2.18	N/A	N/A	N/A	-0.914	-2.005	N/A	N/A	-2.223	-1.915	-1.633	N/A	N/A	N/A	N/A	N/A	N/A
AHI1	-1.633	2	0	N/A	-1	-2	N/A	-2.236	N/A	N/A	N/A	N/A	N/A	0	-1	-1	N/A
SRSF1	2.055	0	N/A	-2	-1.913	-1.569	N/A	-2.236	N/A	-1.078	N/A	N/A	N/A	N/A	N/A	N/A	N/A
ANXA1	-0.822	N/A	N/A	-0.786	-2.368	-1.471	N/A	-0.894	-1.336	-1.892	N/A	0.085	N/A	N/A	-1.172	N/A	N/A
SIRT3	-0.229	1.174	N/A	1.886	2.307	N/A	N/A	N/A	N/A	-1.989	N/A	N/A	-1.706	N/A	N/A	1.533	N/A
Ro31-8220	N/A	N/A	N/A	N/A	-1.299	-2.157	N/A	-2.2	-2.349	-2.238	N/A	N/A	N/A	N/A	-0.57	N/A	N/A
SCGB1A1	N/A	N/A	N/A	N/A	-2.198	-2.38	N/A	-1.206	-2.615	-2.38	N/A	N/A	N/A	-0.025	N/A	N/A	N/A
ATF3	2.275	N/A	0.358	N/A	N/A	-0.94	N/A	-1.895	-1.115	-0.988	N/A	N/A	-1.268	N/A	-1.03	N/A	0.928
verteporfin	N/A	-0.736	N/A	N/A	-1.939	-2.914	N/A	N/A	N/A	-1.964	N/A	N/A	-1.034	N/A	-2.204	N/A	N/A
l-asparaginase	N/A	-1.89	2.121	2.433	N/A	N/A	N/A	N/A	N/A	N/A	N/A	N/A	-4.347	N/A	N/A	N/A	N/A
GSK3A	1.987	N/A	N/A	-1.231	N/A	N/A	-1.98	N/A	N/A	N/A	1.98	-1.987	-1.131	-0.492	N/A	N/A	N/A
carbon monoxide	N/A	N/A	N/A	N/A	-2.242	-1.964	-1.559	-0.655	-1.112	-2.235	N/A	N/A	N/A	N/A	-0.914	-0.101	N/A
ROCK	0.956	-0.186	2.425	2	N/A	0.651	N/A	N/A	-0.13	0.283	N/A	-1.912	N/A	-1.643	-0.594	N/A	N/A
RAG2	N/A	N/A	N/A	0.816	0.832	1.633	N/A	1.134	2.236	2.121	N/A	N/A	2	N/A	N/A	N/A	N/A
dimethylnitrosamine	1.161	1.463	1.96	N/A	2.219	1.65	N/A	N/A	0.831	1.011	N/A	0.447	N/A	N/A	-0.02	N/A	N/A
canrenoate potassium	N/A	N/A	N/A	N/A	-1.969	-2.408	N/A	-1.977	-2.2	-2.201	N/A	N/A	N/A	N/A	N/A	N/A	N/A
MED13	-0.378	1.342	N/A	0	N/A	0.522	-1.732	N/A	N/A	N/A	N/A	0.447	2	N/A	-2.333	-2	N/A
BTNL2	N/A	2	N/A	2	2.449	1.414	N/A	N/A	2.449	N/A	N/A	0.426	N/A	N/A	N/A	N/A	N/A
TPCA-1	N/A	N/A	N/A	N/A	-1.982	-2.378	N/A	-2	-1.982	-2.39	N/A	N/A	N/A	N/A	N/A	N/A	N/A
isotretinoin	N/A	N/A	2.164	N/A	0.993	1.205	N/A	2.011	1.839	2.007	N/A	0.506	N/A	N/A	N/A	N/A	N/A
PIK3C3	-0.108	-2	-2.958	N/A	N/A	-2.412	N/A	N/A	N/A	N/A	N/A	N/A	-1.41	N/A	1.834	N/A	N/A
NR1I2	2.004	N/A	-0.862	N/A	0.632	0.232	0.874	0.134	2.37	0.246	N/A	1.494	0.969	N/A	0.897	N/A	N/A
SELP	1.633	1	N/A	1.153	0.926	2.01	N/A	2.121	0.084	1.68	N/A	N/A	N/A	-0.106	N/A	N/A	N/A
miR-21-5p (and other miRNAs w/seed AGCUUAU)	-2.039	-1.02	-2.254	N/A	-1.665	-1.533	N/A	N/A	-2.2	N/A	N/A	N/A	N/A	N/A	N/A	N/A	N/A
Samsn1	N/A	N/A	N/A	N/A	N/A	2.496	N/A	3.162	1.89	3.162	N/A	N/A	N/A	N/A	N/A	N/A	N/A
LMO2	-0.748	N/A	N/A	N/A	N/A	-1.997	N/A	-3.212	-2.236	-1.134	-0.234	-1.147	N/A	N/A	N/A	N/A	N/A
SOX2	1.046	N/A	N/A	-0.218	-0.556	0.187	2.244	N/A	N/A	1.931	N/A	1.293	-0.705	0.347	-2.17	N/A	N/A
pectin	N/A	N/A	N/A	N/A	-1.939	-2.399	N/A	-1.994	-1.963	-2.399	N/A	N/A	N/A	N/A	N/A	N/A	N/A
BACH1	2.132	N/A	1.063	N/A	N/A	-0.188	-0.917	N/A	N/A	-1.926	N/A	N/A	N/A	N/A	-1.091	-3.374	N/A
DCLK1	N/A	N/A	1.981	N/A	N/A	2.398	0.805	2.619	N/A	2.18	N/A	0.409	0.287	N/A	N/A	N/A	N/A
NOTCH3	0.91	0.76	N/A	1.246	0.631	1.151	N/A	N/A	N/A	0.454	-1.15	-0.919	0.284	-0.672	-1.417	1.081	N/A
PKA	N/A	N/A	N/A	-2.414	2.157	1.075	N/A	1.597	-0.083	0.57	N/A	N/A	-0.856	N/A	N/A	N/A	-1.914
sildenafil	N/A	N/A	N/A	0.547	-2	-1.902	N/A	N/A	N/A	-1.562	N/A	-1	N/A	-1	1.132	1.522	N/A
PTN	-0.103	N/A	-1.89	N/A	N/A	0.97	N/A	N/A	1.98	N/A	N/A	N/A	-1.772	N/A	2.813	1.117	N/A
NADPH oxidase	N/A	N/A	N/A	N/A	2.236	1.029	N/A	2.183	2	1.8	N/A	N/A	N/A	-1.387	N/A	N/A	N/A
Ni2+	N/A	N/A	2	N/A	N/A	2.213	N/A	N/A	1.987	2.213	N/A	N/A	N/A	N/A	2.219	N/A	N/A
baicalein	-1.467	-2.052	-1.706	-0.816	-0.707	-0.649	N/A	0.164	0.24	-1.443	N/A	N/A	N/A	N/A	0.478	N/A	0.9
RUNX3	-1.58	-1.091	N/A	N/A	-2.337	-0.041	N/A	0.048	N/A	0.563	N/A	N/A	N/A	2.207	N/A	2.754	N/A
PGLYRP2	N/A	N/A	1.342	1	1	2.449	N/A	2	N/A	2.828	N/A	N/A	N/A	N/A	N/A	N/A	N/A
epinephrine	1.757	N/A	N/A	0.218	0.378	0.249	0.447	1.443	2	N/A	N/A	N/A	-0.923	1.769	1.414	N/A	N/A
Klra4 (includes others)	N/A	N/A	N/A	N/A	N/A	2.19	N/A	2.407	2.19	2.325	N/A	N/A	N/A	N/A	1.452	N/A	N/A
MCC950	N/A	N/A	-1.067	-0.537	-0.063	-0.613	1.32	0.92	1.024	-0.977	N/A	-1.919	N/A	-0.753	-1.369	N/A	N/A
mycophenolic acid	N/A	N/A	N/A	1.265	1.414	1.994	N/A	1.177	0.333	1.726	N/A	0.378	N/A	1.134	N/A	-1.134	N/A
IFN type 1	N/A	N/A	N/A	N/A	0.689	1.98	N/A	3.511	1.969	2.4	N/A	N/A	N/A	N/A	N/A	N/A	N/A
HFE	0.387	1.897	1.571	N/A	-0.632	N/A	-1.89	N/A	1.667	-0.333	N/A	N/A	-1.225	N/A	-0.943	N/A	N/A
infliximab	N/A	N/A	N/A	N/A	N/A	-1.485	-2.236	-1.89	-1.633	-3.293	N/A	N/A	N/A	N/A	N/A	N/A	N/A
LH	3.861	-0.583	0.191	N/A	N/A	2.149	N/A	1.912	N/A	N/A	N/A	N/A	N/A	N/A	-0.701	N/A	-1.134
NCF1	N/A	N/A	N/A	N/A	1.342	2.387	N/A	2.236	1.982	2.582	N/A	N/A	N/A	N/A	N/A	N/A	N/A
CCND1	0.786	0.586	0.883	-1.98	N/A	N/A	N/A	2.111	N/A	N/A	N/A	N/A	2.943	N/A	1.213	N/A	N/A
PLIN2	N/A	N/A	N/A	N/A	N/A	-2.236	0	-1	-1	-1.633	N/A	N/A	2	N/A	-1	-1.633	N/A
puerarin	N/A	N/A	N/A	N/A	-1.29	-2.377	N/A	-1.213	-1.172	-2.228	N/A	-1.217	N/A	N/A	N/A	1	N/A
FBXL6	0.378	0.816	0.707	N/A	2.236	N/A	N/A	2.646	N/A	N/A	N/A	N/A	3	N/A	-0.707	N/A	N/A
PF-562271	N/A	N/A	N/A	N/A	N/A	-2.804	N/A	-2.63	-2.236	-2.813	N/A	N/A	N/A	N/A	N/A	N/A	N/A
TAFAZZIN	0.608	0.222	-0.808	N/A	0.819	1.936	N/A	-0.291	0.52	1.609	N/A	-0.082	N/A	0.606	-1.59	-1.391	N/A
MYCN	2.604	-0.326	-1.584	N/A	-1.846	-2.274	N/A	N/A	N/A	N/A	N/A	N/A	N/A	N/A	-1.841	N/A	N/A
Pla2g2d	N/A	N/A	N/A	N/A	-1.387	-2.433	N/A	-1.387	-2.433	-2.813	N/A	N/A	N/A	N/A	N/A	N/A	N/A
TMPRSS2-ERG	0.718	0.545	-0.356	N/A	0.632	1.155	-1.964	1.89	N/A	N/A	N/A	N/A	1.89	-0.971	0	N/A	-0.324
FBXW7	1.025	-1.463	-0.049	0.676	-2.111	-0.168	N/A	N/A	N/A	N/A	-1.98	N/A	N/A	-2	0.966	N/A	N/A
RARA	-0.496	N/A	N/A	N/A	-1.709	-0.677	N/A	1.572	N/A	-0.772	-1.982	N/A	-1.238	N/A	N/A	-1.99	N/A
PF4	N/A	N/A	-1.177	N/A	1.156	2.752	N/A	1.057	1.129	1.956	N/A	0.757	N/A	0.438	N/A	N/A	N/A
bortezomib	1.135	1.03	-0.344	N/A	-0.007	-0.627	N/A	-1.01	0.544	0.424	N/A	-0.084	-1.871	N/A	-3.345	N/A	N/A
MYB	N/A	N/A	N/A	-0.365	0.567	-2.315	0.432	-0.881	-1.739	-1.937	N/A	0.539	1.562	0	0.078	N/A	N/A
dihydrotestosterone	0.224	2.472	1.377	0.531	1.697	1.067	0.701	1.397	0.353	0.123	N/A	N/A	0.179	N/A	0.276	N/A	N/A
pembrolizumab	-2.449	N/A	0.447	N/A	1.633	N/A	N/A	1.897	2.236	0.378	N/A	1.342	0	N/A	N/A	N/A	N/A
LRP1	1.554	N/A	N/A	1.052	-1.498	-1.446	0.511	-1.638	-0.911	-1.291	N/A	N/A	N/A	0.427	0.05	N/A	N/A
RUNX1	1.209	-0.199	N/A	N/A	1.62	0.961	N/A	0.71	0.824	0.023	N/A	-0.477	0.464	-1.133	2.241	0.514	N/A
TNK1	N/A	N/A	N/A	N/A	N/A	1.982	N/A	2.213	1.98	2.213	N/A	1.982	N/A	N/A	N/A	N/A	N/A
ZC3H11A	0.775	2	N/A	N/A	1.134	2.121	N/A	2.449	N/A	1.89	N/A	N/A	N/A	N/A	N/A	N/A	N/A
HDAC6	N/A	-0.861	N/A	N/A	1.709	0.943	N/A	N/A	2	0.557	N/A	N/A	N/A	-1.491	2.8	N/A	N/A
TFE3	0.701	N/A	N/A	-2.646	-1.633	-0.61	N/A	N/A	N/A	N/A	N/A	N/A	N/A	N/A	1.807	2.961	N/A
EHF	N/A	N/A	N/A	N/A	1.503	0.061	N/A	2.121	2.185	1.199	N/A	1.282	-1.762	-0.245	N/A	N/A	N/A
anakinra	N/A	N/A	N/A	N/A	-1.934	-2.95	N/A	N/A	-2.391	-3.083	N/A	N/A	N/A	N/A	N/A	N/A	N/A
Calcineurin (complex)	-0.419	N/A	N/A	1.744	N/A	1.212	1.134	N/A	N/A	0.232	-1.387	1.327	-1.999	0.435	N/A	-0.467	N/A
CD 437	-3.229	0.897	1.333	2.53	N/A	N/A	N/A	N/A	N/A	N/A	N/A	N/A	N/A	N/A	2.353	N/A	N/A
SOD3	N/A	N/A	N/A	N/A	-2.186	-2.599	N/A	N/A	-2.598	-2.95	N/A	N/A	N/A	N/A	N/A	N/A	N/A
MGLL	0.577	N/A	2	N/A	N/A	2.789	N/A	N/A	N/A	2.415	N/A	N/A	0.816	N/A	-1.732	N/A	N/A
epicatechin	-0.243	1	-2.309	-1.706	0.682	-0.949	N/A	N/A	N/A	N/A	N/A	N/A	-0.745	N/A	2.683	N/A	N/A
leukotriene C4	N/A	N/A	N/A	N/A	1.992	2.443	N/A	1.214	N/A	2.443	N/A	N/A	N/A	N/A	2.213	N/A	N/A
I-BET-151	N/A	N/A	N/A	N/A	-2.236	-0.956	N/A	N/A	-2.236	-2.646	N/A	N/A	N/A	N/A	-2.219	N/A	N/A
fish oils	N/A	N/A	N/A	N/A	-1.172	-1.471	-1	-2	-1.982	-1.253	N/A	N/A	-1.408	N/A	N/A	N/A	N/A
IgG	-3.778	-1.224	-0.481	N/A	-0.19	0.467	0.724	0.572	-0.471	0.245	N/A	-0.323	N/A	-0.476	-0.155	1.175	N/A
FGFR2	2.575	2.214	N/A	N/A	0.203	1.574	N/A	0.271	N/A	0.097	N/A	0.69	-2.646	N/A	N/A	N/A	N/A
CIP2A	-2.688	N/A	N/A	N/A	-2.138	-1.268	N/A	N/A	N/A	-1.463	N/A	N/A	2	-0.707	0	N/A	N/A
CAVIN1	2	0	1.89	1	N/A	-1.134	N/A	N/A	N/A	-2.236	N/A	N/A	N/A	N/A	-2	N/A	N/A
ascorbic acid	0.301	N/A	N/A	N/A	2.183	2.003	0.865	0.843	2.18	0.906	N/A	N/A	-0.849	-0.129	N/A	N/A	N/A
pitavastatin	N/A	N/A	-1.294	-1.96	N/A	0.486	N/A	-0.39	N/A	0.634	N/A	N/A	-2.433	N/A	-1.937	N/A	-1.122
ZC3H12C	N/A	N/A	N/A	N/A	N/A	-1.53	N/A	-3.108	-2.121	-1.53	N/A	-1.964	N/A	N/A	N/A	N/A	N/A
NCOR/LXR/RXR/oxysterol/9 cis RA	N/A	N/A	N/A	-1.342	N/A	1.432	N/A	1.98	0.97	1.254	N/A	N/A	-0.816	N/A	2.449	N/A	N/A
SCGB3A2	N/A	N/A	N/A	N/A	-2	-2	N/A	-2	-2.236	-2	N/A	N/A	N/A	N/A	N/A	N/A	N/A
Lymphotoxin	N/A	N/A	N/A	N/A	N/A	2.216	N/A	1.192	2.216	2.621	N/A	1.987	N/A	N/A	N/A	N/A	N/A
ADM2	-2.157	N/A	N/A	N/A	N/A	0.297	N/A	N/A	N/A	1.225	N/A	N/A	-2.19	N/A	1.958	2.399	N/A
geldanamycin	1.142	0.737	-0.438	N/A	-2.236	N/A	N/A	N/A	N/A	N/A	N/A	N/A	-1.766	N/A	-1.456	2.449	N/A
PTGIS	N/A	N/A	N/A	N/A	2	1.408	N/A	N/A	2	1.492	N/A	1.342	N/A	N/A	1.982	N/A	N/A
ZEB2	0.959	N/A	N/A	N/A	0.416	0.707	1.091	-0.23	0.788	1.32	N/A	-2.762	N/A	-1.948	N/A	N/A	N/A
Cxcl10	N/A	N/A	N/A	N/A	N/A	1.982	N/A	N/A	2	2	N/A	2.236	N/A	2	N/A	N/A	N/A
PDGFRB	-0.927	1.982	1.981	N/A	2.19	N/A	N/A	N/A	N/A	1.969	N/A	-0.152	N/A	N/A	1	N/A	N/A
bee venom	-1.231	N/A	0	-0.079	1.202	1.674	N/A	-1.039	0.837	1.904	N/A	N/A	-2.229	N/A	N/A	N/A	N/A
FZD9	N/A	N/A	N/A	N/A	N/A	2.425	1	2.8	N/A	1.98	N/A	N/A	N/A	1.98	N/A	N/A	N/A
BMP6	N/A	0.863	N/A	N/A	2.596	2.735	N/A	N/A	1.054	2.48	N/A	N/A	N/A	N/A	0.438	N/A	N/A
PTEN	-1.634	-1.039	0.387	N/A	-1.446	0.05	N/A	-0.801	-0.63	-0.966	N/A	N/A	-0.875	N/A	-0.37	0.343	-1.617
EPO	1.655	0.961	-0.169	N/A	1.386	0.53	0.816	0.201	1.878	0.634	N/A	N/A	N/A	N/A	1.229	0.697	N/A
tributyltin	0.405	2.309	0.923	-1.23	-0.905	1.521	N/A	-0.853	N/A	N/A	N/A	N/A	N/A	N/A	0.163	-1.846	N/A
SKIC2	-2.84	-1.414	0.333	N/A	N/A	N/A	-2	N/A	-1.633	N/A	N/A	N/A	1.633	N/A	-0.302	N/A	N/A
IFIH1	N/A	1.937	2.06	N/A	N/A	N/A	N/A	1.881	1.812	2.461	N/A	N/A	N/A	N/A	N/A	N/A	N/A
IFNL1	N/A	N/A	N/A	N/A	N/A	1.934	N/A	3.639	2.425	2.146	N/A	N/A	N/A	N/A	N/A	N/A	N/A
candesartan	-1.134	N/A	N/A	N/A	-1.22	-1.803	-1.982	N/A	-0.6	-1.584	N/A	N/A	-0.908	-0.456	-0.453	N/A	N/A
luteolin	-2.183	-0.419	-0.588	0.57	N/A	-1.639	N/A	N/A	N/A	-1.939	N/A	N/A	N/A	-1.96	-0.832	N/A	N/A
TK1	2.898	1.333	N/A	1.941	1.364	N/A	N/A	N/A	N/A	N/A	N/A	N/A	N/A	N/A	-2.331	-0.249	N/A
GHR	N/A	N/A	-0.975	N/A	-1.125	-1.616	N/A	0.728	-1.131	-1.795	N/A	0.277	-2.19	0.277	N/A	N/A	N/A
benzo(a)pyrene	1.596	N/A	-1.958	N/A	1.332	1.501	N/A	N/A	0.687	N/A	N/A	-0.111	-1.334	N/A	-1.586	N/A	N/A
7(R)-maresin 1	N/A	N/A	-1	N/A	-1.387	-2.543	N/A	-0.64	-0.64	-2.887	N/A	-1.004	N/A	N/A	N/A	N/A	N/A
diphtheria toxin	1.342	N/A	N/A	N/A	0.378	1.633	N/A	1	-1.89	0.816	N/A	-1.89	N/A	-1.134	N/A	N/A	N/A
BNIP3L	N/A	N/A	N/A	N/A	1.89	N/A	N/A	-0.302	1.912	1.633	N/A	2.449	-1.89	N/A	N/A	N/A	N/A
PRKAA1	-1.249	N/A	-1.034	N/A	-2.162	-2.586	N/A	N/A	-1.342	-1.407	N/A	N/A	0.291	N/A	N/A	N/A	N/A
KCNJ2	2.4	0.577	N/A	2.333	N/A	N/A	N/A	N/A	N/A	N/A	N/A	N/A	N/A	-2.309	N/A	-2.449	N/A
TYK2	N/A	N/A	N/A	N/A	0.383	N/A	N/A	2.978	1.545	-0.028	N/A	1.011	N/A	2.121	N/A	2	N/A
HIPK2	-0.451	N/A	N/A	N/A	N/A	-1.441	N/A	N/A	0.705	-1.509	N/A	-2.152	N/A	N/A	-2.589	-1.213	N/A
RBP4	N/A	N/A	N/A	N/A	1.932	2.752	N/A	1.934	N/A	2.581	N/A	N/A	-0.351	N/A	N/A	-0.506	N/A
Ccl6	N/A	N/A	N/A	N/A	2	2.236	N/A	2.236	1.342	2.236	N/A	N/A	N/A	N/A	N/A	N/A	N/A
folic acid	2.457	N/A	N/A	N/A	1.607	1.821	N/A	1.823	N/A	2.326	N/A	N/A	N/A	N/A	N/A	N/A	N/A
PFKFB3	N/A	N/A	N/A	N/A	1.274	1.447	N/A	2.959	N/A	2.099	N/A	N/A	N/A	N/A	2.236	N/A	N/A
MXD1	-2.025	0.333	1	N/A	N/A	N/A	N/A	-2.828	N/A	N/A	N/A	N/A	N/A	N/A	1	-2.828	N/A
STAT5A/B	N/A	N/A	N/A	N/A	0	1.414	N/A	0.365	N/A	N/A	N/A	1.941	N/A	1.913	-2	-2.366	N/A
TLR5	N/A	N/A	1.961	N/A	N/A	2.912	N/A	N/A	2.2	2.918	N/A	N/A	N/A	N/A	N/A	N/A	N/A
NFATC2	N/A	N/A	N/A	N/A	2.193	1.845	N/A	2.014	0.533	1.042	N/A	N/A	N/A	N/A	-2.358	N/A	N/A
NOTCH4	N/A	N/A	N/A	N/A	N/A	N/A	N/A	N/A	N/A	N/A	1.009	-2.584	N/A	-2.022	-2.19	2.177	N/A
ST1926	-4.061	0.784	1.147	2.646	N/A	N/A	N/A	N/A	N/A	N/A	N/A	N/A	N/A	N/A	1.342	N/A	N/A
MAP2K4	N/A	1.886	2.144	N/A	N/A	2.784	N/A	N/A	N/A	2.784	N/A	N/A	-0.239	N/A	-0.128	N/A	N/A
MAOA	N/A	0.64	2.236	N/A	N/A	2.433	N/A	N/A	N/A	2.433	N/A	-0.555	N/A	-1.664	N/A	N/A	N/A
advanced glycation end-products	-2.621	0	N/A	N/A	-0.137	2.007	0	1.195	0.64	2.007	N/A	N/A	N/A	0	N/A	N/A	-1.342
SNCA	-1.389	N/A	N/A	-0.469	0.67	0.111	0.378	1.749	0.706	1.353	N/A	N/A	2.343	0.78	N/A	N/A	N/A
3M-002	N/A	N/A	N/A	1	0.068	1.049	0.302	1.321	0.474	1.437	N/A	2.429	N/A	1.861	N/A	N/A	N/A
RAB2A	N/A	-1.97	-1.954	-1.969	N/A	N/A	N/A	N/A	N/A	N/A	N/A	N/A	N/A	N/A	2.073	1.97	N/A
tetrachlorodibenzodioxin	0.216	0.978	1.071	N/A	N/A	1.252	N/A	0.794	1.027	1.158	-0.406	-0.299	-1.276	-0.674	-0.78	N/A	N/A
growth hormone	-1.708	1.281	-0.401	-1.279	0.31	-0.996	N/A	1.757	N/A	N/A	N/A	N/A	0.311	N/A	1.462	N/A	0.415
YTHDF2	N/A	N/A	N/A	N/A	-1.155	-2.096	N/A	-2.621	-1.798	-2.245	N/A	N/A	N/A	N/A	N/A	N/A	N/A
CA9	2.8	2	1.342	N/A	N/A	1.195	N/A	N/A	N/A	N/A	N/A	N/A	N/A	N/A	-0.447	-2.121	N/A
BGN	1.941	1.408	N/A	N/A	1.471	1.664	N/A	0	1.446	1.969	N/A	N/A	N/A	N/A	N/A	N/A	N/A
TIMP1	N/A	-0.478	-1.664	N/A	0.659	0.514	N/A	-1.188	0.647	1.127	N/A	1.951	N/A	N/A	1.664	N/A	N/A
KDM6B	N/A	N/A	N/A	N/A	1.505	1.71	0.788	2.213	1.076	2.589	N/A	N/A	N/A	N/A	N/A	N/A	N/A
carbonyl cyanide m-chlorophenyl hydrazone	N/A	N/A	N/A	-1.294	0.647	1.51	N/A	1.912	0.99	0.862	N/A	-1.698	N/A	N/A	-0.951	N/A	N/A
heparin	-2.178	-1.609	-1.751	N/A	-0.552	-0.594	N/A	N/A	-0.412	-0.185	N/A	N/A	N/A	-1.875	0.699	N/A	N/A
gemfibrozil	0.089	N/A	N/A	N/A	N/A	-1.189	N/A	N/A	N/A	-1.202	N/A	N/A	-1.97	N/A	2.581	2.813	N/A
NRF1	0.475	-2.607	-1.62	-0.431	N/A	-2.157	1.172	N/A	N/A	N/A	N/A	N/A	N/A	N/A	1.38	N/A	N/A
CDK5R1	N/A	N/A	N/A	1	1.342	0.816	N/A	2.828	1.134	0.378	N/A	N/A	1.342	1	N/A	N/A	N/A
SHC1	-0.782	1.985	1.132	N/A	N/A	-1.342	-0.152	-0.816	0.915	-0.896	1.109	N/A	N/A	N/A	N/A	-0.708	N/A
ESR2	1.386	0.97	0.037	-0.475	2.886	-0.243	N/A	-1.218	N/A	0.089	-0.068	-0.399	0.497	0.077	1.044	N/A	-0.447
ACSS2	0.632	N/A	-2	1.134	N/A	N/A	2.236	N/A	N/A	N/A	N/A	N/A	-1.929	N/A	1.89	N/A	N/A
ICAM1	N/A	N/A	N/A	N/A	0.933	2.19	N/A	1.732	0.647	2.597	N/A	N/A	N/A	N/A	1.709	N/A	N/A
Z-551	N/A	N/A	N/A	-0.632	-1.982	-1.501	N/A	-1.432	-1.664	-1.746	N/A	N/A	N/A	N/A	N/A	0.849	N/A
CYP2J2	N/A	N/A	-1.229	N/A	-1.482	-1.124	N/A	0.069	-1.962	-2.189	N/A	-1	N/A	N/A	-0.743	N/A	N/A
AGO2	N/A	0.808	N/A	2.101	2	N/A	N/A	N/A	N/A	N/A	N/A	N/A	2.217	N/A	-0.863	-1.809	N/A
MSC	2.449	N/A	N/A	-0.447	0	-0.333	N/A	0	-0.378	-1.667	N/A	-1.89	-1	-1.633	N/A	N/A	N/A
CTCF	N/A	N/A	N/A	N/A	-1	-1.511	-1.387	-1.897	N/A	-0.933	N/A	0.176	-0.987	-1.897	N/A	N/A	N/A
bromodeoxyuridine	N/A	N/A	N/A	N/A	1.633	1.673	N/A	2.406	1.671	2.401	N/A	N/A	N/A	N/A	N/A	N/A	N/A
azoxymethane	N/A	N/A	-0.184	N/A	1.785	2.195	N/A	0.845	N/A	2.795	N/A	1.97	N/A	N/A	N/A	N/A	N/A
LIPG	2	N/A	N/A	1.951	N/A	1.724	N/A	1	1.103	1.991	N/A	N/A	N/A	N/A	N/A	0	N/A
DLX1	N/A	N/A	2.433	N/A	2.985	1.534	N/A	N/A	N/A	1.129	N/A	-0.896	N/A	-0.788	N/A	N/A	N/A
SRC (family)	N/A	N/A	N/A	N/A	2.385	2.599	N/A	2.182	N/A	2.599	N/A	N/A	N/A	N/A	N/A	N/A	N/A
cilostazol	2.213	N/A	-2.216	N/A	-1.432	-1.269	N/A	-0.57	-1	-1.028	N/A	N/A	N/A	N/A	N/A	0.025	N/A
SU6656	N/A	N/A	-2.236	N/A	N/A	-2.63	N/A	N/A	N/A	-2.433	N/A	N/A	N/A	N/A	-0.447	N/A	2
thalidomide	N/A	N/A	-1.925	N/A	-1.406	-2.542	N/A	N/A	N/A	-1.956	N/A	N/A	N/A	N/A	-1.909	N/A	N/A
IFNB1	-1.201	N/A	0.435	N/A	-0.738	0.583	0.128	4.394	1.62	0.368	N/A	0.163	N/A	N/A	-0.088	N/A	N/A
CAV1	-0.911	N/A	N/A	N/A	N/A	1.132	1.746	N/A	0.99	0.25	N/A	-2.003	N/A	-1.081	1.592	N/A	N/A
miR-335-3p (miRNAs w/seed UUUUCAU)	-2.236	-1.667	N/A	N/A	-1.89	-2	N/A	N/A	N/A	N/A	N/A	N/A	N/A	N/A	-1.89	N/A	N/A
FOXO3	-1.131	-1.28	-1.379	N/A	0.747	0.934	N/A	-0.656	-0.227	0.207	N/A	N/A	-1.67	-0.341	N/A	N/A	-1.105
ADAM15	-1.265	N/A	N/A	-1.982	-0.152	-1.154	N/A	N/A	N/A	-1.154	N/A	N/A	N/A	-1.982	N/A	1.982	N/A
colistin	0	1.155	-0.431	N/A	0.093	-1.277	-0.508	-0.649	-0.168	-0.44	N/A	N/A	0	-2.236	0	-1.897	-0.816
TEAD3	1.633	N/A	N/A	N/A	2.449	N/A	N/A	N/A	N/A	N/A	N/A	-1.342	N/A	0	-2	-2.236	N/A
101.10 peptide	N/A	N/A	N/A	N/A	-2.207	-2.016	N/A	-1.964	N/A	-2.607	N/A	N/A	N/A	-0.849	N/A	N/A	N/A
dimethyl itaconate	N/A	N/A	-2.191	N/A	N/A	N/A	N/A	-1.479	-1.114	-0.68	N/A	-2.207	N/A	-1.97	N/A	N/A	N/A
GCG	-0.803	N/A	-2.762	N/A	N/A	-0.839	N/A	N/A	N/A	-0.542	N/A	N/A	-2.973	N/A	N/A	-0.856	-0.863
ETV4	N/A	-0.728	N/A	N/A	N/A	2.246	N/A	2.407	1.981	2.275	N/A	N/A	N/A	N/A	N/A	N/A	N/A
FABP3	N/A	N/A	N/A	N/A	-1.039	-1.309	N/A	-1.937	N/A	-0.243	N/A	N/A	-1.98	1.067	-1.131	0.927	N/A
HYAL1	N/A	N/A	N/A	N/A	N/A	0.816	N/A	-1.342	N/A	N/A	N/A	-2	-2.646	-2.449	-0.378	N/A	0
CIITA	N/A	N/A	1.594	N/A	-0.221	N/A	N/A	2.231	2.229	-0.327	N/A	1.343	N/A	N/A	1.685	N/A	N/A
N-formyl-Met-Leu-Phe	N/A	N/A	N/A	N/A	1.558	2.009	N/A	1.581	1.79	2.69	N/A	N/A	N/A	N/A	N/A	N/A	N/A
BACH2	N/A	N/A	N/A	N/A	N/A	-2.593	N/A	-1.516	-1.945	-2.397	N/A	-1.151	N/A	N/A	N/A	N/A	N/A
Fcgr2b	N/A	N/A	N/A	N/A	N/A	2.599	N/A	N/A	2.219	2.779	N/A	2	N/A	N/A	N/A	N/A	N/A
PPIF	N/A	N/A	1.155	-0.333	0.258	1.706	N/A	0.943	0.5	1.877	N/A	N/A	N/A	1.667	1.152	N/A	N/A
GDF11	-0.75	N/A	N/A	N/A	-1.203	-0.843	N/A	N/A	1.266	-1.135	N/A	-2.201	N/A	-0.359	1.832	N/A	N/A
arotinoid acid	N/A	N/A	N/A	N/A	N/A	1.982	N/A	N/A	2.219	2.219	N/A	N/A	-1.192	N/A	N/A	1.974	N/A
N4BP1	N/A	N/A	N/A	N/A	-1.342	-2.364	N/A	N/A	-1.964	-1.912	N/A	N/A	N/A	-0.911	-1.091	N/A	N/A
APH-1	-1.492	N/A	N/A	N/A	0.302	-0.535	-0.447	-0.839	-1.343	0.081	N/A	2	N/A	1.89	-0.647	N/A	N/A
DNMT1	-1.481	-1.671	-0.714	2.121	1.671	1.091	N/A	-0.246	-0.254	N/A	N/A	N/A	0.119	N/A	0.194	N/A	N/A
UCP2	-0.577	N/A	N/A	N/A	N/A	-2.011	N/A	N/A	-2.213	-2.6	N/A	N/A	N/A	N/A	0.152	-2	N/A
lovastatin	N/A	N/A	-0.77	N/A	N/A	1.083	N/A	-1.035	0.046	0.636	N/A	N/A	-3.673	N/A	-0.139	N/A	-2.171
ZBTB20	1	N/A	-2.2	2.449	0.194	0.05	N/A	N/A	N/A	0.632	N/A	1.016	-0.243	1.762	N/A	N/A	N/A
CASR	0.477	3.302	0.577	-2	0.094	N/A	N/A	2.111	N/A	N/A	N/A	N/A	0.973	N/A	N/A	N/A	N/A
taurocholic acid	N/A	N/A	N/A	0.102	1	2.383	N/A	N/A	2.236	2.537	0.447	0.426	N/A	-0.396	N/A	N/A	N/A
ATG5	1.073	0.632	-0.082	N/A	N/A	0.412	N/A	0.426	-1.411	-1.29	N/A	-2.772	N/A	N/A	-0.752	0.632	N/A
TIRAP	N/A	N/A	1.457	1.021	1.35	2.058	N/A	0.152	0.391	1.864	N/A	N/A	N/A	N/A	1.176	N/A	N/A
prostaglandin D2	1.915	N/A	0.478	N/A	N/A	2.287	N/A	-0.679	N/A	1.904	N/A	N/A	N/A	N/A	N/A	2.2	N/A
let-7a-5p (and other miRNAs w/seed GAGGUAG)	-1.731	-0.727	N/A	N/A	N/A	-4.042	N/A	N/A	-2.176	N/A	N/A	N/A	N/A	N/A	-0.779	N/A	N/A
SENP3	N/A	N/A	N/A	N/A	N/A	N/A	N/A	3.988	2.433	0.213	N/A	N/A	2.813	N/A	N/A	N/A	N/A
WWTR1-CAMTA1	-0.152	2.219	2.433	N/A	N/A	2	N/A	N/A	N/A	2	N/A	N/A	N/A	N/A	0.64	N/A	N/A
CXCL1	N/A	N/A	N/A	N/A	1.96	1.949	N/A	N/A	2.213	2.183	N/A	1.131	N/A	N/A	N/A	N/A	N/A
DMP1	N/A	N/A	N/A	-0.343	-2	0.09	N/A	-1.342	-1.633	-0.609	N/A	N/A	2.229	0.742	-0.447	N/A	N/A
MACROH2A1	0.478	N/A	N/A	N/A	-2.236	-1.667	N/A	N/A	-0.816	N/A	N/A	-2	N/A	N/A	N/A	N/A	-2.236
VHL	-1.602	-1.066	0.486	N/A	0.628	1.316	-0.522	1.335	-0.544	1.563	N/A	N/A	N/A	N/A	-0.288	-0.08	N/A
TAS4464	N/A	2.236	2	N/A	N/A	2.186	N/A	N/A	0.816	2.186	N/A	N/A	N/A	N/A	N/A	N/A	N/A
NSC23766	N/A	N/A	N/A	N/A	-2.186	-2.4	N/A	N/A	-2.236	-2.598	N/A	N/A	N/A	N/A	N/A	N/A	N/A
EIF4EBP2	N/A	N/A	-1.987	N/A	N/A	-1.952	N/A	-2.195	N/A	-2.335	N/A	N/A	N/A	-0.948	N/A	N/A	N/A
PIK3CG	N/A	N/A	0.671	N/A	1.268	0.61	N/A	-0.407	0.146	1.968	N/A	1.96	-0.96	0.354	N/A	1.066	N/A
SERPINB7	2.028	N/A	N/A	N/A	-0.333	-1.546	N/A	-0.775	0	-0.775	N/A	-0.102	-2.525	-1.32	N/A	N/A	N/A
kaempferol	N/A	N/A	N/A	N/A	-1.98	-2.8	N/A	N/A	-2	-2.621	N/A	N/A	N/A	N/A	N/A	N/A	N/A
PHB2	N/A	N/A	N/A	N/A	1.982	2.621	N/A	N/A	1.982	2.813	N/A	N/A	N/A	N/A	N/A	N/A	N/A
chloroquine	-0.663	N/A	N/A	-1.32	-0.454	-0.504	N/A	-0.19	N/A	-2.171	N/A	-1.35	-0.968	N/A	1.777	N/A	N/A
HIBCH	-1.604	1.265	-0.775	N/A	N/A	N/A	N/A	N/A	-2	N/A	N/A	N/A	N/A	N/A	-2.333	-1.414	N/A
aprepitant	-2.646	N/A	N/A	N/A	-1.633	-2.236	N/A	N/A	-1.633	N/A	N/A	-0.896	N/A	-0.342	N/A	N/A	N/A
PDLIM2	-1.155	N/A	N/A	N/A	-1.89	-2.449	N/A	-1.667	N/A	-1.89	N/A	0	N/A	0.333	N/A	N/A	N/A
SOST	N/A	N/A	-2.213	N/A	N/A	1.195	N/A	N/A	1.91	1.823	N/A	N/A	N/A	N/A	1.188	-1.054	N/A
ATG7	3.565	0.857	1.61	N/A	-0.544	-0.005	0.062	0.009	1.043	0.328	N/A	-0.743	N/A	N/A	0.61	N/A	N/A
dopamine	N/A	N/A	N/A	0.093	-1.072	-1.545	N/A	-2.028	N/A	-2.652	N/A	N/A	-1.311	-0.673	N/A	N/A	N/A
CARM1	0.128	N/A	N/A	N/A	N/A	2.224	N/A	2.216	2.587	2.216	N/A	N/A	N/A	N/A	N/A	N/A	N/A
ADAR	N/A	N/A	-2	N/A	N/A	-1.342	-1	-2.408	-1.912	-0.447	N/A	N/A	-0.128	N/A	-0.13	0	N/A
RPTOR	1.85	N/A	-1.957	-2.537	0.687	-0.175	N/A	0.127	1.239	0.368	N/A	N/A	-0.426	N/A	N/A	N/A	N/A
cholic acid	0.402	N/A	0.152	N/A	N/A	1.128	1.929	2.168	N/A	N/A	N/A	N/A	2.138	N/A	1.444	N/A	N/A
CCR1	N/A	N/A	N/A	N/A	1.912	1.035	0.816	2.36	1.414	1.373	N/A	N/A	N/A	0.447	N/A	N/A	N/A
PDK1	N/A	N/A	N/A	N/A	N/A	1.151	N/A	0.905	1.964	-0.378	N/A	N/A	-2.538	N/A	2.412	N/A	N/A
tetrathiomolybdate	-0.102	N/A	N/A	N/A	-2	-2.236	N/A	-1	-2	-2	N/A	N/A	N/A	N/A	N/A	N/A	N/A
PLA2R1	-1.807	-1.969	-1.97	N/A	N/A	N/A	N/A	N/A	N/A	N/A	N/A	N/A	N/A	N/A	1	2.591	N/A
BAY 61-3606	N/A	N/A	N/A	-1.967	N/A	-2.781	N/A	-1.973	N/A	-2.615	N/A	N/A	N/A	N/A	N/A	N/A	N/A
IRS1	0	-1.52	N/A	-0.458	N/A	-0.555	1.572	N/A	N/A	-0.958	-1.342	-0.218	0.199	-0.397	1.709	0.403	N/A
1-palmitoyl-2-(5-oxovaleroyl)-sn-glycero-3-phosphorylcholine	N/A	-0.257	N/A	N/A	1.387	2.568	N/A	N/A	1.982	2.756	N/A	0.366	N/A	N/A	N/A	N/A	N/A
JAG2	N/A	N/A	-0.478	N/A	-0.896	-1.268	-1	-1.664	-2.36	-1.643	N/A	N/A	N/A	0	N/A	N/A	N/A
ELANE	N/A	0.831	N/A	N/A	2.191	0.785	N/A	-0.625	1.901	1.771	N/A	N/A	N/A	1.188	N/A	N/A	N/A
V-PYRRO/NO	N/A	N/A	N/A	N/A	N/A	-2.646	N/A	-2	-2	-2.646	N/A	N/A	N/A	N/A	N/A	N/A	N/A
TSC22D3	N/A	N/A	-1.519	N/A	-1.118	-1.373	N/A	-2.427	-1.231	-1.607	N/A	N/A	N/A	N/A	N/A	N/A	N/A
N-[2,2,2-trichloro-1-(2-naphthylamino)ethyl]-2-furamide	-2	N/A	N/A	4	2.887	N/A	N/A	-0.378	N/A	N/A	N/A	N/A	N/A	N/A	N/A	N/A	N/A
FBN1	-1.564	N/A	N/A	-2	-1.165	0.367	N/A	N/A	2.176	N/A	N/A	N/A	N/A	N/A	-1.969	N/A	N/A
LGR4	-1.981	N/A	N/A	N/A	N/A	-2.749	N/A	N/A	-0.447	-2.598	N/A	N/A	-1.463	N/A	N/A	N/A	N/A
BRCA1	1.699	1.559	0.907	N/A	N/A	N/A	N/A	2.155	1.389	N/A	N/A	N/A	-0.724	N/A	-0.803	N/A	N/A
PDCD1	N/A	N/A	-2	N/A	-2	-0.579	N/A	-2.345	N/A	0.053	N/A	N/A	-2.236	N/A	N/A	N/A	N/A
RARRES2	-1.664	N/A	-0.896	N/A	0.13	-1.404	N/A	2.213	N/A	-0.872	N/A	N/A	-0.621	N/A	1.408	N/A	N/A
LARP1	-6.479	N/A	N/A	N/A	N/A	N/A	N/A	N/A	N/A	N/A	N/A	N/A	N/A	N/A	2.719	N/A	N/A
ursolic acid	-0.262	1.289	0	N/A	N/A	-1.572	N/A	-2	0.135	-1.23	N/A	N/A	-2.126	N/A	-0.579	N/A	N/A
empagliflozin	N/A	N/A	-2.211	N/A	N/A	-0.329	N/A	N/A	-1.833	-1.36	N/A	-0.685	-2	N/A	0.775	N/A	N/A
HOXA9	N/A	N/A	1.219	N/A	2.2	1.526	N/A	1.664	N/A	0.61	N/A	N/A	N/A	N/A	N/A	1.969	N/A
trans-hydroxytamoxifen	-0.888	N/A	N/A	N/A	-1.36	-1.492	N/A	-0.258	N/A	-2.144	N/A	N/A	N/A	N/A	-2.309	N/A	0.707
SB 216763	2	N/A	N/A	N/A	N/A	1.219	N/A	N/A	N/A	-0.03	N/A	-2.407	N/A	-2.429	N/A	N/A	-1.067
NCOA5	0.447	N/A	N/A	N/A	N/A	-1.463	N/A	N/A	N/A	-2.433	N/A	-2.236	N/A	-2.333	0.239	N/A	N/A
PITX2	-1.053	N/A	-2.641	N/A	N/A	-1.131	N/A	N/A	N/A	N/A	N/A	1.144	N/A	0.314	N/A	2.864	N/A
mir-29 (includes others)	-1.68	-1.992	N/A	1.958	-0.705	-0.506	-0.108	N/A	N/A	2.194	N/A	N/A	N/A	N/A	N/A	N/A	N/A
SOX4	0.872	-0.784	0.452	N/A	N/A	0.395	N/A	N/A	1.156	-0.37	N/A	-2.165	N/A	-2.267	0.667	N/A	N/A
RC3H2	N/A	N/A	N/A	N/A	-2.236	-2.433	N/A	-2.219	N/A	-2.236	N/A	N/A	N/A	N/A	N/A	N/A	N/A
TNNI3	N/A	N/A	N/A	N/A	N/A	2.236	N/A	2	2.236	2.646	N/A	N/A	N/A	N/A	N/A	N/A	N/A
P2RY6	1.342	N/A	N/A	N/A	N/A	1.912	N/A	N/A	N/A	N/A	N/A	N/A	1.98	N/A	-1.664	-2.213	N/A
IL17F	N/A	N/A	N/A	0	0.543	1.998	N/A	2.085	-0.203	0.744	N/A	0.676	N/A	0.676	2.18	N/A	N/A
Cyp2c70	N/A	N/A	N/A	N/A	-1.982	-1.698	N/A	-1.982	N/A	-2.619	N/A	N/A	-0.816	N/A	N/A	N/A	N/A
EDNRA	N/A	N/A	N/A	N/A	2.63	2.219	N/A	N/A	2	N/A	N/A	N/A	N/A	N/A	2.236	N/A	N/A
fluticasone propionate	-1.974	N/A	0.838	N/A	-0.07	-0.549	0.378	-1.947	-0.326	-1.144	N/A	N/A	-1.086	N/A	-0.387	N/A	-0.378
sodium bisulfide	0.268	-1.5	-1.77	N/A	N/A	-1.869	N/A	N/A	-1.357	-1.981	N/A	N/A	N/A	N/A	-0.331	N/A	N/A
PTGS1	-0.816	N/A	N/A	0.651	1.861	1.437	N/A	N/A	2.213	2.097	N/A	N/A	N/A	N/A	N/A	N/A	N/A
calcipotriene	N/A	N/A	N/A	N/A	1.35	2.157	N/A	0.998	1.506	1.966	N/A	N/A	N/A	0.665	0.425	N/A	N/A
THBS4	N/A	1.325	2.781	N/A	0.557	0	N/A	0.447	0.639	0.174	N/A	-1.188	N/A	-1.954	N/A	N/A	N/A
STS	N/A	N/A	1	1	1.414	0.577	N/A	1	1	0	N/A	-0.577	-0.577	-0.577	-1.342	N/A	N/A
ADAM10	0.368	-1.633	0.822	N/A	N/A	N/A	N/A	N/A	0.816	N/A	N/A	1.414	-2.107	1.897	N/A	N/A	N/A
SGK1	N/A	N/A	-1.982	-1.947	N/A	-2.111	N/A	N/A	N/A	N/A	N/A	N/A	-3	N/A	N/A	N/A	N/A
P2RX4	N/A	N/A	N/A	N/A	2	2.588	N/A	N/A	N/A	2.449	N/A	N/A	N/A	N/A	2	N/A	N/A
DNASE2	N/A	N/A	N/A	N/A	N/A	-1.98	N/A	-2.621	-2.216	-2.216	N/A	N/A	N/A	N/A	N/A	N/A	N/A
KLF5	2.246	N/A	N/A	N/A	N/A	1.129	-1.977	0.552	0.639	N/A	N/A	N/A	2.478	N/A	N/A	N/A	N/A
TRPS1	N/A	N/A	N/A	N/A	-0.378	0.128	N/A	-2.828	N/A	0	N/A	-0.664	-2.515	-0.86	-1.633	N/A	N/A
Hif1	1.195	N/A	N/A	-1.501	N/A	2.387	N/A	N/A	N/A	N/A	1.982	N/A	-0.246	N/A	N/A	1.673	N/A
PTH1R	N/A	N/A	N/A	N/A	N/A	1.609	N/A	0.832	N/A	2.529	N/A	2.19	N/A	1.823	N/A	N/A	N/A
PPP3CA	0.792	N/A	-1	N/A	N/A	0.845	2.412	N/A	N/A	N/A	N/A	N/A	-1.3	2.607	N/A	N/A	N/A
ADCYAP1	0.919	N/A	N/A	N/A	0.684	-0.621	N/A	-2.574	N/A	-0.583	N/A	N/A	-1.512	-1.276	N/A	N/A	-0.785
USF2	-1.365	N/A	N/A	N/A	N/A	0.6	N/A	1.076	2.386	1.982	N/A	N/A	-1.543	N/A	N/A	N/A	N/A
KN-62	N/A	N/A	N/A	-1.982	N/A	-1.698	N/A	N/A	N/A	-2.425	N/A	N/A	1.987	-0.849	N/A	N/A	N/A
BCAP31	N/A	N/A	N/A	-1.982	0	-1.127	N/A	-0.239	-1.982	-1.195	N/A	N/A	N/A	N/A	0.478	1.929	N/A
RLN2	N/A	N/A	-1.969	-0.638	-1.289	-1.188	N/A	-1.154	-0.211	-1.279	N/A	N/A	N/A	N/A	1.204	N/A	N/A
RELB	0.412	N/A	N/A	N/A	0.46	1.107	N/A	N/A	0.816	1.195	N/A	0.316	1.294	1.533	1.798	N/A	N/A
SOD	N/A	N/A	N/A	N/A	N/A	-2.236	N/A	N/A	-2.236	-2.449	N/A	N/A	N/A	N/A	-2	N/A	N/A
SYK	N/A	N/A	0.198	0.374	0.94	0.705	N/A	0.625	2.021	1.682	N/A	N/A	N/A	N/A	1.772	0.596	N/A
FCGR2A	N/A	N/A	N/A	N/A	N/A	1.961	N/A	2.813	1.934	2.196	N/A	N/A	N/A	N/A	N/A	N/A	N/A
Fcgr3	N/A	N/A	1.4	N/A	N/A	1.762	N/A	1.673	1.342	2.724	N/A	N/A	N/A	N/A	N/A	N/A	N/A
FNDC5	-0.981	N/A	N/A	-2.433	N/A	-0.34	N/A	N/A	N/A	-1.454	N/A	N/A	0.692	-0.798	2.2	N/A	N/A
N-methyl-D-aspartate	-0.895	N/A	N/A	N/A	N/A	2.767	N/A	N/A	N/A	2.207	N/A	N/A	-1.752	-1.265	N/A	N/A	N/A
F10	N/A	N/A	N/A	N/A	N/A	1.974	N/A	N/A	1.974	1.974	N/A	N/A	N/A	-0.975	1.987	N/A	N/A
PPARA/RXRA	-1.633	N/A	-1	N/A	N/A	N/A	N/A	N/A	N/A	N/A	N/A	N/A	-2	N/A	2.236	2	N/A
taurine	-0.64	N/A	N/A	-0.557	N/A	-2.449	N/A	N/A	N/A	-2	N/A	N/A	-1.7	N/A	0.447	1.067	N/A
valproic acid	0.038	-0.334	0.026	N/A	N/A	1.47	N/A	-1.194	-1.813	0.387	N/A	N/A	-2.858	N/A	0.734	N/A	N/A
LTA	N/A	N/A	N/A	N/A	2.39	2.77	N/A	N/A	N/A	2.904	N/A	0.783	N/A	N/A	N/A	N/A	N/A
propranolol	N/A	N/A	N/A	2.401	N/A	0	0.152	N/A	N/A	-0.447	N/A	0.128	0.692	1.165	-1.899	-1.949	N/A
APC	-0.965	N/A	N/A	N/A	0.365	1.145	N/A	N/A	N/A	0	-0.212	N/A	-2.813	N/A	0.391	-0.714	2.219
EFNA2	2.53	N/A	N/A	N/A	N/A	1.342	N/A	N/A	N/A	0.816	N/A	N/A	-1.89	N/A	-2.236	N/A	N/A
glutathione	-0.817	1.32	N/A	N/A	N/A	-1.584	-0.44	N/A	-0.324	-1.941	N/A	N/A	N/A	N/A	0.411	-1.964	N/A
miR-1-3p (and other miRNAs w/seed GGAAUGU)	-2.708	-2.11	-1.943	N/A	N/A	N/A	N/A	N/A	N/A	N/A	N/A	N/A	2.037	N/A	N/A	N/A	N/A
NR1I3	1.195	N/A	-0.444	N/A	N/A	0.846	N/A	N/A	N/A	N/A	N/A	N/A	-4.003	N/A	0.358	1.951	N/A
1810019D21Rik	N/A	N/A	N/A	N/A	-1.134	-1.667	-0.447	-1.633	-1.89	-1.633	N/A	N/A	N/A	N/A	N/A	-0.378	N/A
potassium chloride	N/A	N/A	N/A	N/A	N/A	1.982	N/A	N/A	N/A	N/A	N/A	N/A	-2.6	-0.534	1.676	N/A	-1.969
IL7	N/A	N/A	N/A	N/A	N/A	1.254	N/A	1.033	N/A	1.341	N/A	2.302	1.139	1.691	N/A	N/A	N/A
CLEC7A	N/A	N/A	N/A	N/A	2.177	2.542	N/A	1.153	N/A	2.886	N/A	N/A	N/A	N/A	N/A	N/A	N/A
4-phenylbutyric acid	1.328	-0.201	-2.153	N/A	N/A	-1.707	N/A	N/A	0.84	-1.942	N/A	N/A	N/A	N/A	0.587	N/A	N/A
METRNL	N/A	N/A	N/A	-1.188	N/A	2.219	N/A	N/A	N/A	2.219	N/A	N/A	-1.177	N/A	1.951	N/A	N/A
glucosamine	3.148	N/A	0.87	N/A	N/A	-1.887	N/A	N/A	N/A	-2.659	N/A	N/A	N/A	N/A	-0.186	N/A	N/A
HNF1B	0.733	N/A	N/A	-2.449	-2.358	N/A	N/A	N/A	N/A	N/A	N/A	N/A	-1.199	N/A	N/A	N/A	-2
H2AB3	2	N/A	N/A	N/A	N/A	2.236	N/A	0.447	N/A	1.342	N/A	1.89	N/A	0.816	N/A	N/A	N/A
T3/TR/RXR	0.444	N/A	N/A	1.195	N/A	N/A	2.433	N/A	0.728	N/A	N/A	N/A	-1.993	N/A	N/A	1.937	N/A
S-nitroso-N-acetyl-DL-penicillamine	N/A	N/A	N/A	N/A	N/A	1.134	1.387	0.6	1.93	1.572	N/A	N/A	0.116	1.982	N/A	N/A	N/A
Pick1	1.342	N/A	-2	1	0	N/A	N/A	N/A	N/A	-2	N/A	N/A	N/A	-0.378	-2	N/A	N/A
HEY2	0.6	N/A	N/A	-2.119	N/A	-1.057	N/A	N/A	N/A	-0.805	1.972	-0.463	-1.24	-0.463	N/A	N/A	N/A
CNR1	1.897	N/A	N/A	N/A	N/A	0.976	N/A	0.536	N/A	0.598	N/A	N/A	1.145	N/A	-1.425	-2.132	N/A
soloxolone methyl	N/A	N/A	N/A	N/A	N/A	-2.236	N/A	-2.236	-2	-2.236	N/A	N/A	N/A	N/A	N/A	N/A	N/A
SLCO1C1	-0.737	2.333	N/A	0.359	N/A	N/A	N/A	-2.236	N/A	N/A	N/A	N/A	-0.577	-0.563	-1.897	N/A	N/A
STAT6	-0.099	N/A	0.957	N/A	1.498	0.843	0.668	-0.885	0.103	-0.117	N/A	-0.628	0.887	N/A	-0.486	N/A	1.526
caspase	-1.969	1.969	N/A	N/A	N/A	1.387	N/A	N/A	1.387	1.982	N/A	N/A	N/A	N/A	N/A	N/A	N/A
2500002B13Rik	-2.236	N/A	N/A	-2.449	-2	N/A	N/A	N/A	N/A	N/A	N/A	N/A	N/A	N/A	N/A	2	N/A
ursodeoxycholic acid	1.029	N/A	-0.57	N/A	0.208	0.756	1.671	1.471	0.672	0.568	N/A	N/A	-0.392	N/A	N/A	N/A	1.342
LATS1	N/A	N/A	N/A	N/A	N/A	N/A	N/A	N/A	N/A	-1.89	N/A	-2.345	-1.89	-2.538	N/A	N/A	N/A
COL6A1	2.825	N/A	N/A	1.834	N/A	N/A	2	N/A	N/A	N/A	N/A	N/A	N/A	2	N/A	N/A	N/A
FSH	-0.253	0.987	0.154	N/A	2.01	0.334	N/A	2.155	N/A	N/A	N/A	N/A	-1.756	N/A	0.99	N/A	N/A
ACSL4	-2.433	N/A	0.956	N/A	-0.808	1.584	N/A	0.816	N/A	1.463	N/A	N/A	0.57	N/A	N/A	N/A	N/A
NFKB2	-1.094	N/A	N/A	0.602	-0.208	1.462	N/A	0.385	1.392	0.394	N/A	2.11	N/A	-0.224	0.757	N/A	N/A
palbociclib	N/A	N/A	N/A	N/A	0.4	2.343	N/A	0.466	2.468	1.512	N/A	N/A	-1.425	N/A	N/A	N/A	N/A
erlotinib	N/A	-1.268	0.73	N/A	0.508	1.381	N/A	1.418	0.699	-0.235	N/A	N/A	N/A	N/A	N/A	2.371	N/A
WTAP	1.667	N/A	-2.2	N/A	N/A	-1.349	N/A	-1.403	N/A	-1.99	N/A	N/A	N/A	N/A	0	N/A	N/A
IL2RG	-2.236	N/A	N/A	N/A	N/A	0.896	N/A	1.066	N/A	0.711	-1	N/A	N/A	0.73	1.964	N/A	N/A
IL17C	N/A	N/A	N/A	N/A	N/A	N/A	N/A	N/A	2.215	2.205	N/A	2.211	N/A	1.972	N/A	N/A	N/A
MEK	-0.456	N/A	-0.257	N/A	0.691	2.219	N/A	N/A	N/A	2.391	N/A	N/A	N/A	N/A	N/A	N/A	-2.566
UBR2	N/A	N/A	N/A	N/A	2	1	N/A	2	1.342	N/A	N/A	N/A	N/A	N/A	2.236	N/A	N/A
cadmium chloride	1.159	N/A	N/A	N/A	N/A	N/A	1.166	N/A	1.925	2.012	N/A	N/A	N/A	N/A	-0.807	N/A	-1.508
IKZF3	N/A	-0.557	N/A	N/A	-2.236	N/A	N/A	-2.828	-1.89	N/A	N/A	N/A	1.066	N/A	N/A	N/A	N/A
benzoic acid	N/A	N/A	N/A	N/A	-1.987	-2.191	N/A	N/A	-1.987	-2.407	N/A	N/A	N/A	N/A	N/A	N/A	N/A
MAPK7	N/A	N/A	-1.229	0.397	N/A	1.935	N/A	N/A	N/A	3.098	N/A	N/A	N/A	N/A	-1.912	N/A	N/A
mir-30 (includes others)	N/A	N/A	N/A	N/A	-2.425	-2.505	N/A	N/A	-2.213	-0.957	-0.453	N/A	N/A	N/A	N/A	N/A	N/A
ILK	-0.071	1.989	N/A	N/A	2.2	2.225	N/A	N/A	N/A	2.064	N/A	N/A	N/A	N/A	N/A	N/A	N/A
CD300LF	-1.414	N/A	-2	N/A	N/A	-1.342	N/A	N/A	-0.447	-1.342	N/A	N/A	N/A	N/A	2	N/A	N/A
SLC7A2	N/A	N/A	N/A	-1.964	-2.2	-1.964	N/A	N/A	N/A	-2.414	N/A	N/A	N/A	N/A	N/A	N/A	N/A
ebselen	N/A	N/A	N/A	N/A	-1.969	-2.2	N/A	N/A	-1.964	-2.401	N/A	N/A	N/A	N/A	N/A	N/A	N/A
cicaprost	N/A	N/A	N/A	0	1.342	2.646	N/A	1.567	N/A	1.912	N/A	1.067	N/A	N/A	N/A	N/A	N/A
PEBP1	N/A	-2	N/A	N/A	N/A	-1.291	N/A	N/A	N/A	0.25	N/A	N/A	-2.138	N/A	2.828	N/A	N/A
filgrastim	2.754	N/A	-0.317	N/A	-0.251	0.089	0.075	-1.925	0.966	0.54	N/A	N/A	N/A	N/A	N/A	N/A	1.589
chenodeoxycholic acid	-1.436	N/A	N/A	N/A	N/A	1.499	0.64	N/A	N/A	1.439	N/A	-2.219	0.348	N/A	N/A	0.923	N/A
EZH2	-0.619	0.4	0.947	N/A	-1.18	0.647	N/A	0.589	N/A	0.672	N/A	-0.418	1.082	0.178	1.245	N/A	-0.522
fisetin	N/A	-0.203	-2.219	N/A	N/A	-2.2	N/A	-1.671	N/A	-2.2	N/A	N/A	N/A	N/A	N/A	N/A	N/A
CGA	N/A	-1.199	-1.897	N/A	-0.707	2.433	N/A	N/A	N/A	N/A	N/A	2.236	N/A	N/A	N/A	N/A	N/A
tributyrin	1.066	N/A	N/A	1.706	N/A	1.744	N/A	1.254	0.478	1.964	N/A	0.243	N/A	N/A	N/A	N/A	N/A
TCF12	N/A	N/A	N/A	N/A	N/A	-0.026	N/A	0.921	1.491	-2.388	N/A	-1.331	2.293	N/A	N/A	N/A	N/A
TNC	N/A	1.941	N/A	N/A	2.219	1.591	N/A	N/A	0	0.67	N/A	0.313	N/A	-0.075	1.633	N/A	N/A
PTPRR	-2.982	N/A	N/A	N/A	N/A	N/A	N/A	N/A	N/A	N/A	N/A	N/A	N/A	N/A	-3	-2.449	N/A
CDK6	0	N/A	N/A	-0.905	2.138	1.667	N/A	N/A	N/A	-0.333	N/A	-1.265	N/A	-2.121	N/A	N/A	N/A
PLAT	N/A	N/A	N/A	N/A	1.941	2.571	N/A	N/A	0.832	2.309	N/A	0.475	N/A	0.298	N/A	N/A	N/A
ASCL1	N/A	1.982	N/A	3.215	N/A	N/A	N/A	N/A	N/A	N/A	1.408	N/A	-1.806	N/A	N/A	N/A	N/A
guanidinopropionic acid	N/A	N/A	-2.621	N/A	N/A	N/A	N/A	N/A	N/A	N/A	N/A	N/A	N/A	N/A	2.438	3.345	N/A
hydroxyurea	N/A	1.437	N/A	N/A	N/A	1.929	N/A	2.883	N/A	1.599	N/A	N/A	0.552	N/A	N/A	N/A	N/A
ITGB3	N/A	N/A	N/A	1.961	2.585	0.503	N/A	N/A	0.73	0.651	N/A	N/A	N/A	N/A	1.965	N/A	N/A
LYN	1.671	N/A	-1.941	N/A	-1.234	-0.701	N/A	-1.308	-0.862	-0.673	N/A	N/A	N/A	N/A	N/A	N/A	N/A
INS	1.266	0.712	-0.063	N/A	-0.164	-0.112	0.331	-0.384	N/A	1.28	N/A	-0.348	1.79	-0.549	-1.116	-0.273	N/A
10-(6'-ubiquinonyl)decyltriphenylphosphonium	N/A	N/A	N/A	-0.254	-1.165	-2.607	N/A	N/A	-1.951	-2.401	N/A	N/A	N/A	N/A	N/A	N/A	N/A
LRP6	N/A	1.516	N/A	-0.279	0.472	-0.463	N/A	1.387	0.558	-1.211	N/A	-1.912	N/A	-0.07	0.503	N/A	N/A
TNF receptor	N/A	N/A	0.896	N/A	1.982	2.157	N/A	N/A	1.067	1.254	N/A	-1	N/A	N/A	N/A	N/A	N/A
nicotinic acid	0.655	N/A	N/A	N/A	N/A	-1.805	N/A	-1.412	-0.899	-2.228	N/A	N/A	-1.109	N/A	0.246	N/A	N/A
NCOA3	2.76	N/A	N/A	N/A	1.303	0.849	2.425	N/A	N/A	N/A	0	-0.77	N/A	-0.241	N/A	N/A	N/A
TCL1A	N/A	N/A	N/A	N/A	N/A	N/A	N/A	N/A	2.202	N/A	N/A	3	N/A	3.13	N/A	N/A	N/A
TSLP	N/A	N/A	N/A	N/A	N/A	1.97	N/A	0.901	1.067	2.202	N/A	N/A	N/A	2.19	N/A	N/A	N/A
CBX7	N/A	N/A	N/A	N/A	-1.974	-2.384	N/A	N/A	N/A	-1.949	N/A	-0.849	N/A	-1.172	N/A	N/A	N/A
ISG15	2.312	N/A	N/A	N/A	1.966	1.526	N/A	-0.415	-0.447	0.24	N/A	N/A	N/A	N/A	1.4	N/A	N/A
NHERF1	N/A	N/A	N/A	N/A	1.342	1.134	N/A	0.156	N/A	1.89	N/A	1.664	N/A	1.664	-0.447	N/A	N/A
GLIS1	1.177	2.63	N/A	1.886	2.602	N/A	N/A	N/A	N/A	N/A	N/A	N/A	N/A	N/A	N/A	N/A	N/A
NC410	N/A	N/A	-0.113	N/A	-0.636	0	1.89	0.6	-0.41	-0.962	N/A	N/A	N/A	2.145	-0.538	1	N/A
BMP4	N/A	N/A	N/A	N/A	N/A	1.776	N/A	N/A	0.986	1.337	-0.311	0.572	-0.013	0.449	1.089	1.761	N/A
eflornithine	0.149	N/A	-0.302	N/A	-0.707	-0.632	-1.134	-1.732	0.108	-1.265	N/A	N/A	N/A	N/A	-1	-1.265	N/A
PCYT1A	N/A	N/A	N/A	1.342	N/A	2.2	N/A	1.091	1.091	2.414	N/A	N/A	0.152	N/A	N/A	0	N/A
FABP4	N/A	N/A	N/A	N/A	1.446	2.123	0	1	0.926	2.345	N/A	N/A	N/A	N/A	N/A	-0.447	N/A
CHROMR	N/A	N/A	N/A	N/A	0	0.898	N/A	2.724	1.698	0.961	2	N/A	N/A	N/A	N/A	N/A	N/A
MSTN	-1.134	0.982	N/A	N/A	1.992	0.92	-0.728	N/A	N/A	0.518	N/A	-0.511	-0.311	-1.071	0.114	N/A	N/A
REL	N/A	N/A	-1.053	N/A	N/A	1.846	N/A	2.67	0.328	2.376	N/A	N/A	N/A	N/A	N/A	N/A	N/A
dasatinib	-1.889	N/A	N/A	N/A	-2.216	-1.98	N/A	N/A	N/A	N/A	N/A	N/A	-2.187	N/A	N/A	N/A	N/A
TET2	-0.008	N/A	1.038	0.277	0.528	0.503	1.604	0.831	0.816	0.292	N/A	0.349	1.264	0.754	N/A	N/A	N/A
BMP7	0.246	-0.359	0.493	N/A	-1.186	-0.45	N/A	N/A	N/A	0.015	N/A	-0.719	-0.7	-0.608	0.577	2.906	N/A
AIRE	N/A	N/A	N/A	N/A	-1	N/A	N/A	-1.043	-0.447	-0.493	N/A	1.342	-1.915	2	N/A	N/A	N/A
FAN1	-2.236	-2	N/A	N/A	N/A	N/A	N/A	N/A	N/A	N/A	N/A	N/A	N/A	N/A	2	2	N/A
P2RY4	N/A	N/A	2	N/A	1	1	N/A	N/A	2.236	2	N/A	N/A	N/A	N/A	N/A	N/A	N/A
adenine	N/A	N/A	N/A	N/A	2	N/A	N/A	N/A	2.236	2	N/A	N/A	N/A	N/A	2	N/A	N/A
SPHK1	N/A	N/A	1.372	N/A	1.243	1.314	N/A	1.92	0.132	0.864	N/A	N/A	N/A	-0.828	0.558	N/A	N/A
GSN	N/A	-0.278	N/A	N/A	1.987	1.431	N/A	N/A	1.165	0.562	N/A	N/A	1	-0.73	1.067	N/A	N/A
BGLAP	N/A	N/A	N/A	-2	-2	-2.219	N/A	N/A	N/A	-2	N/A	N/A	N/A	N/A	N/A	N/A	N/A
CD200R1	N/A	N/A	N/A	N/A	1.134	1	N/A	2.72	2.449	0.905	N/A	N/A	N/A	N/A	N/A	N/A	N/A
ADAMTSL2	-1.199	-0.87	N/A	N/A	-0.258	-0.711	N/A	-0.788	-0.478	-0.113	N/A	1.706	N/A	1.601	0.466	N/A	N/A
SPNS2	-1.51	N/A	N/A	N/A	N/A	N/A	N/A	N/A	-1.982	-2.216	N/A	N/A	1.342	N/A	N/A	-1.134	N/A
GnRH analog	-0.953	-1.449	-0.115	N/A	N/A	N/A	N/A	N/A	N/A	N/A	N/A	N/A	-2.034	-2.538	1.095	N/A	N/A
MSB0011359C	N/A	N/A	N/A	N/A	-0.839	0	1.633	0.632	-0.607	-1	N/A	N/A	N/A	2.335	-1.127	N/A	N/A
TRAF3	N/A	N/A	-1.613	N/A	N/A	-2.087	N/A	-1.183	N/A	-1.165	N/A	0.17	N/A	N/A	-1.942	N/A	N/A
PTHLH	N/A	N/A	N/A	N/A	1.858	1.277	N/A	N/A	-1.565	1.569	N/A	1.338	N/A	-0.552	N/A	N/A	N/A
methotrexate	-0.819	N/A	-0.781	0.131	1.38	-0.914	N/A	0.242	0.236	-0.756	N/A	N/A	-0.552	N/A	-0.255	2.034	-0.055
8-bromoguanosine 3',5'-cyclic monophosphate	N/A	N/A	N/A	N/A	0.447	-0.388	N/A	N/A	0.555	-0.342	N/A	-2.219	1.98	-2.219	N/A	N/A	N/A
CTSB	N/A	N/A	N/A	1.412	1.248	2.025	N/A	-0.106	1.181	2.043	N/A	N/A	N/A	N/A	0.128	N/A	N/A
COL1A1	N/A	N/A	N/A	N/A	0.82	1.169	N/A	1.948	1.948	1.503	N/A	N/A	N/A	N/A	0.743	N/A	N/A
GSK3B	N/A	N/A	-0.586	-1.822	N/A	1.255	-0.433	0.596	0.464	1.247	N/A	-0.124	1.355	0.231	N/A	N/A	N/A
IGF2BP1	1.299	2.425	N/A	N/A	1.89	0.57	N/A	N/A	N/A	N/A	N/A	N/A	N/A	N/A	1.912	N/A	N/A
TSH	N/A	1.32	N/A	N/A	2.213	2.013	N/A	N/A	N/A	1.505	N/A	N/A	N/A	0.277	0.761	N/A	N/A
ARNT	1.468	N/A	-0.152	-2.183	N/A	-0.174	0.113	N/A	N/A	0.218	N/A	-0.323	-2	N/A	0.631	0.825	N/A
mir-27 (includes others)	0.121	N/A	N/A	N/A	N/A	1.183	-2.183	N/A	-1.257	N/A	N/A	N/A	N/A	N/A	-1.356	-1.982	N/A
TCF/LEF	N/A	1.246	N/A	N/A	2.423	2.425	N/A	N/A	N/A	1.981	N/A	N/A	N/A	N/A	N/A	N/A	N/A
PEMT	N/A	N/A	N/A	N/A	-1.969	-2.415	N/A	N/A	N/A	-1.98	N/A	N/A	N/A	N/A	-1.71	N/A	N/A
dehydroisoandrosterone	N/A	N/A	-0.277	N/A	-1.937	-1.133	0.626	N/A	N/A	-2.093	N/A	N/A	0.023	N/A	-1.98	N/A	N/A
WWTR1	1.21	N/A	2.425	N/A	0.798	0.715	N/A	0.066	-0.711	-0.593	N/A	-0.969	N/A	-0.576	N/A	N/A	N/A
vinblastine	N/A	N/A	N/A	N/A	N/A	2.236	N/A	2	1.91	1.912	N/A	N/A	N/A	N/A	N/A	N/A	N/A
NTRK2	N/A	N/A	N/A	1.265	N/A	1.268	N/A	0.469	0	1.254	N/A	N/A	1	-1.414	N/A	N/A	-1.387
MLXIPL	6.447	N/A	-0.053	N/A	N/A	N/A	N/A	N/A	N/A	N/A	N/A	N/A	N/A	N/A	-1.54	N/A	N/A
rifampin	-0.958	N/A	N/A	N/A	N/A	1.6	N/A	0.933	1.98	2.429	N/A	N/A	-0.128	N/A	N/A	N/A	0
ADORA2B	N/A	N/A	N/A	N/A	1.205	0.66	N/A	0.728	N/A	0.063	N/A	0.018	1.129	1.772	2.449	N/A	N/A
GATA6	-1.718	N/A	N/A	1.161	0.502	N/A	1.828	N/A	N/A	-0.337	-1.587	-0.208	-0.21	0.466	N/A	N/A	N/A
INHBA	N/A	2.108	N/A	N/A	N/A	0.663	N/A	N/A	1.865	N/A	-1.987	-0.392	-0.74	0.26	N/A	N/A	N/A
Zn2+	N/A	N/A	N/A	N/A	N/A	2.236	N/A	2	N/A	1.964	N/A	N/A	N/A	N/A	1.032	N/A	-0.774
SPARC	-1.023	0.196	N/A	-0.718	-0.008	0.611	-1.473	N/A	N/A	N/A	0.811	N/A	N/A	-1.879	1.286	N/A	N/A
SLC2A1	N/A	N/A	0.218	1.122	1.046	1.133	N/A	N/A	0.116	1.404	N/A	N/A	-1	N/A	N/A	-1.964	N/A
miR-141-3p (and other miRNAs w/seed AACACUG)	N/A	N/A	N/A	N/A	N/A	N/A	N/A	-1.821	-1.924	-0.186	N/A	-1.821	N/A	-2.25	N/A	N/A	N/A
CST5	-2.023	0.365	1.279	N/A	N/A	N/A	N/A	N/A	2.236	N/A	N/A	N/A	N/A	N/A	2.099	N/A	N/A
EHHADH	2	N/A	2	N/A	N/A	N/A	N/A	N/A	N/A	N/A	N/A	N/A	2	N/A	-2	N/A	N/A
CXCR4	N/A	0.594	N/A	0.815	N/A	2.388	N/A	2.154	N/A	1.596	N/A	-0.104	N/A	-0.34	N/A	N/A	N/A
RIPK1	0.943	N/A	N/A	N/A	-0.343	-0.365	-0.115	0.46	-1.601	-0.065	N/A	N/A	-0.913	N/A	1.071	-1.105	-1
vitamin D	-1.78	N/A	N/A	-1.969	N/A	N/A	N/A	-0.765	N/A	-1.516	N/A	-1.945	N/A	N/A	N/A	N/A	N/A
ILF3	-2.333	N/A	N/A	N/A	-0.302	-0.785	-0.447	-0.037	-0.328	-0.842	N/A	N/A	N/A	-1.956	-0.232	-0.707	N/A
UBE2I	N/A	N/A	1.633	N/A	N/A	N/A	N/A	0.816	2	N/A	N/A	2	1	N/A	0.508	N/A	N/A
3-aminobenzamide	N/A	N/A	N/A	N/A	-2	-2	N/A	N/A	-1.967	N/A	N/A	N/A	N/A	N/A	-1.982	N/A	N/A
FOXA1	-1.419	-2.149	-1.933	N/A	N/A	N/A	N/A	N/A	N/A	N/A	N/A	-0.547	0.183	-1.621	0.095	N/A	N/A
coomassie brilliant blue G-250	N/A	N/A	N/A	-1.987	-2.213	-1.782	N/A	N/A	N/A	-1.964	N/A	N/A	N/A	N/A	N/A	N/A	N/A
PTPRC	N/A	N/A	N/A	N/A	0.343	1.808	N/A	2	1.98	1.808	N/A	N/A	N/A	N/A	N/A	N/A	N/A
flutamide	N/A	N/A	-1.964	N/A	N/A	-2.598	N/A	N/A	N/A	-2.412	N/A	0.314	-0.651	N/A	N/A	N/A	N/A
ibrutinib	-0.707	N/A	N/A	2.064	N/A	0.144	N/A	N/A	-0.163	-1.813	N/A	N/A	N/A	N/A	0	-3.046	N/A
spermidine	-1.348	-2.219	N/A	N/A	N/A	0	N/A	N/A	-1	N/A	N/A	N/A	N/A	N/A	1.387	1.98	N/A
tanshinone II	N/A	-2	N/A	N/A	-1.159	-0.165	1.295	-0.102	-0.275	-0.174	N/A	N/A	N/A	N/A	-2.19	0.572	N/A
RASSF1	-0.351	-1.212	-2.55	N/A	0	1.066	N/A	1.166	N/A	N/A	N/A	N/A	N/A	-1.463	-0.123	N/A	N/A
ASXL2	N/A	N/A	-2.121	N/A	N/A	-2.646	N/A	N/A	N/A	N/A	N/A	N/A	N/A	N/A	3.162	N/A	N/A
ASXL1	N/A	N/A	2.121	N/A	N/A	2.646	N/A	N/A	N/A	N/A	N/A	N/A	N/A	N/A	-3.162	N/A	N/A
arachidonic acid	-1.56	N/A	N/A	N/A	0.79	0.774	1.237	0.879	0.293	1.149	N/A	N/A	N/A	N/A	1.244	N/A	N/A
ERBB3	0.729	0.97	-0.847	N/A	0.341	0.242	0.277	0.194	-2.076	-0.847	N/A	N/A	1.129	0.099	0.168	N/A	N/A
PTGES	N/A	N/A	N/A	N/A	N/A	2.608	1	N/A	1.095	2.608	N/A	N/A	0.6	N/A	N/A	N/A	N/A
rotenone	-0.807	N/A	-1.091	0.412	0.647	0.157	0.555	N/A	-0.6	0.31	N/A	0.185	0.123	0.57	-1.069	-0.956	-0.422
sodium orthovanadate	N/A	N/A	N/A	N/A	N/A	1.532	N/A	1.969	1.257	1.414	N/A	N/A	1.732	N/A	N/A	N/A	N/A
collagen alpha1	N/A	1.982	N/A	N/A	1.958	1.989	N/A	N/A	1.969	N/A	N/A	N/A	N/A	N/A	N/A	N/A	N/A
EFNA5	2.333	N/A	N/A	N/A	N/A	1.667	N/A	-0.447	N/A	1	N/A	N/A	-2.449	N/A	N/A	N/A	N/A
FOXO4	-0.607	-2.005	-1.608	N/A	N/A	-0.573	N/A	-1.107	N/A	N/A	N/A	N/A	-0.724	N/A	1.219	-0.05	N/A
ITGB2	N/A	N/A	-2	N/A	-0.728	-0.958	N/A	-1.664	N/A	-1.27	N/A	N/A	N/A	-1.264	N/A	N/A	N/A
TICAM2	N/A	N/A	N/A	N/A	N/A	0.97	N/A	1.7	1.153	1.153	N/A	0.927	N/A	1.98	N/A	N/A	N/A
let-7 (includes others)	-0.654	-1.784	N/A	N/A	N/A	-3.196	N/A	N/A	N/A	N/A	N/A	N/A	-1.861	N/A	-0.376	N/A	N/A
Sch-23390	-1.265	-2	-1.89	-0.447	N/A	N/A	N/A	N/A	N/A	N/A	N/A	N/A	N/A	1.573	0.689	N/A	N/A
NUPR1	-1.234	-2.117	-0.57	N/A	N/A	0.961	N/A	-1.158	N/A	N/A	N/A	N/A	N/A	N/A	N/A	N/A	-1.807
BMAL1	N/A	N/A	N/A	N/A	N/A	-1.718	1.982	N/A	-0.861	N/A	N/A	N/A	N/A	N/A	-1.163	2.121	N/A
GW 4064	-1.714	N/A	N/A	-1.964	-1.39	-1.122	N/A	N/A	N/A	N/A	N/A	N/A	-1.654	N/A	N/A	N/A	N/A
OGT	2.187	N/A	-0.18	N/A	N/A	-1.837	N/A	N/A	N/A	-3.052	N/A	N/A	0.128	-0.252	-0.199	N/A	N/A
RAD51	-0.905	-0.302	0.632	N/A	N/A	-1.414	N/A	-0.577	-2	-2	N/A	N/A	N/A	N/A	N/A	N/A	N/A
Mir122a/b	N/A	N/A	-1	N/A	-2.433	-2.351	N/A	N/A	N/A	-1.232	N/A	-0.808	N/A	N/A	N/A	N/A	N/A
IGF2	N/A	0	N/A	N/A	0.907	2.013	0.035	0.837	N/A	3.066	N/A	N/A	0.196	N/A	0.654	N/A	-0.116
EHMT2	2.065	N/A	N/A	N/A	N/A	-0.055	0.447	N/A	-0.447	-1.342	N/A	0.555	0.391	0.555	-1.964	N/A	N/A
PLIN5	1.632	1.156	0.494	-0.505	N/A	-0.222	N/A	N/A	N/A	N/A	N/A	N/A	-1.156	N/A	-1.576	-1.066	N/A
HSPG2	N/A	N/A	N/A	N/A	1.967	1.665	N/A	N/A	2.205	1.967	N/A	N/A	N/A	N/A	N/A	N/A	N/A
lithium	2.186	N/A	N/A	N/A	N/A	N/A	N/A	N/A	-2.449	-1.84	N/A	N/A	N/A	-1.294	N/A	N/A	N/A
PNPT1	1.134	N/A	N/A	N/A	N/A	N/A	N/A	-4.217	-2.414	N/A	N/A	N/A	N/A	N/A	N/A	N/A	N/A
ADRB3	N/A	N/A	N/A	N/A	1.98	2.313	N/A	N/A	N/A	2.437	N/A	N/A	N/A	N/A	1.025	N/A	N/A
DYSF	1.994	1.964	2.236	N/A	N/A	N/A	N/A	N/A	N/A	N/A	N/A	N/A	N/A	N/A	-1.561	N/A	N/A
fludarabine	N/A	N/A	-1.179	-2	N/A	-0.728	N/A	N/A	-1.172	-1.584	N/A	-1.091	N/A	N/A	N/A	N/A	N/A
WNT1	N/A	1.51	1.641	N/A	2.343	2.255	N/A	N/A	N/A	N/A	N/A	N/A	N/A	N/A	N/A	N/A	N/A
BMPR1A	N/A	N/A	N/A	N/A	-0.308	1.059	N/A	-2.53	N/A	-0.164	N/A	-1.048	-1.223	-1.414	N/A	N/A	N/A
Ccr5	N/A	N/A	N/A	N/A	N/A	2.093	N/A	2.436	1.134	2.075	N/A	N/A	N/A	N/A	N/A	N/A	N/A
SAV1	N/A	-1.387	N/A	N/A	-2	-2.4	N/A	N/A	N/A	-1.951	N/A	N/A	N/A	N/A	N/A	N/A	N/A
IRF4	N/A	N/A	N/A	N/A	N/A	-1.824	-0.705	-1.577	-0.266	-0.947	N/A	-0.128	-2.263	N/A	N/A	N/A	N/A
PRKAA	N/A	N/A	-2.2	N/A	N/A	-2.158	N/A	-1.98	N/A	-1.369	N/A	N/A	N/A	N/A	N/A	N/A	N/A
EBF1	0.867	N/A	-1.402	N/A	N/A	-1.578	N/A	1.188	-0.551	-0.839	N/A	1.174	N/A	N/A	0.106	N/A	N/A
GLI1	0.586	0.636	N/A	N/A	1.468	0.426	N/A	0.279	N/A	0.482	N/A	0.153	0.689	0.357	0.758	1.869	0
MEF2A	N/A	N/A	N/A	0.902	N/A	N/A	1.932	3.196	N/A	N/A	-1.089	0.117	0.104	0.36	N/A	N/A	N/A
2-amino-5-phosphonovaleric acid	N/A	1.387	N/A	N/A	-0.597	0.04	N/A	N/A	N/A	N/A	N/A	2.449	N/A	2.401	-0.732	0.093	N/A
TRA2B	N/A	N/A	1	N/A	N/A	1.981	N/A	N/A	1.982	2.215	N/A	N/A	N/A	0.222	-0.277	N/A	N/A
HEY1	N/A	2.177	N/A	-1.117	N/A	N/A	N/A	N/A	N/A	N/A	N/A	1.204	N/A	1.204	1.974	N/A	N/A
CTSK	N/A	N/A	N/A	N/A	2.216	2.041	N/A	1.372	0.246	1.798	N/A	N/A	N/A	N/A	N/A	N/A	N/A
GPR174	0.905	N/A	N/A	N/A	N/A	0	1.89	0	0	-0.277	N/A	-2.121	N/A	N/A	0.905	0.905	-0.664
2,3-bis(4-hydroxyphenyl)-propionitrile	0.657	N/A	N/A	-1.777	0.784	1.069	N/A	N/A	N/A	1.601	N/A	N/A	0.232	-0.213	-1.334	N/A	N/A
pidnarulex	0	1.912	N/A	1.732	1.89	N/A	N/A	N/A	N/A	N/A	N/A	N/A	-1.414	-0.707	N/A	N/A	N/A
aristolochic acid I	2.804	N/A	2	2	N/A	0.849	N/A	N/A	N/A	N/A	N/A	N/A	N/A	N/A	N/A	N/A	N/A
IL20	N/A	N/A	N/A	-1.342	N/A	N/A	N/A	1.342	N/A	1.091	N/A	N/A	-3.873	N/A	N/A	N/A	N/A
cerivastatin	-0.392	N/A	-0.716	N/A	-0.45	-1.48	N/A	0.286	-0.05	-1.279	N/A	N/A	-1.998	N/A	-0.097	0.894	N/A
IRF9	N/A	N/A	1.982	N/A	N/A	0.239	N/A	2.561	1.18	-0.128	N/A	N/A	N/A	1.544	N/A	N/A	N/A
LDHA	-0.905	0.426	N/A	0.547	1.23	1.414	N/A	N/A	N/A	N/A	N/A	N/A	2.4	N/A	0.707	0	N/A
LUCAT1	0	-1.41	N/A	N/A	2.236	N/A	N/A	N/A	N/A	N/A	N/A	N/A	-2.63	N/A	1.342	0	N/A
KDM4B	1.32	-1.026	-0.762	N/A	1	N/A	0.849	N/A	0.927	N/A	N/A	N/A	N/A	N/A	1.732	N/A	N/A
MAP2K1/2	N/A	N/A	N/A	N/A	N/A	0.984	N/A	0.332	2.414	2.907	N/A	N/A	N/A	-0.539	N/A	0.308	0.132
pifithrin alpha	2.195	N/A	-1.491	N/A	N/A	N/A	-1.96	N/A	-1.969	N/A	N/A	N/A	N/A	N/A	N/A	N/A	N/A
MUC1	-0.309	-0.051	1.163	N/A	1.517	0.427	N/A	2.076	N/A	N/A	N/A	1.33	N/A	N/A	0.736	N/A	N/A
GLI2	N/A	N/A	N/A	N/A	1.129	0.198	1.226	0.57	1.172	0.291	N/A	1.016	1.281	0.714	N/A	N/A	N/A
LTB4R	N/A	N/A	N/A	-0.927	0.896	1.664	N/A	-0.378	1.664	1.912	N/A	N/A	N/A	N/A	0.152	N/A	N/A
LCN2	1.029	0.777	-0.821	-0.296	0.124	1.549	-0.112	0.04	-0.657	0.849	N/A	0.475	-0.224	-0.44	0.198	N/A	N/A
conjugated linoleic acid	N/A	N/A	N/A	-2.2	0.02	-0.101	0.156	0.251	0.82	-0.775	N/A	N/A	-1.969	N/A	N/A	1.293	N/A
sodium arsenite	0.577	N/A	N/A	N/A	N/A	-0.418	N/A	N/A	1.217	0.922	N/A	N/A	1.59	N/A	0.722	2.137	N/A
STX18	3	2.84	N/A	N/A	1.732	N/A	N/A	N/A	N/A	N/A	N/A	N/A	N/A	N/A	N/A	N/A	N/A
ITGA5	N/A	N/A	N/A	N/A	N/A	1.026	N/A	N/A	2.207	1.941	N/A	1.091	N/A	N/A	1.3	N/A	N/A
tauroursodeoxycholic acid	0.808	-1.131	N/A	-1.698	N/A	-1.954	N/A	N/A	N/A	-1.973	N/A	N/A	N/A	N/A	N/A	N/A	N/A
HMGB2	N/A	N/A	-1.516	N/A	N/A	-2.448	N/A	N/A	N/A	-0.298	N/A	0.283	-1.498	N/A	1.516	N/A	N/A
EML4-ALK	N/A	0.333	1.912	N/A	0	0.426	N/A	0.896	1.89	2	N/A	N/A	-0.097	N/A	N/A	N/A	N/A
staurosporine	-0.681	N/A	-0.044	N/A	-0.269	0.074	0.657	0	-0.237	-0.917	N/A	N/A	N/A	2.005	0.651	0.083	1.934
AIM2	N/A	N/A	-1.342	N/A	-0.743	-1.1	-1.237	-1.305	-1.489	-0.333	N/A	N/A	N/A	N/A	N/A	N/A	N/A
superoxide	N/A	N/A	N/A	N/A	0.956	1.238	N/A	2	1.408	0.862	N/A	N/A	N/A	N/A	1.067	N/A	N/A
NORAD	N/A	-0.447	N/A	N/A	2.121	N/A	N/A	N/A	N/A	N/A	N/A	-2	N/A	-2	0.956	N/A	N/A
PDX1	0.556	0.231	0.535	0.378	N/A	1.265	N/A	N/A	N/A	N/A	N/A	1.954	-0.482	N/A	-0.232	-1.89	N/A
dipyridamole	N/A	N/A	N/A	N/A	-1.982	-1.414	N/A	N/A	N/A	-1.89	N/A	N/A	-2.236	0	N/A	N/A	N/A
JAG1	2.401	1.543	N/A	N/A	0.246	1.941	0.128	N/A	N/A	N/A	N/A	-0.847	N/A	-0.384	N/A	N/A	N/A
pravastatin	-1.958	-0.056	0.13	N/A	N/A	-1.764	N/A	N/A	N/A	-2.189	N/A	-1.172	0.22	N/A	N/A	N/A	N/A
Ccl11	N/A	N/A	N/A	N/A	1.165	2.176	N/A	N/A	1.96	2.182	N/A	N/A	N/A	N/A	N/A	N/A	N/A
3-deoxy-2-octulosonic acid(2)-lipid A	N/A	N/A	N/A	N/A	N/A	2.63	N/A	2.219	N/A	2.63	N/A	N/A	N/A	N/A	N/A	N/A	N/A
EEF1A2	1.474	N/A	N/A	N/A	N/A	-2	N/A	N/A	-2	-2	N/A	N/A	N/A	N/A	N/A	N/A	N/A
icilin	N/A	N/A	N/A	N/A	N/A	-2.646	N/A	N/A	-2	-2.828	N/A	N/A	N/A	N/A	N/A	N/A	N/A
METTL3	1.052	0.803	-0.496	N/A	0.483	-0.102	N/A	0.134	0.154	-0.575	N/A	N/A	-1.27	N/A	N/A	N/A	-2.4
NCOR1	0.378	N/A	N/A	N/A	N/A	-0.686	N/A	-2.345	-1.6	N/A	N/A	N/A	N/A	N/A	1.195	1.264	N/A
SFMBT1	0.816	N/A	N/A	-2.646	N/A	N/A	N/A	N/A	N/A	N/A	N/A	-2	N/A	N/A	-2	N/A	N/A
FEV	N/A	N/A	N/A	2.646	N/A	N/A	N/A	N/A	N/A	N/A	N/A	N/A	-2.034	-1.437	N/A	N/A	1.342
ZNF768	N/A	N/A	N/A	N/A	N/A	-2	N/A	1	N/A	-2	N/A	N/A	2.449	N/A	N/A	N/A	N/A
hydrochloric acid	N/A	N/A	N/A	N/A	1.91	2.4	N/A	N/A	1.067	2.059	N/A	N/A	N/A	N/A	N/A	N/A	N/A
C6	N/A	N/A	N/A	N/A	1.98	1.477	N/A	1.98	N/A	1.992	N/A	N/A	N/A	N/A	N/A	N/A	N/A
miR-122-5p (miRNAs w/seed GGAGUGU)	-2.024	-1.125	-0.491	N/A	N/A	N/A	N/A	N/A	-2.023	N/A	N/A	N/A	N/A	N/A	1.756	N/A	N/A
SUCNR1	1.673	1.342	N/A	N/A	2.4	2	N/A	N/A	N/A	N/A	N/A	N/A	N/A	N/A	N/A	N/A	N/A
PTCH1	N/A	N/A	N/A	-2.449	N/A	N/A	-2.234	N/A	N/A	N/A	N/A	N/A	0.447	-1.633	N/A	0.64	N/A
leukotriene D4	N/A	N/A	N/A	N/A	N/A	2.911	N/A	N/A	N/A	2.744	N/A	N/A	N/A	-1.369	N/A	0.378	N/A
TASL	N/A	N/A	N/A	N/A	N/A	2.582	N/A	2.433	N/A	2.387	N/A	N/A	N/A	N/A	N/A	N/A	N/A
DHX9	N/A	N/A	N/A	N/A	N/A	2.169	N/A	N/A	N/A	1.947	N/A	0.203	N/A	-0.85	N/A	-2.213	N/A
ACVRL1	N/A	N/A	2.2	1	N/A	0.692	N/A	1.154	1.491	N/A	N/A	N/A	N/A	N/A	0.841	N/A	N/A
ARRB1	2	N/A	N/A	N/A	-0.447	-0.707	N/A	-0.6	N/A	-1.463	N/A	N/A	N/A	N/A	-0.816	N/A	1.342
norepinephrine	1.9	N/A	N/A	-0.039	N/A	1.437	N/A	-0.628	N/A	-0.038	N/A	N/A	N/A	-0.319	0.903	1.099	1.01
SSTR2	N/A	N/A	2	N/A	N/A	-1.628	N/A	N/A	N/A	-1.4	N/A	N/A	N/A	N/A	N/A	2.345	N/A
clodronic acid	N/A	N/A	-0.456	-0.802	-0.335	-1.057	-1.067	-0.856	0.022	-0.928	N/A	0.084	-0.97	0.106	-0.673	N/A	N/A
FOXL2	N/A	N/A	N/A	N/A	1.98	2.621	N/A	N/A	N/A	N/A	N/A	-0.762	N/A	N/A	1.987	N/A	N/A
triamcinolone acetonide	-2.853	N/A	-0.243	N/A	-0.6	-1.117	N/A	0.189	0.607	0	N/A	N/A	-0.602	N/A	-0.791	N/A	0.333
1,4-bis[2-(3,5-dichloropyridyloxy)]benzene	0.979	0.868	0.658	N/A	N/A	0.526	N/A	N/A	N/A	N/A	N/A	N/A	-1.068	N/A	1.287	1.949	N/A
TNFAIP6	N/A	N/A	N/A	N/A	0.2	-1.964	N/A	N/A	N/A	-2.207	N/A	-0.7	-2	-0.246	N/A	N/A	N/A
DDIT4	N/A	N/A	1.004	N/A	N/A	2.323	N/A	1.954	N/A	2.03	N/A	N/A	N/A	N/A	N/A	N/A	N/A
STAP2	N/A	N/A	N/A	N/A	N/A	1.944	N/A	N/A	N/A	2.388	N/A	1.033	-0.577	1.364	N/A	N/A	N/A
diclofenac	0.179	N/A	0.556	N/A	N/A	0.386	N/A	N/A	1.98	0.927	N/A	N/A	N/A	N/A	-0.68	2.592	N/A
2-amino-1-methyl-6-phenylimidazo-4-5-b-pyridine	-0.632	2.433	1.982	-2.236	N/A	N/A	N/A	N/A	N/A	N/A	N/A	N/A	N/A	N/A	N/A	N/A	N/A
fenretinide	N/A	-2.588	-2.588	N/A	N/A	1.479	N/A	N/A	N/A	0.626	N/A	N/A	N/A	N/A	N/A	N/A	N/A
gefitinib	N/A	-0.045	-0.668	N/A	-2.2	-0.144	N/A	1.834	N/A	-0.655	N/A	N/A	-1.734	N/A	N/A	N/A	N/A
beta-carotene	N/A	N/A	N/A	1.633	N/A	-0.707	N/A	N/A	-2	-2.121	N/A	N/A	0.816	N/A	N/A	N/A	N/A
PARPBP	0	2.828	2	N/A	N/A	2.449	N/A	N/A	N/A	N/A	N/A	N/A	N/A	N/A	N/A	N/A	N/A
CBFA2T3	N/A	N/A	N/A	N/A	N/A	-1.195	N/A	0.056	N/A	-2.2	N/A	N/A	1.4	2.425	N/A	N/A	N/A
ACE2	N/A	1.253	N/A	-0.436	-1.964	-1.026	N/A	0.97	N/A	-1.177	N/A	-0.447	N/A	N/A	N/A	N/A	N/A
HAVCR2	N/A	0.447	0.447	-1	N/A	-2.517	N/A	-2.466	0	-0.393	N/A	N/A	N/A	N/A	N/A	N/A	N/A
MAP3K5	N/A	N/A	N/A	N/A	N/A	2.621	N/A	2.219	N/A	2.425	N/A	N/A	N/A	N/A	N/A	N/A	N/A
TAB1	N/A	N/A	0.243	-0.277	-0.728	-1.432	N/A	-2.646	-0.239	-1.698	N/A	N/A	N/A	N/A	N/A	N/A	N/A
taurodeoxycholic acid	N/A	N/A	N/A	-1.99	-1.127	-0.817	N/A	-0.426	-0.194	-0.599	1	-1.108	N/A	N/A	N/A	N/A	0
IFT88	-1.342	N/A	0.168	1.177	N/A	0.162	N/A	N/A	N/A	N/A	N/A	N/A	-1.982	N/A	2.414	N/A	N/A
GATA1	-0.806	N/A	N/A	N/A	0.784	1.072	N/A	-0.669	1.801	-0.168	N/A	N/A	N/A	N/A	N/A	N/A	-1.94
TNFRSF9	N/A	2	N/A	N/A	1.195	1.095	N/A	2.138	0.478	0.332	N/A	N/A	N/A	N/A	N/A	N/A	N/A
KCNK9	N/A	N/A	N/A	-1.664	N/A	N/A	N/A	N/A	N/A	N/A	N/A	N/A	2.219	1.342	N/A	2	N/A
HAMP	N/A	-1.091	N/A	N/A	N/A	N/A	N/A	N/A	N/A	N/A	N/A	N/A	-2.219	N/A	1.713	2.191	N/A
elastase	N/A	N/A	N/A	N/A	1.987	N/A	N/A	1.98	2.2	N/A	N/A	N/A	N/A	N/A	1.044	N/A	N/A
KMT2D	0.709	N/A	N/A	N/A	N/A	N/A	2.804	-2.307	-1.384	N/A	N/A	N/A	N/A	N/A	N/A	N/A	N/A
dapagliflozin	N/A	N/A	N/A	N/A	N/A	-2.219	N/A	N/A	-1.969	-2.412	N/A	-0.6	N/A	N/A	N/A	N/A	N/A
HSF1	1.507	0.454	0.864	N/A	N/A	-0.706	N/A	-0.808	-0.618	N/A	1.434	N/A	N/A	N/A	-0.575	0.227	N/A
S-(2,3-bispalmitoyloxypropyl)-cysteine-GDPKHPKSF	N/A	N/A	N/A	N/A	N/A	2.581	N/A	2.219	N/A	2.391	N/A	N/A	N/A	N/A	N/A	N/A	N/A
torkinib	N/A	N/A	-1.784	N/A	N/A	N/A	N/A	N/A	N/A	N/A	0.728	N/A	-3.063	N/A	N/A	N/A	-1.613
POSTN	N/A	0.552	N/A	0.673	N/A	2.571	N/A	N/A	N/A	1.76	N/A	-0.688	N/A	-0.565	0.161	N/A	0.218
ABCB6	N/A	N/A	2	N/A	N/A	N/A	N/A	N/A	N/A	N/A	N/A	1.941	-3.238	N/A	N/A	N/A	N/A
TXNRD1	-1.373	N/A	1.698	N/A	N/A	N/A	-0.243	N/A	-2.2	N/A	N/A	N/A	N/A	N/A	1.664	N/A	N/A
histamine	N/A	N/A	N/A	0.342	N/A	1.933	N/A	2.107	1.005	1.791	N/A	N/A	N/A	N/A	N/A	N/A	N/A
thyroid hormone	-1.586	N/A	N/A	-0.923	N/A	N/A	1.89	N/A	N/A	N/A	N/A	0.632	-0.425	N/A	1.294	0.426	N/A
PTP4A1	0.896	1.212	N/A	N/A	N/A	N/A	N/A	N/A	N/A	N/A	N/A	-1.969	2.425	N/A	-0.671	N/A	N/A
SMARCD3	2.236	N/A	N/A	N/A	2.236	1.982	N/A	N/A	N/A	N/A	N/A	0.714	N/A	N/A	N/A	N/A	N/A
C2CD5	N/A	N/A	-1.131	N/A	N/A	0	N/A	N/A	N/A	N/A	N/A	N/A	-1.982	N/A	2.607	1.446	N/A
NR5A2	N/A	N/A	0.831	N/A	0.874	0.734	0.927	-0.676	-0.884	-1.336	N/A	N/A	-0.586	N/A	N/A	N/A	-0.316
IRAK3	N/A	N/A	-0.23	-1.279	-0.743	-0.228	N/A	1.636	1.165	-0.387	N/A	-1.051	N/A	N/A	-0.44	N/A	N/A
SOD1	1.732	N/A	-0.816	N/A	N/A	-2.201	N/A	N/A	N/A	-2.408	N/A	N/A	N/A	N/A	N/A	N/A	N/A
miR-186-5p (miRNAs w/seed AAAGAAU)	N/A	N/A	N/A	N/A	-1.987	-2.216	N/A	N/A	-0.742	-2.2	N/A	N/A	N/A	N/A	N/A	N/A	N/A
PADI2	N/A	-0.492	-0.132	-0.152	2.433	1.141	N/A	-0.585	N/A	1.141	N/A	N/A	1.067	N/A	N/A	N/A	N/A
carvedilol	-0.625	N/A	N/A	N/A	-1.157	-2.018	N/A	N/A	N/A	-1.706	N/A	-0.882	N/A	0.747	N/A	N/A	N/A
ciprofloxacin	0.085	0	-0.451	N/A	-0.243	0.433	1.414	1.077	1.414	0.744	N/A	N/A	N/A	N/A	0.202	1.069	N/A
lactacystin	1.132	2.825	1.389	N/A	N/A	-0.113	N/A	N/A	N/A	N/A	N/A	N/A	N/A	N/A	-1.67	N/A	N/A
GNRH1	N/A	N/A	N/A	N/A	2.583	1.72	N/A	N/A	N/A	0.832	N/A	N/A	N/A	-1.992	N/A	N/A	N/A
KU-55933	-0.137	1.091	-0.625	N/A	N/A	N/A	N/A	-1.103	N/A	N/A	N/A	N/A	-2	1	-1.165	N/A	N/A
EPHB4	-1.599	N/A	N/A	N/A	N/A	1.134	N/A	N/A	N/A	N/A	N/A	N/A	2.449	N/A	N/A	1.929	N/A
OVOL2	-2.236	N/A	-1.455	N/A	N/A	N/A	N/A	N/A	-1.579	N/A	N/A	N/A	N/A	N/A	-1.37	-0.468	N/A
SOX7	-1.353	N/A	N/A	N/A	0.816	N/A	N/A	N/A	N/A	-0.816	2	N/A	2.121	N/A	N/A	N/A	N/A
choline	N/A	N/A	N/A	N/A	N/A	-0.822	N/A	N/A	-2	-1.977	N/A	N/A	1.698	N/A	0.603	N/A	N/A
SH3TC2	2.646	N/A	-2.449	-2	N/A	N/A	N/A	N/A	N/A	N/A	N/A	N/A	N/A	N/A	N/A	N/A	N/A
mir-1 (includes others)	-3.609	-1.278	N/A	2.186	N/A	N/A	N/A	N/A	N/A	N/A	N/A	N/A	N/A	N/A	N/A	N/A	N/A
NGEF	N/A	N/A	N/A	-1.134	N/A	N/A	-2	N/A	N/A	-0.905	2	-0.302	-0.728	0	N/A	N/A	N/A
LRP5	1.981	N/A	0.359	N/A	N/A	-0.335	N/A	N/A	N/A	-2.242	N/A	-2.143	N/A	N/A	N/A	N/A	N/A
Mir223hg	N/A	N/A	N/A	N/A	-2	-2.621	N/A	N/A	N/A	-2.425	N/A	N/A	N/A	N/A	N/A	N/A	N/A
AGTR1	N/A	N/A	N/A	N/A	1.964	1.715	N/A	1.964	N/A	1.4	N/A	N/A	N/A	N/A	N/A	N/A	N/A
CEP-1347	N/A	N/A	N/A	N/A	N/A	-2.267	N/A	-1.981	N/A	-2.791	N/A	N/A	N/A	N/A	N/A	N/A	N/A
6-hydroxydopamine	N/A	1.729	1.414	0.98	N/A	N/A	N/A	N/A	1.944	N/A	N/A	N/A	-0.968	N/A	N/A	N/A	N/A
FDPS	N/A	N/A	N/A	N/A	2	2.58	N/A	N/A	N/A	2.449	N/A	N/A	N/A	N/A	N/A	N/A	N/A
AZ-1	-1.147	N/A	-1.982	N/A	-1.89	-2	N/A	N/A	N/A	N/A	N/A	N/A	N/A	N/A	N/A	N/A	N/A
SREBF2	N/A	N/A	-1.772	-1.044	N/A	-0.444	N/A	-0.042	1.292	0.282	N/A	N/A	-1.411	N/A	0.722	N/A	N/A
monophosphoryl lipid A	N/A	N/A	N/A	N/A	N/A	2.404	N/A	1.997	N/A	2.602	N/A	N/A	N/A	N/A	N/A	N/A	N/A
CYP19A1	0.468	N/A	N/A	N/A	N/A	2.035	-1.969	0.747	N/A	0.449	N/A	N/A	-0.367	N/A	0.199	0.755	N/A
mir-23 (includes others)	1.363	-0.777	-0.537	N/A	N/A	-0.537	-1.568	N/A	-0.314	N/A	N/A	-0.218	1.671	N/A	N/A	N/A	N/A
10-nitrooleate	N/A	N/A	-2	N/A	N/A	-2.333	N/A	N/A	N/A	-2.646	N/A	N/A	N/A	N/A	0	N/A	N/A
mir-154 (includes others)	N/A	0.948	N/A	N/A	N/A	-1.549	N/A	N/A	N/A	-0.476	N/A	0.277	1.355	0.391	N/A	-1.973	N/A
capsaicin	N/A	N/A	N/A	1.342	-0.679	0.716	1.067	0.436	0.216	0.431	N/A	N/A	0.478	N/A	-0.7	0.812	0.068
Rhox5	-0.728	1.941	-0.339	N/A	N/A	0.632	N/A	-1.131	-1.964	N/A	N/A	N/A	0.208	N/A	N/A	N/A	N/A
alpha-tocopherol	N/A	N/A	N/A	0.985	N/A	-1.463	N/A	N/A	-1.982	-2.36	N/A	0	N/A	N/A	N/A	-0.152	N/A
CALR	1.55	N/A	N/A	N/A	2.187	1.457	N/A	N/A	N/A	N/A	N/A	N/A	N/A	N/A	1.741	N/A	N/A
AMBRA1	N/A	-1.2	N/A	N/A	-2.415	-2.5	N/A	N/A	N/A	N/A	N/A	N/A	N/A	N/A	-0.816	N/A	N/A
LAIR1	N/A	1.199	2.206	N/A	N/A	-1.067	N/A	1.069	N/A	-1.387	N/A	N/A	N/A	N/A	N/A	N/A	N/A
GSR	-1.706	N/A	N/A	N/A	N/A	N/A	-1	N/A	-2.219	N/A	N/A	N/A	N/A	N/A	2	N/A	N/A
RCCD1	N/A	N/A	N/A	3.606	3.317	N/A	N/A	N/A	N/A	N/A	N/A	N/A	N/A	N/A	N/A	N/A	N/A
ssRNA40	N/A	N/A	N/A	N/A	N/A	2.392	N/A	N/A	1.951	2.58	N/A	N/A	N/A	N/A	N/A	N/A	N/A
bryostatin 1	N/A	N/A	0.821	N/A	N/A	1.076	N/A	1.444	N/A	1.409	N/A	2.17	N/A	N/A	N/A	N/A	N/A
PRKN	N/A	-0.769	0.689	0.797	0.592	-1.665	N/A	N/A	N/A	-1.407	N/A	N/A	0.314	N/A	-0.685	N/A	N/A
CDK19	-0.18	N/A	N/A	N/A	N/A	-1.265	N/A	N/A	-1.89	N/A	-1.342	N/A	N/A	N/A	2.236	N/A	N/A
CAMK4	N/A	N/A	N/A	N/A	N/A	2.588	N/A	N/A	1.067	2.181	N/A	0.813	N/A	-0.263	N/A	N/A	N/A
mir-33 (includes others)	-0.52	N/A	1.982	N/A	N/A	0.2	N/A	N/A	N/A	N/A	N/A	N/A	2.236	N/A	-1.969	N/A	N/A
actinonin	N/A	0.762	N/A	3.317	2.828	N/A	N/A	N/A	N/A	N/A	N/A	N/A	N/A	N/A	N/A	N/A	N/A
GW7647	N/A	N/A	N/A	N/A	N/A	N/A	N/A	N/A	N/A	N/A	N/A	N/A	-2.219	N/A	2.236	2.449	N/A
ISL1	N/A	N/A	N/A	0.404	N/A	1.526	-2	N/A	N/A	0.647	N/A	N/A	-2.043	0.282	N/A	N/A	N/A
TNFRSF11B	1.982	N/A	N/A	N/A	2	1.276	N/A	1.455	N/A	0.186	N/A	N/A	N/A	N/A	N/A	N/A	N/A
tofacitinib	N/A	N/A	N/A	N/A	N/A	-1.118	N/A	-2.828	N/A	-1.516	N/A	N/A	-1.432	N/A	N/A	N/A	N/A
LONP1	0.686	-1.066	0.426	-1.449	-2.828	N/A	N/A	N/A	N/A	N/A	N/A	N/A	N/A	N/A	0.152	-0.277	N/A
PCGEM1	1.703	-2.224	N/A	N/A	N/A	N/A	N/A	N/A	N/A	N/A	N/A	N/A	N/A	N/A	1.218	1.732	N/A
IL4R	N/A	N/A	N/A	N/A	1.89	-0.434	N/A	1.342	2.236	0.971	N/A	N/A	N/A	0	N/A	N/A	N/A
PF-4878691	N/A	N/A	N/A	N/A	N/A	2.412	N/A	1.664	N/A	2.789	N/A	N/A	N/A	N/A	N/A	N/A	N/A
FUS-DDIT3	N/A	-2	N/A	-0.555	N/A	N/A	N/A	N/A	N/A	N/A	N/A	N/A	N/A	1.964	2.345	N/A	N/A
PTPN2	N/A	N/A	N/A	-0.747	-1.982	-1.532	N/A	N/A	N/A	-2.599	N/A	N/A	N/A	N/A	N/A	N/A	N/A
rosuvastatin	-0.053	N/A	N/A	N/A	-1.987	-1.555	N/A	N/A	-0.739	-1.732	N/A	N/A	N/A	N/A	-0.788	N/A	N/A
UM101	N/A	N/A	N/A	N/A	N/A	-2.236	N/A	N/A	-1.982	-2.63	N/A	N/A	N/A	N/A	N/A	N/A	N/A
RGFP966	N/A	N/A	N/A	N/A	-1.127	0	0.816	-0.898	N/A	0.671	N/A	0.508	N/A	2.333	0.495	N/A	N/A
STAT2	N/A	N/A	N/A	N/A	N/A	2.186	N/A	2.253	N/A	2.401	N/A	N/A	N/A	N/A	N/A	N/A	N/A
rebemadlin	-0.329	1.287	0.931	N/A	N/A	N/A	N/A	N/A	N/A	N/A	N/A	N/A	-3.396	N/A	-0.896	N/A	N/A
GLUL	N/A	N/A	N/A	N/A	0.152	-2.449	N/A	-2.236	N/A	-2	N/A	N/A	N/A	N/A	N/A	N/A	N/A
glycodeoxycholic acid	N/A	N/A	N/A	-1.134	0	1.463	N/A	N/A	2	1.195	0.447	0.113	N/A	0.478	N/A	N/A	N/A
GABA	-1.725	-1.155	1.372	N/A	N/A	N/A	N/A	N/A	N/A	N/A	N/A	N/A	N/A	N/A	0.992	-1.572	N/A
NOS1	N/A	N/A	N/A	N/A	N/A	1.231	N/A	N/A	N/A	1.981	N/A	1.154	-1.982	-0.468	N/A	N/A	N/A
SERTAD2	N/A	N/A	N/A	N/A	N/A	N/A	N/A	N/A	N/A	N/A	N/A	N/A	1.982	N/A	-2.407	-2.425	N/A
MAPK11	N/A	N/A	N/A	N/A	N/A	1.982	N/A	N/A	N/A	1.982	N/A	N/A	-1.03	-0.685	N/A	-1.131	N/A
EFNA3	2.333	N/A	N/A	N/A	N/A	0.447	N/A	-0.447	N/A	1.342	N/A	N/A	-2.236	N/A	N/A	N/A	N/A
crizotinib	-0.859	-0.176	-1.96	N/A	0.447	1.387	N/A	N/A	N/A	N/A	N/A	N/A	N/A	N/A	N/A	1.969	N/A
fulvestrant	-0.723	-1.499	0.553	N/A	N/A	1.075	N/A	0.81	N/A	1.464	N/A	N/A	-0.674	N/A	N/A	N/A	N/A
palmitoleic acid	N/A	N/A	N/A	N/A	N/A	-2.401	N/A	0	N/A	-2.401	N/A	N/A	N/A	N/A	-1.982	N/A	N/A
G6PD	-0.068	N/A	N/A	N/A	N/A	2.038	N/A	1.974	N/A	2.42	N/A	N/A	0.283	N/A	N/A	N/A	N/A
STAT	N/A	N/A	1.134	N/A	N/A	N/A	N/A	1.98	1.951	N/A	N/A	N/A	-0.573	N/A	1.134	N/A	N/A
erismodegib	N/A	N/A	N/A	N/A	-2.449	-0.485	N/A	-0.762	-2	-0.798	N/A	-0.277	N/A	N/A	N/A	N/A	N/A
ARRB2	N/A	N/A	N/A	N/A	-1.282	-2.42	N/A	N/A	N/A	-2.294	N/A	N/A	N/A	0.774	N/A	N/A	N/A
ELF3	N/A	N/A	N/A	N/A	N/A	1.817	N/A	N/A	N/A	1.61	N/A	1.31	N/A	1.358	0.669	N/A	N/A
Mir218	N/A	N/A	N/A	N/A	N/A	2.183	N/A	N/A	N/A	0.625	N/A	N/A	2	1.954	N/A	N/A	N/A
1,2-dimethylhydrazine	0.808	N/A	1.987	N/A	N/A	1.982	N/A	N/A	N/A	1.982	N/A	N/A	N/A	N/A	N/A	N/A	N/A
coenzyme Q10	N/A	N/A	N/A	-2	N/A	-2.19	N/A	N/A	N/A	-2.401	N/A	N/A	N/A	N/A	N/A	-0.152	N/A
OLFM4-RET	N/A	N/A	N/A	N/A	2.236	2.236	N/A	1.134	N/A	1.134	N/A	N/A	N/A	N/A	N/A	N/A	N/A
mir-8 (includes others)	-0.907	-0.31	N/A	N/A	-1.665	N/A	N/A	N/A	N/A	-0.675	N/A	0.359	2.643	-0.178	N/A	N/A	N/A
KDM5B	-2.804	N/A	N/A	N/A	N/A	N/A	N/A	N/A	N/A	N/A	N/A	N/A	-1.812	2.12	N/A	N/A	N/A
IKBKE	1.236	N/A	-0.143	N/A	1.15	1.474	0.221	0.395	0.57	1.106	N/A	N/A	N/A	N/A	0.421	N/A	N/A
diosmin	N/A	-1.206	N/A	N/A	N/A	-1.981	N/A	N/A	N/A	-2.215	N/A	-0.247	N/A	N/A	1.067	N/A	N/A
NOS3	N/A	-0.899	-1.78	N/A	-0.42	-0.364	N/A	-0.514	-1.145	-0.063	N/A	N/A	-0.692	0.116	-0.718	N/A	N/A
U46619	N/A	N/A	N/A	N/A	N/A	1.982	N/A	2.19	N/A	1.982	N/A	N/A	N/A	N/A	0.555	N/A	N/A
pirfenidone	N/A	N/A	N/A	N/A	-1.994	-2.417	N/A	N/A	N/A	-2.183	N/A	0.106	N/A	N/A	N/A	N/A	N/A
parthenolide	1.118	N/A	N/A	N/A	N/A	-1.713	N/A	N/A	N/A	-1.312	N/A	N/A	N/A	N/A	-1.172	1.383	N/A
OPA1	N/A	N/A	N/A	N/A	N/A	-1.98	N/A	N/A	-0.747	-1.987	N/A	-1.98	N/A	N/A	N/A	N/A	N/A
green tea polyphenol	N/A	-1.091	N/A	N/A	-2.236	-1	N/A	0	-0.728	-1.387	N/A	N/A	N/A	N/A	0.248	N/A	N/A
CD274	N/A	N/A	-1.405	N/A	0.551	-0.537	N/A	-1.492	N/A	-1.486	N/A	N/A	N/A	-1.218	N/A	N/A	N/A
pilocarpine	0.887	N/A	N/A	N/A	N/A	1.264	N/A	1.165	N/A	N/A	N/A	N/A	N/A	N/A	2.2	1.17	N/A
LRBA	N/A	N/A	N/A	N/A	N/A	-2	N/A	-2.236	N/A	-2.449	N/A	N/A	N/A	N/A	N/A	N/A	N/A
NR1H2	N/A	N/A	-0.871	N/A	-1.475	-0.536	0.253	-0.499	0.025	-1.173	N/A	-0.55	0.253	N/A	0.649	N/A	0.393
CTBP1	-1.287	N/A	N/A	N/A	N/A	N/A	N/A	1.067	N/A	N/A	N/A	-1.974	N/A	-1.231	-1.118	N/A	N/A
WNT5A	N/A	N/A	N/A	N/A	0.558	-0.389	-1.941	-1.042	-0.074	0.693	N/A	0.69	N/A	-1.04	0.244	N/A	N/A
GRIN1	N/A	1.633	N/A	0	1.155	0	N/A	N/A	N/A	-0.378	N/A	0.128	1.134	N/A	2.236	N/A	N/A
glycochenodeoxycholate	N/A	N/A	N/A	-1.134	0	1.667	N/A	N/A	2	1.414	0.447	0	N/A	N/A	N/A	N/A	0
daporinad	N/A	N/A	N/A	N/A	N/A	-2.63	N/A	N/A	N/A	-2.63	N/A	-1.387	N/A	N/A	N/A	N/A	N/A
lenalidomide	N/A	1.191	N/A	1.938	N/A	-0.824	N/A	-0.034	N/A	0.717	N/A	N/A	-1.937	N/A	N/A	N/A	N/A
Serpina1a (includes others)	N/A	N/A	-0.816	N/A	N/A	N/A	N/A	N/A	N/A	-1	N/A	-0.816	2	1	-1	N/A	N/A
schizandrin B	N/A	N/A	N/A	N/A	N/A	-2.213	N/A	N/A	N/A	-2.433	N/A	-1.982	N/A	N/A	N/A	N/A	N/A
EFNA4	2.345	N/A	N/A	N/A	N/A	0.447	N/A	-0.447	N/A	1.387	N/A	N/A	-2	N/A	N/A	N/A	N/A
CHD4	-2	N/A	N/A	-2.828	-1.414	0.378	N/A	N/A	N/A	N/A	N/A	N/A	N/A	N/A	N/A	N/A	N/A
piperine	-1.941	N/A	N/A	N/A	N/A	-1.787	N/A	-1.091	N/A	-1.787	N/A	N/A	N/A	N/A	N/A	N/A	N/A
PAX5	N/A	-0.152	N/A	N/A	-1.65	-0.464	N/A	0.186	-0.529	-0.673	N/A	1.377	N/A	N/A	-1.195	-0.378	N/A
CREM	N/A	-1.987	N/A	0.523	1.964	-0.059	N/A	N/A	N/A	0.055	N/A	N/A	-0.282	N/A	1.724	N/A	N/A
MR-409	N/A	N/A	N/A	0.343	N/A	-1	N/A	N/A	N/A	-1.387	N/A	-2.19	-1.342	-0.328	N/A	N/A	N/A
morphine	1.327	1.767	N/A	0.849	0.726	0.002	N/A	N/A	-0.753	-0.837	N/A	N/A	0.326	N/A	N/A	N/A	N/A
TYRO3	N/A	N/A	N/A	N/A	1.698	0.728	N/A	2.236	1.387	0.527	N/A	N/A	N/A	N/A	N/A	N/A	N/A
BAPTA	N/A	N/A	N/A	N/A	-1.982	-1.446	N/A	N/A	N/A	-1.446	N/A	N/A	N/A	N/A	-1.702	N/A	N/A
BAMBI	N/A	N/A	N/A	N/A	N/A	-1	N/A	-2	-2.224	-1.342	N/A	N/A	N/A	N/A	N/A	N/A	N/A
TCF7L2	0.906	0.387	N/A	N/A	N/A	1.406	N/A	N/A	N/A	1.13	N/A	N/A	-1.588	N/A	-1.052	N/A	0.097
oleoyl-estrone	1.477	1.387	1.477	N/A	N/A	N/A	N/A	N/A	N/A	N/A	N/A	N/A	N/A	N/A	-2.224	N/A	N/A
NEUROG1	N/A	N/A	N/A	N/A	-0.707	-1.897	N/A	N/A	N/A	-2.449	N/A	0	N/A	-0.378	1.134	N/A	N/A
NBEAL2	N/A	N/A	N/A	N/A	-0.478	-1.51	N/A	-1.195	-0.57	-1.744	N/A	N/A	N/A	N/A	-1.067	N/A	N/A
methyl methanesulfonate	2.646	0.708	1.48	N/A	N/A	N/A	N/A	N/A	1.724	N/A	N/A	N/A	N/A	N/A	N/A	N/A	N/A
fluoride	-0.426	0.711	N/A	N/A	N/A	N/A	1.732	N/A	N/A	2	N/A	0.378	0.447	0.707	0.156	N/A	N/A
MYOG	N/A	N/A	N/A	1.044	N/A	N/A	1.718	N/A	N/A	N/A	N/A	1.206	N/A	2.586	N/A	N/A	N/A
MAP2K5	2.433	N/A	-2.03	0.115	N/A	N/A	N/A	N/A	N/A	N/A	N/A	N/A	N/A	N/A	-0.883	N/A	-1.091
ID1	N/A	N/A	N/A	N/A	-0.254	-0.141	-0.2	-2.047	1.274	0.465	N/A	N/A	N/A	-2.066	-0.104	N/A	N/A
NOTCH2	N/A	N/A	N/A	N/A	1.664	0.896	N/A	N/A	N/A	-0.239	N/A	-1.572	N/A	-1.365	-0.813	N/A	N/A
YWHAZ	2	N/A	-1.471	N/A	-1.067	-0.243	N/A	N/A	N/A	-1.491	N/A	N/A	N/A	N/A	0.277	N/A	N/A
ETV5	-1.031	N/A	-0.365	N/A	0.196	-0.616	0.416	-0.722	0.441	0.229	N/A	0.114	-0.278	0.023	2.104	N/A	N/A
RC3H1	N/A	N/A	N/A	N/A	N/A	-1.342	N/A	-3.302	N/A	-1.89	N/A	N/A	N/A	N/A	N/A	N/A	N/A
Am 580	N/A	N/A	1.057	N/A	2.178	1.982	N/A	N/A	N/A	N/A	N/A	N/A	0.761	N/A	0.552	N/A	N/A
TET1	-0.13	N/A	N/A	-0.447	N/A	N/A	-0.64	-1.982	N/A	-1.342	0.577	N/A	0.841	-0.571	N/A	N/A	N/A
Alox15	N/A	N/A	N/A	-0.469	0.73	0.743	0	0.686	1.568	0.465	N/A	N/A	N/A	N/A	1.744	0.124	N/A
YAP/TAZ	2.03	N/A	0.943	N/A	0.505	-0.059	N/A	N/A	-0.391	-0.388	N/A	-2.213	N/A	N/A	N/A	N/A	N/A
lipoarabinomannan	N/A	N/A	1	N/A	N/A	1.964	N/A	0.6	1	1.964	N/A	N/A	N/A	N/A	N/A	N/A	N/A
CKAP2L	N/A	1.89	N/A	N/A	N/A	N/A	N/A	N/A	N/A	N/A	N/A	N/A	3.5	N/A	-1.134	N/A	N/A
nelfinavir	1.913	N/A	1.974	N/A	N/A	1.463	N/A	N/A	N/A	N/A	N/A	N/A	N/A	N/A	-1.173	N/A	N/A
FABP5	0.102	N/A	N/A	N/A	0.632	1.257	N/A	N/A	N/A	1.976	N/A	N/A	1	N/A	1.554	N/A	N/A
DOCK2	N/A	N/A	N/A	N/A	N/A	1.342	N/A	N/A	N/A	1	N/A	N/A	2.194	N/A	-1.981	N/A	N/A
glycocholic acid	N/A	N/A	N/A	-1.134	0	1.414	N/A	N/A	2	1.134	0.447	0	N/A	0.378	N/A	N/A	N/A
LPIN1	1.091	N/A	N/A	1.154	N/A	1.562	N/A	N/A	N/A	1.814	N/A	N/A	N/A	N/A	-0.882	N/A	N/A
PRNP	0.807	N/A	-0.377	N/A	N/A	1.229	N/A	1.761	N/A	1.404	N/A	N/A	N/A	N/A	-0.923	N/A	N/A
Saa3	N/A	0.447	N/A	N/A	-0.447	-0.816	N/A	1	2	-0.447	N/A	0.447	N/A	0.447	-0.447	N/A	N/A
FGF10	1.4	N/A	N/A	0.896	N/A	1.664	N/A	2.415	N/A	N/A	N/A	N/A	-0.113	N/A	N/A	N/A	N/A
corticosterone	N/A	0.893	N/A	N/A	1.451	-0.41	N/A	N/A	N/A	N/A	N/A	0.659	-0.733	N/A	1.823	0.516	N/A
N-Ac-Leu-Leu-norleucinal	2.307	N/A	N/A	N/A	N/A	-0.125	N/A	-0.405	0.082	-0.474	N/A	N/A	N/A	N/A	-1.67	N/A	-1.414
YARS2	-2.236	N/A	N/A	-2	N/A	N/A	N/A	N/A	N/A	N/A	N/A	N/A	N/A	N/A	N/A	2.236	N/A
stallimycin	N/A	N/A	N/A	N/A	N/A	0.99	N/A	2.406	1.4	1.67	N/A	N/A	N/A	N/A	N/A	N/A	N/A
bardoxolone	0.647	1.172	-2.216	N/A	N/A	N/A	N/A	N/A	N/A	N/A	N/A	N/A	N/A	N/A	-2.425	N/A	N/A
PHACTR1	N/A	N/A	N/A	-2	-1.673	0.152	N/A	N/A	0.692	N/A	N/A	N/A	N/A	N/A	1.941	0	N/A
polyphosphate	N/A	N/A	1.984	N/A	N/A	1.303	N/A	N/A	1.623	1.546	N/A	N/A	N/A	N/A	N/A	N/A	N/A
ZAP70	1.093	N/A	N/A	N/A	N/A	N/A	N/A	2.414	N/A	N/A	N/A	N/A	N/A	N/A	-0.707	2.236	N/A
PDE4D	-1.996	N/A	N/A	N/A	2	1.109	N/A	N/A	N/A	1.342	N/A	N/A	N/A	N/A	N/A	N/A	N/A
tosedostat	1.982	N/A	N/A	N/A	0.849	-0.478	N/A	-0.152	N/A	0.762	N/A	N/A	N/A	N/A	N/A	2.219	N/A
KIN001-043	N/A	N/A	N/A	N/A	-1.342	-1.633	N/A	N/A	-1.342	-2.121	N/A	N/A	N/A	N/A	N/A	N/A	N/A
GNAI3	N/A	N/A	N/A	N/A	N/A	2.219	N/A	2	N/A	2.219	N/A	N/A	N/A	N/A	N/A	N/A	N/A
WNT16	N/A	-0.75	N/A	N/A	N/A	N/A	N/A	N/A	N/A	N/A	N/A	-1.172	N/A	-1.172	1.342	2	N/A
KAT2A	0.15	N/A	N/A	N/A	N/A	2	N/A	2.236	N/A	N/A	N/A	N/A	2.046	N/A	N/A	N/A	N/A
SQSTM1	N/A	0.728	-0.719	-0.328	1.814	0.496	-1	0.87	N/A	0.251	N/A	N/A	-0.218	N/A	N/A	N/A	N/A
MYCL	1.769	N/A	N/A	N/A	N/A	N/A	N/A	N/A	-2	N/A	N/A	N/A	N/A	N/A	-2.646	N/A	N/A
XDH	N/A	1.949	N/A	N/A	1.026	0.095	-1.342	-0.652	0.308	-0.721	N/A	N/A	N/A	N/A	0.314	N/A	N/A
Ac-YVAD-CMK	N/A	N/A	N/A	N/A	N/A	-2.219	N/A	-1.98	N/A	-2.2	N/A	N/A	N/A	N/A	N/A	N/A	N/A
resolvin D2	N/A	N/A	N/A	N/A	N/A	-1.898	N/A	-1.387	-1	-2.108	N/A	N/A	N/A	N/A	N/A	N/A	N/A
LRPAP1	0.78	N/A	N/A	0.208	0.098	0.897	N/A	N/A	0.532	1.066	N/A	1.152	N/A	1.628	-0.024	N/A	N/A
LACTB	-0.933	N/A	N/A	N/A	-1.664	-1.715	N/A	N/A	N/A	-1.026	N/A	0.808	N/A	0.239	N/A	N/A	N/A
FOXP1	N/A	-2.415	N/A	N/A	-0.14	-0.2	N/A	N/A	-0.57	1	N/A	1.342	0.313	0.378	N/A	N/A	N/A
DGAT1	-1.686	N/A	-1.673	N/A	N/A	N/A	N/A	N/A	N/A	N/A	N/A	N/A	N/A	N/A	2.236	0.762	N/A
MMP1	N/A	N/A	N/A	N/A	N/A	1.447	N/A	N/A	0.97	1.762	N/A	N/A	N/A	N/A	2.169	N/A	N/A
DSP	0.57	N/A	1.067	N/A	-2	-0.277	N/A	N/A	N/A	N/A	N/A	N/A	N/A	N/A	-2.433	N/A	N/A
TBXT	2.236	N/A	N/A	N/A	2.164	1.938	N/A	N/A	N/A	N/A	N/A	N/A	N/A	N/A	N/A	N/A	N/A
PIN1	N/A	1.247	N/A	N/A	1.19	0.614	N/A	N/A	0.112	0.68	N/A	N/A	0.378	N/A	0.113	N/A	-2
MDL 73811	-1.134	N/A	1	N/A	N/A	N/A	N/A	0	2.2	N/A	N/A	N/A	N/A	N/A	2	N/A	N/A
GPR151	1.414	N/A	N/A	N/A	1.342	2.236	N/A	N/A	N/A	N/A	N/A	N/A	N/A	N/A	1.342	N/A	N/A
pyridostatin	N/A	N/A	N/A	N/A	N/A	N/A	N/A	4.096	2.236	N/A	N/A	N/A	N/A	N/A	N/A	N/A	N/A
CDCA8	-2.309	N/A	N/A	N/A	N/A	N/A	N/A	-2.121	N/A	N/A	N/A	N/A	-0.632	-1.265	N/A	N/A	N/A
ML323	N/A	N/A	N/A	0.246	N/A	-1.516	N/A	N/A	N/A	-1.997	N/A	N/A	-0.802	N/A	0.685	1.076	N/A
PLK4	N/A	N/A	-1.342	-1.633	0.447	1	N/A	1.89	N/A	0	N/A	N/A	N/A	N/A	N/A	N/A	N/A
raloxifene	-0.536	N/A	0.958	0	0.385	0.243	0.707	1.147	-0.277	-0.168	N/A	N/A	N/A	N/A	N/A	N/A	1.89
HDAC5	-1.174	N/A	N/A	-2.216	N/A	1.219	N/A	N/A	N/A	N/A	N/A	N/A	-0.488	1.213	N/A	N/A	N/A
DPP4	N/A	N/A	1.987	0.132	0.151	0.613	N/A	0.714	-0.518	1.124	N/A	N/A	1.061	0	N/A	N/A	N/A
lipoxin A4	N/A	N/A	0	-0.849	-1	-1.723	N/A	-0.26	0.242	-2.172	N/A	0.052	N/A	N/A	N/A	N/A	N/A
CX3CR1	N/A	N/A	N/A	N/A	N/A	N/A	N/A	N/A	-0.389	-1.623	N/A	N/A	-2.309	-0.857	1.114	N/A	N/A
CD2	N/A	N/A	N/A	N/A	N/A	2.09	N/A	2.36	N/A	1.835	N/A	N/A	N/A	N/A	N/A	N/A	N/A
GNA12	1.086	0.579	N/A	N/A	N/A	N/A	N/A	N/A	N/A	N/A	N/A	-2.412	N/A	-2.2	N/A	N/A	N/A
THEM6	1.633	2.236	-0.905	N/A	N/A	N/A	N/A	N/A	N/A	N/A	N/A	N/A	N/A	N/A	-1.492	N/A	N/A
IFNE	N/A	N/A	N/A	N/A	N/A	1.633	N/A	2.646	N/A	1.982	N/A	N/A	N/A	N/A	N/A	N/A	N/A
EIF2AK4	1.209	-0.618	N/A	N/A	N/A	-0.783	N/A	N/A	N/A	-1.537	N/A	N/A	N/A	N/A	2.11	N/A	N/A
CRH	N/A	N/A	N/A	-0.556	1.243	1.545	N/A	-1.269	N/A	0.68	N/A	0.397	N/A	-0.565	N/A	N/A	N/A
ARID2	N/A	-2.236	N/A	N/A	N/A	-2.121	N/A	N/A	N/A	-1.89	N/A	N/A	N/A	N/A	N/A	N/A	N/A
CD247	1	N/A	N/A	N/A	0.64	N/A	N/A	N/A	-0.896	N/A	N/A	N/A	N/A	N/A	-1.706	2	N/A
IRS2	0.412	N/A	N/A	0.128	N/A	0.128	0.728	N/A	N/A	N/A	-2	1.147	0.224	0.218	0.752	-0.505	N/A
tempo	N/A	N/A	N/A	0	-0.447	-1.664	N/A	N/A	-2.219	-1.912	N/A	N/A	N/A	N/A	N/A	N/A	N/A
B2M	N/A	N/A	0.447	N/A	N/A	N/A	N/A	N/A	0.186	-1.899	N/A	N/A	1.741	N/A	1.964	N/A	N/A
GPX8	N/A	N/A	N/A	N/A	2.236	2	N/A	N/A	N/A	2	N/A	N/A	N/A	N/A	N/A	N/A	N/A
ulixertinib	-2	N/A	N/A	N/A	-2	-2.236	N/A	N/A	N/A	N/A	N/A	N/A	N/A	N/A	N/A	N/A	N/A
beraprost	N/A	N/A	N/A	N/A	-2	-2.236	N/A	N/A	N/A	-2	N/A	N/A	N/A	N/A	N/A	N/A	N/A
phospholipid	N/A	N/A	N/A	N/A	N/A	1.997	N/A	2	N/A	2.233	N/A	N/A	N/A	N/A	N/A	N/A	N/A
ellagic acid	0	0	-0.927	N/A	N/A	-1.154	N/A	N/A	0.447	-1.491	N/A	N/A	N/A	N/A	0.247	1.961	N/A
Chrna7	N/A	N/A	N/A	N/A	-1.969	-2.187	N/A	N/A	N/A	-2.062	N/A	N/A	N/A	N/A	N/A	N/A	N/A
HCAR1	1.667	N/A	N/A	N/A	0.755	0.322	0.6	N/A	N/A	N/A	N/A	-1.32	0	-0.547	1	N/A	N/A
HOXA7	N/A	1.342	N/A	N/A	N/A	1.067	N/A	2.219	N/A	-0.059	N/A	-0.365	N/A	1.154	N/A	N/A	N/A
PPOX	-2.236	0.152	-1	-2.646	N/A	N/A	N/A	N/A	N/A	N/A	N/A	N/A	N/A	N/A	-0.152	N/A	N/A
anisomycin	N/A	N/A	N/A	N/A	N/A	1.054	N/A	N/A	N/A	1.732	N/A	N/A	N/A	-2.557	0.841	N/A	N/A
FL3	-3.308	-1.98	N/A	N/A	N/A	N/A	N/A	N/A	N/A	N/A	N/A	N/A	N/A	N/A	0.896	N/A	N/A
GNAI2	N/A	N/A	N/A	N/A	N/A	2.213	N/A	1.987	N/A	1.982	N/A	N/A	N/A	N/A	N/A	N/A	N/A
4-(2-aminoethyl)benzenesulfonylfluoride	N/A	0.555	N/A	N/A	-2.219	-0.685	N/A	N/A	N/A	0.345	N/A	N/A	N/A	2	0.378	N/A	N/A
FGFR3	N/A	N/A	N/A	N/A	2.213	1.664	N/A	N/A	N/A	2	N/A	-0.152	N/A	-0.152	N/A	N/A	N/A
TWNK	N/A	N/A	N/A	-2.353	-2.63	-0.13	N/A	N/A	N/A	N/A	N/A	N/A	N/A	N/A	1.067	N/A	N/A
iron	-1.308	-0.335	N/A	N/A	N/A	-0.969	1.969	N/A	N/A	-0.308	N/A	N/A	-0.247	N/A	1.043	N/A	N/A
niraparib	N/A	N/A	N/A	N/A	N/A	1.982	N/A	2.213	N/A	1.982	N/A	N/A	N/A	N/A	N/A	N/A	N/A
NCOA4	0.436	N/A	N/A	N/A	N/A	N/A	N/A	N/A	N/A	0.762	N/A	-1.387	-1.387	-2.2	N/A	N/A	N/A
HES1	N/A	N/A	N/A	N/A	N/A	2.396	1.095	N/A	N/A	N/A	N/A	N/A	0.88	1.795	N/A	N/A	N/A
MIA-602	-1.964	N/A	N/A	N/A	N/A	-1.981	N/A	N/A	N/A	-2.219	N/A	N/A	N/A	N/A	N/A	N/A	N/A
ENPP2	1	N/A	N/A	N/A	N/A	1.342	N/A	N/A	N/A	1	N/A	N/A	0.816	N/A	-2	N/A	N/A
Usp17la (includes others)	N/A	N/A	N/A	N/A	1.973	1.973	N/A	N/A	N/A	2.211	N/A	N/A	N/A	N/A	N/A	N/A	N/A
CYP7A1	N/A	N/A	N/A	N/A	-1.165	-2.057	N/A	-0.555	0.271	-2.103	N/A	N/A	N/A	N/A	N/A	N/A	N/A
aldose reductase	N/A	N/A	N/A	N/A	N/A	1.972	N/A	N/A	1.982	2.195	N/A	N/A	N/A	N/A	N/A	N/A	N/A
leptomycin B	N/A	N/A	N/A	N/A	N/A	N/A	N/A	N/A	N/A	-2.219	N/A	-1.964	N/A	-1.964	N/A	N/A	N/A
CD5	N/A	N/A	N/A	N/A	N/A	0.647	N/A	1.411	2.449	1.633	N/A	N/A	N/A	N/A	N/A	N/A	N/A
[truncated: 4,255 more rows]

## Sheet: Sheet2
Upstream Regulators	Updated Proteomics-IPA format-HFD 2M AA ECMerKO vs Flox - 2025-03-07 08:18 AM	3- atherosclerosis [aorta] NA CMP_ckHSOYUqU4ic	4- atherosclerosis [aorta] NA CMP_vOcWhcD4rOLk	7- atherosclerosis [aorta] NA CMP_Rvm3t858gPeo	8- atherosclerosis [aorta] NA CMP_I3FNY2ilGPYM	21- atherosclerosis [aorta] NA CMP_CTtNehHyXKgd	20- atherosclerosis [aorta] NA CMP_GJ6Fs9Oo9osL	2- atherosclerosis [aorta] NA CMP_MToofiTDMtxi	2- atherosclerosis [aorta] NA CMP_7ym4dlpKMoKs	6- atherosclerosis [aorta] NA CMP_kplAZ21kAllP	5- atherosclerosis [aorta] NA CMP_wI600H3ALvA7	2- atherosclerosis [aorta] NA CMP_OEkcJYZWVInc	19- atherosclerosis [aorta] NA CMP_ujRjt7XjNWqY	1- atherosclerosis [aorta] NA CMP_QNA489a6316v	22- atherosclerosis [aorta] NA CMP_j13s8fMql4l4
lipopolysaccharide	1.728	3.934	5.912	0.54	7.749	10.588	4.323	10.675	9.322	11.583	3.374	-0.495	2.824	3.229	3.864
TNF	-1.546	3.035	5.471	2.822	7.131	8.758	4.763	8.605	7.567	9.214	2.367	2.543	3.783	1.105	1.597
tetradecanoylphorbol acetate	2.319	3.591	4.937	1.709	6.406	8.208	3.276	6.72	6.914	7.423	2.309	0.313	2.245	3.525	2.667
AGT	0.76	2.394	3.187	1.177	8.934	7.3	1.369	6.915	7.597	6.589	-2.278	1.192	-2.442	4.301	1.896
IRF2BP2	1.97	-2.219	-3.742	-0.143	-4.742	-5.723	-3.656	-7.441	-6.515	-4.997	-3.507	1.075	-4.639	-3.079	-3.707
IL1B	-0.214	1.884	4.333	2.003	5.391	6.152	4.097	6.773	6.06	6.544	1.914	1.151	1.846	1.158	1.102
IL1A	0.039	1.831	4.458	2.052	4.746	5.891	2.862	6.05	5.219	5.393	2.167	0.424	0.838	3.47	2.547
tretinoin	0.295	-0.404	1.265	2.55	5.222	3.348	4.752	7.224	6.63	3.812	1.287	-3.581	-0.888	2.232	3.606
PPARGC1A	-5.025	-4.645	-5.092	-2.078	-4.946	-3.826	2.42	-2.231	-0.99	-2.538	1.256	-0.24	1.883	2.845	5.25
SB203580	-0.391	-2.767	-2.227	-1.142	-4.529	-6.316	-2.331	-5.399	-5.321	-6.089	-1.271	1.232	0.289	-1.063	-2.73
rosiglitazone	-4.135	-4.6	-4.982	-3.575	-0.46	-1.712	1.528	0.923	2.253	-0.516	-0.611	-4.042	-1.299	6.064	6.251
IKBKB	-1.547	0.891	3.954	1.518	4.348	4.509	1.571	3.603	4.915	4.757	1.877	-0.188	1.499	2.456	2.258
TGFB1	4.746	1.691	1.6	1.855	4.523	5.985	1.235	3.027	2.615	3.089	-2.885	0.836	-2.349	2.226	0.233
APOE	2.159	0	-1.418	-0.455	-4.654	-4.469	-3.674	-5.043	-4.543	-5.415	-1.478	-0.723	-0.66	-1.702	-3.214
OSM	1.011	0.951	3.09	2.351	3.954	4.571	2.111	4.985	4.195	4.132	1.335	-0.643	0.551	3.702	0.747
PNPLA2	-3.415	-3.269	-3.644	-2.964	-2.438	-2.638	-1.788	-2.733	-1.803	-2.623	-1.795	-2.28	-1.988	2.697	2.718
PLX5622	-1.126	-0.451	-1.246	-0.869	-4.069	-3.177	-2.958	-3.092	-3.005	-1.925	2.183	0.655	1.816	-2.712	-2.66
beta-estradiol	3.19	2.351	0.753	-0.454	3.668	3.659	3.377	2.548	4.046	3.578	1.604	-1.758	0.37	0.066	3.369
IL4	1.351	2.758	1.649	-1.231	3.607	3.092	2.234	2.234	3.955	3.24	2.271	-1.348	0.939	1.153	2.894
troglitazone	-0.669	-2.974	-4.131	-3.271	-1.829	-2.406	0.079	-0.375	-0.011	-1.592	-1.427	-5.287	-2.697	2.114	4.125
CSF3	0.288	-0.25	0.756	1.482	4.67	3.726	2.215	2.771	3.719	3.757	3.656	0.432	1.916	1.41	3.333
LEP	-0.114	-0.456	1.39	0.654	2.729	4.752	3.05	2.272	3.678	4.344		1.652	-0.533	0.335	3.527	2.229
D-glucose	1.688	1.399	2.215	0.35	4.271	4.485	1.897	2.016	2.839	2.837		-3.076	0.69	-2.909	1.285	0.835
