# Supplementary material for: Endothelial MerTK impairment accelerates the development of atherosclerosis
Source: Redox Biol. 2025 Sep 11;87:103861. doi: 10.1016/j.redox.2025.103861 (PMC12628026; doi:10.1016/j.redox.2025.103861)
Supplement: Multimedia component 1 [file mmc1.zip › Supplement data/Proteomics in AA/IPA format/IPA/Code for R studio of abundance.txt]

library(tidyverse)
library(DMwR2)   # 用于KNN插补
library(scales)  # 用于标准化
# 读取数据（假设是 tab 分隔的 txt 文件）
file_path <- "D:/experiment/Ding/origin-protein.txt"
df <- read.delim(file_path, header = TRUE, sep = "\t", stringsAsFactors = FALSE)
# 计算每行的缺失值比例
missing_ratio <- rowMeans(is.na(df))
# 设定阈值，剔除缺失值超过34%的行
threshold <- 0.34
df_filtered <- df[missing_ratio <= threshold, ]
# 提取数值部分进行KNN插补
numeric_columns <- names(df_filtered)[-1]  # 除去 "Gene Symbol" 列
df_filtered[numeric_columns] <- knnImputation(df_filtered[numeric_columns], k = 5)
# 合并相同基因的丰度值（取均值）
df_filtered <- df_filtered %>%
  group_by(Gene.Symbol) %>%
  summarise(across(everything(), mean, na.rm = TRUE))
# 使用 log2 转换
df_log2 <- df_filtered
df_log2[numeric_columns] <- log2(df_filtered[numeric_columns] + 1)  # 避免 log2(0) 问题
# 保存处理后的数据
output_path <- "D:/experiment/Ding/processed_protein_data_log2.txt"
write.table(df_log2, file = output_path, sep = "\t", row.names = FALSE, quote = FALSE)
cat("✅ 处理完成，标准化后的数据已保存至:", output_path, "\n")
