# Supplementary material for: Endothelial MerTK impairment accelerates the development of atherosclerosis
Source: Redox Biol. 2025 Sep 11;87:103861. doi: 10.1016/j.redox.2025.103861 (PMC12628026; doi:10.1016/j.redox.2025.103861)
Supplement: Multimedia component 1 [file mmc1.zip › Supplement data/Proteomics in AA/IPA format/IPA/IPA canonical pathways-mitochondrial dysfunction-Up.xls]

## Sheet: Sheet0
© 2000-2025 QIAGEN. All rights reserved.
Symbol	Entrez Gene Name	Gene Symbol - human (HUGO / HGNC / Entrez Gene)/Gene Symbol - mouse (Entrez Gene)	Expr Log Ratio	Expr p-value	Expected	Location	Type(s)	Biomarker Application(s)	Drug(s)	Entrez Gene ID for Human	Entrez Gene ID for Mouse	Entrez Gene ID for Rat
ATP1A3	ATPase Na+K+ transporting subunit alpha 3	Atp1a3	1.99	0.0952	Up	Plasma Membrane	transporter		digoxin,ethacrynic acid,perphenazine	478	232975	24213
Gsta1 (includes others)	glutathione S-transferase, alpha 1 (Ya)	Gsta1	1.868	0.173		Cytoplasm	enzyme				14857|14858|100042295|100042314	494499
Calm4	calmodulin 4	Calm4	1.397	0.439		Other	other				80796
CACNA2D1	calcium voltage-gated channel auxiliary subunit alpha2delta 1	Cacna2d1	1.184	0.047	Down	Plasma Membrane	ion channel		aliskiren/amlodipine,amlodipine,amlodipine/hydrochlorothiazide/olmesartan medoxomil,amlodipine/hydrochlorothiazide/valsartan,amlodipine/telmisartan,bepridil,enalapril/felodipine,felodipine,gabapentin,isradipine,nicardipine,nifedipine,nilvadipine,nisoldipine,nitrendipine,pregabalin	781	12293	25399
CACNA1S	calcium voltage-gated channel subunit alpha1 S	Cacna1s	1.146	0.145	Down	Plasma Membrane	ion channel		aliskiren/amlodipine,aliskiren/amlodipine/hydrochlorothiazide,amlodipine,amlodipine/atorvastatin,amlodipine/benazepril,amlodipine/celecoxib,amlodipine/ezetimibe/losartan/rosuvastatin,amlodipine/hydrochlorothiazide,amlodipine/hydrochlorothiazide/valsartan,amlodipine/indapamide/perindopril,amlodipine/perindopril,amlodipine/telmisartan,amlodipine/valsartan,bepridil,cinnarizine,dexamethasone/rituxima…	779	12292	682930
PPP3R1	protein phosphatase 3 regulatory subunit B, alpha	Ppp3r1	1.089	0.106	Up	Cytoplasm	phosphatase		cyclosporin A,cyclosporin A/methotrexate	5534	19058	29748
CAPN1	calpain 1	Capn1	1.004	0.127	Up	Cytoplasm	peptidase		alicapistat,BLD-2660	823	12333	29153
MAP2K4	mitogen-activated protein kinase kinase 4	Map2k4	0.805	0.213	Up	Cytoplasm	kinase		binimetinib/cetuximab/encorafenib,binimetinib/encorafenib,binimetinib/encorafenib/panitumumab,cetuximab/encorafenib,darizmetinib,encorafenib,encorafenib/panitumumab,NUCC-201167,NUCC-202360,NUCC-226297	6416	26398	287398
OPA1	OPA1 mitochondrial dynamin like GTPase	Opa1	0.718	0.286	Down	Cytoplasm	enzyme			4976	74143	171116
GPX4	glutathione peroxidase 4	Gpx4	0.686	0.296	Down	Cytoplasm	enzyme			2879	625249	29328
MCU	mitochondrial calcium uniporter	Mcu	0.662	0.151	Up	Cytoplasm	ion channel			90550	215999	294560
PRKACB	protein kinase cAMP-activated catalytic subunit beta	Prkacb	0.655	0.223	Down	Cytoplasm	kinase			5567	18749	293508
CPOX	coproporphyrinogen oxidase	Cpox	0.651	0.349	Up	Cytoplasm	enzyme			1371	12892	304024
ATP1B3	ATPase Na+K+ transporting subunit beta 3	Atp1b3	0.628	0.123	Up	Plasma Membrane	transporter			483	11933	25390
CAMK2G	calciumcalmodulin dependent protein kinase II gamma	Camk2g	0.521	0.282	Up	Cytoplasm	kinase			818	12325	171140
MYH9	myosin heavy chain 9	Myh9	0.519	0.227		Cytoplasm	enzyme	unspecified application		4627	17886	25745
PRKAR2A	protein kinase cAMP-dependent type II regulatory subunit alpha	Prkar2a	0.463	0.381	Down	Cytoplasm	kinase			5576	19087	29699
CREB1	cAMP responsive element binding protein 1	Creb1	0.439	0.27	Down	Nucleus	transcription regulator			1385	12912	81646
TOMM22	translocase of outer mitochondrial membrane 22	Tomm22	0.432	0.399	Down	Cytoplasm	transporter			56993	223696	300075
ITPR1	inositol 1,4,5-trisphosphate receptor type 1	Itpr1	0.363	0.329	Down	Cytoplasm	ion channel			3708	16438	25262
PPP3CA	protein phosphatase 3 catalytic subunit alpha	Ppp3ca	0.353	0.419	Up	Cytoplasm	phosphatase		cyclosporin A,cyclosporin A/methotrexate,methylprednisolone/tacrolimus,pimecrolimus,prednisone/tacrolimus,tacrolimus,voclosporin	5530	19055	24674
CALM2	calmodulin 2	Calm2	0.337	0.405		Cytoplasm	other			805	12314	50663
FUS	FUS RNA binding protein	Fus	0.336	0.44		Nucleus	transcription regulator			2521	233908	317385
MTOR	mechanistic target of rapamycin kinase	Mtor	0.325	0.387	Up	Nucleus	kinase	efficacy	apitolisib,AZD8055,bimiralisib,CLL442,corticosteroid/everolimus/tacrolimus,corticosteroid/sirolimus,cyclosporine A/sirolimus/tacrolimus,CZ415,dactolisib,DS-7423,ETP-45658,everolimus,everolimus/exemestane,everolimus/fulvestrant,everolimus/gefitinib,everolimus/lenvatinib,everolimus/letrozole,everolimus/paclitaxel,everolimus/pasireotide,everolimus/prednisone,everolimus/ribociclib,everolimus/sorafeni…	2475	56717	56718
TARDBP	TAR DNA binding protein	Tardbp	0.303	0.389	Up	Nucleus	transcription regulator	unspecified application		23435	230908	298648
NCSTN	nicastrin	Ncstn	0.286	0.399	Up	Plasma Membrane	peptidase			23385	59287	289231
PRKAA1	protein kinase AMP-activated catalytic subunit alpha 1	Prkaa1	0.28	0.474	Down	Cytoplasm	kinase		phenformin	5562	105787	65248
CYB5B	cytochrome b5 type B	Cyb5b	0.242	0.486	Down	Cytoplasm	enzyme			80777	66427	80773
GPX3	glutathione peroxidase 3	Gpx3	-0.299	0.437	Down	Extracellular Space	enzyme	unspecified application		2878	14778	64317
NDUFS8	NADH:ubiquinone oxidoreductase core subunit S8	Ndufs8	-0.347	0.434	Down	Cytoplasm	enzyme			4728	225887	293652
ATP1A1	ATPase Na+K+ transporting subunit alpha 1	Atp1a1	-0.35	0.48	Up	Plasma Membrane	transporter		acetyldigitoxin derivative,bretylium,ciclopirox olamine,digitoxin,digoxin,ethacrynic acid,ouabain,perphenazine,reserpine/trichloromethiazide,trichloromethiazide	476	11928	24211
CYB5A	cytochrome b5 type A	Cyb5a	-0.358	0.372	Down	Cytoplasm	enzyme			1528	109672	64001
UQCRQ	ubiquinol-cytochrome c reductase complex III subunit VII	Uqcrq	-0.363	0.49	Down	Cytoplasm	enzyme			27089	22272	497902
COX6C	cytochrome c oxidase subunit 6C	Cox6c	-0.374	0.48		Cytoplasm	enzyme			1345	12864	54322
MAPK9	mitogen-activated protein kinase 9	Mapk9	-0.375	0.41	Up	Cytoplasm	kinase		binimetinib/cetuximab/encorafenib,binimetinib/encorafenib,binimetinib/encorafenib/panitumumab,CC-90001,cetuximab/encorafenib,encorafenib,encorafenib/panitumumab,JNK inhibitor IX,JNK inhibitor XIV,JNK-IN-8,SP600125	5601	26420	50658
UQCRB	ubiquinol-cytochrome c reductase binding protein	Uqcrb	-0.376	0.491	Down	Cytoplasm	enzyme			7381	67530	362897
AIFM1	apoptosis inducing factor mitochondria associated 1	Aifm1	-0.392	0.494	Up	Cytoplasm	enzyme			9131	26926	83533
NDUFB4	NADH:ubiquinone oxidoreductase subunit B4	Ndufb4	-0.416	0.473		Cytoplasm	enzyme			4710	68194	288088
NDUFS4	NADH:ubiquinone oxidoreductase subunit S4	Ndufs4	-0.418	0.494	Down	Cytoplasm	enzyme			4724	17993	499529
NDUFB3	NADH:ubiquinone oxidoreductase subunit B3	Ndufb3	-0.426	0.481	Down	Cytoplasm	enzyme			4709	66495	301427
NDUFV1	NADH:ubiquinone oxidoreductase core subunit V1	Ndufv1	-0.427	0.483	Down	Cytoplasm	enzyme			4723	17995	293655
UQCRC2	ubiquinol-cytochrome c reductase core protein 2	Uqcrc2	-0.432	0.452	Down	Cytoplasm	enzyme			7385	67003	293448
DLD	dihydrolipoamide dehydrogenase	Dld	-0.432	0.489	Down	Cytoplasm	enzyme		hexachlorophene	1738	13382	298942
COX4I1	cytochrome c oxidase subunit 4I1	Cox4i1	-0.451	0.411	Down	Cytoplasm	enzyme			1327	12857	29445
NDUFB11	NADH:ubiquinone oxidoreductase subunit B11	Ndufb11	-0.453	0.378	Down	Cytoplasm	enzyme			54539	104130	299310
NDUFB8	NADH:ubiquinone oxidoreductase subunit B8	Ndufb8	-0.454	0.452	Down	Cytoplasm	enzyme			4714	67264	293991
NDUFA9	NADH:ubiquinone oxidoreductase subunit A9	Ndufa9	-0.457	0.41	Down	Cytoplasm	enzyme			4704	66108	362440
MAOB	monoamine oxidase B	Maob	-0.465	0.45	Up	Cytoplasm	enzyme		benzphetamine,dextroamphetamine,fenfluramine/phentermine,isocarboxazid,ladostigil,levodopa/rasagiline,MAO-B inhibitor,methamphetamine,pargyline,phenelzine,phentermine,phentermine/topiramate,procainamide,rasagiline,safinamide,selegiline,tranylcypromine	4129	109731	25750
BAX	BCL2 associated X, apoptosis regulator	Bax	-0.488	0.462	Up	Cytoplasm	transporter	efficacy,prognosis,unspecified application		581	12028	24887
Gstt2	glutathione S-transferase, theta 2	Gstt2	-0.495	0.202		Cytoplasm	enzyme				14872	29487
NDUFB5	NADH:ubiquinone oxidoreductase subunit B5	Ndufb5	-0.501	0.383	Down	Cytoplasm	enzyme			4711	66046	294964
CASP3	caspase 3	Casp3	-0.501	0.388	Up	Cytoplasm	peptidase	diagnosis,disease progression,efficacy,unspecified application	caspase 3 inhibitor	836	12367	25402
CP	ceruloplasmin	Cp	-0.521	0.229		Extracellular Space	enzyme	efficacy	copper	1356	12870	24268
SOD1	superoxide dismutase 1	Sod1	-0.529	0.284	Up	Cytoplasm	enzyme	unspecified application	tofersen	6647	20655	24786
ATP5F1C	ATP synthase F1 subunit gamma	Atp5f1c	-0.53	0.45		Cytoplasm	enzyme			509	11949	116550
ACO2	aconitase 2	Aco2	-0.535	0.42	Down	Cytoplasm	enzyme			50	11429	79250
GSTT1	glutathione S-transferase theta 1	Gstt1	-0.538	0.14	Down	Cytoplasm	enzyme	diagnosis,efficacy		2952	14871	25260
PDHB	pyruvate dehydrogenase E1 subunit beta	Pdhb	-0.539	0.436	Down	Cytoplasm	enzyme	unspecified application		5162	68263	289950
NDUFA2	NADH:ubiquinone oxidoreductase subunit A2	Ndufa2	-0.54	0.366	Down	Cytoplasm	enzyme			4695	17991	291660
NDUFA6	NADH:ubiquinone oxidoreductase subunit A6	Ndufa6	-0.543	0.377	Down	Cytoplasm	enzyme			4700	67130	315167
ATP5PD	ATP synthase peripheral stalk subunit d	Atp5pd	-0.543	0.458	Down	Cytoplasm	enzyme			10476	71679	641434
CYCS	cytochrome c, somatic	Cycs	-0.544	0.355	Up	Cytoplasm	enzyme			54205	13063	25309
NDUFS7	NADH:ubiquinone oxidoreductase core subunit S7	Ndufs7	-0.553	0.393	Down	Cytoplasm	enzyme			374291	75406	362837
COX15	cytochrome c oxidase assembly homolog COX15	Cox15	-0.555	0.245	Down	Cytoplasm	enzyme			1355	226139	309391
SDHA	succinate dehydrogenase complex flavoprotein subunit A	Sdha	-0.559	0.413	Down	Cytoplasm	enzyme			6389	66945	157074
DLAT	dihydrolipoamide S-acetyltransferase	Dlat	-0.579	0.392	Down	Cytoplasm	enzyme			1737	235339	81654
ATP5PB	ATP synthase peripheral stalk-membrane subunit b	Atp5pb	-0.589	0.352	Down	Cytoplasm	transporter			515	11950	171375
SDHB	succinate dehydrogenase complex iron sulfur subunit B	Sdhb	-0.616	0.413	Down	Cytoplasm	enzyme			6390	67680	298596
ATP5F1E	ATP synthase F1 subunit epsilon	Atp5f1e	-0.638	0.416	Down	Cytoplasm	transporter			514	67126	245958
NDUFA8	NADH:ubiquinone oxidoreductase subunit A8	Ndufa8	-0.647	0.291	Down	Cytoplasm	enzyme			4702	68375	296658
NDUFA4	NDUFA4 mitochondrial complex associated	Ndufa4	-0.648	0.302	Down	Cytoplasm	enzyme			4697	17992	681024
NDUFS1	NADH:ubiquinone oxidoreductase core subunit S1	Ndufs1	-0.656	0.32	Down	Cytoplasm	enzyme			4719	227197	301458
NDUFB9	NADH:ubiquinone oxidoreductase subunit B9	Ndufb9	-0.672	0.21	Down	Cytoplasm	enzyme			4715	66218	299954
NDUFB7	NADH:ubiquinone oxidoreductase subunit B7	Ndufb7	-0.677	0.329	Down	Cytoplasm	enzyme			4713	66916	361385
ATP5ME	ATP synthase membrane subunit e	Atp5me	-0.681	0.32	Down	Cytoplasm	transporter			521	11958	140608
SOD2	superoxide dismutase 2	Sod2	-0.687	0.23	Down	Cytoplasm	enzyme	diagnosis,unspecified application	manganese	6648	20656	24787
GSTK1	glutathione S-transferase kappa 1	Gstk1	-0.741	0.227	Down	Cytoplasm	enzyme			373156	76263	297029
GSTZ1	glutathione S-transferase zeta 1	Gstz1	-0.759	0.203	Down	Cytoplasm	enzyme			2954	14874	681913
PDHA1	pyruvate dehydrogenase E1 subunit alpha 1	Pdha1	-0.759	0.268	Down	Cytoplasm	enzyme	unspecified application		5160	18597	29554
ATPAF2	ATP synthase mitochondrial F1 complex assembly factor 2	Atpaf2	-0.762	0.18	Down	Cytoplasm	other			91647	246782	303190
SURF1	SURF1 cytochrome c oxidase assembly factor	Surf1	-0.817	0.201	Down	Cytoplasm	enzyme			6834	20930	64463
COX7A2L	cytochrome c oxidase subunit 7A2 like	Cox7a2l	-0.845	0.142	Down	Cytoplasm	enzyme			9167	20463	298762
PDHX	pyruvate dehydrogenase complex component X	Pdhx	-0.883	0.193	Down	Cytoplasm	enzyme			8050	27402	311254
ACADL	acyl-CoA dehydrogenase long chain	Acadl	-0.887	0.223	Down	Cytoplasm	enzyme	unspecified application		33	11363	25287
RHOT1	ras homolog family member T1	Rhot1	-0.994	0.145	Down	Cytoplasm	enzyme			55288	59040	303351
SIRT3	sirtuin 3	Sirt3	-1.348	0.0896	Down	Cytoplasm	enzyme			23410	64384	293615
SDHD	succinate dehydrogenase complex subunit D	Sdhd	-1.421	0.0115	Down	Cytoplasm	enzyme		hexachlorophene	6392	66925	363061
