# Supplementary material for: Endothelial MerTK impairment accelerates the development of atherosclerosis
Source: Redox Biol. 2025 Sep 11;87:103861. doi: 10.1016/j.redox.2025.103861 (PMC12628026; doi:10.1016/j.redox.2025.103861)
Supplement: Multimedia component 1 [file mmc1.zip › Supplement data/Proteomics in AA/IPA format/IPA/IPA Causal Networks-From Inhibited.xls]

## Sheet: Sheet0
© 2000-2025 QIAGEN. All rights reserved.
Master Regulator	Expr Log Ratio	Molecule Type	Participating regulators	Depth	Predicted Activation	Activation z-score	p-value of overlap	Network bias-corrected p-value	Target Molecules in Dataset	Causal network	Target-connected regulators
GH2		other	26S PROTEASOME (complex),ADAM10,AKR1B1,AKT (family),AKT1,AKT2,AMPK (complex),AP1 (complex),AR,BCL2,CCL2,CCND1,CDC42,CDK2,CDK4,CDKN1A,CEBPB,CHUK,CREB (family),CREB1,CTNNB1,ELK1,ERK (family),ERK1/2 (family),ESR1,FOCAL ADHESION KINASE (family),FOXO1,GABPA,GATA3,GH2,GSK3B,HIF1A,HMGA1,HMOX1,IKBKB,IL10,ILK,INSR,INSULIN (family),IRF3,IRS1,ITGB1,JAK2,JNK (family),KCNIP3,KRAS,LYN,MALT1,MAP2K1,MAP3K14,MAPK…	3	Inhibited	-7.93	1.35e-61	0.0061	AACS,ABCA1,ABCB10,ABCC1,ABCD1,ABCE1,ABCF1,ABCF2,Acat2/Acat3,ACOT13,Acot2,ACTL6A,ACTN2,ACTN3,ACTN4,ADA,ADH1C,ADIPOQ,ADRM1,ADSS2,AGO2,AGPAT1,AGPAT2,AGR2,AHSG,AIMP2,AK1,Akr1b7,AKT2,ALCAM,ALDH1B1,ALDH6A1,ALDH7A1,ANK1,ANK3,ANKRD17,ANO10,ANP32A,ANXA1,ANXA2,ANXA4,ANXA7,AOC3,AP1M1,AP2S1,APOC1,APPL1,APRT,AQP3,ARL6IP5,ARPC5L,ASPN,ATP1A3,ATP2A1,ATP5ME,ATP5PB,ATP5PD,ATP6V0C,ATP6V1B2,ATP6V1E1,ATP6V1F,ATP6V1G1…	574 (103)	102
MAP kinase inhibitor		chemical drug	ADAM10,AKT (family),AMPK (complex),AP1 (complex),AR,BCL2,BCL6,BMAL1,CCND1,CDK5,CDKN1B,CEBPB,CHEK2,CREB (family),CREB1,CRYAB,DDIT3,DUSP1,EGFR,EIF4E,EIF4EBP1,EIF4EBP2,ELK1,EPAS1,ERK (family),ERK1/2 (family),ESR1,ESTROGEN RECEPTOR (family),ETV5,FOCAL ADHESION KINASE (family),FOS,FOSL1,GATA2,GATA4,HIF1A,HSF1,HSP27 (family),JNK (family),JUN,KRT8,MAP kinase inhibitor,MAP2K1,MAPK (family),MAPK1,MAPK14,M…	3	Inhibited	-7.637	8.68e-71	0.0001	AACS,ABAT,ABCB10,Abcb1a,ABCB8,ABCD2,ABCF1,ABCF2,ACADS,Acat2/Acat3,ACSF3,ACTL6A,ACTN4,ADA,ADAM10,ADH5,ADK,ADSS2,AGO2,AGPAT1,AGPAT2,AGR2,AHCTF1,AHCYL1,AHSA1,AHSG,AIMP2,AK2,AKT2,ALCAM,ALDH1B1,ALDH3A1,ALDH7A1,ALDH9A1,ALOX12,AMACR,ANK1,ANK3,ANKRD17,ANO10,ANP32A,ANXA2,AP1M1,AP2S1,APOA1,APOBEC2,APOC1,APOC3,ARHGAP5,ARIH1,ARPC5L,ASL,ATL3,ATP1A3,ATP5F1C,ATP5F1E,ATP5PB,ATP6V1B2,ATP6V1C1,ATP6V1F,ATP6V1G1,ATP…	606 (92)	91
mir-218 (includes others)		microRNA	ADAM10,AKT (family),AMPK (complex),AP1 (complex),AR,BCL2,BCL6,BMAL1,CCND1,CDKN1B,CEBPB,CHEK2,CREB (family),CREB1,CRYAB,DDIT3,DUSP1,EGFR,EIF4E,EIF4EBP1,EIF4EBP2,ELK1,EPAS1,ERK (family),ERK1/2 (family),ESR1,ESTROGEN RECEPTOR (family),ETV5,FOCAL ADHESION KINASE (family),FOS,FOSL1,GATA2,GATA4,HIF1A,HSF1,HSP27 (family),JNK (family),JUN,KRT8,MAP2K1,MAPK (family),MAPK1,MAPK14,MAPK3,MAPK6,MAPK7,MAPK8,MAP…	3	Inhibited	-7.603	7.86e-71	0.0001	AACS,ABAT,ABCB10,Abcb1a,ABCB8,ABCD2,ABCF1,ABCF2,ACADL,ACADS,Acat2/Acat3,ACSF3,ACTL6A,ACTN4,ADA,ADAM10,ADH5,ADK,ADSS2,AGO2,AGPAT1,AGPAT2,AGR2,AHCTF1,AHCYL1,AHSA1,AHSG,AIMP2,AK2,AKT2,ALCAM,ALDH1B1,ALDH3A1,ALDH7A1,ALDH9A1,ALOX12,AMACR,ANK1,ANK3,ANKRD17,ANO10,ANP32A,ANXA2,AP1M1,AP2S1,APOA1,APOBEC2,APOC1,APOC3,ARHGAP5,ARIH1,ARPC5L,ASL,ATL3,ATP1A3,ATP5F1C,ATP5F1E,ATP5PB,ATP6V1B2,ATP6V1C1,ATP6V1F,ATP6V1…	605 (89)	89
isotetrandrine		chemical - endogenous non-mammalian	ADAM10,AKT (family),AMPK (complex),AP1 (complex),AR,BCL2,BCL6,BMAL1,CCND1,CDKN1B,CEBPB,CREB (family),CREB1,CRYAB,DDIT3,DUSP1,EGFR,EIF4E,EIF4EBP1,EIF4EBP2,ELK1,EPAS1,ERK (family),ERK1/2 (family),ESR1,ESTROGEN RECEPTOR (family),ETV5,FOCAL ADHESION KINASE (family),FOS,FOSL1,GATA2,GATA4,HIF1A,HSF1,HSP27 (family),isotetrandrine,JNK (family),JUN,KRT8,MAP2K1,MAPK (family),MAPK1,MAPK14,MAPK3,MAPK6,MAPK7,…	3	Inhibited	-7.556	4.1e-70	0.0002	AACS,ABAT,ABCB10,Abcb1a,ABCB8,ABCD2,ABCF1,ABCF2,ACADL,ACADS,Acat2/Acat3,ACSF3,ACTL6A,ACTN4,ADA,ADAM10,ADK,ADSS2,AGO2,AGPAT1,AGPAT2,AGR2,AHCTF1,AHCYL1,AHSA1,AHSG,AIMP2,AK2,AKT2,ALCAM,ALDH1B1,ALDH3A1,ALDH7A1,ALDH9A1,ALOX12,AMACR,ANK1,ANK3,ANKRD17,ANO10,ANP32A,ANXA2,AP1M1,AP2S1,APOA1,APOBEC2,APOC1,APOC3,APOH,ARHGAP5,ARIH1,ARPC5L,ASL,ATL3,ATP1A3,ATP5F1C,ATP5F1E,ATP5PB,ATP6V1B2,ATP6V1C1,ATP6V1F,ATP6V1…	606 (94)	93
VHL		transcription regulator	ACO1,AKT (family),CXCR4,EPAS1,ERK1/2 (family),FGFR1,FOCAL ADHESION KINASE (family),HIF (complex),HIF1 (complex),HIF1A,IREB2,MTORC1 (complex),MYC,MYOG,NFKB (complex),NR2E1,PRKAA (family),PRKCD,PRKCI,RIPK1,SKP2,SMAD2,SMAD3,SPRY2,STAT3,TUBULIN (complex),VEGFA,VHL	2	Inhibited	-7.505	5.9e-61	0.001	ABCB10,ABCC1,ABCC3,ABCD1,ABCE1,ABCF1,ABCF2,ACADL,ACO2,ACSS1,ACTA1,ACTB,ACTL6A,ACTN1,ACTN4,ADH5,ADSS2,AGPAT1,AGPAT2,AHSG,AIMP2,AK2,AKT2,ALDH1B1,ALDH2,ALDH7A1,ALDOA,ANKRD17,ANP32A,ANXA4,APOC1,AQP3,ARHGEF7,ASNS,ASPN,ASPRV1,ASS1,ATP1A3,ATP2A2,ATP6V1G1,B2M,BAG1,BAK1,BCAM,BCS1L,BIN1,BPIFA1,BSCL2,C5,CAD,CARS1,CAST,CAV3,CAVIN2,CBFB,CCT3,CD34,CD9,CDC42,CDC5L,CDH1,CDH2,CHL1,CKM,CLIC5,CMA1,CMKLR1,CNP,COL6A1…	358 (28)	28
lanreotide		biologic drug	ADAM10,AKT (family),AMPK (complex),AP1 (complex),AR,BCL2,BCL6,BMAL1,CASPASE (family),CCND1,CDKN1B,CEBPB,CHEK2,CREB1,CRYAB,DDIT3,DUSP1,EGFR,EIF4E,EIF4EBP1,EIF4EBP2,ELK1,EPAS1,ERK (family),ERK1/2 (family),ESR1,ESTROGEN RECEPTOR (family),ETV5,FOCAL ADHESION KINASE (family),FOS,FOSL1,G PROTEIN ALPHA I (family),GATA2,GATA4,HIF1A,HSF1,HSP27 (family),JNK (family),JUN,KRT8,lanreotide,MAP2K1,MAPK (family)…	3	Inhibited	-7.361	4.85e-70	0.0001	AACS,ABAT,ABCB10,Abcb1a,ABCB8,ABCD2,ABCF1,ABCF2,ACADL,ACADS,Acat2/Acat3,ACSF3,ACTL6A,ACTN4,ADA,ADAM10,ADH5,ADSS2,AGO2,AGPAT1,AGPAT2,AGR2,AHCTF1,AHCYL1,AHSA1,AHSG,AIMP2,AK2,AKT2,ALCAM,ALDH1B1,ALDH3A1,ALDH7A1,ALDH9A1,ALOX12,AMACR,ANK1,ANK3,ANKRD17,ANO10,ANP32A,ANXA2,AP1M1,AP2S1,APOA1,APOBEC2,APOC1,APOC3,ARHGAP5,ARIH1,ARPC5L,ASL,ATL3,ATP1A3,ATP5F1C,ATP5F1E,ATP5PB,ATP6V1B2,ATP6V1C1,ATP6V1F,ATP6V1G1,A…	598 (93)	91
imatinib		chemical drug	ABL1/2 (family),ABL2,AKT (family),ATM,BCR-ABL1,CASP8,CASP9,CASPASE (family),CAV1,CDK2,CREB1,CSF1R,CYCLIN E (family),ERK (family),ERK1/2 (family),ESR1,FOXO3,GAB1,GAB2,GSK3 (family),GSK3B,imatinib,JAK2,KITLG,LCK,LYN,MAPK (family),MAPK1,MAPKAPK2,MET,MYC,NFKB (complex),NFKBIA,P38 MAPK (family),P70 S6K (family),PDGFB,PRKCD,PRKN,RB1,RET,SMPD1,STAT1,STAT3,STAT5A/B (family),TERT,TP53	2	Inhibited	-7.325	8.37e-74	0.0002	ABAT,ABCB10,ABCB11,Abcb1a,ABCB8,ABCC3,ABCE1,ABCF1,ABCF2,ACADL,ACADS,ACO2,ACSF3,ACSS1,ACTN1,ACTN2,ACTN3,ACTN4,ADH1C,ADH5,ADIPOQ,AHSG,AIMP2,AK2,ALDH1B1,ALDH3A1,ALDH7A1,ALDH9A1,ANK3,ANKRD17,ANO10,ANP32A,ANXA1,AP1M1,AP2S1,APOBEC2,APOC1,APOC3,AQP3,ARHGAP5,ARHGEF7,ARPC5L,ASL,ASPRV1,ATL3,ATP1A3,ATP2A1,ATP5F1C,ATP5F1E,ATP5PB,ATP6V1F,ATP6V1H,ATPAF2,AUH,AZGP1,BAX,BCAM,BCKDK,BIN1,BPIFA1,BTNL9,CACNA1S,CACNA2…	526 (46)	46
antipain		chemical - protease inhibitor	ACVRL1,AIMP2,AKT (family),antipain,AP1 (complex),ATF2,CCN2,CDK2,CDKN1A,CDKN1B,CDKN2A,COLLAGEN TYPE I (complex),COLLAGEN(S) (complex),EGFR,EIF2AK2,EIF4E,ERK (family),ERK1/2 (family),F3,FLI1,FOS,FOXO3,FOXP3,GSK3B,HGF,IDO1,IL11,IL6,IRF3,JNK (family),Klk1b1 (includes others),KLKB1,MAPK (family),MAPK1,MAPK14,MAPK3,MAPK8,MMP1,MYC,NFAT (family),NFKBIA,NR4A1,P38 MAPK (family),PI3K (complex),PKA (complex)…	3	Inhibited	-6.922	1.71e-65	0.0159	ABAT,ABCA1,ABCB10,Abcb1a,ABCB8,ABCC1,ABCC3,ABCD2,ABCE1,ABCF1,ABCF2,ACADL,ACO2,ACSF3,ACTN3,ACTN4,ADH1C,ADH5,ADK,ADSS2,AGO2,AGPAT2,AGR2,AHCTF1,AIFM1,AIMP2,AK1,AK2,AKT2,Aldh1a7,ALDH1B1,ALDH2,ALDH3A1,ALDH3B1,ALDH9A1,ALOX12,ANK1,ANK3,ANKRD17,ANP32A,ANP32E,ANXA1,ANXA2,AOC3,APOBEC2,APOC1,AQP3,ARHGAP5,ARHGEF7,ARL6IP5,ASL,ASPRV1,ATL3,ATP1A1,ATP1A3,ATP2A1,ATP2A2,ATP5F1C,ATP5F1E,ATP5ME,ATP5PB,ATPAF2,AZGP1,B…	541 (63)	60
SB203580		chemical drug	AKT (family),AKT1,ALPHA CATENIN (family),AP1 (complex),AR,ATF1,ATF2,BCL2,CASP3,CHUK,CREB (family),CREB1,DDIT3,EGFR,EIF4E,ERBB2,ERK (family),FAS,FOS,GATA3,GATA4,GSK3B,IFNAR1,IKBKB,IRF1,IRS1,ITGB1,JNK (family),JUN,KRT8,LCK,MAPK14,MAPK9,MAPKAPK2,MAPKAPK3,MAPT,MEF2A,MEK (family),MITF,MKNK1,MMP9,MTOR,MYC,MYOD1,MZF1,NFKB (complex),NFKB1,NFKBIA,NPR1,NR3C1,P38 MAPK (family),P70 S6K (family),PDPK1,PKC (fa…	2	Inhibited	-6.833	3.69e-61	0.0316	ABAT,ABCA1,Abca8b,ABCB10,ABCB11,Abcb1a,ABCB8,ABCC3,ABCD2,ABCF1,ABCF2,Acot2,ACSF3,ACTN4,ADA,ADAM10,ADH5,ADIPOQ,ADSS2,AGO2,AGPAT2,AGR2,AGRN,AHCTF1,AHSG,AIFM1,AIMP2,AK1,AKT2,Aldh1a7,ALDH1B1,ALDH2,ALDH7A1,ALDH9A1,AMACR,ANK1,ANK3,ANKRD17,ANXA1,AOC3,APOBEC2,APOC1,ARHGAP5,ARIH1,ASL,ASPN,ATL3,ATP1A3,ATP2A1,ATP5F1C,ATP5F1E,ATP5PB,ATP6V0C,ATP6V1B2,ATP6V1C1,ATP6V1E1,ATP6V1F,ATP6V1G1,ATP6V1H,ATP8A1,ATPAF2,AZ…	576 (87)	87
miR-199a-5p (and other miRNAs w/seed CCAGUGU)		mature microRNA	AP1 (complex),ARG1,CCND1,CSF2,CXCL8,FOS,IGF1,IL2,JUN,MEF2D,miR-199a-5p (and other miRNAs w/seed CCAGUGU),MMP2,MYC,NFAT (family),NFATC2,NFKB (complex),SRC,TP53	3	Inhibited	-6.753	1.81e-73	0.0023	ABAT,Abca8b,ABCB10,ABCB11,Abcb1a,ABCB8,ABCC3,ABCE1,ABCF1,ABCF2,ACADL,ACADS,ACSF3,ACSS1,ACTA1,ACTB,ACTN1,ACTN2,ACTN4,ADAM17,ADD1,ADH5,ADIPOQ,AIMP2,AK1,AK2,ALDH1B1,ALDH7A1,ALDH9A1,ALOX12,ANK1,ANKRD17,ANXA1,AOC3,APOA1,APOBEC2,APOC1,APOC3,ARHGAP5,ARHGEF7,ASL,ASNS,ASPRV1,ASS1,ATL2,ATL3,ATP1A1,ATP2A1,ATP2A2,ATP5F1C,ATP5F1E,ATP5ME,ATP5PB,ATPAF2,AZGP1,BAG1,BAK1,BCAM,BGN,BIN1,BLMH,C4a/C4b,CACNA1S,CALM2,CA…	461 (18)	18
lovastatin		chemical drug	26S PROTEASOME (complex),AKT (family),AP1 (complex),AR,CASP3,CASP8,CDK2,CDK5,EGFR,EIF4EBP1,ERK (family),ERK1/2 (family),HRAS,JAK2,KDR,lovastatin,MAPK (family),MAPK1,MYC,NFKB (complex),NOS2,NR1H (family),NR1I2,PTPN11,RB1,RHOA,RXR (family),SREBF2,STAT4,STAT6,TP53,TYK2,XBP1	2	Inhibited	-6.628	4.07e-90	0.0001	AACS,ABAT,ABCA1,ABCB10,ABCB11,ABCB8,ABCC3,ABCE1,ABCF1,ABCF2,ACADS,ACO2,ACSF3,ACTA1,ACTN1,ACTN2,ACTN4,ADAM10,ADAM17,ADH5,ADRM1,ADSS2,AGO2,AGPAT1,AHCTF1,AHCYL1,AIMP2,AK1,AK2,AKT2,Aldh1a7,ALDH1B1,ALDH2,ALDH3A1,ALDH7A1,ALDH9A1,ALG2,ANK1,ANKRD17,ANXA1,ANXA2,APOBEC2,APOC1,APOC3,AQP3,ARF6,ARHGAP5,ASL,ASNS,ASPRV1,ATL3,ATP1A3,ATP2A1,ATP5F1C,ATP5F1E,ATP5PB,ATP6V1F,ATP6V1H,ATP8A1,ATPAF2,AUH,AZGP1,BAG1,BCAM,…	526 (33)	33
acetazolamide		chemical drug	acetazolamide,ADAM17,AMPK (complex),AP1 (complex),AQP1,ASCL1,ATF2,CA3,CA4,CA9,CCND1,CDK2,CDK4,CEBPB,CREB (family),CREB1,CTNNB1,DDIT3,DUSP1,EDN1,EIF4E,ERK (family),ERK1/2 (family),ESR1,ESTROGEN RECEPTOR (family),ETV5,FOCAL ADHESION KINASE (family),FOS,FOXO4,GATA4,GSK3B,JINK1/2 (family),JUN,MAP2,MAP2K1,MAPK1,MAPK3,MAPK7,MAPKAPK2,MAPKAPK3,MAPT,MEF2C,METTL3,MKNK1,MTOR,MYC,MYCN,NCOA2,NFAT (family),NFK…	3	Inhibited	-6.593	2.34e-60	0.0436	AACS,ABAT,Abca8b,ABCB10,Abcb1a,ABCB8,ABCD2,ABCE1,ABCF1,ABCF2,ACAD11,Acat2/Acat3,ACO2,ACSF3,ACTA1,ACTN1,ACTN2,ACTN4,ADAM10,ADD1,ADH5,ADH7,ADK,ADRM1,ADSS2,AGO2,AHCYL1,AHSG,AIMP2,AK2,ALCAM,ALDH2,ALDH3A1,ALDH7A1,ALDH9A1,ALDOA,ALOX12,ANK1,ANKRD17,ANO10,ANP32A,AP1M1,AP2S1,APOBEC2,AQP3,ARF6,ARHGAP5,ARHGEF7,ARIH1,ARPC5L,ASL,ASPN,ATL3,ATP1A1,ATP5F1C,ATP5ME,ATP5MJ,ATP5PB,ATP5PD,ATP6V0C,ATP6V1B2,ATP6V1G1,AT…	567 (80)	78
BAMBI		other	ACTIVIN RECEPTOR (family),ACVRL1,AIMP2,AP1 (complex),ATF2,BAMBI,BMPR2,C/EBP (family),CCN2,CDK4,CDKN1A,CDKN1B,CDKN2A,CEBPB,COLLAGEN TYPE I (complex),COLLAGEN(S) (complex),CREBBP,CTNNB1,CYP19A1,EGFR,EIF2AK2,EIF4E,ERK (family),ERK1/2 (family),FASN,FLI1,FOCAL ADHESION KINASE (family),FOS,FOXO3,FOXP3,IDO1,IL11,IL6,INSR,IRF3,JNK (family),MAP3K1,MAPK1,MAPK14,MAPK8,MEK (family),MMP14,MYC,NFAT (family),NF…	3	Inhibited	-6.513	8.57e-67	0.0238	ABAT,ABCA1,Abca8b,ABCB10,Abcb1a,ABCB8,ABCC1,ABCC3,ABCD2,ABCE1,ABCF1,ABCF2,Acat2/Acat3,ACO2,ACOT13,Acot2,ACSF3,ACTN2,ACTN4,ADAM10,ADAM17,ADH1C,ADH7,ADIPOQ,ADK,ADSS2,AGO2,AGPAT2,AGR2,AHCTF1,AHSG,AK1,Akr1b7,AKT2,Aldh1a7,ALDH1B1,ALDH2,ALDH3A1,ALDH3B1,ALDH6A1,ALDH7A1,ALDH9A1,ANK1,ANKRD17,ANP32E,ANXA2,ANXA7,AOC3,APOBEC2,APOC1,ARHGAP5,ARHGEF7,ARL6IP5,ASL,ASPRV1,ASS1,ATL3,ATP1A3,ATP2A1,ATP5F1C,ATP5F1E,AT…	581 (73)	72
LARP1	-0.217	translation regulator	LARP1	1	Inhibited	-6.481	8.08e-30	0.0001	EEF1A1,EEF2,EIF3A,EIF3E,EIF3H,RACK1,RPL10,RPL10A,RPL12,RPL13A,RPL14,RPL18,RPL21,RPL22,RPL23,RPL23A,RPL24,RPL29,RPL3,RPL30,RPL31,RPL35,RPL36,RPL39,RPL7A,RPL8,RPS11,RPS12,RPS13,RPS14,RPS15,RPS16,RPS18,RPS2,RPS27,RPS27A,RPS3,RPS5,RPS6,RPS7,RPS9,TPT1	42 (1)	1
CCNDBP1		other	ABL1,AKT1,AR,BRCA1,CCND1,CCNDBP1,CCNE1,CDK4,CDK4/6 (family),CDK6,CDKN2A,CEBPB,CYCLIN D (family),E2F1,EGR1,EIF4EBP1,ERK (family),FOXM1,FOXO3,GLI1,JUN,MAPK14,MAPK3,MAPK8,MAPT,MDM2,MEF2C,MTOR,MYC,MYOD1,NPM1,NR4A1,NR4A2,NR4A3,P38 MAPK (family),PELP1,PPARG,PTEN,RAF1,RB1,RBL2,RBP1,SENP3,SND1,TERT,TFE3,TFEB,TP53,TP73,WT1,YY1	3	Inhibited	-6.478	5.67e-67	0.0004	ABAT,ABCB10,ABCB8,ABCC3,ABCE1,ABCF1,ABI1,ACO2,ACSF3,ACSS1,ACTB,ACTN2,ACTN3,ACTN4,ADD1,ADHFE1,ADK,ADPRHL1,AGR2,AIMP2,AK1,AK2,AKT2,ALDH3A1,ALDH3B1,ALDH9A1,ANK1,ANKRD17,APOBEC2,APOC1,APOC3,APRT,AQP3,ARHGEF7,ARL2,ASPN,ATL3,ATP1A1,ATP1A3,ATP2A1,ATP5F1C,ATP5F1E,ATP5ME,ATP5MJ,ATP5PB,ATP6V0C,ATP6V1B2,ATP6V1E1,ATP6V1F,ATP6V1H,ATP8A1,ATPAF2,AUH,AZGP1,B2M,BAG1,BAX,C5,CACNA1S,CASP3,CAST,CCT4,CD1D,CD2AP,CD44,…	515 (51)	51
PF-4217903		chemical drug	ADAM17,AKT (family),AKT1,AMPK (complex),AP1 (complex),ASCL1,ATF2,ATR,CASP3,CCND1,CDH1,CDK2,CDK4,CEBPB,CREB (family),CREB1,CTNNB1,DDIT3,DUSP1,EDN1,EIF4E,ERBB3,ERK (family),ERK1/2 (family),ESR1,ESTROGEN RECEPTOR (family),ETV5,FOCAL ADHESION KINASE (family),FOS,FOXO4,GAB1,GATA4,GSK3B,IQGAP1,IRF3,JINK1/2 (family),JNK (family),JUN,KRAS,MAP2,MAP2K1,MAPK1,MAPK3,MAPK7,MAPK8,MAPKAPK2,MAPKAPK3,MAPT,MEF2C,M…	3	Inhibited	-6.4	2.72e-60	0.0075	AACS,ABAT,Abca8b,ABCB10,Abcb1a,ABCB8,ABCD2,ABCE1,ABCF1,ABCF2,ACAD11,Acat2/Acat3,ACO2,ACSF3,ACTN1,ACTN2,ACTN3,ACTN4,ADAM10,ADH5,ADH7,ADK,ADRM1,ADSS2,AGO2,AHCYL1,AHSG,AIMP2,AK2,ALCAM,ALDH2,ALDH3A1,ALDH9A1,ALOX12,ANK1,ANKRD17,ANO10,ANP32A,AP1M1,AP2S1,APOBEC2,ARF6,ARHGAP5,ARHGEF7,ARIH1,ARPC5L,ASL,ASPN,ATL3,ATP1A1,ATP5F1C,ATP5ME,ATP5MJ,ATP5PB,ATP6V0C,ATP6V1B2,ATP6V1E1,ATP6V1G1,ATP6V1H,ATPAF2,AUH,BANF1…	564 (97)	96
PT-2385		chemical drug	AKT (family),ARG2,CTNNB1,EGFR,EPAS1,ERBB4,ERK1/2 (family),IGF1R,MAOA,MITOCHONDRIAL ETC 1 (complex),MTORC1 (complex),MYC,NDN,NDUFA13,NDUFA4L2,NDUFAB1,NDUFV1,PT-2385,SDHB,SUCCINATE DEHYDROGENASE (complex)	3	Inhibited	-6.325	1.46e-65	0.0001	ABCA1,ABCB10,Abcb1a,ABCC1,ABCC3,ABCD1,ABCE1,ABCF1,ABCF2,ACADL,ACADM,ACADS,Acat2/Acat3,ACSS1,ACTA1,ACTB,ACTN1,ACTN3,ACTN4,ADAM10,ADIPOQ,AGO2,AHCTF1,AIMP2,AK2,ALCAM,ALDOA,ANKRD17,ANXA1,ANXA4,APOC1,APOC3,AQP3,ARHGEF7,ASPRV1,ASS1,ATP1A3,ATP5PD,ATP6V1G1,B2M,BAG1,BAK1,BCAM,BCS1L,BGN,BIN1,CAD,CAPZA2,CASP3,CAST,CCT3,CCT4,CD109,CD44,CDC42,CDH2,CKM,CNP,COL1A1,COL6A1,COL6A2,COPS6,CSDE1,CSE1L,CYCS,CYP2E1,CYT…	348 (20)	19
FRAX120		chemical drug	AKT (family),BCL2,BCL6,CASP3,CREB (family),CTNNB1,ERK (family),ERK1/2 (family),ESR1,ESTROGEN RECEPTOR (family),FH,FLNA,FRAX120,FXR1,ILK,INSULIN (family),ITGB5,JNK (family),JUN,MAP2K1,MAPK1,MAPK13,MAPK14,MAPK3,MAPK6,MAPK8,MAPK9,MYC,MYO6,NCOA3,NF2,NFAT (family),NFKB (complex),PAK1,PAK2,PAK3,PAK4,PKA (complex),PPARA,RAC1,RAF1,RELA,SMAD2,SMAD3,SNAI1,SPEN,TP53,VIM	3	Inhibited	-6.312	6.11e-62	0.0212	ABAT,ABCB10,ABCB11,Abcb1a,ABCB8,ABCC3,ABCD2,ABCE1,ABCF1,ABCF2,Acot2,ACSF3,ACSS1,ACTN4,ADH1C,ADH5,ADK,AGO2,AGPAT2,AIMP2,AK2,AKT2,ALCAM,ALDH1B1,ALDH2,ALDH7A1,ALDH9A1,ALOX12,ANK3,ANKRD17,ANO10,ANP32A,ANXA2,AP1M1,AP2S1,APOBEC2,APOC1,APPL1,ARHGAP5,ARHGEF7,ARIH1,ARPC5L,ASL,ASNS,ASPN,ASPRV1,ASS1,ATL3,ATP1A1,ATP1A3,ATP2A1,ATP5F1C,ATP5F1E,ATP5ME,ATP5PB,ATP6V1H,ATPAF2,BCAM,BCKDK,BCS1L,BIN1,BLVRB,BSCL2,C5,C…	499 (48)	46
FRAX355		chemical drug	AKT (family),BCL2,BCL6,CASP3,CREB (family),CTNNB1,ERK (family),ERK1/2 (family),ESR1,ESTROGEN RECEPTOR (family),FH,FLNA,FRAX355,FXR1,ILK,INSULIN (family),ITGB5,JNK (family),JUN,MAP2K1,MAPK1,MAPK13,MAPK14,MAPK3,MAPK6,MAPK8,MAPK9,MYC,MYO6,NCOA3,NF2,NFAT (family),NFKB (complex),PAK1,PAK2,PAK3,PAK4,PKA (complex),PPARA,RAC1,RAF1,RELA,SMAD2,SMAD3,SNAI1,SPEN,TP53,VIM	3	Inhibited	-6.312	6.11e-62	0.0212	ABAT,ABCB10,ABCB11,Abcb1a,ABCB8,ABCC3,ABCD2,ABCE1,ABCF1,ABCF2,Acot2,ACSF3,ACSS1,ACTN4,ADH1C,ADH5,ADK,AGO2,AGPAT2,AIMP2,AK2,AKT2,ALCAM,ALDH1B1,ALDH2,ALDH7A1,ALDH9A1,ALOX12,ANK3,ANKRD17,ANO10,ANP32A,ANXA2,AP1M1,AP2S1,APOBEC2,APOC1,APPL1,ARHGAP5,ARHGEF7,ARIH1,ARPC5L,ASL,ASNS,ASPN,ASPRV1,ASS1,ATL3,ATP1A1,ATP1A3,ATP2A1,ATP5F1C,ATP5F1E,ATP5ME,ATP5PB,ATP6V1H,ATPAF2,BCAM,BCKDK,BCS1L,BIN1,BLVRB,BSCL2,C5,C…	499 (48)	46
BAL0891		chemical drug	26S PROTEASOME (complex),AKT (family),AXIN1,BAL0891,BCL2L1,BIRC5,BLM,CASP3,CDC20,CTNNB1,DNMT3A,EIF4EBP1,ESR1,FOXM1,H2AX,HSF1,IRF3,L-serine,LDH (family),MAVS,MDM2,MYC,NFKB (complex),NFKBIA,NPM1,PLK1,PTEN,PTK2,RAD51,SNCA,SPAG9,STAG2,STAT3,STK3,TERT,TP53,TP63,TTK,VIM,YY1	3	Inhibited	-6.287	2.44e-59	0.0335	ABAT,ABCB10,ABCB11,Abcb1a,ABCB8,ABCC3,ABCE1,ABCF1,ABCF2,ABI1,Acat2/Acat3,ACO2,ACSF3,ACSS1,ACTB,ACTN4,ADH1C,ADH7,ADIPOQ,ADRM1,AGO2,AGR2,AGRN,AHSA1,AHSG,AIFM1,AIMP2,ALCAM,ALDH1B1,ALDH3A1,ALDH7A1,ALDH9A1,ALOX12,ANK1,ANK3,ANKRD17,ANO10,ANP32A,ANXA1,AP1M1,AP2S1,APOA1,APOBEC2,APOC1,AQP3,ARHGAP5,ARHGEF7,ARL6IP5,ARPC5L,ASL,ASPRV1,ASS1,ATL3,ATP1A1,ATP2A2,ATP5F1C,ATP5F1E,ATP5PB,ATP6V1H,ATPAF2,AZGP1,B2M,BAX…	503 (40)	39
alginic acid		biologic drug	alginic acid,ALOX5,ARG1,EIF2AK3,ERK (family),MTTP,MYC,P38 MAPK (family),PPARG,TGFB1,TP53	3	Inhibited	-6.142	5.21e-77	0.0001	ABAT,ABCB10,Abcb1a,ABCB8,ABCC3,ABCE1,ABCF1,ABCF2,ACADL,ACSF3,ACSS1,ACTA1,ACTB,ACTN4,ADA,ADAM10,ADD1,ADH5,ADK,AGPAT2,AGR2,AIMP2,AK1,AK2,ALDH2,ALDH9A1,ALOX12,ANK1,ANK3,ANKRD17,ANP32E,ANXA1,ANXA2,AOC3,APOA1,APOBEC2,APOC1,APOC3,AQP3,ARHGAP5,ARHGEF7,ASL,ASNS,ASPN,ASPRV1,ASS1,ATL3,ATP1A1,ATP5F1C,ATP5F1E,ATP5ME,ATP5PB,ATPAF2,BAG1,BAK1,BAX,BGN,BIN1,C5,CALM2,CALML3,CALU,CAPN1,CASP3,CAST,CAV3,CAVIN2,CBFB,C…	476 (11)	11
SPINT2		other	ADAM17,AMPK (complex),AP1 (complex),ASCL1,ATF2,CCND1,CDK2,CDK4,CEBPB,CHUK,CREB (family),CREB1,DDIT3,DUSP1,EDN1,EIF4E,ERK (family),ERK1/2 (family),ESR1,ESTROGEN RECEPTOR (family),ETV5,FOS,FOXO4,GATA4,GSK3B,GZMK,HGF,IKBKB,JINK1/2 (family),JUN,MAP2,MAP2K1,MAP3K7,MAPK1,MAPK3,MAPK7,MAPKAPK2,MAPKAPK3,MAPT,MEF2C,METTL3,MKNK1,MTOR,MYC,MYCN,NCOA2,NFAT (family),NFKB (complex),NFKBIA,NOS2,NOTCH (family),NPP…	3	Inhibited	-6.126	1.47e-60	0.0313	AACS,ABAT,ABCB10,Abcb1a,ABCB8,ABCD2,ABCE1,ABCF1,ABCF2,ACAD11,ACADS,ACO2,ACSF3,ACTA1,ACTN1,ACTN2,ACTN4,ADAM10,ADD1,ADH5,ADH7,ADK,ADRM1,ADSS2,AGO2,AHCYL1,AHSG,AIFM1,AIMP2,AK2,Aldh1a7,ALDH2,ALDH3A1,ALDH7A1,ALDH9A1,ALOX12,ANK1,ANKRD17,ANO10,ANP32A,AP1M1,AP2S1,APOBEC2,APOH,AQP3,ARF6,ARHGAP5,ARHGEF7,ARIH1,ARL6IP5,ARPC5L,ASL,ASPN,ATL3,ATP1A1,ATP5F1C,ATP5ME,ATP5MJ,ATP5PB,ATP6V0C,ATP6V1B2,ATP6V1G1,ATP6V1H…	568 (84)	82
TRIM45		enzyme	AP1 (complex),ARG1,CCND1,CSF2,CXCL8,ELK1,FOS,IGF1,IL2,JUN,MAPK3,MMP2,MYC,NFAT (family),SRF,TRIM45	3	Inhibited	-6.114	3.71e-58	0.0034	ABCB10,ABCC1,ABCC3,ABCD1,ABCE1,ABCF1,ABCF2,ACADM,ACSS1,ACTN2,ACTN4,ADA,ADAM17,ADD1,ADIPOQ,AIMP2,AK2,ALDOA,ALOX12,ANKRD17,AOC3,APOA1,APOC1,APOC3,ARHGEF7,ASL,ASNS,ASPRV1,ASS1,ATL2,ATP2A1,AZGP1,BAG1,BAK1,BAX,BGN,BIN1,BLMH,C4a/C4b,CACNA1S,CAD,CALM2,CALU,CAST,CAVIN2,CCT3,CD44,CD9,CDC42,CDH2,CDH5,CHL1,CKM,CMA1,CMKLR1,CNN2,COL12A1,COL1A1,COL6A1,CP,CPA3,CPSF1,CREB1,CSDE1,CSE1L,CSRP1,CYCS,CYP27A1,CYTH2,DA…	360 (16)	15
NMS-873		chemical reagent	AFF4,AMFR,APOBEC3B,BNIP3L,CCND1,CDK2,CDK6,CSNK2A1,DDB1,DUSP1,GNAS,H1-1,HDAC1,HGS,HSPA8,ILK,ITGB1,KRAS,MAD2L1,MAPK3,MYC,NEDD8,NMS-873,NUP133,PARP1,PPP2R1A,PPP3CA,PRKAR1A,RBX1,RPA1,RTN4,SQSTM1,STARD4,TARDBP,TOLLIP,TP53,UBE2I,UBR5	2	Inhibited	-6.082	1.03e-66	0.0008	AACS,ABAT,ABCB10,Abcb1a,ABCB8,ABCC3,ABCE1,ABCF1,ABCF2,ACADL,ACADS,Acat2/Acat3,ACSF3,ACSS1,ACTA1,ACTB,ACTN1,ACTN2,ACTN4,ADA,ADAM17,ADD1,ADH5,ADIPOQ,AGRN,AIMP2,AK1,AK2,ALDH9A1,ALOX12,ANKRD17,ANP32E,ANXA1,APOBEC2,APOC1,ARHGAP5,ARHGEF7,ASL,ASPRV1,ASS1,ATL3,ATP1A1,ATP2A1,ATP5F1C,ATP5F1E,ATP5PB,ATP6V1B2,ATPAF2,AUH,AZGP1,BGN,BIN1,CAMK1,CAMK2G,CAPZA2,CAST,CAV3,CAVIN2,CCT3,CD34,CD81,CDH5,Ces1b/Ces1c,CISD1…	409 (38)	37
strychnine		chemical drug	ADAM17,AMPK (complex),AP1 (complex),ASCL1,ATF2,CCND1,CDK2,CDK4,CEBPB,CREB (family),CREB1,DDIT3,DUSP1,EDN1,EIF4E,ERK (family),ERK1/2 (family),ESR1,ESTROGEN RECEPTOR (family),ETV5,FOS,FOXO4,GATA4,GSK3B,JINK1/2 (family),JUN,MAP2,MAP2K1,MAPK1,MAPK3,MAPK7,MAPKAPK2,MAPKAPK3,MAPT,MEF2C,METTL3,MKNK1,MTOR,MYC,MYCN,NAGLU,NCOA2,NFAT (family),NFKB (complex),NOS2,NOTCH (family),NPPB,P70 S6K (family),PI3K (com…	3	Inhibited	-6.011	1.26e-59	0.038	AACS,ABAT,ABCB10,Abcb1a,ABCB8,ABCD2,ABCE1,ABCF1,ABCF2,ACAD11,ACADS,ACO2,ACSF3,ACTA1,ACTN1,ACTN2,ACTN4,ADAM10,ADD1,ADH5,ADH7,ADK,ADRM1,ADSS2,AGO2,AHCYL1,AHSG,AIMP2,AK2,ALDH2,ALDH3A1,ALDH7A1,ALDH9A1,ALOX12,ANK1,ANKRD17,ANO10,ANP32A,AP1M1,AP2S1,APOBEC2,AQP3,ARF6,ARHGAP5,ARHGEF7,ARIH1,ARPC5L,ASL,ASPN,ATL3,ATP1A1,ATP5F1C,ATP5ME,ATP5MJ,ATP5PB,ATP6V0C,ATP6V1B2,ATP6V1G1,ATP6V1H,ATPAF2,AUH,BGN,BIN1,BLMH,B…	558 (75)	74
PEX5L		ion channel	AKT (family),CASP3,ERK (family),ERK1/2 (family),FDFT1,FDPS,HMGCR,LATS1,MAPK (family),MYC,PEX5L,RAS (family),SREBF2,YAP1	3	Inhibited	-5.993	2.89e-65	0.0001	AACS,ABCA1,ABCB10,ABCC1,ABCC3,ABCD1,ABCE1,ABCF1,ABCF2,ACADM,ACSS1,ACTA1,ACTB,ACTN4,ADA,ADAM10,ADIPOQ,AIMP2,AK2,ALDOA,ANK1,ANKRD17,ANXA4,AOC3,APOA1,APOC1,AQP3,ARHGEF7,ASNS,ASPRV1,ASS1,ATP1A3,B2M,BAG1,BAK1,BAX,BCAM,BGN,CAD,CAPN1,CASP3,CAST,CAVIN2,CBL,CCT3,CD109,CD1D,CD44,CDH2,CDH5,CMA1,CNP,COL1A1,COL6A1,COL7A1,COPS6,COX4I1,CRYAB,CSDE1,CSE1L,CYB5A,CYCS,CYP27A1,CYTH2,DCN,DDAH1,DDX17,DDX5,ECHDC1,ECSIT…	307 (14)	13
STUB1	0.446	enzyme	AHR,AR,CASP3,CFTR,CSF2RB,EIF4E,ERBB2,ESR1,EZH2,FOXO1,FOXP3,GPR37,HIF1A,HSP70 (family),HSPA8,HSPBP1,HTT,IRF3,IRF7,JAK1,MAP3K14,MAPT,METTL14,MYC,MYOCD,NFKB2,NOS2,NOS3,NR3C1,PRKCZ,PTEN,RIGI,RIPK1,RIPK3,RUNX1,RUNX1-RUNX1T1,SENP3,SGK1,SMAD3,SOX2,SRC,STAT1,STK4,STUB1,TGFB1,TGM2,TP53	2	Inhibited	-5.974	8.88e-64	0.0015	ABAT,Abca8b,ABCB10,Abcb1a,ABCB8,ABCE1,ABCF1,ABCF2,ABI1,ACADL,ACADS,ACO2,ACSF3,ACSS1,ACTL6A,ACTN4,ADAM10,ADD1,ADH1C,ADH5,ADK,ADSS2,AGO2,AGPAT1,AGPAT2,AGRN,AHSG,AIMP2,AK2,AKT2,ALDH3A1,ALDH5A1,ALDH9A1,ALOX12,AMACR,ANK1,ANO10,ANP32A,ANP32E,ANXA1,AP1M1,AP2S1,APOBEC2,APOC1,ARHGAP5,ARPC5L,ASL,ASPRV1,ATL3,ATP1A1,ATP1A3,ATP1B3,ATP5F1C,ATP5F1E,ATP5PB,ATP6V1H,ATP8A1,ATPAF2,AZGP1,BAK1,BCAM,BCS1L,BGN,BIN1,BPN…	557 (47)	47
tandutinib		chemical drug	ADAM17,AKT (family),AKT1,AMPK (complex),AP1 (complex),ASCL1,ATM,CBL,CCND1,CDK2,CDK4,CEBPB,CREB (family),CREB1,DDIT3,DUSP1,EDN1,EIF2AK2,EIF4E,ERK (family),ESR1,ESTROGEN RECEPTOR (family),ETV5,FLT1,FLT3,FOS,FOXO4,G PROTEIN ALPHA I (family),GAB1,GAB2,GATA4,GSK3B,IRF8,JAK1,JUN,KIT,LCK,MAP2,MAP2K1,MAPK1,MAPK14,MAPK7,MAPK8,MAPKAPK2,MAPKAPK3,MAPT,MEF2C,MEK (family),METTL3,MITF,MKNK1,MMP14,MTOR,MTORC1 (c…	3	Inhibited	-5.964	6.9e-60	0.0024	AACS,ABAT,Abca8b,ABCB10,ABCB8,ABCD2,ABCE1,ABCF1,ABCF2,ACAD11,ACADS,ACSF3,ACTN1,ACTN2,ADAM10,ADH5,ADH7,ADK,ADRM1,ADSS2,AGO2,AHCYL1,AIMP2,AK2,ALCAM,ALDH2,ALDH3A1,ALDH7A1,ALDH9A1,ALOX12,ANK1,ANKRD17,ANO10,ANP32A,ANXA7,AP1M1,AP2S1,APOBEC2,ARF6,ARHGAP5,ARHGEF7,ARIH1,ARPC5L,ASL,ASPN,ATL3,ATP1A1,ATP5F1C,ATP5ME,ATP5MJ,ATP5PB,ATP6V0C,ATP6V1B2,ATP6V1C1,ATP6V1E1,ATP6V1G1,ATP6V1H,ATPAF2,BCAM,BGN,BIN1,BLMH,BS…	559 (97)	94
FBXL14		enzyme	FBXL14,MYC,SNAI1,TWIST1	2	Inhibited	-5.883	1.85e-56	0.0001	ABCA1,ABCB10,ABCC1,ABCC3,ABCD1,ABCE1,ABCF1,ABCF2,ACADM,ACSS1,ACTA1,ACTB,ACTN1,ACTN4,ADD1,ADIPOQ,AIMP2,AK2,AKT2,ALCAM,ALDOA,ANKRD17,ANXA4,APOC1,APOC3,ARHGEF7,ASPRV1,ASS1,BAG1,BAK1,BAX,BIN1,CAD,CAST,CCT3,CD44,CDH1,CDH2,CDH5,CHAD,CNP,COL1A1,COL6A1,CRYAB,CSDE1,CSE1L,CTSD,CYCS,CYTH2,DCN,DDX17,DDX5,ECSIT,EEF1A1,EEF2,EIF2S1,EIF2S2,EIF4A1,EIF4E,EIF4G1,EIF5A,ENO1,ENPP3,EVPL,EXOSC7,EZR,FABP4,FABP5,FBLN2,FB…	234 (4)	3
narazaciclib		chemical drug	AKT (family),AKT1,AR,ATM,BCL2,BRCA1,CCNE1,CDK4,CDK6,CDKN1B,CDKN2A,CEBPA,DDIT3,DNM1L,E2F1,EIF4EBP1,ELK1,EZH2,FOXM1,FOXO3,GLI1,HSF1,ID2,ISL1,LATS1,MEF2 (family),MEF2D,MMP2,MMP9,MTOR,MYC,MYOD1,narazaciclib,NFATC3,NPM1,NUAK1,PELP1,PFKFB3,PPARG,PPARGC1A,RB1,RBL2,RBP1,RPS6KB1,SENP3,SIRT1,SND1,SOX5,SRSF1,SRSF2,SSBP2,TFE3,TFEB,TJP2,TP53,TP73,TRA2B,TSC1,TSC2,WT1,ZEB1	3	Inhibited	-5.834	8.38e-62	0.0141	ABAT,ABCB10,Abcb1a,ABCB8,ABCC3,ABCC9,ABCE1,ABCF1,ACO2,ACSF3,ACSS1,ACTN2,ACTN3,ACTN4,ADAM10,ADH1C,ADH5,ADH7,ADHFE1,ADK,AGR2,AHSA1,AIMP2,AK1,AK2,AKT2,ALDH3A1,ALDH3B1,ALDH5A1,ALDH9A1,ALOX12,AMACR,ANK1,ANKRD17,ANXA2,APOA1,APOBEC2,APRT,ARHGAP5,ARL2,ARL6IP5,ASL,ASPN,ATL3,ATP1A3,ATP2A1,ATP2A2,ATP5F1C,ATP5F1E,ATP5ME,ATP5PB,ATP5PD,ATP6V1B2,ATP6V1E1,ATP6V1F,ATP6V1G1,ATP6V1H,ATP8A1,ATPAF2,AUH,BAG1,BCAM,BGN,…	512 (61)	60
CTDSP1		phosphatase	CTDSP1,MYC,TWIST1	2	Inhibited	-5.749	2.21e-56	0.0001	ABCA1,ABCB10,ABCC1,ABCC3,ABCD1,ABCE1,ABCF1,ABCF2,ACADM,ACSS1,ACTA1,ACTB,ACTN1,ACTN4,ADD1,AIMP2,AK2,AKT2,ALCAM,ALDOA,ANKRD17,ANXA4,APOC1,APOC3,ARHGEF7,ASPRV1,ASS1,BAG1,BAX,BIN1,CAD,CAST,CCT3,CD44,CDH1,CDH2,CHAD,CNP,COL1A1,COL6A1,CRYAB,CSDE1,CSE1L,CTSD,CYCS,CYTH2,DCN,DDX17,DDX5,ECSIT,EEF1A1,EEF2,EIF2S1,EIF2S2,EIF4A1,EIF4E,EIF4G1,EIF5A,ENO1,ENPP3,EVPL,EXOSC7,EZR,FABP4,FABP5,FBLN2,FBLN5,FBN1,FMOD,FTH…	229 (3)	3
OGDH	-0.436	enzyme	AKT (family),AKT1,AP1 (complex),CDKN2A,CREM,EEF2K,EIF4E,EIF4EBP1,GSK3B,HIF1A,IRS1,L-serine,MYC,OGDH,P70 S6K (family),PDX1,RPS6KB1	3	Inhibited	-5.72	1.63e-62	0.0001	ABCA1,ABCB10,ABCC1,ABCC3,ABCD1,ABCE1,ABCF1,ABCF2,ACADL,ACSS1,ACTA1,ACTL6A,ACTN1,ACTN4,ADAM10,ADAM17,ADD1,AGPAT1,AK2,ALDOA,ANKRD17,ANXA2,ANXA4,APOC1,APOC3,AQP3,ARHGEF7,ASNS,ASPRV1,ASS1,ATP2A2,ATP5F1E,ATP5PD,ATP6V1E1,B2M,BAG1,BAK1,BAX,BCAM,BCS1L,BGN,BIN1,CAD,CALM2,CAPG,CARS1,CAST,CAVIN2,CCT3,Ces1b/Ces1c,CKM,CKMT1B,CNP,COPS6,CRYAB,CRYZ,CSDE1,CSE1L,CSNK2B,CTSD,CYB5A,CYCS,CYTH2,DCN,DDX17,DDX5,DEK,DLAT…	318 (17)	17
fingolimod		chemical drug	ABCC1,AKT (family),AKT1,BID,BRCA1,BTK,CALCINEURIN (complex),CASP3,CDK5,CEBPB,DDX3X,EGFR,ERK1/2 (family),EZH2,fingolimod,HDAC5,HDAC7,HNRNPK,HSF1,HSPB1,JNK (family),KAT5,LAMTOR5,MAPK (family),MAPK1,MAPK3,MYC,NFATC1,NFKB1,NPM1,P38 MAPK (family),PBRM1,PELP1,PKC (family),PRKCA,PRKCB,PRKCD,PRKCI,PRKCZ,PRKD1,PRKDC,PTPN6,RNF20,RPTOR,RUNX2,SGPL1,SMARCA4,SPHK2,STAT3,STAT5A/B (family),THOC5,YAP1	2	Inhibited	-5.698	2.33e-70	0.0003	ABCB10,ABCC3,ABCD1,ABCE1,ABCF1,ABCF2,ACADL,ACADM,Acot2,ACSS1,ACTB,ACTN1,ACTN3,ACTN4,ADA,ADAM10,ADAM17,ADH1C,ADH7,ADIPOQ,AGO2,AHCTF1,AHSA1,AHSG,AIMP2,AK1,AK2,AKT2,ALCAM,ALDH1L2,ALDH2,ALDH3B1,ALDOA,AMACR,ANKRD17,ANXA1,ANXA4,AOC3,APOC1,APOC3,AQP3,ARHGAP30,ARHGEF7,ASNS,ASPRV1,ATP1A3,ATP2A1,ATP2A2,ATP6V1C1,ATP6V1E1,AZGP1,B2M,BAG1,BAK1,BAX,BCAM,BGN,BIN1,BPIFA1,C5,CAD,CADM4,CAPZA2,CAST,CAVIN2,CBL,CCT4,C…	451 (52)	52
N-(6,6-dimethyl-5-((1-methylpiperidin-4-yl)carbonyl)-1,4,5,6-tetrahydropyrrolo(3,4-c)pyrazol-3-yl)-3-methylbutanamide		chemical drug	26S PROTEASOME (complex),AKT (family),AMPK (complex),AP1 (complex),APP,BACE1,C3,Ca2+,CAPN1,CDC42,CDK5,CDKN1A,CFB,COPS5,COX4I1,CREB (family),CTNNB1,CTSD,DNM1L,EGR1,EIF2AK2,EIF2AK3,EIF2S1,ELK1,ERK (family),ERK1/2 (family),FOS,FOXO1,FOXO3,GSK3B,GSR,HIF1A,ID1,IGF1R,IKBKB,INSR,JNK (family),JUN,LYN,MAC (complex),MAP2,MAPK1,MAPK9,MAPT,N-(6,6-dimethyl-5-((1-methylpiperidin-4-yl)carbonyl)-1,4,5,6-tetrahyd…	3	Inhibited	-5.684	8.77e-70	0.0015	ABAT,Abca8b,ABCB11,ABCB8,ABCC1,ABCC3,ABCD1,ABI1,Acat2/Acat3,ACO2,ACOT13,Acot2,ACSF3,ACSS1,ACTB,ACTL6A,ACTN1,ACTN2,ACTN3,ACTN4,ADD1,ADH1C,ADH5,ADH7,ADK,AGPAT1,AGPAT2,AGR2,AIFM1,AIMP2,AK2,Akr1b7,AKT2,ALCAM,ALDH1B1,ALDH1L2,ALDH3A1,ALDH6A1,ALDH7A1,ALDH9A1,ANK1,ANP32E,ANXA2,ANXA4,APOBEC2,APRT,ARL2,ARL6IP5,ASL,ASNS,ASPN,ASPRV1,ASS1,ATL3,ATP1A3,ATP2A1,ATP5F1C,ATP5F1E,ATP5PB,ATP6V0C,ATP6V1B2,ATP6V1F,ATP6…	515 (79)	78
INSIG2		other	AKT (family),CASP3,ERK (family),ERK1/2 (family),HMGCR,INSIG2,IRS1,LATS1,MAPK (family),MYC,NR5A2,RAS (family),SREBF2,YAP1	3	Inhibited	-5.68	1.32e-65	0.0001	AACS,ABCA1,ABCB10,ABCB11,ABCC1,ABCC3,ABCD1,ABCE1,ABCF1,ABCF2,ACADM,ACSS1,ACTA1,ACTB,ACTN1,ACTN4,ADA,AIMP2,AK2,ALDOA,ANK1,ANKRD17,ANXA2,ANXA4,AOC3,APOA1,APOC1,AQP3,ARHGEF7,ASNS,ASPRV1,ASS1,ATP1A3,B2M,BAG1,BAK1,BAX,BCAM,BGN,C5,CAD,CAPN1,CASP3,CAST,CAVIN2,CBL,CCT3,CD109,CD1D,CD44,CDH2,CDH5,CKM,CMA1,CNP,COL6A1,COL7A1,COPS6,COX4I1,CRYAB,CSDE1,CSE1L,CYB5A,CYCS,CYP27A1,CYTH2,DCN,DDAH1,DDX17,DDX5,ECHDC1,…	310 (14)	13
apamin		chemical toxicant	ADAM17,AMPK (complex),AP1 (complex),apamin,ASCL1,ATF2,CAMK2 (family),CCND1,CDK2,CDK4,CEBPB,CREB (family),CREB1,DDIT3,DUSP1,EDN1,EIF4E,ERK (family),ERK1/2 (family),ESR1,ESTROGEN RECEPTOR (family),ETV5,FOS,FOXO4,GATA4,GSK3B,HDAC (family),ITGB1,JINK1/2 (family),JUN,MAP2,MAP2K1,MAPK1,MAPK3,MAPK7,MAPKAPK2,MAPKAPK3,MAPT,MECP2,MEF2C,METTL3,MKNK1,MMP2,MMP9,MPO,MTOR,MYC,MYCN,NCOA2,NFAT (family),NFKB (comp…	3	Inhibited	-5.679	4.05e-59	0.0344	AACS,ABAT,ABCB10,ABCB8,ABCD2,ABCE1,ABCF1,ABCF2,ACAD11,ACADS,ACO2,ACSF3,ACTN1,ACTN2,ACTN4,ADAM10,ADD1,ADH7,ADK,ADRM1,ADSS2,AGO2,AHCYL1,AHSG,AIMP2,AK2,Aldh1a7,ALDH2,ALDH3A1,ALDH7A1,ALDH9A1,ALOX12,ANKRD17,ANO10,ANP32A,AP1M1,AP2S1,APOBEC2,APOH,AQP3,ARF6,ARHGAP5,ARHGEF7,ARIH1,ARPC5L,ASL,ASPN,ATL3,ATP1A1,ATP5F1C,ATP5ME,ATP5MJ,ATP5PB,ATP6V0C,ATP6V1B2,ATP6V1G1,ATP6V1H,ATPAF2,AUH,BGN,BIN1,BLMH,BPIFA1,BSCL…	565 (87)	85
L-norvaline		chemical - endogenous non-mammalian	26S PROTEASOME (complex),BCL2,CASP3,EGFR,EIF4EBP1,ELK1,ERK1/2 (family),FOXO1,GSK3B,HIF1A,IRS1,IRS2,L-norvaline,MAPK8,MAPT,mitomycin C,MMP9,MTOR,MYC,NFKB (complex),NOS (family),NOS1,NOS2,PRKCD,PTGS2,RELA,STAT4,TLR3,TYK2	3	Inhibited	-5.658	1.02e-57	0.0118	ABCB10,ABCC1,ABCC3,ABCD1,ABCE1,ABCF1,ABCF2,ACTB,ACTL6A,ACTN1,ACTN3,ACTN4,ADAM10,ADAM17,ADD1,ADH5,ADIPOQ,ADRM1,ADSS2,AGO2,AGPAT1,AHCTF1,AIMP2,AK2,ALDH1B1,ALDH3A1,ALDH7A1,ALDOA,ANKRD17,ANXA1,ANXA4,APOA1,APOC1,ARHGEF7,ASPRV1,ASS1,ATP1A3,ATP2A2,ATP5PB,ATP6V1H,AZGP1,BAG1,BAX,BCS1L,BGN,BIN1,C8B,CAD,Calm4,CAPN1,CAPZA2,CARS1,CASP3,CAV3,CAVIN2,CCT3,CCT4,CD44,CDC42,CDH1,CDH5,CKMT1B,CKMT2,CLIC5,CNP,COL6A2,C…	378 (29)	28
cyanocobalamin		chemical - endogenous mammalian	26S PROTEASOME (complex),AKT (family),AMPK (complex),AP1 (complex),APP,BACE1,C3,Ca2+,CAPN1,CDC42,CDK5,CDKN1A,CFB,COPS5,COX4I1,CREB (family),CTNNB1,CTSD,cyanocobalamin,DNM1L,EGR1,EIF2AK2,EIF2AK3,EIF2S1,ELK1,ERK (family),ERK1/2 (family),FOS,FOXO1,FOXO3,GSK3B,GSR,HIF1A,ID1,IGF1R,IKBKB,INSR,JNK (family),JUN,LYN,MAC (complex),MAP2,MAPK1,MAPK9,MAPT,NFKB (complex),NFKBIA,NGF (family),NOS (family),NOTCH1…	3	Inhibited	-5.613	2.84e-71	0.0014	ABAT,Abca8b,ABCB11,ABCB8,ABCC1,ABCC3,ABCD1,ABI1,ACADL,ACADM,ACADS,Acat2/Acat3,ACO2,ACOT13,Acot2,ACSF3,ACSS1,ACTB,ACTL6A,ACTN1,ACTN2,ACTN3,ACTN4,ADD1,ADH1C,ADH5,ADH7,ADK,AGPAT1,AGPAT2,AGR2,AIFM1,AIMP2,AK2,Akr1b7,AKT2,ALCAM,ALDH1B1,ALDH1L2,ALDH3A1,ALDH6A1,ALDH7A1,ALDH9A1,ANK1,ANP32E,ANXA2,ANXA4,APOBEC2,APRT,ARL2,ARL6IP5,ASL,ASNS,ASPN,ASPRV1,ASS1,ATL3,ATP1A3,ATP2A1,ATP5F1C,ATP5F1E,ATP5PB,ATP6V0C,ATP…	520 (79)	79
RBL1		transcription regulator	AKT (family),AKT1,CCNE1,CDK2,CYCLIN E (family),ERK (family),FOXO3,MYC,RAF1,RBL1,RPS6KB1,SKP2,TERT	2	Inhibited	-5.569	1.8e-63	0.0001	ABCA1,ABCB10,ABCC1,ABCC3,ABCD1,ABCE1,ABCF1,ABCF2,ACADM,ACSS1,ACTA1,ACTB,ACTN1,ACTN4,ADAM10,ADIPOQ,AIMP2,AK2,AKT2,ALDH3A1,ALDOA,ANKRD17,ANXA1,ANXA4,APOC1,APOC3,AQP3,ARHGEF7,ASL,ASPRV1,ASS1,ATP6V1E1,BAG1,BAK1,BCAM,BGN,BIN1,CAD,CASP3,CAST,CAV3,CCT3,CD1D,CD34,CDH5,Ces1b/Ces1c,CNP,COMP,COPS6,COX4I1,CRYAB,CRYZ,CSDE1,CSE1L,CYCS,CYTH2,DDX17,DDX5,DHRS3,ECSIT,EEF1A1,EEF2,EIF2S1,EIF2S2,EIF4A1,EIF4E,EIF4G1,E…	291 (13)	13
ripretinib		chemical drug	AKT (family),AKT1,AP1 (complex),AR,ATM,BCAR1,BRAF,CASP3,CAV1,CDC42,CEBPA,CHUK,CREB (family),CREB1,CTNNB1,EIF2AK2,ELK1,EPOR,ERK1/2 (family),FLT1,FOS,G PROTEIN ALPHA I (family),GAB2,GATA4,GSK3B,IL21R,ITGAV,ITGB5,JNK (family),JUN,KDR,KIT,LCK,LRP1,MAP2K1,MAP2K7,MAPK (family),MAPK1,MAPK14,MAPK7,MAPK8,MEK (family),MET,mir-21 (includes others),MITF,MMP9,MTORC1 (complex),MYC,NFKB (family),NOS3,P38 MAPK (…	3	Inhibited	-5.541	3.55e-70	0.029	AACS,ABAT,Abca8b,ABCB10,ABCB11,ABCB8,ABCC3,ABCE1,ABCF1,ABCF2,ACADL,ACADS,Acat2/Acat3,ACO2,Acot2,ACSF3,ACSS1,ACTB,ACTN2,ADH5,ADH7,ADK,ADSS2,AGO2,AGR2,AHSG,AIMP2,AK1,AK2,ALDH2,ALDH3A1,ALDH9A1,ALOX12,ANK1,ANKRD17,ANP32A,ANXA2,APOBEC2,APOC1,APOC3,AQP3,ARF6,ARHGAP5,ASL,ASNS,ASPN,ATL3,ATP1A1,ATP1A3,ATP2A1,ATP5F1C,ATP5F1E,ATP5ME,ATP5PB,ATP6V1B2,ATP6V1C1,ATP6V1E1,ATP8A1,ATPAF2,AUH,BAG1,BCAM,BCS1L,BIN1,BL…	559 (85)	82
CYC 116		chemical drug	AKT (family),AKT1,ATM,AURKA,AURKB,BIRC5,BRCA1,CDC42,CDCA8,CREB1,CYC 116,ERK (family),ERK1/2 (family),FOXO3,GFAP,HNRNPK,ITGAV,ITGB3,ITGB5,KDR,LATS2,MAD2L1,MAPK (family),MAPK11,MBD3,MYC,NF2,NFKBIA,NOS3,NPM1,P38 MAPK (family),PAX8,PI3K (complex),PKM,PLA2G4A,PLK1,PTK2,RAS (family),RASSF1,RHOA,RPA1,SDCBP,SHC1,SRC,SRC (family),STAG2,STAT3,STAT5A,TERT,TP53,VEGF (family)	3	Inhibited	-5.485	1.27e-66	0.0091	ABAT,Abca8b,ABCB10,ABCB11,Abcb1a,ABCB8,ABCC3,ABCE1,ABCF1,ABCF2,ACADL,ACADS,Acot2,ACSF3,ACSS1,ACTB,ACTN4,ADH5,AHSG,AIMP2,AK1,ALDH3A1,ALDH9A1,ANK1,ANP32A,ANXA1,ANXA2,APOBEC2,APOC1,APOC3,AQP3,ARHGAP5,ARHGEF7,ARIH1,ASL,ASNS,ASPRV1,ASS1,ATL3,ATP1A1,ATP1A3,ATP5F1C,ATP5F1E,ATP5ME,ATP5PB,ATP6V1E1,ATPAF2,AZGP1,B2M,BAG1,BAX,BCAM,BCKDK,BGN,BIN1,BPIFA1,C5,CACNA2D1,CALU,CAPZA2,CAST,CAVIN2,CCT3,CD1D,CD9,CDC42,…	455 (51)	50
n5-(1-iminoethyl)-l-ornithine		chemical reagent	26S PROTEASOME (complex),AKT (family),AMPK (complex),BCL2,CASP3,CD247,doxorubicin,EGFR,EIF4EBP1,ELK1,ERK (family),ERK1/2 (family),FOXO1,GSK3B,HIF1A,INSR,MAPK3,MAPK8,MAPT,mitomycin C,MMP9,MTOR,MYC,n5-(1-iminoethyl)-l-ornithine,NFKB (complex),nitric oxide,NOS (family),NOS1,NOS2,NOS3,PDE5A,PRKCD,PRKG1,PTGS2,RELA,SLC2A4,STAT1,STAT3,STAT4,TERT,TLR3,TYK2,ZAP70	3	Inhibited	-5.439	3.75e-64	0.0125	AACS,ABCB10,ABCB8,ABCC1,ABCD1,ABCE1,ABCF1,ABCF2,ACAD11,ACADS,ACO2,ACOT13,Acot2,ACTA1,ACTL6A,ACTN3,ACTN4,ADAM10,ADAM17,ADH5,ADIPOQ,ADRM1,ADSS2,AGO2,AGPAT1,AGR2,AHCTF1,AHSG,AIMP2,AK2,Akr1b7,ALDH1B1,ALDH3A1,ALDH6A1,ALDH7A1,ALDOA,ANKRD17,ANXA1,ANXA2,ANXA4,APOC1,AQP3,ARHGEF7,ASPRV1,ASS1,ATP1A1,ATP1A3,ATP2A2,ATP5PB,ATP5PD,ATP6V1H,AZGP1,BAG1,BAX,BCAM,BCS1L,BGN,BIN1,BPIFA1,BTNL9,C4a/C4b,C5,C8B,CAD,Calm4,…	447 (43)	42
FABP3	-1.012	transporter	ADAM17,AKT (family),AKT1,AP1 (complex),ASCL1,ATF2,CAMK2A,CAMK2B,CASP3,CCND1,CDK2,CDK4,CEBPB,CHRM4,CREB (family),CREB1,CTNNB1,DDIT3,DUSP1,EDN1,EGFR,EIF4E,ERK (family),ERK1/2 (family),ESR1,ESTROGEN RECEPTOR (family),ETV5,FABP3,FASN,FOCAL ADHESION KINASE (family),FOS,FOXO4,GATA4,GSK3B,JUN,LIPA,LIPE,MAP2,MAP2K1,MAPK1,MAPK3,MAPK7,MAPKAPK2,MAPKAPK3,MAPT,MEF2C,METTL3,MKNK1,MTOR,MYC,MYCN,NCOA2,NFAT (fami…	3	Inhibited	-5.399	4.72e-59	0.0218	ABAT,ABCA1,ABCB10,ABCB8,ABCD2,ABCE1,ABCF1,ABCF2,ACAD11,ACADL,ACADM,ACADS,Acat2/Acat3,ACSF3,ACTN1,ACTN2,ACTN3,ACTN4,ADAM10,ADD1,ADH1C,ADH5,ADH7,ADIPOQ,ADK,ADRM1,ADSS2,AGO2,AHCTF1,AHCYL1,AHSG,AK2,ALCAM,Aldh1a7,ALDH2,ALDH3A1,ALDH7A1,ALDH9A1,ALOX12,AMACR,ANK1,ANKRD17,ANP32A,AP1M1,AP2S1,APOBEC2,AQP3,ARF6,ARHGAP5,ARHGEF7,ARIH1,ASL,ASPN,ATL3,ATP1A1,ATP5F1C,ATP5ME,ATP5MJ,ATP5PB,ATP6V0C,ATP6V1B2,ATP6V1E1,…	562 (88)	86
NEK8		kinase	ALDH (family),APC,BICD2,CASP3,CDC20,CDK (family),CDK19,CDK4,CDK5,CDK6,CDK9,CEBPB,CSN2,CTNNB1,CYCLIN A (family),E2F1,E2F3,ELF4,ESTROGEN RECEPTOR (family),FOXK2,MYBL2,MYC,NEK8,NRF1,PGR,RB1,RBP1,RELA,SKP2,SP1,TP53,UCP1	3	Inhibited	-5.362	4.78e-73	0.0003	ABAT,ABCB10,Abcb1a,ABCB8,ABCC3,ABCE1,ABCF1,ABCF2,Acat2/Acat3,ACO2,Acot2,ACSF3,ACTA1,ACTN1,ACTN2,ACTN3,ACTN4,ADA,ADD1,ADH5,ADH7,AGO2,AGR2,AHCYL1,AIMP2,AK1,AK2,AKT2,ALCAM,ALDH9A1,ALOX12,ANK1,ANKRD17,APOBEC2,APOC1,ARHGAP5,ARHGEF7,ASL,ASPRV1,ASS1,ATL3,ATP2A1,ATP5F1C,ATP5F1E,ATP5PB,ATP6V1B2,ATP6V1F,ATPAF2,AUH,BAG1,BAK1,BCS1L,BIN1,BTF3,CACNA1S,CADM4,CALU,CAPG,CAPN1,CAST,CCT3,CCT4,CD1D,CD2AP,CD44,CDC42,…	452 (32)	30
FMR1		translation regulator	FMR1	1	Inhibited	-5.357	5.04e-22	0.0001	ABCA1,ALDOA,ATP6V1E1,CPQ,DAG1,EEF2,ENO1,FXR2,GAPDH,GLUL,MTOR,MYL9,NAPB,PFKP,RACK1,RPL10A,RPL12,RPL13A,RPL14,RPL18,RPL18A,RPL22,RPL23,RPL3,RPL30,RPL31,RPL36,RPL39,RPL7A,RPL8,RPL9,RPLP0,RPLP1,RPLP2,RPS11,RPS12,RPS13,RPS14,RPS15,RPS16,RPS17,RPS18,RPS2,RPS26,RPS27,RPS27A,RPS5,RPS6,RPS7,RPS9,SLC8A1,SYNGR1,UQCRQ	53 (1)	1
PGAM5		enzyme	AKT1,AKT2,AMPK (complex),BCL2L1,CASP3,CRTC2,DNM1L,EIF4E,ERK1/2 (family),ESR1,FOXO3,FUNDC1,GSK3 (family),GSK3A,GSK3B,HIF1A,HSF1,IRS1,IRS2,JAK1,KAT7,MAPT,ME1,MTOR,MYC,NEFH,NFKB1,NOS3,NR3C1,OXSR1,P70 S6K (family),PDPK1,PGAM5,PI3K (complex),PRDM1,PRKCA,PRKCD,RAC1,RICTOR,RIPK3,RORC,RPTOR,SGK1,SIRT1,SMAD3,SOD (family),SQSTM1,SRF,STAT1,STAT3,STAT5A/B (family),TFEB,TP53,VHL	3	Inhibited	-5.338	3.88e-73	0.0001	AACS,ABAT,ABCB10,ABCB11,Abcb1a,ABCB8,ABCC3,ABCE1,ABCF1,ABCF2,ACADL,ACADM,ACADS,ACSS1,ACTL6A,ACTN4,ADD1,ADH1C,ADH5,AGO2,AGPAT1,AGPAT2,AHSA1,AHSG,AIFM1,AIMP2,AK2,AKT2,ALDH2,ALDH3A1,ALDH9A1,AMACR,ANK1,ANK3,ANKRD17,ANO10,ANP32A,AP1M1,AP2S1,APOA1,APOBEC2,APOC1,APOC3,AQP3,ARHGAP5,ARHGEF7,ARPC5L,ASNS,ASPN,ASPRV1,ATL3,ATP1A1,ATP1A3,ATP2A2,ATP5F1E,ATP5ME,ATP5PB,ATP5PD,ATP6V0A1,ATP6V1F,ATP6V1G1,ATPAF2,BCS1…	531 (54)	51
AMG 900		chemical drug	AKT1,AMG 900,ATM,AURKA,AURKB,BIRC5,BRCA1,CDCA8,ERK1/2 (family),FOXO3,GFAP,HNRNPK,LATS2,MAD2L1,MBD3,MYC,NF2,NFKBIA,NPM1,PAX8,PKM,PLK1,RASSF1,RPA1,SDCBP,SRC (family),STAG2,TERT,TP53	3	Inhibited	-5.31	2.95e-67	0.0001	ABAT,ABCB10,Abcb1a,ABCB8,ABCC3,ABCE1,ABCF1,ABCF2,ACADL,ACADS,ACSF3,ACSS1,ACTA1,ACTB,ACTN1,ACTN4,ADA,ADAM10,ADD1,ADH5,ADIPOQ,AIMP2,AK1,ALDH3A1,ALDH9A1,ANK1,ANXA1,APOA1,APOBEC2,APOC1,APOC3,ARHGAP5,ARHGEF7,ARIH1,ASL,ASPRV1,ASS1,ATL3,ATP1A1,ATP1A3,ATP5F1C,ATP5F1E,ATP5ME,ATP5PB,ATP6V1E1,ATPAF2,AZGP1,B2M,BAG1,BAX,BCKDK,BIN1,CALU,CAPZA2,CAST,CAV3,CAVIN2,CCT3,CDC42,CDH1,CDH5,CISD1,CKM,CKMT1B,CKMT2,CMA1,C…	391 (29)	28
TTP607		chemical drug	AKT1,ATM,AURKA,AURKB,BIRC5,BRCA1,CDCA8,ERK1/2 (family),FOXO3,GFAP,HNRNPK,LATS2,MAD2L1,MBD3,MYC,NF2,NFKBIA,NPM1,PAX8,PKM,PLK1,RASSF1,RPA1,SDCBP,SRC (family),STAG2,TERT,TP53,TTP607	3	Inhibited	-5.31	2.95e-67	0.0001	ABAT,ABCB10,Abcb1a,ABCB8,ABCC3,ABCE1,ABCF1,ABCF2,ACADL,ACADS,ACSF3,ACSS1,ACTA1,ACTB,ACTN1,ACTN4,ADA,ADAM10,ADD1,ADH5,ADIPOQ,AIMP2,AK1,ALDH3A1,ALDH9A1,ANK1,ANXA1,APOA1,APOBEC2,APOC1,APOC3,ARHGAP5,ARHGEF7,ARIH1,ASL,ASPRV1,ASS1,ATL3,ATP1A1,ATP1A3,ATP5F1C,ATP5F1E,ATP5ME,ATP5PB,ATP6V1E1,ATPAF2,AZGP1,B2M,BAG1,BAX,BCKDK,BIN1,CALU,CAPZA2,CAST,CAV3,CAVIN2,CCT3,CDC42,CDH1,CDH5,CISD1,CKM,CKMT1B,CKMT2,CMA1,C…	391 (29)	28
XMD16-144		chemical drug	AKT1,ATM,AURKA,AURKB,BIRC5,BRCA1,CDCA8,ERK1/2 (family),FOXO3,GFAP,HNRNPK,LATS2,MAD2L1,MBD3,MYC,NF2,NFKBIA,NPM1,PAX8,PKM,PLK1,RASSF1,RPA1,SDCBP,SRC (family),STAG2,TERT,TP53,XMD16-144	3	Inhibited	-5.31	2.4e-67	0.0001	ABAT,ABCB10,Abcb1a,ABCB8,ABCC3,ABCE1,ABCF1,ABCF2,ACADL,ACADS,ACSF3,ACSS1,ACTA1,ACTB,ACTN1,ACTN4,ADA,ADAM10,ADD1,ADH5,ADIPOQ,AIMP2,AK1,ALDH3A1,ALDH9A1,ANK1,ANXA1,APOA1,APOBEC2,APOC1,APOC3,ARHGAP5,ARHGEF7,ARIH1,ASL,ASPRV1,ASS1,ATL3,ATP1A1,ATP1A3,ATP5F1C,ATP5F1E,ATP5ME,ATP5PB,ATP6V1E1,ATPAF2,AZGP1,B2M,BAG1,BAX,BCKDK,BIN1,CALU,CAPZA2,CAST,CAV3,CAVIN2,CCT3,CDC42,CDH1,CDH5,CISD1,CKM,CKMT1B,CKMT2,CMA1,C…	391 (29)	28
SNS 314		chemical drug	AKT1,ATM,AURKA,AURKB,BIRC5,BRCA1,CDCA8,ERK1/2 (family),FOXO3,GFAP,HNRNPK,LATS2,MAD2L1,MBD3,MYC,NF2,NFKBIA,NPM1,PAX8,PKM,PLK1,RASSF1,RPA1,SDCBP,SNS 314,SRC (family),STAG2,TERT,TP53	3	Inhibited	-5.31	2.4e-67	0.0001	ABAT,ABCB10,Abcb1a,ABCB8,ABCC3,ABCE1,ABCF1,ABCF2,ACADL,ACADS,ACSF3,ACSS1,ACTA1,ACTB,ACTN1,ACTN4,ADA,ADAM10,ADD1,ADH5,ADIPOQ,AIMP2,AK1,ALDH3A1,ALDH9A1,ANK1,ANXA1,APOA1,APOBEC2,APOC1,APOC3,ARHGAP5,ARHGEF7,ARIH1,ASL,ASPRV1,ASS1,ATL3,ATP1A1,ATP1A3,ATP5F1C,ATP5F1E,ATP5ME,ATP5PB,ATP6V1E1,ATPAF2,AZGP1,B2M,BAG1,BAX,BCKDK,BIN1,CALU,CAPZA2,CAST,CAV3,CAVIN2,CCT3,CDC42,CDH1,CDH5,CISD1,CKM,CKMT1B,CKMT2,CMA1,C…	391 (29)	28
selinexor		chemical drug	AKT (family),AKT1,AKT2,AMPK (complex),BCL2L1,CRTC2,EIF4E,ERK1/2 (family),ESR1,FOXO3,GSK3 (family),GSK3A,GSK3B,HIF1A,HSF1,IRS1,IRS2,JAK1,KAT7,MAPT,MTOR,MYC,NEFH,NFKB (complex),NFKB1,NOS3,NR3C1,OXSR1,P70 S6K (family),PDPK1,PI3K (complex),PRDM1,PRKCA,PRKCD,RAC1,RELA,RICTOR,RORC,RPTOR,selinexor,SGK1,SIRT1,SMAD3,SQSTM1,STAT1,STAT3,STAT5A/B (family),TFEB,TP53,VHL,XPO1	3	Inhibited	-5.307	4.67e-72	0.0003	AACS,ABAT,ABCB10,ABCB11,Abcb1a,ABCB8,ABCC3,ABCE1,ABCF1,ABCF2,ACADL,ACADM,ACADS,ACSS1,ACTB,ACTL6A,ACTN1,ACTN4,ADH1C,ADH5,AGO2,AGPAT1,AGPAT2,AHSA1,AHSG,AIFM1,AIMP2,AK2,AKT2,ALDH1B1,ALDH2,ALDH3A1,ALDH7A1,ALDH9A1,AMACR,ANK1,ANK3,ANKRD17,ANO10,ANP32A,AP1M1,AP2S1,APOA1,APOBEC2,APOC1,APOC3,ARHGAP5,ARHGEF7,ARPC5L,ASNS,ASPN,ASPRV1,ATL3,ATP1A1,ATP1A3,ATP2A2,ATP5F1E,ATP5ME,ATP5PB,ATP5PD,ATP6V0A1,ATP6V1F,ATP…	546 (51)	51
YY1	0.35	transcription regulator	CDKN1B,LATS1,MYC,RUNX2,SMAD7,TP53,YAP1,YY1	2	Inhibited	-5.304	3.4e-82	0.0001	ABAT,ABCA1,ABCB10,Abcb1a,ABCB8,ABCC3,ABCE1,ABCF1,ABCF2,ACADL,ACADS,ACSF3,ACSS1,ACTA1,ACTB,ACTN1,ACTN4,ADA,ADD1,ADH1C,ADH5,AIMP2,AK1,AK2,ALDH9A1,ANK1,ANKRD17,ANXA1,AOC3,APOA1,APOBEC2,APOC1,APOC3,ARHGAP5,ARHGEF7,ASL,ASNS,ASPRV1,ASS1,ATL3,ATP1A1,ATP5F1C,ATP5F1E,ATP5ME,ATP5PB,ATPAF2,B2M,BAG1,BAK1,BAX,BGN,BIN1,C9,CALU,CAST,CAVIN2,CBL,CCT3,CD109,CD34,CDC42,CDH1,CDH2,CDH5,Ces1b/Ces1c,CISD1,CKMT1B,CKMT2,…	407 (8)	8
balixafortide		biologic drug	AKT (family),AKT1,AP1 (complex),balixafortide,CTNNB1,CXCR4,EGFR,ERK (family),ERK1/2 (family),FOCAL ADHESION KINASE (family),G PROTEIN ALPHA (family),G PROTEIN ALPHA I (family),GNAI2,GNAQ,GNB1,HIF1A,JAK2,JNK (family),MAPK (family),MAPK1,MAPK3,MEK (family),MMP14,P38 MAPK (family),PI3K (complex),PKC (family),PTEN,PTK2B,RAC1,RAS HOMOLOG (family),RHOA,RORC,STAT3,TP53,VHL,ZAP70	3	Inhibited	-5.298	1.83e-73	0.0005	ABAT,Abcb1a,ABCB8,ABCC1,ABCD1,ABCE1,ABI1,ACADM,Acat2/Acat3,ACO2,ACSF3,ACSS1,ACTA1,ACTB,ACTL6A,ACTN1,ACTN3,ACTN4,ADAM10,ADAM17,ADD1,ADH1C,ADH5,AGO2,AGPAT1,AHCTF1,AHSG,AIMP2,AK1,AKT2,ALCAM,ALDH2,ALDH9A1,ANK1,ANXA4,ANXA7,APOBEC2,APOC3,AQP3,ASL,ASNS,ASS1,ATL3,ATP1A1,ATP1A3,ATP2A1,ATP2A2,ATP5F1C,ATP5F1E,ATP5ME,ATP5PB,ATP6V1E1,ATPAF2,B2M,BCAM,BCS1L,BGN,BPIFA1,C4a/C4b,C5,CALM2,CALU,CAPZA2,CARS1,CAVIN2,C…	455 (36)	36
pocenbrodib		chemical drug	AP1 (complex),AR,BCL6,BTK,CASP3,CEBPB,CREBBP,CRTC2,EP300,ESR1,ESR2,ESTROGEN RECEPTOR (family),FANCD2,FOXA2,FOXM1,FOXO1,GATA1,GATA4,HIF1A,HNF4A,IL12B,JUN,JUNB,KLF1,MDM2,MEF2C,MYC,MYOD1,NCOA1,NEUROD1,NEUROG1,NFE2L2,NFKB (complex),NR3C1,NR3C2,PARP1,PDX1,pocenbrodib,PPARA,PPARG,RB1,RBCK1,RBL1,RBL2,RELA,SOX2,SP1,SP3,STAT1,STAT3,T3/TR/RXR (complex),TFAP2A,TP53,XBP1,ZBTB7B	3	Inhibited	-5.297	6.63e-66	0.0034	ABAT,ABCA1,ABCB10,Abcb1a,ABCB8,ABCC9,ABCF1,ABCF2,ACADL,ACADM,ACO2,Acot2,ACSF3,ACTA1,ACTL6A,ACTN2,ACTN3,ADAM10,ADSS2,AGO2,AGPAT1,AGPAT2,AGR2,AGRN,AHSG,AIMP2,AK2,Akr1b7,AKT2,ALCAM,ALDH1B1,ALDH3A1,ALDH7A1,ALDH9A1,ALDOA,ALG2,AMACR,ANK3,ANO10,ANP32A,ANXA2,AP1M1,AP2S1,APOBEC2,APOC1,AQP3,ARFGEF1,ARHGAP5,ARPC5L,ATL3,ATP1A1,ATP1A3,ATP2A1,ATP5F1C,ATP5ME,ATP5MJ,ATP5PB,ATP5PD,ATP6V1F,ATP6V1H,ATP8A1,ATPAF2,B2…	584 (55)	54
inobrodib		chemical drug	AP1 (complex),AR,BCL6,BTK,CASP3,CEBPB,CREBBP,CRTC2,EP300,ESR1,ESR2,ESTROGEN RECEPTOR (family),FANCD2,FOXA2,FOXM1,FOXO1,GATA1,GATA4,HIF1A,HNF4A,IL12B,inobrodib,JUN,JUNB,KLF1,MDM2,MEF2C,MYC,MYOD1,NCOA1,NEUROD1,NEUROG1,NFE2L2,NFKB (complex),NR3C1,NR3C2,PARP1,PDX1,PPARA,PPARG,RB1,RBCK1,RBL1,RBL2,RELA,SOX2,SP1,SP3,STAT1,STAT3,T3/TR/RXR (complex),TFAP2A,TP53,XBP1,ZBTB7B	3	Inhibited	-5.297	6.63e-66	0.0034	ABAT,ABCA1,ABCB10,Abcb1a,ABCB8,ABCC9,ABCF1,ABCF2,ACADL,ACADM,ACO2,Acot2,ACSF3,ACTA1,ACTL6A,ACTN2,ACTN3,ADAM10,ADSS2,AGO2,AGPAT1,AGPAT2,AGR2,AGRN,AHSG,AIMP2,AK2,Akr1b7,AKT2,ALCAM,ALDH1B1,ALDH3A1,ALDH7A1,ALDH9A1,ALDOA,ALG2,AMACR,ANK3,ANO10,ANP32A,ANXA2,AP1M1,AP2S1,APOBEC2,APOC1,AQP3,ARFGEF1,ARHGAP5,ARPC5L,ATL3,ATP1A1,ATP1A3,ATP2A1,ATP5F1C,ATP5ME,ATP5MJ,ATP5PB,ATP5PD,ATP6V1F,ATP6V1H,ATP8A1,ATPAF2,B2…	584 (55)	54
EID1		transcription regulator	AP1 (complex),AR,BCL6,BTK,CASP3,CEBPB,CREBBP,CRTC2,EID1,EP300,ESR1,ESR2,ESTROGEN RECEPTOR (family),FANCD2,FOXA2,FOXM1,FOXO1,GATA1,GATA4,HIF1A,HNF4A,IL12B,JUN,JUNB,KLF1,MDM2,MEF2C,MYC,MYOD1,NCOA1,NEUROD1,NEUROG1,NFE2L2,NFKB (complex),NR3C1,NR3C2,PARP1,PDX1,PPARA,PPARG,RB1,RBCK1,RBL1,RBL2,RELA,SOX2,SP1,SP3,STAT1,STAT3,T3/TR/RXR (complex),TFAP2A,TP53,XBP1,ZBTB7B	3	Inhibited	-5.297	6.17e-66	0.0033	ABAT,ABCA1,ABCB10,Abcb1a,ABCB8,ABCC9,ABCF1,ABCF2,ACADL,ACADM,ACO2,Acot2,ACSF3,ACTA1,ACTL6A,ACTN2,ACTN3,ADAM10,ADSS2,AGO2,AGPAT1,AGPAT2,AGR2,AGRN,AHSG,AIMP2,AK2,Akr1b7,AKT2,ALCAM,ALDH1B1,ALDH3A1,ALDH7A1,ALDH9A1,ALDOA,ALG2,AMACR,ANK3,ANO10,ANP32A,ANXA2,AP1M1,AP2S1,APOBEC2,APOC1,AQP3,ARFGEF1,ARHGAP5,ARPC5L,ATL3,ATP1A1,ATP1A3,ATP2A1,ATP5F1C,ATP5ME,ATP5MJ,ATP5PB,ATP5PD,ATP6V1F,ATP6V1H,ATP8A1,ATPAF2,B2…	584 (55)	55
SIRT7		enzyme	AKT (family),EPAS1,ERK (family),ERN1,GABPB1,GATA4,HIF1A,MTOR,MYC,RPS6KB1,SIRT7,TMPO,TP53	2	Inhibited	-5.291	1.37e-76	0.0001	ABAT,ABCB10,Abcb1a,ABCB8,ABCC3,ABCE1,ABCF1,ABCF2,ACADL,ACADS,ACSF3,ACSS1,ACTA1,ACTB,ACTL6A,ACTN1,ACTN2,ACTN4,ADA,ADAM17,ADD1,ADH5,ADSS2,AGPAT1,AK1,AK2,ALDH9A1,ANK1,ANKRD17,ANXA1,APOA1,APOBEC2,APOC1,APOC3,AQP3,ARHGAP5,ARHGEF7,ASL,ASNS,ASPN,ATL3,ATP1A1,ATP5F1C,ATP5F1E,ATP5ME,ATP6V1G1,ATPAF2,BAG1,BAK1,BCAM,BCS1L,BIN1,CALU,CARS1,CAST,CAVIN2,CCT3,CD1D,CDC42,Ces1b/Ces1c,CISD1,CKM,CKMT2,CMBL,CNN2,COL12A…	409 (13)	13
VHL/CUL2/TCEB2/TCEB1/RBX1 (complex)		complex	FN1,HIF1A,PRKCI,VHL/CUL2/TCEB2/TCEB1/RBX1 (complex)	2	Inhibited	-5.288	1.42e-16	0.0242	ACADL,ACADM,ACTL6A,ACTN4,ADAM10,ADAM17,ADD1,ADIPOQ,AGPAT1,ALDOA,ASNS,ATP2A2,BAX,BCS1L,BGN,CARS1,CAVIN2,CD44,CDH1,CDH2,COL1A1,COX4I1,CSNK2A1,CTBP1,CTSD,CYB5A,DPF2,EHD2,EIF4E,EIF4G1,EIF5A,ENO1,EWSR1,EZR,FHL1,FHL3,FSCN1,GAPDH,GBE1,GDI2,GMFB,HMGCL,HSPB1,HUWE1,ITGA5,ITGAM,ITGAV,ITGB3,KRT7,LAMP1,LDHA,LGALS1,LIN7C,MANF,MAT2A,MBD2,MGP,MIF,MYH9,NDRG1,NDUFA4,NDUFB8,NDUFS1,NDUFS8,NDUFV1,NEFL,NPM1,P4HA1,PCK2…	93 (4)	3
mir-185		microRNA	CASP3,ERK1/2 (family),HMGCR,LATS1,MAPK (family),mir-185,MYC,RAS (family),SREBF2,YAP1	3	Inhibited	-5.253	1.77e-55	0.0001	AACS,ABCB10,ABCC1,ABCC3,ABCD1,ABCE1,ABCF1,ABCF2,ACADM,ACSS1,ACTA1,ACTB,ACTN1,ACTN4,ADA,ADAM10,ADD1,ADIPOQ,AIMP2,AK2,ALDOA,ANK1,ANKRD17,ANXA4,AOC3,APOA1,APOC1,ARHGEF7,ASNS,ASPRV1,ASS1,ATP1A3,B2M,BAG1,BAX,CAD,CAPN1,CASP3,CAST,CAV3,CAVIN2,CBL,CCT3,CD109,CD44,CDH2,CMA1,CNP,COL1A1,COL6A1,COL7A1,CRYAB,CSDE1,CSE1L,CYB5A,CYCS,CYTH2,DCN,DDAH1,DDX17,DDX5,ECHDC1,ECSIT,EEF1A1,EEF2,EIF2S1,EIF2S2,EIF4A1,EIF4E,…	268 (10)	9
ebvaciclib		chemical drug	ABL1,AKT1,AR,CASP3,CASP9,CCND1,CCNE1,CDC20,CDK (family),CDK19,CDK4,CDK5,CDK6,CDK9,CEBPA,CEBPB,COL18A1,E2F (family),E2F1,ebvaciclib,EGR1,ERK (family),FOXK2,FOXO3,JUN,MAPK14,MAPK3,MAPK8,MAPT,MDM2,MEF2C,MYB,MYC,MYOD1,NCL,NR4A1,NR4A2,NR4A3,NRF1,P38 MAPK (family),PPARG,PTEN,RAF1,RB1,TERT,TP53,YY1	3	Inhibited	-5.248	2.5e-67	0.0051	ABAT,ABCB10,ABCB8,ABCC3,ABCE1,ABCF1,ABCF2,ABI1,ACADL,ACO2,ACSF3,ACSS1,ACTB,ACTN1,ACTN2,ACTN3,ACTN4,ADA,ADAM10,ADD1,ADH1C,ADH7,ADPRHL1,AGR2,AIMP2,AK1,AK2,AKT2,ALDH3A1,ALDH9A1,ANK1,ANKRD17,APOBEC2,APOC1,APOC3,AQP3,ARHGEF7,ARL6IP5,ASPN,ASPRV1,ATL3,ATP1A1,ATP1A3,ATP2A1,ATP5F1C,ATP5F1E,ATP5ME,ATP5MJ,ATP5PB,ATP6V1B2,ATP6V1E1,ATP6V1F,ATP8A1,ATPAF2,AUH,AZGP1,B2M,BAG1,BAK1,BAX,CACNA1S,CAPN1,CAST,CCT4,CD1D…	497 (47)	46
HEC68498		chemical drug	AKT (family),AKT1,AKT2,AMPK (complex),BCL2L1,CRTC2,EIF4E,ERK1/2 (family),ESR1,FOXO3,GSK3 (family),GSK3A,GSK3B,HEC68498,HIF1A,HSF1,IRS1,IRS2,JAK1,KAT7,MAPT,MTOR,MYC,NEFH,NFKB (complex),NFKB1,NOS3,NR3C1,OXSR1,P70 S6K (family),PDPK1,PI3K (complex),PI3K CLASS I (complex),PIK3CA,PIK3CD,PIK3CG,PIK3R1,PRDM1,PRKCA,PRKCD,RAC1,RICTOR,RORC,RPTOR,SGK1,SIRT1,SMAD3,SQSTM1,STAT1,STAT3,STAT5A/B (family),TFEB,TP5…	3	Inhibited	-5.231	3.66e-72	0.0003	AACS,ABAT,ABCB10,ABCB11,Abcb1a,ABCB8,ABCC3,ABCE1,ABCF1,ABCF2,ACADL,ACADM,ACADS,ACSS1,ACTB,ACTL6A,ACTN1,ACTN4,ADH1C,ADH5,AGO2,AGPAT1,AGPAT2,AHSA1,AHSG,AIFM1,AIMP2,AK2,AKT2,ALCAM,ALDH1B1,ALDH2,ALDH3A1,ALDH7A1,ALDH9A1,AMACR,ANK1,ANK3,ANKRD17,ANO10,ANP32A,AP1M1,AP2S1,APOA1,APOBEC2,APOC1,APOC3,ARHGAP5,ARHGEF7,ARPC5L,ASNS,ASPN,ASPRV1,ATL3,ATP1A1,ATP1A3,ATP2A2,ATP5F1E,ATP5ME,ATP5PB,ATP5PD,ATP6V0A1,ATP6V…	544 (54)	53
PG3-Oc		chemical reagent	MYC,PG3-Oc	2	Inhibited	-5.227	9.39e-55	0.0001	ABCA1,ABCB10,ABCC1,ABCC3,ABCD1,ABCE1,ABCF1,ABCF2,ACADM,ACSS1,ACTA1,ACTB,ACTN1,ACTN4,ADD1,AIMP2,AK2,ALDOA,ANKRD17,ANXA4,APOC1,APOC3,ARHGEF7,ASPRV1,ASS1,BAG1,BIN1,CAD,CASP3,CAST,CCT3,CD44,CDH1,CDH2,CNP,COL1A1,CRYAB,CSDE1,CSE1L,CTSD,CYCS,CYTH2,DDX17,DDX5,ECSIT,EEF1A1,EEF2,EIF2S1,EIF2S2,EIF4A1,EIF4E,EIF4G1,EIF5A,ENO1,EVPL,EXOSC7,EZR,FABP4,FABP5,FBLN2,FBLN5,FBN1,FMOD,FTH1,FUS,GAPDH,GDI2,GFPT1,GLYR1,GO…	217 (2)	2
3-aminobenzamide		chemical toxicant	3-aminobenzamide,AKT (family),CASP3,GAPDH,NFKB (complex),NFKB1,PARP1,SELP,SIRT1,TP53	2	Inhibited	-5.222	1.57e-51	0.0094	ABAT,Abcb1a,ABCB8,ABCC1,ABCD1,ACADL,ACADM,ACADS,ACSF3,ACSS1,ACTN4,ADA,ADD1,ADH5,ADIPOQ,AGO2,AIMP2,AK1,ALDH1B1,ALDH7A1,ALDH9A1,ALDOA,ANK1,ANXA1,ANXA4,APOA1,APOBEC2,APOC1,AQP3,ARHGAP5,ASL,ATL3,ATP1A1,ATP2A2,ATP5F1C,ATP5F1E,ATP5ME,ATP5PB,ATPAF2,BCAM,BST1,CAD,CALU,CAPN1,CASP3,CAV3,CD81,CD9,CDC42,CDH5,Ces1b/Ces1c,CISD1,CKM,CKMT1B,CKMT2,Clec10a/Mgl2,CMBL,CNN2,COL1A1,COL6A2,COL7A1,COPS6,COQ3,COQ5,COQ6,C…	324 (10)	10
CX-6258		chemical drug	AKT1,AMPK (complex),API5,AR,ATM,BCL2,CBX3,CDH1,CDK2,CDKN1A,CDKN1B,CREB (family),CX-6258,DNM1L,E2F1,EIF2AK3,ERK (family),FOXO3,FOXP3,GSK3B,HASPIN,HISTONE (family),HK2,HSF1,IDO1,IRF1,IRF3,MAP2K1/2 (family),MAP3K8,MDM2,MTORC1 (complex),MYB,MYC,NFATC1,NFATC2,NFKB (complex),NFKB1,NFKBIA,NLRP3,NOS3,P38 MAPK (family),PIM1,PIM2,PIM3,PKM,RELA,RIPK3,RUNX1,RUNX3,SND1,SOCS1,STAT1,STAT3,STAT6,STING1,TP53,TSC2	3	Inhibited	-5.195	7.89e-76	0.0001	AACS,ABAT,ABCB10,Abcb1a,ABCB8,ABCC3,ABCE1,ABCF1,ABCF2,ACADL,ACADS,ACO2,ACSF3,ACSS1,ACTA1,ACTN1,ACTN4,ADA,ADD1,ADH5,ADHFE1,ADK,AGO2,AGR2,AHCYL1,AHSA1,AHSG,AK1,AK2,AKT2,ALDH1B1,ALDH2,ALDH3A1,ALDH7A1,ALDH9A1,ALOX12,ANKRD17,ANXA1,APOBEC2,APOC1,ARHGAP5,ASL,ASPN,ASPRV1,ATL3,ATP1A1,ATP2A2,ATP5F1C,ATP5F1E,ATP5ME,ATP5PB,ATP6V0C,ATP6V1B2,ATP6V1E1,ATP6V1G1,ATP8A1,ATPAF2,AUH,AZGP1,B2M,BAG1,BANF1,BAX,BCKDK,BG…	516 (57)	55
EXO1		enzyme	AKT (family),ATR,BRD3,CASP2,CDC14B,CDK1,CDKN1A,CDKN1C,CHEK1,CHEK2,CREBBP,E2F (family),E2F1,E2F3,EGFR,EP300,ERK1/2 (family),EXO1,FANCD2,FSH (complex),GSK3B,H2AZ1,HISTONE H2A (family),ING1,KAT2A,LATS2,MACROH2A1,MAPT,MDM4,NPM1,NSD1,P38 MAPK (family),PLK1,PTK2,RAD21,RAD51,RASSF1,RB1,RELA,SETD2,SRC,STAT3,TP53	3	Inhibited	-5.182	1.55e-59	0.0107	ABAT,Abca8b,ABCB11,Abcb1a,ABCB8,ABCC1,ABCD1,ABCE1,ACADS,ACO2,ACSF3,ACSS1,ACTN1,ACTN2,ADA,ADAM10,ADAM17,ADD1,AGO2,AGR2,AHCTF1,AHSG,AK1,Akr1b7,ALDH9A1,ANK3,ANXA1,ANXA2,ANXA4,APOA1,APOBEC2,APOC3,AQP3,ARHGAP5,ARL6IP5,ASL,ASPN,ASS1,ATL3,ATP1A3,ATP2A2,ATP5F1C,ATP5F1E,ATP5PB,ATP6V1F,ATPAF2,BAK1,BCAM,BCKDK,BGN,BPIFA1,C5,CACNA1S,CALU,CAMK2G,CAPZA2,CCT3,CD2AP,CD81,CDC42,Ces1b/Ces1c,CHCHD3,CHL1,CISD1,CKMT1B…	395 (43)	40
FOXO1,FOXO3,(FOXO4):FBXO32 gene		complex	26S PROTEASOME (complex),AKT (family),AKT1,AR,ATF4,ATM,BIRC5,CALCINEURIN (complex),CASP8,CAT,CDK2,CDKN1A,CDKN1B,CDKN2B,EEF1A1,EGFR,ESR1,FBXO32,FOXO1,FOXO1,FOXO3,(FOXO4):FBXO32 gene,FOXO3,FOXO4,HIF1A,HNF4α DIMER (complex),IRS1,JUN,LDH (family),MAPK1,MAPK3,MAPK7,MLXIPL,MTOR,MYC,MYOD1,NR1I2,PDPK1,PPARG,RB1,RELA,RHEB,RUNX2,SIRT1,SOD2,SRC (family),YWHAZ	3	Inhibited	-5.155	5.03e-75	0.0001	AACS,ABCB10,ABCB11,ABCC1,ABCC3,ABCD1,ABCF1,ABCF2,ACADS,ACO2,ACSS1,ACTL6A,ACTN1,ACTN2,ACTN3,ACTN4,ADA,ADD1,ADH5,ADIPOQ,ADRM1,ADSS1,AGO2,AGPAT1,AGPAT2,AHCTF1,AK1,AK2,Aldh1a7,ALDH3A1,ALDOA,ANK3,ANKRD17,ANO10,ANP32A,ANXA1,AP1M1,AP2S1,APOA1,APOC1,APOC3,ARPC5L,ASL,ASPN,ASPRV1,ASS1,ATP1A1,ATP5ME,ATP5PB,ATP6V1E1,ATP6V1F,ATP8A1,BAK1,BAX,BCAM,BCS1L,BGN,C9,CACNA1S,CALU,CAMK1,CAPN1,CAPZA2,CARM1,CBL,CCT4,CD34…	524 (45)	44
S-methylthiocitrulline		chemical drug	26S PROTEASOME (complex),AKT (family),AMPK (complex),BCL2,CAMKII (complex),CASP3,CD247,doxorubicin,EGFR,EIF4EBP1,ELK1,ERK (family),ERK1/2 (family),FOXO1,GSK3B,HIF1A,HRAS,INSR,MAPK3,MAPT,mitomycin C,MMP9,MTOR,MYC,NFKB (complex),nitric oxide,NOS (family),NOS1,NOS2,NOS3,PDE5A,PRKCD,PRKG1,PTGS2,RELA,RYR2,S-methylthiocitrulline,SLC2A4,SMAD2,STAT1,STAT3,STAT4,TERT,TLR3,TYK2,ZAP70	3	Inhibited	-5.129	1.27e-68	0.0017	AACS,ABCB10,ABCB8,ABCC1,ABCD1,ABCE1,ABCF1,ABCF2,ACAD11,ACADS,ACO2,ACOT13,Acot2,ACTA1,ACTL6A,ACTN3,ACTN4,ADAM10,ADAM17,ADH5,ADIPOQ,ADRM1,ADSS2,AGO2,AGPAT1,AGR2,AHCTF1,AHSG,AIMP2,AK2,Akr1b7,ALDH1B1,ALDH3A1,ALDH6A1,ALDH7A1,ALDOA,ANKRD17,ANXA1,ANXA2,ANXA4,APOC1,AQP3,ARF6,ARHGEF7,ASPRV1,ASS1,ATP1A1,ATP1A3,ATP2A2,ATP5PB,ATP5PD,ATP6V1H,AZGP1,BAG1,BAX,BCAM,BCS1L,BIN1,BPIFA1,BTNL9,C4a/C4b,C5,C8B,CAD,Calm4…	460 (46)	45
miR-381-3p (and other miRNAs w/seed AUACAAG)		mature microRNA	AKT (family),AKT1,AR,ATR,BCL2,CASP8,CCNA2,CDH1,CDK4,CDK6,CDKN1A,CDKN2A,CEBPA,COX4I1,CTNNB1,CYTOCHROME-C OXIDASE (complex),DDIT3,E2F1,ELK1,ERBB3,ERK (family),EZH2,FOCAL ADHESION KINASE (family),FOXM1,FOXO3,HSF1,ID2,IRF3,ISL1,JNK (family),KRAS,LAMIN B (family),MAPK (family),MAPK1,MAPK3,MAPK8,MDM2,MEF2D,MEK (family),MET,miR-381-3p (and other miRNAs w/seed AUACAAG),MYC,MYOD1,NFATC3,NFKB (complex),NGF…	3	Inhibited	-5.097	8.07e-68	0.0034	ABAT,Abca8b,ABCB10,ABCB11,Abcb1a,ABCB8,ABCC3,ABCC9,ABCE1,ABCF1,Acat2/Acat3,ACO2,ACSF3,ACSS1,ACTN2,ACTN4,ADAM10,ADAM17,ADH5,ADH7,ADHFE1,AGR2,AHSA1,AHSG,AIMP2,AK1,AK2,ALCAM,ALDH1B1,ALDH3A1,ALDH5A1,ALDH7A1,ALDH9A1,ALOX12,AMACR,ANK1,ANKRD17,ANXA1,ANXA2,APOBEC2,ARHGAP5,ARL2,ARL6IP5,ASL,ATL3,ATP1A3,ATP2A1,ATP2A2,ATP5F1C,ATP5F1E,ATP5ME,ATP5PB,ATP5PD,ATP6V1B2,ATP6V1E1,ATP6V1F,ATP6V1G1,ATP6V1H,ATP8A1,ATPA…	536 (79)	77
FOXO1,FOXO3,FOXO4:IGFBP1 gene		complex	26S PROTEASOME (complex),AKT1,AR,ATF4,ATM,BIRC5,CALCINEURIN (complex),CASP3,CASP8,CDK2,CDKN1A,CDKN1B,CDKN2B,EGFR,ESR1,FOCAL ADHESION KINASE (family),FOXO1,FOXO1,FOXO3,FOXO4:IGFBP1 gene,FOXO3,FOXO4,HIF1A,HNF4α DIMER (complex),IGF1,IGF1R,IGFBP1,IRS1,JUN,LDH (family),MAPK1,MAPK3,MAPK7,MLXIPL,MMP9,MTOR,MTORC1 (complex),NR1I2,P70 S6K (family),PDPK1,PPARG,PTK2,RB1,RELA,RHEB,RUNX2,SIRT1,SOD2,SRC (family…	3	Inhibited	-5.089	3.47e-70	0.0001	AACS,ABCB11,ABCC3,ABCE1,ABCF2,ACADS,ACO2,ACTB,ACTL6A,ACTN3,ADA,ADH5,ADIPOQ,ADRM1,AGO2,AGPAT1,AGPAT2,AHCTF1,AK1,Aldh1a7,ALDH3A1,ALDOA,ANK3,ANO10,ANP32A,ANXA1,ANXA4,AP1M1,AP2S1,APOA1,APOC1,APOC3,ARPC5L,ASL,ASPN,ASS1,ATL2,ATP1A1,ATP5ME,ATP5PB,ATP5PD,ATP6V1E1,ATP6V1F,ATP8A1,BAG1,BAX,BCS1L,BGN,C4a/C4b,C9,CAD,CALU,CAMK1,CAPN1,CAPZA2,CARM1,CAST,CBL,CCT4,CD109,CD34,CD44,CD81,CD9,CDC42BPB,CDC5L,CDH1,CDH5,…	493 (48)	47
FOXO1,FOXO3,FOXO4:RBL2 gene		complex	26S PROTEASOME (complex),AKT1,AR,ATF4,ATM,BIRC5,CALCINEURIN (complex),CASP8,CCNE1,CDK2,CDKN1A,CDKN1B,CDKN2B,E2F (family),EGFR,ERK (family),ESR1,FOXO1,FOXO1,FOXO3,FOXO4:RBL2 gene,FOXO3,FOXO4,HIF1A,HNF4α DIMER (complex),IRS1,JUN,LDH (family),MAPK1,MAPK3,MAPK7,MLXIPL,MTOR,MTORC1 (complex),MYOD1,NR1I2,P70 S6K (family),PDPK1,PPARG,RAF1,RB1,RBL2,RELA,RHEB,RUNX2,SIRT1,SOD2,SRC (family),TERT,YWHAZ	3	Inhibited	-5.088	4.11e-77	0.0001	AACS,ABCB11,ABCC3,ABCE1,ABCF2,ACADS,ACO2,ACTB,ACTL6A,ACTN1,ACTN2,ACTN3,ADA,ADH5,ADIPOQ,ADRM1,AGO2,AGPAT1,AGPAT2,AHCTF1,AK1,AKT2,Aldh1a7,ALDH3A1,ALDOA,ANK3,ANO10,ANP32A,ANXA1,ANXA4,AP1M1,AP2S1,APOA1,APOC1,APOC3,ARPC5L,ASL,ASPN,ASS1,ATP1A1,ATP5ME,ATP5PB,ATP6V1E1,ATP6V1F,ATP8A1,BAG1,BAX,BCS1L,BIN1,C9,CACNA1S,CAD,CALU,CAMK1,CAPN1,CAPZA2,CARM1,CAST,CBL,CCT4,CD1D,CD34,CD44,CD81,CD9,CDC42,CDC42BPB,CDC5L…	502 (48)	47
L-N6-(1-iminoethyl)-lysine		chemical reagent	26S PROTEASOME (complex),APEX1,BID,BIRC2,CALCINEURIN (complex),CAPN1,CASP3,CASP8,CD247,CDK2,CHUK,DICER1,doxorubicin,EGFR,EIF2AK2,EIF4EBP1,ELK1,ERK (family),ERK1/2 (family),FOXO1,FOXO3,H2AX,HIF1A,HTT,IKBKE,IKBKG,IKK (complex),IL18,INSR,IREB2,IRF7,JUN,L-N6-(1-iminoethyl)-lysine,MAPK3,MAPK8,MAPT,mitomycin C,MMP9,MTOR,MYC,NFKB (complex),NFKB1,NFKBIA,NFKBIB,nitric oxide,NOS (family),NOS1,NOS2,NOS3,PAR…	3	Inhibited	-5.08	7.17e-61	0.0056	ABCB10,ABCB8,ABCD1,ABCE1,ABCF1,ABCF2,ABI1,ACAD11,ACADS,ACO2,ACOT13,Acot2,ACTA1,ACTL6A,ACTN2,ACTN3,ACTN4,ADAM10,ADAM17,ADH5,ADIPOQ,ADRM1,ADSS2,AGPAT1,AGR2,AGRN,AHCTF1,AHSG,AK2,Akr1b7,AKT2,ALDH1B1,ALDH3A1,ALDH6A1,ALDH7A1,ALDOA,ALOX12,ANKRD17,ANXA2,ANXA4,APOC1,ARHGAP5,ARHGEF7,ARL6IP5,ASL,ASPRV1,ASS1,ATP1A1,ATP1A3,ATP2A2,ATP5ME,ATP5PB,ATP5PD,ATP6V1H,AZGP1,BAG1,BCKDK,BCS1L,BGN,BIN1,BPIFA1,C4a/C4b,C5,C…	452 (66)	65
berzosertib		chemical drug	AP1 (complex),AR,ATF2,ATR,BCAR1,berzosertib,BLM,BRCA1,CASP8,CDC42,CDKN1A,CEBPA,CHEK1,CHUK,CREB (family),CREB1,CTNNB1,E2F1,E2F3,EGFR,ERK (family),ERK1/2 (family),FANCD2,FOS,FOXP1,GATA4,GCR/GLUCOCORTICOID DIMER (complex),IL21R,ING1,JNK (family),JUN,MAPT,MDM2,MDM4,MET,mir-21 (includes others),MMP9,MYC,NFKB (complex),NFKB (family),NPM1,P38 MAPK (family),PI3K (complex),PKM,PTK2,RAD51,RASSF1,RB1,RELA,R…	3	Inhibited	-5.068	4.55e-65	0.0279	ABAT,Abca8b,ABCB10,ABCB11,ABCB8,ABCC3,ABCE1,ABCF1,ABCF2,ACADL,Acat2/Acat3,ACO2,ACSF3,ACSS1,ACTN4,ADAM17,ADH1C,ADH7,ADK,ADSS2,AGO2,AGRN,AHCTF1,AHSG,AK1,AK2,ALCAM,ALDH1B1,ALDH2,ALDH3A1,ALDH9A1,ALOX12,ANK1,ANKRD17,ANXA1,APOBEC2,APOC1,APOH,ARF6,ARHGAP5,ASL,ASNS,ATL3,ATP1A3,ATP5F1C,ATP5F1E,ATP5PB,ATP6V1F,ATP8A1,ATPAF2,BAG1,BAX,BCS1L,BIN1,BLMH,BPIFA1,BSCL2,BTNL9,C5,CACNA1S,CACNA2D1,CALM2,CAND2,CAPZA2,C…	533 (62)	60
TIAL1		transcription regulator	AMBRA1,APC,APP,AR,BCL2,BCL2L1,BIRC5,C/EBP (family),CDC20,CDK1,CDK4,CDKN1B,CDX2,CUEDC2,DNM1L,ERK1/2 (family),EZH2,FOS,FOSL1,FOSL2,FOXK2,FOXM1,FOXO1,HMGA1,HMGA2,ING1,IREB2,JUN,JUNB,KAT5,LATS1,MAP2K1,MAPK14,MASTL,MCL1,MDM2,MDM4,MYOD1,NPM1,PBK,PIK3C3,PLK1,PRDX1,PTTG1,RB1,RBP1,SIRT2,SKI,SOX2,SQSTM1,SRC,STAT3,TIAL1,TP53,TP63,TP73,TSC1,VIM,YAP1	3	Inhibited	-5.051	3.64e-65	0.0014	AACS,ABAT,Abca8b,ABCB10,ABCB11,Abcb1a,ABCB8,ABCC3,ABCD1,ACADL,ACADS,ACO2,Acot2,ACSF3,ACSS1,ACTB,ACTN1,ACTN2,ACTN3,ACTN4,ADA,ADH1C,ADH5,ADH7,ADSS2,AGO2,AGR2,AHSG,AIFM1,AK1,ALDH1L2,ALDH3A1,ALDH9A1,ALDOA,ALOX12,AMACR,ANKRD17,ANXA1,ANXA4,AOC3,APOA1,APOBEC2,APOC3,AQP3,ARHGAP5,ARHGEF7,ARL2,ARL6IP5,ASL,ASPRV1,ATL3,ATP1A3,ATP2A1,ATP5F1C,ATP5F1E,ATP5PB,ATP6V0C,ATP6V1B2,ATP6V1F,ATP8A1,ATPAF2,AUH,BGN,BLMH,B…	483 (59)	59
Z-IETD-FMK		chemical - protease inhibitor	AKT (family),AKT1,AP1 (complex),APEX1,ARG1,BCAP31,BCL2,CALCINEURIN (complex),CAPN1,CASP3,CASP7,CASP8,CASP9,CASPASE (family),CAT,CCND1,CDK2,CSF2,CXCL8,DICER1,EIF2AK2,ERK1/2 (family),F2R,FOS,GZMB,H2AX,IGF1,IL18,IL1B,IL2,IRF3,JUN,MAP3K1,MAPK14,MAPK8,MYC,NFAT (family),NFKB (complex),NFKB1,NFKBIA,NLRP3,NOTCH1,P38 MAPK (family),PAK2,PARP1,PARP2,PLA2G6,PRKCD,PRKN,PTEN,RIPK1,RIPK3,ROCK1,SMPD1,SOD (family…	3	Inhibited	-5.009	2.82e-68	0.0062	ABAT,ABCB10,ABCB11,Abcb1a,ABCB8,ABCC3,ABCE1,ABCF1,ABCF2,ABI1,ACADL,ACADS,ACO2,ACSF3,ACSS1,ACTB,ACTN1,ACTN2,ACTN4,ADAM10,ADAM17,ADD1,ADSS2,AK1,AK2,ALDH1B1,ALDH7A1,ALDH9A1,ALOX12,ANK1,ANKRD17,AOC3,APOBEC2,APOC1,ARHGEF7,ARL6IP5,ASL,ASNS,ASPRV1,ATL2,ATL3,ATP1A3,ATP2A1,ATP5F1C,ATP5F1E,ATP5ME,ATP5PB,ATP6V1E1,ATPAF2,BAG1,BAK1,BAX,BCAM,BCKDK,BIN1,BLMH,C4a/C4b,CACNA1S,CALM2,CAPN1,CAPZA2,CASP3,CAST,CAVIN2,…	491 (60)	59
3',4',7-trihydroxyisoflavone		chemical - endogenous non-mammalian	3',4',7-trihydroxyisoflavone,AKT (family),AKT1,AP1 (complex),CDK2,CDK4,GSK3B,PI3K (complex),RB1	2	Inhibited	-5.004	1.47e-22	0.0334	ABCA1,ACO2,ACTB,ACTN2,ACTN3,ADD1,ADIPOQ,AIMP2,APOC3,AQP3,ASS1,ATP1A1,ATP2A2,ATP5ME,ATP6V1E1,ATP6V1F,BAK1,BCAM,CACNA1S,CALM2,CAV3,CD34,CDH2,Ces1b/Ces1c,CHCHD3,COL1A1,COPS6,COQ5,COQ7,COX4I1,CREB1,CRYZ,CTSD,DLAT,DLST,DNAJC11,EMD,ENO1,FBLN5,G6PD,GADD45GIP1,GFPT2,GHITM,GPM6B,GPX4,Gsta1 (includes others),GSTK1,GSTT1,HOMER1,HRAS,HSPA9,HSPG2,ITGA2,ITGA6,ITGAM,KRT10,KRT18,L1CAM,LAMB2,LAMP1,LDHB,LPL,MAGT1,…	139 (9)	8
HUWE1	0.741	transcription regulator	APOBEC3B,AR,EGFR,HGS,HISTONE H4 (family),HUWE1,KRAS,MCL1,MYC,PRKAR1A,TOLLIP,TP53	2	Inhibited	-5.004	1.45e-82	0.0001	AACS,ABAT,ABCB10,Abcb1a,ABCB8,ABCC3,ABCE1,ABCF1,ABCF2,ACADL,ACADS,ACSF3,ACSS1,ACTB,ACTN1,ACTN3,ACTN4,ADA,ADD1,ADH5,AGO2,AGPAT2,AGRN,AHCTF1,AIMP2,AK1,AK2,ALDH9A1,ANK1,ANKRD17,ANXA1,APOA1,APOBEC2,APOC1,APOC3,ARHGAP5,ARHGEF7,ASL,ASPRV1,ASS1,ATL3,ATP1A1,ATP1A3,ATP2A2,ATP5F1C,ATP5F1E,ATP5ME,ATP5PB,ATP8A1,ATPAF2,B2M,BGN,BIN1,CAMK1,CAMK2G,CAPZA2,CAST,CAVIN2,CCT4,CDH5,Ces1b/Ces1c,CISD1,CKM,CKMT1B,CKMT2,C…	432 (12)	12
hydroxypropyl-beta-cyclodextrin		chemical drug	AKT (family),AKT1,AP1 (complex),CTNNB1,CXCR4,EGFR,ERK (family),ERK1/2 (family),FOCAL ADHESION KINASE (family),G PROTEIN ALPHA (family),G PROTEIN ALPHA I (family),GNAI2,GNAQ,GNB1,HIF1A,hydroxypropyl-beta-cyclodextrin,JAK2,JNK (family),MAPK (family),MAPK1,MAPK3,MEK (family),MMP14,P38 MAPK (family),PI3K (complex),PKC (family),PTEN,PTK2B,RAC1,RAS HOMOLOG (family),RHOA,RORC,STAT3,TP53,VHL,ZAP70	3	Inhibited	-4.992	7.1e-77	0.0002	ABAT,ABCA1,Abcb1a,ABCB8,ABCC1,ABCD1,ABCE1,ABI1,ACADM,Acat2/Acat3,ACO2,ACSF3,ACSS1,ACTA1,ACTB,ACTL6A,ACTN1,ACTN3,ACTN4,ADAM10,ADAM17,ADD1,ADH1C,ADH5,AGO2,AGPAT1,AHCTF1,AHSG,AIMP2,AK1,AKT2,ALCAM,ALDH2,ALDH9A1,ANK1,ANXA4,ANXA7,APOA1,APOBEC2,APOC3,AQP3,ASL,ASNS,ASS1,ATL3,ATP1A1,ATP1A3,ATP2A1,ATP2A2,ATP5F1C,ATP5F1E,ATP5ME,ATP5PB,ATP6V1E1,ATPAF2,B2M,BCAM,BCS1L,BGN,BPIFA1,C4a/C4b,C5,CALM2,CALU,CAPZA2,CA…	468 (36)	36
FOXO3,FOXO4,(FOXO1):BCL6 gene		complex	26S PROTEASOME (complex),AKT (family),AKT1,AR,ATF4,BCL6,BIRC5,CALCINEURIN (complex),CDK2,CDKN1A,CDKN1B,Cdkn2a,CDKN2B,EGFR,ESR1,FOXO1,FOXO3,FOXO3,FOXO4,(FOXO1):BCL6 gene,FOXO4,HIF1A,HNF4α DIMER (complex),IRS1,JNK (family),JUN,LDH (family),MAPK1,MAPK3,MAPK7,MLXIPL,MTOR,MTORC1 (complex),NFKB (complex),NR1I2,P38 MAPK (family),P70 S6K (family),PDPK1,PLA2G2A,PPARG,RB1,RELA,RHEB,RUNX2,SIRT1,SOD2,STAT6,S…	3	Inhibited	-4.989	2.25e-82	0.0001	AACS,ABAT,ABCB11,ABCB8,ABCC3,ABCD1,ABCE1,Acat2/Acat3,ACO2,ACSF3,ACSS1,ACTL6A,ACTN2,ACTN3,ACTN4,ADD1,ADIPOQ,ADRM1,AGO2,AGPAT1,AGPAT2,AHCTF1,AHCYL1,AIMP2,ALCAM,Aldh1a7,ALDH1B1,ALDH2,ALDH3A1,ALDH7A1,ALDH9A1,ALDOA,ANK1,ANK3,ANO10,ANP32A,ANXA4,AP1M1,AP2S1,APOA1,APOBEC2,APOC1,APOC3,ARHGAP5,ARPC5L,ASL,ASPN,ASS1,ATL3,ATP2A1,ATP2A2,ATP5F1C,ATP5F1E,ATP5PB,ATP6V1E1,ATP6V1F,ATP8A1,ATPAF2,AUH,BAG1,BCAM,BCS1L,…	569 (48)	47
bisindolylmaleimide iv		chemical drug	ADAM17,bisindolylmaleimide iv,CREB (family),CREB1,EGFR,ERK (family),ERK1/2 (family),F3,FLNA,FRS2,HRAS,IKK (complex),IQGAP1,IRS1,IRS2,ITGB1,MAPK1,MAPK3,MET,NFKB1,NSF,P38 MAPK (family),PKC (family),PRKCA,PRKCD,PTPN11,RHOA,SLC6A3,SRC,TP53,VIM	2	Inhibited	-4.988	1.23e-61	0.0048	ABAT,Abca8b,ABCB11,Abcb1a,ABCB8,ABCD1,ABCE1,ACADL,ACADM,ACADS,ACSF3,ACSS1,ACTA1,ACTB,ACTN1,ACTN3,ACTN4,ADA,ADAM10,ADAM17,ADH1C,ADH5,ADK,AGO2,AHCTF1,AIMP2,AK1,AKT2,ALDH9A1,ALDOA,ANK1,ANXA1,ANXA2,ANXA4,APOBEC2,AQP3,ARF6,ARHGAP5,ASL,ASNS,ASS1,ATL3,ATP1A1,ATP1A3,ATP2A1,ATP2A2,ATP5F1C,ATP5F1E,ATP5ME,ATP5PB,ATPAF2,B2M,BGN,CACNA2D1,CALU,CAPZA2,CCT3,CCT4,CD1D,CD81,CD9,CDC42,Ceacam1/Ceacam2,Ces1b/Ces1c,CI…	402 (31)	31
SGI 1776		chemical drug	ABCB10,CDKN1A,EIF4EBP1,MYC,PIM1,PIM2,SGI 1776	2	Inhibited	-4.981	1.75e-57	0.0001	ABCA1,ABCB10,ABCC1,ABCC3,ABCD1,ABCE1,ABCF1,ABCF2,ACADM,ACSS1,ACTA1,ACTB,ACTN1,ACTN4,ADAM10,ADD1,AIMP2,AK2,ALDOA,ANKRD17,ANXA4,APOC1,APOC3,ARHGEF7,ASL,ASPN,ASPRV1,ASS1,ATP2A2,BAG1,BAX,BIN1,CAD,CAST,CCT3,CDH1,CDH2,CNP,COL1A1,CPA3,CRYAB,CSDE1,CSE1L,CTSD,CYCS,CYTH2,DDX17,DDX5,DSC2,ECSIT,EEF1A1,EEF2,EIF2S1,EIF2S2,EIF4A1,EIF4E,EIF4G1,EIF5A,ENO1,EVPL,EXOSC7,EZR,FABP4,FABP5,FBLN2,FBLN5,FBN1,FHL1,FMOD,FTH…	239 (7)	6
FBXO32		enzyme	CALCINEURIN (complex),CALCINEURIN A (family),EEF1A1,FBXO32,MYC,MYOD1	2	Inhibited	-4.953	1.97e-60	0.0001	ABCA1,ABCB10,ABCC1,ABCC3,ABCD1,ABCE1,ABCF1,ABCF2,ACADM,ACSS1,ACTA1,ACTB,ACTN1,ACTN4,ADD1,ADSS1,AIMP2,AK2,ANKRD17,ANXA4,APOC1,APOC3,ARHGEF7,ASPRV1,ASS1,ATP2A1,ATP2A2,BAG1,CAD,CASP3,CAST,CCT3,CD44,CDH1,CDH2,CKMT1B,CKMT2,CNP,COL1A1,CSDE1,CSE1L,CTSD,CYCS,CYTH2,DAG1,DDX17,DDX5,DES,DNAJC3,ECSIT,EEF1A1,EEF2,EIF2S1,EIF2S2,EIF3E,EIF4A1,EIF4E,EIF4G1,EIF5A,ENO1,ENO3,ERP44,EVPL,EXOSC7,EZR,FABP4,FABP5,FBLN2,F…	248 (6)	6
ENTPD5		enzyme	AKT1,AKT2,AMPK (complex),BCL2L1,CRTC2,EIF4E,ENTPD5,ERK1/2 (family),ESR1,FOXO3,GSK3 (family),GSK3A,GSK3B,HIF1A,HSF1,IRS1,IRS2,JAK1,KAT7,MAPT,MTOR,MYC,NEFH,NFKB (complex),NFKB1,NOS3,NR3C1,OXSR1,P70 S6K (family),PDPK1,PI3K (complex),PRDM1,PRKCA,PRKCD,RAC1,RICTOR,RORC,RPTOR,SGK1,SIRT1,SMAD3,SQSTM1,STAT1,STAT3,STAT5A/B (family),TFEB,TP53,VHL	3	Inhibited	-4.953	2.22e-72	0.0001	AACS,ABAT,ABCB10,ABCB11,Abcb1a,ABCB8,ABCC3,ABCE1,ABCF1,ABCF2,ACADL,ACADM,ACADS,ACSS1,ACTB,ACTL6A,ACTN1,ACTN4,ADD1,ADH1C,ADH5,AGO2,AGPAT1,AGPAT2,AHSA1,AHSG,AIFM1,AIMP2,AK2,AKT2,ALDH1B1,ALDH2,ALDH3A1,ALDH7A1,ALDH9A1,AMACR,ANK1,ANK3,ANKRD17,ANO10,ANP32A,AP1M1,AP2S1,APOA1,APOBEC2,APOC1,APOC3,AQP3,ARHGAP5,ARHGEF7,ARPC5L,ASNS,ASPN,ASPRV1,ATL3,ATP1A1,ATP1A3,ATP2A2,ATP5F1E,ATP5ME,ATP5PB,ATP5PD,ATP6V0A1,A…	539 (48)	48
CEBPA		transcription regulator	CDK2,CDK4,CEBPA,CREBBP,FOXO3,IL6ST,MYC,PPARG,PTPN11,SREBF1,STAT3,TYK2	2	Inhibited	-4.939	3.92e-57	0.0024	AACS,ABCB10,Abcb1a,ABCC1,ABCC3,ABCD1,ABCE1,ABCF1,ABCF2,ACADS,ACSS1,ACTA1,ACTB,ACTN1,ACTN4,ADD1,ADH1C,ADH7,ADIPOQ,AGPAT2,AHSG,AIMP2,AK2,AKT2,ALDH1B1,ALDH3A1,ALOX12,ANKRD17,ANXA1,ANXA4,APOC1,APOC3,AQP3,ARHGEF7,ARL6IP5,ASL,ASPRV1,ASS1,ATP5ME,B2M,BAG1,BAX,BIN1,BPIFA1,C5,C8B,CAD,CAMK2G,CASP3,CAST,CAVIN2,CCT3,CD34,CD81,CD9,CDC37,CDH1,CDH5,Ces1d,CHL1,CHMP2A,CKM,CLIC5,CNP,COMP,COX4I1,CP,CRAT,CREB1,CRYAB,…	332 (12)	12
lucitanib		chemical drug	AKT1,CDC42,CREB (family),CREB1,CREBBP,EGFR,EIF4E,ERBB2,ERBB3,ERK1/2 (family),ESTROGEN RECEPTOR (family),FGF2,FGFR1,FGFR2,FLT1,FLT4,FOCAL ADHESION KINASE (family),FRS2,GRB2,ITGAV,ITGB5,JNK (family),JUND,KDR,lucitanib,MAP2K7,MAPK (family),MAPK1,MAPK11,MAPK3,MEK (family),MYC,NFATC2,NFE2L2,NGEF,P38 MAPK (family),PI3K (complex),PLA2G4A,PRKCD,PRKD1,PTK2,RAC1,RAS (family),RB1,RHOA,SHC1,SRC,SRC (family),…	3	Inhibited	-4.919	4.98e-80	0.0001	Abca8b,ABCB10,ABCB11,Abcb1a,ABCC1,ABCD1,ABCD2,ABCE1,ABCF1,ABCF2,ACADM,ACO2,ACSS1,ACTB,ACTN2,ACTN3,ACTN4,ADA,ADAM17,ADD1,ADH1C,ADH7,ADK,AGO2,AGPAT2,AGR2,AHCTF1,AHSG,AK2,ALDH3A1,ALDOA,ANK3,ANKRD17,ANXA2,ANXA4,AOC3,APOA1,APOC1,APOC3,ARHGEF7,ASS1,ATP1A1,ATP1A3,ATP2A1,ATP2A2,ATP5F1C,ATP5F1E,ATP5PB,ATP5PD,ATP6V1E1,ATP6V1F,BAG1,BAX,BPIFA1,BPNT2,BTNL9,C4a/C4b,C5,C8B,C9,CACNA1S,CACNA2D1,CAD,CAMK2G,CAND2,C…	500 (55)	53
PDE3 (family)		group	ADCY (family),ATF6,ATP2A2,CREB (family),EIF2A,ERK1/2 (family),ERN1,HRAS,LH (complex),LHCGR,MAPK1,MAPK3,PDE3 (family),PDE3A,PDE3B,PI3K (complex),PIK3CG,PKA (complex),PLN,PPARG,PRKACA,RAF1,RB (family),RYR2,TP53	3	Inhibited	-4.906	1.53e-63	0.0004	ABAT,Abcb1a,ABCB8,ABCC1,ABCD1,ACADL,ACADM,ACADS,ACSF3,ACSS1,ACTA1,ACTN1,ACTN4,ADA,ADAM10,ADH1C,ADH5,ADIPOQ,ADK,AGPAT2,AK1,ALDH9A1,ALDOA,ALOX12,ANK1,ANXA1,ANXA4,APOA1,APOBEC2,AQP3,ARF6,ARHGAP5,ARL6IP5,ASL,ASNS,ATL3,ATP1A1,ATP1A3,ATP2A1,ATP2A2,ATP5F1C,ATP5F1E,ATP5ME,ATP5PB,ATPAF2,B2M,BAX,CAD,CALU,CASP3,CAV3,CAVIN2,CD81,CDC42,Ces1b/Ces1c,Ces1d,CISD1,CKM,CKMT1B,CKMT2,CMA1,CMBL,CNN2,COL6A2,COQ3,COQ5,C…	375 (25)	23
elimusertib		chemical drug	AKT (family),AP1 (complex),AR,ATF2,ATM,ATR,BCAR1,BLM,BRCA1,CASP8,CDC42,CEBPA,CHEK2,CHUK,CREB (family),CREB1,CTNNB1,E2F1,elimusertib,ERK (family),ERK1/2 (family),FANCD2,FOS,GATA4,GCR/GLUCOCORTICOID DIMER (complex),IL21R,JNK (family),JUN,MAPK (family),MDM2,MET,mir-21 (includes others),MMP2,MMP9,MYC,NCL,NFKB (complex),NFKB (family),NPM1,P38 MAPK (family),PI3K (complex),PKM,PTK2,RHOA,RORC,RPA1,SMAD2,…	3	Inhibited	-4.885	1.65e-67	0.0354	ABAT,Abca8b,ABCB10,ABCB11,ABCB8,ABCC3,ABCE1,ABCF1,ABCF2,ACADL,Acat2/Acat3,ACSF3,ACSS1,ACTN2,ACTN4,ADAM17,ADH1C,ADH5,ADH7,ADK,ADSS2,AGO2,AGRN,AHSG,AIMP2,AK1,AK2,ALCAM,ALDH1B1,ALDH2,ALDH3A1,ALDH9A1,ALOX12,ANK1,ANKRD17,ANXA1,APOBEC2,APOC1,APOH,AQP3,ARF6,ARHGAP5,ASL,ASNS,ASPN,ATL3,ATP1A1,ATP1A3,ATP5F1C,ATP5F1E,ATP5ME,ATP5PB,ATP8A1,ATPAF2,B2M,BAG1,BAX,BCAM,BCS1L,BIN1,BLMH,BPIFA1,BSCL2,BTNL9,C5,CACNA2D…	535 (60)	59
ABDP		chemical drug	ABDP,ADAM17,ADRB2,AGT,AKT (family),AKT1,ANXA7,AP1 (complex),ATM,BCL2L1,CALMODULIN (family),CAMKII (complex),CAV1,CDC42,CHEK2,CREB (family),CREB1,CTNNB1,EGFR,EGR1,ELK1,EPB41,ERBB2,ERBB3,ERK (family),ERK1/2 (family),ESR1,FAS,FOCAL ADHESION KINASE (family),FOS,FOXO1,FOXO3,GJB1,GNAQ,GNAS,GSK3 (family),GSK3B,HBEGF,HDAC6,HIF1A,HRAS,IGF1R,INSR,INSULIN (family),JAK1,JAK2,JINK1/2 (family),JNK (family),JUN…	3	Inhibited	-4.864	1.14e-71	0.0001	ABAT,Abca8b,ABCB10,ABCB8,ABCC3,ABCD2,ABCE1,ABCF1,ABCF2,ACADL,ACADM,ACADS,Acat2/Acat3,ACO2,ACOT13,Acot2,ACSF3,ACTA1,ACTB,ACTL6A,ACTN2,ACTN3,ACTN4,ADH5,ADK,ADRM1,ADSS2,AGO2,AGPAT1,AGPAT2,AGR2,AGRN,AHCTF1,AHSG,AIFM1,AIMP2,AK2,Akr1b7,Aldh1a7,ALDH1B1,ALDH1L2,ALDH2,ALDH3A1,ALDH6A1,ALDH7A1,ALDH9A1,ALOX12,AMACR,ANK3,ANKRD17,ANO10,ANXA1,AOC3,AP1M1,AP2S1,APOA1,APOBEC2,APOC1,APPL1,ARF6,ARHGAP5,ARHGEF7,ARPC5…	650 (106)	105
FOXO (family)		group	26S PROTEASOME (complex),ADCY (family),AKT1,androgen,AP1 (complex),AR,ATF4,BRCA1,CALCINEURIN (complex),CASP3,CASP8,CCND1,CDK2,CDK4,CDK5,CDKN1A,CDKN1B,CREB1,CREBBP,DMD,E2F3,ELK1,ERBB2,ERK (family),ESTROGEN RECEPTOR (family),FLNA,FOXO (family),FOXO1,FOXO3,FOXO4,GSK3B,GTF2F1,HDAC1,HIF1A,HSP27 (family),IRS1,JNK (family),JUN,LDH (family),MAPK (family),MAPK14,MAPK8,MEF2C,MEK (family),MLXIPL,MTOR,MTORC1…	3	Inhibited	-4.828	1.22e-61	0.0044	ABCA1,Abca8b,ABCC1,ABCD2,ABCF2,ACSF3,ACTA1,ACTL6A,ACTN1,ADIPOQ,ADRM1,AGPAT1,AGR2,AHSG,ALCAM,Aldh1a7,ALDH3A1,ALDH7A1,AMACR,ANK1,ANXA4,APOC3,APRT,ARHGAP5,ARHGEF7,ARL2,ASL,ASPN,ATP1A3,ATP2A1,ATP2A2,ATP5F1E,ATP5MJ,ATP5PB,ATP6V1E1,ATP6V1F,ATP6V1G1,ATP8A1,AZGP1,BAX,BCS1L,BIN1,BPIFA1,BPNT2,BSCL2,C4a/C4b,C5,C9,CACNA1S,CACNA2D1,CALM2,CAMK2G,CAPG,CAPN1,CASQ1,CAST,CAVIN2,CCT3,CD1D,CD34,CD44,CD81,CDC37,CDH2,…	473 (85)	85
FOXO1,FOXO3:CITED2 gene		complex	AKT (family),AKT1,AR,ATF4,ATM,BIRC5,CALCINEURIN (complex),CASP8,CAT,CDKN1A,CDKN1B,CDKN2B,CITED2,EGFR,ESR1,FOXO1,FOXO1,FOXO3:CITED2 gene,FOXO3,HIF1 (complex),HIF1A,IRS1,JUN,LDH (family),MAPK1,MAPK3,MAPK7,MLXIPL,MMP1,MTOR,MTORC1 (complex),NFKB (complex),NR1I2,P70 S6K (family),PDPK1,RB1,RELA,RHEB,RUNX2,SIRT1,SOD2,SRC (family),STAT1,TFAP2A,TFAP2C,YWHAZ	3	Inhibited	-4.801	1.41e-73	0.0001	AACS,ABCB11,ABCC3,ABCE1,ACO2,ACTB,ACTL6A,ACTN2,ACTN3,ADA,ADD1,ADH5,ADIPOQ,AGO2,AGPAT1,AHCTF1,AIFM1,AIMP2,AK1,ALCAM,Aldh1a7,ALDH1B1,ALDH3A1,ALDH7A1,ALDOA,ANK3,ANO10,ANP32A,ANXA4,AP1M1,AP2S1,APOA1,APOC1,APOC3,ARPC5L,ASL,ASPN,ASS1,ATP1A1,ATP2A1,ATP5ME,ATP5PB,ATP6V1E1,ATP6V1F,ATP6V1H,ATP8A1,B2M,BAG1,BAK1,BAX,BCAM,BCS1L,BGN,BTNL9,C9,CACNA1S,CAD,CALU,CAMK1,CAND2,CAPN1,CAPZA2,CARM1,CAST,CBL,CCT4,CD44,CD…	506 (45)	44
REST		transcription regulator	AKT (family),BID,CALB1,CASP3,CASP8,CASPASE (family),CDK (family),CDKN1A,CREB (family),CREBBP,EIF2AK2,ELK1,ERK (family),FMR1,FYN,GRIN1,HDAC1,HDAC2,HDAC3,HDAC4,IL33,JNK (family),KDM1A,KDM5A,KDM5B,L1CAM,MAPK1,MAPK8,MMP9,P38 MAPK (family),PAK2,PARP1,RAS (family),RELA,REST,RNA POLYMERASE II (complex),ROCK1,RPS6KA3,SHANK3,SMAD3,SMAD4,SMPD1,SP1,SRC,STAT1,STAT3,STK24,STK3,STK4,TP53	3	Inhibited	-4.8	4.38e-61	0.0124	ABAT,ABCA1,Abca8b,ABCB11,Abcb1a,ABCB8,ABCC1,ABCD1,ACADL,ACADM,ACADS,ACSF3,ACSS1,ACTN1,ACTN4,ADA,ADAM17,ADD1,ADH1C,ADH5,ADK,ADSS2,AGPAT2,AGR2,AHSA1,AHSG,AIMP2,AK1,AKT2,ALCAM,ALDH9A1,ALOX12,ANK1,ANXA1,ANXA4,APOA1,APOBEC2,APOC3,AQP3,ARHGAP30,ARHGAP5,ARL6IP5,ASL,ASNS,ASS1,ATL3,ATP2A1,ATP5F1C,ATP5MJ,ATP5PB,ATP6V1E1,ATPAF2,AUP1,AZGP1,BAX,BCAM,BGN,BPIFA1,BSCL2,BTNL9,CAD,CALU,CAMK2G,CAND2,CASQ1,CAVIN2,CB…	434 (50)	49
atorvastatin		chemical drug	AMPK (complex),ATM,atorvastatin,CASP3,CASP8,CASP9,CDC42,ERK (family),ERK1/2 (family),F3,FOS,FOXO1,HSP90 (family),IDO1,JAK2,JNK (family),LPL,MAPK (family),MAPK1,MAPK10,MAPK8,MAPK9,MDM2,MYC,NFKB (complex),NOS2,NOS3,NR1H3,NR1I3,PI3K (complex),PIK3R1,PPARA,PPARG,PRKD1,RAC1,RAS (family),RAS HOMOLOG (family),RELA,RHOA,RHOC,ROCK (family),SMAD (complex),SOD (family)	2	Inhibited	-4.788	1.13e-68	0.0007	AACS,ABCA1,ABCB10,ABCB11,ABCC1,ABCC3,ABCD1,ABCD2,ABCE1,ABCF1,ABCF2,ACADL,ACADS,Acat2/Acat3,ACO2,Acot2,ACSS1,ACTB,ACTN4,ADA,ADAM17,ADD1,ADH1C,ADH5,ADIPOQ,AGPAT2,AGR2,AIMP2,AK2,ALDH1B1,ALDH2,ALDH3A1,ALDH7A1,ALDOA,ALOX12,ANKRD17,ANXA2,APOA1,APOC1,APOC3,AQP3,ARHGEF7,ASL,ASNS,ASPRV1,ASS1,ATP1A1,ATP1A3,ATP2A1,AZGP1,BAG1,BAX,BCKDK,BGN,BIN1,BLMH,C5,C9,CAD,Calm4,CALU,CAPN1,CARM1,CASP3,CAST,CAVIN2,CCT3,CD1…	402 (43)	43
SU 14813		chemical drug	AKT (family),AKT1,ATM,CDC42,CREB1,EIF2AK2,EPOR,ERK1/2 (family),FLT1,FLT3,FRS2,G PROTEIN ALPHA I (family),GAB1,GAB2,GRB2,ITGAV,ITGB5,JAK1,JAK2,JNK (family),KDR,KIT,LCK,LRP1,MAPK (family),MAPK1,MAPK7,MAPK8,MAPT,MEK (family),MITF,MMP14,MTORC1 (complex),NOS3,P38 MAPK (family),P70 S6K (family),PDGFRA,PDGFRB,PI3K (complex),PLA2G4A,PTK2,PTK2B,PTPN11,PTPN6,RAC1,RAS (family),RET,RHOA,SHC1,SIRT3,SMAD2,SOS …	3	Inhibited	-4.788	8.44e-67	0.0045	AACS,ABAT,Abca8b,ABCB11,Abcb1a,ABCB8,ABCD1,ABCE1,ACADL,ACADM,ACADS,ACO2,Acot2,ACSF3,ACSS1,ADH1C,ADH5,AHSG,AIMP2,AK1,ALCAM,ALDH9A1,ALDOA,ANK1,ANP32A,ANXA1,ANXA2,ANXA4,ANXA7,APOBEC2,APOC3,AQP3,ARHGAP5,ASL,ASNS,ASPRV1,ASS1,ATL3,ATP1A1,ATP1A3,ATP2A1,ATP2A2,ATP5F1C,ATP5F1E,ATP5ME,ATP5PB,ATP6V1B2,ATP6V1C1,ATP6V1E1,ATPAF2,AUH,BCAM,BPIFA1,BTNL9,C4a/C4b,C5,C8B,CACNA2D1,CAD,CALU,CAND2,CAPN1,CAVIN2,CD34,CD4…	445 (63)	59
soraphen-A1alpha		chemical - endogenous non-mammalian	ACLY,AKT1,AKT2,AMPK (complex),AR,ATF4,BIRC5,CALCINEURIN (complex),CDKN1A,CDKN1B,CDKN2B,CHUK,CTNNB1,EPRS1,ERK1/2 (family),ESR1,FOXO1,FOXO3,GLB1,GSK3 (family),GSK3B,IKBKB,IRF3,IRS1,LAMTOR1,LMNA,MAPK1,MAPK3,MAPK7,MLXIPL,MTOR,MTORC1 (complex),MYO5A,NFKBIA,NR1I2,P70 S6K (family),PDK1,PHB2,PITX2,PPARG,RHEB,RUNX2,SIRT1,SKP2,SOD2,soraphen-A1alpha,TWIST1,YWHAZ	3	Inhibited	-4.787	9.46e-58	0.024	ABCB11,ABCC3,ACAD11,ACAD8,ACADL,ACADS,Acat2/Acat3,ACO2,ACTA1,ADA,ADAM17,ADIPOQ,AGPAT2,AK1,AK2,Aldh1a7,ALDH3A1,ALDH6A1,ALDOA,ALOX12,ANK3,ANO10,ANP32A,ANXA4,AP1M1,AP2S1,APOC1,APOC3,ARL6IP5,ARPC5L,ASL,ASPN,ATP1A1,ATP1A3,ATP2A1,ATP5PB,ATP6V1E1,ATP6V1H,ATP8A1,AZGP1,BAG1,BAX,BCS1L,BGN,C4a/C4b,C9,CALU,CAMK1,CAPN1,CAPZA2,CARM1,CARS1,CAST,CAVIN2,CBL,CCT3,CD34,CD81,CD9,CDC42,CDC42BPB,CDC5L,CDH1,CDH5,Ces1b/…	454 (48)	47
CAB39L		kinase	CAB39L,PPARGC1A,PRKAA (family),PRKAA1,STK11	2	Inhibited	-4.77	7.53e-35	0.0001	ABAT,ABCA1,ACADL,ACADM,ACADS,AK1,AK2,ALCAM,ALDH5A1,ALDH9A1,ALDOA,APOC3,ASPN,ASS1,ATP1A3,ATP5F1C,ATP5F1E,ATP5ME,ATP5PD,ATP6V1B2,ATP6V1E1,ATP6V1F,BTF3,C5,CAV3,CCAR2,CDC42,CDH1,CKMT2,COL6A2,COMP,COX4I1,COX6C,CYCS,DCN,DDAH1,DGAT1,DLAT,DPT,EIF3A,ELMO1,ENDOG,ENO1,FABP3,FABP4,FBLN1,FBLN2,FDPS,FGG,GAPDH,GK,GLRX,GPAM,Gsta4,HMGCL,IDH3A,IMPDH2,ITGB4,ITIH5,KYAT1,KYAT3,LAMA2,LAMA4,LDHB,LPL,LUM,Ly6a (includes …	153 (5)	5
FIIN-2		chemical drug	AKT (family),CCL3,CD274,CREB (family),CREBBP,EGFR,EIF4E,ERBB2,ERBB3,ERK (family),ERK1/2 (family),ESTROGEN RECEPTOR (family),FGF2,FGFR1,FGFR2,FGFR3,FGFR4,FIIN-2,FRS2,JINK1/2 (family),JNK (family),JUND,MAP2K7,MAPK (family),MEK (family),MMP2,MTOR,MYC,NFE2L2,NGEF,nitric oxide,P38 MAPK (family),PI3K (complex),PKC (family),PRKCD,PRKD1,RAS (family),RB1,RELA,SHC1,SRC,STAT (family),STAT1,STAT3,STAT5B,TFRC…	3	Inhibited	-4.769	1.59e-79	0.0001	Abca8b,ABCB10,ABCB11,Abcb1a,ABCC1,ABCD1,ABCD2,ABCE1,ABCF1,ABCF2,ACADL,ACO2,ACSS1,ACTB,ACTN2,ACTN3,ACTN4,ADA,ADAM10,ADAM17,ADH7,ADK,AGO2,AGPAT2,AGR2,AHCTF1,AHSG,AIMP2,AK2,ALDH3A1,ALDOA,ANK3,ANKRD17,ANXA2,ANXA4,AOC3,APOC1,APOC3,ARHGEF7,ASNS,ASS1,ATP1A1,ATP1A3,ATP2A2,ATP5F1C,ATP5F1E,ATP5PD,ATP6V1F,BAG1,BAX,BCAM,BGN,BPIFA1,BPNT2,BTNL9,C4a/C4b,C5,C8B,C9,CACNA1S,CAD,CAMK2G,CAND2,CAPZA2,CASP3,CAST,CAVIN…	494 (48)	48
FOXO3,FOXO6,(FOXO1):CAT gene		complex	AKT (family),AMPK (complex),AR,ATF4,BIRC5,CALCINEURIN (complex),CAMK4,CASP3,CAT,CAV1,CDKN1A,CDKN1B,CDKN2B,DNMT1,ESR1,FOXO1,FOXO3,FOXO3,FOXO6,(FOXO1):CAT gene,FOXO6,HIF1A,HNF4α DIMER (complex),HNRNPC,HSF1,hydrogen peroxide,IKBKB,INSR,IRS1,JAK2,JNK (family),JUN,LDH (family),MAPK (family),MAPK1,MAPK7,MAPK8,MLXIPL,MTOR,MTORC1 (complex),MYB,NFAT (complex),NFAT (family),NFKB (complex),NFKBIA,NOTCH3,NR1…	3	Inhibited	-4.757	7.96e-61	0.0096	AACS,ABAT,Abca8b,ABCB8,ABCC1,ABCC3,ABCD1,ACOT13,Acot2,ACSF3,ACSS1,ACTL6A,ACTN1,ACTN4,ADD1,ADIPOQ,AGPAT1,AGPAT2,AGR2,AHSA1,AHSG,AK2,Akr1b7,Aldh1a7,ALDH1B1,ALDH3A1,ALDH6A1,ALDH7A1,ALDH9A1,ALDOA,ANK1,ANK3,ANO10,ANP32A,ANXA2,ANXA4,AP1M1,AP2S1,APOBEC2,APOC1,APOC3,ARHGAP5,ARPC5L,ASL,ASPN,ASS1,ATL3,ATP2A1,ATP5F1C,ATP5F1E,ATP5PB,ATP5PD,ATP6V1F,ATP6V1H,ATP8A1,ATPAF2,AZGP1,BAG1,BAK1,BCAM,BCKDK,BCS1L,BPIFA1…	525 (59)	57
TAK-901		chemical drug	AIRE,AP1 (complex),AR,ATM,AURKB,BAHD1,BIRC5,BRD3,BRD4,BRD7,CBX3,CBX5,CDCA8,CHD4,CREBBP,DNMT3A,DNMT3B,EED,EHMT1,EHMT2,EP300,EPHA2,HISTONE H3 (family),ING1,KAT2A,KAT2B,KAT5,KDM4A,KDM4C,KDM5A,KDM5B,KMT2A,MAD2L1,MYC,NFKB (complex),NFKB (family),NLRP3,NPM1,PBRM1,PHF1,PHF21A,PHF8,PKM,RAG2,RASSF1,RPA1,RUVBL1,SFMBT1,SMARCA2,SMARCA4,SND1,SP1,SPIN1,STAG2,STAT3,TAK-901,TP53,TRIM24,WDR5	3	Inhibited	-4.754	1.47e-64	0.0174	AACS,ABAT,ABCB10,Abcb1a,ABCB8,ABCC3,ABCD2,ABCE1,ABCF1,ABCF2,ACADS,ACO2,Acot2,ACSF3,ACTB,ACTN1,ACTN2,ACTN3,ADA,ADD1,ADH5,ADHFE1,ADSS2,AGR2,AGRN,AHCTF1,AHSA1,AHSG,AIMP2,AK1,AK2,AKT2,ALDH1B1,ALDH1L2,ALDH2,ALDH3A1,ALDH7A1,ALDH9A1,ALOX12,ANK1,ANK3,ANKRD17,ANXA1,APOBEC2,APOC1,ARHGAP30,ARHGAP5,ARHGEF7,ARL6IP5,ASL,ASNS,ASPRV1,ASS1,ATL3,ATP1A3,ATP2A1,ATP5F1C,ATP5F1E,ATP5PB,ATP6V1F,ATP8A1,ATPAF2,AUP1,AZGP1…	516 (59)	58
PPARGC1A		transcription regulator	PPARGC1A	1	Inhibited	-4.753	6.43e-31	0.0001	ABAT,ABCA1,ACADL,ACADM,ACADS,AK1,ALDH5A1,APOC3,ASPN,ATP1A3,ATP5PD,BAX,C5,CAV3,CKMT2,COL6A2,COMP,COX4I1,COX6C,CYCS,DCN,DGAT1,DLAT,DPT,ELMO1,ENDOG,ENO1,FABP3,FABP4,FBLN1,FBLN2,FDPS,GK,GLRX,GPAM,HMGCL,IDH3A,IL1RAP,ITGB4,KYAT1,KYAT3,LAMA2,LAMA4,LDHA,LDHB,LPL,LUM,MAPK14,MBP,MPC2,MTFP1,MYBPC3,MYH1,MYH6,MYL2,NCEH1,NDUFA6,NDUFB4,NDUFB5,NDUFB8,NDUFS1,NDUFS8,NDUFV1,NEFH,NFKB2,NSDHL,OGN,OXCT1,PACSIN2,PCK1,P…	102 (1)	1
GADD45GIP1	-1.025	other	GADD45GIP1,NFE2L2,RB1	2	Inhibited	-4.749	8.19e-38	0.0001	ABCB11,ABCC1,ABCC3,ACO2,ACTB,ACTN2,ACTN3,ADH7,ALDH3A1,ALDOA,ATP5ME,ATP6V1F,B2M,BAX,C4a/C4b,CACNA1S,CCT3,CD44,CDH1,CDH2,CHCHD3,CKM,Clec10a/Mgl2,COL1A1,COQ5,CP,CTSD,DAD1,DCTN3,DLAT,DLST,DNAJC11,DNAJC3,DYNLL1,EIF2S1,Eif3c,EIF3E,EIF4G2,ENTPD1,EPHX1,EZR,FABP5,FTH1,FTL,G6PD,GBE1,Gbp2,GHITM,GNA11,GOT1,GPX3,GPX4,GSS,Gsta1 (includes others),Gsta4,GSTT1,Gstt2,HACD3,HLA-A,HOMER1,HPRT1,HRAS,HSP90AA1,HSPA9,HS…	165 (3)	3
HG-7-85-01		chemical drug	ABL1,ABL2,AKT (family),AKT1,APP,ATF4,ATR,BMPR1A,CAV1,CBL,CDC42,CDK5,CDKN1B,CREB1,CTNNB1,CTSL,DGCR8,ELK1,ERK (family),ERK1/2 (family),ESR1,FOCAL ADHESION KINASE (family),FRS2,GPX1,HG-7-85-01,HIPK2,HRAS,HSF1,IRS1,ITGAV,ITGB1,ITGB5,JAK2,JNK (family),JUN,KDR,MAP2K4,MAP2K6,MAP3K1,MAPK (family),MAPK1,MAPK14,MAPK8,MAPK9,MAPT,MDM2,MMP2,MMP9,MTOR,NEDD9,NFAT5,NFKB (complex),NFKB (family),NFKBIA,NOS3,NTRK1,…	3	Inhibited	-4.741	1.63e-68	0.0006	ABAT,Abca8b,ABCB10,Abcb1a,ABCB8,ABCC3,ABCD1,Acat2/Acat3,Acot2,ACSF3,ACSS1,ACTA1,ACTB,ACTN1,ACTN4,ADD1,ADH1C,ADH5,ADH7,AGO2,AGR2,AHSA1,AHSG,AIMP2,AK2,AKT2,ALCAM,ALDH1B1,ALDH1L2,ALDH3A1,ALDH7A1,ALDH9A1,ALDOA,ALOX12,ANK1,ANK3,ANO10,ANP32A,ANXA1,ANXA2,ANXA4,AP1M1,AP2S1,APOBEC2,APOC3,AQP3,ARF6,ARHGAP5,ARHGEF7,ARL2,ARL6IP5,ARPC5L,ASL,ATL3,ATP1A1,ATP1A3,ATP2A1,ATP5F1C,ATP5F1E,ATP5ME,ATP5PB,ATP6V1E1,ATP6…	558 (86)	85
ICP-033		chemical drug	AKT (family),AKT1,ANXA2,ATM,CDC42,CREB1,DDR1,DDR2,EIF2AK2,ERK (family),ERK1/2 (family),FLT4,FRS2,G PROTEIN ALPHA I (family),ICP-033,IL12 (complex),IRS1,ITGAV,ITGB5,JAK1,JAK2,JUN,KDR,LRP1,MAPK (family),MAPK11,MAPK8,MAPT,MMP14,MMP9,MTORC1 (complex),NFKB (complex),NOS3,P38 MAPK (family),P70 S6K (family),PDGFRA,PDGFRB,PI3K (complex),PLA2G4A,PTK2,PTK2B,PTPN11,RAC1,RARA,RHOA,RUNX2,SHC1,SMAD2,SRC,SRC (f…	3	Inhibited	-4.739	7.03e-63	0.0038	ABAT,Abca8b,ABCB11,Abcb1a,ABCB8,ABCC1,ABCD1,ACADL,ACADM,ACADS,Acot2,ACSF3,ACSS1,ACTN1,ACTN4,ADAM17,ADD1,ADH5,AIMP2,AK1,ALDH1B1,ALDH7A1,ALDH9A1,ALDOA,ALOX12,ANK1,ANO10,ANP32A,ANXA1,ANXA2,ANXA4,ANXA7,APOBEC2,APOC3,AQP3,ARHGAP5,ARPC5L,ASL,ASNS,ASS1,ATL3,ATP1A1,ATP1A3,ATP2A2,ATP5F1C,ATP5F1E,ATP5ME,ATP5PB,ATP6V1E1,ATPAF2,BCAM,BGN,BTNL9,C4a/C4b,C8B,CACNA2D1,CAD,CALU,CAND2,CAPN1,CAVIN2,CD1D,CD44,CDC42,C…	419 (57)	54
PLCL2		enzyme	ADAM17,AKT1,AMPK (complex),AP1 (complex),ASCL1,ATF2,CCND1,CDK2,CDK4,CEBPB,CREB (family),CREB1,DDIT3,DDX5,DUSP1,EDN1,EIF4E,ERK (family),ESR1,ESTROGEN RECEPTOR (family),ETV5,FASN,FOS,FOXO4,GATA4,GSK3B,JUN,LIPA,LIPE,MAP2,MAP2K1,MAPK1,MAPK3,MAPK7,MAPKAPK2,MAPKAPK3,MAPT,MEF2C,METTL3,MKNK1,MTOR,MYC,MYCN,NCOA2,NFAT (family),NFKB (complex),NOS2,NOTCH (family),NPPB,P70 S6K (family),PI3K (complex),PLA2G4A,…	3	Inhibited	-4.712	6.62e-61	0.0123	AACS,ABAT,ABCA1,ABCB10,Abcb1a,ABCB8,ABCD2,ABCE1,ABCF1,ABCF2,ACAD11,ACADL,ACADM,ACO2,ACSF3,ACTA1,ACTN1,ACTN2,ACTN4,ADAM10,ADD1,ADH1C,ADH5,ADH7,ADIPOQ,ADK,ADRM1,ADSS2,AGO2,AHCYL1,AHSG,AIMP2,AK2,Aldh1a7,ALDH2,ALDH3A1,ALDH7A1,ALDH9A1,AMACR,ANK1,ANKRD17,ANO10,ANP32A,AP1M1,AP2S1,APOBEC2,ARF6,ARHGAP5,ARHGEF7,ARIH1,ARPC5L,ASL,ASPN,ATL3,ATP5F1C,ATP5ME,ATP5MJ,ATP5PD,ATP6V0C,ATP6V1B2,ATP6V1E1,ATP6V1G1,ATP6V…	555 (76)	74
SKLB1028		chemical drug	ABL1,ABL2,AGO2,AGT,AKT (family),AKT1,ANXA7,AP1 (complex),APP,ATM,ATR,BMPR1A,CAV1,CDC42,CDKN1B,CHKA,CREB (family),CREB1,CTNNB1,CTSL,EGFR,EGR1,EPB41,EPHB2,ERBB2,ERBB3,ERK (family),ERK1/2 (family),ESR1,FAS,FLT3,FOCAL ADHESION KINASE (family),FOS,FOXO1,FOXO3,GJB1,GNAS,GRB2,GSK3B,HBEGF,HDAC6,HIF1A,HIPK2,HRAS,JAK1,JAK2,JINK1/2 (family),JNK (family),JUN,KLF11,KRAS,MAP2K4,MAPK (family),MAPK1,MAPK8,MAPK9,…	3	Inhibited	-4.71	1.27e-66	0.0001	ABAT,Abca8b,ABCB10,ABCB8,ABCC3,ABCD1,ABCD2,ABCE1,Acat2/Acat3,Acot2,ACSF3,ACTA1,ACTB,ACTL6A,ACTN1,ACTN3,ACTN4,ADD1,ADH5,ADH7,ADK,ADRM1,ADSS2,AGO2,AGPAT1,AGPAT2,AGRN,AHCTF1,AHSG,AIFM1,AIMP2,AK2,Aldh1a7,ALDH1L2,ALDH2,ALDH9A1,ALOX12,ANK3,ANO10,ANXA1,ANXA4,ANXA7,AOC3,AP1M1,AP2S1,APOBEC2,ARF6,ARHGAP5,ARHGEF7,ARL2,ARL6IP5,ARPC5L,ASL,ASPRV1,ATL3,ATP1A1,ATP1A3,ATP2A1,ATP5F1C,ATP5F1E,ATP5ME,ATP5PB,ATP6V1E1…	617 (109)	107
PHLPP2		enzyme	AKT (family),AKT1,AKT3,EIF2S1,IKBKG,LIPE,NFE2L2,PHLPP2,PRKCA,PRKCB,RPS6KB1	2	Inhibited	-4.683	6.36e-34	0.0015	ABCA1,ABCB11,ABCC1,ABCC3,ACADL,ACADM,ACTA1,ADD1,ADH1C,ADH7,ADIPOQ,AIMP2,ALDH3A1,ALDOA,APOC3,AQP3,ASS1,ATP1A1,ATP2A2,ATP6V1C1,ATP6V1E1,B2M,BAK1,BCAM,C4a/C4b,CAV3,CCT3,CD34,CD44,CDC42,CDH2,Ces1b/Ces1c,Clec10a/Mgl2,COPS6,COQ7,CRYZ,CTSD,CYCS,DAD1,DCN,DCTN3,DNAJC3,DYNLL1,EIF2S1,Eif3c,EIF3E,EIF4G2,ENO1,ENTPD1,EPHX1,EZR,FABP4,FABP5,FBP2,FTH1,FTL,G6PD,GBA1,GBE1,Gbp2,GNA11,GOT1,GPM6B,GPT,GPX3,GPX4,Gsta1 (…	181 (11)	11
CTPS1		enzyme	AKT (family),ATR,CASP2,CDC14B,CDK1,CDKN1A,CDKN1C,CHEK1,CHEK2,CTPS1,E2F (family),E2F1,E2F3,EGFR,ERK1/2 (family),FANCD2,FOXP1,GSK3B,ING1,LATS2,MAPT,MDM4,NPM1,P38 MAPK (family),PLK1,PTK2,RAD21,RAD51,RASSF1,RB1,RELA,SRC,STAT3,TP53	3	Inhibited	-4.629	2.55e-57	0.0115	ABAT,Abca8b,ABCB11,Abcb1a,ABCB8,ABCC1,ABCD1,ABCE1,ACADL,ACADM,ACADS,ACO2,ACSF3,ACSS1,ACTN2,ACTN4,ADA,ADAM10,ADD1,AGO2,AGR2,AHCTF1,AHSG,AK1,ALDH9A1,ANK1,ANXA1,ANXA4,APOA1,APOBEC2,APOC3,AQP3,ARHGAP5,ASL,ASPN,ASS1,ATL3,ATP1A3,ATP2A2,ATP5F1C,ATP5F1E,ATP5PB,ATP6V1F,ATPAF2,BAK1,BAX,BCAM,BGN,BPIFA1,C5,CACNA1S,CALU,CAPZA2,CCT3,CD2AP,CDC42,Ces1b/Ces1c,CHCHD3,CHL1,CISD1,CKMT1B,CKMT2,CLIC1,CLIC5,CMBL,CNN2,C…	378 (34)	33
PMD-026		chemical drug	AKT1,AP1 (complex),ATF1,ATF4,BCL2L11,CASP8,CDKN1B,CEBPB,CREB (family),CREB1,CREBBP,EIF2AK2,EIF4B,ESR1,FLNA,FOS,FOXO1,GATA4,GSK3B,H1-1,H2AX,JNK (family),MAPK1,MAPK3,MITF,MKNK1,NEK2,NFKB (complex),NFKBIA,NR4A1,P38 MAPK (family),PDPK1,PKA (complex),PKA CATALYTIC SUBUNIT (family),PMD-026,PRKAA2,RELA,RPS6KA1,RPS6KA2,RPS6KA3,SHANK3,SRF,STK11,TOB1,TP53,TSC2,WWC1,YBX1	3	Inhibited	-4.623	1.45e-63	0.0086	ABAT,ABCA1,ABCB11,Abcb1a,ABCB8,ABCC3,ABCD1,ACADL,ACADM,ACADS,ACSF3,ACSS1,ACTB,ACTN1,ACTN2,ACTN4,ADAM10,ADH5,ADH7,ADK,ADSS2,AGRN,AK2,AKT2,ALDH1B1,ALDH7A1,ALDH9A1,ANK1,ANK3,ANO10,ANP32A,ANP32E,ANXA1,ANXA2,ANXA4,AP1M1,AP2S1,APOBEC2,ARHGAP5,ARHGEF7,ARIH1,ARPC5L,ASL,ASNS,ASPRV1,ATL3,ATP1A1,ATP1A3,ATP2A1,ATP5F1C,ATP5ME,ATP5PB,ATP6V0C,ATP6V1B2,ATP6V1C1,ATP6V1E1,ATP6V1F,ATP6V1G1,ATP6V1H,ATPAF2,AZGP1,BAG1…	506 (48)	45
FOXO1,FOXO3,(FOXO4):CCNG2 gene		complex	26S PROTEASOME (complex),AKT (family),AKT1,AR,ATF4,ATM,BIRC5,CALCINEURIN (complex),CASP8,CAT,CDK2,CDKN1A,CDKN1B,CDKN2B,EGFR,ESR1,FOXO1,FOXO1,FOXO3,(FOXO4):CCNG2 gene,FOXO3,FOXO4,HIF1A,HNF4α DIMER (complex),IRS1,JUN,LDH (family),MAPK1,MAPK3,MAPK7,MLXIPL,MTOR,MTORC1 (complex),NR1I2,P70 S6K (family),PDPK1,PPARG,RB1,RELA,RHEB,RUNX2,SIRT1,SOD2,SRC (family),YWHAZ	3	Inhibited	-4.614	3.49e-81	0.0001	AACS,ABCB11,ABCC3,ABCE1,ACADS,ACO2,ACTB,ACTL6A,ACTN2,ACTN3,ADA,ADD1,ADH5,ADIPOQ,ADRM1,AGO2,AGPAT1,AGPAT2,AHCTF1,AIMP2,AK1,Aldh1a7,ALDH3A1,ALDOA,ANK3,ANO10,ANP32A,ANXA1,ANXA4,AP1M1,AP2S1,APOA1,APOC1,APOC3,ARPC5L,ASL,ASPN,ASS1,ATP1A1,ATP2A1,ATP5ME,ATP5PB,ATP6V1E1,ATP6V1F,ATP8A1,BAG1,BAK1,BAX,BCAM,BCS1L,BGN,C9,CACNA1S,CAD,CALU,CAMK1,CAPN1,CAPZA2,CARM1,CAST,CBL,CCT4,CD34,CD44,CD81,CD9,CDC42,CDC42BPB,…	508 (43)	42
FOXO1/3/4 (family)		group	26S PROTEASOME (complex),AKT (family),AKT1,AR,ATF4,ATM,BIRC5,CALCINEURIN (complex),CASP8,CAT,CDK2,CDKN1A,CDKN1B,CDKN2B,EGFR,ESR1,FOXO1,FOXO1/3/4 (family),FOXO3,FOXO4,HIF1A,HNF4α DIMER (complex),IRS1,JUN,LDH (family),MAPK1,MAPK3,MAPK7,MLXIPL,MTOR,MTORC1 (complex),NR1I2,P70 S6K (family),PDPK1,PPARG,RB1,RELA,RHEB,RUNX2,SIRT1,SOD2,SRC (family),YWHAZ	3	Inhibited	-4.614	3.49e-81	0.0001	AACS,ABCB11,ABCC3,ABCE1,ACADS,ACO2,ACTB,ACTL6A,ACTN2,ACTN3,ADA,ADD1,ADH5,ADIPOQ,ADRM1,AGO2,AGPAT1,AGPAT2,AHCTF1,AIMP2,AK1,Aldh1a7,ALDH3A1,ALDOA,ANK3,ANO10,ANP32A,ANXA1,ANXA4,AP1M1,AP2S1,APOA1,APOC1,APOC3,ARPC5L,ASL,ASPN,ASS1,ATP1A1,ATP2A1,ATP5ME,ATP5PB,ATP6V1E1,ATP6V1F,ATP8A1,BAG1,BAK1,BAX,BCAM,BCS1L,BGN,C9,CACNA1S,CAD,CALU,CAMK1,CAPN1,CAPZA2,CARM1,CAST,CBL,CCT4,CD34,CD44,CD81,CD9,CDC42,CDC42BPB,…	508 (43)	42
BI 894999		chemical drug	BI 894999,BRD2,BRD3,BRD4,CDK9,EIF4E,H2AX,MYC,MYOD1,RELA,TOP1	3	Inhibited	-4.61	7.61e-57	0.0001	ABCA1,ABCB10,ABCC1,ABCC3,ABCD1,ABCE1,ABCF1,ABCF2,ACADM,ACSS1,ACTB,ACTN1,ACTN4,ADD1,AIMP2,AK2,ALDH1B1,ALDOA,ANKRD17,ANXA4,APOC1,APOC3,ARHGEF7,ASNS,ASPRV1,ATP2A1,BAG1,BAK1,BAX,BIN1,CAD,CAPG,CAST,CCT3,CD44,CDH1,CDH2,CKM,CNP,COL1A1,COX7A2L,CSDE1,CSE1L,CTSD,CYCS,CYTH2,DAG1,DDX17,DDX5,DES,DLAT,ECSIT,EEF1A1,EEF2,EIF2S1,EIF2S2,EIF3E,EIF4A1,EIF4E,EIF4G1,EIF5A,ELMO1,ENO1,ENO3,EVPL,EXOSC7,EZR,FABP4,FABP5,FB…	279 (11)	10
FCN-159		chemical drug	AKT (family),AKT1,AMPK (complex),AP1 (complex),BCL2,CCAR2,CDKN1A,CHUK,CREB (family),CTNNB1,EGFR,EIF4E,ELAVL1,ELK1,ERBB2,ERK (family),ERK1/2 (family),ESR1,FCN-159,FOS,GATA4,GLI2,HMGA1,IKBKB,IRF3,JNK (family),JUN,KDR,LIN28A,MAP2K1,MAP2K2,MAP2K4,MAP2K7,MAPK (family),MAPK1,MAPK14,MAPK8,MAPK9,MAPKAPK2,MCL1,MEK (family),MTORC1 (complex),MYOD1,NCL,NFATC4,NFE2,NFE2L2,NFKB (complex),NFKB1,NFKBIB,NR3C1,PGR…	3	Inhibited	-4.609	1.57e-62	0.0006	Abcb1a,ABCC1,ABCD2,ABCE1,Acat2/Acat3,ACSF3,ACSS1,ACTB,ACTN1,ACTN3,ADA,ADAM17,ADH1C,ADH5,ADH7,ADK,ADSS2,AGPAT2,AGR2,AHCTF1,AHCYL1,AIMP2,AK1,AK2,ALDH1B1,ALDH3A1,ALDH7A1,ALDH9A1,ALOX12,AMACR,ANK3,ANO10,ANP32A,ANXA2,ANXA4,AP1M1,AP2S1,ARHGEF7,ARL6IP5,ARPC5L,ASL,ASNS,ASPN,ASPRV1,ATP1A3,ATP2A1,ATP5F1C,ATP5F1E,ATP6V1E1,ATP6V1G1,ATP6V1H,BAG1,BCAM,BCHE,BCS1L,BIN1,BLMH,BPNT2,BTF3,BTNL9,C4a/C4b,CACNA1S,CADM4…	519 (66)	64
SP600125		chemical drug	ADAM17,AKT (family),AKT1,AP1 (complex),ATF2,BAX,BCL2,BCL2L1,CASP3,CASP8,CASPASE (family),CCND1,CDC42,CDK4,CEBPB,CYP7B1,EGFR,ERK1/2 (family),FAS,FOCAL ADHESION KINASE (family),HIF1A,IKBKB,IRF3,IRS1,JINK1/2 (family),JNK (family),JUN,JUNB,LCK,MAP2K4,MAP2K7,MAPK1,MAPK10,MAPK3,MAPK8,MAPK9,MAPT,MCL1,MMP9,NFAT (complex),NFKB (complex),NFKBIA,P38 MAPK (family),P70 S6K (family),PKC (family),PLAU,PRKACA,PR…	2	Inhibited	-4.603	1.08e-64	0.0171	ABAT,ABCA1,ABCB11,Abcb1a,ABCB8,ABCC1,ABCC3,ABCD1,ABCE1,ACADL,ACADS,ACSF3,ACTL6A,ACTN3,ACTN4,ADA,ADAM17,ADD1,ADH5,ADH7,ADSS2,AGO2,AGPAT1,AGPAT2,AHCTF1,AIFM1,AIMP2,AK1,AK2,AKT2,ALCAM,ALDH1B1,ALDH2,ALDH7A1,ALDH9A1,ALOX12,ANK1,ANXA1,ANXA2,APOA1,APOBEC2,APOC1,AQP3,ARHGAP5,ASL,ASNS,ASPN,ASS1,ATL3,ATP1A1,ATP1A3,ATP2A1,ATP5F1C,ATP5F1E,ATP5ME,ATP5PB,ATP6V1C1,ATP6V1E1,ATPAF2,AZGP1,BAK1,BAX,BCAM,BCKDK,BCS1L…	472 (63)	63
PRN1371		chemical drug	AKT (family),CCL3,CD274,CREB (family),CREBBP,EGFR,EIF4E,ERBB2,ERBB3,ERK (family),ERK1/2 (family),ESTROGEN RECEPTOR (family),FGF2,FGFR1,FGFR2,FGFR3,FGFR4,FRS2,JINK1/2 (family),JNK (family),JUND,MAP2K7,MAPK (family),MEK (family),MMP2,MTOR,MYC,NFE2L2,NGEF,nitric oxide,P38 MAPK (family),PI3K (complex),PKC (family),PRKCD,PRKD1,PRN1371,RAS (family),RB1,RELA,SHC1,SRC,STAT (family),STAT1,STAT3,STAT5B,TFR…	3	Inhibited	-4.599	1.12e-78	0.0001	Abca8b,ABCB10,ABCB11,Abcb1a,ABCC1,ABCD1,ABCD2,ABCE1,ABCF1,ABCF2,ACADL,ACO2,ACSS1,ACTB,ACTN2,ACTN3,ACTN4,ADA,ADAM10,ADAM17,ADH7,ADK,AGO2,AGPAT2,AGR2,AHCTF1,AHSG,AIMP2,AK2,ALDH3A1,ALDOA,ANK3,ANKRD17,ANXA2,ANXA4,AOC3,APOC1,APOC3,ARHGEF7,ASNS,ASS1,ATP1A1,ATP1A3,ATP2A2,ATP5F1C,ATP5F1E,ATP5PD,ATP6V1F,BAG1,BAX,BCAM,BGN,BPIFA1,BPNT2,BTNL9,C4a/C4b,C5,C8B,C9,CACNA1S,CAD,CAMK2G,CAND2,CAPZA2,CAST,CAVIN2,CBFB…	492 (48)	47
TFAM gene:NRF1:NRF2:PPARGC1A,PPRC1		group	GABPA,GABPB1,NRF1,PPARGC1A,PPRC1,TFAM,TFAM gene:NRF1:NRF2:PPARGC1A,PPRC1	2	Inhibited	-4.597	1.47e-37	0.0001	ABAT,ABCA1,ACADL,ACADM,ACADS,AK1,Akr1b7,ALDH1L2,ALDH5A1,APOC3,ASNS,ASPN,ATP1A1,ATP1A3,ATP5PD,AUH,BAX,C5,CARS1,CAV3,CDH1,CDH2,CKMT2,COL6A2,COMP,COX15,COX4I1,COX6C,CYB5R1,CYCS,DCLK1,DCN,DGAT1,DLAT,DPT,ECH1,Eif3c,ELMO1,ENDOG,ENO1,FABP3,FABP4,FABP5,FBLN1,FBLN2,FDPS,FTH1,GHITM,GIMAP4,GK,GLRX,GPAM,GPX4,HMGCL,IDH3A,IL1RAP,ITGA5,ITGB4,KYAT1,KYAT3,LAMA2,LAMA4,LARS1,LPL,LUM,MAPK14,MBP,MPC2,MTFP1,MYBPC3,MYH…	138 (7)	6
3D185		chemical drug	3D185,AKT (family),CBL,CD274,CDKN1B,CREB (family),CREBBP,CSF1,CSF1R,CTNNB1,EGFR,EIF4E,ERBB2,ERBB3,ERK (family),ERK1/2 (family),ESTROGEN RECEPTOR (family),FGF2,FGFR1,FGFR2,FGFR3,FRS2,GAB2,INPP5D,IRF4,JINK1/2 (family),JNK (family),JUN,JUND,MAP2K7,MAPK (family),MEK (family),MMP2,MYC,NFE2L2,NGEF,nitric oxide,P38 MAPK (family),PI3K (complex),PKC (family),PRKCD,PRKD1,PTPN6,RAS (family),RB1,RELA,RPS6KA3…	3	Inhibited	-4.593	6.92e-77	0.0004	Abca8b,ABCB10,ABCB11,ABCC1,ABCD1,ABCD2,ABCE1,ABCF1,ABCF2,ACADL,ACADM,ACADS,Acat2/Acat3,ACO2,ACSS1,ACTB,ACTN2,ACTN3,ACTN4,ADA,ADAM10,ADAM17,ADH7,ADK,AGO2,AGPAT2,AGR2,AHCTF1,AHSG,AIMP2,AK2,ALCAM,ALDH3A1,ALOX12,ANK3,ANKRD17,ANXA2,ANXA4,AOC3,APOC1,APOC3,ARHGEF7,ASNS,ASS1,ATP1A1,ATP1A3,ATP2A2,ATP5F1C,ATP5F1E,ATP5PB,ATP5PD,ATP6V0C,ATP6V1F,BAG1,BAX,BCAM,BCS1L,BGN,BPIFA1,BPNT2,BTNL9,C4a/C4b,C5,C8B,CACNA1…	503 (56)	55
SGC (family)		group	AKT (family),GSK3B,GUCY1A1,GUCY1B1,RAF1,SGC (family),TP53	3	Inhibited	-4.588	2.43e-56	0.0001	ABAT,ABCA1,Abcb1a,ABCB8,ABCC1,ABCD1,ACADL,ACADM,ACADS,ACSF3,ACSS1,ACTN4,ADA,ADD1,ADH5,ADIPOQ,AIMP2,AK1,ALDH9A1,ALDOA,ANK1,ANXA1,ANXA4,APOA1,APOBEC2,AQP3,ARHGAP5,ASL,ATL3,ATP1A1,ATP2A2,ATP5F1C,ATP5F1E,ATP5ME,ATP5PB,ATPAF2,BAX,BCAM,BGN,CAD,CALU,CASP3,CAV3,CDC42,CDH1,CDH2,CDH5,Ces1b/Ces1c,CISD1,CKM,CKMT1B,CKMT2,CMBL,CNN2,COL1A1,COL6A2,COL7A1,COPS6,COQ3,COQ5,COQ6,COX15,COX4I1,CP,CPOX,CRAT,CRIP2,CRYAB…	304 (7)	5
trigonelline		chemical - endogenous mammalian	AKT (family),ATR,CHEK2,H2AX,NFE2L2,PI3K (family),TP53,trigonelline	2	Inhibited	-4.583	1.26e-63	0.0001	ABAT,ABCB11,Abcb1a,ABCB8,ABCC3,ABCD1,ACADL,ACADM,ACADS,ACSF3,ACSS1,ACTN4,ADA,ADD1,ADH5,ADH7,ADIPOQ,AIMP2,AK1,ALDH3A1,ALDH9A1,ANK1,ANXA1,ANXA4,APOA1,APOBEC2,AQP3,ARHGAP5,ASL,ATL3,ATP1A1,ATP5F1C,ATP5F1E,ATP5ME,ATP5PB,ATPAF2,B2M,BAK1,BAX,BCAM,C4a/C4b,CAD,CALU,CASP3,CAV3,CCT3,CD34,CD44,CDC42,CDH5,Ces1b/Ces1c,CISD1,CKM,CKMT1B,CKMT2,Clec10a/Mgl2,CMBL,CNN2,COL1A1,COL6A2,COL7A1,COPS6,COQ3,COQ5,COQ6,COQ7,…	336 (8)	8
NDUFV1	-0.427	enzyme	AKT1,AMPK (complex),AR,ATG5,ATG7,BCL2,CALMODULIN (family),CAV1,CBL,CDKN1B,CREB (family),CREB1,CRTC2,DNM1L,E2F1,EPAS1,ERK (family),ESRRA,ESRRG,FOXO3,GABARAPL2,GNAQ,GRB2,GSK3B,HIF1A,HMGA1,HNF1A,HSF1,INSR,INSULIN (family),IRS1,JAK2,JNK (family),JUN,LDHA,MAPT,MEK (family),MYC,NAMPT,NDUFV1,NFE2L2,NFKB1,NKX2-1,NPM1,NR1H (family),NR1H4,P38 MAPK (family),P70 S6K (family),PARP1,PDX1,PIK3CA,PPARA,PPARGC1A,…	3	Inhibited	-4.58	3.61e-61	0.0026	AACS,ABCA1,ABCB10,ABCB11,Abcb1a,ABCB8,ABCF1,ABCF2,ACADL,ACADM,ACADS,Acat2/Acat3,ACO2,ACOT13,Acot2,ACSF3,ACTA1,ACTB,ACTL6A,ACTN1,ACTN3,ACTN4,ADH7,ADIPOQ,AGO2,AGPAT1,AGPAT2,AGR2,AHSA1,AHSG,Akr1b7,AKT2,ALCAM,Aldh1a7,ALDH3A1,ALDH5A1,ALDH6A1,ALG2,ALOX12,ANKRD17,ANXA4,APMAP,APOA1,APOBEC2,APOC1,APPL1,ARHGAP5,ARL2,ASL,ASPN,ASPRV1,ATL3,ATP1A1,ATP2A2,ATP5PB,ATP5PD,ATP6V1E1,ATP6V1G1,ATP8A1,ATPAF2,AUH,BAG1,B…	556 (73)	73
CRY/PERIOD (complex)		complex	BMAL1,CHEK2,CLOCK,CRY/PERIOD (complex),CRY1,CRY2,CRYPTOCHROME (family),HIF1A,MYC,NR3C1,PER1,PER2,PER3,PPARG	3	Inhibited	-4.578	7.64e-63	0.0001	ABCB10,ABCC1,ABCC3,ABCD1,ABCE1,ABCF1,ABCF2,ACADL,ACADS,ACSF3,ACSS1,ACTA1,ACTB,ACTL6A,ACTN1,ACTN4,ADAM10,ADAM17,ADD1,ADH5,AGPAT1,AGPAT2,AIMP2,AK2,ALDOA,ALOX12,AMACR,ANKRD17,ANXA1,ANXA4,APOC1,APOC3,AQP3,ARHGEF7,ASNS,ASPRV1,ASS1,ATP1A1,ATP2A2,B2M,BAG1,BAX,BCS1L,BGN,BIN1,CAD,CARS1,CASP3,CAST,CBFB,CCT3,CD44,CDH1,CDH2,Ces1d,CNP,COL6A1,COL6A2,COX4I1,CREB1,CROT,CRYAB,CSDE1,CSE1L,CTSD,CYB5A,CYCS,CYP27A1,C…	313 (14)	12
HDAC1:RBL2:E2F4,E2F5:TFDP1,TFDP2; HDAC1:RBL1:E2F4:TFDP1,TFDP2:MYBL2 gene		complex	AKT1,AR,BCL2,E2F (family),E2F1,EEF2K,EGFR,ERK (family),ERK1/2 (family),FOXO3,HDAC1,HDAC1:RBL2:E2F4,E2F5:TFDP1,TFDP2; HDAC1:RBL1:E2F4:TFDP1,TFDP2:MYBL2 gene,HDAC2,KDM1A,LEF1,MYBL2,MYC,MYOD1,NFKB (complex),PPARG,RAF1,RB1,RBL1,RBL2,RPS6KB1,SMAD7,STAT (family),TERT,TFDP1,TFDP2,TP53	3	Inhibited	-4.568	6.85e-67	0.0009	ABAT,ABCB10,Abcb1a,ABCB8,ABCC3,ABCF1,ABCF2,ACO2,ACSF3,ACSS1,ACTN1,ACTN2,ACTN4,ADA,ADAM10,ADH1C,ADH5,AGO2,AGPAT2,AGR2,AHCTF1,AK1,AK2,ALCAM,ALDH1B1,ALDH3A1,ALDH7A1,ALDH9A1,ALOX12,ANK1,ANKRD17,APOA1,APOBEC2,APOC1,APOC3,ARHGAP5,ASL,ASPRV1,ATL3,ATP1A1,ATP2A1,ATP5F1C,ATP5F1E,ATP5ME,ATP5PB,ATP6V0A1,ATP6V1E1,ATP6V1F,ATP8A1,ATPAF2,AZGP1,B2M,BAG1,CACNA1S,CALU,CAPZA2,CASP3,CAVIN2,CD1D,CD2AP,CD34,CD44,CDC42,…	451 (31)	29
KRT10	0.914	other	AKT (family),AKT1,JNK (family),KRT10,PRKCZ,RB (family),RB1	2	Inhibited	-4.562	1.05e-21	0.0127	ABCA1,ACO2,ACTB,ACTN2,ACTN3,ADD1,ADIPOQ,AIMP2,APOC3,AQP3,ASS1,ATP1A1,ATP5ME,ATP6V1E1,ATP6V1F,BAK1,BCAM,CACNA1S,CASP3,CAV3,CD1D,CDC42,CDH1,Ces1b/Ces1c,CHCHD3,CKM,Clec10a/Mgl2,COL1A1,COPS6,COQ5,COQ7,COX4I1,CRIP2,CRYZ,CTSD,DLAT,DLST,DNAJC11,ENO1,F12,GADD45GIP1,GHITM,GPM6B,GPX4,Gsta1 (includes others),GSTK1,GSTT1,HOMER1,HRAS,HSPG2,KRAS,KRT18,L1CAM,LAMB2,LAMP1,LDHB,LPL,MAGT1,MAN2A1,MAPK1,MAPK3,MBP,MCA…	125 (7)	6
isosorbide-5-mononitrate		chemical drug	AKT (family),AMPK (complex),GSK3B,GUCY1A1,GUCY1B1,isosorbide-5-mononitrate,ITGB2,MAPK (family),RAF1,STAT6,TP53,VASP	3	Inhibited	-4.556	4.45e-55	0.0003	AACS,ABAT,ABCA1,Abcb1a,ABCB8,ABCC1,ABCD1,ACADL,ACADM,ACADS,ACO2,ACSF3,ACSS1,ACTB,ACTN4,ADD1,ADH5,ADIPOQ,AHCYL1,AIMP2,AK1,ALDH2,ALDH9A1,ALDOA,ANK1,ANXA4,APOBEC2,APOC3,AQP3,ARHGAP5,ASL,ASS1,ATL3,ATP1A1,ATP2A2,ATP5F1C,ATP5F1E,ATP5ME,ATP5PB,ATPAF2,AUH,BAX,BCAM,BGN,CAD,CALU,CASP3,CAV3,CDC42,CDH1,CDH2,CDH5,Ces1b/Ces1c,CISD1,CKM,CKMT1B,CKMT2,CMBL,CNN2,COL1A1,COL6A2,COL7A1,COPS6,COQ3,COQ5,COQ6,COX15,COX4…	324 (12)	10
neamine		chemical reagent	ADAM17,ADCY (family),AKT (family),AKT1,AMPK (complex),AP1 (complex),ATF2,CASP8,CAV1,CCND1,CDC42,CDK6,CDKN1B,COLLAGEN(S) (complex),CREB (family),CREB1,CSF1R,CTNNB1,DIO3,EGFR,EIF4EBP1,ERBB2,ERK (family),ERK1/2 (family),F3,FGF2,FGFR1,FGFR2,FGFR4,FLT1,FOXO1,FOXO3,GSK3B,HIF1A,HNF1A,HRAS,IGF1R,INSR,JNK (family),JUN,LIPE,MAP2K1,MAPK (family),MAPK1,MAPK14,MAPK3,MAPK7,MAPK8,MAPKAPK2,MAPT,MEK (family),MET,…	3	Inhibited	-4.55	4.76e-66	0.0325	ABAT,Abca8b,ABCB10,ABCB11,ABCB8,ABCC1,ABCC3,ABCD1,ABCD2,ABCE1,ABCF1,ABCF2,ACADM,ACADS,Acat2/Acat3,ACOT13,ACSF3,ACTL6A,ACTN2,ADA,ADAM17,ADH5,ADH7,ADK,ADSS2,AGO2,AGPAT1,AGR2,AHCTF1,AHCYL1,AHSG,AIMP2,AK1,Akr1b7,ALCAM,ALDH1B1,ALDH2,ALDH3A1,ALDH6A1,ALDH7A1,ALDH9A1,ALDOA,ALOX12,ANK3,ANKRD17,ANP32A,ANXA7,APOBEC2,APOC1,AQP3,ARF6,ARHGAP5,ARHGEF7,ARL6IP5,ASPRV1,ATL3,ATP1A3,ATP5F1C,ATP5F1E,ATP5ME,ATP5PD,ATP…	606 (98)	97
KEAP1		other	CCND1,GABPA,GSK3 (family),KEAP1,NFE2L2,SETX	2	Inhibited	-4.536	6.09e-28	0.0011	ABCB11,ABCC1,ABCC3,ADH7,ALDH3A1,ALDOA,ATP1A1,AZGP1,B2M,C4a/C4b,CALU,CCT3,CD34,CD44,CDH2,Clec10a/Mgl2,COL1A1,COQ7,COX4I1,CP,CTSD,DAD1,DCTN3,DNAJC3,DYNC1LI1,DYNLL1,EIF2S1,Eif3c,EIF3E,EIF4G2,ENO1,ENTPD1,EPHX1,FABP5,FAM120A,FSCN1,FTH1,FTL,G6PD,GBE1,Gbp2,GNA11,GOT1,GPRC5A,GPX3,GPX4,GSS,Gsta1 (includes others),Gsta4,GSTT1,Gstt2,HACD3,HLA-A,HPRT1,HSP90AA1,HSPA9,HSPB1,HTATIP2,IDE,ITGAV,ITGB3,IVD,KRT10,KR…	147 (6)	6
FOXO1,FOXO3:ABCA6 gene		complex	AKT (family),AKT1,AR,ATF4,ATM,BIRC5,CALCINEURIN (complex),CASP8,CAT,CDKN1A,CDKN1B,CDKN2B,EGFR,ESR1,FOXO1,FOXO1,FOXO3:ABCA6 gene,FOXO3,HIF1A,HNF4α DIMER (complex),IRS1,JUN,LDH (family),MAPK1,MAPK3,MAPK7,MLXIPL,MTOR,MTORC1 (complex),NR1I2,P70 S6K (family),PDPK1,PPARG,RB1,RELA,RHEB,RUNX2,SIRT1,SOD2,SRC (family),YWHAZ	3	Inhibited	-4.534	2.49e-81	0.0001	AACS,ABCB11,ABCC3,ABCE1,ACADS,ACO2,ACTB,ACTL6A,ACTN2,ACTN3,ADA,ADD1,ADH5,ADIPOQ,AGO2,AGPAT1,AGPAT2,AHCTF1,AIMP2,AK1,Aldh1a7,ALDH3A1,ALDOA,ANK3,ANO10,ANP32A,ANXA1,ANXA4,AP1M1,AP2S1,APOA1,APOC1,APOC3,ARPC5L,ASL,ASPN,ASS1,ATP1A1,ATP2A1,ATP5ME,ATP5PB,ATP6V1E1,ATP6V1F,ATP6V1H,ATP8A1,BAG1,BAK1,BAX,BCAM,BCS1L,BGN,C9,CACNA1S,CAD,CALU,CAMK1,CAPN1,CAPZA2,CARM1,CAST,CBL,CCT4,CD44,CD81,CD9,CDC42,CDC42BPB,CDC…	506 (40)	39
FKHR (family)		group	AKT (family),AKT1,AR,ATF4,ATM,BIRC5,CALCINEURIN (complex),CASP8,CAT,CDKN1A,CDKN1B,CDKN2B,EGFR,ESR1,FKHR (family),FOXO1,FOXO3,HIF1A,HNF4α DIMER (complex),IRS1,JUN,LDH (family),MAPK1,MAPK3,MAPK7,MLXIPL,MTOR,MTORC1 (complex),NR1I2,P70 S6K (family),PDPK1,PPARG,RB1,RELA,RHEB,RUNX2,SIRT1,SOD2,SRC (family),YWHAZ	3	Inhibited	-4.534	2.26e-81	0.0001	AACS,ABCB11,ABCC3,ABCE1,ACADS,ACO2,ACTB,ACTL6A,ACTN2,ACTN3,ADA,ADD1,ADH5,ADIPOQ,AGO2,AGPAT1,AGPAT2,AHCTF1,AIMP2,AK1,Aldh1a7,ALDH3A1,ALDOA,ANK3,ANO10,ANP32A,ANXA1,ANXA4,AP1M1,AP2S1,APOA1,APOC1,APOC3,ARPC5L,ASL,ASPN,ASS1,ATP1A1,ATP2A1,ATP5ME,ATP5PB,ATP6V1E1,ATP6V1F,ATP6V1H,ATP8A1,BAG1,BAK1,BAX,BCAM,BCS1L,BGN,C9,CACNA1S,CAD,CALU,CAMK1,CAPN1,CAPZA2,CARM1,CAST,CBL,CCT4,CD44,CD81,CD9,CDC42,CDC42BPB,CDC…	506 (40)	39
SKP2		other	CCNE1,CDK9,CDKN1A,CDKN1B,CDKN1C,DUSP1,ELF4,FOS,FOXM1,FOXO1,FOXO3,GABPB1,KLF11,MYC,PAX8,RAG2,RB1,RBL2,SKP2,SMAD4,TOB1,TP53,USP18	2	Inhibited	-4.533	2.71e-82	0.0001	AACS,ABAT,ABCB10,Abcb1a,ABCB8,ABCC3,ABCE1,ABCF1,ACADL,ACADS,ACO2,ACSF3,ACSS1,ACTA1,ACTB,ACTN1,ACTN2,ACTN3,ACTN4,ADA,ADAM10,ADAM17,ADD1,ADH5,ADIPOQ,AGR2,AIMP2,AK1,AK2,AKT2,ALDH3A1,ALDH9A1,ANKRD17,ANXA1,APOA1,APOBEC2,APOC1,ARHGAP5,ARHGEF7,ASPN,ASPRV1,ATL3,ATP1A1,ATP2A1,ATP5F1C,ATP5F1E,ATP5ME,ATP5PB,ATP6V1F,ATPAF2,B2M,BAG1,BAK1,BGN,BIN1,BLMH,C9,CACNA1S,CAPN1,CAST,CBFB,CCT3,CDC42,CDH1,CDH2,Ces1b/Ces1…	430 (23)	23
nucleoside		chemical - endogenous mammalian	AKT (family),ATR,CASP2,CDC14B,CDK1,CDKN1A,CDKN1C,CHEK1,CHEK2,E2F (family),E2F1,E2F3,EGFR,ERK1/2 (family),FANCD2,FOXP1,GSK3B,ING1,LATS2,MAPT,MDM4,NPM1,nucleoside,P38 MAPK (family),PLK1,PTK2,RAD21,RAD51,RASSF1,RB1,RELA,SRC,STAT3,TP53	3	Inhibited	-4.526	2.79e-57	0.0117	ABAT,Abca8b,ABCB11,Abcb1a,ABCB8,ABCC1,ABCD1,ABCE1,ACADL,ACADM,ACADS,ACO2,ACSF3,ACSS1,ACTN2,ACTN4,ADA,ADAM10,ADD1,AGO2,AGR2,AHCTF1,AHSG,AK1,ALDH9A1,ANK1,ANXA1,ANXA4,APOA1,APOBEC2,APOC3,AQP3,ARHGAP5,ASL,ASPN,ASS1,ATL3,ATP1A3,ATP2A2,ATP5F1C,ATP5F1E,ATP5PB,ATP6V1F,ATPAF2,BAK1,BCAM,BGN,BPIFA1,C5,CACNA1S,CALU,CAPZA2,CCT3,CD2AP,CDC42,Ces1b/Ces1c,CHCHD3,CHL1,CISD1,CKMT1B,CKMT2,CLIC1,CLIC5,CMBL,CNN2,COL12…	378 (34)	33
TRIM28	-0.532	transcription regulator	E2F1,E2F3,LIN28A,MYC,RB1,RELA,STAT3,TFE3,TP53,TRIM28	2	Inhibited	-4.522	5.33e-78	0.0001	ABAT,ABCB10,Abcb1a,ABCB8,ABCC3,ABCE1,ABCF1,ABCF2,ACADS,ACO2,ACSF3,ACSS1,ACTA1,ACTB,ACTN1,ACTN2,ACTN3,ACTN4,ADA,ADD1,ADH5,AGR2,AHSG,AIMP2,AK1,AK2,ALDH9A1,ANK1,ANKRD17,ANXA1,APMAP,APOA1,APOBEC2,APOC1,APOC3,ARHGAP5,ARHGEF7,ASL,ASPRV1,ASS1,ATL3,ATP1A1,ATP5F1C,ATP5F1E,ATP5ME,ATP5PB,ATP6V1C1,ATP6V1F,ATPAF2,B2M,BAG1,BIN1,BPIFA1,C5,CACNA1S,CADM4,CALU,CAST,CCT3,CCT4,CD2AP,CDC42,CDH5,Ces1b/Ces1c,CHCHD3,CHL…	423 (10)	10
fluoromethylketone-pyrrolopyrimidine scaffold		chemical drug	AKT1,AP1 (complex),ATF1,ATF4,BCL2L11,CAMKII (complex),CASP8,CEBPB,CREB (family),CREB1,EIF2AK2,ESR1,FLNA,fluoromethylketone-pyrrolopyrimidine scaffold,FOXO1,GATA4,GSK3B,H2AX,JNK (family),MAPK1,MAPK3,MMP9,NEIL2,NEK2,NFKB (complex),NFKBIA,NR4A1,P38 MAPK (family),PDPK1,PRKAA2,ROCK (family),RPS6KA3,SHANK3,SLC9A1,STMN1,TP53,YBX1	3	Inhibited	-4.52	4.32e-58	0.0352	ABAT,ABCA1,ABCB11,Abcb1a,ABCB8,ABCC1,ABCC3,ABCD1,ACADL,ACADM,ACADS,ACO2,ACSF3,ACSS1,ACTN2,ACTN4,ADAM10,ADH5,ADH7,ADK,ADSS2,AK2,AKT2,ALDH1B1,ALDH7A1,ALDH9A1,ALDOA,ANK1,ANK3,ANO10,ANP32A,ANXA1,ANXA4,AP1M1,AP2S1,APOBEC2,ARHGAP5,ARHGEF7,ARPC5L,ASL,ASNS,ASPRV1,ATL3,ATP1A1,ATP2A1,ATP2A2,ATP5F1C,ATP5F1E,ATP5ME,ATP5PB,ATP6V1E1,ATP6V1H,ATPAF2,AZGP1,BAG1,BAK1,BAX,BCKDK,BGN,CACNA2D1,CAD,CALM2,CALU,CAMK1,CAP…	470 (37)	36
MXD1		transcription regulator	AR,CCND1,CDC20,CDK (family),CDK19,CDK2,CDK4,CDK6,CDK9,CTNNB1,E2F (family),E2F3,EIF4EBP1,EP300,ERK (family),ESTROGEN RECEPTOR (family),FLNA,FOXK2,HDAC1,IRF3,MXD1,MYC,NRF1,PPARG,RB1,RBL2,RBP1,ROCK (family),ROCK2,RPS6KB1,RUNX3,STAT3,TERT,THRB,TSC1,TSC2,WT1	3	Inhibited	-4.512	8.45e-68	0.0006	AARSD1,ABAT,ABCB10,Abcb1a,ABCC1,ABCC3,ABCD1,ABCD2,ABCE1,ABCF1,Acat2/Acat3,ACO2,ACSS1,ACTN2,ACTN3,ACTN4,ADAM10,ADAM17,AGO2,AGPAT2,AHSG,AK2,ALCAM,ALOX12,ANKRD17,ANXA2,ANXA4,APOA1,APOC1,APOC3,APRT,ARHGAP5,ARHGEF7,ARL2,ASNS,ASPRV1,ASS1,ATP1A3,ATP2A1,ATP6V1F,ATP6V1G1,ATP8A1,AUH,AZGP1,BAG1,BAX,BCS1L,BGN,BIN1,BPIFA1,C5,CACNA1S,CAD,CALU,CAPG,CAST,CD1D,CD34,CD44,CDH1,CDH2,Ces1d,CHCHD3,CHL1,CKM,CLIC1,CLIC5…	434 (37)	37
iodide		chemical - endogenous mammalian	AKT (family),AKT1,AP1 (complex),CDKN2A,CREM,EEF2K,EGFR,EIF4E,EIF4EBP1,GBA1,GSK3B,HIF1A,IGF1R,INSR,iodide,IRS1,L-serine,LRP6,MAPK (family),MET,MYC,P38 MAPK (family),P70 S6K (family),PDGFRB,PDX1,RET,RPS6KB1	3	Inhibited	-4.511	9.06e-86	0.0001	ABCA1,ABCB10,ABCC1,ABCC3,ABCD1,ABCE1,ABCF1,ABCF2,ACADS,ACO2,ACOT13,Acot2,ACSS1,ACTA1,ACTL6A,ACTN1,ACTN3,ACTN4,ADA,ADAM10,ADAM17,ADD1,AGO2,AGPAT1,AGR2,AHCTF1,AK2,Akr1b7,ALDH6A1,ALDOA,ANK1,ANKRD17,ANXA1,ANXA2,ANXA4,APOA1,APOC1,AQP3,ARHGEF7,ASNS,ASPRV1,ATP1A1,ATP2A2,ATP5F1E,ATP6V1E1,AUH,B2M,BAG1,BAK1,BAX,BCAM,BCS1L,BIN1,CAD,CALM2,CAPG,CAPZA2,CARS1,CAST,CAVIN2,CCT3,CCT4,CD109,CDC42,CDH5,CEPT1,Ces1b/C…	407 (27)	25
FOXO1,FOXO3,(FOXO4):FASLG gene		complex	26S PROTEASOME (complex),AKT (family),AKT1,AP1 (complex),AR,ATF4,ATM,BIRC5,CALCINEURIN (complex),CASP9,CAT,CDK2,CDKN1A,CDKN1B,DEK,EGFR,ERK (family),ESR1,FAS,FASLG,FOXO1,FOXO1,FOXO3,(FOXO4):FASLG gene,FOXO3,FOXO4,FYN,HIF1A,HNF4α DIMER (complex),IRS1,JNK (family),JUN,LDH (family),LEF1,MAPK1,MAPK14,MAPK3,MAPK7,MAPK8,MLXIPL,MTOR,MTORC1 (complex),NFAT (family),NFKB (complex),NR1I2,P38 MAPK (family),P7…	3	Inhibited	-4.504	1.33e-76	0.0001	AACS,Abca8b,ABCB11,ABCC3,ABCE1,ACADS,ACO2,ACTB,ACTL6A,ACTN1,ACTN2,ACTN3,ADA,ADD1,ADH5,ADIPOQ,ADRM1,ADSS2,AGO2,AGPAT1,AGPAT2,AHCTF1,AIFM1,AIMP2,AK1,AKT2,Aldh1a7,ALDH1B1,ALDH3A1,ALDH7A1,ALDOA,ANK1,ANK3,ANO10,ANP32A,ANXA1,ANXA2,ANXA4,AP1M1,AP2S1,APOC1,APOC3,ARPC5L,ASL,ASPN,ASS1,ATP1A1,ATP2A1,ATP5ME,ATP5PB,ATP6V0A1,ATP6V1E1,ATP6V1F,ATP8A1,BAG1,BAK1,BCAM,BCS1L,C5,C9,CACNA1S,CAD,CALM2,CALU,CAMK1,CAPZA2…	523 (60)	59
chiauranib		chemical drug	AKT (family),AKT1,ANXA7,ATM,AURKB,BIRC5,CDCA8,chiauranib,CREB3L3,CTNNB1,EPOR,ERK1/2 (family),FOCAL ADHESION KINASE (family),FYN,GAB2,GFAP,GRB2,GSK3A,GSK3B,HSP90AB1,IRS1,ITGB1,JAK1,JNK (family),KIT,LCK,LRP1,MAD2L1,MAP3K7,MAPK (family),MAPK1,MAPK7,MAPK8,MEK (family),MITF,MYBL2,NMDA RECEPTOR (complex),NPM1,P38 MAPK (family),P70 S6K (family),PDGFR (family),PI3K (complex),PIK3CA,PIK3CD,PIK3R1,PKC (fam…	3	Inhibited	-4.5	9.27e-60	0.0175	AACS,ABAT,Abca8b,ABCB11,Abcb1a,ABCB8,ABCD1,ABCE1,ACADM,Acat2/Acat3,ACO2,ACSF3,ACSS1,ADAM17,ADH1C,ADH5,AHSG,AIMP2,AK1,AKT2,ALCAM,ALDH9A1,ALDOA,ANK1,ANXA1,ANXA4,APOBEC2,APOC3,AQP3,ARHGAP5,ASL,ASPRV1,ASS1,ATL3,ATP1A1,ATP1A3,ATP2A1,ATP2A2,ATP5F1C,ATP5F1E,ATP5ME,ATP5PB,ATP6V1B2,ATP6V1C1,ATP6V1E1,ATPAF2,AUH,BAX,BCAM,BCS1L,BPIFA1,BTNL9,C5,CAD,CALU,CAND2,CAPN1,CD34,CD9,CDC42,Ceacam1/Ceacam2,CHL1,CISD1,CK…	409 (70)	67
tivozanib		chemical drug	AKT1,CBL,CDC42,CREB1,EIF2AK2,EPOR,ERK1/2 (family),FLT1,FLT4,FOCAL ADHESION KINASE (family),G PROTEIN ALPHA I (family),GAB1,GAB2,GRB2,ITGAV,ITGB5,JAK1,JAK2,JNK (family),KDR,KIT,LCK,LRP1,MAPK (family),MAPK1,MAPK7,MAPK8,MEK (family),MITF,MTORC1 (complex),NFATC2,P38 MAPK (family),P70 S6K (family),PDGFRB,PI3K (complex),PLA2G4A,PTK2,PTPN11,PTPN6,RAC1,RAS (family),RET,SHC1,SMAD2,SOS (family),SRC,SRC (fa…	3	Inhibited	-4.5	1.7e-62	0.0011	AACS,ABAT,Abca8b,ABCB11,Abcb1a,ABCB8,ABCD1,ABCE1,ACADL,ACADM,ACADS,ACO2,ACSF3,ACSS1,ACTN4,ADD1,ADH1C,AHSG,AK1,ALCAM,ALDH9A1,ALDOA,ANK1,ANXA1,ANXA2,ANXA4,APOBEC2,APOC3,ARHGAP5,ASL,ASPRV1,ASS1,ATL3,ATP1A1,ATP1A3,ATP2A1,ATP2A2,ATP5F1C,ATP5F1E,ATP5ME,ATP5PB,ATP6V1B2,ATP6V1C1,ATP6V1E1,ATPAF2,AUH,BPIFA1,BTNL9,C4a/C4b,C5,C8B,CACNA2D1,CAD,CALU,CAND2,CAPN1,CAVIN2,CD34,CD44,CD9,CDC42,CDH1,Ceacam1/Ceacam2,C…	400 (55)	52
HOXA10		transcription regulator	AP1 (complex),AR,CREBBP,ESR1,ESR2,ESTROGEN RECEPTOR (family),FANCD2,FOXM1,FOXO1,GATA1,HNF4A,HOXA10,JUN,KLF1,MEF2C,MYC,MYOD1,NCOA1,NEUROG1,NFE2L2,NFKB (complex),NR3C1,NR3C2,PPARA,PPARG,RB1,RBCK1,RBL1,RBL2,RELA,SOX2,SP1,SP3,STAT1,STAT3,TFAP2A,TP53	3	Inhibited	-4.494	8.79e-67	0.0057	ABAT,ABCB10,Abcb1a,ABCB8,ABCC9,ABCF1,ABCF2,Acat2/Acat3,ACO2,Acot2,ACSF3,ACTA1,ACTB,ACTN2,ACTN3,ACTN4,ADAM10,ADD1,ADH1C,ADIPOQ,ADSS2,AGO2,AGPAT2,AGRN,AHSG,AIMP2,AK2,Akr1b7,AKT2,ALCAM,ALDH1B1,ALDH3A1,ALDH7A1,ALDH9A1,AMACR,ANK3,ANO10,ANP32A,ANXA2,AP1M1,AP2S1,APOBEC2,APOC1,AQP3,ARFGEF1,ARHGAP5,ARL2,ARPC5L,ATL3,ATP1A1,ATP1A3,ATP2A1,ATP5F1C,ATP5ME,ATP5MJ,ATP5PB,ATP6V1F,ATP6V1H,ATP8A1,ATPAF2,B2M,BAK1,BA…	567 (37)	37
GSK1838705A		chemical drug	ADAM17,AKT1,ALK,AP1 (complex),ATM,BCL2L1,CALMODULIN (family),CAMKII (complex),CAV1,CBL,CDC42,CHEK2,CREB (family),EGFR,ELK1,ERBB2,ERK (family),ERK1/2 (family),ESR1,FOXO3,GNAQ,GSK1838705A,GSK3 (family),GSK3B,IGF1R,INSR,INSULIN (family),IRS2,JAK1,JAK2,JNK (family),JUN,JUNB,MAP2K1,MAPK1,MAPK8,MEK (family),mir-140,MTOR,MYC,NFKB (complex),NFKB1,NOS3,NR3C1,P38 MAPK (family),P70 S6K (family),PDK1,PDPK1,P…	3	Inhibited	-4.484	8.4e-79	0.0001	ABAT,Abca8b,ABCB10,ABCB8,ABCC3,ABCD2,ABCE1,ABCF1,ABCF2,ACADL,ACADM,ACADS,ACO2,ACOT13,Acot2,ACSF3,ACSS1,ACTA1,ACTN2,ACTN4,ADH1C,ADH5,ADK,AGO2,AGPAT2,AGR2,AHCTF1,AHSG,AIFM1,AK2,Akr1b7,ALCAM,Aldh1a7,ALDH1B1,ALDH3A1,ALDH6A1,ALDH7A1,ALDH9A1,ALOX12,AMACR,ANK1,ANK3,ANKRD17,ANO10,ANP32A,ANXA1,AP1M1,AP2S1,APOA1,APOBEC2,APOC1,APPL1,ARHGAP5,ARHGEF7,ARPC5L,ASL,ASS1,ATL3,ATP1A1,ATP1A3,ATP2A1,ATP2A2,ATP5F1C,AT…	580 (75)	74
OTUD6B		peptidase	ACO1,AKT (family),ATF4,BTRC,CXCR4,ELAVL1,EPAS1,ERBIN,ERK1/2 (family),FGFR1,FOCAL ADHESION KINASE (family),FOXP3,GLI3,HIF1 (complex),HIF1A,IKBKE,IREB2,MCL1,MDM2,MTOR,MYC,MYOG,NFKB1,NFKB2,NFKBIA,NR2E1,OTUD6B,PER2,PHLPP1,PRKCD,PRKCI,RELA,RIPK1,SKP2,SMAD3,SMAD4,SNAI1,SPRY2,STAT1,STAT3,TAFAZZIN,TP53,TP63,TWIST1,VEGFA,VHL,YAP/TAZ (family),YAP1	3	Inhibited	-4.441	5.8e-80	0.0001	ABAT,ABCB10,Abcb1a,ABCB8,ABCC3,ABCD1,ABCE1,ABCF1,ABCF2,ACADS,ACO2,ACSF3,ACTA1,ACTB,ACTL6A,ADA,ADH7,ADRM1,ADSS2,AGO2,AGPAT1,AGPAT2,AGR2,AHSG,AIMP2,AK1,AK2,AKT2,ALCAM,ALDH2,ALDH3A1,ALDH9A1,ALDOA,ALOX12,ANK1,ANKRD17,ANP32A,ANXA1,ANXA4,AOC3,APOA1,APOBEC2,APOC1,AQP3,ARHGAP5,ARHGEF7,ASL,ASNS,ASPN,ASPRV1,ASS1,ATL3,ATP1A1,ATP1A3,ATP5F1C,ATP5F1E,ATP5ME,ATP5PB,ATP6V1G1,ATPAF2,AZGP1,BAG1,BAK1,BCAM,BCHE,BCKD…	497 (48)	47
JMF3086		chemical reagent	AKT (family),AR,BCAR1,C-SRC (family),CASP3,CBL,CTNNB1,DNMT3A,EGFR,ERBB2,ERK1/2 (family),FER,GAB1,HDAC (family),HDAC1,HDAC2,HDAC3,HDAC4,HDAC5,HDAC6,HDAC7,HMGCR,HNF4A,IGF1R,IRF4,JAK2,JMF3086,LATS1,LATS2,MAPK (family),MDM2,MET,MYC,NFKB (complex),NR3C1,OPRM1,SREBF2,STAT3,YAP1	3	Inhibited	-4.441	1.36e-68	0.0073	AACS,ABCB10,ABCB11,Abcb1a,ABCC1,ABCC3,ABCD1,ABCD2,ABCE1,ABCF1,ABCF2,ACADL,ACADM,ACADS,Acat2/Acat3,Acot2,ACSF3,ACSS1,ACTB,ACTN1,ACTN3,ACTN4,ADAM10,ADAM17,AGO2,AGR2,AHCTF1,AHSG,AIMP2,AK2,Akr1b7,AKT2,ALCAM,ALDH1B1,ALDH2,ALDH7A1,ALDOA,AMACR,ANK1,ANKRD17,ANXA1,ANXA2,ANXA4,AOC3,APOA1,AQP3,ARFGEF1,ARHGAP5,ASPRV1,ATP1A3,ATP5PD,ATP8A1,B2M,BAG1,BAK1,BCAM,BCS1L,BGN,BLVRB,BPIFA1,BPNT2,C5,CAD,CALU,CAPN1,CAPZA…	477 (39)	37
ST1926		chemical drug	CASP8,ERK1/2 (family),JNK (family),P38 MAPK (family),ST1926	2	Inhibited	-4.426	1.76e-24	0.0001	ABCA1,ACTB,ADAM10,ADAM17,ADIPOQ,AK2,ANK1,AP2S1,ASS1,ATP1A3,ATP5ME,B2M,BAX,BGN,CASP3,CAV3,CCT3,CD44,CDH1,CDH2,CDH5,Clec10a/Mgl2,CLIC1,CMA1,COX6C,COX7A2L,CRIP2,CSE1L,DES,DYNLL1,EEF2,EIF3E,EIF3I,EIF4A1,EIF4A2,EIF4G2,EIF5A,ENO1,EZR,F12,FDXR,GOLGA2,H2AZ1,HLA-A,HMGA1,HOMER1,HSP90AA1,ITGA2,ITGAV,KARS1,KRT14,LDB3,LGALS1,LSM3,MAPK1,MAPK3,MIF,MYBPH,MYH11,NARS1,NCF1,NDUFB9,NEDD4,NPM1,NQO1,PABPC1,PCK1,PKM,PL…	108 (5)	5
CDKN1C		other	CCND1,CCNE1,CDK (family),CDK2,CDK4,CDKN1C,MAPK8,RB1	2	Inhibited	-4.421	5.79e-22	0.0017	ABCA1,ACO2,ACTB,ACTN2,ACTN3,ADIPOQ,AKT2,APOA1,ATP1A1,ATP5ME,ATP6V1F,AZGP1,BAX,CACNA1S,CALU,CD34,CDH2,CDH5,CHCHD3,CKM,COL1A1,COQ5,COQ7,COX4I1,CYP27A1,DGAT1,DLAT,DLST,DNAJC11,DYNC1LI1,ENO1,EZR,FAM120A,FTH1,FUS,GADD45GIP1,GHITM,GK,GPRC5A,HOMER1,HRAS,HSPA9,HSPB1,ITGAV,ITGB3,IVD,KRT1,KRT10,KRT14,KRT18,LAMB2,MACF1,MAOB,MAPK1,MAPK3,MBP,MCAT,MDH1,MIF,MPZ,MRPL12,MRPL55,MTOR,MYH4,MYH6,MYH8,MYL1,MYL4,NDUFA2…	113 (8)	8
KW-2450		chemical drug	ADAM17,ADRB2,AKT (family),AKT1,ATM,BCL2L1,CALMODULIN (family),CAMKII (complex),CAV1,CBL,CDC42,CHEK2,CREB (family),EGFR,ELK1,ERBB2,ERK (family),ERK1/2 (family),ESR1,FOCAL ADHESION KINASE (family),FOXO3,GNAQ,GSK3 (family),GSK3B,IGF1R,INSR,INSULIN (family),IRS2,JAK1,JAK2,JNK (family),JUN,JUNB,JUND,KW-2450,MAP2K1,MAPK (family),MAPK1,MAPK8,MEK (family),mir-140,MTOR,MYC,NFKB1,NOS3,NR3C1,NTRK2,P38 MAPK …	3	Inhibited	-4.416	1.3e-80	0.0001	ABAT,Abca8b,ABCB10,ABCB8,ABCC3,ABCD2,ABCE1,ABCF1,ABCF2,ACADL,ACADM,ACADS,ACO2,ACOT13,Acot2,ACSF3,ACSS1,ACTA1,ACTN2,ACTN4,ADH1C,ADH5,ADK,AGO2,AGPAT2,AGR2,AHCTF1,AHSG,AIFM1,AIMP2,AK2,Akr1b7,ALCAM,Aldh1a7,ALDH3A1,ALDH6A1,ALDH9A1,ALOX12,AMACR,ANK1,ANK3,ANKRD17,ANO10,ANP32A,ANXA1,AP1M1,AP2S1,APOA1,APOBEC2,APOC1,APOC3,APPL1,AQP3,ARHGAP5,ARHGEF7,ARPC5L,ASL,ASS1,ATL3,ATP1A1,ATP1A3,ATP2A1,ATP2A2,ATP5F1C,A…	587 (78)	77
FR180209		chemical reagent	ADAM17,ADRB2,AKT (family),AKT1,ATM,BCL2L1,CALMODULIN (family),CAMKII (complex),CAV1,CBL,CDC42,CHEK2,CREB (family),EGFR,ELK1,ERBB2,ERK (family),ERK1/2 (family),ESR1,FOCAL ADHESION KINASE (family),FOXO3,FR180209,GNAQ,GSK3 (family),GSK3B,IGF1R,INSR,INSULIN (family),IRS2,JAK1,JAK2,JNK (family),JUN,JUNB,JUND,MAP2K1,MAPK (family),MAPK1,MAPK8,MEK (family),mir-140,MTOR,MYC,NFKB1,NOS3,NR3C1,NTRK2,P38 MAPK…	3	Inhibited	-4.416	1.3e-80	0.0001	ABAT,Abca8b,ABCB10,ABCB8,ABCC3,ABCD2,ABCE1,ABCF1,ABCF2,ACADL,ACADM,ACADS,ACO2,ACOT13,Acot2,ACSF3,ACSS1,ACTA1,ACTN2,ACTN4,ADH1C,ADH5,ADK,AGO2,AGPAT2,AGR2,AHCTF1,AHSG,AIFM1,AIMP2,AK2,Akr1b7,ALCAM,Aldh1a7,ALDH3A1,ALDH6A1,ALDH9A1,ALOX12,AMACR,ANK1,ANK3,ANKRD17,ANO10,ANP32A,ANXA1,AP1M1,AP2S1,APOA1,APOBEC2,APOC1,APOC3,APPL1,AQP3,ARHGAP5,ARHGEF7,ARPC5L,ASL,ASS1,ATL3,ATP1A1,ATP1A3,ATP2A1,ATP2A2,ATP5F1C,A…	587 (78)	77
epicatechin gallate		chemical drug	ADAMTS1,AKT (family),AMPK (complex),AP1 (complex),ARG1,CASP3,DNMT1,EGFR,epicatechin gallate,ERK1/2 (family),G6PD,IKBKG,JNK (family),LYN,MAPK8,NFKB (complex),NOS2,P38 MAPK (family),PRKCD,RELA,TP53	2	Inhibited	-4.401	6.26e-63	0.0003	AACS,ABAT,Abcb1a,ABCB8,ABCC1,ABCD1,ABCE1,ACADL,ACADM,ACADS,ACO2,ACSF3,ACSS1,ACTB,ACTN3,ACTN4,ADA,ADAM10,ADD1,AGO2,AHCTF1,AIMP2,AK1,ALDH1B1,ALDH3A1,ALDH7A1,ALDH9A1,ALDOA,ANXA1,ANXA4,AOC3,APOA1,APOBEC2,AQP3,ARHGAP5,ASL,ASNS,ASS1,ATL3,ATP1A1,ATP1A3,ATP5F1C,ATP5F1E,ATP5ME,ATP5PB,ATPAF2,AZGP1,B2M,BCAM,C5,CALM2,Calm4,CALU,CAPN1,CAPZA2,CCT3,CCT4,CDC42,CDH1,CDH5,Ces1b/Ces1c,CISD1,CKM,CKMT1B,CKMT2,Clec10a…	373 (21)	21
Ki-20227		chemical drug	AKT (family),AKT1,ATM,CBL,CDC42,CDKN1B,CREB1,CSF1,CSF1R,CTNNB1,EIF2AK2,EPOR,ERK1/2 (family),FLT1,G PROTEIN ALPHA I (family),GAB1,GAB2,GRB2,INPP5D,IRF4,ITGAV,ITGB5,JAK1,JAK2,JNK (family),JUN,KDR,Ki-20227,KIT,LCK,LRP1,MAPK (family),MAPK1,MAPK7,MAPK8,MEK (family),MITF,MTORC1 (complex),NOS3,P38 MAPK (family),P70 S6K (family),PDGFRB,PI3K (complex),PLA2G4A,PTK2,PTPN11,PTPN6,RAS (family),RET,RHOA,SHC1,S…	3	Inhibited	-4.383	1.99e-63	0.037	AACS,ABAT,Abca8b,ABCB11,Abcb1a,ABCB8,ABCD1,ABCE1,ACADM,Acat2/Acat3,ACO2,Acot2,ACSF3,ACSS1,ACTB,ADH1C,ADH5,AHSG,AIMP2,AK1,ALCAM,ALDH9A1,ALDOA,ALOX12,ANK1,ANP32A,ANXA1,ANXA2,ANXA4,APOBEC2,APOC3,AQP3,ARHGAP5,ASL,ASNS,ASPRV1,ASS1,ATL3,ATP1A1,ATP1A3,ATP2A1,ATP2A2,ATP5F1C,ATP5F1E,ATP5ME,ATP5PB,ATP6V0C,ATP6V1B2,ATP6V1C1,ATP6V1E1,ATPAF2,AUH,BCAM,BCS1L,BPIFA1,BTNL9,C4a/C4b,C5,C8B,C9,CACNA2D1,CAD,CALU,CAND…	460 (63)	61
GSK1904529A		chemical drug	ADAM17,ADRB2,AKT (family),AKT1,ATM,BCL2L1,CALMODULIN (family),CAMKII (complex),CAV1,CBL,CDC42,CHEK2,CREB (family),EGFR,ELK1,ERBB2,ERK (family),ERK1/2 (family),ESR1,FOCAL ADHESION KINASE (family),FOXO3,GCK,GNAQ,GSK1904529A,GSK3 (family),GSK3B,IGF1R,INSR,INSULIN (family),IRS2,JAK1,JAK2,JNK (family),JUN,JUNB,JUND,MAP2K1,MAPK (family),MAPK1,MAPK8,MEK (family),mir-140,MTOR,MYC,NFKB1,NOS3,NR3C1,NTRK2,P…	3	Inhibited	-4.379	4.26e-80	0.0001	ABAT,Abca8b,ABCB10,ABCB8,ABCC3,ABCD2,ABCE1,ABCF1,ABCF2,ACADL,ACADM,ACADS,ACO2,ACOT13,Acot2,ACSF3,ACSS1,ACTA1,ACTN2,ACTN4,ADH1C,ADH5,ADK,AGO2,AGPAT2,AGR2,AHCTF1,AHSG,AIFM1,AIMP2,AK2,Akr1b7,ALCAM,Aldh1a7,ALDH3A1,ALDH6A1,ALDH9A1,ALOX12,AMACR,ANK1,ANK3,ANKRD17,ANO10,ANP32A,ANXA1,AP1M1,AP2S1,APOA1,APOBEC2,APOC1,APOC3,APPL1,AQP3,ARHGAP5,ARHGEF7,ARPC5L,ASL,ASS1,ATL3,ATP1A1,ATP1A3,ATP2A1,ATP2A2,ATP5F1E,A…	586 (80)	79
5S-GlcNAc		chemical reagent	5S-GlcNAc,AKT (family),BCL2,CASP3,CASPASE (family),CEBPB,CREB (family),CREB1,CTNNB1,CYP17A1,EIF4E,EIF4EBP1,ERK1/2 (family),FGFR1,FLNA,FOSL1,GAB2,GATA4,GSK3A,GSK3B,HIF1A,HSP27 (family),IKBKB,IRS1,L1CAM,MITF,MTOR,MTORC1 (complex),NFKB (complex),NFKBIA,NR4A1,POMC,RELA,RSK (family),RXRA,SLC9A1,SMAD3,SRF,STAT1,TP53,TSC2	3	Inhibited	-4.36	1.67e-60	0.0326	ABAT,ABCB11,ABCB8,ABCC1,ABCC3,ABCD1,ACADS,Acat2/Acat3,ACO2,ACSF3,ACSS1,ACTA1,ACTB,ACTL6A,ACTN1,ACTN2,ACTN4,ADA,ADD1,ADH1C,ADH5,ADH7,ADIPOQ,ADK,ADSS2,AGPAT1,AGPAT2,AIMP2,AK1,AK2,ALDH1B1,ALDH7A1,ALDH9A1,ANK1,ANXA1,ANXA2,ANXA4,APOA1,APOBEC2,APOC3,AQP3,ARHGAP5,ASL,ASPN,ASPRV1,ASS1,ATL3,ATP1A1,ATP1A3,ATP5F1C,ATP5F1E,ATP5ME,ATP5PB,ATP6V0C,ATP6V1B2,ATP6V1C1,ATP6V1G1,ATPAF2,AZGP1,BAK1,BCAM,BCKDK,BSCL2,BT…	455 (41)	39
sirolimus		chemical drug	sirolimus	1	Inhibited	-4.348	2.98e-31	0.0001	ACADM,ACTB,ADSS2,AGR2,APPL1,AQP3,ASNS,ATP1A1,ATP5F1C,ATP6V0C,ATP6V1B2,ATP6V1G1,B2M,BAG1,BAX,CASP3,CDC42,CDH1,CDH2,CLIC1,COL1A1,COX6C,CRAT,CSNK2A1,CYCS,CYP2E1,DAD1,DDT,DES,DGAT1,EEF1A1,EEF2,EIF2S1,EIF4A1,ENO1,ENTPD1,FTH1,FUS,G6PD,GPAM,HSP90AA1,HSPD1,IL16,ITGAM,ITGAV,ITGB3,LBP,LDHA,LDHB,LGALS3,LMNA,MAP1LC3B,MBP,MPZ,MTOR,MYBPC3,MYH11,MYH6,MYL2,NCAM1,NDUFA6,NDUFA9,NEBL,NEDD8,NPM1,PDGFRB,PDHA1,PDK1,PF…	127 (1)	1
KDM6B		enzyme	AIRE,AP1 (complex),AR,BRD3,BRD4,CBX3,CBX5,CHD4,CREB (family),CREBBP,DNMT3A,DNMT3B,EED,EHMT1,EHMT2,EIF2AK3,EP300,ERK (family),ERK1/2 (family),HISTONE H3 (family),IDO1,IFN TYPE 1 (family),ING1,IRF1,IRF3,KAT2A,KAT5,KDM4C,KDM5A,KDM5B,KDM6B,KMT2A,MAP2K1/2 (family),MYC,NFKB (complex),NFKB (family),NFKB1,NFKBIA,NOS3,P38 MAPK (family),PHF21A,PHF8,RAG2,RELA,RIPK3,RUVBL1,SFMBT1,SMARCA2,SMARCA4,SND1,SP1,SPI…	3	Inhibited	-4.344	2.49e-66	0.0037	AACS,ABAT,ABCB10,Abcb1a,ABCB8,ABCC3,ABCD2,ABCE1,ABCF1,ABCF2,ACADS,ACO2,Acot2,ACSF3,ACTB,ACTN1,ACTN2,ACTN3,ADA,ADAM10,ADD1,ADH5,ADHFE1,ADK,ADSS2,AGO2,AGR2,AGRN,AHCTF1,AHSA1,AHSG,AIMP2,AK1,AK2,ALDH1B1,ALDH1L2,ALDH2,ALDH3A1,ALDH7A1,ALDH9A1,ALOX12,ANK3,ANKRD17,ANXA1,APOBEC2,APOC1,ARHGAP30,ARHGAP5,ARHGEF7,ARL6IP5,ASL,ASPRV1,ATL3,ATP1A3,ATP2A1,ATP5F1C,ATP5F1E,ATP5PB,ATP6V1F,ATP8A1,ATPAF2,AUP1,AZGP1,B2M…	530 (57)	56
SDF4		other	AP1 (complex),APP,AR,ATF1,ATF2,ATF7,ATP2A2,BCL2,BCL2L1,BID,CADHERIN (family),CALCINEURIN (complex),CASP8,CASPASE (family),CDH1,CEBPB,CREB (family),CTNNB1,DCX,DDIT3,EGR1,EIF4E,ELK1,ERN1,ETV4,FAS,FOS,FOXO1,FOXO3,FOXO4,GSK3B,HIF1A,IKBKB,IL12 (complex),IRS1,IRS2,JNK (family),JUN,JUNB,KRT8,MAPK10,MAPK3,MAPK8,MAPK9,MAPKAPK3,MAPT,MCL1,MEF2C,MMP9,MTOR,MTORC1 (complex),MYC,NEFH,NFAT (family),NFATC1,NFATC3…	3	Inhibited	-4.341	3.02e-58	0.041	ABAT,Abca8b,ABCB10,Abcb1a,ABCB8,ABCD2,ABCE1,ABCF1,ABCF2,Acat2/Acat3,ACO2,ACSF3,ACTL6A,ACTN1,ACTN3,ACTN4,ADA,ADAM17,ADH1C,ADH5,ADH7,ADIPOQ,ADK,ADSS2,AGPAT1,AHCYL1,AHSG,AIFM1,AK1,Akr1b7,AKT2,Aldh1a7,ALDH1B1,ALDH7A1,ALDH9A1,ALG2,ALOX12,ANK3,ANKRD17,APOBEC2,APOC1,ARHGAP5,ARL6IP5,ASPN,ASPRV1,ATL3,ATP2A1,ATP2A2,ATP5MJ,ATP5PD,ATP6V0A1,ATP6V0C,ATP6V1B2,ATP6V1C1,ATP6V1E1,ATP6V1F,ATP6V1G1,ATP6V1H,ATP8A1,AT…	552 (89)	89
HOXD4		transcription regulator	AP1 (complex),AR,CREBBP,ESR1,ESR2,ESTROGEN RECEPTOR (family),FANCD2,FOXM1,FOXO1,GATA1,HNF4A,HOXD4,JUN,KLF1,MEF2C,MYC,MYOD1,NCOA1,NEUROG1,NFE2L2,NFKB (complex),NR3C1,NR3C2,PPARA,PPARG,RB1,RBCK1,RBL1,RBL2,RELA,SOX2,SP1,SP3,STAT1,STAT3,TFAP2A,TP53	3	Inhibited	-4.341	3.49e-64	0.0061	ABAT,ABCB10,Abcb1a,ABCB8,ABCC9,ABCF1,ABCF2,Acat2/Acat3,ACO2,Acot2,ACSF3,ACTN2,ACTN3,ACTN4,ADAM10,ADD1,ADH1C,ADIPOQ,ADSS2,AGO2,AGPAT2,AGRN,AHSG,AIMP2,AK2,Akr1b7,AKT2,ALCAM,ALDH1B1,ALDH3A1,ALDH7A1,ALDH9A1,AMACR,ANK3,ANO10,ANP32A,ANXA2,AP1M1,AP2S1,APOBEC2,APOC1,AQP3,ARFGEF1,ARHGAP5,ARPC5L,ATL3,ATP1A1,ATP1A3,ATP2A1,ATP5F1C,ATP5ME,ATP5MJ,ATP5PB,ATP6V1F,ATP6V1H,ATP8A1,ATPAF2,B2M,BAK1,BANF1,BCKDK,BLVRB,…	552 (37)	37
PTPRD		phosphatase	AKT (family),AKT1,AP1 (complex),AR,ATM,BCAR1,CASP3,CASP8,CDC42,CEBPA,CHUK,CREB (family),CTNNB1,EGFR,EGR1,EIF2AK2,ELK1,ERK (family),ERK1/2 (family),FOS,G PROTEIN ALPHA I (family),GATA4,IL21R,LRP1,MAPK (family),MET,mir-21 (includes others),MMP9,MTORC1 (complex),MYC,NFKB (complex),NFKB (family),NFKB1,NFKBIA,P38 MAPK (family),P70 S6K (family),PDGFRB,PI3K (complex),PKC (family),PKM,PLCG1,PRKCA,PRKCZ,P…	3	Inhibited	-4.34	3.81e-64	0.0324	ABAT,Abca8b,ABCB10,ABCB11,ABCB8,ABCC3,ABCF1,ABCF2,ACADL,ACADS,Acat2/Acat3,ACSF3,ACSS1,ACTN2,ACTN3,ACTN4,ADAM17,ADH1C,ADH5,ADH7,ADK,ADSS2,AGR2,AHCTF1,AHSG,AK1,ALCAM,ALDH1B1,ALDH2,ALDH3A1,ALDH7A1,ALDH9A1,ANK1,ANKRD17,ANXA2,APOBEC2,APOC1,APOC3,AQP3,ARF6,ARHGAP5,ASL,ASPN,ATL3,ATP1A1,ATP1A3,ATP5F1C,ATP5F1E,ATP5ME,ATP5PB,ATP6V1E1,ATP8A1,ATPAF2,AZGP1,BAG1,BCAM,BCKDK,BCS1L,BIN1,BLMH,BPIFA1,BSCL2,C4a/C4b,…	510 (67)	66
GRB14		other	AKT (family),GRB14,IRS1,NFE2L2,NR1H3	2	Inhibited	-4.323	6.81e-28	0.0078	ABCA1,ABCB11,ABCC1,ABCC3,ADD1,ADH7,AIMP2,ALDH3A1,ALDOA,APOC1,AQP3,ATP1A1,B2M,BAK1,BCAM,C4a/C4b,CAV3,CCT3,CD34,CD44,CDH2,CKM,Clec10a/Mgl2,COL1A1,COPS6,COQ7,CP,CTSD,DAD1,DCTN3,DNAJC3,DYNLL1,EIF2S1,Eif3c,EIF3E,EIF4G2,ENTPD1,EPHX1,FABP4,FABP5,FDPS,FTH1,FTL,FUS,G6PD,GBE1,Gbp2,GNA11,GOT1,GPAM,GPM6B,GPT,GPX4,GSS,GSTK1,GSTT1,Gstt2,HACD3,HLA-A,HPRT1,HSP90AA1,HSPA9,HSPB7,HSPG2,HTATIP2,IDE,ITGAL,ITGAM,Krt4,…	156 (5)	4
LINC00261		other	AKT (family),CASP3,CASP9,CDKN1A,GLI1,GLI2,HES1,LINC00261,MYC,NOTCH1,STAT3	2	Inhibited	-4.32	3.51e-59	0.0002	ABCA1,ABCB10,ABCC1,ABCC3,ABCD1,ABCE1,ABCF1,ABCF2,ACADM,ACSS1,ACTA1,ACTB,ACTN1,ACTN4,ADAM10,ADIPOQ,ADK,AHSG,AIMP2,AK2,ALDH3A1,ALDOA,ANKRD17,ANXA1,ANXA4,APOC1,APOC3,ARHGEF7,ASPN,ASPRV1,ASS1,ATP2A1,BAG1,BAK1,BCAM,BIN1,BPIFA1,CAD,CAPN1,CAST,CAV3,CCT3,CD9,CDH2,CDH5,CFL2,CHL1,CKM,CLIC5,CMBL,CMPK1,CNP,COL1A1,COPS6,COX4I1,CP,CPA3,CRYAB,CSDE1,CSE1L,CYCS,CYTH2,DDX17,DDX5,DES,DLD,DSC2,ECSIT,EEF1A1,EEF2,EFHD…	326 (11)	10
PSME2	-0.073	other	20S PROTEASOME (complex),26S PROTEASOME (complex),AMPK (complex),beta-estradiol,CASP8,CFTR,CREBBP,EGFR,EIF2AK3,ERK1/2 (family),ERN1,ESR1,fulvestrant,HTT,IREB2,L-methionine,MAPK1,MAPK3,MTORC1 (complex),NCOA1,NCOA2,NCOA3,NFE2L2,NFKB (complex),NR3C1,ODC1,PKA (complex),PSMB11,PSMB9,PSMC1,PSME2,PSME3,RELA,SOCS3,SQSTM1,SRC,STAT1,STAT3,tamoxifen,TP53,UBA1	3	Inhibited	-4.303	4e-68	0.0018	AACS,ABAT,ABCB8,ABCD1,ABCE1,ACADL,ACADM,ACADS,ACSF3,ACTN2,ADAM10,ADH5,ADH7,ADK,ADRM1,AGO2,AGR2,AGRN,AHCTF1,AHSG,AIMP2,ALCAM,ALDH2,ALDH3A1,ALDH6A1,ALDH7A1,ALDH9A1,ALG2,AMACR,ANK1,ANO10,ANP32A,ANXA1,AP1M1,AP2S1,APOBEC2,ARHGAP5,ARHGEF7,ARPC5L,ASL,ASS1,ATL3,ATP1A1,ATP1A3,ATP2A1,ATP5F1C,ATP5F1E,ATP5ME,ATP5PD,ATP6V1F,ATP6V1H,BAX,BCS1L,BGN,BIN1,BPIFA1,BPNT2,BTNL9,C4a/C4b,C5,CALM2,CALU,CAMK1,CAMK2G,CAND2…	562 (41)	39
PPP1CC		phosphatase	AKT1,ATM,ERK (family),ERK1/2 (family),IRF7,JNK (family),MAP3K7,MAPK8,NFKBIA,P38 MAPK (family),PPP1CC,PRKCH,RB1,TP53	2	Inhibited	-4.289	5.48e-50	0.0229	ABAT,Abcb1a,ABCB8,ABCC1,ABCD1,ACADL,ACADM,ACADS,ACO2,ACSF3,ACSS1,ACTB,ACTN1,ACTN2,ACTN3,ACTN4,ADA,ADH5,ADIPOQ,AK1,AK2,ALDH9A1,ALDOA,ANK1,ANXA1,ANXA4,APOBEC2,APOC3,ARHGAP5,ASL,ASS1,ATL3,ATP1A3,ATP5F1C,ATP5F1E,ATP5PB,ATP6V1E1,ATP6V1F,ATPAF2,AZGP1,B2M,BAK1,BAX,BCKDK,C5,CACNA1S,CAD,CALU,CAPZA2,CASP3,CD1D,CDC42,CDH2,CHCHD3,CISD1,CKMT1B,CKMT2,Clec10a/Mgl2,CMA1,CMBL,CNN2,COL6A2,COL7A1,COQ3,COQ5,COQ6,COQ…	314 (14)	14
ASP5878		chemical drug	AKT (family),ASP5878,CCL3,CD274,CREB (family),CREBBP,EGFR,EIF4E,ERBB2,ERBB3,ERK (family),ERK1/2 (family),ESTROGEN RECEPTOR (family),FGF2,FGFR (family),FGFR1,FGFR2,FGFR3,FGFR4,FRS2,IRS1,JINK1/2 (family),JNK (family),JUND,MAP2K7,MAPK (family),MEK (family),MMP2,MTOR,MYC,NFE2L2,NGEF,nitric oxide,NR3C1,P38 MAPK (family),PI3K (complex),PKC (family),PPARG,PRKCD,PRKD1,PTPN11,RAF (family),RAS (family),RB1…	3	Inhibited	-4.259	3.17e-81	0.0001	Abca8b,ABCB10,ABCB11,ABCC1,ABCD1,ABCD2,ABCE1,ABCF1,ABCF2,ACADL,ACADS,ACO2,ACSF3,ACSS1,ACTB,ACTN2,ACTN3,ACTN4,ADA,ADAM10,ADAM17,ADH7,ADK,AGO2,AGPAT2,AGR2,AHCTF1,AHSG,AIMP2,AK2,ALDH3A1,ALDOA,ALOX12,AMACR,ANK3,ANKRD17,ANXA2,ANXA4,AOC3,APOC1,APOC3,ARHGEF7,ASNS,ASS1,ATP1A1,ATP1A3,ATP2A2,ATP5F1C,ATP5F1E,ATP5PD,ATP6V1F,BAG1,BAX,BCAM,BGN,BPIFA1,BPNT2,BTNL9,C4a/C4b,C5,C8B,C9,CACNA1S,CAD,CAMK2G,CAND2,CAPZA…	508 (56)	54
futibatinib		chemical drug	AKT (family),CCL3,CD274,CREB (family),CREBBP,EGFR,EIF4E,ERBB2,ERBB3,ERK (family),ERK1/2 (family),ESTROGEN RECEPTOR (family),FGF2,FGFR (family),FGFR1,FGFR2,FGFR3,FGFR4,FRS2,futibatinib,IRS1,JINK1/2 (family),JNK (family),JUND,MAP2K7,MAPK (family),MEK (family),MMP2,MTOR,MYC,NFE2L2,NGEF,nitric oxide,NR3C1,P38 MAPK (family),PI3K (complex),PKC (family),PPARG,PRKCD,PRKD1,PTPN11,RAF (family),RAS (family)…	3	Inhibited	-4.259	3.17e-81	0.0001	Abca8b,ABCB10,ABCB11,ABCC1,ABCD1,ABCD2,ABCE1,ABCF1,ABCF2,ACADL,ACADS,ACO2,ACSF3,ACSS1,ACTB,ACTN2,ACTN3,ACTN4,ADA,ADAM10,ADAM17,ADH7,ADK,AGO2,AGPAT2,AGR2,AHCTF1,AHSG,AIMP2,AK2,ALDH3A1,ALDOA,ALOX12,AMACR,ANK3,ANKRD17,ANXA2,ANXA4,AOC3,APOC1,APOC3,ARHGEF7,ASNS,ASS1,ATP1A1,ATP1A3,ATP2A2,ATP5F1C,ATP5F1E,ATP5PD,ATP6V1F,BAG1,BAX,BCAM,BGN,BPIFA1,BPNT2,BTNL9,C4a/C4b,C5,C8B,C9,CACNA1S,CAD,CAMK2G,CAND2,CAPZA…	508 (56)	54
HBA2		enzyme	HBA2	1	Inhibited	-4.243	1.08e-11	0.0001	ATP5F1C,COX15,COX6C,NDUFA4,NDUFA6,NDUFA9,NDUFB11,NDUFB4,NDUFB7,NDUFB8,NDUFB9,NDUFS4,NDUFS7,NDUFS8,NDUFV1,SDHA,SURF1,UQCRC2	18 (1)	1
TEAD1		transcription regulator	TEAD1	1	Inhibited	-4.243	8.49e-23	0.0001	ACADL,ACADM,ACADS,ACTA1,ATP2A2,ATP5F1C,ATP5PB,ATP5PD,COX4I1,COX6C,COX7A2L,CYCS,DES,ECH1,ETFA,ETFB,ETFDH,FABP3,GLUL,LIMCH1,MYBPC3,MYH4,MYH6,MYL2,MYL3,NDUFA2,NDUFA4,NDUFA6,NDUFA8,NDUFA9,NDUFB3,NDUFB4,NDUFB5,NDUFB7,NDUFB8,NDUFS1,NDUFS4,NDUFS7,NDUFS8,NEFH,POSTN,SDHA,SDHB,SDHD,THBS1,TPM1,TTN,UQCRB,UQCRC2,UQCRQ	50 (1)	1
miR-96-5p (and other miRNAs w/seed UUGGCAC)		mature microRNA	AKT (family),CHUK,DYRK1B,E2F (family),ERK (family),ERK1/2 (family),ESTROGEN RECEPTOR (family),KRAS,MAPK (family),MAPK1,MAPK14,MEK (family),miR-96-5p (and other miRNAs w/seed UUGGCAC),NFKB (complex),NFKBIA,PI3K (complex),PIK3R1,PPARD,RAF (family),RAF1,RALGDS,RASSF1,RELA,STAT3,STK4,TP53	3	Inhibited	-4.238	1.35e-70	0.0013	ABAT,ABCA1,Abcb1a,ABCB8,ABCC1,ABCD1,ABCE1,ACADM,ACADS,ACSF3,ACSS1,ACTA1,ACTN1,ACTN4,ADAM10,ADD1,ADH1C,ADIPOQ,AGO2,AGRN,AHCYL1,AHSG,AIMP2,AK1,AK2,AKT2,ALDH1B1,ALDH2,ALDH7A1,ALDH9A1,ALDOA,ANK1,ANXA4,APOBEC2,APOC3,AQP3,ARHGAP5,ARL6IP5,ASL,ASS1,ATL3,ATP1A3,ATP2A1,ATP5F1E,ATP5PB,ATP5PD,ATP8A1,ATPAF2,AZGP1,B2M,BAG1,BAK1,BCAM,BCKDK,BGN,BPIFA1,C5,CAD,CALU,CAMK1,CAMK2G,CAPG,CAPZA2,CASP3,CD1D,CD34,CD44,CD9…	441 (26)	26
BIX 02189		chemical drug	AKT1,AP1 (complex),BIX 02189,CASP3,CASPASE (family),CREB (family),ETS1,FOCAL ADHESION KINASE (family),FOS,JUN,MAP2K5,MAPK (family),MAPK7,MEF2A,MEF2C,MEF2D,MYC,NFE2L2,NFKB1,NR4A1,PPARG,PPARGC1A,PPP3R1,PTGS2,PTK2,PTPRR,RB1,RELA,RHOA,SGK1,STUB1	3	Inhibited	-4.224	1.81e-86	0.0001	AACS,ABAT,ABCB10,ABCB11,ABCC1,ABCD1,ABCE1,ABCF1,ABCF2,ACADL,ACADM,ACADS,ACO2,ACSS1,ACTA1,ACTN1,ACTN3,ACTN4,ADA,ADD1,ADH7,ADK,AGO2,AGPAT2,AIMP2,AK1,AK2,ALDH3A1,ALDH5A1,ALDOA,ANKRD17,AP1M1,APOA1,APOC1,AQP3,ARHGEF7,ASL,ASPN,ASPRV1,ASS1,ATP1A3,ATP2A1,ATP5F1E,ATP5ME,ATP5MJ,ATP5PD,ATP6V1E1,ATP6V1F,BAG1,BAK1,BIN1,BLMH,C4a/C4b,CACNA1S,CAD,CALM2,CALU,CAPN1,CAST,CAVIN2,CCT3,CD34,CDC37,CDH2,Ces1b/Ces1c,Ces1…	434 (31)	30
POU3F1:ZNF521:PAX6 gene		complex	AR,EBF1,EN1,INS,MAF,PAX2,PAX6,POU3F1,POU3F1:ZNF521:PAX6 gene,RB (family),RB1,RUNX2,ZNF521	3	Inhibited	-4.197	4.14e-26	0.0241	ABCA1,Abcb1a,ACADL,ACADM,ACO2,ACTA1,ACTB,ACTN3,ADAM10,ADIPOQ,AKT2,APOA1,AQP3,ARHGEF7,ASS1,ATP1A1,ATP1A3,ATP2A2,ATP5ME,ATP6V1F,ATP8A1,BAX,CACNA1S,CALU,CAST,CAVIN2,CCT3,CD44,CDH2,CHCHD3,CKM,CNP,COL1A1,COQ5,COQ7,COX6C,CPSF1,CRIP2,CRYAB,CSNK2B,CSRP3,DES,DHRS3,DLAT,DLST,DNAJC11,DSC2,DSG2,EHBP1L1,ELMO1,EPHX1,EPPK1,EZR,FABP4,FABP5,FBP2,GADD45GIP1,GAMT,GHITM,GK,GSN,HLA-A,HOMER1,HRAS,IGKC,IMPDH2,INPP5D,IT…	178 (13)	11
ARS-1620		chemical drug	AKT (family),ARS-1620,CHUK,DYRK1B,E2F (family),ERK (family),ERK1/2 (family),ESTROGEN RECEPTOR (family),KRAS,MAPK (family),MAPK1,MAPK14,MEK (family),NFKB (complex),NFKBIA,PI3K (complex),PIK3R1,PPARD,RAF (family),RAF1,RALGDS,RASSF1,RELA,STAT3,STK4,TP53	3	Inhibited	-4.195	1.79e-70	0.0014	ABAT,ABCA1,Abcb1a,ABCB8,ABCC1,ABCD1,ABCE1,ACADM,ACADS,ACSF3,ACSS1,ACTA1,ACTN1,ACTN4,ADAM10,ADD1,ADH1C,ADIPOQ,AGO2,AGRN,AHSG,AIMP2,AK1,AK2,AKT2,ALDH1B1,ALDH2,ALDH7A1,ALDH9A1,ALDOA,ANK1,ANXA4,APOBEC2,APOC3,AQP3,ARHGAP5,ARL6IP5,ASL,ASS1,ATL3,ATP1A3,ATP2A1,ATP5F1E,ATP5PB,ATP5PD,ATP8A1,ATPAF2,AZGP1,B2M,BAG1,BAK1,BCAM,BCKDK,BGN,BPIFA1,C5,CAD,CALU,CAMK1,CAMK2G,CAPG,CAPZA2,CASP3,CD1D,CD34,CD44,CD9,CDC42,…	440 (26)	26
wortmannin		chemical drug	ACLY,AKT (family),AKT1,AKT2,AKT3,ALDH2,AP1 (complex),AR,ATM,ATR,BCAR1,CASP3,CASP9,CASPASE (family),CDC42,CEBPA,CHEK2,CHUK,CREB (family),CREB1,CSF2RB,EGFR,EIF4E,ERK (family),ERK1/2 (family),ESR1,FOCAL ADHESION KINASE (family),FOXO1,FOXO3,FOXO4,GPAT3,GPAT4,GSK3 (family),GSK3B,HIF1A,HINT1,HRAS,IKBKB,INSR,IRS2,ITGB1,ITK,JUN,KRAS,MAP2K1,MAPK (family),MAPK1,MAPK14,MAPK3,MAPKAPK2,MAPT,MEK (family),MMP1,…	2	Inhibited	-4.189	1.63e-65	0.0025	AACS,ABAT,Abca8b,ABCB8,ABCC3,ABCD1,ABI1,ACOT13,Acot2,ACSF3,ACTB,ACTL6A,ACTN1,ACTN2,ACTN3,ACTN4,ADD1,ADH1C,ADH5,ADH7,ADK,AGO2,AGPAT1,AGPAT2,AGR2,AGRN,AHCTF1,AHSG,AK2,Akr1b7,ALCAM,ALDH1B1,ALDH3A1,ALDH6A1,ALDH7A1,ALDH9A1,ALOX12,AMACR,ANK1,ANK3,ANO10,ANP32A,ANXA2,ANXA4,AP1M1,AP2S1,APMAP,APOBEC2,APOC3,APPL1,AQP3,ARF6,ARHGAP5,ARL6IP5,ARPC5L,ASPRV1,ATL3,ATP1A3,ATP2A1,ATP5F1C,ATP5F1E,ATP5PB,ATP5PD,ATP6V0…	570 (98)	98
CRYPTOCHROME (family)		group	CLOCK,CRYPTOCHROME (family),MYC,NR3C1	2	Inhibited	-4.185	1.93e-58	0.0001	ABCA1,ABCB10,ABCC1,ABCC3,ABCD1,ABCE1,ABCF1,ABCF2,ACADM,ACSF3,ACSS1,ACTA1,ACTB,ACTN1,ACTN4,ADD1,ADIPOQ,AIMP2,AK2,ALDOA,AMACR,ANKRD17,ANXA1,ANXA4,APOC1,APOC3,ARHGEF7,ASPRV1,ASS1,BAG1,BAX,BIN1,CAD,CASP3,CAST,CAVIN2,CBFB,CCT3,CD44,CDH1,CDH2,CNP,COL6A1,COL6A2,CRAT,CROT,CRYAB,CSDE1,CSE1L,CTSD,CYCS,CYP27A1,CYTH2,DDX17,DDX5,DECR1,DLD,ECI1,ECSIT,EEF1A1,EEF2,EHHADH,EIF2S1,EIF2S2,EIF4A1,EIF4E,EIF4G1,EIF4G2,…	264 (4)	3
pimavanserin		chemical drug	ADIPOQ,AKT (family),CASP3,CASP8,CREB (family),EGFR,ERK (family),FH,GNA11,HTR2A,HTR2C,ITGB5,JAK2,JNK (family),MAPK11,MAPK14,MAPK8,MAPK9,NFKB (complex),P38 MAPK (family),PAK4,pimavanserin,PPARA,PRKACA,RELA,RHOA,TP53	3	Inhibited	-4.183	1.75e-71	0.0002	ABAT,ABCB11,Abcb1a,ABCB8,ABCC1,ABCD1,ABCD2,ABCE1,ACADL,ACADM,ACADS,Acat2/Acat3,Acot2,ACSF3,ACSS1,ACTB,ACTN1,ACTN3,ACTN4,ADA,ADD1,ADH5,ADK,AGO2,AHCTF1,AIMP2,AK1,ALDH1B1,ALDH2,ALDH7A1,ALDH9A1,ALDOA,ANK1,ANXA1,ANXA2,ANXA4,APOA1,APOBEC2,APOC1,APOH,APPL1,ARHGAP5,ASL,ASNS,ASS1,ATL3,ATP1A1,ATP2A2,ATP5F1C,ATP5F1E,ATP5ME,ATP5PB,ATPAF2,B2M,BCAM,BCKDK,BGN,BLVRB,C5,C9,CALU,CAPN1,CAPZA2,CAV3,CCT3,CCT4,CD1D,CD…	413 (27)	25
L-thiocitrulline		chemical reagent	AKT (family),AMPK (complex),BCL2,CAMKII (complex),CASP3,CASPASE (family),CD247,doxorubicin,EGFR,EIF4EBP1,ELK1,ERK (family),ERK1/2 (family),FOXO1,GSK3B,HRAS,INSR,JNK (family),L-thiocitrulline,MAPK3,MAPT,MMP9,MTOR,MYC,NFKB (complex),nitric oxide,NOS1,NOS2,NOS3,PDE5A,PRKG1,PTGS2,RELA,RYR2,SLC2A4,SMAD2,STAT1,STAT3,STAT4,TERT,TLR3,TYK2,ZAP70	3	Inhibited	-4.176	3.34e-66	0.0055	AACS,ABCB10,ABCB8,ABCC1,ABCD1,ABCE1,ABCF1,ABCF2,ACAD11,ACADL,ACADM,ACADS,ACO2,ACOT13,Acot2,ACTA1,ACTN3,ACTN4,ADAM10,ADH5,ADIPOQ,ADSS2,AGO2,AGR2,AHCTF1,AHSG,AIMP2,AK2,Akr1b7,ALDH1B1,ALDH3A1,ALDH6A1,ALDH7A1,ALDOA,ANKRD17,ANXA1,ANXA2,ANXA4,APOC1,AQP3,ARF6,ARHGEF7,ASPRV1,ASS1,ATP1A1,ATP1A3,ATP2A2,ATP5PB,ATP5PD,AZGP1,BAG1,BAX,BCAM,BIN1,BPIFA1,BTNL9,C4a/C4b,C5,C8B,CAD,Calm4,CAND2,CAPZA2,CASP3,CASQ1,CAV…	444 (43)	42
GW 273629		chemical drug	AKT (family),AMPK (complex),BCL2,CAMKII (complex),CASP3,CASPASE (family),CD247,doxorubicin,EGFR,EIF4EBP1,ELK1,ERK (family),ERK1/2 (family),FOXO1,GSK3B,GW 273629,HRAS,INSR,JNK (family),MAPK3,MAPT,MMP9,MTOR,MYC,NFKB (complex),nitric oxide,NOS1,NOS2,NOS3,PDE5A,PRKG1,PTGS2,RELA,RYR2,SLC2A4,SMAD2,STAT1,STAT3,STAT4,TERT,TLR3,TYK2,ZAP70	3	Inhibited	-4.176	3.34e-66	0.0055	AACS,ABCB10,ABCB8,ABCC1,ABCD1,ABCE1,ABCF1,ABCF2,ACAD11,ACADL,ACADM,ACADS,ACO2,ACOT13,Acot2,ACTA1,ACTN3,ACTN4,ADAM10,ADH5,ADIPOQ,ADSS2,AGO2,AGR2,AHCTF1,AHSG,AIMP2,AK2,Akr1b7,ALDH1B1,ALDH3A1,ALDH6A1,ALDH7A1,ALDOA,ANKRD17,ANXA1,ANXA2,ANXA4,APOC1,AQP3,ARF6,ARHGEF7,ASPRV1,ASS1,ATP1A1,ATP1A3,ATP2A2,ATP5PB,ATP5PD,AZGP1,BAG1,BAX,BCAM,BIN1,BPIFA1,BTNL9,C4a/C4b,C5,C8B,CAD,Calm4,CAND2,CAPZA2,CASP3,CASQ1,CAV…	444 (43)	42
GJA1	-0.357	transporter	AKT (family),CASP9,CDK2,CDK4,ERK1/2 (family),GJA1,GZMB,HSPA8,NFKB (complex),PI3K (complex),PTEN,RB1,SRC,tetradecanoylphorbol acetate,TP53	2	Inhibited	-4.17	2.76e-54	0.0262	ABAT,Abca8b,ABCB11,Abcb1a,ABCB8,ABCC1,ABCD1,ABI1,ACADL,ACADM,ACADS,ACO2,ACSF3,ACSS1,ACTB,ACTN2,ACTN3,ACTN4,ADA,ADAM10,ADAM17,ADD1,ADH5,AIMP2,AK1,ALCAM,ALDH1B1,ALDH7A1,ALDH9A1,ALDOA,ALOX12,ANK1,ANXA4,APOA1,APOBEC2,AQP3,ASL,ATL3,ATP5F1C,ATP5F1E,ATP5PB,ATP6V1F,ATPAF2,B2M,BCAM,CACNA1S,CALU,CASP3,CD34,Cd59a,CDC42,CDH1,CDH2,CDH5,Ces1b/Ces1c,CHCHD3,CISD1,CKMT1B,CKMT2,CMA1,CMBL,CNN2,COL6A2,COL7A1,COPS6,C…	368 (15)	15
MICAL1		enzyme	BCAR1,BID,CASP14,CASP3,CASP8,CASPASE (family),CDK (family),EGFR,EIF2AK2,EIF2S1,ERK1/2 (family),FOCAL ADHESION KINASE (family),GSK3B,IL33,JNK (family),MAP3K1,MAPK (family),MAPK8,MICAL1,MYC,NFKB (complex),P38 MAPK (family),PAK2,PARP1,PIK3C3,PTK2,RAC1,RB1,RELA,ROCK1,SMAD2,SMAD3,SMPD1,SRC (family),STAT1,STAT5B,STK24,STK3,STK38,STK4,XPO1,YAP1	3	Inhibited	-4.155	1.17e-75	0.0001	ABCB10,Abcb1a,ABCC1,ABCC3,ABCD1,ABCD2,ABCE1,ABCF1,ABCF2,ACADM,ACO2,ACSS1,ACTN1,ACTN2,ACTN4,ADA,ADAM10,ADAM17,AGO2,AHCTF1,AK2,AKT2,ALDH1B1,ALDH7A1,ALDOA,ALOX12,ANK1,ANKRD17,ANXA1,ANXA4,AOC3,APOA1,APOC1,ARHGAP30,ARHGEF7,ASNS,ASPN,ASPRV1,ATP1A3,ATP5F1E,ATP5ME,ATP5MJ,ATP6V1F,BAG1,BAX,BIN1,BSCL2,BTNL9,C5,C8B,C9,CACNA1S,CAD,CAND2,CAPZA2,CAST,CAVIN2,CBL,CCDC141,CCT3,CCT4,CD109,CD81,CD9,Ceacam1/Ceacam2,C…	399 (42)	40
RALGPS1		other	26S PROTEASOME (complex),AKT (family),ATM,CDK2,CDKN1A,FOXO4,HIF1A,JNK (family),JUN,MMP1,MTORC1 (complex),PLAU,RAL (family),RALA,RALGPS1,RAS (family),SIRT1,SRC,TP53	3	Inhibited	-4.122	1.35e-58	0.0007	ABAT,Abca8b,ABCB11,Abcb1a,ABCB8,ABCC1,ABCD1,ACADL,ACADM,ACADS,ACSF3,ACSS1,ACTL6A,ACTN4,ADA,ADAM10,ADAM17,ADD1,ADH5,ADRM1,AGPAT1,AIMP2,AK1,ALDH9A1,ALOX12,ANK1,ANXA1,ANXA4,APOA1,APOBEC2,APOC1,AQP3,ARHGAP5,ASL,ASNS,ASPN,ATL3,ATP1A1,ATP2A2,ATP5F1C,ATP5F1E,ATP5ME,ATP5PB,ATP6V1H,ATPAF2,BCAM,BCS1L,BGN,CAD,CALU,CARS1,CAV3,CAVIN2,CD34,CD81,CD9,CDC42,CDH1,CDH2,CDH5,Ces1b/Ces1c,CHL1,CISD1,CKM,CKMT1B,CKMT2,C…	349 (19)	17
SPSB4		other	AKT (family),BCL2,CASP3,CASP9,CASPASE (family),CDC42,EGFR,EIF4EBP1,EPHB2,ERK (family),ERK1/2 (family),FOCAL ADHESION KINASE (family),FOXO1,GSK3B,HRAS,IRS1,IRS2,JNK (family),MAP2K1,MAP4K4,MAPK1,MAPK3,MAPK8,MAPT,MMP9,MTOR,MYC,NFKB (complex),NMDA RECEPTOR (complex),NOS2,NRCAM,P38 MAPK (family),PTGS2,RAC1,RELA,SPSB4,STAT4,TLR3,TYK2	3	Inhibited	-4.11	7.69e-65	0.0012	ABCB10,ABCC3,ABCD1,ABCE1,ABCF1,ABCF2,ACADL,ACADM,ACADS,ACO2,ACTB,ACTN1,ACTN3,ACTN4,ADD1,ADH1C,ADH5,ADIPOQ,ADSS2,AGO2,AHCTF1,AK2,ALDH1B1,ALDH3A1,ALDH3B1,ALDH7A1,ALDOA,ANK1,ANK3,ANKRD17,ANXA1,ANXA4,APIP,APOC1,AQP3,ARF6,ARHGEF7,ASNS,ASPRV1,ASS1,ATP2A1,ATP2A2,ATP5PB,AUH,AZGP1,BAG1,BAX,BCAM,BIN1,C8B,CAD,Calm4,CAPN1,CAPZA2,CASP3,CAV3,CCT3,CCT4,CD1D,CD44,CD81,CDH5,CKMT1B,CKMT2,Clec10a/Mgl2,CLIC5,CNP,COL…	398 (39)	38
ifenprodil		chemical drug	AKT (family),ATF2,ATF4,CALCINEURIN (complex),CREB (family),CREB1,CREB3,CREB3L1,CREB3L2,CREB3L3,CREBBP,CRTC2,CTNNB1,EGR2,ERK (family),ERK1/2 (family),FMR1,GRIN1,GRIN2A,GRIN2B,GRIN2C,GRIN3A,GSK3B,ifenprodil,MMP2,NFATC3,NFATC4,PPAR (family),PPARG,PPARGC1A,PTK2B,SHANK3,SIGMAR1,TP53	3	Inhibited	-4.065	2.62e-61	0.0051	ABCB8,ABCC1,ABCC9,ABCD1,ACADL,ACADM,ACADS,Acat2/Acat3,ACSF3,ACSS1,ACTA1,ACTB,ACTN1,ACTN4,ADA,ADD1,ADIPOQ,ADK,ADSS2,AGPAT2,AGR2,AIMP2,ALCAM,ALDH5A1,ALDH9A1,ALOX12,ANK3,ANXA1,ANXA4,APOA1,APOBEC2,APOC3,ARHGAP5,ASL,ASNS,ASPN,ATL3,ATP2A2,ATP5F1C,ATP5F1E,ATP5ME,ATP5PB,ATP5PD,ATP6V1E1,ATPAF2,B2M,BCAM,BCS1L,C5,CACNA2D1,CAD,CALU,CAMK2G,CARS1,CASP3,CASQ1,CAST,CAVIN2,CD1D,CD81,CD9,CDC42,Ces1b/Ces1c,Ces1d,CH…	417 (34)	31
TYPE I BMP RECEPTOR (family)		group	ALP (family),BMP7,BMPR1A,BMPR1B,CASP3,CASP9,CBL,CREB (family),DDX5,FOSL1,MMP2,NFATC1,P38 MAPK (family),PIKFYVE,PPARG,PRL,SMAD1,SMAD1/5/9 (family),SMAD4,TP53,TYPE I BMP RECEPTOR (family)	3	Inhibited	-4.062	3.22e-51	0.0072	ABAT,Abcb1a,ABCB8,ABCC1,ABCD1,ACADL,ACADM,ACADS,ACSF3,ACSS1,ACTA1,ACTB,ACTN4,ADA,ADH5,ADK,AGPAT2,AGR2,AK1,ALDH9A1,ALDOA,ALOX12,ANXA1,ANXA2,ANXA4,APOA1,APOBEC2,APOC3,AQP3,ASL,ASS1,ATL3,ATP1A1,ATP5F1E,ATP5PB,ATP5PD,ATPAF2,BAK1,BGN,CAD,CALU,CAMK1,CAV3,CAVIN2,CBFB,CCAR2,CD34,CDC42,CDH1,CDH2,CDH5,Ces1b/Ces1c,Ces1d,CISD1,CKM,CKMT1B,CKMT2,Clec2d (includes others),CMBL,CNN2,COA7,COL1A1,COL6A2,COL6A5,COQ3…	323 (21)	17
ST1926		chemical drug	ST1926	1	Inhibited	-4.061	3.31e-24	0.0001	ACTB,AK2,AP2S1,ATP5ME,CCT3,CLIC1,COX6C,COX7A2L,DYNLL1,EEF2,EIF3E,EIF3I,EIF4A1,EIF4A2,EIF4G2,EIF5A,ENO1,H2AZ1,HSP90AA1,KARS1,LGALS1,LSM3,NARS1,NDUFB9,NPM1,PABPC1,PSMB1,PSMD3,RPL10,RPL18A,RPL24,RPL29,RPL39,RPL8,RPLP1,RPS15,RPS2,RPS26,RPS27,RPS27A,SAP18,SEPTIN7,SLC25A3,SNRPD2,SOD1,TPT1,TXN,UBE2M,UQCRB,UQCRC2,YWHAZ	51 (1)	1
FOXO3,(FOXO1):BBC3 gene		complex	AKT (family),AKT1,AR,ATF4,ATM,BBC3,BCL2,BCL2L1,BIRC5,CALCINEURIN (complex),CASP8,CASP9,CDKN1A,CDKN1B,EGFR,ERN1,ESR1,FOXO1,FOXO3,FOXO3,(FOXO1):BBC3 gene,HIF1A,HNF4α DIMER (complex),IRS1,JUN,MAPK1,MAPK3,MAPK7,MLXIPL,MTOR,MTORC1 (complex),NR1I2,P70 S6K (family),PDPK1,PPARG,RB1,RELA,RHEB,RUNX2,SIRT1,SOD2,SRC (family),XBP1,YWHAZ	3	Inhibited	-4.05	7.16e-81	0.0001	AACS,ABCB11,ABCC1,ABCC3,ABCE1,ACADS,ACO2,ACTB,ACTL6A,ACTN2,ACTN3,ADA,ADD1,ADH5,ADIPOQ,AGO2,AGPAT1,AGPAT2,AHCTF1,AIFM1,AIMP2,AK1,Aldh1a7,ALDH3A1,ALDOA,ALG2,ANK3,ANO10,ANP32A,ANXA1,ANXA4,AP1M1,AP2S1,APOA1,APOC1,APOC3,ARPC5L,ASL,ASPN,ASS1,ATP1A1,ATP2A1,ATP5ME,ATP5PB,ATP6V1E1,ATP6V1F,ATP6V1H,ATP8A1,BAG1,BAX,BCAM,BCS1L,BGN,C9,CACNA1S,CAD,CALU,CAMK1,CAPZA2,CARM1,CAST,CBL,CCT4,CD44,CD81,CD9,CDC42,CDC42B…	516 (43)	41
cathinone		chemical - endogenous non-mammalian	cathinone,CBL,ERK1/2 (family),P38 MAPK (family),TP53	2	Inhibited	-4.049	1.06e-50	0.0003	ABAT,Abcb1a,ABCB8,ABCC1,ABCD1,ACADL,ACADM,ACADS,ACSF3,ACSS1,ACTN4,ADA,ADAM10,ADH5,ADIPOQ,AK1,ALDH9A1,ALDOA,ANK1,ANXA1,ANXA4,APOA1,APOBEC2,ARHGAP5,ASL,ASS1,ATL3,ATP1A1,ATP1A3,ATP5F1C,ATP5F1E,ATP5ME,ATP5PB,ATPAF2,B2M,BAK1,BGN,CAD,CALU,CASP3,CDC42,CDH1,Ces1b/Ces1c,CISD1,CKM,CKMT1B,CKMT2,CMA1,CMBL,CNN2,COL1A1,COL6A2,COL7A1,COQ3,COQ5,COQ6,COX15,CP,CPOX,CRAT,CRIP2,CRYAB,CSE1L,CSRP1,CSTB,CTSD,CYB5A,CYCS…	282 (5)	4
RCHY1		enzyme	AR,CDKN1B,RCHY1,TP53,TP73	2	Inhibited	-4.049	4.62e-53	0.0001	ABAT,Abcb1a,ABCB8,ABCD1,ACADL,ACADM,ACADS,ACSF3,ACSS1,ACTA1,ACTN2,ACTN4,ADAM10,ADAM17,ADH5,AK1,ALDH9A1,ALDOA,ANK1,ANXA1,ANXA4,APOA1,APOBEC2,AQP3,ARHGAP5,ARHGEF7,ARL2,ASL,ASS1,ATL3,ATP1A1,ATP1A3,ATP2A2,ATP5F1C,ATP5F1E,ATP5ME,ATP5PB,ATP8A1,ATPAF2,AUH,B2M,BAK1,BAX,BGN,C9,CAD,CALU,CAPN1,CASP3,CAST,CAVIN2,CCT3,CD44,CDC42,CDH2,CDH5,Ces1b/Ces1c,CISD1,CKM,CKMT1B,CKMT2,CMBL,CNN2,COL1A1,COL6A2,COL7A1,COQ3,…	325 (5)	4
TOPBP1		other	ATR,CCNE1,CDK2,CHEK2,E2F1,H2AX,RAD51,SMC1A,TOPBP1,TP53	2	Inhibited	-4.035	1.11e-53	0.0001	ABAT,ABCA1,Abcb1a,ABCB8,ABCC1,ABCD1,ACADL,ACADM,ACADS,ACSF3,ACSS1,ACTN4,ADA,ADH5,AGR2,AK1,AKT2,ALDH9A1,ALDOA,ANK1,ANXA1,ANXA4,APOA1,APOBEC2,ARHGAP5,ASL,ATL3,ATP1A1,ATP5F1C,ATP5F1E,ATP5ME,ATP5PB,ATPAF2,BAK1,BAX,CAD,CALU,CASP3,CCT4,CD2AP,CD34,CD9,CDC42,CDH2,CDH5,Ces1b/Ces1c,CISD1,CKM,CKMT1B,CKMT2,CLIC1,CMBL,CNN2,COL1A1,COL6A2,COL7A1,COQ3,COQ5,COQ6,COX15,CP,CPOX,CRAT,CRIP2,CRKL,CRYAB,CSDE1,CSRP1,CST…	284 (10)	10
PHA-767491		chemical drug	AR,ATF4,BRD4,CASP8,CASP9,CDC7,CDK9,EP300,GATA4,GCR/GLUCOCORTICOID DIMER (complex),MED1,MYOD1,NR3C1,P38 MAPK (family),PHA-767491,PPARG,RAR (family),RB1,T3/TR/RXR (complex),TARDBP,TOB1,TP53,WTAP	3	Inhibited	-4.035	1.3e-66	0.0004	ABAT,Abcb1a,ABCB8,ABCC1,ABCD1,Acat2/Acat3,ACO2,ACSF3,ACSS1,ACTA1,ACTB,ACTN3,ACTN4,ADA,ADAM10,ADAM17,ADH5,ADIPOQ,ADRM1,ADSS2,AGPAT2,AK1,ALDH1B1,ALDH9A1,ALOX12,AMACR,ANXA1,ANXA4,APOA1,APOBEC2,AQP3,ARHGAP5,ARHGEF7,ASL,ASNS,ASPRV1,ATL3,ATP1A3,ATP2A1,ATP5F1C,ATP5F1E,ATP5PB,ATP6V1F,ATP8A1,ATPAF2,B2M,BAK1,BAX,BGN,BIN1,CACNA1S,CALU,CARS1,CAST,CAVIN2,CCT3,CDC42,CDH5,Ces1b/Ces1c,Ces1d,CHCHD3,CISD1,CKMT1B,C…	403 (23)	21
PDGF receptor tyrosine kinase inhibitor V		chemical drug	AKT (family),AKT1,ATM,AURKB,BIRC5,CDC42,CDCA8,CREB1,EPOR,ERK1/2 (family),FLT1,FLT3,FRS2,G PROTEIN ALPHA I (family),GAB2,GFAP,GRB2,ITGAV,ITGB5,JAK1,JAK2,JNK (family),KDR,KIT,LCK,LRP1,MAD2L1,MAPK (family),MAPK1,MAPK7,MAPK8,MAPT,MEK (family),MITF,MMP14,MTORC1 (complex),NOS3,NPM1,P38 MAPK (family),P70 S6K (family),PDGF receptor tyrosine kinase inhibitor V,PDGFRA,PDGFRB,PI3K (complex),PKM,PLA2G4A,PTK2…	3	Inhibited	-4.029	2.95e-63	0.0151	AACS,ABAT,Abca8b,ABCB11,Abcb1a,ABCB8,ABCD1,ABCE1,ACADL,ACADM,ACADS,ACO2,Acot2,ACSF3,ACSS1,ADH1C,ADH5,AHSG,AIMP2,AK1,ALCAM,ALDH9A1,ALDOA,ANK1,ANP32A,ANXA1,ANXA2,ANXA4,ANXA7,APOBEC2,APOC3,AQP3,ARHGAP5,ASL,ASNS,ASPRV1,ASS1,ATL3,ATP1A1,ATP1A3,ATP2A1,ATP2A2,ATP5F1C,ATP5F1E,ATP5ME,ATP5PB,ATP6V1B2,ATP6V1C1,ATP6V1E1,ATPAF2,AUH,BAX,BCAM,BPIFA1,BTNL9,C4a/C4b,C5,C8B,CACNA2D1,CAD,CALU,CAND2,CAPN1,CAVIN2,CD34…	445 (69)	65
LJH685		chemical drug	AKT1,AP1 (complex),ATF1,ATF4,BCAR1,CBL,CDKN1B,CEBPB,CREB (family),CREB1,CREBBP,EIF2AK2,EIF4B,ELK1,EPHA2,ERK (family),ERK1/2 (family),ESR1,ESTROGEN RECEPTOR (family),FLNA,FOS,FOXO1,GATA4,GSK3B,H1-1,H2AX,HRAS,JNK (family),LJH685,MAP2K1,MITF,MKNK1,MMP14,NEK2,NFKB (complex),NFKBIA,NLRP3,NR4A1,P38 MAPK (family),PDPK1,PKA (complex),PKA CATALYTIC SUBUNIT (family),PRKAA2,PTK2,PTPN11,RAC1,RAF1,RELA,RHOA,R…	3	Inhibited	-4.026	1.05e-66	0.0012	ABAT,ABCA1,Abca8b,Abcb1a,ABCB8,ABCC3,ABCD1,ACADL,ACADM,ACADS,ACSF3,ACSS1,ACTB,ACTN1,ACTN2,ACTN4,ADH5,ADH7,ADK,ADSS2,AGO2,AGRN,AK2,ALDH1B1,ALDH7A1,ALDH9A1,ANK1,ANK3,ANO10,ANP32A,ANP32E,ANXA1,ANXA2,ANXA4,ANXA7,AP1M1,AP2S1,APOBEC2,ARF6,ARHGAP5,ARHGEF7,ARIH1,ARPC5L,ASL,ASNS,ASPRV1,ATL3,ATP1A1,ATP5F1C,ATP5ME,ATP5PB,ATP6V0C,ATP6V1B2,ATP6V1C1,ATP6V1E1,ATP6V1F,ATP6V1G1,ATP6V1H,ATPAF2,AZGP1,BAG1,BAX,BCAM,…	511 (62)	59
FXN		kinase	FXN	1	Inhibited	-4	6.25e-12	0.0001	COX4I1,NDUFA2,NDUFA9,NDUFB11,NDUFB3,NDUFB5,NDUFB7,NDUFB8,NDUFB9,NDUFS1,NDUFS4,NDUFS7,NDUFS8,NDUFV1,SDHA,SDHB	16 (1)	1
SKL-2001		chemical reagent	AKT (family),AP1 (complex),APC,APP,AR,ATF2,CASP3,CASP9,CCND1,CDH1,CDKN1A,CEBPB,CHUK,CREB1,CTNNB1,DCX,E2F1,EGR1,EIF6,ERK1/2 (family),FOCAL ADHESION KINASE (family),FOXM1,FOXP3,GATA4,GFI1,GSK3B,HDAC3,HDAC4,HIF1A,HNF1B,HSF1,HSP90AA1,IGF1R,IKBKG,INSR,JUN,KAT5,KLF5,KLF6,LEF1,LGALS3,MAFA,MAP2K1,MAP3K4,MAPK14,MAPT,MCL1,MDM2,MITF,MMP9,MTOR,MUC1,NCOA1,NEFH,NFAT (family),NFATC1,NFATC4,NFE2L2,NFKB (complex)…	3	Inhibited	-3.99	1.16e-67	0.0004	AACS,ABAT,ABCB11,Abcb1a,ABCB8,ABCC3,ABCC9,ABCD1,ABCD2,ABI1,ACADL,ACADS,ACOT13,ACSF3,ACTL6A,ACTN4,ADA,ADD1,ADH1C,ADH5,ADH7,ADRM1,ADSS2,AGO2,AGPAT1,AGRN,AHCYL1,AHSA1,AHSG,AIMP2,AK1,AK2,Akr1b7,AKT2,ALCAM,ALDH1B1,ALDH1L2,ALDH2,ALDH3A1,ALDH6A1,ALDH7A1,ALDH9A1,ALOX12,ANK1,ANXA1,ANXA2,ANXA4,APOBEC2,APOC3,ARHGAP5,ARHGEF7,ASL,ASNS,ASPN,ASPRV1,ATL3,ATP1A3,ATP2A2,ATP5F1C,ATP5F1E,ATP6V0A1,ATP6V0C,ATP6V1B2,AT…	567 (89)	89
TRIM39		other	CDKN1A,MOAP1,TP53,TRIM39	2	Inhibited	-3.978	1.06e-51	0.0001	ABAT,ABCA1,Abcb1a,ABCB8,ABCC1,ABCD1,ACADL,ACADM,ACADS,ACSF3,ACSS1,ACTN4,ADA,ADAM10,ADH5,AK1,ALDH9A1,ALDOA,ANK1,ANXA1,ANXA4,APOA1,APOBEC2,ARHGAP5,ASL,ASPN,ATL3,ATP1A1,ATP5F1C,ATP5F1E,ATP5ME,ATP5PB,ATPAF2,BAK1,CAD,CALU,CASP3,CDC42,CDH1,CDH5,Ces1b/Ces1c,CISD1,CKM,CKMT1B,CKMT2,CMBL,CNN2,COL1A1,COL6A2,COL7A1,COQ3,COQ5,COQ6,COX15,CP,CPA3,CPOX,CRAT,CRIP2,CRYAB,CSE1L,CSRP1,CSTB,CTSD,CYB5A,CYCS,DCN,DEK,DL…	267 (4)	3
CDKN1A		kinase	AKT (family),AP1 (complex),ATM,AURKB,CASP3,CASP8,CASPASE (family),CCND1,CCNE1,CDK (family),CDK4,CDK4/6 (family),CDK6,CDKN1A,EGR1,EIF2AK3,EP300,ERK (family),ERK1/2 (family),FOS,GLB1,H2AX,JNK (family),MAPK (family),MAPK9,MDM2,MEK (family),MYC,NFE2L2,NFKB (complex),NPM1,P38 MAPK (family),PARP1,RB1,RELA,ROCK (family),ROCK2,STAT (family),STAT3,STAT3/STAT3 (complex),TP53	2	Inhibited	-3.975	2.88e-85	0.0001	ABAT,ABCB10,ABCB11,Abcb1a,ABCB8,ABCC3,ABCE1,ABCF1,ABCF2,ACADL,ACADS,ACO2,ACSF3,ACSS1,ACTN2,ACTN3,ACTN4,ADA,ADAM10,ADAM17,ADH5,ADH7,AHSG,AIMP2,AK1,AK2,AKT2,ALDH1B1,ALDH3A1,ALDH7A1,ALDH9A1,ANK1,ANKRD17,ANXA1,APOA1,APOBEC2,APOC1,AQP3,ARHGAP5,ARHGEF7,ASNS,ASPN,ASPRV1,ASS1,ATL3,ATP1A3,ATP2A1,ATP2A2,ATP5F1C,ATP5F1E,ATP5PB,ATP6V1B2,ATP6V1F,ATPAF2,AUH,AZGP1,BAG1,BAX,BCAM,BGN,BIN1,BLMH,BPIFA1,C4a/C4b,C5,C…	490 (41)	41
AX15839		chemical drug	AKT1,AX15839,BRD4,CDK9,CREB (family),EIF4E,ETS1,FOCAL ADHESION KINASE (family),FOS,JUN,MAPK7,MEF2A,MEF2C,MEF2D,MYC,MYOD1,NFE2L2,NFKB (complex),NFKB1,NR4A1,PPARG,PPARGC1A,PPP3R1,PTGS2,PTK2,PTPRR,RB1,RELA,RHOA,SGK1,STUB1	3	Inhibited	-3.975	1.18e-80	0.0001	AACS,ABAT,ABCB10,ABCB11,ABCC1,ABCD1,ABCE1,ABCF1,ABCF2,ACADL,ACADM,ACADS,ACO2,ACSS1,ACTN1,ACTN3,ACTN4,ADD1,ADH7,ADK,AGO2,AGPAT2,AIMP2,AK1,AK2,ALDH1B1,ALDH3A1,ALDH5A1,ALDH7A1,ALDOA,ANKRD17,AP1M1,APOC1,AQP3,ARHGEF7,ASL,ASPN,ASPRV1,ATP1A3,ATP2A2,ATP5F1E,ATP5ME,ATP5MJ,ATP5PD,ATP6V1E1,ATP6V1F,BAG1,BIN1,BLMH,C4a/C4b,CACNA1S,CAD,CALU,CAPG,CAST,CAV3,CAVIN2,CCT3,CD34,CDC37,CDH1,CDH2,Ces1b/Ces1c,Ces1d,CHCHD…	468 (31)	30
AX15910		chemical drug	AKT1,AX15910,BRD4,CDK9,CREB (family),EIF4E,ETS1,FOCAL ADHESION KINASE (family),FOS,JUN,MAPK7,MEF2A,MEF2C,MEF2D,MYC,MYOD1,NFE2L2,NFKB (complex),NFKB1,NR4A1,PPARG,PPARGC1A,PPP3R1,PTGS2,PTK2,PTPRR,RB1,RELA,RHOA,SGK1,STUB1	3	Inhibited	-3.975	1.18e-80	0.0001	AACS,ABAT,ABCB10,ABCB11,ABCC1,ABCD1,ABCE1,ABCF1,ABCF2,ACADL,ACADM,ACADS,ACO2,ACSS1,ACTN1,ACTN3,ACTN4,ADD1,ADH7,ADK,AGO2,AGPAT2,AIMP2,AK1,AK2,ALDH1B1,ALDH3A1,ALDH5A1,ALDH7A1,ALDOA,ANKRD17,AP1M1,APOC1,AQP3,ARHGEF7,ASL,ASPN,ASPRV1,ATP1A3,ATP2A2,ATP5F1E,ATP5ME,ATP5MJ,ATP5PD,ATP6V1E1,ATP6V1F,BAG1,BIN1,BLMH,C4a/C4b,CACNA1S,CAD,CALU,CAPG,CAST,CAV3,CAVIN2,CCT3,CD34,CDC37,CDH1,CDH2,Ces1b/Ces1c,Ces1d,CHCHD…	468 (31)	30
metoprolol		chemical drug	ADRB (family),ADRB1,ADRB2,ADRB3,AIRE,AKT (family),AKT1,AP1 (complex),AR,BAHD1,BRD3,BRD4,CAMKII (complex),CASP3,CBX3,CBX5,CHD4,CPT1 (family),CPT1B,CREB (family),CREBBP,DNMT3A,DNMT3B,EED,EGFR,EHMT1,EHMT2,EP300,ERK1/2 (family),G PROTEIN ALPHA I (family),GNAI2,GNAS,GSK3B,HISTONE H3 (family),HRAS,HTR1A,ING1,INPP5D,INSR,JUN,KAT2A,KAT5,KCNJ2,KDM4C,KDM5A,KDM5B,KMT2A,LCAT,MAPK (family),MAPK1,MAPK14,MAPK3,…	3	Inhibited	-3.974	7.98e-60	0.0038	AACS,Abca8b,ABCB10,ABCB11,ABCC3,ABCD1,ABCD2,ABCF1,ABCF2,Acat2/Acat3,ACOT13,ACSF3,ACSS1,ACTB,ACTN2,ADA,ADH1C,ADH5,ADHFE1,ADIPOQ,ADK,ADSS2,AGO2,AGR2,AGRN,AHCTF1,AHSA1,AHSG,AIMP2,ALCAM,Aldh1a7,ALDH1L2,ALDH3A1,ALDH6A1,ALOX12,AMACR,ANK1,ANKRD17,ANXA4,AOC3,APOA1,APOC1,APRT,ARF6,ARHGAP30,ARHGEF7,ARL6IP5,ASNS,ASPN,ASPRV1,ATP1A1,ATP2A1,ATP5F1C,ATP5F1E,ATP5ME,ATP5PB,ATP5PD,ATP6V0C,ATP6V1E1,ATP6V1F,ATP6V1H,…	536 (84)	81
FOXO1,FOXO3:KLF4 gene		complex	AKT (family),AKT1,AR,ATF4,ATM,BCL2,BIRC5,CALCINEURIN (complex),CASP8,CASPASE (family),CDKN1A,CDKN1B,CDKN2B,EGFR,ESR1,FOXO1,FOXO1,FOXO3:KLF4 gene,FOXO3,HIF1A,HNF4α DIMER (complex),IRS1,JUN,KLF4,LDH (family),MAPK1,MAPK3,MAPK7,MLXIPL,MTOR,MTORC1 (complex),NFKB (complex),NR1I2,ODC1,P70 S6K (family),PDPK1,PI3K (complex),PPARG,RB1,RELA,RHEB,RUNX2,SERPINE1,SIRT1,SMAD2,SMAD3,SOD2,SRC (family),TERT,YWHAZ	3	Inhibited	-3.972	6.4e-77	0.0001	AACS,ABCB11,ABCC1,ABCC3,ABCE1,ACADS,ACO2,ACTB,ACTL6A,ACTN2,ACTN3,ADA,ADD1,ADH5,ADIPOQ,AGO2,AGPAT1,AGPAT2,AHCTF1,AIMP2,AK1,ALCAM,Aldh1a7,ALDH1B1,ALDH3A1,ALDH7A1,ALDOA,ANK3,ANKRD17,ANO10,ANP32A,ANXA1,ANXA4,AP1M1,AP2S1,APOA1,APOC1,APOC3,ARPC5L,ASL,ASPN,ASPRV1,ASS1,ATP1A1,ATP2A1,ATP2A2,ATP5ME,ATP5PB,ATP6V1E1,ATP6V1F,ATP6V1H,ATP8A1,BAG1,BAX,BCAM,BCS1L,BGN,BSCL2,C9,CACNA1S,CAD,CALU,CAMK1,CAPN1,CAPZA2,C…	525 (49)	48
Hbb-b1	-0.971	transporter	Hbb-b1	1	Inhibited	-3.962	2.88e-10	0.0004	ATP5F1C,CD44,COX15,COX6C,IL16,ITGAM,NDUFA4,NDUFA6,NDUFA9,NDUFB11,NDUFB4,NDUFB7,NDUFB8,NDUFB9,NDUFS4,NDUFS7,NDUFS8,NDUFV1,SDHA,SERPINF2,SURF1,UQCRC2,VCAM1	23 (1)	1
GSTA4		enzyme	ATF2,ATR,BLM,BRCA1,CASP3,CDC14B,CDK1,CDKN1A,CHEK1,CREB1,E2F (family),E2F1,E2F3,EGFR,ERK1/2 (family),FANCD2,FOXP1,GSTA4,H2AX,ING1,JNK (family),JUN,MAPK1,MAPK3,MAPT,MDM2,MDM4,NFKB (complex),NPM1,P38 MAPK (family),PARP1,PI3K (complex),PRKDC,PTK2,RAD21,RAD51,RASSF1,RB1,RELA,RPA1,SMARCAL1,SQSTM1,SRC,STAT3,TP53,trabectedin,TREX1	3	Inhibited	-3.957	2.36e-63	0.0017	ABAT,Abca8b,ABCB11,Abcb1a,ABCB8,ABCC1,ABCD1,ABCE1,ACADL,ACADM,ACO2,ACSF3,ACSS1,ACTN2,ACTN4,ADA,ADAM10,ADH1C,AGO2,AGR2,AGRN,AHCTF1,AHSG,AK1,ALDH1B1,ALDH9A1,ALOX12,ANK1,ANXA1,ANXA4,APOBEC2,APOC1,APOC3,APOH,ARHGAP5,ASL,ASNS,ASPN,ASS1,ATL3,ATP1A3,ATP2A1,ATP5F1C,ATP5F1E,ATP5PB,ATP6V1F,ATPAF2,BAX,BGN,BPIFA1,C5,CACNA1S,CACNA2D1,CALU,CAPN1,CAPZA2,CAST,CCT3,CD2AP,CDC42,Ces1b/Ces1c,CHCHD3,CISD1,CKMT1B,CKMT…	419 (47)	45
PFDN5		transcription regulator	MYC,PFDN5,TP73	2	Inhibited	-3.945	5.05e-57	0.0001	ABCA1,ABCB10,ABCC3,ABCD1,ABCE1,ABCF1,ABCF2,ACADM,ACSS1,ACTA1,ACTB,ACTN1,ACTN2,ACTN4,ADA,ADAM10,ADAM17,ADD1,AIMP2,AK2,ALDOA,ANKRD17,ANXA4,APOC1,APOC3,AQP3,ARHGEF7,ARL2,ASPRV1,ASS1,AUH,B2M,BAG1,BAK1,BAX,BGN,BIN1,CAD,CASP3,CAST,CCT3,CD44,CDH1,CDH2,CNP,COX4I1,CRYAB,CSDE1,CSE1L,CTSD,CYCS,CYTH2,DDX17,DDX5,DES,DHRS3,DLG1,ECSIT,EEF1A1,EEF2,EIF2S1,EIF2S2,EIF4A1,EIF4E,EIF4G1,EIF5A,ENO1,EVPL,EXOSC7,EZR,FABP…	255 (3)	3
RPL23A	0.304	other	CDKN1A,RB1,RPL23A,TP53	2	Inhibited	-3.941	7.76e-60	0.0001	ABAT,ABCA1,Abcb1a,ABCB8,ABCC1,ABCD1,ACADL,ACADM,ACADS,ACO2,ACSF3,ACSS1,ACTB,ACTN2,ACTN3,ACTN4,ADA,ADAM10,ADH5,AK1,ALDH9A1,ALDOA,ANK1,ANXA1,ANXA4,APOA1,APOBEC2,ARHGAP5,ASL,ASPN,ATL3,ATP5F1C,ATP5F1E,ATP5PB,ATP6V1F,ATPAF2,BAK1,BAX,CACNA1S,CAD,CALU,CD44,CDC42,CDH5,Ces1b/Ces1c,CHCHD3,CISD1,CKMT1B,CKMT2,CMBL,CNN2,COL1A1,COL6A2,COL7A1,COQ3,COQ5,COQ6,COQ7,COX15,COX4I1,CP,CPA3,CPOX,CRAT,CRIP2,CRYAB,CSE1L,…	289 (4)	3
ALDH2	-0.312	enzyme	AKT (family),ALDH2,EIF2A,ERK1/2 (family),MTOR,P38 MAPK (family),TP53	2	Inhibited	-3.938	2.3e-58	0.0001	ABAT,Abcb1a,ABCB8,ABCC1,ABCD1,ACADL,ACADM,ACADS,ACSF3,ACSS1,ACTN4,ADA,ADAM10,ADD1,ADH5,AIMP2,AK1,ALDH9A1,ALDOA,ANK1,ANXA1,ANXA4,APOA1,APOBEC2,APPL1,AQP3,ARHGAP5,ASL,ASNS,ASS1,ATL3,ATP1A1,ATP1A3,ATP2A2,ATP5F1C,ATP5F1E,ATP5ME,ATPAF2,B2M,BAK1,BCAM,BGN,CAD,CALU,CDC42,CDH2,CDH5,Ces1b/Ces1c,CISD1,CKM,CKMT2,CMA1,CMBL,CNN2,CNP,COL1A1,COL6A2,COL7A1,COPS6,COQ3,COQ5,COQ6,COX15,CP,CPOX,CRAT,CRIP2,CRYAB,CSE1L…	316 (7)	7
BUB3	-0.23	other	AKT (family),APC,AURKB,AXIN1,BCL2L1,BUB3,CDC20,CDK1,CDKN1A,CSNK2A1,CTNNB1,E2F1,GSK3 (family),MTOR,NDRG1,RASSF1,SGK1,TP53	3	Inhibited	-3.93	2.4e-57	0.0003	ABCA1,Abcb1a,ABCB8,ABCC1,ABCD1,Acat2/Acat3,ACSF3,ACSS1,ACTN4,ADA,ADAM10,ADD1,ADH5,ADIPOQ,AGR2,AIFM1,AIMP2,AK1,ALCAM,ALDH9A1,ALDOA,ANK1,ANXA1,ANXA4,APOA1,APOBEC2,AQP3,ARHGAP5,ASL,ASNS,ASPN,ATL3,ATP1A1,ATP2A2,ATP5F1C,ATP5F1E,ATP5ME,ATP5PB,ATPAF2,B2M,BAX,BCAM,BCS1L,BGN,CAD,CALU,CCT4,CD2AP,CD44,CD9,CDC42,CDH1,CDH2,CDH5,Ces1b/Ces1c,CISD1,CKM,CKMT1B,CKMT2,CLIC1,CMBL,CNN2,CNP,COL12A1,COL1A1,COL6A2,COL7A…	345 (18)	17
cabozantinib		chemical drug	AKT (family),AXL,cabozantinib,ERK (family),FLT1,KDR,LYN,MET,NTRK2,PLCG1,RET,TEK,TP53,TYRO3,VEGF RECEPTOR (family)	2	Inhibited	-3.926	7.09e-64	0.0001	ABAT,ABCA1,Abcb1a,ABCB8,ABCC1,ABCD1,ACADL,ACADM,ACADS,ACSF3,ACSS1,ACTA1,ACTN1,ACTN4,ADA,ADAM10,ADD1,ADH5,ADIPOQ,AIMP2,AK1,ALDH9A1,ALDOA,ANK1,ANXA1,ANXA2,ANXA4,APOA1,APOBEC2,AQP3,ARHGAP5,ASL,ATL3,ATP1A1,ATP2A2,ATP5F1C,ATP5F1E,ATP5ME,ATP5PB,ATPAF2,AUH,BAX,BCAM,BGN,C5,CAD,CALU,CASP3,CAV3,CD1D,CDC42,CDH1,CDH2,CDH5,Ces1b/Ces1c,CISD1,CKM,CKMT1B,CKMT2,CMBL,CNN2,COL1A1,COL6A1,COL6A2,COL7A1,COPS6,COQ3,COQ…	327 (15)	14
CENPA		other	AKT (family),ATR,CASP2,CDC14B,CDK1,CDKN1A,CDKN1C,CENPA,CHEK1,CHEK2,E2F (family),E2F1,E2F3,EGFR,ERK1/2 (family),FANCD2,FOXP1,GSK3B,H2AX,ING1,LATS2,MAPK1,MAPK3,MAPT,MDM4,NOX1,NPM1,P38 MAPK (family),PARP1,PLK1,PRKDC,PTK2,RAD21,RAD51,RASSF1,RB1,RELA,SRC,STAT3,TP53,trabectedin	3	Inhibited	-3.926	1.75e-65	0.0011	ABAT,Abca8b,ABCB11,Abcb1a,ABCB8,ABCC1,ABCD1,ABCE1,ACADL,ACADM,ACADS,ACO2,ACSF3,ACSS1,ACTN2,ACTN4,ADA,ADAM10,ADD1,ADH1C,AGO2,AGR2,AHCTF1,AHSG,AK1,ALDH9A1,ANK1,ANXA1,ANXA4,APOBEC2,APOC3,AQP3,ARHGAP5,ASL,ASPN,ASS1,ATL3,ATP1A3,ATP2A1,ATP2A2,ATP5F1C,ATP5F1E,ATP5PB,ATP6V1F,ATPAF2,BAK1,BCAM,BGN,BPIFA1,C5,CACNA1S,CALU,CAPZA2,CCT3,CD2AP,CDC42,Ces1b/Ces1c,CHCHD3,CHL1,CISD1,CKMT1B,CKMT2,CLIC1,CLIC5,CMBL,CNN…	405 (41)	39
avitinib		chemical drug	AGO2,AGT,AKT (family),AKT1,AKT2,ANXA7,AP1 (complex),AR,ATF2,avitinib,BRCA1,CASP3,CAV1,CCL2,CCN2,CDC42,CHKA,COL1A2,CREB (family),CREB1,CTNNB1,EGFR,EGR1,EPB41,ERBB2,ERK (family),ERN1,FAS,FOCAL ADHESION KINASE (family),FOS,FOXO3,GJB1,GNAS,GRB2,GSK3B,HBEGF,HDAC6,HIF1A,HNF4A,HRAS,IRF7,JAK1,JAK2,JNK (family),JUN,KRAS,MAP2K4,MAPK (family),MAPK1,MAPK14,MAPK3,MAPK8,MEK (family),MET,MMP9,MTOR,MTORC1 (compl…	3	Inhibited	-3.921	5.85e-60	0.01	ABAT,Abca8b,ABCC1,ABCC3,ABCD2,ABCE1,ABCF1,Acat2/Acat3,Acot2,ACTA1,ACTB,ACTL6A,ACTN1,ACTN3,ADA,ADD1,ADRM1,AGO2,AGPAT1,AGPAT2,AGRN,AHCTF1,AHSG,AIFM1,AIMP2,Akr1b7,Aldh1a7,ALDH1B1,ALDH1L2,ALDH3A1,ALDH5A1,ALDH7A1,ALDH9A1,ANK3,ANP32A,ANP32E,ANXA1,ANXA4,ANXA7,AOC3,APOC1,APOC3,ARF6,ARFGEF1,ARHGEF7,ASL,ASPN,ASPRV1,ATP1A1,ATP1B3,ATP2A1,ATP5F1C,ATP5F1E,ATP5ME,ATP5PB,ATP5PD,ATP6V1E1,ATP6V1F,ATP8A1,AUH,AZGP1,…	587 (102)	102
ARG2		enzyme	ADCY (family),AGMAT,ARG1,ARG2,ARGINASE (family),BCL2,Ca2+,CASP3,CASP9,CASPASE (family),EGFR,EIF4EBP1,ERK (family),F3,FOXO1,GSK3B,IRS1,IRS2,KCNK9,LIPE,MAP2K3,MAP2K6,MAPK1,MAPK3,MAPK8,MAPT,MMP9,MTOR,MYC,NFKB1,NOS2,P2RY2,P38 MAPK (family),PKC (family),PLC (family),PLCB3,PLCG2,PLCL1,PRKCA,PRKD1,PTGS2,SDHB,SLC9A1,SNAP23,STAT4,SUCCINATE DEHYDROGENASE (complex),TLR3,TYK2	3	Inhibited	-3.9	4.3e-66	0.0001	ABCB10,ABCC1,ABCC3,ABCD1,ABCE1,ABCF1,ABCF2,ACTB,ACTN1,ACTN3,ACTN4,ADD1,ADH5,ADH7,ADIPOQ,ADSS2,AHCTF1,AIMP2,AK2,ALDH3A1,ALDOA,ALOX12,ANK1,ANKRD17,ANXA1,ANXA4,AOC3,APOC1,AQP3,ARHGEF7,ASPRV1,ATP2A1,ATP2A2,ATP5PB,AZGP1,BAG1,BAX,BGN,BIN1,C8B,CAD,Calm4,CAPN1,CAPZA2,CASP3,CAV3,CCT3,CCT4,CD1D,CD44,CD9,CKMT1B,Clec2d (includes others),CLIC5,COL6A2,COL7A1,COMP,COX4I1,CP,CPA3,CREB1,CRYL1,CSDE1,CSE1L,CSRP1,CS…	360 (48)	46
TTYH3		ion channel	AKT (family),AP1 (complex),APC,APP,AR,ATF2,CASP3,CASP9,CCND1,CDH1,CDKN1A,CEBPB,CHUK,CREB1,CTNNB1,DCX,E2F1,EGR1,EIF6,ERK1/2 (family),FOCAL ADHESION KINASE (family),FOXM1,FOXP3,GATA4,GFI1,GSK3B,HDAC3,HDAC4,HIF1A,HNF1B,HSF1,HSP90AA1,IGF1R,IKBKG,INSR,JUN,KAT5,KLF5,KLF6,LEF1,LGALS3,MAFA,MAP2K1,MAP3K4,MAPK14,MAPT,MCL1,MDM2,MITF,MMP9,MTOR,MUC1,NCOA1,NEFH,NFAT (family),NFATC1,NFATC4,NFE2L2,NFKB (complex)…	3	Inhibited	-3.899	1.65e-68	0.0003	AACS,ABAT,ABCB11,Abcb1a,ABCB8,ABCC3,ABCC9,ABCD1,ABCD2,ABI1,ACOT13,ACSF3,ACTL6A,ACTN4,ADA,ADD1,ADH1C,ADH5,ADH7,ADRM1,ADSS2,AGO2,AGPAT1,AGRN,AHCYL1,AHSA1,AHSG,AIMP2,AK1,AK2,Akr1b7,AKT2,ALCAM,ALDH1B1,ALDH1L2,ALDH2,ALDH3A1,ALDH6A1,ALDH7A1,ALDH9A1,ALOX12,ANK1,ANXA1,ANXA2,ANXA4,APOBEC2,APOC3,ARHGAP5,ARHGEF7,ASL,ASNS,ASPN,ASPRV1,ATL3,ATP1A3,ATP2A2,ATP5F1C,ATP5F1E,ATP6V0A1,ATP6V0C,ATP6V1B2,ATP6V1C1,ATP6V…	569 (89)	89
MIA		other	ABL1,AHR,AKT (family),AKT1,CAV1,CDC42,CREB (family),CTNNB1,EGFR,ERK (family),ERK1/2 (family),FN1,FOCAL ADHESION KINASE (family),FYN,HRAS,IGF1R,ILK,INTEGRIN (complex),IRS1,ITGA11,ITGA3,ITGA6,ITGAV,ITGB1,ITGB5,JINK1/2 (family),JNK (family),JUN,MAP2K1,MAPK (family),MAPK1,MAPK3,MIA,P38 MAPK (family),P85 PIK3R (family),PI3K (complex),PKC (family),PLCG2,PTK2,RAC1,RAF1,RAS (family),RHOA,SHC1,SMAD2,SRC,S…	3	Inhibited	-3.897	1.83e-59	0.0304	Abca8b,ABCB11,Abcb1a,ABCC1,ABCE1,ABCF1,ACADL,ACADM,ACADS,Acat2/Acat3,ACSS1,ACTB,ACTN1,ACTN3,ACTN4,ADA,ADD1,ADH1C,AGO2,AGR2,AHCTF1,AHSG,AIMP2,AK1,ALCAM,ALDH5A1,ALDOA,ALOX12,ANK1,ANK3,ANP32E,ANXA1,ANXA2,APOA1,APOC3,AQP3,ARF6,ASNS,ASS1,ATP1A1,ATP1A3,ATP2A1,ATP2A2,ATP5PD,ATP6V1E1,ATP8A1,B2M,BCAM,BCS1L,BGN,C5,CAD,CALM2,CALML3,CAPZA2,CAVIN2,CBFB,CCT3,CCT4,CD109,CD1D,CD34,CD81,CDH1,CDH2,Ceacam1/Ceacam2,…	411 (51)	50
FBXL14		enzyme	AKT (family),AMPK (complex),AP1 (complex),ATF4,BCL2,BMI1,BRCA1,CCND1,CDH1,CDK2,CDK4,CDK4/6 (family),CDKN1A,CDKN1B,CDKN2A,CREB1,CTNNB1,CTSL,CYCLIN E (family),EIF2AK4,EP300,ERK (family),F2,FBXL14,GCK,GLI1,GSK3B,JNK (family),LDHA,mir-19 (includes others),mir-22 (includes others),MMP9,MUC1,MYC,MYOD1,NFKBIA,NOTCH1,P38 MAPK (family),PIAS3,PKA (complex),PTEN,RB1,RBL2,RELA,SNAI1,STAT3,STAT5A/B (family),T…	3	Inhibited	-3.895	3.49e-86	0.0003	AACS,ABAT,ABCA1,ABCB10,ABCB11,ABCB8,ABCC1,ABCC3,ABCD1,ABCE1,ABCF1,ABCF2,ABI1,ACADM,ACADS,Acat2/Acat3,ACSF3,ACSS1,ACTA1,ACTB,ACTN1,ACTN2,ACTN3,ACTN4,ADD1,ADIPOQ,ADK,ADRM1,AHSG,AIMP2,AK2,AKT2,ALCAM,ALDH1B1,ALDH3A1,ALDH9A1,ALDOA,ANK1,ANKRD17,ANXA2,ANXA4,APOBEC2,APOC1,APOC3,ARHGEF7,ARL2,ASL,ASPN,ASPRV1,ASS1,ATL3,ATP2A1,ATP5F1C,ATP5F1E,ATP5ME,ATP5PB,ATP6V1F,ATPAF2,AUH,AZGP1,BAG1,BAK1,BAX,BCAM,BCKDK,BC…	595 (54)	53
pamufetinib		chemical drug	AKT (family),AKT1,ATM,ATR,CASP3,CASP8,CDC42,CDH1,CDKN1B,CREB1,CSF1,CSF1R,CTNNB1,EIF2AK2,ERBB3,ERK (family),ERK1/2 (family),FOCAL ADHESION KINASE (family),FRS2,G PROTEIN ALPHA I (family),GAB1,GAB2,GRB2,INPP5D,IQGAP1,IRF3,IRF4,ITGAV,ITGB5,JAK1,JAK2,JNK (family),JUN,KDR,KRAS,LRP1,MAPK (family),MAPK1,MAPK3,MAPK8,MEK (family),MET,MTORC1 (complex),NFKB (complex),NGF,NOS3,P38 MAPK (family),P70 S6K (fami…	3	Inhibited	-3.891	2.95e-63	0.0378	ABAT,Abca8b,ABCB11,Abcb1a,ABCB8,ABCC1,ABCD1,ABCE1,ACADM,Acat2/Acat3,Acot2,ACSF3,ACSS1,ACTN1,ACTN3,ACTN4,ADAM17,ADD1,ADH1C,ADH5,AHSG,AIMP2,AK1,ALCAM,ALDH1B1,ALDH7A1,ALDH9A1,ALOX12,ANK1,ANP32A,ANXA1,ANXA2,ANXA4,APOBEC2,APOC3,AQP3,ARHGAP5,ASL,ASNS,ASPRV1,ASS1,ATL3,ATP1A1,ATP1A3,ATP2A1,ATP5F1C,ATP5F1E,ATP5ME,ATP5PB,ATP6V0C,ATP6V1E1,ATPAF2,AUH,BAG1,BANF1,BCAM,BCS1L,BPIFA1,BTNL9,C4a/C4b,C5,C8B,C9,CACNA…	466 (78)	76
CTDSP1		phosphatase	AMPK (complex),AP1 (complex),ATF4,BCL2,BMI1,BRCA1,CASP3,CCND1,CDH1,CDK2,CDK4,CDK4/6 (family),CDKN1A,CDKN1B,CDKN2A,CREB1,CTDSP1,CTNNB1,CYCLIN E (family),EIF2AK4,EP300,ERK (family),F2,GCK,GLI1,GSK3B,JNK (family),LDHA,MAPK14,mir-19 (includes others),mir-22 (includes others),MMP9,MYC,MYOD1,NFKBIA,NOTCH1,P38 MAPK (family),PIAS3,PKA (complex),PTEN,RB1,RBL2,RELA,SP1,STAT3,STAT5A/B (family),TERT,TGF BETA…	3	Inhibited	-3.89	4.65e-85	0.0005	AACS,ABAT,ABCA1,ABCB10,ABCB11,ABCB8,ABCC1,ABCC3,ABCD1,ABCE1,ABCF1,ABCF2,ABI1,ACADM,ACADS,Acat2/Acat3,ACSF3,ACSS1,ACTA1,ACTB,ACTN1,ACTN2,ACTN3,ACTN4,ADD1,ADK,ADSS2,AHSG,AIMP2,AK2,AKT2,ALCAM,ALDH1B1,ALDH3A1,ALDH9A1,ALDOA,ALOX12,ANK1,ANKRD17,ANXA4,AOC3,APOBEC2,APOC1,APOC3,ARHGEF7,ARL2,ASL,ASPN,ASPRV1,ASS1,ATL3,ATP2A1,ATP5F1C,ATP5F1E,ATP5ME,ATP5PB,ATP6V1F,ATPAF2,AUH,AZGP1,BAG1,BAK1,BAX,BCKDK,BCS1L,BI…	584 (51)	51
mir-30 (includes others)		microRNA	CHEK2,EP300,FOXO3,H2AX,LYN,mir-30 (includes others),MTTP,P38 MAPK (family),TP53	2	Inhibited	-3.888	3.35e-53	0.0005	ABAT,Abcb1a,ABCB8,ABCC1,ABCD1,ACADS,ACSF3,ACSS1,ACTA1,ACTN4,ADA,ADH5,AK1,ALDH3A1,ALDH9A1,ANK1,ANXA1,ANXA4,APOA1,APOBEC2,ARHGAP5,ATL3,ATP1A1,ATP2A2,ATP5F1C,ATP5F1E,ATP5ME,ATP5PB,ATPAF2,B2M,BAK1,BAX,BGN,C5,CAD,CALU,CASP3,CAV3,CD109,CD44,CDC42,Ces1b/Ces1c,CHL1,CISD1,CKM,CKMT1B,CKMT2,CMBL,CNN2,COL1A1,COL6A1,COL6A2,COL7A1,COMP,COQ3,COQ5,COQ6,COX15,CP,CPOX,CRAT,CRIP2,CRYAB,CSE1L,CSRP1,CSTB,CTSD,CYB5A,C…	297 (9)	9
BMS-345541		chemical drug	AKT (family),AP1 (complex),APEX1,AR,ARID1A,BACE1,BAX,BMS-345541,CALCINEURIN (complex),CAPN1,CASP3,CDC42,CDKN2A,CHUK,CREB1,DICER1,DNM1L,EIF2AK2,ERG,ERK (family),ERK1/2 (family),FOXO3,GLI1,GSK3B,HTT,IKBKB,IKBKE,IKBKG,IL18,IRS1,JNK (family),JUN,L-serine,MAP2K4,MCL1,MEK (family),MMP9,MPO,MTOR,MTORC1 (complex),MYC,NCOA3,NFKB (complex),NFKB1,NFKBIA,NFKBIB,NR3C1,OMA1,P38 MAPK (family),PAK2,PARP1,PFKFB3,…	3	Inhibited	-3.884	3.82e-66	0.0087	Abca8b,ABCB10,ABCB11,ABCC3,ABCD1,ABCE1,ABCF1,ABCF2,ABI1,ACADL,ACADM,Acat2/Acat3,ACO2,ACSF3,ACSS1,ACTN1,ACTN3,ACTN4,ADA,ADD1,ADHFE1,ADK,AGRN,AHSG,AK1,AK2,AKT2,ALDH1B1,ALDH1L2,ALDH3A1,ALDH7A1,ALDOA,ALOX12,AMACR,ANK1,ANKRD17,APOA1,APOC1,APOC3,APOH,ARHGAP5,ARHGEF7,ARL2,ARL6IP5,ASL,ASNS,ASPN,ASPRV1,ATP5PB,ATP6V1F,ATP8A1,AUH,AZGP1,BAG1,BAX,BCAM,BCKDK,BGN,BIN1,BPIFA1,BTNL9,CACNA1S,CACNA2D1,CAD,CALM2,CAL…	525 (72)	72
FOXO1,FOXO3:PINK1 gene		complex	AKT (family),AKT1,AR,ATF4,ATM,BCL2L1,BIRC5,CALCINEURIN (complex),CASP3,CASP8,CAT,CDKN1A,CDKN1B,CDKN2B,DNM1L,EIF4EBP1,ESR1,FOXO1,FOXO1,FOXO3:PINK1 gene,FOXO3,IRS1,JUN,MAPK1,MAPK3,MAPK7,MLXIPL,MTOR,MTORC1 (complex),NR1I2,P70 S6K (family),PARP1,PDPK1,PINK1,PPARG,PTEN,RB1,RELA,RHEB,RUNX2,SIRT1,SOD2,SRC (family),TOMM20,TRAP1,YWHAZ	3	Inhibited	-3.883	1.85e-59	0.0008	AACS,ABCB11,ABCC3,ABI1,ACADS,ACO2,ACTN2,ADA,ADD1,ADH5,ADIPOQ,AGPAT2,AIFM1,AK1,Aldh1a7,ALDH1L2,ALDH3A1,ALDOA,ANK3,ANO10,ANP32A,ANXA4,AP1M1,AP2S1,APOA1,APOC1,APOC3,ARHGAP5,ARPC5L,ASL,ASPN,ASS1,ATP1A1,ATP2A1,ATP5PB,ATP6V1E1,ATP6V1F,ATP6V1H,ATP8A1,BAG1,BAK1,BAX,BCAM,C9,CACNA1S,CALU,CAMK1,CAPN1,CARM1,CAST,CBL,CD44,CD81,CD9,CDC42,CDC42BPB,CDC5L,CDH1,CDH5,Ces1b/Ces1c,CFL2,CHL1,CHRM2,CKM,CKMT1B,CKMT2,Cle…	446 (45)	44
levamisole		chemical drug	ADORA2A,CFTR,CHRNA3,levamisole,RB1	2	Inhibited	-3.881	1.33e-24	0.0001	ACO2,ACTB,ACTN2,ACTN3,AKT2,ARHGEF7,ASNS,ATP1A1,ATP1A3,ATP2A2,ATP5F1E,ATP5ME,ATP6V1B2,ATP6V1F,ATP8A1,BAK1,CACNA1S,CAPG,CASP3,CD44,CD81,CDH1,CHCHD3,CKM,COL6A1,COQ5,COQ7,COX4I1,CPA3,DLAT,DLST,DNAJC11,EEF2,EIF1,EIF2S2,EIF5A,EPHX2,EZR,FABP4,FDPS,FUS,GADD45GIP1,GAPDH,Gbp2,GHITM,HOMER1,HRAS,Ifitm3,ITPR1,KLC1,KRT10,KRT18,MAPK1,MAPK3,MCAT,MDH1,MRPL12,MRPL55,MTOR,MYH4,MYH6,MYH8,MYL1,MYL4,MYL7,NAPB,NDUFA2,N…	101 (5)	5
nebivolol		chemical drug	ADRB2,nebivolol,NOS (family),NOS3,PPARGC1A,SOD (family),UCP1	2	Inhibited	-3.873	2.65e-36	0.0001	ABAT,ABCA1,ACADL,ACADM,ACADS,Acot2,ACTA1,ADH5,ADIPOQ,AK1,ALDH5A1,APOC3,ASNS,ASPN,ATP1A1,ATP1A3,ATP5PD,BAX,BTF3,C5,CASP3,CAV3,CDH1,CKMT2,COL1A1,COL6A2,COMP,COX4I1,COX6C,CYB5R1,CYCS,DCN,DGAT1,DLAT,DPT,DSC2,EEF1A1,ELMO1,EMB,ENDOG,ENO1,FABP3,FABP4,FBLN1,FBLN2,FDPS,G6PD,GHITM,GK,GLRX,GOT1,GPAM,GPX3,GPX4,GSTZ1,HMGCL,IDE,IDH3A,IL1RAP,ITGB4,ITPR1,KYAT1,KYAT3,LAMA2,LAMA4,LDHA,LDHB,LPL,LUM,MAPK14,MBP,MPC2,…	135 (7)	7
FOXO1		transcription regulator	AKT (family),AKT1,AR,ATF4,BIRC5,CALCINEURIN (complex),CDKN1A,CDKN1B,CDKN2B,ERK1/2 (family),FOXO1,HNF4α DIMER (complex),IRS1,MAPK1,MAPK3,MAPK7,MLXIPL,MTORC1 (complex),NR1I2,P70 S6K (family),PPARG,RHEB,RPS6KB1,RUNX2,SIRT1,SKP2,SOD2,YWHAZ	2	Inhibited	-3.868	3.26e-55	0.0018	AACS,ABCC3,ACADS,ACTA1,ADD1,ADH1C,ADIPOQ,AGPAT2,AIMP2,Aldh1a7,ALOX12,ANXA4,APOA1,APOC1,APOC3,ARHGEF7,ASPN,ATP1A1,ATP1A3,ATP2A1,ATP6V1E1,ATP8A1,BAK1,BAX,BCAM,C9,CALU,CAPN1,CARS1,CAST,CAV3,CAVIN2,CCT3,CD81,CD9,CDH5,Ces1b/Ces1c,CKM,CKMT2,Clec10a/Mgl2,CMA1,COL1A1,COL7A1,COMP,COPS6,COX6C,CPA3,CPOX,CPSF2,CRAT,CRIP2,CRYL1,CRYZ,CSNK2B,CSRP3,CTSD,CYCS,CYP27A1,DAZAP1,DDT,DES,DGAT1,DHRS3,DLAT,DOCK10,DSC2,DS…	337 (28)	28
BACE1-AS		other	AKT (family),AP1 (complex),APC,APP,AR,ATF2,BACE1-AS,CASP3,CASP9,CCND1,CDH1,CDKN1A,CEBPB,CHUK,CREB1,CTNNB1,DCX,E2F1,EGR1,EIF6,ERK1/2 (family),FOCAL ADHESION KINASE (family),FOXM1,FOXP3,GATA4,GFI1,GSK3B,HDAC3,HDAC4,HIF1A,HNF1B,HSF1,HSP90AA1,IGF1R,IKBKG,INSR,JUN,KAT5,KLF5,KLF6,LEF1,LGALS3,MAFA,MAP2K1,MAP3K4,MAPK14,MAPT,MCL1,MDM2,MITF,MMP9,MTOR,MUC1,NCOA1,NEFH,NFAT (family),NFATC1,NFATC4,NFE2L2,NFKB …	3	Inhibited	-3.867	2.96e-67	0.0005	AACS,ABAT,ABCB11,Abcb1a,ABCB8,ABCC3,ABCC9,ABCD1,ABCD2,ABI1,ACOT13,ACSF3,ACTL6A,ACTN4,ADA,ADD1,ADH1C,ADH5,ADH7,ADRM1,ADSS2,AGO2,AGPAT1,AGRN,AHCYL1,AHSA1,AHSG,AIMP2,AK1,AK2,Akr1b7,AKT2,ALCAM,ALDH1B1,ALDH1L2,ALDH2,ALDH3A1,ALDH6A1,ALDH7A1,ALDH9A1,ALOX12,ANK1,ANXA1,ANXA2,ANXA4,APOBEC2,APOC3,ARHGAP5,ARHGEF7,ASL,ASNS,ASPN,ASPRV1,ATL3,ATP1A3,ATP2A2,ATP5F1C,ATP5F1E,ATP6V0A1,ATP6V0C,ATP6V1B2,ATP6V1C1,ATP6V…	566 (89)	89
TFB1M gene:NRF1:NRF2:PPARGC1A,PPRC1		group	GABPA,GABPB1,NRF1,PPARGC1A,PPRC1,TFB1M gene:NRF1:NRF2:PPARGC1A,PPRC1	2	Inhibited	-3.866	1.18e-31	0.0001	ABAT,ABCA1,ACADL,ACADM,ACADS,AK1,ALDH5A1,APOC3,ASPN,ATP1A1,ATP1A3,ATP5PD,BAX,C5,CAV3,CDH1,CDH2,CKMT2,COL6A2,COMP,COX15,COX4I1,COX6C,CYCS,DCN,DGAT1,DLAT,DPT,ELMO1,ENDOG,ENO1,FABP3,FABP4,FBLN1,FBLN2,FDPS,FTH1,GK,GLRX,GPAM,GPX4,HMGCL,IDH3A,IL1RAP,ITGB4,KYAT1,KYAT3,LAMA2,LAMA4,LDHA,LDHB,LPL,LUM,MAPK14,MBP,MPC2,MTFP1,MYBPC3,MYH1,MYH6,MYL2,NCEH1,NDUFA6,NDUFB4,NDUFB5,NDUFB8,NDUFS1,NDUFS8,NDUFV1,NEFH,NFK…	118 (6)	5
TFB2M gene:NRF1:NRF2:PPARGC1A,PPRC1		group	GABPA,GABPB1,NRF1,PPARGC1A,PPRC1,TFB2M gene:NRF1:NRF2:PPARGC1A,PPRC1	2	Inhibited	-3.866	1e-31	0.0001	ABAT,ABCA1,ACADL,ACADM,ACADS,AK1,ALDH5A1,APOC3,ASPN,ATP1A1,ATP1A3,ATP5PD,BAX,C5,CAV3,CDH1,CDH2,CKMT2,COL6A2,COMP,COX15,COX4I1,COX6C,CYCS,DCN,DGAT1,DLAT,DPT,ELMO1,ENDOG,ENO1,FABP3,FABP4,FBLN1,FBLN2,FDPS,FTH1,GK,GLRX,GPAM,GPX4,HMGCL,IDH3A,IL1RAP,ITGB4,KYAT1,KYAT3,LAMA2,LAMA4,LDHA,LDHB,LPL,LUM,MAPK14,MBP,MPC2,MTFP1,MYBPC3,MYH1,MYH6,MYL2,NCEH1,NDUFA6,NDUFB4,NDUFB5,NDUFB8,NDUFS1,NDUFS8,NDUFV1,NEFH,NFK…	118 (6)	5
PAX6		transcription regulator	26S PROTEASOME (complex),AKT (family),AKT1,AP1 (complex),AR,BRCA1,CBL,CBS,CCND1,CCNE1,CEBPA,CEBPB,CREB1,CREBBP,CTNNB1,DNMT1,E2F1,EGFR,ELK1,EN1,EP300,ERBB2,ERN1,ESR1,FOXA2,FOXO1,FOXO3,FOXO4,GATA2,GDNF,GNAI2,GSK3 (family),GSK3B,GTF2F1,HIF1A,HNRNPK,HSP27 (family),INS,INSR,IRS1,IRS2,JAK2,JNK (family),JUN,LIPE,LYN,MAF,MAP2K4,MAPK (family),MAPK1,MAPK14,MAPK7,MAPK8,MAPT,MDM2,MEF2C,MEK (family),MTOR,MTOR…	3	Inhibited	-3.862	3.52e-69	0.0006	AACS,ABAT,ABCA1,Abca8b,ABCB11,ABCB8,ABCC3,ABCD1,ABCD2,ABCE1,ABCF2,ABI1,ACADL,ACADM,Acat2/Acat3,ACO2,ACOT13,Acot2,ACSS1,ACTA1,ACTB,ACTL6A,ACTN3,ACTN4,ADAM10,ADD1,ADIPOQ,ADPRHL1,ADRM1,AGO2,AGPAT1,AGRN,AHCTF1,AIMP2,Akr1b7,AKT2,ALCAM,ALDH6A1,ALDH7A1,ALDH9A1,AMACR,ANK1,ANK3,ANO10,ANP32A,AOC3,AP1M1,AP2S1,APOA1,APOBEC2,APOC1,AQP3,ARHGEF7,ARL6IP5,ARPC5L,ASPN,ASPRV1,ASS1,ATL3,ATP1A1,ATP1A3,ATP2A2,ATP5F1E,…	644 (106)	106
IC261		chemical drug	CDK5,CSNK1E,GJA1,HNRNPC,IC261,MAPT,MSX2,TP53	2	Inhibited	-3.841	1.09e-50	0.0001	ABAT,ABCA1,Abcb1a,ABCB8,ABCC1,ABCD1,ACADL,ACADM,ACADS,ACSF3,ACSS1,ACTN4,ADA,ADH5,AK1,ALDH9A1,ALDOA,ANK1,ANXA1,ANXA4,APOA1,APOBEC2,AQP3,ARHGAP5,ASL,ATL3,ATP1A1,ATP5F1C,ATP5F1E,ATP5ME,ATP5PB,ATPAF2,BAK1,BAX,CAD,CALU,CDC42,CDH2,CDH5,Ces1b/Ces1c,CISD1,CKM,CKMT1B,CKMT2,CMBL,CNN2,COL1A1,COL6A2,COL7A1,COQ3,COQ5,COQ6,COX15,CP,CPOX,CRAT,CRIP2,CRYAB,CSDE1,CSE1L,CSRP1,CSTB,CTSD,CYB5A,CYCS,DCN,DEK,DLAT,DLG1,…	269 (8)	7
S-adenosylhomocysteine		chemical - endogenous mammalian	ADK,AKT (family),AMP,APP,ASH2L,ATM,DNMT1,DPY30,ESR1,GATA3,GLB1,HOXB4,RASSF1,ribavirin,S-adenosylhomocysteine,SMAD2,SMAD3,SOX2,TP53,WDR5	3	Inhibited	-3.824	3.57e-51	0.0237	ABCA1,ABCB11,Abcb1a,ABCB8,ABCC1,ABCC3,ABCD1,ACADL,ACADM,ACADS,ACSF3,ACSS1,ACTB,ACTN2,ACTN4,ADAM17,ADD1,ADH1C,ADH5,ADIPOQ,AGPAT2,AIMP2,AKT2,ALDH9A1,ALDOA,ANK1,ANK3,ANKRD17,ANO10,ANP32A,ANXA1,ANXA4,AP1M1,AP2S1,APOA1,APOBEC2,APOC3,AQP3,ARHGAP5,ARHGEF7,ARL6IP5,ARPC5L,ASL,ASPN,ASPRV1,ASS1,ATL3,ATP1A1,ATP5F1C,ATP5F1E,ATP5ME,ATP5PB,ATP6V1H,ATPAF2,BAG1,BCAM,BGN,BLVRB,BSCL2,C4a/C4b,CAD,CALU,CAMK1,CAPN1,CA…	416 (20)	18
FBXO5		enzyme	APC (complex),APC/CDC20 (complex),AURKA,AURKB,CDC20,CDK (family),CDK1,CDKN1A,DNM1L,E2F1,FBXO5,FMR1,FZR1,GMNN,HOXC10,HSF2,JNK (family),JUN,PFKFB3,PTTG1,RAS HOMOLOG (family),RASSF1,SKIL,TK1,TP53	3	Inhibited	-3.816	4.08e-66	0.0001	Abcb1a,ABCB8,ABCC1,ABCC9,ABCD1,ACADM,ACADS,ACSF3,ACSS1,ACTN4,ADA,ADAM10,ADAM17,ADH5,ADIPOQ,AK1,ALDH9A1,ALOX12,ANK1,ANKRD17,ANXA4,APOA1,APOBEC2,ARHGAP5,ASL,ASNS,ASPN,ATL3,ATP1A1,ATP2A2,ATP5F1C,ATP5F1E,ATP5ME,ATP5PB,ATP6V1E1,ATPAF2,BAX,CAD,CALU,CCT3,CD2AP,CD9,CDC42,CDH5,Ces1b/Ces1c,Ces1d,CHL1,CISD1,CKM,CKMT1B,CKMT2,CLIC1,CMBL,CNN2,COL7A1,COQ3,COQ5,COQ6,COX15,CP,CPA3,CPOX,CPQ,CRAT,CRKL,CSDE1,CSE1L,C…	356 (25)	22
miR-30c-5p (and other miRNAs w/seed GUAAACA)		mature microRNA	miR-30c-5p (and other miRNAs w/seed GUAAACA),TP53	2	Inhibited	-3.813	2.3e-50	0.0001	ABAT,ABCA1,Abcb1a,ABCB8,ABCC1,ABCD1,ACADL,ACADM,ACADS,ACSF3,ACSS1,ACTN4,ADA,ADH5,AK1,ALDH9A1,ALDOA,ANK1,ANXA1,ANXA4,APOA1,APOBEC2,ARHGAP5,ASL,ATL3,ATP1A1,ATP2A2,ATP5F1C,ATP5F1E,ATP5ME,ATP5PB,ATPAF2,BAK1,BAX,CAD,CALU,CASP3,CBFB,CD44,CDC42,CDH1,CDH5,Ces1b/Ces1c,CISD1,CKM,CKMT1B,CKMT2,CMBL,CNN2,CNOT9,COL1A1,COL6A2,COL7A1,COQ3,COQ5,COQ6,COX15,CP,CPOX,CRAT,CRIP2,CRYAB,CSE1L,CSRP1,CSTB,CTSD,CYB5A,CYCS,…	273 (2)	2
nitroflurbiprofen		chemical reagent	ATF1,BCL2,BTRC,CDX1,CREB (family),FOS,FOXO3,GADD45A,GATA3,IKBKB,JNK (family),MAP2K4,MAPK1,MAPK3,MEK (family),MMP9,MPO,NFKB1,NFKBIA,nitroflurbiprofen,PLG,PRKAA2,RELA,SERPINE1,STAT5A/B (family),TP53	3	Inhibited	-3.806	4.85e-58	0.0093	ABAT,ABCA1,Abcb1a,ABCB8,ABCD1,ABCE1,ACADL,ACADM,ACADS,ACSF3,ACSS1,ACTN4,ADA,ADH1C,ADK,AGO2,AK1,AK2,ALDH3A1,ALDH9A1,ANK1,ANXA1,ANXA4,APOBEC2,APOH,ARHGAP5,ASL,ASPRV1,ASS1,ATL3,ATP1A1,ATP2A1,ATP2A2,ATP5F1C,ATP5F1E,ATP5ME,ATP5PB,ATPAF2,AZGP1,B2M,BCKDK,BLMH,BLVRB,CAD,CAPZA2,CAVIN2,CD44,CDC42,Ces1b/Ces1c,Ces1d,CISD1,CKM,CKMT1B,CKMT2,Clec10a/Mgl2,CLIC5,CMBL,CNN2,COL1A1,COL6A1,COL6A2,COL7A1,COMP,COQ3,COQ…	378 (26)	25
NBR1		other	EIF2A,GATA3,NBR1,NFATC1,P38 MAPK (family),TP53	2	Inhibited	-3.798	1.41e-48	0.001	ABAT,ABCA1,Abcb1a,ABCB8,ABCC1,ABCD1,ACADL,ACADM,ACADS,ACSF3,ACSS1,ACTN4,ADA,ADH5,ADIPOQ,AK1,ALDH9A1,ALDOA,ANK1,ANXA1,ANXA4,APOA1,APOBEC2,ARHGAP5,ASL,ASPRV1,ASS1,ATL3,ATP1A1,ATP5F1C,ATP5F1E,ATP5ME,ATP5PB,ATPAF2,BAK1,BAX,BGN,BLVRB,CAD,CALU,CASP3,CAV3,CD44,CDC42,CDH1,CDH2,Ces1b/Ces1c,CISD1,CKM,CKMT1B,CKMT2,CMBL,CNN2,COL6A2,COL7A1,COQ3,COQ5,COQ6,COX15,CP,CPA3,CPOX,CRAT,CRIP2,CRYAB,CSE1L,CSRP1,CSTB,CT…	284 (6)	5
CSF3R gene:SPI1:CEPBA dimer:DEK		complex	AKT (family),AKT1,CDK2,CDK4,CEBPA,CSF1R,CSF3R,CSF3R gene:SPI1:CEPBA dimer:DEK,DEK,FOXO3,GATA1,GATA3,HCK,IL6ST,IRS1,JNK (family),LYN,MAPK7,MAPK8,MTOR,MYC,NFKB (complex),PI3K (family),PPARG,PTPN11,SPI1,SREBF1,STAT (family),STAT3,TYK2	3	Inhibited	-3.796	1.37e-57	0.0417	AACS,ABCB10,Abcb1a,ABCC1,ABCC3,ABCD1,ABCE1,ABCF1,ABCF2,ACADL,ACADS,ACSS1,ACTA1,ACTB,ACTN4,ADD1,ADH1C,ADH7,ADIPOQ,AGPAT2,AHSG,AK2,AKT2,ALDH3A1,ALDH7A1,ALOX12,ANK1,ANKRD17,ANXA1,ANXA4,APOA1,APOC1,AQP3,ARHGEF7,ARL6IP5,ASL,ASNS,ASPRV1,ATP5ME,ATP5PB,ATP6V1E1,BAG1,BAK1,BCAM,BGN,BIN1,BLVRB,BPIFA1,C8B,CAD,CASP3,CAST,CAVIN2,CCT3,CD1D,CD34,CD9,CDC37,CDH1,CDH5,Ces1b/Ces1c,Ces1d,CHL1,CHMP2A,CKMT1B,Clec10a/Mg…	380 (30)	28
CADHERIN (family)		group	AKT1,ALPHA CATENIN (family),AP1 (complex),APC,AR,ARHGEF (family),AXIN1,CADHERIN (family),CASP3,CCND1,CDC42,CDH1,CDH11,CDH13,CDH16,CDH17,CDH2,CDH3,CDH5,CREBBP,CTNNB1,EGFR,EPHA2,ERBB2,ESRRA,EZH2,FOXO1,FOXO4,GSK3B,HDAC1,ID2,IGF1R,INSR,ITGB1,JNK (family),LEF1,MAGI1,MAPK (family),MAPK1,MEK (family),MET,MYC,NF2,NFKB (complex),P38 MAPK (family),PFKFB3,PI3K (complex),POU5F1,PPARG,PRKAA1,PTGS2,PTK2,PTK2B,…	3	Inhibited	-3.793	1.22e-59	0.015	ABAT,Abca8b,ABCB10,ABCB11,Abcb1a,ABCB8,ABCC9,ABCD2,ABCE1,ABCF1,ABCF2,ACADL,ACADS,Acat2/Acat3,ACO2,ACOT13,Acot2,ACSF3,ACSS1,ACTB,ACTN2,ACTN3,ACTN4,ADA,ADH1C,ADH5,ADIPOQ,AGO2,AGPAT2,AHCTF1,AHSG,AK1,Akr1b7,AKT2,ALCAM,Aldh1a7,ALDH1B1,ALDH6A1,ALDH7A1,AMACR,ANK1,ANKRD17,ANXA2,APOBEC2,APOC1,ARIH1,ASL,ASPN,ATL3,ATP2A1,ATP5F1E,ATP5PD,ATP6V0A1,ATP6V1E1,ATP6V1F,ATP6V1G1,ATP8A1,ATPAF2,AZGP1,BAG1,BAX,BCS1L,BG…	514 (69)	66
TUFT1	0.954	other	AKT (family),AP1 (complex),APC,APP,AR,ATF2,CASP3,CASP9,CCND1,CDH1,CDKN1A,CEBPB,CHUK,CREB1,CTNNB1,DCX,E2F1,EGR1,EIF6,ERK1/2 (family),FOCAL ADHESION KINASE (family),FOXM1,FOXP3,GATA4,GFI1,GSK3B,HDAC3,HDAC4,HIF1A,HNF1B,HSF1,HSP90AA1,IGF1R,IKBKG,INSR,JUN,KAT5,KLF5,KLF6,LEF1,LGALS3,MAFA,MAP2K1,MAP3K4,MAPK14,MAPT,MCL1,MDM2,MITF,MMP9,MTOR,MUC1,NCOA1,NEFH,NFAT (family),NFATC1,NFATC4,NFE2L2,NFKB (complex)…	3	Inhibited	-3.783	3.19e-67	0.0004	AACS,ABAT,ABCB11,Abcb1a,ABCB8,ABCC3,ABCC9,ABCD1,ABCD2,ABI1,ACOT13,ACSF3,ACTA1,ACTL6A,ACTN4,ADA,ADD1,ADH1C,ADH5,ADH7,ADRM1,ADSS2,AGO2,AGPAT1,AGRN,AHCYL1,AHSA1,AHSG,AIMP2,AK1,AK2,Akr1b7,AKT2,ALCAM,ALDH1B1,ALDH1L2,ALDH2,ALDH3A1,ALDH6A1,ALDH7A1,ALDH9A1,ALOX12,ANK1,ANXA1,ANXA2,ANXA4,APOBEC2,APOC3,ARHGAP5,ARHGEF7,ASL,ASNS,ASPN,ASPRV1,ATL3,ATP1A3,ATP2A2,ATP5F1C,ATP5F1E,ATP6V0A1,ATP6V0C,ATP6V1B2,ATP6V1C1…	566 (89)	89
CTDP1		phosphatase	CTDP1,EIF2AK2,POLR2A,RNA POLYMERASE II (complex),TP53	3	Inhibited	-3.776	3.91e-48	0.0001	ABAT,ABCA1,Abcb1a,ABCB8,ABCC1,ABCD1,ACADL,ACADM,ACADS,ACSF3,ACSS1,ACTN4,ADA,ADH5,AK1,AKT2,ALDH9A1,ALDOA,ANK1,ANXA1,ANXA4,APOA1,APOBEC2,ARHGAP5,ASL,ATL3,ATP1A1,ATP5F1C,ATP5F1E,ATP5ME,ATP5PB,ATPAF2,BAK1,CAD,CALU,CASP3,CD44,CDC42,CDH1,CDH5,Ces1b/Ces1c,CISD1,CKM,CKMT1B,CKMT2,CMBL,CNN2,COL1A1,COL6A2,COL7A1,COQ3,COQ5,COQ6,COX15,CP,CPOX,CRAT,CRIP2,CRYAB,CSE1L,CSRP1,CSTB,CTSD,CYB5A,CYCS,DCN,DEK,DLAT,DLG1…	261 (5)	2
N-acetylimidazole		chemical - endogenous non-mammalian	BCAT2,BCL2,CASP3,CASP9,CASPASE (family),EGFR,EIF4EBP1,ERK1/2 (family),FOXO1,GSK3B,IRS1,IRS2,JNK (family),MAPK8,MAPT,MMP9,MTOR,MYC,N-acetylimidazole,NFKB (complex),NOS2,PTGS2,RELA,STAT4,THRA,THRB,TLR3,TYK2	3	Inhibited	-3.774	5.73e-56	0.0223	ABCB10,ABCC1,ABCC3,ABCD1,ABCD2,ABCE1,ABCF1,ABCF2,ACADL,ACADM,ACTB,ACTN1,ACTN3,ACTN4,ADAM10,ADD1,ADH5,ADIPOQ,ADSS2,AGO2,AHCTF1,AIMP2,AK2,ALDH1B1,ALDH3A1,ALDH7A1,ALDOA,ANKRD17,ANXA1,ANXA4,APOC1,ARHGEF7,ASNS,ASPRV1,ASS1,ATP1A3,ATP2A2,ATP5PB,AZGP1,BAG1,BAX,BIN1,C8B,CAD,Calm4,CAPN1,CAPZA2,CASP3,CAV3,CCT3,CCT4,CD44,CDH5,CKMT1B,CKMT2,Clec10a/Mgl2,CLIC5,CNP,COL6A2,COMP,COX4I1,CP,CREB1,CRIP2,CSDE1,CSE1L,C…	364 (28)	26
let-7a-5p (and other miRNAs w/seed GAGGUAG)		mature microRNA	AKT (family),AKT1,BCL2L1,let-7a-5p (and other miRNAs w/seed GAGGUAG),NFKBIA	2	Inhibited	-3.773	2.69e-21	0.0317	AARSD1,ADD1,ADIPOQ,AIFM1,AIMP2,AK2,APOA1,APOC3,AQP3,ASS1,ATP6V0A1,ATP6V1E1,ATP6V1F,AZGP1,BAK1,BCAM,BCKDK,CAPG,CAPZA2,CASP3,CAV3,CD44,CDH1,CDH2,Ces1b/Ces1c,CHMP2A,COL1A1,COL6A2,COPS6,COX4I1,CP,CRYAB,CRYZ,CSDE1,CTSD,CYCS,DAD1,DAG1,DCN,EIF4G2,ENO1,EZR,FABP4,FSCN1,GAK,Gbp2,GPM6B,GPX3,GPX4,Gsta1 (includes others),GSTK1,GYS1,Hbb-b1,HLA-A,HMGA1,HSPG2,ITGA1,ITGA2,ITGAV,ITGB3,ITPR1,KRAS,KRT18,KRT19,KRT8,L…	136 (5)	5
RPRM		other	AKT (family),AKT1,APC,APP,AR,ATR,BCL2,BCL2L1,BIRC5,C/EBP (family),Ca2+,CDC20,CDK1,CDK2,CDK4,CDKN1B,CDX2,CTNNB1,CUEDC2,DNM1L,EGFR,EZH2,FOS,FOXK2,FOXO1,HMGA1,ING1,IREB2,IRF3,JINK1/2 (family),KAT5,LATS1,MAP2K1,MASTL,MCL1,MTOR,MYOD1,NLRP3,NOTCH3,NPM1,PARP1,PIK3C3,PTTG1,RAF1,RB1,RBP1,RELA,RPRM,RPTOR,SIRT2,SMAD2,SMAD2/3 (family),SMAD3,SOX2,SQSTM1,SRC,TEAD1,TEAD3,TEAD4,TP53,TP63,TP73,TSC1,VIM,YAP1	3	Inhibited	-3.771	9.56e-73	0.0001	AACS,ABAT,Abca8b,ABCB10,ABCB11,ABCB8,ABCC3,ABCD1,ABCE1,ACADS,Acat2/Acat3,ACO2,Acot2,ACSF3,ACSS1,ACTB,ACTN2,ACTN3,ACTN4,ADA,ADD1,ADH1C,ADH7,ADSS2,AGPAT2,AGR2,AHCTF1,AIFM1,AIMP2,AK1,AKT2,ALCAM,ALDH1L2,ALDH3A1,ALDH9A1,ALDOA,AMACR,ANK1,ANKRD17,ANXA4,AOC3,APOA1,APOBEC2,AQP3,ARHGAP5,ARHGEF7,ARL2,ARL6IP5,ASL,ASNS,ASPN,ATL3,ATP2A1,ATP5PD,ATP6V0C,ATP6V1B2,ATP6V1E1,ATP6V1F,ATP8A1,ATPAF2,AUH,BCAM,BCS1L,BIN1…	520 (65)	64
N-Ac-Leu-Leu-norleucinal		chemical - protease inhibitor	26S PROTEASOME (complex),AKT (family),CASP3,CDK1,CEBPB,CTNNB1,EPOR,ERK (family),ETV5,ITGAV,JNK (family),MMP2,MYCN,N-Ac-Leu-Leu-norleucinal,NFKB (complex),P38 MAPK (family),RB1,RELA,STAT5A/B (family),STK4,TP53	2	Inhibited	-3.763	9.07e-72	0.0002	ABAT,ABCA1,ABCB10,Abcb1a,ABCB8,ABCC3,ABCD2,ABCE1,ABCF1,ABCF2,ACADM,Acat2/Acat3,ACO2,ACSF3,ACSS1,ACTA1,ACTN1,ACTN2,ACTN3,ACTN4,ADA,ADAM10,ADD1,ADH5,ADH7,ADIPOQ,ADRM1,AGRN,AIMP2,AK1,ALDH1B1,ALDH7A1,ALDH9A1,ANK3,ANXA1,ANXA4,APOA1,APOBEC2,AQP3,ARHGAP5,ASL,ASS1,ATL3,ATP2A2,ATP5F1C,ATP5F1E,ATP5PB,ATP6V1F,ATP6V1H,ATPAF2,B2M,BAK1,BAX,BCAM,BCS1L,CACNA1S,CALU,CAPN1,CASP3,CAVIN2,Ces1b/Ces1c,CHCHD3,CISD1,CKM…	408 (21)	21
26S PROTEASOME (complex)		complex	26S PROTEASOME (complex),beta-estradiol,CASP8,CFTR,CREBBP,CYCLIN E (family),EGFR,EIF2AK3,ERK1/2 (family),ERN1,ESR1,fulvestrant,HTT,IREB2,L-methionine,MAPK1,MAPK3,MTORC1 (complex),NCOA1,NCOA2,NCOA3,NFKB (complex),NR3C1,ODC1,PKA (complex),PSMB11,PSMB9,PSMC1,PSMD10,PSME3,RELA,SOCS3,SQSTM1,SRC,STAT1,STAT3,tamoxifen,TP53,UBA1	2	Inhibited	-3.759	4.03e-66	0.0043	ABAT,ABCB8,ABCC1,ABCC3,ABCD1,ABCE1,ACADL,ACADM,ACADS,ACO2,ACSF3,ACTN2,ADAM10,ADH5,ADK,ADRM1,AGO2,AGR2,AGRN,AHCTF1,AHSG,AIMP2,ALCAM,ALDH2,ALDH6A1,ALDH7A1,ALDH9A1,ALG2,AMACR,ANK1,ANO10,ANP32A,ANXA1,AP1M1,AP2S1,APOBEC2,ARHGAP5,ARHGEF7,ARPC5L,ASL,ASS1,ATL3,ATP1A1,ATP1A3,ATP2A1,ATP5F1C,ATP5F1E,ATP5ME,ATP5PD,ATP6V1F,ATP6V1H,BAX,BCS1L,BGN,BIN1,BPIFA1,BPNT2,BTNL9,C4a/C4b,C5,CALM2,CALU,CAMK1,CAMK2G,CAND2,…	548 (39)	39
MEF2C,D:PPARGC1A		complex	MEF2C,MEF2C,D:PPARGC1A,MEF2D,PPARGC1A	2	Inhibited	-3.757	3.7e-39	0.0001	ABAT,ABCA1,ACADL,ACADM,ACADS,ACTA1,ACTN2,AK1,ALDH5A1,APOC3,ASPN,ATP1A3,ATP2A1,ATP2A2,ATP5F1E,ATP5MJ,ATP5PD,BAX,C5,CAV3,CDH1,CKM,CKMT2,COL1A1,COL6A2,COMP,COX4I1,COX6C,CYCS,DCN,DGAT1,DLAT,DPT,ELMO1,ENDOG,ENO1,FABP3,FABP4,FBLN1,FBLN2,FDPS,FTH1,GK,GLRX,GPAM,Gsta1 (includes others),Gsta4,HMGCL,HSPB7,IDH3A,IL1RAP,ITGB4,KYAT1,KYAT3,LAMA2,LAMA4,LDHA,LDHB,LPL,LUM,MAG,MAPK14,MBP,MPC2,MTFP1,MYBPC3,MYH1,MYH6…	131 (4)	3
UCN-01		chemical drug	AKT (family),AKT1,BCL2,BID,CASP3,CASP8,CASP9,CCNE1,CDK2,CHEK2,CREB1,ERK (family),ERK1/2 (family),FOXP1,GSK3 (family),H2AX,HRAS,JNK (family),LAMIN B (family),MDM4,MEK (family),NFKB (complex),P38 MAPK (family),P70 S6K (family),PKC (family),PRKCB,PRKCD,RAF1,RASSF1,RB1,STAT3,TP53,UCN-01	2	Inhibited	-3.757	2.93e-56	0.0455	ABAT,Abcb1a,ABCB8,ABCD1,ABCE1,ACADL,ACADM,ACADS,ACO2,ACSF3,ACSS1,ACTA1,ACTB,ACTN1,ACTN2,ACTN3,ACTN4,ADA,ADAM10,ADAM17,ADD1,ADH5,AHSG,AIMP2,AK1,AKT2,ALDH1B1,ALDH7A1,ALDH9A1,ANXA4,APOA1,APOBEC2,APOC3,AQP3,ARF6,ARHGAP5,ASL,ASNS,ATL3,ATP2A2,ATP5F1C,ATP5F1E,ATP5PB,ATP6V1C1,ATP6V1E1,ATP6V1F,ATPAF2,B2M,BAG1,BCAM,BGN,BPIFA1,C5,CACNA1S,CACNA2D1,CAD,CALU,CAPN1,CD1D,CD34,CD81,CD9,CDC42,CHCHD3,CHL1,CISD1,CKM…	388 (33)	33
CGP 74514A		chemical drug	AKT (family),CASP3,CASP8,CASP9,CGP 74514A,ERK1/2 (family),FOXO1,GSK3 (family),MAP3K11,P38 MAPK (family),RB1,RPS6KB1	2	Inhibited	-3.756	1.2e-25	0.0285	ABCA1,ACO2,ACTB,ACTN2,ACTN3,ADAM10,ADAM17,ADD1,ADIPOQ,AIMP2,ANK1,APOC3,AQP3,ASS1,ATP1A1,ATP1A3,ATP5ME,ATP6V1F,B2M,BAK1,BCAM,BGN,CACNA1S,CAPN1,CASP3,CDH1,CDH2,CDH5,CHCHD3,CKM,CKMT2,CMA1,COMP,COPS6,COQ5,COQ7,COX4I1,CSE1L,CTSD,CYP27A1,DES,DLAT,DLST,DNAJC11,ENO1,ENPEP,FABP5,FDXR,FLNB,FMOD,FSCN1,GADD45GIP1,GFPT2,GHITM,GK,GOLGA2,GPM6B,GPX3,GPX4,GSS,GSTK1,HLA-A,HMGA1,HOMER1,HRAS,HSPG2,IL16,ITGA2,ITGAM,I…	150 (12)	11
XRCC1		enzyme	AKT (family),AKT1,APEX1,AR,ATF2,CASP8,CASP9,CEBPB,CREB1,ELK1,ERK (family),ERK1/2 (family),GATA3,H2AX,IKBKG,IRF3,JNK (family),KRAS,MAP2K4,MAPK8,MEK (family),MMP9,NFKB (complex),NOS2,OGG1,P38 MAPK (family),PARP1,PARP2,PRKDC,RAR (family),SIRT1,SMAD2/3 (family),STAT3,TP53,XRCC1,ZIC2	3	Inhibited	-3.753	5.62e-60	0.0207	ABAT,ABCA1,ABCB10,ABCB8,ABCC1,ABCD1,ABCE1,ACADL,ACADM,ACADS,ACSF3,ACSS1,ACTB,ACTN1,ACTN4,ADA,ADAM10,ADAM17,ADD1,ADH7,ADIPOQ,AGRN,AHSG,AK1,ALDH1B1,ALDH3A1,ALDH7A1,ALDH9A1,ALDOA,ANK1,ANXA1,ANXA4,APOA1,APOBEC2,APOC1,APOC3,AQP3,ARHGAP5,ARHGEF7,ASL,ASNS,ASPRV1,ATL3,ATP1A1,ATP1A3,ATP5F1C,ATP5F1E,ATP5ME,ATP5PB,ATP6V1E1,ATP8A1,ATPAF2,AZGP1,BAG1,BAX,BCAM,BGN,BLVRB,BPIFA1,C5,CACNA2D1,CAD,Calm4,CALU,CAMK1,C…	443 (36)	35
TFAP2A homodimer:CDKN1A gene		complex	ADAM17,AKT (family),AP1 (complex),AURKB,CASP3,CASPASE (family),CCND1,CCNE1,CDK (family),CDK4,CDK4/6 (family),CDK6,CDKN1A,EGR1,EIF2AK3,EP300,ERK (family),ERK1/2 (family),FOS,GLB1,H2AX,JNK (family),MAPK (family),MAPK9,MDM2,MEK (family),MYC,NFE2L2,NFKB (complex),NPM1,P38 MAPK (family),PARP1,RB1,RELA,ROCK (family),ROCK2,SP1,SP3,STAT (family),STAT3,STAT3/STAT3 (complex),TFAP2A,TFAP2A homodimer:CDKN1A …	3	Inhibited	-3.749	1.47e-86	0.0001	ABAT,ABCA1,ABCB10,ABCB11,Abcb1a,ABCB8,ABCC3,ABCE1,ABCF1,ABCF2,ACADL,ACADS,ACO2,ACSF3,ACSS1,ACTN2,ACTN3,ACTN4,ADA,ADAM10,ADAM17,ADH7,ADSS2,AHSG,AIMP2,AK1,AK2,AKT2,ALCAM,ALDH1B1,ALDH3A1,ALDH7A1,ALDH9A1,ALOX12,ANK1,ANKRD17,ANXA1,ANXA2,APOA1,APOBEC2,APOC1,AQP3,ARHGAP5,ARHGEF7,ASNS,ASPN,ASPRV1,ATL3,ATP1A3,ATP2A1,ATP2A2,ATP5F1C,ATP5F1E,ATP5PB,ATP6V1B2,ATP6V1F,ATPAF2,AUH,AZGP1,BAG1,BAX,BCAM,BGN,BIN1,BLM…	502 (44)	43
UBR5		enzyme	ATMIN,BAX,PCK1,SOX2,TP53,UBR5	2	Inhibited	-3.745	3.57e-49	0.0005	ABAT,ABCA1,Abcb1a,ABCB8,ABCC1,ABCC3,ABCD1,ACADL,ACADM,ACADS,ACSF3,ACSS1,ACTN4,ADA,ADH5,AK1,ALDH9A1,ALDOA,ANK1,ANKRD17,ANXA1,ANXA4,APOA1,APOBEC2,ARHGAP5,ASL,ASPRV1,ATL3,ATP1A1,ATP5F1C,ATP5F1E,ATP5ME,ATP5PB,ATPAF2,BAK1,BAX,CAD,CALU,CASP3,CD9,CDC42,CDH1,CDH2,CDH5,Ces1b/Ces1c,CISD1,CKM,CKMT1B,CKMT2,CMBL,CNN2,CNP,COL6A2,COL7A1,COQ3,COQ5,COQ6,COX15,CP,CPOX,CRIP2,CRYAB,CSE1L,CSRP1,CSTB,CTSD,CYB5A,CYCS,D…	292 (6)	6
cetuximab		biologic drug	AKT (family),AKT1,cetuximab,EGFR,ERK (family),ERK1/2 (family),FOXO3,MAPK (family),TP73,YBX1	2	Inhibited	-3.734	2.22e-34	0.0229	ABCA1,ABCC1,ABCE1,ACTA1,ACTB,ACTN1,ACTN2,ACTN3,ADA,ADAM10,ADAM17,ADD1,ADIPOQ,AGO2,AHCTF1,AIMP2,ALDH3A1,ALDOA,ANXA1,APOA1,APOC3,AQP3,ARL2,ASL,ASS1,ATP1A3,ATP6V1E1,AUH,B2M,BAG1,BCAM,BGN,CAD,CAPZA2,CCT3,CCT4,CD1D,CD44,CDH2,CDH5,Ces1b/Ces1c,COL6A1,COL6A2,COMP,COPS6,CRYAB,CRYZ,CTSD,CYCS,DAG1,DES,DHRS3,DHRS7,DLG1,DSC2,DSG2,DYNLL2,EEF2,EIF3B,EIF4E,EIF5A,ENO1,ENPEP,EZR,FABP4,FABP5,FBLN2,FBN1,FLNB,FLOT2,F…	217 (10)	10
cyanidin		chemical - endogenous non-mammalian	CASP3,cyanidin,MAP2K4,MAPK8,P38 MAPK (family),TP53	2	Inhibited	-3.732	2.21e-53	0.0001	ABAT,ABCA1,Abcb1a,ABCB8,ABCC1,ABCD1,ACADL,ACADM,ACADS,ACSF3,ACSS1,ACTN4,ADA,ADH5,ADIPOQ,AK1,ALDH9A1,ALDOA,ANK1,ANXA1,ANXA4,APOA1,APOBEC2,ARHGAP5,ASL,ASS1,ATL3,ATP1A1,ATP5F1C,ATP5F1E,ATP5ME,ATP5PB,ATPAF2,BAK1,BAX,BGN,CAD,CALU,CAPN1,CASP3,CAV3,CDC42,CDH1,CDH2,Ces1b/Ces1c,CISD1,CKM,CKMT1B,CKMT2,CMBL,CNN2,COL1A1,COL6A2,COL7A1,COQ3,COQ5,COQ6,COX15,CP,CPOX,CRAT,CRIP2,CRYAB,CSE1L,CSRP1,CSTB,CTSD,CYB5A,C…	285 (6)	5
TFAP2A:PAX3 gene		complex	ADAM17,AKT (family),JNK (family),PAX3,SP1,SP3,TFAP2A,TFAP2A:PAX3 gene,TP53	3	Inhibited	-3.725	5.38e-57	0.0001	ABAT,ABCA1,Abcb1a,ABCB8,ABCC1,ABCD1,ACADL,ACADM,ACADS,ACSF3,ACSS1,ACTA1,ACTN4,ADA,ADAM17,ADD1,ADIPOQ,ADSS2,AIMP2,AK1,ALCAM,ALDH9A1,ALDOA,ALOX12,ANK1,ANXA1,ANXA2,ANXA4,APOA1,APOBEC2,APOC3,AQP3,ARHGAP5,ASL,ASNS,ASS1,ATL3,ATP1A1,ATP5F1C,ATP5F1E,ATP5ME,ATP5PB,ATPAF2,BAX,BCAM,CAD,CALU,CAV3,CD2AP,CDC42,CDH1,CDH2,CDH5,Ceacam1/Ceacam2,Ces1b/Ces1c,Ces1d,CISD1,CKM,CKMT1B,CKMT2,Clec10a/Mgl2,CLIC1,CMBL,CNN2,…	314 (9)	8
procaine		chemical drug	AKT (family),CASP3,CDK5,EIF4EBP1,ERK1/2 (family),GRIN3A,HMGCR,LATS1,MAPK (family),MAPT,MTOR,MYC,NTRK2,P38 MAPK (family),procaine,RAS (family),SCN1B,SLC6A3,SREBF2,YAP1	3	Inhibited	-3.713	9.28e-60	0.0001	AACS,ABCB10,ABCC1,ABCC3,ABCC9,ABCD1,ABCE1,ABCF1,ABCF2,ACADL,ACSS1,ACTA1,ACTB,ACTN1,ACTN4,ADA,ADAM10,ADD1,AK2,ALDOA,ANK1,ANKRD17,ANXA4,AOC3,APOA1,APOC1,AQP3,ARHGEF7,ASNS,ASPRV1,ATP1A3,ATP2A2,ATP5PB,B2M,BAG1,BAK1,BAX,BCAM,BGN,CAD,CAPN1,CASP3,CAST,CAVIN2,CBL,CCT3,CD109,CDH5,CKMT1B,CMA1,COL1A1,COL6A1,COL7A1,COPS6,CP,CRYAB,CSDE1,CSE1L,CYB5A,CYTH2,DAG1,DCN,DDAH1,DDX17,DDX5,DES,DYNLL1,ECHDC1,ECSIT,EEF1A…	316 (20)	18
PITHD1		other	26S PROTEASOME (complex),beta-estradiol,CASP8,CFTR,CREBBP,CYCLIN E (family),EGFR,EIF2AK3,ERK1/2 (family),ERN1,ESR1,fulvestrant,HTT,IREB2,L-methionine,MAPK1,MAPK3,MTORC1 (complex),NCOA1,NCOA2,NCOA3,NFKB (complex),NR3C1,ODC1,PITHD1,PKA (complex),PSMB11,PSMB9,PSMC1,PSMD10,PSME3,RELA,SOCS3,SQSTM1,SRC,STAT1,STAT3,tamoxifen,TP53,UBA1	3	Inhibited	-3.713	2.5e-66	0.004	ABAT,ABCB8,ABCC1,ABCC3,ABCD1,ABCE1,ACADL,ACADM,ACADS,ACO2,ACSF3,ACTN2,ADAM10,ADH5,ADK,ADRM1,AGO2,AGR2,AGRN,AHCTF1,AHSG,AIMP2,ALCAM,ALDH2,ALDH6A1,ALDH7A1,ALDH9A1,ALG2,AMACR,ANK1,ANO10,ANP32A,ANXA1,AP1M1,AP2S1,APOBEC2,ARHGAP5,ARHGEF7,ARPC5L,ASL,ASS1,ATL3,ATP1A1,ATP1A3,ATP2A1,ATP5F1C,ATP5F1E,ATP5ME,ATP5PD,ATP6V1F,ATP6V1H,BAX,BCS1L,BGN,BIN1,BPIFA1,BPNT2,BTNL9,C4a/C4b,C5,CALM2,CALU,CAMK1,CAMK2G,CAND2,…	549 (40)	40
CCT129524		chemical drug	AKT1,AKT2,AKT3,CCT129524,ROCK (family),ROCK1,ROCK2	2	Inhibited	-3.709	9.45e-11	0.0308	ACTA1,ALOX12,APOC3,ASS1,ATP6V1E1,BAX,CD44,CDC42,CDH2,Ces1b/Ces1c,COL1A1,COL6A2,COX4I1,CRYZ,DES,DSC2,ENO1,EZR,FABP4,FABP5,FBLN2,FBN1,GSS,Gsta1 (includes others),GSTT1,HSPD1,HSPE1,KRT1,KRT10,LAMA2,LAMA4,LAMC1,LDHB,MDH1,MMUT,MTOR,MYL1,NEXN,NFKB2,NQO1,PALLD,PCK1,PDGFRB,PKM,PLG,PPL,PPP1R12A,RPS6,SLC2A1,STUB1,THBS1,UBE2L3,VCAM1	53 (7)	6
SGI 1776		chemical drug	ABCB10,AKT (family),AKT1,AP1 (complex),AR,ATF4,BAD,BCL2,BCL2L1,BRCA1,CBX3,CCND1,CCNE1,CDH1,CDK4,CDK4/6 (family),CDK6,CDKN1A,CDKN2A,Cdkn2a,CREB1,CSF2,CTNNB1,DNM1L,EGR1,EIF2AK3,EIF2AK4,EIF4E,EIF4EBP1,EP300,F2,FOS,FOXO3,FOXP3,GCK,GLB1,GLI1,GSK3B,HSF1,LDHA,MAP3K8,MAPK (family),MAPK14,MAPK9,MEK (family),mir-19 (includes others),mir-22 (includes others),MMP9,MYC,NF-Y (complex),NFATC1,NFATC2,NFE2L2,NFKB…	3	Inhibited	-3.708	8.43e-92	0.0001	ABAT,ABCA1,ABCB10,Abcb1a,ABCB8,ABCC1,ABCC3,ABCD1,ABCE1,ABCF1,ABCF2,ABI1,ACADM,Acat2/Acat3,ACSF3,ACSS1,ACTA1,ACTB,ACTN1,ACTN2,ACTN3,ACTN4,ADAM10,ADD1,ADH7,ADHFE1,ADK,ADSS2,AHCYL1,AHSA1,AIFM1,AIMP2,AK1,AK2,AKT2,ALCAM,ALDH2,ALDH3A1,ALDH9A1,ALDOA,ANKRD17,ANXA4,AOC3,APOA1,APOBEC2,APOC1,APOC3,ARHGAP5,ARHGEF7,ARL2,ASL,ASPN,ASPRV1,ASS1,ATL3,ATP2A1,ATP2A2,ATP5F1E,ATP5PB,ATP6V0C,ATP6V1B2,ATP6V1E1,ATP6V1F,A…	629 (78)	76
GSK3368715		chemical drug	DSP,EZH2,GSK3368715,HNRNPK,IRF3,JNK (family),let-7 (includes others),NFKB (complex),P38 MAPK (family),PRMT1,RIPK3,SMAD3,TP53,TRAF6	3	Inhibited	-3.704	3.08e-56	0.003	ABAT,ABCA1,Abcb1a,ABCB8,ABCC1,ABCD1,ACADL,ACADM,ACADS,ACSF3,ACSS1,ACTN4,ADA,ADH5,ADIPOQ,AGO2,AGPAT2,AK1,ALDH1B1,ALDH7A1,ALDH9A1,ALDOA,AMACR,ANK1,ANXA1,ANXA4,APOA1,APOBEC2,APOC3,ARHGAP5,ASL,ASPN,ASS1,ATL3,ATP1A1,ATP2A2,ATP5F1C,ATP5F1E,ATP5ME,ATP5PB,ATPAF2,B2M,BAK1,BGN,BSCL2,CAD,CALU,CASP3,CAV3,CAVIN2,CBFB,CDC42,CDH1,CDH2,Ces1b/Ces1c,Ces1d,CISD1,CKM,CKMT1B,CKMT2,Clec10a/Mgl2,CMBL,CNN2,CNP,COL12A1,C…	347 (14)	14
MKNK1		kinase	ADAM17,AKT (family),AKT1,AR,arachidonic acid,BCL2,BCL6,CBP/P300 (family),CCND1,CCR2,CDK5,CDKN1A,CDKN1B,CEBPA,CEBPB,CPLA2 (family),CREB (family),CREB1,CREBBP,CTNNB1,DNM1L,DUSP1,EGFR,EGR1,EIF4E,ELK1,ERBB4,ERK (family),ERK1/2 (family),ESR1,ETS2,ETV4,FOS,FOSB,GAB2,GATA1,GATA4,GNAQ,GSK3B,HAS2,HIF1A,HNRNPA1,IL10,IRF1,IRS1,ITGA2B/ITGB3 (complex),ITGB1,JNK (family),JUN,LIPE,MAPK (family),MAPK1,MAPK3,MAPT…	3	Inhibited	-3.694	1.04e-54	0.0032	AACS,ABAT,ABCA1,ABCB10,ABCB8,ABCC9,ABCD2,ABCE1,ABCF1,ABCF2,Acat2/Acat3,ACO2,Acot2,ACTL6A,ACTN3,ACTN4,ADAM10,ADH5,ADIPOQ,ADK,ADSS2,AGPAT1,AGRN,AHCTF1,AHCYL1,AHSG,AIMP2,AK2,Aldh1a7,ALDH2,ALDH3A1,ALDH5A1,ALDH9A1,AMACR,ANK3,ANKRD17,ANO10,ANP32A,ANXA2,AOC3,AP1M1,AP2S1,APOBEC2,APOC1,ARHGAP5,ARIH1,ARL6IP5,ARPC5L,ATL3,ATP1A3,ATP5F1C,ATP5ME,ATP5PB,ATP5PD,ATP6V0A1,ATP6V0C,ATP6V1B2,ATP6V1C1,ATP6V1E1,ATP6V1F…	607 (117)	115
KLF5 gene:CEBPA dimer		complex	CDC42,CDK4,CEBPA,CREBBP,CTNNB1,DUSP1,ERK (family),FOXO3,IL6ST,ILK,KLF5,KLF5 gene:CEBPA dimer,MMP9,MYC,NOTCH1,PPARG,PTPN11,SREBF1,STAT3,TYK2	3	Inhibited	-3.692	1.96e-67	0.0007	AACS,ABCB10,Abcb1a,ABCC1,ABCC3,ABCD1,ABCE1,ABCF1,ABCF2,ACADL,ACADM,ACADS,Acat2/Acat3,ACSS1,ACTA1,ACTB,ACTN1,ACTN4,ADD1,ADH1C,ADH7,ADIPOQ,AGPAT2,AHSG,AIMP2,AK2,AKT2,ALCAM,ALDH1B1,ALDH3A1,ALOX12,ANKRD17,ANXA1,ANXA4,APOC1,APOC3,ARHGEF7,ARL6IP5,ASL,ASPRV1,ASS1,ATP2A1,ATP5ME,B2M,BAG1,BCS1L,BGN,BIN1,BPIFA1,C5,C8B,CAD,CAMK2G,CASP3,CAST,CAVIN2,CCT3,CD1D,CD34,CD81,CD9,CDC37,CDH1,CDH2,CDH5,Ces1d,CHL1,CHMP2…	391 (20)	19
MRT68921		chemical drug	AKT (family),AKT1,ATM,BECN1,CASP8,DNM1L,EPHA2,LATS1,MMP2,MMP9,MRT68921,NUAK1,PRKAA (family),SQSTM1,TBC1D4,TP53,ULK1,ULK2,YAP1	3	Inhibited	-3.683	3.3e-59	0.0001	ABAT,ABCA1,Abcb1a,ABCB8,ABCC1,ABCD1,ACADL,ACADM,ACADS,ACSF3,ACSS1,ACTA1,ACTN4,ADA,ADAM17,ADD1,ADH5,ADIPOQ,AIMP2,AK1,ALDH9A1,ALDOA,ANK1,ANXA1,ANXA4,AOC3,APOA1,APOBEC2,APOC3,AQP3,ARHGAP5,ASL,ASNS,ASS1,ATL3,ATP1A1,ATP5F1C,ATP5F1E,ATP5ME,ATP5PB,ATP6V1E1,ATPAF2,BCAM,BIN1,CAD,CALU,CAPN1,CASP3,CAV3,CAVIN2,CBL,CD109,CDC42,CDH5,Ces1d,CISD1,CKM,CKMT1B,CKMT2,CLIC5,CMBL,CNN2,COL6A1,COL6A2,COPS6,COQ3,COQ5,COQ…	331 (19)	18
RNF43		enzyme	CTNNB1,F2RL1,RNF43,TP53	2	Inhibited	-3.679	7.62e-49	0.0011	ABAT,ABCA1,Abcb1a,ABCB8,ABCC1,ABCD1,ACADM,Acat2/Acat3,ACSF3,ACSS1,ACTN4,ADA,ADH5,AK1,ALCAM,ALDH9A1,ALDOA,ANK1,ANXA1,ANXA4,APOA1,APOBEC2,ARHGAP5,ASL,ATL3,ATP1A1,ATP5F1C,ATP5F1E,ATP5ME,ATP5PB,ATPAF2,BAK1,BAX,BCS1L,BGN,CAD,CALU,CASP3,CDC42,CDH1,CDH2,CDH5,Ces1b/Ces1c,CISD1,CKM,CKMT1B,CKMT2,CMBL,CNN2,COL1A1,COL6A2,COL7A1,COQ3,COQ5,COQ6,COX15,COX4I1,CP,CPOX,CRAT,CRIP2,CRYAB,CSE1L,CSRP1,CSTB,CTSD,CYB5A,…	284 (4)	4
rosiglitazone		chemical drug	rosiglitazone	1	Inhibited	-3.666	1.22e-22	0.0001	ABCA1,ABCC9,ACADL,ACADM,ACADS,ACO2,ACTA1,ADA,ADAM17,ADIPOQ,AHSG,AOC3,APOC1,AQP3,ATP1A1,BAX,CASP3,CD1D,CKM,COL1A1,COL6A1,COX4I1,CREB1,CYCS,DECR1,DGAT1,DHRS3,DLD,ECH1,EHHADH,EPHX2,ERP44,ETFA,ETFDH,FABP3,FABP4,FABP5,FDX1,FGB,FGF1,GAPDH,GK,GOT1,GPAM,GPAT3,H6PD,HSPA9,IDH3A,ITGA1,ITGAL,ITGB3,KRT18,LDHA,LNPEP,LPL,MAT2A,MMUT,Mup1 (includes others),NDUFS1,NDUFV1,PCCA,PCK1,PDGFRB,PDHA1,PDK4,PFKM,PLTP,PNPLA…	86 (1)	1
SUV39H1		enzyme	E2F (family),HISTONE H3 (family),SUV39H1,TP53	2	Inhibited	-3.666	1.23e-48	0.0001	ABAT,ABCA1,Abcb1a,ABCB8,ABCC1,ABCD1,ACADL,ACADM,ACADS,ACSF3,ACSS1,ACTN4,ADA,ADH5,AK1,ALDH9A1,ALDOA,ANK1,ANXA1,ANXA4,APOA1,APOBEC2,ARHGAP5,ASL,ATL3,ATP1A1,ATP5F1C,ATP5F1E,ATP5ME,ATP5PB,ATPAF2,BAK1,BAX,CAD,CALU,CASP3,CD44,CDC42,CDH1,CDH5,Ces1b/Ces1c,CISD1,CKM,CKMT1B,CKMT2,CMBL,CNN2,COL1A1,COL6A2,COL7A1,COQ3,COQ5,COQ6,COX15,CP,CPOX,CRAT,CRIP2,CRYAB,CSE1L,CSRP1,CSTB,CTSD,CYB5A,CYCS,DCN,DEK,DLAT,DLG1,…	259 (4)	4
sodium bisulfide		chemical reagent	AKT (family),AKT1,AMPK (complex),CALCINEURIN (complex),CASP3,CASP8,EGFR,EIF4EBP1,ERK (family),ERK1/2 (family),GABPA,GCK,GSK3B,HMOX1,IGF1R,INSR,JNK (family),MAP2K1,MAPK1,MAPK8,MTORC1 (complex),NOS2,NQO1,P38 MAPK (family),PI3K (complex),PKC (family),RELA,SMPD1,SOD (family),sodium bisulfide,TP53,TRPA1	2	Inhibited	-3.666	1.88e-59	0.0102	AACS,ABAT,Abcb1a,ABCB8,ABCD1,ABCE1,ACADL,ACO2,ACOT13,Acot2,ACSF3,ACSS1,ACTB,ACTN1,ACTN3,ACTN4,ADA,ADAM17,ADD1,ADH1C,AGO2,AGR2,AHCTF1,AK1,Akr1b7,ALDH3A1,ALDH6A1,ALDH9A1,ALDOA,ANK1,ANXA1,ANXA4,APOBEC2,APOC3,ARHGAP5,ASL,ASS1,ATL3,ATP1A3,ATP2A1,ATP5F1E,ATP5ME,ATP5PB,ATP6V1E1,ATPAF2,AZGP1,BAX,BCAM,C5,Calm4,CALU,CAPN1,CAPZA2,CASP3,CCT3,CCT4,CD109,CD1D,CEPT1,CISD1,Clec10a/Mgl2,CMBL,CNN2,COL6A1,COPS6,COQ…	375 (32)	32
SALL4		transcription regulator	ERK (family),P38 MAPK (family),POU5F1,SALL4,TP53,ZBTB16	2	Inhibited	-3.662	6.12e-53	0.0027	ABAT,Abcb1a,ABCB8,ABCC1,ABCD1,ACADL,ACADM,ACADS,ACSF3,ACSS1,ACTB,ACTN1,ACTN4,ADA,ADAM10,ADH5,AK1,ALDH9A1,ALDOA,ANKRD17,ANXA1,ANXA2,ANXA4,APOA1,APOBEC2,ARHGAP5,ASPRV1,ASS1,ATL3,ATP1A1,ATP5F1C,ATP5F1E,ATP5ME,ATP5PB,ATPAF2,BAG1,BGN,CAD,CALU,CASP3,CAV3,CD1D,CD34,CD44,CD81,CDC42,CDH2,Ces1b/Ces1c,CFL2,CISD1,CKM,CKMT1B,CKMT2,CMBL,CNN2,COL6A2,COL7A1,COQ3,COQ5,COQ6,COX15,CP,CPOX,CRAT,CRIP2,CRYAB,CSE1L,CSR…	315 (6)	6
tazarotene		chemical drug	AKT (family),AKT1,AP1 (complex),AR,BCAR1,CCND1,CDK4,CEBPA,CREB (family),CTNNB1,CYP2C8,DNA METHYLTRANSFERASE (family),E2F (family),E2F1,EGR1,ERK (family),ERK1/2 (family),ESTROGEN RECEPTOR (family),FOS,FOXO3,HDAC (family),JUN,MAPK14,MAPK3,MAPK8,MAPT,MDM2,MEF2C,MYOD1,NR4A1,NR4A3,ODC1,P38 MAPK (family),paclitaxel,PI3K (complex),PPARG,PTEN,RARA,RARB,RARG,RB1,RXRA,RXRB,SLC10A1,SOX9,STAT1,tazarotene,THR…	3	Inhibited	-3.661	6.55e-66	0.0113	ABAT,ABCA1,ABCB10,ABCB11,ABCB8,ABCC1,ABCD1,ACADM,Acat2/Acat3,ACO2,ACSF3,ACSS1,ACTB,ACTL6A,ACTN1,ACTN2,ACTN3,ACTN4,ADAM10,ADAM17,ADD1,ADH1C,ADK,ADPRHL1,AFDN,AGO2,AGR2,AIMP2,AK1,ALCAM,ALDH3A1,ANO10,ANXA4,AOC3,APOBEC2,APOC3,AQP3,ARHGEF7,ARL6IP5,ARPC5L,ASNS,ASPN,ASPRV1,ATL3,ATP1A1,ATP1A3,ATP1B3,ATP2A1,ATP5F1C,ATP5F1E,ATP5ME,ATP5MJ,ATP5PB,ATP6V1B2,ATP6V1E1,ATP6V1F,ATP8A1,ATPAF2,AZGP1,B2M,BAK1,BAX,BCAM…	539 (52)	50
LCL521		chemical reagent	AKT (family),ASAH1,DEGS1,GSK3B,LCL521,MTOR,NR5A1,PTK2,RB1	3	Inhibited	-3.66	9.7e-35	0.0001	ACADL,ACADM,ACO2,ACTA1,ACTB,ACTN2,ACTN3,ADD1,ADIPOQ,AIMP2,Akr1b7,AQP3,ASNS,ATP1A1,ATP2A2,ATP5ME,ATP5PB,ATP6V1F,BAK1,BAX,BCAM,CACNA1S,CASP3,CAV3,CDH2,CDH5,CHCHD3,CKMT1B,CNP,COL1A1,COPS6,COQ5,COQ7,COX4I1,CTSD,CYCS,DAG1,DLAT,DLST,DNAJC11,EIF3A,EMD,ETFA,EZR,FABP5,FDPS,GADD45GIP1,GFPT2,GHITM,GPM6B,GPX4,GSS,GSTK1,GSTZ1,HOMER1,HRAS,HSPB1,HSPG2,HSPH1,ITGA5,KRT10,KRT18,L1CAM,LAMA2,LAMA4,LAMA5,LAMB2,LAMP1,…	158 (9)	7
QL-X-138		chemical drug	ATM,BCAP31,BTK,CALR,CSF1R,EIF4E,EPOR,ERK (family),H2AX,HNRNPA1,IGM (complex),IKBKB,IKBKG,IKZF1,INPP5D,JAK2,JNK (family),JUN,MAPK1,MAPK10,MAPK14,MAPK3,MAPK8,MAPK9,MKNK1,MKNK2,MTOR,NFAT (family),NFKB (complex),NFKB1,NFKB2,NFKBIA,NLRP3,P38 MAPK (family),PLCG2,PRKCA,PRKCB,PRKCQ,PTK2,PTPN11,QL-X-138,SFPQ,SHC1,SRC,STAT5A,STAT5A/B (family),STAT5B,SYK,TLR3,TP53,TYROBP	3	Inhibited	-3.658	1.83e-75	0.0001	ABAT,Abca8b,ABCB11,Abcb1a,ABCB8,ABCC1,ABCD1,ABCD2,ACADS,ACSF3,ACSS1,ACTB,ACTN1,ACTN4,ADA,ADAM17,ADH1C,ADH5,AGO2,AGPAT2,AGRN,AK1,AK2,AKT2,ALDH1B1,ALDH7A1,ALDH9A1,ALOX12,ANK1,ANXA1,ANXA2,ANXA4,APOBEC2,ARHGAP5,ARIH1,ASL,ASNS,ASS1,ATL3,ATP1A1,ATP1A3,ATP2A1,ATP5F1C,ATP5F1E,ATP5ME,ATP5PB,ATP6V0C,ATP6V1C1,ATP8A1,ATPAF2,AZGP1,BAG1,BCKDK,BGN,C8B,C9,CAD,CALU,CAPG,CAPZA2,CAST,CAVIN2,CD1D,CD34,CDC42,Ces1b/Ce…	443 (51)	49
poly-L-lysine		chemical reagent	CBL,DICER1,ERK (family),FOCAL ADHESION KINASE (family),FSH (complex),INSR,MAPK (family),MAPK1,MAPK3,poly-L-lysine,PTK2,SMAD3,TLR3,TP53	2	Inhibited	-3.65	9.76e-52	0.0071	ABAT,ABCA1,Abcb1a,ABCB8,ABCC1,ABCD1,ACADL,ACADM,ACADS,ACO2,ACOT13,Acot2,ACSF3,ACSS1,ACTA1,ACTN4,ADA,ADAM10,ADAM17,ADH1C,ADH5,AGO2,AGPAT2,AGR2,AK1,Akr1b7,ALDH6A1,ALDH9A1,ALDOA,ANK1,ANXA1,ANXA4,APOBEC2,APOC3,ARHGAP5,ARL6IP5,ASL,ASPN,ATL3,ATP2A1,ATP2A2,ATP5F1C,ATP5F1E,ATP5ME,ATP5PB,ATP5PD,ATPAF2,BAK1,BAX,BCKDK,BGN,BSCL2,CAD,CALU,CAST,CD1D,CD44,CDC42,CEPT1,Ces1b/Ces1c,Ces1d,CISD1,CKMT2,CMBL,CNN2,COL1…	337 (14)	14
RNF187		enzyme	JUN,RNF187,TP53	2	Inhibited	-3.639	2.92e-52	0.0001	ABAT,ABCA1,Abcb1a,ABCB8,ABCC1,ABCD1,ACADL,ACADM,ACADS,ACSF3,ACSS1,ACTN4,ADA,ADH5,AK1,ALDH9A1,ALDOA,ALOX12,ANK1,ANXA1,ANXA4,APOA1,APOBEC2,ARHGAP5,ASL,ATL3,ATP1A1,ATP5F1C,ATP5F1E,ATP5ME,ATP5PB,ATPAF2,BAX,CAD,CALU,CASP3,CD44,CDC42,CDH2,CDH5,Ces1b/Ces1c,CHL1,CISD1,CKM,CKMT1B,CKMT2,CMBL,CNN2,COL6A2,COL7A1,COQ3,COQ5,COQ6,COX15,CP,CPOX,CRAT,CRIP2,CRYAB,CSE1L,CSRP1,CSTB,CTSD,CYB5A,DCN,DEK,DLAT,DLG1,DLST,…	281 (3)	3
AP2 (family)		group	ADAM17,AKT (family),AMPK (complex),AP1 (complex),AP2 (family),ATF4,BRCA1,CCND1,CDK4,CDK4/6 (family),CDKN1A,CDKN1B,CDKN2A,Cdkn2a,CREB1,CREBBP,CTNNB1,DNM1L,EGFR,EIF2AK2,EIF2AK4,ERK (family),ERK1/2 (family),F2,GCK,GLI1,GSK3B,HOXA7,HOXA9,IFN (family),INSR,IRS1,JNK (family),JUN,LDHA,MAPK1,MAPK14,mir-19 (includes others),mir-22 (includes others),MMP9,MYC,NF-Y (complex),NFKB (complex),NFKBIA,NOS2,P38 MA…	3	Inhibited	-3.628	1.9e-84	0.0001	AACS,ABCB10,ABCB11,ABCC1,ABCC3,ABCD1,ABCE1,ABCF1,ABCF2,ABI1,ACADL,ACADM,ACADS,Acat2/Acat3,ACOT13,Acot2,ACSS1,ACTA1,ACTB,ACTN1,ACTN2,ACTN3,ACTN4,ADA,ADAM17,ADD1,ADH1C,ADK,ADSS2,AGO2,AGPAT2,AGR2,AHCTF1,AIFM1,AIMP2,AK1,AK2,Akr1b7,ALCAM,ALDH3A1,ALDH6A1,ALDH7A1,ALDOA,ALOX12,ANK1,ANKRD17,ANXA1,ANXA2,ANXA4,AOC3,APOA1,APOC1,APOC3,ARHGAP5,ARHGEF7,ARL2,ASPRV1,ASS1,ATP1A3,ATP2A1,ATP5F1C,ATP5ME,ATP5PD,ATP6V1…	575 (61)	60
FOXO3:BTG1 gene		complex	AKT (family),AKT1,ATM,BTG1,CALCINEURIN (complex),CASP8,CAT,CDKN1A,EGFR,ERK1/2 (family),ESR1,FOXO3,FOXO3:BTG1 gene,GSK3B,HIF1A,INSR,JUN,LDH (family),MTOR,PDPK1,RARA,RB1,RELA,SIRT1,SRC (family)	3	Inhibited	-3.627	5.22e-59	0.0002	ABCB11,ABCC3,ABCE1,ACADS,ACO2,ACOT13,Acot2,ACTA1,ACTB,ACTL6A,ACTN2,ACTN3,ADA,ADD1,ADH1C,ADH5,AGO2,AGPAT1,AGR2,AHCTF1,AIMP2,AK1,Akr1b7,ALDH3A1,ALDH6A1,ALDOA,ALOX12,ANK3,ANP32A,ANXA1,ANXA4,AP1M1,AP2S1,APOA1,APOC1,APOC3,AQP3,ARHGEF7,ASL,ASPN,ASS1,ATP1A1,ATP1A3,ATP5ME,ATP5PB,ATP5PD,ATP6V1E1,ATP6V1F,ATP6V1H,B2M,BAG1,BAK1,BAX,BCAM,BCS1L,BGN,C5,CACNA1S,CAD,CAMK1,CAPZA2,CARM1,CARS1,CAVIN2,CBL,CCT3,CCT4,C…	405 (25)	23
gamitrinib-TPP-OH		chemical drug	AHR,BCR-ABL1,CD24,CDK9,diphtheria toxin,DNM1L,EIF2AK2,ERBB2,ERK (family),ERK1/2 (family),ESR2,ESTROGEN RECEPTOR (family),FOCAL ADHESION KINASE (family),gamitrinib-TPP-OH,geldanamycin,HSF1,HSP90 (family),HSP90AA1,HSP90B1,IRS2,KDM3A,MAPT,NANOG,NFAT (family),NOD2,NOS3,NR1I2,NR3C2,P38 MAPK (family),PGR,POU5F1,PPARA,RAF1,SMAD3,STAT1,STAT3,STK11,SUCCINATE DEHYDROGENASE (complex),TLR2,TLR4,TP53,TRAP1	3	Inhibited	-3.625	4.54e-63	0.0289	AARSD1,ABAT,ABCB11,ABCB8,ABCC1,ABCC3,ABCC9,ABCD1,ABCD2,ABCE1,ACADL,ACADS,Acat2/Acat3,Acot2,ACSF3,ACSS1,ACTB,ACTN4,ADA,ADAM17,ADH1C,ADH5,ADH7,AGPAT2,AGR2,AHCYL1,AHSA1,AIFM1,AK1,AK2,Aldh1a7,ALDH1L2,ALDH5A1,ALDH9A1,ANK1,ANK3,ANKRD17,ANXA1,ANXA4,ANXA7,APOA1,APOBEC2,APOC3,ARHGAP5,ARHGEF7,ASL,ASNS,ASPN,ASPRV1,ASS1,ATL3,ATP1A1,ATP1A3,ATP5F1C,ATP5ME,ATP5PB,ATP6V1F,ATPAF2,BAG1,BANF1,BCKDK,BGN,BIN1,BPIFA1,…	475 (42)	41
miR-9-5p (and other miRNAs w/seed CUUUGGU)		mature microRNA	AKT (family),AP1 (complex),AR,BCAR1,CASP3,CASP8,CDC42,CEBPA,CHUK,CREB (family),CTNNB1,ERK (family),ERK1/2 (family),FOS,GATA4,GCR/GLUCOCORTICOID DIMER (complex),GSK3B,IL21R,JUN,MAPK (family),MET,mir-21 (includes others),miR-9-5p (and other miRNAs w/seed CUUUGGU),MMP2,MMP9,MYC,NFKB (family),P38 MAPK (family),PI3K (complex),PKM,PTK2,RHOA,RORC,SMAD2,SMAD2/3 (family),SMAD3,SOD2,SRC,STAT1,STAT3,STAT5A/…	3	Inhibited	-3.625	8.73e-66	0.0477	Abca8b,ABCB10,ABCB11,ABCC1,ABCC3,ABCD1,ABCE1,ABCF1,ABCF2,ACADL,ACADM,ACADS,Acat2/Acat3,ACSS1,ACTB,ACTN2,ACTN4,ADA,ADAM17,ADH1C,ADH7,ADK,ADSS2,AGO2,AGR2,AHSG,AIMP2,AK2,ALCAM,ALDH2,ALDH3A1,ALDH9A1,ALOX12,ANK1,ANKRD17,ANXA1,APOA1,APOC1,APOC3,AQP3,ARF6,ASL,ASPN,ATP1A1,ATP1A3,ATP5F1C,ATP5F1E,ATP5ME,ATP8A1,B2M,BAG1,BCAM,BCS1L,BIN1,BLMH,BPIFA1,BSCL2,BTNL9,C5,CALM2,CAND2,CAPN1,CASP3,CBFB,CCT3,CD1D,CD34,C…	475 (43)	43
PRPF19	0.284	enzyme	PRPF19,SRC,TP53	2	Inhibited	-3.624	1.69e-50	0.0001	ABAT,ABCA1,Abca8b,ABCB11,Abcb1a,ABCB8,ABCC1,ABCD1,ACADL,ACADM,ACADS,ACSF3,ACSS1,ACTN4,ADA,ADH5,AK1,ALDH9A1,ALDOA,ANK1,ANXA1,ANXA4,APOA1,APOBEC2,ARHGAP5,ASL,ATL3,ATP1A1,ATP5F1C,ATP5F1E,ATP5ME,ATP5PB,ATPAF2,BAK1,BAX,CAD,CALU,CASP3,CD44,CDC42,CDH5,Ces1b/Ces1c,CISD1,CKM,CKMT1B,CKMT2,CMBL,CNN2,COL1A1,COL6A2,COL7A1,COQ3,COQ5,COQ6,COX15,CP,CPOX,CRAT,CRIP2,CRYAB,CSE1L,CSRP1,CSTB,CTSD,CYB5A,CYCS,DCN,DEK,D…	265 (3)	3
ABT-737		chemical drug	ABT-737,AKT (family),AMPK (complex),BAK1,BAX,BCL2,BCL2L1,CASP3,CASP8,CASP9,EIF4EBP1,IKBKG,JNK (family),JUN,MCL1,MTOR,NFKB (complex),NFKBIA,P70 S6K (family),TP53	2	Inhibited	-3.622	1.14e-53	0.005	AACS,ABAT,ABCA1,Abcb1a,ABCB8,ABCD1,ACADS,ACO2,ACSF3,ACSS1,ACTA1,ACTN4,ADA,ADAM17,ADD1,ADH5,ADIPOQ,AIFM1,AIMP2,AK1,AK2,ALDH1B1,ALDH7A1,ALDH9A1,ALDOA,ALOX12,ANK1,ANXA1,ANXA4,APOA1,APOBEC2,AQP3,ARHGAP5,ASL,ASNS,ATL3,ATP1A1,ATP5F1C,ATP5F1E,ATP5ME,ATP5PB,ATPAF2,AZGP1,BCAM,BCKDK,CAD,CALU,CAPN1,CAPZA2,CDC42,CDH5,Ces1b/Ces1c,CHL1,CISD1,CKM,CKMT1B,CKMT2,Clec10a/Mgl2,CMBL,CNN2,CNP,COL6A2,COL7A1,COPS6,COQ3,…	332 (20)	19
PTPN9		phosphatase	AGO2,AGT,AKT (family),AKT1,ANXA7,AP1 (complex),AR,ATM,CASP3,CDC42,CDK2,CEBPA,CHEK2,CHUK,CREB (family),CREB1,CYCLIN E (family),EGFR,EGR1,EPB41,ERBB2,ERK (family),ESR1,ESTROGEN RECEPTOR (family),FAS,FOCAL ADHESION KINASE (family),FOS,FOXO3,GAB1,GATA4,GJB1,GNAS,HBEGF,HDAC6,HIF1A,HRAS,HSD17B12,IL21R,ILK,IRF8,IRS1,IRS2,ITGB1,JUN,KRAS,MAP2K1,MAP2K4,MAP2K5,MAP3K3,MAPK (family),MAPK1,MAPK3,MAPK7,MAPK8,ME…	3	Inhibited	-3.614	1.08e-66	0.0029	AACS,AARSD1,Abca8b,ABCB10,ABCC3,ABCD1,ABCD2,ABCE1,ABCF1,ABCF2,Acot2,ACTA1,ACTB,ACTL6A,ACTN2,ACTN3,ACTN4,ADA,ADAM17,ADH5,ADH7,ADK,ADRM1,ADSS1,ADSS2,AGO2,AGPAT1,AGR2,AGRN,AHCTF1,AHSG,AIFM1,AIMP2,AK1,AK2,AKT2,Aldh1a7,ALDH1B1,ALDH1L2,ALDH7A1,ALOX12,ANK3,ANKRD17,ANO10,ANXA1,ANXA2,AOC3,AP1M1,AP2S1,APOC1,ARHGAP30,ARPC5L,ASL,ASNS,ASPN,ATP1A1,ATP2A1,ATP5ME,ATP6V0C,ATP6V1B2,ATP6V1E1,ATP6V1F,ATP6V1G1,ATP6V1…	648 (113)	112
UBE2L6		enzyme	26S PROTEASOME (complex),AIMP2,AKT (family),AKT1,CASP3,CASP8,CASPASE (family),CDK5,CDKN2A,CTNNB1,EGFR,ERK1/2 (family),GATA4,GCK,GPR37,GSK3B,HDAC2,IGF2BP3,IKBKG,JAK1,JAK2,LRRK2,MAPK14,MAPK8,MAPT,MCL1,NFKB (complex),NLRP3,P70 S6K (family),PRKN,PRRX1,RELA,RIPK1,RIPK3,SEPTIN5,SLC6A3,SNCA,SQSTM1,STAT (family),STAT1,SYT11,TFEB,TP53,TUBULIN (complex),UBE2L6,YWHAH	3	Inhibited	-3.613	2.85e-64	0.0123	ABAT,Abcb1a,ABCB8,ABCC1,ABCD1,ABCE1,ACADM,Acat2/Acat3,ACSF3,ACSS1,ACTB,ACTN2,ACTN3,ACTN4,ADA,ADAM10,ADAM17,ADD1,ADH5,ADIPOQ,ADRM1,ADSS2,AGO2,AHCTF1,AIFM1,AIMP2,AK1,ALCAM,ALDH1B1,ALDH7A1,ALDH9A1,ANK1,ANXA1,APOA1,APOBEC2,APOC3,AQP3,ARHGAP5,ARL6IP5,ASL,ASNS,ASPRV1,ATL3,ATP1A1,ATP1A3,ATP5F1E,ATP5ME,ATP5PB,ATP6V0C,ATP6V1B2,ATP6V1C1,ATP6V1E1,ATPAF2,BCAM,BCS1L,BGN,BTNL9,CADM4,CALU,CAND2,CAPN1,CAPZA2,CAV…	431 (46)	46
NR2F1		ligand-dependent nuclear receptor	ACADVL,AHR,AHR/ARNT/ARYL HYDROCARBON (complex),AKT (family),AP1 (complex),ARG1,ARNT,CCND1,CEBPA,CSF2,CXCL8,CYP19A1,CYP7A1,EHHADH,ERK1/2 (family),FOS,HNF4A,IGF1,IL2,IL6,MMP9,MYC,NFAT (family),NFKB (complex),NR1H3,NR2F1,NR3C1,P38 MAPK (family),PPARA,PPARA/RXRA (complex),PPARG,RB1,RELA,RXRA,SMAD3,SMAD4,STAT3,STAT5A/B (family),STAT5B,TERT,THRB	3	Inhibited	-3.607	4.33e-70	0.0095	ABCA1,ABCB10,ABCB11,ABCC3,ABCD1,ABCD2,ABCE1,ABCF1,ABCF2,ACADL,ACADM,ACADS,Acat2/Acat3,ACO2,Acot2,ACSF3,ACSS1,ACTA1,ACTB,ACTN2,ACTN3,ACTN4,ADA,ADAM10,ADD1,ADH1C,ADH7,ADIPOQ,AGPAT2,AGR2,AK2,Akr1b7,ALCAM,ALDH1B1,ALDH2,ALDH5A1,ALDOA,AMACR,ANK1,ANK3,ANKRD17,ANXA1,ANXA2,AOC3,APOA1,APOC3,AQP3,ARFGEF1,ARHGEF7,ARL6IP5,ASL,ASNS,ASPN,ASPRV1,ASS1,ATL2,ATP1A1,ATP1A3,ATP2A2,ATP5ME,ATP6V1F,AZGP1,B2M,BAG1,BCAM,B…	492 (41)	40
SMTNL1		other	SMTNL1	1	Inhibited	-3.606	2.09e-09	0.0001	ACTA1,CALM2,FLNC,GAPDH,MYH4,MYL1,MYOM1,PFKM,PPP1R12A,PYGM,TNNC2,TPM1,TPM2	13 (1)	1
NAMPT	0.299	cytokine	NAMPT	1	Inhibited	-3.578	2.78e-06	0.0293	AIFM1,ALDH5A1,ALDH6A1,COX4I1,COX6C,COX7A2L,DLD,EHHADH,ETFB,FMO3,HIBADH,IDH3A,IDH3G,NDUFA4,NDUFA9,NDUFB3,PDGFRB,PGD,SDHB,UQCRQ	20 (1)	1
PPIF	-0.207	enzyme	AHR,AKT (family),AKT1,AP1 (complex),AR,CBL,CDC42,CEBPA,CHUK,CREB (family),CTNNB1,EGFR,ERK (family),ERK1/2 (family),FOCAL ADHESION KINASE (family),FOS,GATA4,GCR/GLUCOCORTICOID DIMER (complex),GSK3B,IGF1R,IL21R,ITGA2B,ITGB3,JNK (family),JUN,KDR,LCP2,MAP3K14,MAPK (family),MET,mir-21 (includes others),MMP9,MTOR,MYC,NFKB (complex),NFKB (family),P38 MAPK (family),PI3K (complex),PIK3R1,PKC (family),PKM,…	3	Inhibited	-3.575	4.35e-67	0.0434	ABAT,Abca8b,ABCB10,ABCB11,ABCB8,ABCC3,ABCE1,ABCF1,ABCF2,ACADL,Acat2/Acat3,ACSF3,ACSS1,ACTN2,ACTN3,ACTN4,ADH1C,ADH5,ADH7,ADK,ADSS2,AGO2,AGR2,AHCTF1,AHCYL1,AHSG,AIMP2,AK1,AK2,ALCAM,ALDH1B1,ALDH3A1,ALDH5A1,ALDH7A1,ALDH9A1,ALOX12,ANK1,ANK3,ANKRD17,ANXA1,ANXA2,AOC3,APOBEC2,APOC1,AQP3,ARF6,ARHGAP5,ASL,ASNS,ASPN,ATL3,ATP1A1,ATP1A3,ATP5F1C,ATP5F1E,ATP5ME,ATP5PD,ATP6V1E1,ATPAF2,AUH,BAG1,BCAM,BCS1L,BIN1,BL…	552 (62)	61
CR-1-31-B		chemical reagent	CR-1-31-B,ERK (family),NFE2L2	2	Inhibited	-3.555	4.3e-27	0.0004	ABCB11,ABCC1,ABCC3,ACTN1,ADAM10,ADH7,ALDH3A1,ALDOA,ATP1A1,B2M,BGN,C4a/C4b,CCT3,CD1D,CD34,CDH2,CDH5,Clec10a/Mgl2,COQ7,COX4I1,CP,CTSD,DAD1,DCTN3,DNAJC3,DYNLL1,EIF2S1,Eif3c,EIF3E,EIF4G2,ENTPD1,EPHX1,FABP5,FTH1,FTL,G6PD,GBE1,Gbp2,GK,GNA11,GPX3,GPX4,GSS,Gsta1 (includes others),Gsta4,GSTT1,Gstt2,HACD3,HLA-A,HMGA1,HOMER1,HPRT1,HSP90AA1,HSPA9,HTATIP2,IDE,INPP1,ITGAM,ITGAV,ITGB3,KRT18,Krt4,L1CAM,LAMP1,LBR…	133 (3)	2
E2F6:(TFDP1,TFDP2):CBX5 gene		complex	CBX5,E2F1,E2F3,E2F6,E2F6:(TFDP1,TFDP2):CBX5 gene,ERK1/2 (family),MAPK1,MYOD1,NIPBL,TFDP1,TFDP2,TP53	3	Inhibited	-3.551	3.31e-60	0.0001	ABAT,ABCA1,Abcb1a,ABCB8,ABCC1,ABCD1,ACADM,ACADS,ACSF3,ACSS1,ACTA1,ACTN4,ADA,ADAM10,ADH1C,ADH5,ADIPOQ,AGR2,AK1,ALDH3A1,ALDH9A1,ALDOA,ANK1,ANXA1,ANXA4,APOA1,APOBEC2,ARHGAP5,ASL,ASS1,ATL3,ATP1A1,ATP1A3,ATP5F1C,ATP5F1E,ATP5ME,ATP5PB,ATPAF2,B2M,BIN1,CAD,CALU,CASP3,CAV3,CCT4,CD2AP,CD9,CDC42,CDH2,CDH5,Ces1b/Ces1c,CISD1,CKM,CKMT1B,CKMT2,CLIC1,CMA1,CMBL,CNN2,COL6A2,COQ3,COQ5,COQ6,COX15,CP,CPOX,CRAT,CRKL,C…	335 (12)	9
HEY1 DIMER (complex)		complex	AR,HEY1,HEY1 DIMER (complex),MYOD1,RUNX2,SRF	2	Inhibited	-3.55	4.72e-21	0.0207	ABCA1,Abcb1a,ACTA1,ACTB,ACTN1,ALDOA,ARHGEF7,ATP1A3,ATP2A1,ATP2A2,ATP8A1,BIN1,CALU,CAST,CAVIN2,CCT3,CDH2,CKM,CMA1,CNN2,COL1A1,COX4I1,COX6C,CPA3,CRIP2,CRYAB,CSNK2B,CSRP1,CSRP3,DAG1,DES,DHRS3,DSC2,DSG2,EIF3E,ELMO1,ENO3,EPHX1,EPPK1,FABP5,FHL1,FHL3,GAMT,GSN,GYS1,HLA-A,HSPA4L,IMPDH2,ITGA6,ITGAM,ITGAV,ITGB4,ITPR1,KRT14,LAMA2,LAMA5,LANCL1,LDB3,LGALS3,LGALS7,LMOD1,LPL,LRP1,LUM,Ly6a (includes others),MAP2K…	140 (6)	5
CCNDBP1		other	CCNDBP1,CDK4,CYCLIN D (family),RB1	2	Inhibited	-3.536	1.16e-19	0.0001	ACO2,ACTB,ACTN2,ACTN3,ATP1A1,ATP5ME,ATP6V1F,BAX,CACNA1S,CASP3,CD44,CDH1,CHCHD3,CKM,COQ5,COQ7,COX4I1,DLAT,DLST,DNAJC11,EZR,GADD45GIP1,GHITM,HOMER1,HRAS,HSPA9,ITGAV,KRT10,KRT18,MAPK1,MAPK3,MCAT,MDH1,MRPL12,MRPL55,MTOR,MYH4,MYH6,MYH8,MYL1,MYL4,NDUFA2,NDUFA4,NDUFA6,NDUFA9,NDUFB8,NDUFS4,NDUFS7,NDUFV1,NFKB2,NIT1,OPA1,PDHA1,PGD,PMPCB,PRDX5,PTGS1,RYR1,SDHA,SDHB,SDHD,SLC25A4,SOD2,TCAP,TNNC1,TNNC2,TNNT2,TO…	72 (4)	4
THZ2		chemical drug	AR,BRD4,CCND1,CDK (family),CDK1,CDK2,CDK4,CDK4/6 (family),CDK6,CDK7,CTBP2,EIF2AK2,ESR1,HSPA5,L-serine,NR5A1,POLR2A,POU2F2,POU5F1,RAR (family),RARA,RB1,THZ2,YAP1	3	Inhibited	-3.53	1.65e-42	0.0024	ABCA1,ABCB11,ABCC3,ACADM,ACO2,ACTA1,ACTB,ACTN2,ACTN3,ADA,ADAM10,ADH1C,AK1,Akr1b7,AKT2,ALDH1B1,ALDOA,ANK1,ANK3,ANKRD17,ANP32A,AOC3,AP1M1,AP2S1,APOC3,AQP3,ASNS,ASPRV1,ATP1A1,ATP1A3,ATP2A1,ATP2A2,ATP5ME,ATP6V1B2,ATP6V1F,ATP6V1H,ATP8A1,AUH,AZGP1,BAK1,BIN1,C5,CACNA1S,CAMK1,CAPN1,CARM1,CAST,CBL,CCT3,CD109,CD34,CDC42,CDC42BPB,CDC5L,CDH5,CFL2,CHCHD3,CHRM2,CKM,Clec2d (includes others),COL6A1,COL7A1,COPE,C…	339 (24)	22
SMYD2		enzyme	RIPK1,SMYD2,TP53	2	Inhibited	-3.515	2.77e-50	0.0001	ABAT,ABCA1,Abcb1a,ABCB8,ABCC1,ABCD1,ACADL,ACADM,ACADS,ACSF3,ACSS1,ACTN4,ADA,ADH5,ADSS2,AK1,ALDH9A1,ALDOA,ANK1,ANXA1,ANXA4,APOA1,APOBEC2,ARHGAP5,ASL,ASNS,ASS1,ATL3,ATP1A1,ATP5F1C,ATP5F1E,ATP5ME,ATP5PB,ATPAF2,BAK1,BAX,CALU,CD44,CDC42,CDH1,CDH5,Ces1b/Ces1c,CISD1,CKM,CKMT1B,CKMT2,CMBL,CNN2,COL1A1,COL6A2,COL7A1,COQ3,COQ5,COQ6,COX15,CP,CPOX,CRAT,CRIP2,CRYAB,CSE1L,CSRP1,CSTB,CTSD,CYB5A,CYCS,DCN,DEK,DLAT…	263 (3)	2
PPDPF		other	AKT1,ALPHA CATENIN (family),AP1 (complex),APC,AR,AXIN1,CASP3,CCND1,CDH1,CDKN2A,CHEK2,CREBBP,CTNNB1,EIF4E,ERK (family),ERK1/2 (family),ESRRA,EZH2,FOXO4,GSK3B,HDAC1,HIF1A,INSR,JUN,LEF1,MAGI1,MEK (family),MYC,NANOG,NF2,NFKB (complex),P38 MAPK (family),P70 S6K (family),PDX1,PI3K (complex),POU5F1,PPARG,PPDPF,PTGS2,RAC1,RAF1,RBL1,RBL2,RPTOR,SMAD3,SNAI2,SREBF1,SREBF2,SREBP (family),TCF3,TCF7,TCF7L2,TERT…	3	Inhibited	-3.508	1.29e-63	0.0397	AACS,ABAT,ABCB10,ABCB11,Abcb1a,ABCB8,ABCC9,ABCD2,ABCE1,ABCF1,ABCF2,ACADM,ACADS,Acat2/Acat3,ACO2,ACOT13,Acot2,ACSF3,ACSS1,ACTL6A,ACTN2,ACTN4,ADA,ADH1C,ADH5,AGPAT1,AGPAT2,AK1,AK2,Akr1b7,AKT2,ALCAM,Aldh1a7,ALDH6A1,ALDH7A1,ALDH9A1,AMACR,ANK1,ANKRD17,ANXA2,APOBEC2,APOC1,APOC3,ARIH1,ASL,ASNS,ASPN,ATL3,ATP5F1C,ATP5F1E,ATP6V0A1,ATP6V0C,ATP6V1B2,ATP6V1C1,ATP6V1E1,ATP6V1G1,ATP6V1H,ATP8A1,ATPAF2,AZGP1,BAG1,…	533 (57)	56
PAX (family)		group	ADRB2,AKT1,AR,CASPASE (family),DIO1,DIO2,DIO3,EN1,ERK1/2 (family),GDNF,GIT1,INS,JNK (family),MAP2K1,MMP2,MMP9,MYOD1,MYOG,PAX (family),PAX2,PAX3,PAX5,PAX6,PAX7,PAX8,PTK2,RB1,STK11,TERT,TP53,YAP/TAZ (family)	3	Inhibited	-3.507	1.13e-52	0.0047	ABAT,Abcb1a,ABCB8,ABCC1,ABCD1,ABCD2,ACADL,ACADM,ACADS,ACO2,ACSF3,ACSS1,ACTA1,ACTB,ACTN3,ACTN4,ADA,ADH5,AK1,AK2,ALCAM,ALDOA,ANK1,ANXA1,ANXA4,APOBEC2,APOC3,ARHGAP5,ARHGEF7,ASL,ASS1,ATL3,ATP2A1,ATP5F1E,ATP5PB,ATP6V1E1,ATP6V1F,ATP8A1,ATPAF2,B2M,BIN1,BTF3,CACNA1S,CAD,CALU,CAST,CAVIN2,CBLN4,Cbr2,CCAR2,CCT3,Ces1b/Ces1c,CHCHD3,CISD1,CKMT1B,CKMT2,Clec10a/Mgl2,CLIC5,CMA1,CMBL,CNN2,COL6A1,COL6A2,COL7A1,COQ3…	365 (31)	27
USP39	1.523	peptidase	NFKBIA,TP53,USP39	2	Inhibited	-3.504	2.57e-48	0.0002	ABAT,ABCA1,Abcb1a,ABCB8,ABCC1,ABCD1,ACADL,ACADM,ACADS,ACSF3,ACSS1,ACTN4,ADA,ADH5,AK1,AK2,ALDH9A1,ALDOA,ANK1,ANXA1,ANXA4,APOA1,APOBEC2,ARHGAP5,ASL,ATL3,ATP1A1,ATP5F1C,ATP5F1E,ATP5ME,ATP5PB,ATPAF2,AZGP1,BAK1,BAX,BCKDK,CAD,CALU,CAPZA2,CASP3,CD44,CDC42,CDH1,CDH5,Ces1b/Ces1c,CISD1,CKM,CKMT1B,CKMT2,CMBL,CNN2,COL1A1,COL6A2,COL7A1,COQ3,COQ5,COQ6,COX15,CPOX,CRAT,CRIP2,CSE1L,CSRP1,CSTB,CTSD,CYB5A,CYCS,DAG1…	274 (3)	3
IPI 493		chemical drug	aflatoxin B1,AHR,AKT (family),BCR-ABL1,CD24,clopidogrel,CYP2C19,CYP3A4,diclofenac,diphtheria toxin,DNM1L,docetaxel,EIF2AK2,ERBB2,ERK (family),ERK1/2 (family),ESR2,ESTROGEN RECEPTOR (family),FOCAL ADHESION KINASE (family),geldanamycin,H2AX,HSF1,HSP90 (family),HSP90AA1,HSP90B1,IPI 493,IRS2,JNK (family),KDM3A,MAPT,monocrotaline,NANOG,NFAT (family),NOD2,NOS3,NR1I2,NR3C2,P38 MAPK (family),PGR,POU5F1,P…	3	Inhibited	-3.502	4.36e-65	0.0334	AARSD1,ABAT,ABCB11,ABCB8,ABCC1,ABCC9,ABCD1,ABCD2,ABCE1,ACADL,ACADS,Acat2/Acat3,Acot2,ACSF3,ACSS1,ACTB,ACTN4,ADA,ADAM17,ADD1,ADH1C,ADH5,ADH7,AGPAT2,AGR2,AGRN,AHCYL1,AHSA1,AIFM1,AIMP2,AK1,AK2,Aldh1a7,ALDH1L2,ALDH3A1,ALDH5A1,ALDH9A1,ANK1,ANK3,ANKRD17,ANXA4,ANXA7,APOA1,APOBEC2,APOC3,ARHGAP5,ARHGEF7,ASL,ASNS,ASPN,ASPRV1,ASS1,ATL3,ATP1A1,ATP1A3,ATP2A2,ATP5F1C,ATP5ME,ATP5PB,ATP6V1F,ATPAF2,BAG1,BANF1,BCA…	496 (50)	47
PNPLA2	-2.078	enzyme	PNPLA2	1	Inhibited	-3.5	2.85e-05	0.0393	ACADL,ACADM,ACADS,ACO2,Acot2,AGPAT2,BAX,COL1A1,FABP4,GK,GSTK1,LPL,PCK1,PDK4,PLIN3,SLC2A1	16 (1)	1
HA121-28		chemical drug	AGO2,AGT,AKT (family),AKT1,ANXA7,AP1 (complex),ATF4,ATM,CASP3,CAV1,CDC42,CHKA,CREB (family),CREB1,CTNNB1,E2F (family),EGFR,EGR1,EPB41,ERBB2,ERK (family),ERK1/2 (family),ESR1,FAS,FKBP4,FLT1,FOCAL ADHESION KINASE (family),FOS,FOXO1,FOXO3,GJB1,GNAS,GRB2,GSK3B,HA121-28,HBEGF,HDAC6,HIF1A,HRAS,HSF1,IRS1,ITGB1,JINK1/2 (family),JNK (family),JUN,KDR,KLF11,KRAS,MAP2K4,MAPK (family),MAPK1,MAPK14,MAPK3,MAPK8…	3	Inhibited	-3.486	3.18e-59	0.0135	Abca8b,ABCC1,ABCC3,ABCD2,ABCE1,ACADS,Acat2/Acat3,Acot2,ACSS1,ACTA1,ACTB,ACTL6A,ACTN1,ACTN3,ACTN4,ADA,ADD1,ADH5,ADK,ADRM1,ADSS2,AGO2,AGPAT1,AGPAT2,AGR2,AGRN,AHCTF1,AHSA1,AHSG,AIFM1,AIMP2,AK1,AK2,Aldh1a7,ALDH1B1,ALDH2,ALDH3A1,ALDH7A1,ALDOA,ALOX12,ANK3,ANO10,ANXA1,ANXA2,ANXA4,AOC3,AP1M1,AP2S1,ARF6,ARHGEF7,ARPC5L,ASL,ASPRV1,ATP1A1,ATP1A3,ATP2A1,ATP5PB,ATP6V1E1,ATP6V1H,AUH,AZGP1,BAG1,BAX,BCAM,BCKDK,BC…	567 (97)	96
MT (family)		group	AKT (family),CASP3,ERK (family),GSK3B,JNK (family),MAPK14,MT (family),Mt1,MT2A,MT3,NOS3,TP53	2	Inhibited	-3.481	3.43e-57	0.0001	ABAT,ABCA1,Abcb1a,ABCB8,ABCC1,ABCD1,ACADL,ACADM,ACADS,ACSF3,ACSS1,ACTA1,ACTN1,ACTN4,ADA,ADAM10,ADD1,ADH5,AIMP2,AK1,ALDH9A1,ALDOA,ANK1,ANXA1,ANXA4,APOA1,APOBEC2,AQP3,ARHGAP5,ASL,ATL3,ATP1A1,ATP2A2,ATP5F1C,ATP5F1E,ATP5ME,ATP5PB,ATPAF2,BAX,BCAM,BGN,CAD,CALU,CAPN1,CASP3,CAV3,CD1D,CDC42,CDH2,CDH5,Ces1b/Ces1c,CISD1,CKM,CKMT1B,CKMT2,Clec10a/Mgl2,CMBL,CNN2,COL1A1,COL6A2,COL7A1,COPS6,COQ3,COQ5,COQ6,COX15,…	307 (12)	11
miR-323-3p (and other miRNAs w/seed ACAUUAC)		mature microRNA	AKT (family),EGFR,ERBB3,ERK1/2 (family),GSK3B,miR-323-3p (and other miRNAs w/seed ACAUUAC),PI3K (family)	2	Inhibited	-3.476	1.82e-25	0.0091	ABCE1,ACTA1,ACTB,ACTN3,ADAM10,ADD1,ADIPOQ,AGO2,AHCTF1,AIMP2,ANXA1,AQP3,ATP1A3,ATP2A2,B2M,BAK1,BCAM,BGN,CAD,CAPZA2,CASP3,CCT3,CCT4,CD44,CDH1,CDH2,CKM,COL1A1,COL6A1,COL6A2,COPS6,COX4I1,CRYAB,CTSD,CYCS,DAG1,DHRS7,DSC2,DSG2,EIF3B,EIF4E,EIF5A,EMD,ENO1,EZR,FABP4,FBLN2,FBN1,FDPS,FTH1,GFPT2,GPM6B,GPX4,GSS,GSTK1,HLA-A,HMGA1,HNRNPD,HNRNPH1,HRAS,HSPB1,HSPE1,HSPG2,IDH3A,IGBP1,IQGAP2,ITCH,ITGA2,ITGA6,ITGB3,KR…	146 (7)	6
GNE-495		chemical drug	ADAM10,AP1 (complex),EIF4EBP1,EZR,GNE-495,JNK (family),MAP3K1,MAP3K11,MAP4K4,MAPK10,MAPK8,MAPK9,MTOR,PRKACA,RPTOR,SIK3,SLC9A1,YAP1	3	Inhibited	-3.474	2.15e-43	0.0001	ABCA1,ACADS,ACO2,ADAM17,ADIPOQ,AHSG,ALDH3B1,ANK1,AOC3,APIP,APOA1,ASNS,ATP2A2,ATP5PB,AUH,BAX,BIN1,CALM2,CAPN1,CASP3,CAV3,CAVIN2,CBL,CD109,CD44,CDH2,Ces1b/Ces1c,CHERP,CKMT1B,Clec10a/Mgl2,CNP,COL1A1,COL6A1,COL7A1,COQ3,COQ5,COQ7,CRIP2,CTSD,CYCS,CYP27A1,DAG1,DCN,DDAH1,DGAT1,DLAT,DLD,DLST,ECHDC1,EIF3A,EIF4E,EIF4G1,ENDOU,ENO1,ETFA,F11R,F12,FABP4,FABP5,FDPS,FLNB,FMOD,FTH1,FTL,FUS,GAPDH,GC,GCDH,GHITM,GK,G…	199 (18)	18
2-aminopurine		chemical reagent	2-aminopurine,AKT (family),EIF2A,EIF2AK2,EIF2S1,GSK3 (family),NFE2,NFKB (complex),TP53	2	Inhibited	-3.47	3.19e-53	0.0002	ABAT,ABCA1,Abcb1a,ABCB8,ABCC1,ABCD1,ACADL,ACADM,ACADS,ACSF3,ACSS1,ACTN4,ADA,ADD1,ADH5,AIMP2,AK1,AKT2,ALDH1B1,ALDH7A1,ALDH9A1,ALDOA,ANK1,ANXA1,ANXA4,APOA1,APOBEC2,AQP3,ARHGAP5,ASL,ATL3,ATP1A1,ATP2A2,ATP5F1C,ATP5F1E,ATP5ME,ATP5PB,ATPAF2,BCAM,CAD,CALU,CASP3,CAV3,CDC42,CDH2,CDH5,Ces1b/Ces1c,CISD1,CKM,CKMT1B,CKMT2,CMBL,CNN2,COL1A1,COL6A2,COL7A1,COPS6,COQ3,COQ5,COQ6,COX15,COX4I1,CP,CPOX,CRAT,CRIP2,CRYA…	309 (9)	9
tyrphostin AG 1295		chemical drug	AKT (family),EGFR,ERK1/2 (family),P70 S6K (family),P85 PIK3R (family),PDGFRB,tyrphostin AG 1295	2	Inhibited	-3.455	8.47e-24	0.0063	ABCA1,ABCE1,ACTA1,ACTB,ACTN3,ADAM10,ADD1,ADIPOQ,AGO2,AHCTF1,AIMP2,ANXA1,AQP3,ATP1A3,B2M,BAK1,BAX,BCAM,CAD,CAPZA2,CASP3,CCT3,CCT4,CD44,CDH1,CDH2,COL1A1,COL6A1,COL6A2,COPS6,COX4I1,CRYAB,CTSD,CYCS,DAG1,DHRS7,DSC2,DSG2,EEF1A1,EEF2,EIF3B,EIF4E,EIF5A,ENO1,EZR,FBLN2,FBN1,GPM6B,GPX4,GSS,GSTK1,Hbb-b1,HLA-A,HMGA1,HNRNPD,HNRNPH1,HRAS,HSPB1,HSPE1,HSPG2,IDH3A,IGBP1,IQGAP2,ITCH,ITGA2,ITGA6,ITGB3,KRT16,L1CAM,LA…	134 (7)	7
GNE-495		chemical drug	GNE-495,MAP4K4	2	Inhibited	-3.452	2.59e-16	0.0001	ACADS,ACO2,ALDH3B1,APIP,AUH,BAX,CASP3,CDH2,COQ3,COQ5,DLAT,DLD,DLST,GCDH,GLUL,GOT1,GRHPR,GYS1,H6PD,HMGCL,IVD,KYAT3,LDHB,MPI,NDUFB7,NDUFS1,NDUFS4,NDUFS8,NDUFV1,NT5C2,PDHX,PFKM,PGM1,PON2,PRKAR2A,SCP2,SEPHS1	37 (2)	2
USP22		peptidase	AKT (family),ERK (family),FASN,GSK3B,PPARG,SIRT1,STAT1,TP53,USP22	2	Inhibited	-3.452	1.07e-55	0.0007	ABAT,Abcb1a,ABCB8,ABCC1,ABCD1,ACADL,ACADM,ACADS,ACSF3,ACSS1,ACTN1,ACTN4,ADA,ADAM10,ADD1,ADH5,AGPAT2,AIMP2,AK1,Aldh1a7,ALDH9A1,ALDOA,ALOX12,ANK1,ANXA1,ANXA4,APOA1,APOBEC2,AQP3,ARHGAP5,ASL,ATL3,ATP1A1,ATP2A2,ATP5F1C,ATP5F1E,ATP5ME,ATP5PB,ATPAF2,BCAM,BGN,BTNL9,CAD,CALU,CAND2,CAPN1,CAV3,CAVIN2,CD1D,CD44,CD81,CD9,CDC42,Ceacam1/Ceacam2,Ces1b/Ces1c,Ces1d,CISD1,CKMT1B,CKMT2,Clec10a/Mgl2,CLIC5,CMBL,CNN2,C…	333 (9)	9
S100A6		transporter	AGER,JNK (family),S100A6,TP53,zinc	2	Inhibited	-3.45	7.61e-50	0.0001	ABAT,ABCA1,Abcb1a,ABCB8,ABCC1,ABCD1,ACADL,ACADM,ACADS,ACSF3,ACSS1,ACTN4,ADA,ADH5,AIFM1,AK1,ALDH9A1,ALDOA,ANK1,ANXA1,ANXA4,APOA1,APOBEC2,ARHGAP5,ASL,ATL3,ATP1A1,ATP5F1C,ATP5F1E,ATP5ME,ATP5PB,ATPAF2,BAK1,BLMH,CAD,CALU,CD44,CDC42,CDH1,CDH2,CDH5,Ces1b/Ces1c,CISD1,CKM,CKMT1B,CKMT2,Clec10a/Mgl2,CMBL,CNN2,COL6A2,COL7A1,COQ3,COQ5,COQ6,COX15,CP,CPOX,CRAT,CRYAB,CSE1L,CSRP1,CSTB,CTSD,CYB5A,CYCS,DCN,DEK,DLAT…	273 (5)	5
SCGB3A1		cytokine	AKT (family),RB1,SCGB3A1	2	Inhibited	-3.449	9.29e-21	0.0007	ACO2,ACTB,ACTN2,ACTN3,ADD1,ADIPOQ,AIMP2,AQP3,ATP1A1,ATP5ME,ATP6V1F,BAK1,BAX,BCAM,CACNA1S,CAV3,CDH1,CDH2,CHCHD3,CKM,COPS6,COQ5,COQ7,COX4I1,CTSD,DLAT,DLST,DNAJC11,EZR,GADD45GIP1,GHITM,GPM6B,GPX4,GSS,GSTK1,HOMER1,HRAS,HSPG2,KRT10,KRT18,L1CAM,LAMB2,LAMP1,LPL,MAGT1,MAN2A1,MAPK1,MAPK3,MBP,MCAM,MCAT,MDH1,MME,MRPL12,MRPL55,MTOR,MYH4,MYH6,MYH8,MYL1,MYL4,NCEH1,NDRG1,NDUFA2,NDUFA4,NDUFA6,NDUFA9,NDUFB8,NDUFS…	103 (3)	2
nicotinamide-beta-riboside		chemical - endogenous mammalian	nicotinamide-beta-riboside	1	Inhibited	-3.441	4.28e-09	0.0003	AIFM1,ALDH5A1,ALDH6A1,COX4I1,COX6C,COX7A2L,DLD,EHHADH,ETFB,FMO3,HIBADH,IDH3A,IDH3G,NDUFA4,NDUFA9,OPA1,PGD,SDHB,UQCRQ	19 (1)	1
LUBAC (complex)		complex	ACVRL1,AKT (family),AKT1,BACH1,CASP3,CASP9,CFLAR,ESR1,FAS,HIF1A,IKBKG,IREB2,IRF7,ITGB1,LUBAC (complex),MAPK14,MAPK3,MAPK8,MMP14,MYD88,NFAT (family),NFKB (complex),NFKBIA,NR0B1,P38 MAPK (family),PTEN,PTK2,RBCK1,RELA,RNF31,SHARPIN,SMAD2,TP53,YAP1	3	Inhibited	-3.437	3.15e-48	0.0143	ABAT,ABCB11,Abcb1a,ABCB8,ABCC3,ABCD1,ABI1,ACADL,ACADM,ACADS,ACSF3,ACSS1,ACTL6A,ACTN4,ADD1,ADH5,AGPAT1,AIFM1,AIMP2,AK2,ALDH1B1,ALDH7A1,ALDH9A1,ANK3,ANO10,ANP32A,ANXA1,ANXA4,ANXA7,AOC3,AP1M1,AP2S1,APOA1,APOBEC2,APOC3,AQP3,ARHGAP5,ARHGEF7,ARPC5L,ASL,ASNS,ATL3,ATP5F1C,ATP5F1E,ATP5PB,ATP6V1H,ATPAF2,AZGP1,BAG1,BCKDK,BCS1L,BIN1,C5,CAD,CALU,CAMK1,CAPN1,CAPZA2,CARM1,CARS1,CD109,CDC42,CDC42BPB,CDC5L,Ces1b/…	403 (34)	30
PF-4800567		chemical drug	AKT (family),APC,AXIN1,BMAL1,CSNK1E,CTNNB1,EIF4E,EIF4EBP1,FUS,LRP6,MAPK8,PER2,PER3,PF-4800567,RIPK3,ROR2,RPS6KB1,SMAD1,SMAD2,SMAD3,SMAD5,SNAI1,SNCA,STAT3,TCF7L2,TGFBR2,TP53,UBQLN1	3	Inhibited	-3.435	2.83e-56	0.0112	ABAT,Abcb1a,ABCB8,ABCD1,ABCD2,ACADM,Acat2/Acat3,ACSF3,ACSS1,ACTN4,ADA,ADD1,ADH5,AGPAT2,AHSG,AIMP2,AK1,ALCAM,ALDH9A1,ALDOA,ANK1,ANXA1,ANXA4,APOBEC2,APOC3,ARHGAP5,ARL6IP5,ASL,ASPN,ASS1,ATL3,ATP1A1,ATP5F1C,ATP5F1E,ATP5ME,ATP5PB,ATP6V1G1,ATPAF2,BANF1,BAX,BCAM,BCS1L,BGN,BIN1,BPHL,BPIFA1,BSCL2,C5,CAD,CALU,CAPG,CBLN4,CD9,CDC42,Ces1b/Ces1c,Ces1d,CISD1,CKM,CKMT1B,CKMT2,CLIC5,CMBL,CNN2,CNP,COL12A1,COL6A1,C…	392 (28)	27
UBA6	0.9	enzyme	HUWE1,TP53,UBA6,UBE3A	2	Inhibited	-3.434	7.44e-50	0.0001	AACS,ABAT,ABCA1,Abcb1a,ABCB8,ABCC1,ABCD1,ACADL,ACADM,ACADS,ACSF3,ACSS1,ACTN4,ADA,ADH5,AGPAT2,AK1,ALDH9A1,ALDOA,ANK1,ANXA1,ANXA4,APOA1,APOBEC2,ARHGAP5,ASL,ATL3,ATP1A1,ATP5F1C,ATP5F1E,ATP5ME,ATP5PB,ATPAF2,BAK1,BAX,CAD,CALU,CASP3,CD44,CDC42,CDH5,Ces1b/Ces1c,CISD1,CKM,CKMT1B,CKMT2,CMBL,CNN2,COL1A1,COL6A2,COL7A1,COQ3,COQ5,COQ6,COX15,CP,CPOX,CRAT,CRIP2,CRYAB,CSE1L,CSRP1,CSTB,CTSD,CYB5A,CYCS,CYP27A1,DCN…	266 (4)	3
RASSF5		other	ELK1,HIPK2,ITGB1,MDM2,NFKB (complex),NFKBIA,RASSF5,RB1,RELA,STK4,TNFRSF1A,TP53	2	Inhibited	-3.434	1.96e-56	0.0006	ABAT,ABCA1,ABCB10,Abcb1a,ABCB8,ABCC1,ABCD1,ACADL,ACADM,ACADS,ACO2,ACSF3,ACSS1,ACTA1,ACTB,ACTN2,ACTN3,ACTN4,ADA,ADAM17,ADH5,AK1,AK2,ALDH1B1,ALDH7A1,ALDH9A1,ALDOA,ANXA1,ANXA4,APOBEC2,ARHGAP5,ASL,ATL3,ATP2A2,ATP5F1C,ATP5F1E,ATP5PB,ATP6V1F,ATPAF2,AZGP1,B2M,BAK1,BAX,BCKDK,CACNA1S,CAD,CALU,CAPZA2,CAV3,CDC42,CDH5,Ces1b/Ces1c,CHCHD3,CISD1,CKMT1B,CKMT2,CMBL,CNN2,COL6A2,COL7A1,COQ3,COQ5,COQ6,COQ7,COX15,COX…	326 (12)	12
SLCO1B3		transporter	SLCO1B3,TP53	2	Inhibited	-3.431	2.84e-48	0.0001	ABAT,ABCA1,Abcb1a,ABCB8,ABCC1,ABCD1,ACADL,ACADM,ACADS,ACSF3,ACSS1,ACTN4,ADA,ADH5,AK1,ALDH9A1,ALDOA,ANK1,ANXA1,ANXA4,APOA1,APOBEC2,ARHGAP5,ASL,ATL3,ATP1A1,ATP5F1C,ATP5F1E,ATP5ME,ATP5PB,ATPAF2,BAK1,BAX,CAD,CALU,CASP3,CD44,CDC42,CDH1,CDH5,Ces1b/Ces1c,CISD1,CKM,CKMT1B,CKMT2,CMBL,CNN2,COL1A1,COL6A2,COL7A1,COQ3,COQ5,COQ6,COX15,CP,CPOX,CRAT,CRIP2,CRYAB,CSE1L,CSRP1,CSTB,CTSD,CYB5A,CYCS,DCN,DEK,DLAT,DLG1,…	257 (2)	2
ZNF207		transcription regulator	TP53,ZNF207	2	Inhibited	-3.431	2.27e-48	0.0001	ABAT,ABCA1,Abcb1a,ABCB8,ABCC1,ABCD1,ACADL,ACADM,ACADS,ACSF3,ACSS1,ACTN4,ADA,ADH5,AK1,ALDH9A1,ALDOA,ANK1,ANXA1,ANXA4,APOA1,APOBEC2,ARHGAP5,ASL,ATL3,ATP1A1,ATP5F1C,ATP5F1E,ATP5ME,ATP5PB,ATPAF2,BAK1,BAX,CAD,CALU,CASP3,CD44,CDC42,CDH1,CDH5,Ces1b/Ces1c,CISD1,CKM,CKMT1B,CKMT2,CMBL,CNN2,COL1A1,COL6A2,COL7A1,COQ3,COQ5,COQ6,COX15,CP,CPOX,CRAT,CRIP2,CRYAB,CSE1L,CSRP1,CSTB,CTSD,CYB5A,CYCS,DCN,DEK,DLAT,DLG1,…	257 (2)	2
ADGRG3		G-protein coupled receptor	ADAM17,ADGRG3,AKT1,BCAR1,CASP3,CASP8,CAV1,CDC42,COL18A1,CREB (family),CTNNB1,EGFR,ERK (family),ERK1/2 (family),FH,FOCAL ADHESION KINASE (family),GRIN1,GSK3B,HIF1A,IGF1R,IRS2,ITGB1,ITGB5,MAPK (family),MAPK1,MAPK14,MAPK3,MAPK8,MAPK9,MTOR,NEDD9,NFKB (complex),PAK4,PI3K (complex),PIK3R1,PLCG2,PPARA,PRKACA,PRKCA,PRKCD,PTK2,PTK2B,PXN,RAD51,RAS (family),RELA,ROCK1,SHC1,SLC9A1,SRC,STAT3,STAT5A/B (family)…	3	Inhibited	-3.421	1.69e-69	0.0008	ABAT,Abca8b,Abcb1a,ABCB8,ABCC1,ABCD1,ABCD2,ABCE1,Acot2,ACSF3,ACSS1,ACTA1,ACTB,ACTL6A,ACTN1,ACTN3,ACTN4,ADAM17,ADH1C,ADH5,ADK,AGO2,AGPAT1,AHCTF1,AHSG,AK1,ALCAM,ALDH1B1,ALDH2,ALDH7A1,ALDH9A1,ALOX12,ANXA1,ANXA2,ANXA4,AOC3,APOBEC2,ARHGAP5,ASL,ATL3,ATP1A1,ATP1A3,ATP2A1,ATP5F1C,ATP5F1E,ATP5ME,ATP5PB,ATP5PD,ATP6V1E1,ATPAF2,BCKDK,BCS1L,BIN1,BLVRB,BPIFA1,C5,C9,CALU,CAPN1,CAPZA2,CARS1,CBL,CCT3,CCT4,CD109,C…	468 (54)	54
TWIST1		transcription regulator	BCL2,BMI1,CDH1,EP300,KAT2B,MYOD1,NOTCH1,SRC (family),TP53,TWIST1	2	Inhibited	-3.419	1.67e-52	0.0009	ABAT,ABCA1,Abcb1a,ABCB8,ABCC1,ABCD1,ACADS,ACSF3,ACSS1,ACTA1,ACTB,ACTN4,ADA,ADH5,AK1,AKT2,ALCAM,ALDH9A1,ANK1,ANXA1,ANXA4,APOA1,APOBEC2,AQP3,ARHGAP5,ASL,ASS1,ATL3,ATP2A1,ATP2A2,ATP5F1C,ATP5F1E,ATP5ME,ATP5PB,ATPAF2,B2M,BAK1,BAX,BIN1,CAD,CALU,CASP3,CAV3,CD44,CDC42,CDH1,CDH2,CDH5,Ces1b/Ces1c,CHAD,CISD1,CKMT1B,CKMT2,CMBL,CNN2,COL1A1,COL6A1,COL6A2,COL7A1,COQ3,COQ5,COQ6,COX15,CP,CPOX,CRAT,CRIP2,CRYAB,CSE…	308 (10)	10
MW167		chemical - protease inhibitor	BACE1,MW167,TP53	2	Inhibited	-3.418	1.72e-48	0.0001	ABAT,ABCA1,Abcb1a,ABCB8,ABCC1,ABCD1,ACADL,ACADM,ACADS,ACSF3,ACSS1,ACTN4,ADA,ADH5,AK1,ALDH9A1,ALDOA,ANK1,ANXA1,ANXA4,APOA1,APOBEC2,ARHGAP5,ASL,ATL3,ATP1A1,ATP5F1C,ATP5F1E,ATP5ME,ATP5PB,ATPAF2,BAK1,BAX,CAD,CALU,CASP3,CD44,CDC42,CDH1,CDH5,Ces1b/Ces1c,CISD1,CKM,CKMT1B,CKMT2,CMBL,CNN2,COL1A1,COL6A2,COL7A1,COQ3,COQ5,COQ6,COX15,CP,CPOX,CRAT,CRIP2,CRYAB,CSE1L,CSRP1,CSTB,CYB5A,CYCS,DCN,DEK,DLAT,DLG1,DLST,…	259 (3)	2
PUM1		other	PUM1,TP53	2	Inhibited	-3.418	8.84e-49	0.0001	ABAT,ABCA1,Abcb1a,ABCB8,ABCC1,ABCD1,ACADL,ACADM,ACADS,ACSF3,ACSS1,ACTN4,ADA,ADH5,AGO2,AK1,ALDH9A1,ALDOA,ANK1,ANXA1,ANXA4,APOA1,APOBEC2,ARHGAP5,ASL,ATL3,ATP1A1,ATP5F1C,ATP5F1E,ATP5ME,ATP5PB,ATPAF2,BAK1,BAX,CAD,CALM2,CALU,CASP3,CD44,CDC42,CDH1,CDH5,Ces1b/Ces1c,CISD1,CKM,CKMT1B,CKMT2,CMBL,CNN2,COL1A1,COL6A2,COL7A1,COQ3,COQ5,COQ6,COX15,CP,CPOX,CRAT,CRIP2,CRYAB,CSE1L,CSRP1,CSTB,CTSD,CYB5A,CYCS,DCN,DEK…	259 (2)	2
CTSB	-0.056	peptidase	CASP3,CASP8,CASP9,CTSB,ERK (family),LPL,MMP9,NFKB (family),NLRP3,PLAU,PRKDC,PTK2,SMAD2,SMAD3,TP53,TRYPSIN (family)	2	Inhibited	-3.406	1.35e-49	0.001	ABAT,ABCA1,Abcb1a,ABCB8,ABCC1,ABCD1,ACADL,ACADM,ACADS,ACSF3,ACSS1,ACTA1,ACTN1,ACTN4,ADA,ADAM10,ADAM17,ADH5,ADIPOQ,AGPAT2,AK1,AKT2,ALDH9A1,ALDOA,ANK1,ANXA1,ANXA4,APOA1,APOBEC2,APOC3,ARHGAP5,ASL,ASPN,ATL3,ATP1A1,ATP5F1C,ATP5F1E,ATP5ME,ATP5PB,ATPAF2,BAK1,BGN,BSCL2,CAD,CALU,CAPN1,CDC42,CDH2,Ces1b/Ces1c,Ces1d,CISD1,CKM,CKMT1B,CKMT2,CLIC5,CMBL,CNN2,COL1A1,COL6A1,COQ3,COQ5,COQ6,COX15,CP,CPOX,CRAT,CRIP2,…	290 (16)	16
INPP4B		phosphatase	AKT (family),AKT1,INPP4B,PRKCB,PRKCZ	2	Inhibited	-3.403	1.84e-14	0.0303	ABCA1,ACTA1,ADD1,ADIPOQ,AIMP2,APOC3,AQP3,ASS1,ATP6V1C1,ATP6V1E1,BAK1,BAX,BCAM,CASP3,CAV3,CD1D,CD44,CDC42,CDH1,CDH2,Ces1b/Ces1c,COPS6,COX4I1,CRYZ,CTSD,CYCS,ELAPOR1,ENO1,EZR,FABP4,GPM6B,GPX4,Gsta1 (includes others),GSTK1,GSTT1,HSPG2,KRAS,L1CAM,LAMB2,LAMP1,LDHB,LPL,MAGT1,MAN2A1,MAPK1,MAPK3,MBP,MCAM,MDH1,MME,MMUT,MYH11,MYL1,NCEH1,NDRG1,NDUFB8,NDUFV1,NEDD4,NEXN,NFKB2,NPC1,NQO1,PCK1,PDGFRB,PDK4,PHGDH,P…	83 (5)	5
THROMBOXANE RECEPTOR (family)		group	ADCY (family),BCL2,CASP9,CASPASE (family),DNM1L,DPP4,EGFR,ERK (family),ERK1/2 (family),FOXO1,GNA12,GNAQ,GSK3B,IRS1,IRS2,JNK (family),MAPK (family),MAPK1,MAPK3,MAPK8,MAPT,MMP9,MTOR,MYC,NFKB (complex),NOS2,PTGS2,PTK2,RELA,RHOA,STAT4,TBXA2R,THROMBOXANE RECEPTOR (family),TLR3,TYK2,WWTR1,YAP1	3	Inhibited	-3.4	3.57e-67	0.0005	ABCB10,ABCC1,ABCC3,ABCD1,ABCE1,ABCF1,ABCF2,ACADL,ACADM,ACTB,ACTN1,ACTN3,ACTN4,ADA,ADD1,ADH1C,ADH5,ADIPOQ,ADSS2,AGO2,AHCTF1,AIMP2,AK2,ALDH1B1,ALDH3A1,ALDH7A1,ALDOA,ALOX12,ANK1,ANKRD17,ANXA1,ANXA4,APOC1,ARHGEF7,ASNS,ASPRV1,ASS1,ATP1A3,ATP2A1,ATP2A2,ATP5PB,AZGP1,BAG1,BAX,BGN,BIN1,C8B,CAD,Calm4,CAPZA2,CASP3,CAV3,CAVIN2,CBL,CCT3,CCT4,CD1D,CD44,CDH5,Ces1d,CFL2,CKMT1B,CKMT2,Clec10a/Mgl2,CLIC5,CNP,COL6A2…	400 (37)	36
PAX6		transcription regulator	AR,EN1,INS,MAF,PAX2,PAX6,RB (family),RB1	2	Inhibited	-3.389	4.39e-24	0.0143	ABCA1,ACADL,ACADM,ACO2,ACTA1,ACTB,ACTN3,ADAM10,ADIPOQ,APOA1,AQP3,ARHGEF7,ASS1,ATP1A1,ATP1A3,ATP2A2,ATP5ME,ATP6V1F,ATP8A1,BAX,CACNA1S,CALU,CAST,CAVIN2,CCT3,CD44,CDH2,CHCHD3,CKM,COL1A1,COQ5,COQ7,COX6C,CPSF1,CRIP2,CRYAB,CSRP3,DES,DHRS3,DLAT,DLST,DNAJC11,DSC2,DSG2,EHBP1L1,ELMO1,EPHX1,EPPK1,EZR,FABP4,FABP5,GADD45GIP1,GHITM,GK,GSN,HLA-A,HOMER1,HRAS,IGKC,IMPDH2,ITGA6,ITGAV,ITGB3,ITGB4,ITPR1,KIF1B,KRT1,K…	161 (8)	8
desoxycorticosterone		chemical - endogenous mammalian	ADAM10,ADAM17,AKT (family),AKT1,AMPK (complex),androgen,ANXA7,AP1 (complex),APP,AR,BCAR1,BCL2,BRCA1,BTK,CALCINEURIN (complex),CASP8,CASR,CCND1,CCNE1,CDC42,CDKN1A,CEBPA,CFTR,CREB (family),CREBBP,CTNNB1,CYTH2,desoxycorticosterone,DHCR24,EEF1A1,EGFR,EGLN (family),EIF4E,ELAVL1,ERBB2,ERK (family),ESR1,FAS,FOCAL ADHESION KINASE (family),FOS,G6PD,GATA4,GPSM1,GRIN2A,GRM5,GTF2F1,HDAC (family),HIF1A,HRAS,H…	3	Inhibited	-3.384	3.2e-56	0.0001	ABAT,ABCA1,ABCB10,ABCB8,ABCC9,ABCD2,ABCF1,ABCF2,Acat2/Acat3,Acot2,ACSF3,ACTA1,ACTL6A,ACTN3,ACTN4,ADAM17,ADK,ADSS2,AGPAT1,AGR2,AHCTF1,AIFM1,AK2,AKT2,ALCAM,ALDH2,ALDH3A1,ALDH9A1,AMACR,ANK1,ANK3,ANKRD17,ANO10,ANP32A,ANXA7,AP1M1,AP2S1,APOBEC2,APOC1,AQP3,ARF6,ARHGAP5,ARHGEF7,ARL6IP5,ARPC5L,ASS1,ATL3,ATP1A3,ATP2A2,ATP5F1C,ATP5F1E,ATP5ME,ATP5PB,ATP6V0C,ATP6V1B2,ATP6V1C1,ATP6V1E1,ATP6V1G1,ATP6V1H,ATP8A1,…	573 (122)	122
steroid		chemical - endogenous mammalian	CCK,CYP19A1,FOS,G6PD,HSF1,JUN,MYC,NR1I2,PGR,PPARA,steroid	2	Inhibited	-3.382	2.78e-68	0.0001	ABCA1,ABCB10,ABCB11,Abcb1a,ABCC1,ABCC3,ABCD1,ABCD2,ABCE1,ABCF1,ABCF2,ACADS,Acat2/Acat3,Acot2,ACSS1,ACTB,ACTN1,ACTN4,ADAM10,ADD1,ADH1C,ADIPOQ,AHCYL1,AHSA1,AIMP2,AK2,Aldh1a7,ALDH2,ALDOA,ALOX12,ANKRD17,ANXA1,ANXA2,APOC1,AQP3,ARHGEF7,ASL,ASNS,ASPRV1,ASS1,B2M,BAG1,BAK1,BCKDK,BGN,BIN1,BLMH,C5,C9,CAD,CADM4,CALU,CAST,CCT3,CCT4,CDH1,CDH2,Ces1d,CHL1,Clec2d (includes others),CNP,COL12A1,COL1A1,COL6A1,COL6A2…	347 (11)	11
palomid 529		chemical drug	AKT (family),CCND1,CDK (family),CDK2,CDK4,CDK4/6 (family),CDK6,CYCLIN D (family),CYCLIN E (family),E2F (family),EP300,MEF2 (family),palomid 529,PARP1,PCNA,RB1,RPS6,TFE3,TFEB	3	Inhibited	-3.382	6.63e-28	0.0131	ACADL,ACO2,ACTA1,ACTB,ACTN2,ACTN3,ADD1,ADIPOQ,AIMP2,ALDOA,AQP3,ATP1A1,ATP2A1,ATP5ME,ATP6V0C,ATP6V1B2,ATP6V1F,ATP6V1H,AUH,AZGP1,B2M,BAK1,BCAM,CACNA1S,CAD,CALU,CASP3,CD34,CDH2,CHCHD3,CKM,COPS6,COQ5,COQ7,COX4I1,CYCS,DLAT,DLST,DNAJC11,DYNC1LI1,ENO1,EXOC2,EZR,FAM120A,FMOD,FTH1,GADD45GIP1,GBA1,Gbp2,GFPT1,GHITM,GLB1,GPM6B,GPRC5A,GPX4,GSS,GSTK1,HEXA,HNRNPD,HOMER1,HSPA9,HSPB1,HSPG2,ITGA2,ITGA5,ITGA6,ITGAL…	177 (19)	16
TAPI-1		chemical - protease inhibitor	AKT (family),EGFR,ERK1/2 (family),NOTCH (family),TAPI-1	2	Inhibited	-3.381	1.78e-23	0.0173	ABCA1,ABCE1,ACTA1,ACTB,ACTN3,ADAM10,ADD1,ADIPOQ,AGO2,AHCTF1,AIMP2,ANXA1,AQP3,ATP1A3,B2M,BAK1,BAX,BCAM,CAD,CAPG,CAPZA2,CASP3,CCT3,CCT4,CD44,CDH2,Clec10a/Mgl2,COL1A1,COL6A1,COL6A2,COPS6,COX4I1,CRYAB,CTSD,CYCS,DAG1,DDX6,DHRS7,DSC2,DSG2,EIF3B,EIF4E,EIF5A,ENO1,EZR,FABP4,FBLN2,FBN1,GPM6B,GPX4,GSS,GSTK1,GUCY1B1,Hbb-b1,HLA-A,HMGA1,HNRNPD,HNRNPH1,HRAS,HSPB1,HSPE1,HSPG2,IDH3A,IGBP1,IQGAP2,ITCH,ITGA2,ITGA6,…	140 (5)	5
TL-895		chemical drug	AKT (family),ATM,BCAP31,BTK,CALR,CAV1,CDK1,CSF1R,EPB41,ERBB2,ERBB3,ERK (family),ERK1/2 (family),ESTROGEN RECEPTOR (family),IGM (complex),IKBKB,IKBKG,IKZF1,IL6ST,INPP5D,JAK2,JNK (family),JUN,LCK,LIFR,MAPK1,MAPK10,MAPK14,MAPK3,MAPK8,MAPK9,MTOR,NFAT (family),NFKB (complex),NFKB1,NFKB2,NFKBIA,NLRP3,P38 MAPK (family),PIK3CA,PIK3CD,PLCG2,PRKCA,PRKCB,PRKCQ,PTK2,PTPN11,RAS (family),RHOA,ROCK (family),SHC…	3	Inhibited	-3.372	4.23e-69	0.0006	ABAT,Abca8b,ABCB11,Abcb1a,ABCB8,ABCC1,ABCD1,ABCD2,ACADS,ACSF3,ACSS1,ACTN1,ACTN3,ACTN4,ADA,ADAM10,ADAM17,ADD1,ADH1C,ADH5,AGO2,AGPAT2,AGR2,AIMP2,AK1,AK2,ALCAM,ALDH1B1,ALDH7A1,ALDH9A1,ALOX12,ANK1,ANXA2,ANXA4,APMAP,APOBEC2,AQP3,ARHGAP5,ASL,ASNS,ASS1,ATL3,ATP1A1,ATP1A3,ATP2A1,ATP5F1C,ATP5F1E,ATP5ME,ATP5PB,ATP6V0C,ATP6V1C1,ATP8A1,ATPAF2,AZGP1,BAG1,BCAM,BCKDK,BGN,BPNT2,C5,C8B,C9,CAD,CALU,CAPG,CAPZA2,CAS…	456 (66)	65
HMGA1	-0.698	transcription regulator	AKT (family),AP1 (complex),CASP3,ERK (family),ESTROGEN RECEPTOR (family),HMGA1,MMP9,TP53,TP63,TP73	2	Inhibited	-3.364	9.01e-61	0.0002	ABAT,ABCA1,Abcb1a,ABCB8,ABCD1,ACADL,ACADM,ACADS,ACSF3,ACSS1,ACTN2,ACTN4,ADAM17,ADD1,ADH5,ADH7,ADIPOQ,AGR2,AIMP2,AK1,AKT2,ALDH3A1,ALDH9A1,ALDOA,ALOX12,ANK1,ANXA1,ANXA4,APOA1,APOBEC2,ARHGAP5,ARL2,ASL,ATL3,ATP1A1,ATP5F1C,ATP5F1E,ATP5ME,ATP5PB,ATPAF2,AUH,B2M,BAK1,BCAM,CAD,CALM2,CALU,CAPG,CAPN1,CASP3,CAST,CAV3,CAVIN2,CD1D,CD44,CDC42,CDH1,CDH2,Ceacam1/Ceacam2,Ces1b/Ces1c,CISD1,CKM,CKMT1B,CKMT2,CLIC5,CM…	362 (10)	10
FMR1		translation regulator	AKT1,EIF4E,EIF4EBP1,ERK (family),FMR1,MEK (family),MTOR,PI3K (complex),RAS (family)	2	Inhibited	-3.363	1.76e-37	0.0001	ABCA1,ABCE1,ACADL,ACADM,ACTN1,ADAM10,ALDOA,APOC3,ASNS,ASS1,ATP2A2,ATP5PB,ATP6V1E1,B2M,BGN,CAPG,CASP3,CAV3,CD1D,CD44,CDH2,CDH5,Ces1b/Ces1c,CKMT1B,CNP,COL1A1,COX4I1,CPQ,CREB1,CRYAB,CRYZ,CTSD,CYCS,DAG1,DLAT,EEF2,EIF3A,ENO1,ETFA,EZR,FABP4,FABP5,FBLN5,FDPS,FXR2,G6PD,GAPDH,Gbp2,GK,GLUL,GOT1,GPX3,GSS,Gsta1 (includes others),GSTT1,GSTZ1,HLA-A,HMGA1,HOMER1,HRAS,HSPD1,HSPH1,INPP1,ITGA6,ITGAM,ITGAV,ITGB3,KR…	179 (9)	9
KAT2A		enzyme	AKT (family),KAT2A,MTOR,PPARGC1A,RAR (family),RXR (family)	2	Inhibited	-3.363	2.03e-41	0.0001	ABAT,ABCA1,ABCB11,ACADS,ACTN4,ADAM10,ADD1,ADIPOQ,AIMP2,AK1,ALDH5A1,ANK3,APOC3,ASNS,ASPN,ATP1A3,ATP2A2,ATP5PB,ATP5PD,B2M,BAK1,BAX,BCAM,C5,CASP3,CD44,CDH1,CDH2,CDH5,CKMT1B,CKMT2,CNP,COL6A2,COMP,COPS6,COX6C,CTSD,DAG1,DCN,DGAT1,DLAT,DPT,EIF3A,ELMO1,ENDOG,ENO1,ETFA,FABP3,FABP5,FBLN1,FBLN2,GK,GLRX,GPAM,GPM6B,GPX4,GSS,GSTK1,GSTZ1,H2AZ1,HLA-A,HMGA1,HMGCL,HNRNPD,HSP90AA1,HSPB1,HSPD1,HSPG2,HSPH1,IDH3A,IL1R…	179 (6)	6
HTATIP2	0.775	transcription regulator	AKT (family),EGFR,ERK1/2 (family),HTATIP2,hyaluronic acid	2	Inhibited	-3.357	4.87e-23	0.0137	ABCA1,ABCE1,ACTA1,ACTB,ACTN3,ADAM10,ADD1,ADIPOQ,AGO2,AHCTF1,AIMP2,ANXA1,AQP3,ATP1A3,B2M,BAK1,BAX,BCAM,CAD,CAPZA2,CASP3,CCT3,CCT4,CD44,CDH1,CDH2,CDH5,COL1A1,COL6A1,COPS6,COX4I1,CRYAB,CTSD,CYCS,DAG1,DHRS7,DSC2,DSG2,EIF3B,EIF4E,EIF5A,ENO1,EZR,FABP4,FBLN2,FBN1,GPM6B,GPX4,GSS,GSTK1,Hbb-b1,HLA-A,HMGA1,HNRNPD,HNRNPH1,HRAS,HSPB1,HSPE1,HSPG2,IDH3A,IGBP1,IQGAP2,ITCH,ITGA2,ITGA6,ITGB3,KRT16,L1CAM,LAMA4,LAMB…	135 (5)	5
(S)-mevalonic acid		chemical - endogenous mammalian	(S)-mevalonic acid,ACHE,ADAM17,AKT (family),AKT1,AP1 (complex),APP,CAMKII (complex),CEBPA,clopidogrel,CREB (family),CTNNB1,E2F (family),ERK1/2 (family),glucocorticoid,GSK3B,HMGCR,IL2,IRS1,JUN,LIPE,MAPK (family),MMP9,MYC,NFAT (family),NFE2L2,NFKB (complex),NFKB (family),NFKBIA,NR1H2,NR1H3,P38 MAPK (family),PDPK1,PGR,PI3K (complex),PON1,PPARA,PPARG,PPARGC1A,progesterone,RAC1,RELA,SMAD2,SMAD3,SREBF1…	3	Inhibited	-3.357	1.01e-66	0.0464	AACS,ABAT,ABCB10,ABCB11,ABCB8,ABCD2,ABCE1,ABCF1,ABCF2,ACADM,ACADS,Acot2,ACSF3,ACSS1,ACTB,ACTN1,ACTN2,ACTN4,ADA,ADAM10,ADIPOQ,ADK,AGPAT2,AGRN,AHCYL1,AHSG,AIMP2,AK1,ALCAM,ALDH1B1,ALDH1L2,ALDH2,ALDH5A1,ALDH7A1,ALDH9A1,ALOX12,ANKRD17,AOC3,APOBEC2,APOC1,AQP3,ARHGAP5,ASPN,ATL3,ATP1A1,ATP1A3,ATP2A2,ATP5F1C,ATP5F1E,ATP5PB,ATP6V1B2,ATP6V1E1,ATPAF2,AZGP1,B2M,BCAM,BCS1L,BPIFA1,BSCL2,BTNL9,C4a/C4b,C5,C8B,C9,…	540 (54)	51
SOX10:PAX3:MITF gene		complex	HDAC (family),JNK (family),MITF,PAX3,RB1,SOX10,SOX10:PAX3:MITF gene,TP53,ZNF24	3	Inhibited	-3.356	1.44e-56	0.0001	ABAT,ABCA1,Abcb1a,ABCB8,ABCC1,ABCD1,ACADL,ACADM,ACADS,ACO2,ACSF3,ACSS1,ACTB,ACTN2,ACTN3,ACTN4,ADA,ADH5,AK1,ALCAM,ALDH9A1,ALDOA,ANK1,ANXA1,ANXA4,APOA1,APOBEC2,ARHGAP5,ASL,ATL3,ATP1A1,ATP5F1C,ATP5F1E,ATP5PB,ATP6V1B2,ATP6V1C1,ATP6V1F,ATPAF2,BAK1,CACNA1S,CAD,CALU,CD44,CDC42,CDH1,CDH5,Ces1b/Ces1c,CHCHD3,CISD1,CKMT1B,CKMT2,Clec10a/Mgl2,CMA1,CMBL,CNN2,COL1A1,COL6A2,COL7A1,COQ3,COQ5,COQ6,COQ7,COX15,COX4I…	309 (9)	8
SVIL	-0.503	other	RAC1,SVIL,TP53	2	Inhibited	-3.349	1.42e-48	0.0001	ABAT,ABCA1,Abcb1a,ABCB8,ABCC1,ABCD1,ACADL,ACADM,ACADS,ACSF3,ACSS1,ACTN4,ADA,ADH5,AK1,ALDH9A1,ALDOA,ANK1,ANXA1,ANXA4,APOA1,APOBEC2,ARHGAP5,ASL,ATL3,ATP1A1,ATP5F1C,ATP5F1E,ATP5ME,ATP5PB,ATPAF2,BAK1,BAX,CAD,CALU,CASP3,CD44,CDC42,CDH2,CDH5,Ces1b/Ces1c,CISD1,CKMT1B,CKMT2,CMBL,CNN2,COL1A1,COL6A2,COL7A1,COQ3,COQ5,COQ6,COX15,CP,CPOX,CRAT,CRIP2,CRYAB,CSE1L,CSRP1,CSTB,CTSD,CYB5A,CYCS,DCN,DEK,DLAT,DLG1,DLST…	260 (3)	2
CNB-001		chemical reagent	26S PROTEASOME (complex),ATF4,beta-estradiol,CFTR,CNB-001,CREBBP,CYCLIN E (family),EGFR,EIF2A,EIF2AK3,ERK1/2 (family),ERN1,ESR1,fulvestrant,HTT,IREB2,L-methionine,MAPK1,MAPK3,MTORC1 (complex),NCOA1,NCOA2,NCOA3,NFKB (complex),NR3C1,ODC1,PKA (complex),PPARG,PSMB11,PSMB9,PSMC1,PSMD10,PSME3,RELA,SOCS3,SQSTM1,SRC,SREBP (family),STAT1,STAT3,tamoxifen,TP53,UBA1	3	Inhibited	-3.347	2.06e-69	0.0009	ABAT,ABCB8,ABCC1,ABCC3,ABCD1,ABCE1,ACADL,ACADM,ACADS,ACO2,ACSF3,ACTN2,ADAM10,ADH5,ADIPOQ,ADK,ADRM1,AGO2,AGPAT2,AGR2,AGRN,AHCTF1,AHSG,AIMP2,ALCAM,ALDH2,ALDH6A1,ALDH7A1,ALDH9A1,ALG2,ALOX12,AMACR,ANK1,ANO10,ANP32A,ANXA1,AP1M1,AP2S1,APOBEC2,AQP3,ARHGAP5,ARHGEF7,ARPC5L,ASL,ASNS,ASS1,ATL3,ATP1A1,ATP1A3,ATP2A1,ATP5F1C,ATP5F1E,ATP5ME,ATP5PD,ATP6V1F,ATP6V1H,BAX,BCS1L,BGN,BIN1,BPIFA1,BPNT2,BTNL9,C4a/C4b,C5…	557 (43)	43
IMPORTIN ALPHA/BETA (complex)		complex	AKT (family),AKT1,AURKA,BIRC5,BRCA1,CASP3,CHEK2,ERK1/2 (family),FOXO3,HNRNPK,IMPORTIN ALPHA (family),IMPORTIN ALPHA/BETA (complex),KPNA1,KPNA2,KPNA4,KPNB1,LATS2,MBD3,MYC,NF2,NFKB (complex),NFKBIA,NPM1,PAX8,PKM,PLK1,RASSF1,SDCBP,SRC (family),STAT3,TERT	3	Inhibited	-3.343	2.88e-58	0.0007	ABAT,ABCB10,ABCC1,ABCC3,ABCD1,ABCE1,ABCF1,ABCF2,ACADM,ACSS1,ACTA1,ACTB,ACTN1,ACTN4,ADAM10,ADD1,ADH5,AHSG,AK1,ALDH1B1,ALDH3A1,ALDH7A1,ANXA4,APOA1,APOC1,APOC3,AQP3,ARHGEF7,ARIH1,ASL,ASPRV1,ASS1,ATP1A1,ATP1A3,ATP2A2,ATP6V1E1,AZGP1,B2M,BAG1,BCAM,BCKDK,BIN1,BPIFA1,C5,CAD,CAPN1,CAPZA2,CAST,CAV3,CAVIN2,CCT3,CD9,CDC42,CDH1,CDH5,Ces1b/Ces1c,CHL1,CLIC5,CMA1,CNP,COL7A1,COMP,COPS6,COX4I1,CP,CRIP2,CRYAB,CRYZ,…	333 (31)	27
Rp-cGMPS		chemical - kinase inhibitor	ADAM17,AKT (family),Ca2+,CFTR,COLLAGEN(S) (complex),CREB (family),ERK1/2 (family),F2,FOXO1,G6PD,GSK3 (family),HDAC1,ITGB2,ITPR (family),ITPR2,JNK (family),JUN,KCNB1,L-serine,MAP3K1,MAPK1,MAPK8,MEK (family),MYC,NOS3,P38 MAPK (family),PDE5A,PKG (family),PLCB3,PPARG,PRKG1,PRKG2,RAF1,RELA,RGS2,RGS4,RHBDF2,Rp-cGMPS,SIRT1,SMAD3,STAR,STAT3,TRPC6	3	Inhibited	-3.342	4.38e-66	0.0028	ABCB10,ABCB11,ABCC1,ABCC3,ABCD1,ABCE1,ABCF1,ABCF2,ABHD10,ACADM,ACADS,ACSS1,ACTB,ACTN1,ACTN4,ADAM10,ADAM17,ADH1C,ADH5,ADHFE1,ADK,AHSG,AIMP2,AK2,ALCAM,ALDH1B1,ALDOA,ANK1,ANKRD17,ANXA1,ANXA2,APOA1,APOC3,ARHGAP5,ARHGEF7,ASNS,ASPN,ASS1,ATP2A1,BAG1,BCAM,BIN1,BPIFA1,BSCL2,C5,CAD,CALM2,CAPG,CAST,CAVIN2,CCT3,CD34,CD81,CD9,Ceacam1/Ceacam2,CHL1,CHMP4B,CKM,CKMT2,CLIC1,CLIC5,CMA1,CNP,COL6A1,COL6A2,COMP,COPS6,…	414 (43)	41
ITPRIP		other	BECN1,CASP3,CASP9,CASPASE (family),CDC42,DAPK (family),DAPK1,ITPRIP,MAP2,MAPT,PIK3C3,PKM,PRKD1,PTGS2,PTK2,STAT3,TP53	3	Inhibited	-3.338	4.29e-49	0.0053	ABAT,Abcb1a,ABCB8,ABCC1,ABCD1,ACADL,ACADS,ACSF3,ACSS1,ACTA1,ACTN4,ADA,ADAM10,ADH5,AHSG,AK1,ALDH9A1,ANK1,ANXA1,ANXA4,APOA1,APOBEC2,ARHGAP5,ASL,ATL3,ATP1A1,ATP5F1C,ATP5F1E,ATP5ME,ATP5PB,ATPAF2,B2M,BAK1,BPIFA1,C5,CAD,CALU,CAPN1,CD9,CDC42,Ces1b/Ces1c,CHL1,CISD1,CKMT1B,CKMT2,CLIC5,CMBL,CNN2,COL6A2,COL7A1,COMP,COQ3,COQ5,COQ6,COX15,CPOX,CRAT,CRIP2,CRYAB,CSE1L,CSRP1,CSTB,CYB5A,CYCS,DCN,DDAH1,DEK,DLAT,DLG…	302 (17)	15
MSX2		transcription regulator	ADAM17,AKT1,ALP (family),AP1 (complex),APP,ATR,CAMKII (complex),CASP9,CBL,CDC42,CEBPA,CEBPB,CEBPD,COL1A1,CREB (family),CREBBP,CTNNB1,CYP19A1,EGFR,EIF4E,ELK1,ERK1/2 (family),ERN1,FASN,glucocorticoid,GSK3B,HIF1A,IGF1R,IL2,INSR,JUN,MAPK (family),MMP14,MMP9,MSX2,MTOR,NFAT (family),NFE2L2,NFKB (complex),NFKB (family),NFKBIA,NKX3-1,NOTCH1,PDPK1,PGR,PI3K (complex),PPARA,PPARG,PPARGC1A,PRL,progesterone,P…	3	Inhibited	-3.335	4.28e-63	0.0425	ABAT,ABCA1,ABCB11,Abcb1a,ABCB8,ABCC3,ABCD1,ABCD2,ABCE1,ACADM,ACADS,ACOT13,ACSF3,ACSS1,ACTB,ACTL6A,ACTN2,ACTN3,ACTN4,ADA,ADH7,ADIPOQ,ADK,AGO2,AGPAT1,AGPAT2,AGR2,AHCTF1,AHCYL1,AK1,AK2,Akr1b7,ALCAM,Aldh1a7,ALDH1B1,ALDH2,ALDH5A1,ALDH6A1,ALDH7A1,ALDH9A1,ALOX12,ANXA4,ANXA7,APOBEC2,APOC1,APOC3,AQP3,ARHGAP5,ARHGEF7,ASPRV1,ATL3,ATP1A3,ATP2A2,ATP5F1C,ATP5F1E,ATP5ME,ATP5PB,ATP6V1B2,ATP6V1E1,ATP6V1F,ATPAF2,A…	533 (62)	59
CDC27		other	ATM,AURKB,BCL2L1,CDC20,CDC27,CDCA8,CDKN1A,E2F1,EGFR,EPHA2,ERK1/2 (family),GFAP,HISTONE H3 (family),HOXC10,MAD2L1,NPM1,PKM,RPA1,STAG2,TP53,TTK,USP13	3	Inhibited	-3.333	2.68e-55	0.0003	Abcb1a,ABCB8,ABCC1,ABCD1,ABCE1,ACADM,ACADS,ACSF3,ACSS1,ACTA1,ACTB,ACTN3,ACTN4,ADA,ADAM10,ADAM17,ADH5,ADIPOQ,AGO2,AGR2,AHCTF1,AIFM1,AIMP2,AK1,ALDH9A1,ALDOA,ANK1,ANXA1,ANXA4,APOA1,APOBEC2,ARHGAP5,ASL,ASPN,ATL3,ATP1A1,ATP1A3,ATP5F1C,ATP5F1E,ATP5ME,ATP5PB,ATPAF2,B2M,CALU,CAPZA2,CAV3,CCT3,CCT4,CD2AP,CD9,CDC42,CDH5,Ces1b/Ces1c,CISD1,CKM,CKMT1B,CKMT2,CLIC1,CMBL,CNN2,COL12A1,COL1A1,COL6A1,COL7A1,COMP,COQ…	324 (22)	21
RDX	0.224	other	AKT (family),AKT1,AP1 (complex),ATF2,BCL2,BCL6,CDC42,CDH1,CDK4,CDK6,CTNNB1,DYRK1B,EGFR,ERK (family),ERK1/2 (family),ESR1,ESTROGEN RECEPTOR (family),FLNA,FXR1,HIF1A,HRAS,ILK,INSULIN (family),JNK (family),JUN,MAP2K1,MAP3K3,MAPK (family),MAPK1,MAPK14,MAPK3,MAPK8,MAPK9,MEK (family),MMP2,MYL2,NCOA3,NF2,NFAT (complex),NFAT5,NFKB (complex),NR3C2,P38 MAPK (family),PAK1,PAK2,PHLPP1,PI3K (complex),PKA (com…	3	Inhibited	-3.329	5.37e-67	0.0019	ABAT,Abca8b,ABCB8,ABCC3,ABCC9,ABCD1,ABCD2,ABCE1,ACADS,Acat2/Acat3,ACSF3,ACSS1,ACTL6A,ACTN1,ACTN3,ACTN4,ADA,ADD1,ADH1C,ADH5,ADSS1,AGO2,AGPAT1,AHCTF1,AHSG,AIMP2,AK1,ALCAM,ALDH1B1,ALDH7A1,ALDH9A1,ALDOA,ALOX12,ANK3,ANO10,ANP32A,ANXA2,ANXA4,AP1M1,AP2S1,APOBEC2,APOC1,APPL1,ARF6,ARHGAP5,ARHGEF7,ARIH1,ARPC5L,ASL,ASNS,ATL3,ATP1A3,ATP5F1C,ATP5ME,ATP5PD,ATP6V1B2,ATP6V1E1,ATP6V1G1,ATP6V1H,ATP8A1,ATPAF2,AUH,B…	535 (67)	66
RGS12		enzyme	GNA12,GNA13,GNAI2,RGS12,SRF	2	Inhibited	-3.311	4.16e-15	0.0002	ACTA1,ACTB,ACTN1,ALOX12,ARHGEF7,CFL2,CKM,CMA1,CNN2,CPA3,CSRP1,DES,EZR,FABP5,FHL1,FHL3,G6PD,GNA13,GNAI3,GSN,Gsta1 (includes others),Gsta4,ITGA6,ITGAL,ITGAM,LDB3,LMOD1,LPL,LRP1,MAP2K1,MYH11,MYH6,MYH9,MYL1,MYL3,MYL4,MYL9,MYOM1,NEBL,NSDHL,PDLIM7,PLCB3,PTGR1,RRAS2,S100A9,SLC2A1,SLC8A1,SMTN,SUN2,SVIL,TCAP,TNNC1,TPM1,TPM2,TPM4,TTN,TUBB6	57 (5)	4
neratinib		chemical drug	AKT (family),EGFR,EIF2AK4,ERBB2,ERBB3,ERBB4,MAPK (family),neratinib,PIK3CA,RB1	2	Inhibited	-3.311	8.21e-40	0.0005	ABCE1,ACO2,ACTA1,ACTN2,ADA,ADAM10,ADAM17,ADD1,ADIPOQ,AGO2,AGR2,AHCTF1,AIMP2,AKT2,ALCAM,ANXA1,ANXA2,APOA1,APOC3,AQP3,ASNS,ATP1A1,ATP2A2,ATP5ME,ATP6V1F,BAK1,BCAM,BGN,BPNT2,CACNA1S,CAD,CAPZA2,CASP3,CAV3,CCT3,CCT4,CDC37,CDC42,CDH2,CHCHD3,CKM,CMA1,COL1A1,COL6A1,COL6A2,COL7A1,COPS6,COQ5,COQ7,COX4I1,CRYAB,CSE1L,CTSD,CYCS,DAAM1,DAG1,DGAT1,DHRS7,DLAT,DLST,DNAJC11,DSC2,DSG2,EIF3B,EIF4E,EIF5A,FBN1,FLNC,FLOT…	219 (10)	10
HNRNPC	-0.141	other	HNRNPC,TP53	2	Inhibited	-3.306	2.84e-48	0.0001	ABAT,ABCA1,Abcb1a,ABCB8,ABCC1,ABCD1,ACADL,ACADM,ACADS,ACSF3,ACSS1,ACTN4,ADA,ADH5,AK1,ALDH9A1,ALDOA,ANK1,ANXA1,ANXA4,APOA1,APOBEC2,ARHGAP5,ASL,ATL3,ATP1A1,ATP5F1C,ATP5F1E,ATP5ME,ATP5PB,ATPAF2,BAK1,BAX,CAD,CALU,CASP3,CD44,CDC42,CDH1,CDH5,Ces1b/Ces1c,CISD1,CKM,CKMT1B,CKMT2,CMBL,CNN2,COL1A1,COL6A2,COL7A1,COQ3,COQ5,COQ6,COX15,CP,CPOX,CRAT,CRIP2,CRYAB,CSDE1,CSE1L,CSRP1,CSTB,CTSD,CYB5A,CYCS,DCN,DEK,DLAT…	257 (2)	2
BCAS2		other	BCAS2,TP53	2	Inhibited	-3.306	2.54e-48	0.0001	ABAT,ABCA1,Abcb1a,ABCB8,ABCC1,ABCD1,ACADL,ACADM,ACADS,ACSF3,ACSS1,ACTN4,ADA,ADH5,AK1,ALDH9A1,ALDOA,ANK1,ANXA1,ANXA4,APOA1,APOBEC2,ARHGAP5,ASL,ATL3,ATP1A1,ATP5F1C,ATP5F1E,ATP5ME,ATP5PB,ATPAF2,BAK1,BAX,CAD,CALU,CASP3,CD44,CDC42,CDC5L,CDH1,CDH5,Ces1b/Ces1c,CISD1,CKM,CKMT1B,CKMT2,CMBL,CNN2,COL1A1,COL6A2,COL7A1,COQ3,COQ5,COQ6,COX15,CP,CPOX,CRAT,CRIP2,CRYAB,CSE1L,CSRP1,CSTB,CTSD,CYB5A,CYCS,DCN,DEK,DLAT…	257 (2)	2
SAP30BP		transcription regulator	SAP30BP,SF3B1,TP53	3	Inhibited	-3.306	2.84e-48	0.0001	ABAT,ABCA1,Abcb1a,ABCB8,ABCC1,ABCD1,ACADL,ACADM,ACADS,ACSF3,ACSS1,ACTN4,ADA,ADH5,AK1,ALDH9A1,ALDOA,ANK1,ANXA1,ANXA4,APOA1,APOBEC2,ARHGAP5,ASL,ATL3,ATP1A1,ATP5F1C,ATP5F1E,ATP5ME,ATP5PB,ATPAF2,BAK1,BAX,CAD,CALU,CASP3,CD44,CDC42,CDH1,CDH5,Ces1b/Ces1c,CISD1,CKM,CKMT1B,CKMT2,CMBL,CNN2,COL1A1,COL6A2,COL7A1,COQ3,COQ5,COQ6,COX15,CP,CPOX,CRAT,CRIP2,CRYAB,CSE1L,CSRP1,CSTB,CTSD,CYB5A,CYCS,DCN,DEK,DLAT,DLG1,…	257 (3)	2
SMAD1/5/9 (family)		group	DDX5,PPARG,SMAD1/5/9 (family)	2	Inhibited	-3.305	1.05e-14	0.035	ABCA1,ACADM,ACADS,ADIPOQ,AGPAT2,ALOX12,AQP3,ARHGAP5,ATP2A2,ATP5F1C,ATP5ME,ATP5PB,ATP5PD,BAX,CAVIN2,CDH1,Ces1d,COX6C,CRAT,CREB1,CYCS,DGAT1,DLAT,EHHADH,ENO1,EPHX1,ETFA,F11R,FABP3,FABP4,FABP5,FDPS,FGF1,GAPDH,GPAM,IDH3A,IVD,KRT18,KRT19,LNPEP,LPL,MAPK14,MDH1,MTOR,NCF1,NDRG1,NDUFA2,NDUFA4,NDUFA6,NDUFB3,NDUFB4,NDUFB5,PACS1,PCK1,PCK2,PDE3B,PDK4,PF4,PLIN3,PRODH,RELA,RPSA,S100A11,S100A14,SAP18,SDHB,Serpina…	77 (3)	2
sesaminol		chemical - endogenous non-mammalian	sesaminol	1	Inhibited	-3.3	1.08e-11	0.0001	CASQ1,CKM,CYCS,MYBPC2,MYH1,MYH4,MYL2,MYL3,MYO1D,MYOM1,MYOZ1,MYOZ2,PVALB,TNNC2,TNNI3,TPM1,TPM2,TPM3	18 (1)	1
FL3		chemical reagent	FL3	1	Inhibited	-3.3	6.78e-12	0.0001	CBFB,CSNK2A1,EIF1,EIF4A1,EIF4A2,EIF4E,EIF4G1,EIF4H,IPO5,IPO7,LDHA,MAPK1,MAT2A,NEDD8,NOLC1,S100A10,SF3B1,YBX3	18 (1)	1
Ins1		other	Ins1,INSR,IRS1	2	Inhibited	-3.299	5.96e-14	0.0119	ACADL,ACADM,ACADS,ACO2,ACOT13,Acot2,ACTA1,ADIPOQ,AGR2,Akr1b7,ALDH6A1,APOA1,ATP1A1,ATP2A2,ATP5PD,CDH1,CEPT1,CKM,CKMT1B,CKMT2,COX4I1,CRAT,CYCS,DECR1,DGAT1,ECI1,ETFA,ETFB,ETFDH,FABP4,FDPS,GPAM,HPX,HSPB7,HSPD1,IDE,IDH3A,LPL,Lyz1/Lyz2,MAOB,MYL1,NDUFA4,NDUFA9,NDUFB4,NDUFB5,NDUFB8,NDUFB9,NSDHL,PCK1,PDHA1,PDHB,PDLIM5,PNPLA2,RBP2,SCARB2,SCP2,Serpinb1a,SLC25A3,SLC25A4,SLC25A5,SLC2A1,SLC8A1,SUCLA2,TPM2,TUBB…	67 (3)	3
GATA5		transcription regulator	AKT (family),GATA5,PI3K (family),PTK2	2	Inhibited	-3.299	8.44e-12	0.0487	ABCA1,ACTA1,ADD1,ADIPOQ,AIMP2,AQP3,BAK1,BCAM,CAV3,CD44,CDH1,CDH2,CDH5,COL1A1,COPS6,COX4I1,CTSD,FABP4,FDPS,FTH1,GPM6B,GPX4,GSS,GSTK1,HSPG2,ITGA5,ITGA6,L1CAM,LAMB2,LAMP1,LPL,MAGT1,MAN2A1,MBP,MCAM,MME,MYH6,NCEH1,NDRG1,NDUFB8,NDUFV1,NEDD4,NPC1,NQO1,P4HA1,PALLD,PCK1,PDGFRB,PDK4,PKM,PLG,RELA,SDHB,Serpinb1a,SLC2A1,SLC8A1,SOD2,STEAP4,STIM1,STT3A,TGM2,TIMP3,TMED9,TNNC1,TXNIP,UQCRC2,VCAM1	67 (4)	4
astragaloside IV		chemical - endogenous non-mammalian	AKT (family),astragaloside IV,CASP3,CAT,ERK1/2 (family),MAPT,MTOR,NFKB (complex),NOS2,SOD (family),TP53	2	Inhibited	-3.293	2.16e-58	0.0001	ABAT,Abcb1a,ABCB8,ABCC1,ABCD1,ACADL,ACADM,ACADS,ACSF3,ACSS1,ACTN4,ADA,ADAM10,ADD1,ADH5,AIMP2,AK1,ALDH1B1,ALDH2,ALDH3A1,ALDH7A1,ALDH9A1,ALDOA,ANK1,ANXA1,ANXA4,APOA1,APOBEC2,AQP3,ARHGAP5,ASL,ASNS,ATL3,ATP1A1,ATP1A3,ATP5F1C,ATP5F1E,ATP5ME,ATPAF2,AZGP1,B2M,BAK1,BAX,BCAM,CAD,Calm4,CALU,CAPN1,CASP3,CDC42,CDH2,CDH5,Ces1b/Ces1c,CISD1,CKM,CKMT2,CMA1,CMBL,CNN2,CNP,COL1A1,COL6A2,COL7A1,COPS6,COQ3,COQ5,COQ6,…	332 (11)	11
CAV1/3 (family)		group	ABL1,ADAM17,AKT (family),AKT1,AMPK (complex),AP1 (complex),AR,BCL2,CASP3,CAV1,CAV1/3 (family),CAV3,CDC42,CREB (family),EGR1,EIF2AK2,EPHA2,ERK1/2 (family),F7,FGFR1,FOXO3,G PROTEIN ALPHA I (family),GLB1,GSK3B,HMGA1,HMOX1,IGF1R,INSR,IRS1,JNK (family),MAPK (family),MAPK1,MAPK3,MCL1,MDM2,MEK (family),MET,MMP9,MYC,MYD88,NEU3,NFKB (complex),NFKBIA,NOS (family),NOS2,NOS3,NTRK1,P38 MAPK (family),PDGFRA/PD…	3	Inhibited	-3.29	2.05e-70	0.0002	AACS,ABAT,ABCB10,Abcb1a,ABCB8,ABCC3,ABCE1,ABCF1,ABCF2,ABI1,ACADL,ACADS,ACO2,ACOT13,Acot2,ACSF3,ACSS1,ACTN1,ACTN2,ACTN3,ACTN4,ADAM17,ADD1,ADH1C,ADH5,ADK,AGPAT2,AGR2,AHSG,AK1,AK2,Akr1b7,AKT2,ALDH1B1,ALDH1L2,ALDH6A1,ALDH7A1,ALDH9A1,ALOX12,ANKRD17,APOBEC2,APOC1,AQP3,ARHGEF7,ASNS,ASPN,ATL3,ATP2A1,ATP5F1C,ATP5F1E,ATP5PB,ATP5PD,ATP6V1E1,ATP6V1F,ATP8A1,ATPAF2,AZGP1,BAG1,BCAM,BCKDK,BIN1,BPIFA1,BSCL2,BTNL9…	506 (71)	68
palbociclib		chemical drug	CASP3,CASP8,CDK2,CDK4,CDK4/6 (family),CDK6,COX4I1,EGFR,EIF4EBP1,ERBB2,ERBB3,FOXM1,IRF3,MASTL,MTORC1 (complex),palbociclib,RB1,RELA,STING1,TK1,TP73	2	Inhibited	-3.285	9.49e-46	0.0057	ABCC1,ABCC9,ABCE1,ACO2,ACTA1,ACTB,ACTN3,ADA,ADAM10,ADSS2,AGO2,AGR2,AHCTF1,AIMP2,AKT2,ALOX12,ANXA1,ANXA2,AQP3,ARL2,ATP1A1,ATP2A1,ATP2A2,ATP5ME,ATP6V1B2,ATP6V1F,AUH,B2M,BAK1,BAX,BCAM,BPNT2,CACNA1S,CAD,CALU,CAPN1,CAPZA2,CCT3,CCT4,CD34,CDC37,CDC42,CHCHD3,CKM,CMA1,COL6A1,COL6A2,COL7A1,COQ5,COQ7,CSE1L,CTSD,CYCS,DAAM1,DAG1,DBN1,DES,DHRS3,DHRS7,DLAT,DLG1,DNAJC11,DSC2,DSG2,DYNC1LI1,EIF3B,EIF4E,EIF5A,ELMO1…	301 (21)	21
AZD5438		chemical drug	AZD5438,CDK1,CDK2,CDK9,TP53	2	Inhibited	-3.281	4.05e-50	0.0001	ABAT,ABCA1,Abcb1a,ABCB8,ABCC1,ABCD1,ACADL,ACADM,ACADS,ACSF3,ACSS1,ACTN4,ADA,ADH5,AK1,ALDH9A1,ALDOA,ANK1,ANXA1,ANXA4,APOA1,APOBEC2,ARHGAP5,ASL,ATL3,ATP1A1,ATP5F1C,ATP5F1E,ATP5ME,ATP5PB,ATPAF2,BAK1,BAX,CAD,CALU,CD34,CD44,CDC42,CDH1,CDH2,CDH5,Ces1b/Ces1c,CISD1,CKM,CKMT1B,CKMT2,CMBL,CNN2,COL1A1,COL6A2,COL7A1,COQ3,COQ5,COQ6,COX15,CP,CPOX,CRAT,CRIP2,CRYAB,CSE1L,CSRP1,CSTB,CTSD,CYB5A,CYCS,DCN,DEK,DLAT,D…	261 (5)	4
UBE3A		enzyme	AMPK (complex),AR,BLK,CASP3,ESR1,HTT,IRS1,LCK,NR3C1,PGR,SOX9,TERT,TP53,UBE3A,XIAP	2	Inhibited	-3.276	1.4e-49	0.012	AACS,ABAT,ABCB11,Abcb1a,ABCB8,ABCC1,ABCC3,ABCD1,ACADL,ACADM,ACADS,ACO2,ACSF3,ACSS1,ACTA1,ACTN2,ACTN4,ADAM17,ADH1C,ADH5,ADIPOQ,ADPRHL1,AGRN,AHCYL1,ALDH2,ALDH9A1,ALDOA,AMACR,ANK1,ANK3,ANO10,ANP32A,ANXA1,ANXA4,AP1M1,AP2S1,APOA1,APOBEC2,ARHGAP5,ARPC5L,ASL,ATL3,ATP1A1,ATP1A3,ATP2A2,ATP5F1C,ATP5F1E,ATP5ME,ATP5PB,ATP6V1H,ATP8A1,ATPAF2,BAG1,BAK1,BGN,C9,CAD,CADM4,CALU,CAMK1,CAPN1,CARM1,CAST,CAVIN2,CBL,CBL…	406 (15)	15
canagliflozin		chemical drug	canagliflozin	1	Inhibited	-3.273	8.22e-11	0.0002	AKT2,ATP6V1E1,ATP6V1G1,ATP6V1H,COX6C,MAPK14,NDUFA2,NDUFA4,NDUFA9,NDUFB11,NDUFB3,NDUFB4,NDUFB5,NDUFB9,NDUFS4,SDHB,SDHD,TRIM28,UQCRB,UQCRC2,UQCRQ	21 (1)	1
FAM210A	-0.207	other	FAM210A	1	Inhibited	-3.272	2.21e-13	0.0001	ASNS,CARS1,CD44,COL1A1,CTSD,CYB5R1,ENO3,FTH1,GADD45GIP1,HSP90AA1,LARS1,MIF,MLEC,MRPL28,MRPL47,MYH6,NARS1,NDUFAF4,NDUFB8,PDAP1,PHGDH,RPL3,RTN4,SARS1,SQOR,SUOX,THY1	27 (1)	1
XZP-5955		chemical drug	ACHE,ADAM17,AKT (family),CAMKII (complex),CREB (family),CREB1,ERK (family),ERK1/2 (family),EWSR1-FLI1,FRS2,HEY1,HRAS,JNK (family),JUN,KRAS,MAP2K1,MAPK (family),MAPK1,MAPK3,MEK (family),NFKB (complex),NRAS,NTRK1,NTRK2,NTRK3,P38 MAPK (family),P85 PIK3R (family),PI3K (complex),PKC (family),PPARG,PTK2B,RAC1,RAS (family),RASGRF1,RHOB,ROS1,SMAD2,SMAD3,SOD2,SRC,TP53,TRK RECEPTOR (family),VAV3,XZP-5955	3	Inhibited	-3.272	7.65e-63	0.0178	ABAT,Abca8b,ABCB11,Abcb1a,ABCB8,ABCC1,ABCD1,ABCE1,ACADL,ACSF3,ACSS1,ACTA1,ACTN1,ACTN4,ADAM10,ADD1,ADH1C,ADH5,ADK,AIMP2,ALDH1B1,ALDH1L2,ALDH7A1,ALDH9A1,ALOX12,ANK1,ANXA1,ANXA2,APOBEC2,AQP3,ARF6,ARHGAP5,ASL,ASNS,ASPN,ATL3,ATP1A1,ATP1A3,ATP2A1,ATP2A2,ATP5F1C,ATP5F1E,ATP5ME,ATP5PB,ATPAF2,B2M,BAG1,BCAM,BSCL2,CACNA2D1,CAD,CALU,CAMK1,CAMK2G,CARS1,CAVIN2,CBLN4,CD1D,CD44,CD81,CD9,CDC42,Ceacam1/Ceacam2,CHL…	432 (44)	41
CHAF1A		other	ATR,BRCA1,CHAF1A,H2AX,ODC1,TP53	2	Inhibited	-3.268	7.05e-49	0.0001	ABAT,ABCA1,Abcb1a,ABCB8,ABCC1,ABCD1,ACADL,ACADM,ACADS,ACSF3,ACSS1,ACTN4,ADA,ADH5,AK1,ALDH9A1,ALDOA,ANK1,ANXA1,ANXA4,APOA1,APOBEC2,ARHGAP5,ASL,ASNS,ATL3,ATP1A1,ATP5F1C,ATP5F1E,ATP5ME,ATP5PB,ATPAF2,CAD,CALU,CASP3,CD44,CDC42,CDH1,CDH5,Ces1b/Ces1c,CISD1,CKM,CKMT1B,CKMT2,CMBL,CNN2,COL1A1,COL6A2,COL7A1,COQ3,COQ5,COQ6,COX15,CP,CPOX,CRAT,CRIP2,CRYAB,CSE1L,CSNK2B,CSRP1,CSRP3,CSTB,CYB5A,CYCS,DCN,DEK,DLAT,D…	263 (6)	6
TMEM175		ion channel	26S PROTEASOME (complex),ABL1,AP1 (complex),BCL2,BID,CASP3,CASP8,CASP9,CTSB,CTSD,EGFR,EP300,ERK (family),ERK1/2 (family),GBA1,GSK3B,IGF1R,INSR,JNK (family),KAT2A,LPL,LRP6,MAPK (family),MAPK1,MAPK3,MAPK8,MAPT,MET,MMP9,NFKB (complex),NFKB (family),NLRP3,NOS1,NTRK2,PKC (family),PLAU,PRKCD,PRKN,PTK2,RET,RHOA,SLC6A3,SMAD2,SMAD3,SNCA,SRC,STAT1,STAT3,TLR (family),TMEM175,TP53	3	Inhibited	-3.26	2.62e-57	0.0317	ABAT,ABCA1,Abca8b,Abcb1a,ABCB8,ABCD1,ABCE1,ACADS,ACO2,ACOT13,Acot2,ACSF3,ACSS1,ACTB,ACTN1,ACTN3,ADAM17,ADH1C,ADIPOQ,ADRM1,AGO2,AGPAT2,AGR2,AHCTF1,AHSG,AIMP2,AK1,Akr1b7,AKT2,ALDH1B1,ALDH6A1,ALDH7A1,ALDH9A1,ANK3,ANXA4,APOBEC2,APOC3,AQP3,ARHGAP5,ARL6IP5,ASL,ASPN,ATL3,ATP1A3,ATP2A1,ATP5F1C,ATP5F1E,ATP5ME,ATP5PB,ATP5PD,ATP6V1H,ATPAF2,AUH,BPIFA1,BSCL2,BTNL9,C5,CAD,CALM2,CALU,CAND2,CAPN1,CAPZA2,CBLN4,CC…	410 (51)	49
JUN:FOS:IGFBP7 Gene		complex	ADAM17,AKT (family),AR,CASP3,CCND1,CCNE1,COP1,CREBBP,E2F (family),E2F1,EGR2,EZR,FOS,GATA1,GCR/GLUCOCORTICOID DIMER (complex),HIF1 (complex),HIF1A,IGFBP7,JNK (family),JUN,JUN:FOS:IGFBP7 Gene,LPL,MAPK1,MAPK9,MEK (family),MMP2,NFATC1,NFE2L2,NFKB (complex),NR0B2,NR5A1,PKC (family),RB1,SMAD4,STAR,TCF1/3/4 (family),TCF3,TGFB1,TP53	3	Inhibited	-3.258	1.61e-75	0.0002	ABAT,ABCB10,Abcb1a,ABCB8,ABCC3,ABCD1,ABCE1,ABCF1,ACADS,ACO2,ACSF3,ACTA1,ACTL6A,ACTN3,ACTN4,ADAM17,ADD1,ADH1C,ADH7,ADK,AGPAT1,AHSG,AIMP2,AK1,Akr1b7,AKT2,ALCAM,Aldh1a7,ALDH1B1,ALDH2,ALDH3A1,ALDH7A1,ALDH9A1,ALOX12,ANP32E,ANXA1,ANXA2,ANXA4,APOBEC2,APOH,AQP3,ARHGAP5,ARHGEF7,ASL,ASNS,ASPN,ATL3,ATP1A1,ATP1A3,ATP5F1C,ATP5F1E,ATP5PB,ATP6V1F,ATP8A1,ATPAF2,AZGP1,B2M,BAK1,BAX,BCAM,BCS1L,BLMH,BLVRB,C4a/C4b,C5…	516 (39)	38
UGCG		enzyme	GSK3B,TERT,TP53,UGCG,VCAM1	2	Inhibited	-3.256	1.01e-49	0.0001	ABAT,ABCA1,Abcb1a,ABCB8,ABCC1,ABCD1,ACADL,ACADM,ACADS,ACSF3,ACSS1,ACTN4,ADA,ADH5,AK1,ALDH9A1,ALDOA,ANK1,ANXA1,ANXA4,APOA1,APOBEC2,ARHGAP5,ASL,ATL3,ATP1A1,ATP2A2,ATP5F1C,ATP5F1E,ATP5ME,ATP5PB,ATPAF2,BAK1,BAX,CAD,CALU,CASP3,CD44,CDC42,CDH1,CDH2,CDH5,Ces1b/Ces1c,CISD1,CKMT1B,CKMT2,CMBL,CNN2,COL1A1,COL6A2,COL7A1,COQ3,COQ5,COQ6,COX15,CP,CPOX,CRAT,CRIP2,CRYAB,CSE1L,CSRP1,CSTB,CTSD,CYB5A,CYCS,DCN,DEK,DL…	265 (5)	5
propionyl-L-carnitine		chemical - endogenous mammalian	AKT (family),AMPK (complex),CASP3,CASPASE (family),CD247,doxorubicin,EGFR,EIF4EBP1,ERK (family),ERK1/2 (family),FOXO1,GSK3B,INSR,IRS1,IRS2,JNK (family),MAPK3,MAPT,MTOR,MYC,nitric oxide,NOS2,NOS3,PDE5A,PRKG1,propionyl-L-carnitine,PTGS2,RELA,SLC2A4,STAT1,STAT3,STAT4,TERT,TLR3,TYK2,ZAP70	3	Inhibited	-3.254	1.65e-65	0.0003	AACS,ABCB10,ABCB8,ABCC3,ABCD1,ABCE1,ABCF1,ACAD11,ACADS,ACO2,ACOT13,Acot2,ACTA1,ACTB,ACTN1,ACTN3,ACTN4,ADD1,ADSS2,AGO2,AGR2,AHCTF1,AHSG,AK2,Akr1b7,ALDH3A1,ALDH6A1,ALDOA,ANKRD17,ANXA2,ANXA4,APOC1,AQP3,ARHGEF7,ASNS,ASPRV1,ASS1,ATP1A1,ATP1A3,ATP2A2,ATP5PD,AZGP1,BAG1,BAX,BCAM,BGN,BIN1,BPIFA1,BTNL9,C4a/C4b,C5,C8B,CAD,Calm4,CAND2,CAPN1,CAPZA2,CASP3,CASQ1,CAV3,CCT3,CCT4,CD1D,CD44,CD9,CDC42,Ceacam1/Ceacam…	399 (36)	35
BANP		other	BANP,CDH1,RELA,TP53	2	Inhibited	-3.25	1.37e-48	0.0003	ABAT,ABCA1,Abcb1a,ABCB8,ABCC1,ABCD1,ACADL,ACADM,ACADS,ACSF3,ACSS1,ACTB,ACTN4,ADA,ADH5,AK1,ALDH9A1,ALDOA,ANK1,ANXA1,ANXA4,APOA1,APOBEC2,ARHGAP5,ASL,ATL3,ATP1A1,ATP5F1C,ATP5F1E,ATP5ME,ATP5PB,ATPAF2,B2M,BAK1,BAX,CAD,CALU,CDC42,CDH1,CDH2,CDH5,Ces1b/Ces1c,CISD1,CKM,CKMT1B,CKMT2,CMBL,CNN2,COL1A1,COL6A2,COL7A1,COQ3,COQ5,COQ6,COX15,CP,CPOX,CRAT,CRIP2,CSE1L,CSRP1,CSTB,CTSD,CYB5A,CYCS,DCN,DDB1,DEK,DLAT,DLG…	276 (4)	4
MDC1		other	BRCA1,H2AX,MDC1,RNF8,SMC1A,TP53,TRIM28	2	Inhibited	-3.244	4.9e-50	0.0001	ABAT,ABCA1,Abcb1a,ABCB8,ABCC1,ABCD1,ACADL,ACADM,ACADS,ACSF3,ACSS1,ACTN4,ADA,ADH5,ALDH9A1,ALDOA,ANK1,ANXA1,ANXA4,APMAP,APOA1,APOBEC2,ARHGAP5,ASL,ATL3,ATP1A1,ATP5F1C,ATP5F1E,ATP5ME,ATP5PB,ATPAF2,BAK1,BAX,CAD,CALU,CASP3,CD44,CDC42,CDH2,CDH5,Ces1b/Ces1c,CISD1,CKM,CKMT1B,CKMT2,CMBL,CNN2,COL1A1,COL6A2,COL7A1,COQ3,COQ5,COQ6,COX15,CP,CPOX,CRAT,CRIP2,CRYAB,CRYL1,CSE1L,CSRP1,CSTB,CTSD,CYB5A,CYCS,CYP27A1,DC…	267 (7)	6
Rp-8-Br-cGMPS		chemical - kinase inhibitor	ADAM17,AKT (family),ATF2,ATF4,BK CHANNEL (complex),CASP3,CASP9,CFTR,COLLAGEN(S) (complex),CREB (family),CREB1,CREB3,CREB3L1,CREB3L2,CREBBP,CTNNB1,EGR2,ERK1/2 (family),F2,G6PD,HDAC1,ITPR (family),ITPR1,ITPR2,JUN,L-serine,MAPK1,MAPK8,MEK (family),MYC,NFAT (family),NFATC2,NFKB (complex),OGT,P38 MAPK (family),PKG (family),PLCB3,PNPLA2,PPAR (family),PPARGC1A,PRKG1,PRKG2,RAF1,RELA,RGS2,RGS4,RHBDF2,Rp-8…	3	Inhibited	-3.237	2.57e-67	0.0026	ABCB10,ABCB11,ABCB8,ABCC3,ABCE1,ABCF1,ABCF2,ABHD10,ACADL,Acat2/Acat3,Acot2,ACSF3,ACSS1,ACTB,ACTN4,ADA,ADAM17,ADH1C,ADHFE1,ADIPOQ,ADK,AGR2,AIMP2,AK2,ALDH1B1,ALDH5A1,ALDH7A1,ALDH9A1,ANK1,ANKRD17,ANXA1,ANXA2,APOA1,APOBEC2,APOC3,ARHGAP5,ARHGEF7,ASL,ASNS,ATL3,ATP2A1,ATP2A2,ATP5F1C,ATP5F1E,ATP5ME,ATP5PB,ATP5PD,ATPAF2,BAG1,BCAM,BCS1L,BIN1,BSCL2,C5,CACNA2D1,CALM2,CALU,CAMK2G,CAPG,CAPN1,CARS1,CAST,CCT3,CD…	481 (55)	54
PRKN		enzyme	26S PROTEASOME (complex),AIMP2,AKT (family),AKT1,CASP3,CASP8,CASPASE (family),CDK5,CTNNB1,EGFR,ERK1/2 (family),GATA4,GCK,GPR37,GSK3B,IGF2BP3,IKBKG,LRRK2,MAPK14,MAPK8,MAPT,MCL1,NFKB (complex),NLRP3,P70 S6K (family),PRKN,PRRX1,RELA,RIPK1,RIPK3,SEPTIN5,SLC6A3,SNCA,SQSTM1,SYT11,TFEB,TP53,TUBULIN (complex),YWHAH	2	Inhibited	-3.236	3.14e-63	0.0103	ABAT,Abcb1a,ABCB8,ABCC1,ABCD1,ABCE1,ACADM,Acat2/Acat3,ACSF3,ACSS1,ACTB,ACTN2,ACTN3,ACTN4,ADA,ADAM10,ADAM17,ADD1,ADH5,ADIPOQ,ADRM1,ADSS2,AGO2,AHCTF1,AIFM1,AIMP2,AK1,ALCAM,ALDH1B1,ALDH7A1,ALDH9A1,ANK1,ANXA1,APOA1,APOBEC2,APOC3,AQP3,ARHGAP5,ARL6IP5,ASL,ASNS,ASPRV1,ATL3,ATP1A1,ATP1A3,ATP5F1E,ATP5ME,ATP5PB,ATP6V0C,ATP6V1B2,ATP6V1C1,ATP6V1E1,ATPAF2,B2M,BCAM,BCS1L,BGN,CADM4,CALU,CAPN1,CAPZA2,CBLN4,CCT3,…	416 (39)	39
bestatin		chemical drug	ACE,ANPEP,bestatin,CDC42,CNDP2,ERAP1,P38 MAPK (family),TP53	2	Inhibited	-3.235	6.98e-56	0.0001	ABAT,ABCA1,Abcb1a,ABCB8,ABCC1,ABCD1,ACADL,ACADM,ACADS,ACSF3,ACSS1,ACTN4,ADA,ADAM10,ADH5,AK1,ALDH9A1,ALDOA,ANK1,ANXA1,ANXA4,APOA1,APOBEC2,ARHGAP5,ASL,ASS1,ATL3,ATP1A1,ATP5F1C,ATP5F1E,ATP5ME,ATP5PB,ATPAF2,BAK1,BAX,BGN,CAD,CALU,CASP3,CAV3,CD44,CDC42,CDH1,Ces1b/Ces1c,CISD1,CKM,CKMT1B,CKMT2,CMBL,CNN2,COL1A1,COL6A2,COL7A1,COQ3,COQ5,COQ6,COX15,CP,CPOX,CRAT,CRIP2,CRYAB,CSE1L,CSRP1,CSTB,CTSD,CYB5A,CYCS,DC…	289 (8)	7
NDRG1	0.621	kinase	AKT (family),AKT1,AR,CASP3,CAV1,CTNNB1,EGFR,EIF2AK3,EIF2S1,GLI1,GSK3B,JNK (family),JUN,MET,MTOR,NDRG1,RAF1,RELA,SMAD3,TP53,YAP1	2	Inhibited	-3.228	1.51e-73	0.0001	ABAT,ABCB8,ABCC1,ABCC3,ABCD1,ABCE1,ACADS,Acat2/Acat3,ACSF3,ACSS1,ACTA1,ACTB,ACTN3,ACTN4,ADA,ADAM17,ADD1,ADH5,ADIPOQ,ADK,AGO2,AGPAT2,AHCTF1,AIMP2,AK1,ALCAM,ALDH3A1,ALDH9A1,ALDOA,ALOX12,ANXA1,ANXA4,AOC3,APOA1,APOBEC2,APOC3,AQP3,ARHGAP5,ARHGEF7,ASL,ASPN,ATL3,ATP1A1,ATP1A3,ATP5F1C,ATP5F1E,ATP5ME,ATP5PB,ATP6V1E1,ATP8A1,ATPAF2,B2M,BCAM,BCS1L,BGN,BIN1,BSCL2,C5,CALU,CAPN1,CAPZA2,CASP3,CAST,CAVIN2,CBL,CCT…	457 (21)	21
ICP-723		chemical drug	ACHE,ADAM17,AKT (family),CAMKII (complex),CREB (family),CREB1,ERK (family),ERK1/2 (family),EWSR1-FLI1,FRS2,HEY1,HRAS,ICP-723,JNK (family),JUN,KRAS,MAP2K1,MAPK (family),MAPK1,MAPK3,MEK (family),NFKB (complex),NRAS,NTRK1,NTRK2,NTRK3,P38 MAPK (family),P85 PIK3R (family),PI3K (complex),PKC (family),PPARG,PTK2B,RAC1,RAS (family),RASGRF1,RHOB,SMAD2,SMAD3,SOD2,SRC,TP53,TRK RECEPTOR (family)	3	Inhibited	-3.227	2.25e-62	0.0209	ABAT,Abca8b,ABCB11,Abcb1a,ABCB8,ABCC1,ABCD1,ABCE1,ACADL,ACSF3,ACSS1,ACTA1,ACTN1,ACTN4,ADAM10,ADD1,ADH1C,ADH5,ADK,AIMP2,ALDH1B1,ALDH1L2,ALDH7A1,ALDH9A1,ALOX12,ANK1,ANXA1,ANXA2,APOBEC2,AQP3,ARF6,ARHGAP5,ASL,ASNS,ASPN,ATL3,ATP1A1,ATP1A3,ATP2A1,ATP2A2,ATP5F1C,ATP5F1E,ATP5ME,ATP5PB,ATPAF2,B2M,BAG1,BCAM,BSCL2,CACNA2D1,CAD,CALU,CAMK1,CAMK2G,CARS1,CAVIN2,CBLN4,CD1D,CD44,CD81,CD9,CDC42,Ceacam1/Ceacam2,CHL…	431 (42)	40
CDC14A		phosphatase	CDC14A,CDK1,IREB2,SIRT2,SYNPO,TP53	2	Inhibited	-3.225	2.21e-48	0.0001	AACS,ABAT,ABCA1,Abcb1a,ABCB8,ABCC1,ABCD1,ACADL,ACADM,ACADS,ACO2,ACSF3,ACSS1,ACTN4,ADA,ADH5,AK1,ALDH9A1,ALDOA,ANK1,ANXA1,ANXA4,APOA1,APOBEC2,ARHGAP5,ASL,ATL3,ATP1A1,ATP5F1C,ATP5F1E,ATP5ME,ATP5PB,ATPAF2,BAK1,BAX,CAD,CALU,CASP3,CD44,CDC42,CDH1,CDH2,CDH5,Ces1b/Ces1c,CISD1,CKM,CKMT1B,CKMT2,CMBL,CNN2,COL6A2,COL7A1,COQ3,COQ5,COQ6,COX15,CP,CPOX,CRAT,CRIP2,CRYAB,CSE1L,CSRP1,CSTB,CTSD,CYB5A,CYCS,DCN,DEK,DL…	260 (6)	6
INSIG1		other	ATF6,CASP3,CHUK,ERK (family),F3,FOXO1,GSK3B,HMGCR,HSPA5,INSIG1,IRF3,LATS1,MAPK (family),MAPK9,MMP2,MTOR,MYC,NR5A2,P38 MAPK (family),PPARG,RAS (family),SLC6A4,SMAD2,SREBF1,SREBP (family),STAT3,YAP1	3	Inhibited	-3.219	7.1e-69	0.0001	AACS,ABCA1,ABCB10,ABCB11,ABCC1,ABCC3,ABCD1,ABCE1,ABCF1,ABCF2,ACADL,ACADM,ACADS,ACSS1,ACTA1,ACTB,ACTN1,ACTN4,ADA,ADD1,ADH1C,ADIPOQ,AGPAT2,AHSG,AIMP2,AK2,ALDH1B1,ALDOA,ALOX12,ANK1,ANKRD17,ANXA4,AOC3,APOA1,APOC1,AQP3,ARHGEF7,ARL6IP5,ASNS,ASPRV1,ATP2A2,ATP5ME,ATP5PB,BAG1,BAX,BPIFA1,CAD,CAPN1,CASP3,CAST,CAVIN2,CBL,CCT3,CD109,CD1D,CD34,CD9,CDH1,Ces1d,CHERP,CHL1,CHMP2A,CKM,CKMT1B,CKMT2,Clec10a/Mgl2,Clec…	383 (27)	26
CRYPTOCHROME (family)		group	AKT (family),AMPK (complex),AR,ARNTL/CLOCK (complex),ATF4,BMAL1,BRCA1,CAV1,CCND1,CCNE1,CDK2,CDK4,CDK4/6 (family),CDKN1A,CDKN1B,CDKN2A,CLOCK,CREB1,CREBBP,CRY1,CRYPTOCHROME (family),CTNNB1,CYCLIN E (family),EIF2AK4,ERK (family),ERK1/2 (family),F2,FOS,GATA1,GATA3,GCK,GLI1,HIF1A,IRF9,JUN,LDHA,MED1,mir-19 (includes others),mir-22 (includes others),MMP9,MYC,NCOA2,NFKBIA,NR1H (family),NR1H4,NR3C1,NTRK1,…	3	Inhibited	-3.214	2.54e-89	0.0002	AACS,ABAT,ABCA1,ABCB10,ABCB11,ABCB8,ABCC1,ABCC3,ABCD1,ABCE1,ABCF1,ABCF2,ABI1,ACADM,ACADS,Acat2/Acat3,ACSF3,ACSS1,ACTA1,ACTB,ACTL6A,ACTN1,ACTN2,ACTN3,ACTN4,ADD1,ADIPOQ,ADK,ADSS2,AGPAT1,AGPAT2,AHSG,AIMP2,AK2,Akr1b7,AKT2,ALCAM,ALDH1L2,ALDH3A1,ALDH9A1,ALDOA,ALOX12,AMACR,ANK1,ANKRD17,ANXA1,ANXA4,APOBEC2,APOC1,APOC3,ARHGEF7,ARL2,ASL,ASPN,ASPRV1,ASS1,ATL3,ATP1A3,ATP5F1C,ATP5ME,ATP5PB,ATP6V1F,ATP8A1,ATPA…	635 (65)	62
zibotentan		chemical drug	AKT (family),EDNRA,EGFR,ERK1/2 (family),zibotentan	2	Inhibited	-3.208	4.84e-24	0.0036	ABCA1,ABCE1,ACTA1,ACTB,ACTN3,ADAM10,ADD1,ADIPOQ,AGO2,AHCTF1,AIMP2,ANXA1,AQP3,ATP1A3,B2M,BAK1,BAX,BCAM,CAD,CAPZA2,CASP3,CCT3,CCT4,CD44,CDH1,CDH2,COL1A1,COL6A1,COL6A2,COPS6,COX4I1,CRYAB,CTSD,CYCS,DAG1,DHRS7,DSC2,DSG2,EIF3B,EIF4E,EIF5A,ENO1,EZR,FABP4,FBLN2,FBN1,GPM6B,GPX4,GSS,GSTK1,Hbb-b1,HLA-A,HMGA1,HNRNPD,HNRNPH1,HRAS,HSPB1,HSPE1,HSPG2,IDH3A,IGBP1,IQGAP2,ITCH,ITGA2,ITGA6,ITGAM,ITGB3,KRT16,L1CAM,LA…	133 (5)	5
PACSIN2	-0.487	other	AKT (family),EGFR,ERK1/2 (family),PACSIN2	2	Inhibited	-3.208	3.18e-24	0.0031	ABCA1,ABCE1,ACTA1,ACTB,ACTN3,ADAM10,ADD1,ADIPOQ,AGO2,AHCTF1,AIMP2,ANXA1,AQP3,ATP1A3,B2M,BAK1,BAX,BCAM,CAD,CAPZA2,CASP3,CCT3,CCT4,CD44,CDH1,CDH2,COL1A1,COL6A1,COL6A2,COPS6,COX4I1,CRYAB,CTSD,CYCS,DAG1,DHRS7,DSC2,DSG2,EIF3B,EIF4E,EIF5A,ENO1,EZR,FABP4,FBLN2,FBN1,GPM6B,GPX4,GSS,GSTK1,Hbb-b1,HLA-A,HMGA1,HNRNPD,HNRNPH1,HRAS,HSPB1,HSPE1,HSPG2,IDH3A,IGBP1,IQGAP2,ITCH,ITGA2,ITGA6,ITGB3,KRT16,L1CAM,LAMA4,LA…	133 (4)	3
FCHSD2		other	AKT (family),EGFR,ERK1/2 (family),FCHSD2	2	Inhibited	-3.208	2.86e-24	0.0029	ABCA1,ABCE1,ACTA1,ACTB,ACTN3,ADAM10,ADD1,ADIPOQ,AGO2,AHCTF1,AIMP2,ANXA1,AQP3,ATP1A3,B2M,BAK1,BAX,BCAM,CAD,CAPZA2,CASP3,CCT3,CCT4,CD44,CDH1,CDH2,COL1A1,COL6A1,COL6A2,COPS6,COX4I1,CRYAB,CTSD,CYCS,DAG1,DHRS7,DSC2,DSG2,EIF3B,EIF4E,EIF5A,ENO1,EZR,FABP4,FBLN2,FBN1,GPM6B,GPX4,GSS,GSTK1,Hbb-b1,HLA-A,HMGA1,HNRNPD,HNRNPH1,HRAS,HSPB1,HSPE1,HSPG2,IDH3A,IGBP1,IQGAP2,ITCH,ITGA2,ITGA6,ITGB3,KRT16,L1CAM,LAMA4,LA…	133 (4)	3
matuzumab		biologic drug	AKT (family),EGFR,ERK1/2 (family),matuzumab	2	Inhibited	-3.208	2.86e-24	0.0029	ABCA1,ABCE1,ACTA1,ACTB,ACTN3,ADAM10,ADD1,ADIPOQ,AGO2,AHCTF1,AIMP2,ANXA1,AQP3,ATP1A3,B2M,BAK1,BAX,BCAM,CAD,CAPZA2,CASP3,CCT3,CCT4,CD44,CDH1,CDH2,COL1A1,COL6A1,COL6A2,COPS6,COX4I1,CRYAB,CTSD,CYCS,DAG1,DHRS7,DSC2,DSG2,EIF3B,EIF4E,EIF5A,ENO1,EZR,FABP4,FBLN2,FBN1,GPM6B,GPX4,GSS,GSTK1,Hbb-b1,HLA-A,HMGA1,HNRNPD,HNRNPH1,HRAS,HSPB1,HSPE1,HSPG2,IDH3A,IGBP1,IQGAP2,ITCH,ITGA2,ITGA6,ITGB3,KRT16,L1CAM,LAMA4,LA…	133 (4)	3
CD 437		chemical drug	CD 437	1	Inhibited	-3.207	3.42e-23	0.0001	AK2,ALDOA,AP2S1,ARL2,ATP5F1C,ATP6V0C,BANF1,BAX,CCT3,CLIC1,COX6C,COX7A2L,DNAJA1,EEF2,EIF3I,EIF4A1,EIF4A2,EIF5A,ENO1,FSCN1,FTH1,FTL,HSP90AA1,KARS1,LGALS1,LSM3,NARS1,NDUFB9,NPM1,PABPC1,PCBP1,PSMB1,PSMD3,RPL10,RPL13A,RPL24,RPL39,RPL8,RPLP1,RPLP2,RPS15,RPS16,RPS17,RPS2,RPS27,SAP18,SEPTIN7,SLC25A3,SLC25A5,SNRPD2,SOD1,TXN,UBE2M,UQCRC2,XRN2,YWHAZ	56 (1)	1
buparlisib		chemical drug	AKT (family),AKT1,buparlisib,EIF4EBP1,GFAP,MTOR,PI3K (family),PIK3CA,PIK3CD,PIK3CG	2	Inhibited	-3.207	2.1e-23	0.0024	ABCA1,ACADL,ACADM,ADAM10,ADD1,ADIPOQ,AGR2,AIMP2,ALCAM,APOC3,AQP3,ASNS,ASS1,ATP2A2,ATP5PB,ATP6V1E1,B2M,BAK1,BAX,BCAM,CASP3,CAV3,CD44,CDH2,Ces1b/Ces1c,CKMT1B,CNP,COPS6,COX4I1,CRYZ,CTSD,CYCS,DAG1,EIF3A,ENO1,ENTPD2,ETFA,EZR,FABP4,FABP5,FDPS,FTH1,Gbp2,GPM6B,GPX4,Gsta1 (includes others),GSTK1,GSTT1,GSTZ1,HLA-A,HSPB1,HSPD1,HSPG2,HSPH1,Ighg2b,ITGA2,ITGAM,ITGB3,KRT8,L1CAM,LAMB2,LAMP1,LDHA,LPL,MAG,MAGT1,MA…	126 (10)	10
DHODH	-0.286	enzyme	DHODH,ERK (family),MTOR,STAT5A/B (family),TP53	2	Inhibited	-3.202	1.07e-56	0.0001	ABAT,ABCA1,Abcb1a,ABCB8,ABCC1,ABCD1,ACADL,ACADM,ACADS,ACSF3,ACSS1,ACTN1,ACTN4,ADA,ADAM10,ADH5,AK1,ALDH9A1,ALDOA,ANK1,ANXA1,ANXA4,APOA1,APOBEC2,ARHGAP5,ASL,ASNS,ATL3,ATP1A1,ATP2A2,ATP5F1C,ATP5F1E,ATP5ME,ATPAF2,BAK1,BAX,BGN,CAD,CALU,CAV3,CAVIN2,CD1D,CD44,CDC42,Ces1b/Ces1c,CISD1,CKM,CKMT2,CMBL,CNN2,CNP,COL6A2,COL7A1,COQ3,COQ5,COQ6,COX15,COX4I1,CP,CPOX,CRAT,CRIP2,CRYAB,CSE1L,CSRP1,CSTB,CTSD,CYB5A,DAG…	295 (5)	4
MTX-216		chemical - kinase inhibitor	ABL1,ADRB (family),AGO2,AGT,AKT (family),AKT1,ANXA7,AP1 (complex),ATM,BCAP31,BLK,CAV1,CD247,CDC42,CDH1,CEBPB,CREB1,CSF1R,CTNNB1,EGFR,EGR1,ELP3,EPB41,ERBB2,ERK (family),FAS,FKBP4,FOS,FOXO1,FOXO3,GJB1,GNAS,GRB2,GSK3B,HBEGF,HDAC6,HIF1A,HRAS,HSP90AB1,IKZF1,IKZF3,INPP5D,IRS1,JAK1,JAK2,JINK1/2 (family),JNK (family),JUN,KCNN4,KLF11,KRAS,LCK,MAP2K4,MAPK (family),MAPK1,MAPK3,MAPK8,MEK (family),MMP9,MTOR,M…	3	Inhibited	-3.201	1.57e-56	0.0221	AACS,ABCC1,ABCD2,ABCE1,ABI1,ACADM,ACADS,Acat2/Acat3,ACO2,Acot2,ACSS1,ACTA1,ACTB,ACTL6A,ACTN1,ACTN3,ADA,ADAM10,ADD1,ADH5,ADH7,ADIPOQ,ADPRHL1,ADRM1,ADSS2,AGO2,AGPAT1,AGPAT2,AGR2,AGRN,AHCTF1,AHSG,AIFM1,AIMP2,AK2,ALCAM,ALDH1L2,ALDH2,ALDH3A1,ALOX12,ANK3,ANP32A,ANXA1,ANXA2,ANXA4,AOC3,ARF6,ARHGAP5,ASL,ASPN,ASPRV1,ATP2A1,ATP5ME,ATP5PB,ATP6V0C,ATP6V1E1,ATP8A1,AUH,AZGP1,B2M,BAX,BCAM,BCKDK,BCS1L,BIN1,BLMH,B…	549 (122)	120
PPM1B		phosphatase	CDK2,CDK6,CDK9,DYRK1A,GRM3,IKBKB,MAPK3,MAPT,NFKB (complex),PPM1B,PRMT5,TBK1,TP53	2	Inhibited	-3.191	1.12e-50	0.0043	ABAT,ABCA1,Abcb1a,ABCB8,ABCC1,ABCD1,ACADL,ACADM,ACADS,ACSF3,ACSS1,ACTN2,ACTN4,ADA,ADH5,ADIPOQ,AK1,ALDH1B1,ALDH7A1,ALDH9A1,ALDOA,ANK1,ANXA1,ANXA4,APOBEC2,ARHGAP5,ASL,ATL3,ATP1A1,ATP2A1,ATP2A2,ATP5F1C,ATP5F1E,ATP5PB,ATP6V1B2,ATPAF2,AUH,BAK1,CAD,CALU,CASP3,CAV3,CD34,CDC42,CDH2,CDH5,Ces1b/Ces1c,CISD1,CKM,CKMT1B,CKMT2,CMBL,CNN2,COL1A1,COL6A2,COL7A1,COQ3,COQ5,COQ6,COX15,CP,CPOX,CRAT,CRIP2,CRYAB,CSE1L,C…	308 (13)	12
lenvatinib		chemical drug	ERK1/2 (family),FGFR1,FGFR2,FGFR3,FGFR4,FLT1,KDR,lenvatinib,RET,SMAD3	2	Inhibited	-3.182	2.78e-22	0.0142	ABCA1,ACTA1,ACTN4,ADAM10,ADD1,ADIPOQ,AGPAT2,ANXA2,APOC3,ASPN,ATP1A3,AUH,AZGP1,B2M,BGN,BSCL2,CAV3,CD44,CDC5L,CDH1,CDH5,Ces1d,CMA1,COL1A1,COL6A1,COL6A2,COL7A1,CRYAB,CSNK2A1,CTBP1,DES,DGAT1,DNAJA1,DNAJC3,EEF1A1,EIF3B,Eif3c,EIF4E,EIF4G1,EIF5A,ENO1,ENPEP,ESYT2,EWSR1,EZR,F12,FABP4,FBN1,FGF1,FLNB,FSCN1,GDI2,HLA-A,HMGA1,HPRT1,HSP90AA1,HSPA1A,HSPA9,HSPD1,HSPH1,INPP5D,ITGA1,ITGA2,ITGA5,ITGB3,ITGB4,ITPR1,KR…	128 (10)	10
20S PROTEASOME (complex)		complex	20S PROTEASOME (complex),AMPK (complex),NFE2L2	2	Inhibited	-3.182	5.31e-30	0.0001	AACS,ABCB11,ABCC1,ABCC3,ACO2,ADH7,ADIPOQ,ALDH3A1,ALDOA,ATP1A1,B2M,BAX,C4a/C4b,CCT3,CD34,CDH2,Clec10a/Mgl2,COL1A1,COQ7,COX4I1,CP,CTSD,DAD1,DCTN3,DNAJC3,DYNLL1,EIF2S1,Eif3c,EIF3E,EIF4G2,ENTPD1,EPHX1,F11R,FABP4,FABP5,FSCN1,FTH1,FTL,G6PD,GBE1,Gbp2,GNA11,GOT1,GPX3,GPX4,GSS,Gsta1 (includes others),Gsta4,GSTK1,GSTT1,Gstt2,HACD3,HLA-A,HPRT1,HSP90AA1,HSPA9,HTATIP2,IDE,IDH3A,Krt4,L1CAM,LAMP1,LBR,LDHA,LDHB,…	128 (3)	2
RALA	0.492	enzyme	ATM,FOXO4,JUN,MMP1,MTORC1 (complex),PLAU,RALA,SRC,TP53	2	Inhibited	-3.171	4.09e-54	0.0001	ABAT,ABCA1,Abca8b,ABCB11,Abcb1a,ABCB8,ABCC1,ABCD1,ACADL,ACADM,ACADS,ACSF3,ACSS1,ACTN4,ADA,ADH5,AK1,ALDH9A1,ALDOA,ALOX12,ANK1,ANXA1,ANXA4,APOA1,APOBEC2,ARHGAP5,ASL,ATL3,ATP1A1,ATP5F1C,ATP5F1E,ATP5ME,ATP5PB,ATPAF2,CAD,CALU,CASP3,CD44,CDC42,CDH1,CDH2,CDH5,Ces1b/Ces1c,CHL1,CISD1,CKM,CKMT1B,CKMT2,CMBL,CNN2,COL6A2,COL7A1,COMP,COQ3,COQ5,COQ6,COX15,CP,CPOX,CRAT,CRIP2,CRYAB,CSE1L,CSRP1,CSTB,CTSD,CYB5A,DCN…	290 (9)	9
tempol		chemical drug	AKT (family),AMPK (complex),ERK1/2 (family),GSR,HSP27 (family),HSPB2,JUN,MAPK3,NFKB (complex),NFKBIA,P38 MAPK (family),PI3K (complex),RAC1,RAF1,SOD (family),tempol,TP53	2	Inhibited	-3.167	6e-58	0.0032	AACS,ABAT,Abcb1a,ABCB8,ABCC1,ABCC3,ABCD1,ACADL,ACADM,ACADS,ACO2,ACSF3,ACSS1,ACTN4,ADA,ADAM10,ADD1,ADH5,AIMP2,AK1,AK2,ALDH1B1,ALDH7A1,ALDH9A1,ALDOA,ALOX12,ANK1,ANXA4,APOBEC2,AQP3,ARHGAP5,ASL,ASS1,ATL3,ATP1A1,ATP1A3,ATP2A2,ATP5F1C,ATP5F1E,ATP5ME,ATP5PB,ATPAF2,AZGP1,B2M,BCAM,BCKDK,BGN,BLVRB,CAD,CALU,CAPZA2,CASP3,CDC42,Ces1b/Ces1c,CHL1,CISD1,CKM,CKMT1B,CKMT2,CMA1,CMBL,CNN2,COL1A1,COL6A2,COL7A1,COPS6,…	347 (17)	17
canertinib		chemical drug	AKT (family),AKT1,canertinib,EGFR,ERBB2,ERBB4,MAPK (family)	2	Inhibited	-3.161	2.22e-29	0.0138	ABCE1,ACTA1,ACTB,ACTN3,ADA,ADAM17,ADD1,ADIPOQ,AGO2,AGR2,AHCTF1,AIMP2,AKT2,ANXA1,ANXA2,APOA1,APOC3,AQP3,ASS1,ATP6V1E1,BAK1,BAX,BCAM,BPNT2,CAD,CAPZA2,CASP3,CAV3,CCT3,CCT4,CD44,CDC37,CDC42,CDH2,Ces1b/Ces1c,CMA1,COL1A1,COL6A1,COL6A2,COL7A1,COPS6,COX4I1,CRYAB,CRYZ,CSE1L,CTSD,CYCS,DAAM1,DAG1,DHRS7,DSC2,DSG2,EIF3B,EIF4E,EIF5A,ENO1,EZR,FABP4,FBN1,FLNC,FLOT2,FSCN1,GFPT2,GLUL,GPM6B,GPX4,Gsta1 (includes oth…	185 (7)	6
EBF2, EBF2:Blnc1 lncRNA:HNRNPU, Activated PPARG:RXRA:PRDM16 gene		group	13(S)-hydroxyoctadecadienoic acid,15-deoxy-delta-12,14 -PGJ 2,alitretinoin,docosahexaenoic acid,EBF2,EBF2, EBF2:Blnc1 lncRNA:HNRNPU, Activated PPARG:RXRA:PRDM16 gene,HNRNPU,NCOA1,PPARG,PPARGC1A,PPARGC1B,PRDM16,RXRA	2	Inhibited	-3.159	5.45e-33	0.0083	ABAT,ABCA1,ABCD2,ACADL,ACADM,ACADS,ADAM10,ADH1C,ADIPOQ,AGPAT2,AGRN,AK1,ALDH5A1,ALDOA,ALOX12,ANXA1,APOC3,AQP3,ASPN,ATP2A2,ATP5PD,BAK1,C4a/C4b,C5,CALM2,CASP3,CAV3,CAVIN2,CD109,CD44,CDH1,CDH5,Ces1d,CKMT2,COL1A1,COL6A2,COMP,COX4I1,COX6C,CRAT,CREB1,CTSD,CYCS,DCN,DCXR,DES,DGAT1,DHRS3,DLAT,DNAJB1,DPT,EEF2,EHD3,EHHADH,ELMO1,ENDOG,ENO1,ENTPD2,EPHX1,ETF1,F11R,FABP3,FABP4,FABP5,FBLN1,FBLN2,FGF1,FGG,FSCN1,FT…	194 (13)	12
TFAM	0.006	transcription regulator	TFAM	1	Inhibited	-3.157	1.3e-10	0.0002	ACADL,ACADM,ACADS,Akr1b7,ALDH1L2,ASNS,AUH,CARS1,CYB5R1,DCLK1,ECH1,Eif3c,FABP3,FABP4,FABP5,GHITM,GIMAP4,ITGA5,LARS1,LDHA,LDHB,NARS1,NIBAN1,PFKP,PHGDH,PKM,SARS1,SLC2A1,Sult1d1	29 (1)	1
IGBP1	-0.69	phosphatase	IGBP1	1	Inhibited	-3.153	3.46e-09	0.0011	CDH1,COX6C,NDUFA4,NDUFA6,NDUFA9,NDUFB11,NDUFB5,NDUFB8,NDUFB9,NDUFS1,NDUFS7,NDUFS8,PTPN1,SDHA,SDHB,SDHD,UQCRQ	17 (1)	1
DUSP10		phosphatase	DUSP10,ERK (family),ERK1/2 (family),JNK (family),MAP3K7,MAPK (family),MAPK10,MAPK14,MAPK3,MAPK8,MAPK9,MMP9,P38 MAPK (family),SMAD3,SOD (family),TP53	2	Inhibited	-3.15	2.65e-53	0.0028	ABAT,Abcb1a,ABCB8,ABCC1,ABCD1,ACADL,ACADM,ACADS,ACSF3,ACSS1,ACTA1,ACTN1,ACTN4,ADAM10,ADAM17,ADH5,ADIPOQ,AGPAT2,AK1,ALDH9A1,ALDOA,ANK1,ANXA1,ANXA4,APOBEC2,APOC3,ARHGAP5,ASL,ASPN,ASS1,ATL3,ATP1A1,ATP1A3,ATP5F1C,ATP5F1E,ATP5ME,ATP5PB,ATPAF2,B2M,BAK1,BSCL2,CAD,CALU,CD1D,CDC42,Ces1b/Ces1c,Ces1d,CHERP,CISD1,CKM,CKMT1B,CKMT2,Clec10a/Mgl2,CLIC5,CMA1,CMBL,CNN2,COL1A1,COL6A1,COQ3,COQ5,COQ6,COX15,CP,CPOX,CR…	316 (16)	16
bepridil		chemical drug	ADCY (family),ADRA2A,ADRA2B,ADRA2C,AHR,AKT (family),AKT1,AP1 (complex),BCAR1,bepridil,CACNA1C,CACNA1D,CACNA1H,CACNA2D1,CACNA2D2,CASP3,CREB (family),CTSL,EGFR,ERK (family),ERK1/2 (family),FOCAL ADHESION KINASE (family),GRIN1,IGF1R,ITGA3,ITGB3,JNK (family),LCP2,LYN,MAP3K14,MAPK (family),MAPK1,MAPK3,MAPK9,MTOR,NFKB (complex),P38 MAPK (family),PI3K (complex),PIK3R1,PKC (family),PLCG2,PRKCA,PTK2,PTK2B…	3	Inhibited	-3.146	1.29e-61	0.0226	ABAT,Abca8b,ABCB11,Abcb1a,ABCB8,ABCD1,ABCE1,ACADL,ACSF3,ACSS1,ACTN1,ACTN3,ACTN4,ADAM10,ADD1,ADH1C,ADH5,ADK,AGO2,AHCTF1,AHCYL1,AHSG,AIMP2,AK1,ALDH1B1,ALDH2,ALDH5A1,ALDH7A1,ALDH9A1,ANK1,ANK3,ANXA1,ANXA2,ANXA4,AOC3,APOBEC2,AQP3,ARHGAP5,ASL,ASNS,ASPN,ATL3,ATP1A1,ATP1A3,ATP2A1,ATP5F1C,ATP5F1E,ATP5ME,ATP5PD,ATP6V1E1,ATP8A1,ATPAF2,AUH,BCAM,BGN,BSCL2,BST1,BTNL9,C5,CALM2,CALU,CAND2,CAPN1,CAPZA2,CCT3,CCT4,…	440 (56)	49
K145		chemical drug	AKT (family),BACE1,CASP3,DEGS1,FOXO1,K145,KLF2,PI3K (family),RB1,SPHK2,SRC (family),STAT5A/B (family)	3	Inhibited	-3.145	1.11e-24	0.0289	ABCA1,ACADL,ACO2,ACTB,ACTN2,ACTN3,ADD1,ADIPOQ,AIMP2,APOC3,AQP3,ASS1,ATP5ME,ATP6V1F,BAK1,BCAM,CACNA1S,CAPN1,CAV3,CAVIN2,CDH5,CHCHD3,CKM,CKMT2,CNP,COL1A1,COMP,COPS6,COQ5,COQ7,COX4I1,CYP27A1,DLAT,DLST,DNAJC11,ENPEP,EZR,FABP5,FDPS,FLNB,FMOD,FTH1,GADD45GIP1,GFPT2,GHITM,GK,GPM6B,GPX3,GPX4,GSS,GSTK1,HOMER1,HRAS,HSPG2,IL16,ITGA6,ITGAM,ITGB3,ITGB4,KRT10,KRT18,L1CAM,LAMB2,LPL,MAGT1,MAN2A1,MAP1LC3B,MAPK1,MA…	146 (12)	10
SLM6031434		chemical drug	AKT (family),BACE1,CASP3,DEGS1,FOXO1,KLF2,PI3K (family),RB1,SLM6031434,SPHK2,SRC (family),STAT5A/B (family)	3	Inhibited	-3.145	1.11e-24	0.0289	ABCA1,ACADL,ACO2,ACTB,ACTN2,ACTN3,ADD1,ADIPOQ,AIMP2,APOC3,AQP3,ASS1,ATP5ME,ATP6V1F,BAK1,BCAM,CACNA1S,CAPN1,CAV3,CAVIN2,CDH5,CHCHD3,CKM,CKMT2,CNP,COL1A1,COMP,COPS6,COQ5,COQ7,COX4I1,CYP27A1,DLAT,DLST,DNAJC11,ENPEP,EZR,FABP5,FDPS,FLNB,FMOD,FTH1,GADD45GIP1,GFPT2,GHITM,GK,GPM6B,GPX3,GPX4,GSS,GSTK1,HOMER1,HRAS,HSPG2,IL16,ITGA6,ITGAM,ITGB3,ITGB4,KRT10,KRT18,L1CAM,LAMB2,LPL,MAGT1,MAN2A1,MAP1LC3B,MAPK1,MA…	146 (12)	10
CYTOR		other	CYTOR,HNRNPC,TP53	3	Inhibited	-3.145	5.63e-51	0.0001	ABAT,ABCA1,Abcb1a,ABCB8,ABCC1,ABCD1,ACADL,ACADM,ACADS,ACSF3,ACSS1,ACTN4,ADA,ADH5,AK1,ALDH9A1,ALDOA,ANK1,ANXA1,ANXA4,APOA1,APOBEC2,ARHGAP5,ASL,ATL3,ATP1A1,ATP5F1C,ATP5F1E,ATP5ME,ATP5PB,ATPAF2,BAK1,BAX,CAD,CALU,CASP3,CD44,CDC42,CDH1,CDH2,CDH5,Ces1b/Ces1c,CISD1,CKM,CKMT1B,CKMT2,CMBL,CNN2,COL1A1,COL6A2,COL7A1,COQ3,COQ5,COQ6,COX15,CP,CPOX,CRAT,CREB1,CRIP2,CRYAB,CSDE1,CSE1L,CSRP1,CSTB,CTSD,CYB5A,CYCS,D…	263 (3)	3
SCY-635		biologic drug	ATF3,ATF4,C/EBP (family),CASP3,CASP8,CASP9,CASPASE (family),CDK1,CHUK,DHX9,EIF2A,EIF2AK2,EIF2S1,FOS,GSK3 (family),GSK3B,HISTONE (family),IFN TYPE 1 (family),IKBKB,ILF3,IRF1,IRS1,JNK (family),JUN,MAPK14,MAPK8,MAPKAPK2,MAPT,NFKB (complex),NFKB (family),NFKBIA,NPM1,P38 MAPK (family),PA2G4,PPARG,PPP2R5A,RELA,RIPK1,SCY-635,SREBP (family),STAT1,STAT3,TP53	3	Inhibited	-3.145	5.94e-64	0.0103	ABAT,ABCA1,Abcb1a,ABCB8,ABCC1,ABCD1,ACADL,ACSF3,ACSS1,ACTN4,ADAM10,ADAM17,ADH1C,ADH5,ADIPOQ,ADSS2,AGPAT2,AGR2,AHSG,AK1,AK2,AKT2,ALCAM,ALDH1B1,ALDH7A1,ALDH9A1,ALDOA,ANK1,ANXA1,ANXA4,APOBEC2,AQP3,ARHGAP5,ARL6IP5,ASL,ASNS,ASS1,ATL3,ATP1A1,ATP5F1C,ATP5F1E,ATP5ME,ATP5PB,ATPAF2,AZGP1,B2M,BAK1,BAX,BCKDK,BGN,BLMH,BPIFA1,BTNL9,C5,CAND2,CAPG,CAPN1,CAPZA2,CARS1,CAV3,CAVIN2,CD34,CDC42,Ceacam1/Ceacam2,Ces1b/C…	414 (43)	42
SB 239063		chemical drug	GATA4,P38 MAPK (family),SB 239063,TP53	2	Inhibited	-3.139	3.75e-50	0.0004	ABAT,ABCA1,Abcb1a,ABCB8,ABCC1,ABCD1,ACADL,ACADM,ACADS,ACSF3,ACSS1,ACTA1,ACTN2,ACTN4,ADA,ADH5,ADSS2,AK1,ALDH9A1,ALDOA,ANK1,ANXA1,ANXA4,APOA1,APOBEC2,ARHGAP5,ASL,ASPRV1,ATL3,ATP1A1,ATP2A2,ATP5F1C,ATP5F1E,ATP5ME,ATP5PB,ATPAF2,BAK1,BAX,BGN,CAD,CALU,CASP3,CAV3,CD44,CDC42,CDH1,Ces1b/Ces1c,CISD1,CKM,CKMT1B,CKMT2,CMBL,CNN2,COL6A2,COL7A1,COQ3,COQ5,COQ6,COX15,CP,CPOX,CRAT,CRIP2,CRYAB,CSE1L,CSRP1,CSTB,CTSD,…	285 (4)	4
rhus verniciflua stokes water extract		chemical drug	AKT (family),EGFR,ERBB3,ERK1/2 (family),MET,rhus verniciflua stokes water extract	2	Inhibited	-3.138	4.23e-23	0.0258	ABCA1,ABCE1,ACTA1,ACTB,ACTN3,ADAM10,ADD1,ADIPOQ,AGO2,AHCTF1,AIMP2,ANXA1,AQP3,ATP1A3,B2M,BAK1,BAX,BCAM,BGN,CAD,CAPZA2,CASP3,CCT3,CCT4,CD44,CDH1,CDH2,COL1A1,COL6A1,COL6A2,COPS6,COX4I1,CRYAB,CYCS,DAG1,DHRS7,DSC2,DSG2,EIF3B,EIF4E,EIF5A,ENO1,EZR,FABP4,FBLN2,FBN1,G6PD,GLUL,GPM6B,GPX4,GSS,GSTK1,HIP1,HLA-A,HMGA1,HNRNPD,HNRNPH1,HRAS,HSPE1,HSPG2,IDH3A,IGBP1,IQGAP2,ITCH,ITGA2,ITGA6,ITGB3,KRT16,L1CAM,LAMA4,L…	139 (6)	5
morus alba L. extract		chemical drug	AKT (family),EGFR,ERBB3,ERK1/2 (family),MET,morus alba L. extract	2	Inhibited	-3.138	4.23e-23	0.0258	ABCA1,ABCE1,ACTA1,ACTB,ACTN3,ADAM10,ADD1,ADIPOQ,AGO2,AHCTF1,AIMP2,ANXA1,AQP3,ATP1A3,B2M,BAK1,BAX,BCAM,BGN,CAD,CAPZA2,CASP3,CCT3,CCT4,CD44,CDH1,CDH2,COL1A1,COL6A1,COL6A2,COPS6,COX4I1,CRYAB,CYCS,DAG1,DHRS7,DSC2,DSG2,EIF3B,EIF4E,EIF5A,ENO1,EZR,FABP4,FBLN2,FBN1,G6PD,GLUL,GPM6B,GPX4,GSS,GSTK1,HIP1,HLA-A,HMGA1,HNRNPD,HNRNPH1,HRAS,HSPE1,HSPG2,IDH3A,IGBP1,IQGAP2,ITCH,ITGA2,ITGA6,ITGB3,KRT16,L1CAM,LAMA4,L…	139 (6)	5
Angelica gigas Nakai extract		chemical drug	AKT (family),Angelica gigas Nakai extract,EGFR,ERBB3,ERK1/2 (family),MET	2	Inhibited	-3.138	4.23e-23	0.0258	ABCA1,ABCE1,ACTA1,ACTB,ACTN3,ADAM10,ADD1,ADIPOQ,AGO2,AHCTF1,AIMP2,ANXA1,AQP3,ATP1A3,B2M,BAK1,BAX,BCAM,BGN,CAD,CAPZA2,CASP3,CCT3,CCT4,CD44,CDH1,CDH2,COL1A1,COL6A1,COL6A2,COPS6,COX4I1,CRYAB,CYCS,DAG1,DHRS7,DSC2,DSG2,EIF3B,EIF4E,EIF5A,ENO1,EZR,FABP4,FBLN2,FBN1,G6PD,GLUL,GPM6B,GPX4,GSS,GSTK1,HIP1,HLA-A,HMGA1,HNRNPD,HNRNPH1,HRAS,HSPE1,HSPG2,IDH3A,IGBP1,IQGAP2,ITCH,ITGA2,ITGA6,ITGB3,KRT16,L1CAM,LAMA4,L…	139 (6)	5
SU 9516		chemical drug	CASP3,CDK2,FOXO1,MCL1,RB1,SU 9516	2	Inhibited	-3.138	7.73e-22	0.0015	ACO2,ACTB,ACTN2,ACTN3,ADIPOQ,APOC3,ATP1A1,ATP5ME,ATP6V1F,BAK1,CACNA1S,CAPN1,CASP3,CD34,CD44,CDH1,CDH5,CHCHD3,CKM,CKMT2,COL1A1,COMP,COQ5,COQ7,COX4I1,CYP27A1,DLAT,DLST,DNAJC11,ENPEP,EZR,FABP4,FABP5,FLNB,FMOD,GADD45GIP1,GFPT2,GHITM,GK,GPX3,GSTK1,HOMER1,HRAS,IL16,ITGAM,ITGAV,KRT10,KRT18,MAP1LC3B,MAPK1,MAPK3,MCAT,MDH1,MRPL12,MRPL55,MSRA,MTOR,MYH4,MYH6,MYH8,MYL1,MYL3,MYL4,NDUFA2,NDUFA4,NDUFA6,NDUFA9,ND…	104 (6)	5
TRIM31		enzyme	NLRP3,TP53,TRIM31	2	Inhibited	-3.133	3.41e-49	0.0001	ABAT,ABCA1,Abcb1a,ABCB8,ABCC1,ABCD1,ACADL,ACADM,ACADS,ACSF3,ACSS1,ACTN4,ADA,ADH5,AK1,AKT2,ALDH9A1,ALDOA,ANK1,ANXA1,ANXA4,APOA1,APOBEC2,ARHGAP5,ASL,ATL3,ATP1A1,ATP5F1C,ATP5F1E,ATP5ME,ATP5PB,ATPAF2,BAK1,BAX,CAD,CALU,CASP3,CD1D,CD44,CDC42,CDH1,CDH2,CDH5,Ces1b/Ces1c,CISD1,CKM,CKMT1B,CKMT2,CMBL,CNN2,COL1A1,COL6A2,COL7A1,COQ3,COQ5,COQ6,COX15,CP,CPOX,CRAT,CRIP2,CRYAB,CSE1L,CSRP1,CSTB,CTSD,CYB5A,CYCS,DCN…	265 (3)	3
ALDH (family)		group	26S PROTEASOME (complex),AKT (family),ALDH (family),ALDH1A1,Aldh1a1,ALDH1A2,ALDH1A3,ALDH2,ALDH3A1,CASP3,cyclophosphamide,ERK (family),ERK1/2 (family),FOXO1,GSK3B,JNK (family),MAP3K7,MTOR,norepinephrine,P38 MAPK (family),PKM,PRKAA1,RB1,RELA,SMAD2,TP53,UCP1	3	Inhibited	-3.131	3.42e-59	0.0008	ABAT,ABCB11,Abcb1a,ABCB8,ABCC1,ABCD1,ACADL,ACADS,Acot2,ACSF3,ACSS1,ACTA1,ACTB,ACTN2,ACTN3,ACTN4,ADA,ADD1,ADH5,ADRM1,AIMP2,AK1,ALDH9A1,ALDOA,ANK1,ANXA1,ANXA4,APOA1,APOBEC2,APOC3,APPL1,AQP3,ARHGAP5,ASL,ASNS,ASS1,ATL3,ATP1A3,ATP2A2,ATP5F1C,ATP5F1E,ATP6V1F,ATP6V1H,ATPAF2,B2M,BAK1,BCAM,BGN,BTF3,C4a/C4b,CACNA1S,CAD,CALU,CAPN1,CASP3,CDC42,Ces1b/Ces1c,Ces1d,CHCHD3,CISD1,Clec10a/Mgl2,CMA1,CMBL,CNN2,CNP,CO…	355 (27)	24
AGR2	-0.862	other	AGR2,TP53,YAP1	2	Inhibited	-3.128	1.64e-53	0.0001	ABAT,ABCA1,Abcb1a,ABCB8,ABCC1,ABCD1,ACADL,ACADM,ACADS,ACSF3,ACSS1,ACTN4,ADA,ADH5,AK1,ALDH9A1,ALDOA,ANK1,ANXA1,ANXA4,AOC3,APOA1,APOBEC2,ARHGAP5,ASL,ASNS,ATL3,ATP1A1,ATP5F1C,ATP5F1E,ATP5ME,ATP5PB,ATPAF2,BAK1,BAX,BIN1,CAD,CALU,CAPN1,CASP3,CAVIN2,CBL,CD109,CD44,CDC42,CDH2,CDH5,Ces1b/Ces1c,CISD1,CKM,CKMT1B,CKMT2,CMBL,CNN2,COL6A1,COL6A2,COQ3,COQ5,COQ6,COX15,CP,CPOX,CRAT,CRIP2,CRYAB,CSE1L,CSRP1,CSTB,CYB…	287 (3)	3
EBF1-FOXO1-TCF3		complex	AKT (family),AKT1,AR,ATF4,BIRC5,CALCINEURIN (complex),CDKN1A,CDKN1B,CEBPA,EBF1,EBF1-FOXO1-TCF3,EP300,FOXO1,IRS1,MAPK1,MAPK3,MAPK7,MLXIPL,MTORC1 (complex),MYOD1,NEUROD1,NR1I2,P70 S6K (family),PPARG,RHEB,RHOA,RUNX2,SIRT1,SKP2,SOD2,SREBF1,STAT1,TCF3,YWHAZ	3	Inhibited	-3.125	5.91e-57	0.0282	AACS,ABCC3,ACADL,ACADS,ACSS1,ACTA1,ACTN4,ADA,ADD1,ADH7,ADIPOQ,AIMP2,AKT2,ALCAM,Aldh1a7,ALDH1B1,ALOX12,ANXA1,ANXA4,APOA1,APOC1,APOC3,ARHGEF7,ARL6IP5,ASL,ASPN,ASPRV1,ATP1A1,ATP5ME,ATP6V1E1,ATP8A1,BAK1,BAX,BCAM,BIN1,BTNL9,C9,CAD,CALU,CAND2,CARS1,CAST,CAVIN2,CCT3,CD81,CD9,CDC37,CDH1,Ceacam1/Ceacam2,Ces1b/Ces1c,CHMP2A,CKM,CKMT2,Clec10a/Mgl2,CLIC5,COL1A1,COL7A1,COMP,COPS6,COX6C,CPA3,CPOX,CPSF2,CRAT,CRI…	381 (34)	33
RPS14	0.702	translation regulator	AMPK (complex),AP1 (complex),AR,ATF4,BRCA1,CASP3,CCND1,CCNE1,CDK4,CDK4/6 (family),CDKN1A,CDKN1B,CREB1,CTNNB1,E2F1,ERK (family),F2,FBXW7,FLI1,FOXO1,GATA3,GCK,GFER,GLI1,GSK3B,HDAC1,HIF1A,HIPK2,IGF1R,IRS1,JNK (family),KAT5,LDHA,MAPKAPK2,MDM2,MDM4,mir-19 (includes others),mir-22 (includes others),MMP9,MYC,MYCN,NFATC1,NFKBIA,NR3C1,P38 MAPK (family),PKA (complex),PTEN,RARA,RB1,RBL2,RELA,REST,RPS14,RUNX…	3	Inhibited	-3.122	1.95e-84	0.0001	AACS,ABAT,ABCA1,ABCB10,ABCB11,ABCB8,ABCC1,ABCC3,ABCD1,ABCD2,ABCE1,ABCF1,ABCF2,ABI1,ACADM,Acat2/Acat3,Acot2,ACSF3,ACSS1,ACTA1,ACTB,ACTL6A,ACTN1,ACTN2,ACTN3,ACTN4,ADD1,ADH7,ADK,ADSS2,AGO2,AGPAT1,AGPAT2,AHSG,AIMP2,AK2,AKT2,ALDH1B1,ALDH1L2,ALDH9A1,ALDOA,AMACR,ANK1,ANK3,ANKRD17,ANO10,ANXA4,AOC3,APOBEC2,APOC1,APOC3,AQP3,ARHGEF7,ARL2,ARPC5L,ASL,ASPRV1,ASS1,ATL3,ATP1A3,ATP5F1C,ATP5F1E,ATP5ME,ATP5PB,ATP5P…	624 (66)	65
PLEKHO2		other	AKT (family),ATF2,CASP3,CASP8,CHUK,FOXA2,HTT,IKBKE,IKBKG,IKK (family),IRF7,JNK (family),JUN,LRRK2,MAP2K7,MAP3K1,MAP3K14,MAP3K7,MAP4K4,MAPK10,MAPK13,MAPK14,MAPK8,MAPK9,MAPKAPK2,MAVS,NFKBIA,P38 MAPK (family),PLEKHO2,RHOA,RIPK1,RIPK3,SP1,TSC2	3	Inhibited	-3.116	1.16e-33	0.0456	ACADS,ACO2,ACSS1,ACTA1,ACTB,ACTN2,ADAM17,ADD1,ADH1C,ADH5,ADIPOQ,ADSS2,AGR2,AGRN,AIMP2,AK2,ALDH3B1,ALOX12,ANK1,ANXA1,ANXA2,APIP,AQP3,ARL6IP5,ASNS,ASS1,ATP6V0C,ATP6V1B2,ATP6V1G1,AUH,AZGP1,BCAM,BCKDK,BGN,BST1,C5,CAD,CAPN1,CAPZA2,CASP3,CD34,Ces1d,CHERP,CHL1,Clec10a/Mgl2,COL6A1,COL7A1,COPS6,COQ3,COQ5,COX4I1,CRIP2,CSE1L,CSTB,CYCS,CYP27A1,DAG1,DES,DGAT1,DLD,DLST,DNAJA1,EFHD2,EIF4A1,EIF4E,EIF4G2,ENDOG,EN…	218 (34)	32
doxazosin		chemical drug	ADAM17,ADRA1 (family),ADRA1A,ADRA1B,ADRA1D,AKT1,AR,CASP9,CBL,CCND1,CDK (family),CEBPA,CEBPB,CNR1,CYP2C8,doxazosin,E2F1,EGR1,ELK1,EPHA2,ERK1/2 (family),ESTROGEN RECEPTOR (family),FOXO3,HRAS,JNK (family),JUN,MAP2K1,MAPK (family),MAPK1,MAPK14,MAPK8,MAPT,MDM2,MEF2C,MMP14,MYOD1,NLRP3,NR4A1,NR4A2,NR4A3,P38 MAPK (family),P70 S6K (family),paclitaxel,PI3K (complex),PPARG,PTEN,PTK2,PTPN11,RAC1,RAF1,RB1,RHO…	3	Inhibited	-3.114	4.35e-62	0.0081	ABAT,ABCA1,Abca8b,ABCB10,ABCB11,ABCB8,ABCC1,ABCD1,ABI1,ACADL,ACO2,ACSF3,ACTA1,ACTB,ACTN2,ACTN3,ACTN4,ADAM17,ADH7,ADPRHL1,ADSS2,AGO2,AGR2,AHSG,AK1,ALCAM,ALDH3A1,ALDH9A1,ANK1,ANXA1,ANXA2,ANXA4,ANXA7,APOBEC2,ARF6,ARHGEF7,ARL6IP5,ASPN,ASPRV1,ATL3,ATP1A1,ATP1B3,ATP2A1,ATP5F1C,ATP5F1E,ATP5ME,ATP5MJ,ATP5PB,ATP5PD,ATP6V1E1,ATP6V1F,ATP8A1,ATPAF2,AZGP1,B2M,BPIFA1,C5,CACNA1S,CAPG,CASP3,CAST,CCT3,CCT4,CD2AP,…	491 (64)	61
USP10	0.133	peptidase	AKT (family),AR,HDAC7,MSH2,MTOR,MYC,NFE2L2,NFKB (complex),NOTCH1,PTEN,SIRT6,SQSTM1,USP10	2	Inhibited	-3.109	5.11e-60	0.0028	ABCA1,ABCB10,ABCB11,ABCC3,ABCD1,ABCE1,ABCF1,ABCF2,ABI1,ACADL,ACADM,ACO2,ACSS1,ACTA1,ACTB,ACTN1,ACTN4,ADH7,AIMP2,AK2,ALCAM,ALDH1B1,ALDH3A1,ALDH7A1,ANKRD17,ANXA1,ANXA4,APOC1,APOC3,AQP3,ARHGAP5,ASNS,ASPRV1,ATP1A1,ATP1A3,ATP5ME,ATP5PB,ATP8A1,B2M,BAG1,BAK1,BAX,BCAM,BIN1,C4a/C4b,CAD,CALU,CAVIN2,CD34,CDH5,CKM,CKMT1B,Clec10a/Mgl2,CNP,COPS6,COQ7,COX6C,CP,CRIP2,CRYAB,CSDE1,CSE1L,CSRP1,CSRP3,CYCS,CYTH2,DAAM…	385 (13)	12
VIRMA		other	LATS1,TP53,VIRMA,YAP1	2	Inhibited	-3.107	1.71e-54	0.0001	ABAT,ABCA1,Abcb1a,ABCB8,ABCC1,ABCD1,ACADL,ACADM,ACADS,ACSF3,ACSS1,ACTN4,ADA,ADH5,AK1,ALDH9A1,ALDOA,ANK1,ANXA1,ANXA4,AOC3,APOA1,APOBEC2,ARHGAP5,ASL,ASNS,ATL3,ATP1A1,ATP5F1C,ATP5F1E,ATP5ME,ATP5PB,ATPAF2,BAK1,BAX,BIN1,CAD,CALU,CAPN1,CASP3,CAVIN2,CBL,CD109,CD44,CDC42,CDH2,CDH5,Ces1b/Ces1c,CISD1,CKM,CKMT1B,CKMT2,CMBL,CNN2,COL6A1,COL6A2,COQ3,COQ5,COQ6,COX15,CP,CPOX,CRAT,CRIP2,CRYAB,CSE1L,CSRP1,CSTB,CYB…	291 (4)	4
PRDM16		transcription regulator	CTBP (family),PPARA,PPARG,PPARGC1A,PPARGC1B,PRDM16	2	Inhibited	-3.095	6.89e-42	0.0001	ABAT,ABCA1,ABCB11,ABCD2,ACADL,ACADM,ACADS,Acat2/Acat3,Acot2,ACTA1,ADAM10,ADIPOQ,AGPAT2,AK1,ALDH2,ALDH5A1,ALOX12,ANXA2,AQP3,ASL,ASNS,ASPN,ASS1,ATP1A3,ATP2A2,ATP5PD,BAX,BCKDK,C5,C9,CAV3,CAVIN2,CDH1,Ces1d,CKMT2,Clec2d (includes others),COL1A1,COL6A2,COMP,COX4I1,COX6C,CRAT,CREB1,CROT,CYB5B,CYP27A1,DCN,DGAT1,DHRS3,DLAT,DPT,DSG2,ECH1,ECI1,EHHADH,ELMO1,ENO1,ENTPD1,EPHX1,ETFB,ETHE1,F11R,FABP3,FABP4,FABP5…	193 (6)	6
PD 0183812		chemical drug	CDK4,CDK6,PD 0183812,RB1	2	Inhibited	-3.092	2.39e-20	0.0001	ACO2,ACTB,ACTN2,ACTN3,ATP1A1,ATP2A1,ATP5ME,ATP6V1B2,ATP6V1F,AUH,BAX,CACNA1S,CD44,CDH1,CHCHD3,CKM,COQ5,COQ7,COX4I1,DLAT,DLST,DNAJC11,EZR,FMOD,GADD45GIP1,GFPT1,GHITM,HNRNPD,HOMER1,HSPA9,ITGA2,ITGB3,ITPR1,KRAS,KRT10,KRT18,MAPK1,MAPK3,MCAT,MDH1,MRPL12,MRPL55,MTOR,MYH4,MYH6,MYH8,MYL1,MYL4,NDUFA2,NDUFA4,NDUFA6,NDUFA9,NDUFB8,NDUFS4,NDUFS7,NDUFV1,NFKB2,NIT1,OPA1,PDHA1,PGD,PMPCB,PRDX5,PRKACB,PRKCB,PTGS1,P…	82 (4)	3
doxazosin		chemical drug	ADRA1 (family),ADRA1B,doxazosin,EPHA2,RB1,TFAP2A	2	Inhibited	-3.092	1.09e-21	0.0001	ABCA1,ACO2,ACTA1,ACTB,ACTN2,ACTN3,ADAM17,ALCAM,ANXA1,ATP1A1,ATP5ME,ATP6V1F,CACNA1S,CASP3,CD44,CDH1,CHCHD3,CKM,COQ5,COQ7,COX4I1,DLAT,DLST,DNAJC11,EZR,FABP4,GADD45GIP1,GHITM,HOMER1,HRAS,KRT10,KRT14,KRT18,KRT5,LACTB,Ly6a (includes others),MAPK1,MAPK3,MCAT,MDH1,MRPL12,MRPL55,MTOR,MYH4,MYH6,MYH8,MYL1,MYL4,NDUFA2,NDUFA4,NDUFA6,NDUFA9,NDUFB8,NDUFS4,NDUFS7,NDUFV1,NFKB2,NIT1,OPA1,PGD,PMPCB,PSAP,PTGS1,RALA…	82 (6)	6
PPP2R5C		other	AKT (family),AKT1,CDKN1B,NFKB (complex),NFKBIA,P70 S6K (family),PPP2R5C,RAF1,TP53	2	Inhibited	-3.092	7.19e-53	0.0051	ABAT,ABCA1,Abcb1a,ABCB8,ABCC1,ABCD1,ACADL,ACADM,ACADS,ACSF3,ACSS1,ACTN4,ADA,ADD1,ADH5,ADIPOQ,AIMP2,AK1,AK2,ALDH1B1,ALDH7A1,ALDH9A1,ALDOA,ANK1,ANXA1,ANXA4,APOBEC2,APOC3,AQP3,ARHGAP5,ASL,ASS1,ATL3,ATP1A1,ATP2A2,ATP5F1C,ATP5F1E,ATP5ME,ATP5PB,ATP6V1E1,ATPAF2,AZGP1,B2M,BAK1,BCAM,BCKDK,C9,CAD,CALU,CAPN1,CAPZA2,CASP3,CDC42,CDH1,CDH2,CDH5,CISD1,CKM,CKMT1B,CKMT2,CMBL,CNN2,COL1A1,COL6A2,COL7A1,COPS6,COQ3,C…	328 (9)	9
molybdenum disulfide		chemical reagent	molybdenum disulfide	1	Inhibited	-3.087	5.19e-13	0.0001	AGRN,ALDH1B1,BST1,COL12A1,COL1A1,CRYAB,DAG1,FBN1,FHL1,FTH1,GPC4,HMGA1,HSPB7,JUP,KRT14,L1CAM,LAMA5,LDB3,LIMCH1,LMCD1,LMOD1,MYH9,NID2,NQO1,PCSK7,PDGFRB,PLTP,SLC2A1,SYNPO2,THBS1,TNS1,TPM1,TPM2,TUFT1	34 (1)	1
KLF3		transcription regulator	KLF3	1	Inhibited	-3.086	1.51e-06	0.0148	ABCF1,ALDH3B1,ANK1,APRT,CAPG,CBFB,CCT3,CD1D,DHRS7,DRG1,EIF5A,ELMO1,GSTK1,HNRNPH1,MCAT,MIF,MRPL14,MYADM,MYL4,NDRG1,PCYOX1,PDLIM1,PDLIM2,PFKP,PSMB2,PSMD7,RAB33B,RAP2C,RDH12,RELA,RMDN1,RPL29,RUVBL1,RYR1,SCP2,SGCB,SLC66A3,SMCHD1,SUN1,TMPO,TPM3,TRIP10	42 (1)	1
TOPORS		enzyme	AR,CDKN1A,MDM2,TOPORS,TP53	2	Inhibited	-3.065	1.47e-49	0.0001	ABAT,ABCA1,Abcb1a,ABCB8,ABCC1,ABCD1,ACADL,ACADM,ACADS,ACSF3,ACSS1,ACTA1,ACTN4,ADA,ADAM10,ADH5,AK1,ALDH9A1,ALDOA,ANK1,ANXA1,ANXA4,APOA1,APOBEC2,ARHGAP5,ARHGEF7,ASL,ASPN,ASS1,ATL3,ATP1A1,ATP1A3,ATP2A2,ATP5F1C,ATP5F1E,ATP5ME,ATP5PB,ATP8A1,ATPAF2,BAK1,BAX,CAD,CAST,CAVIN2,CCT3,CDC42,CDH1,CDH2,CDH5,Ces1b/Ces1c,CISD1,CKM,CKMT1B,CKMT2,CMBL,CNN2,COL1A1,COL6A2,COL7A1,COQ3,COQ5,COQ6,COX15,COX4I1,COX6C,CP,CP…	299 (5)	5
KU-55933		chemical drug	AKT (family),AMPK (complex),ERK (family),G6PD,HSP27 (family),KU-55933,NFKB (complex),PI3K (complex),PIK3C3,PKM,PRKDC,SRC,STAT3,TP53,USP37	2	Inhibited	-3.064	3.5e-52	0.0232	AACS,ABAT,ABCA1,Abca8b,ABCB11,Abcb1a,ABCB8,ABCC1,ABCD1,ACADL,ACADS,ACO2,ACSF3,ACSS1,ACTA1,ACTN1,ACTN4,ADA,ADAM10,ADD1,ADH5,AHSG,AIMP2,AK1,ALDH1B1,ALDH7A1,ALDH9A1,ALDOA,ANK1,ANXA1,ANXA4,APOA1,APOBEC2,AQP3,ARHGAP5,ASL,ATL3,ATP1A1,ATP2A2,ATP5F1C,ATP5F1E,ATP5ME,ATP5PB,ATPAF2,BCAM,BGN,BPIFA1,C5,CAD,CALU,CAV3,CD1D,CD9,CDC42,Ces1b/Ces1c,CHL1,CISD1,CKM,CKMT1B,CKMT2,CLIC5,CMBL,CNN2,COL6A2,COL7A1,COMP,COPS…	334 (15)	15
malonyl-coenzyme A		chemical - endogenous mammalian	CPT1B,CPT2,FASN,malonyl-coenzyme A	2	Inhibited	-3.054	5.78e-25	0.0001	ADIPOQ,AKT2,Aldh1a7,APOC1,ATP5F1C,ATP5F1E,ATP5ME,ATP5PD,ATP6V1H,BAX,CALM2,Calm4,CBL,CDH1,CDH2,COX15,COX4I1,COX6C,CRKL,EHHADH,EIF4E,FABP3,FABP4,FBP2,FGF1,FLOT1,FLOT2,GRK2,INPP5D,KRAS,LPL,MAP2K1,MAPK1,MAPK3,MAPK9,MTOR,NDUFA2,NDUFA4,NDUFA6,NDUFA8,NDUFA9,NDUFB3,NDUFB9,NDUFS1,NDUFS4,NDUFV1,PCK2,PDE3B,PHKB,PNPLA2,PRKAA1,PRKACB,PRKAR2A,PTPN1,PYGB,PYGM,RELA,RPS6,SCP2,SDHA,SDHB,SDHD,SIRT2,TRIP10,UQCRB,UQC…	67 (4)	3
salirasib		chemical drug	salirasib	1	Inhibited	-3.051	2.46e-05	0.0267	COL1A1,HRAS,KRAS,LDHA,LGALS1,MTOR,P4HA1,PDGFRB,PGM1,PKM,SLC2A1,TGM2,TPI1	13 (1)	1
Abcb4		transporter	Abcb4,arachidonic acid,ATM,C3,CALCINEURIN (complex),CASP8,CDKN1A,CHKA,CXCL12,EGFR,ERK1/2 (family),ESR1,FOXO3,HBEGF,HIF1A,JUN,LCAT,LDH (family),MAPK3,MMP13,MMP2,MMP9,MTOR,NR3C1,P38 MAPK (family),PDPK1,PKC (family),PLA2 (family),PLA2G10,PLA2G2A,PLA2G4A,PLA2G4D,PLA2G6,PLA2R1,PLAAT3,PNPLA2,PNPLA8,PRKCA,RB1,RELA,Serpina1a (includes others),SIRT1,SMAD2,SRC (family),STAT3,TGF BETA (family)	3	Inhibited	-3.049	3.41e-61	0.0003	ABCB11,ABCC1,ABCC3,ABCD2,ABCE1,ACADS,Acot2,ACSF3,ACTA1,ACTB,ACTL6A,ACTN2,ACTN3,ADA,ADH5,AGO2,AGPAT1,AGPAT2,AHCTF1,AHSG,AK1,ALDH2,ALDH3A1,Aldh3b2,ALDOA,ALOX12,AMACR,ANK1,ANK3,ANO10,ANP32A,ANXA1,ANXA4,AOC3,AP1M1,AP2S1,APOA1,APOC1,ARHGEF7,ARPC5L,ASL,ASPN,ASS1,ATP1A1,ATP1A3,ATP5ME,ATP5PB,ATP5PD,ATP6V1F,ATP6V1H,B2M,BAG1,BAX,BCS1L,BPIFA1,BSCL2,CACNA1S,CAD,CAMK1,CAPZA2,CARM1,CARS1,CAVIN2,CBL,CCT3,CCT4,C…	427 (46)	44
RNF114		transcription regulator	AKT (family),ATF2,CD74,CHUK,EHD1,ERK (family),ERK1/2 (family),FOXO4,HSP27 (family),IGF1R,IKBKB,JNK (family),JUN,MAP2K3,MAP3K1,MAP3K3,MAP3K7,MAPK14,MAPK8,MAPKAPK2,MDM2,MEK (family),MTOR,NFKB1,P38 MAPK (family),RALGPS1,RCAN1,RHOA,RNF114,SYK,TAB1,TNIP1,TP53,YAP1,ZAP70	3	Inhibited	-3.048	6.03e-61	0.0001	ABAT,Abcb1a,ABCB8,ABCC1,ABCD1,ABCE1,ACSF3,ACSS1,ACTB,ACTN1,ACTN4,ADA,ADAM10,ADD1,ADH5,ADIPOQ,ADSS1,AGO2,AIMP2,AK1,ALDH9A1,ALDOA,ALOX12,ANXA1,ANXA4,AOC3,APOA1,APOBEC2,APOC3,ARHGAP5,ARL6IP5,ASL,ASS1,ATL3,ATP1A1,ATP1A3,ATP5F1C,ATP5F1E,ATP5ME,ATP5PB,ATP5PD,ATP8A1,ATPAF2,BCAM,BGN,BIN1,CAD,CALU,CAPN1,CAVIN2,CBL,CD109,CD1D,CD34,CDH1,CDH2,Ces1b/Ces1c,CHL1,CISD1,CKM,CKMT1B,CKMT2,Clec10a/Mgl2,CMA1,CMBL,CNN…	362 (35)	32
Activated PPARG:RXRA		complex	13(S)-hydroxyoctadecadienoic acid,15-deoxy-delta-12,14 -PGJ 2,Activated PPARG:RXRA,alitretinoin,docosahexaenoic acid,NCOA1,PPARG,PPARGC1A,PPARGC1B,RXRA	2	Inhibited	-3.047	2.32e-35	0.0005	ABAT,ABCA1,ABCD2,ACADL,ACADM,ACADS,ADAM10,ADH1C,ADIPOQ,AGPAT2,AGRN,AK1,ALDH5A1,ALDOA,ALOX12,APOC3,AQP3,ASPN,ATP2A2,ATP5PD,BAK1,C4a/C4b,C5,CALM2,CASP3,CAV3,CAVIN2,CD109,CD44,CDH1,CDH5,Ces1d,CKMT2,COL1A1,COL6A2,COMP,COX4I1,COX6C,CRAT,CREB1,CTSD,CYCS,DCN,DES,DGAT1,DHRS3,DLAT,DNAJB1,DPT,EEF2,EHD3,EHHADH,ELMO1,ENDOG,ENO1,EPHX1,ETF1,F11R,FABP3,FABP4,FABP5,FBLN1,FBLN2,FGF1,FGG,FSCN1,FTH1,FXR2,GAPDH,GK,G…	190 (10)	9
itacitinib		chemical drug	AKT (family),AKT1,BCL2,BTK,CASP3,CASPASE (family),CTNNB1,CYP17A1,EIF4E,ERBB3,FOSB,GSK3B,HIF1A,IFNAR1,IFNGR1,IL10RA,IL4R,IL6ST,INPP5D,IRS1,IRS2,itacitinib,JAK1,MAPK1,MKNK1,MTOR,NFKBIA,NR4A1,OSMR,PI3K (complex),POMC,PTK2,PTPN11,RAF1,RELA,RIPK1,RXRA,SHC1,SIRT1,SMAD3,STAT (family),STAT3,STAT5A,STAT5A/B (family),STAT5B,STAT6,SYK,TJP2,TP53,TYK2	3	Inhibited	-3.047	2.91e-63	0.0011	ABAT,ABCB11,ABCB8,ABCC1,ABCC3,ABCD1,ABCD2,ACADS,Acat2/Acat3,ACO2,ACSF3,ACSS1,ACTA1,ACTB,ACTL6A,ACTN3,ACTN4,ADA,ADAM17,ADD1,ADH5,ADIPOQ,ADSS2,AGPAT1,AGPAT2,AGRN,AHCYL1,AHSG,AIMP2,AK1,AK2,AKT2,ALCAM,ALDH9A1,ANK1,ANXA2,APOA1,APOBEC2,APOC1,AQP3,ARHGAP5,ARIH1,ASL,ASPN,ATL3,ATP1A1,ATP2A1,ATP5F1C,ATP5F1E,ATP5ME,ATP5PB,ATP6V0C,ATP6V1E1,ATP8A1,ATPAF2,AUH,AZGP1,BAG1,BCAM,BCKDK,BPIFA1,BSCL2,C4a/C4b,C5,C9,CA…	455 (50)	49
CAV1	-0.137	transmembrane receptor	ABL1,ADAM17,AKT (family),AMPK (complex),AP1 (complex),AR,BCL2,CASP3,CAV1,CDC42,CREB (family),EGR1,EPHA2,F7,FGFR1,FOXO3,G PROTEIN ALPHA I (family),GLB1,GSK3B,HMGA1,HMOX1,IGF1R,IRS1,JNK (family),MAPK (family),MAPK1,MAPK3,MCL1,MDM2,MEK (family),MET,MMP9,MYC,MYD88,NEU3,NFKB (complex),NFKBIA,NOS (family),NOS2,NOS3,NTRK1,P38 MAPK (family),PDPK1,PI3K (complex),POU5F1,PRKCA,PTEN,PTGS2,PTK2,RAC1,RAS (fami…	2	Inhibited	-3.041	5.48e-68	0.0008	AACS,ABAT,Abca8b,ABCB10,ABCB11,Abcb1a,ABCB8,ABCC3,ABCE1,ABCF1,ABCF2,ABI1,ACADL,ACADS,ACO2,ACSF3,ACSS1,ACTN1,ACTN2,ACTN3,ACTN4,ADAM10,ADAM17,ADD1,ADH1C,ADH5,ADK,AGPAT2,AHSG,AK1,AK2,ALDH1B1,ALDH1L2,ALDH7A1,ALDH9A1,ALOX12,ANKRD17,APOBEC2,APOC1,AQP3,ARHGEF7,ASNS,ASPN,ATL3,ATP1A3,ATP2A1,ATP5F1C,ATP5F1E,ATP5PB,ATP5PD,ATP6V1E1,ATP6V1F,ATP8A1,ATPAF2,AZGP1,BAG1,BCAM,BCKDK,BIN1,BPIFA1,BSCL2,BTNL9,C4a/C4b,C…	500 (65)	65
CDC14B		phosphatase	CDC14B,CDK1,SIRT2,TP53	2	Inhibited	-3.033	3.44e-49	0.0001	AACS,ABAT,ABCA1,Abcb1a,ABCB8,ABCC1,ABCD1,ACADL,ACADM,ACADS,ACSF3,ACSS1,ACTN4,ADA,ADH5,AK1,ALDH9A1,ALDOA,ANK1,ANXA1,ANXA4,APOA1,APOBEC2,ARHGAP5,ASL,ATL3,ATP1A1,ATP5F1C,ATP5F1E,ATP5ME,ATP5PB,ATPAF2,BAK1,BAX,CAD,CALU,CASP3,CD44,CDC42,CDH1,CDH2,CDH5,Ces1b/Ces1c,CISD1,CKM,CKMT1B,CKMT2,CMBL,CNN2,COL6A2,COL7A1,COQ3,COQ5,COQ6,COX15,CP,CPOX,CRAT,CRIP2,CRYAB,CSE1L,CSRP1,CSTB,CTSD,CYB5A,CYCS,DCN,DEK,DLAT,DL…	261 (4)	4
KPT-9274		chemical drug	AKT (family),AKT1,CASP3,CASP8,CREB (family),ERK (family),ERK1/2 (family),FH,ITGB5,JAK2,JNK (family),KPT-9274,MAPK11,MAPK13,MAPK14,MAPK8,MAPK9,NAMPT,NFKB (complex),NFKBIA,PAK4,PARP1,PPARA,PRKACA,RELA,SIRT1,STAT3,TLR4,TP53	3	Inhibited	-3.033	2.1e-62	0.032	ABAT,ABCB11,Abcb1a,ABCB8,ABCC1,ABCD1,ABCD2,ACADL,ACADS,Acat2/Acat3,Acot2,ACSF3,ACSS1,ACTN1,ACTN4,ADA,ADD1,ADH5,ADK,AHSG,AIFM1,AIMP2,AK1,AK2,ALDH1B1,ALDH2,ALDH5A1,ALDH6A1,ALDH7A1,ALDH9A1,ANK1,ANXA1,ANXA2,APOBEC2,APOC1,ARHGAP5,ASL,ASNS,ASS1,ATL3,ATP1A1,ATP1A3,ATP2A2,ATP5F1C,ATP5F1E,ATP5ME,ATP5PB,ATP6V1E1,ATPAF2,AZGP1,BCAM,BGN,BLVRB,BPIFA1,C5,C9,CAD,CALU,CAPN1,CAPZA2,CAST,CD1D,CD81,CDC42,CDH1,CDH2,C…	418 (29)	28
SLC29A1	-0.063	transporter	ATF2,ATF4,CREB (family),CREB1,CREB3,CREB3L1,CREB3L2,CREB3L3,CREBBP,CRTC2,CTNNB1,EGR2,MMP2,NFKB (complex),PPAR (family),PPARG,PPARGC1A,SLC29A1,TP53	3	Inhibited	-3.031	8.8e-60	0.0215	ABCB8,ABCC1,ABCD1,ACADL,ACADM,ACADS,Acat2/Acat3,ACSF3,ACSS1,ACTA1,ACTB,ACTN1,ACTN4,ADA,ADAM10,ADIPOQ,ADK,AGPAT2,AGR2,ALCAM,ALDH1B1,ALDH5A1,ALDH7A1,ALDH9A1,ALDOA,ALOX12,ANK1,ANXA1,ANXA4,APOA1,APOBEC2,APOC3,AQP3,ARHGAP5,ASL,ASNS,ASPN,ASS1,ATL3,ATP1A3,ATP2A2,ATP5F1C,ATP5F1E,ATP5ME,ATP5PB,ATP5PD,ATPAF2,B2M,BAX,BCS1L,BGN,C5,CACNA2D1,CAD,CALU,CAMK2G,CARS1,CASP3,CAST,CAVIN2,CD81,CD9,CDC42,CDH5,Ces1b/Ces…	405 (19)	19
poly-L-glutamic acid-peptoid 1 conjugate QM56		chemical reagent	AHR,AKT (family),AP1 (complex),ARNT,ATF1,BCR-ABL1,BECN1,BTK,CALMODULIN (family),carbon monoxide,CASP3,CCR2,CDC42,CDKN1B,CDX2,CREB (family),EGFR,EPOR,ERBB2,ERK1/2 (family),FOS,FOXO3,G6PD,GAB2,GADD45A,GATA3,GHR,HDAC3,HMOX1,HOXA10,HRAS,IFNGR1,IKBKB,IL6ST,IRF8,IRS1,IRS2,JAK2,JNK (family),JUN,LEPR,MAP2K4,MAPK1,MAPK3,MAPK8,MEK (family),NFKB (complex),NFKB1,NFKBIA,NR3C1,OSMR,P38 MAPK (family),PI3K (comp…	3	Inhibited	-3.029	1.53e-65	0.024	ABAT,ABCB10,ABCB11,ABCB8,ABCC3,ABCD1,ABCD2,ACADM,ACADS,ACTN1,ACTN3,ACTN4,ADD1,ADH5,ADK,ADSS2,AGO2,AGR2,AHCTF1,AHCYL1,AIMP2,AK1,AK2,ALCAM,Aldh1a7,ALDH1B1,ALDH2,ALDH5A1,ALDH9A1,AMACR,ANK3,ANXA2,ANXA4,AOC3,APOBEC2,AQP3,ARF6,ARHGAP5,ARL2,ASL,ASNS,ASPRV1,ASS1,ATL3,ATP1A1,ATP1A3,ATP2A1,ATP5F1C,ATP5F1E,ATP5ME,ATP5PB,ATPAF2,AUH,AZGP1,B2M,BAG1,BCAM,BCHE,BCKDK,BIN1,BLMH,BLVRB,BPIFA1,BPNT2,BSCL2,BTNL9,C4a/C…	534 (83)	82
nicotinamide-beta-riboside		chemical - endogenous mammalian	BACE1,nicotinamide-beta-riboside	2	Inhibited	-3.024	1.71e-11	0.0001	AIFM1,ALDH5A1,ALDH6A1,COX4I1,COX6C,COX7A2L,CTSD,DLD,EHHADH,ETFB,FMO3,HIBADH,IDH3A,IDH3G,LAMP1,MAP1LC3B,MBP,NDUFA4,NDUFA9,OPA1,PGD,PLP1,RPL29,SDHB,Serpina3n (includes others),TIMP3,UQCRQ,VTN	28 (2)	2
SRSF2	-0.346	transcription regulator	MTORC1 (complex),SRSF2,TP53	2	Inhibited	-3.01	8.56e-51	0.0001	ABAT,ABCA1,Abcb1a,ABCB8,ABCC1,ABCC9,ABCD1,ACADL,ACADM,ACADS,ACSF3,ACSS1,ACTN4,ADA,ADH5,AK1,ALDH9A1,ALDOA,ANK1,ANXA1,ANXA4,APOA1,APOBEC2,ARHGAP5,ASL,ATL3,ATP1A1,ATP5F1C,ATP5F1E,ATP5ME,ATP5PB,ATPAF2,BAK1,BAX,CAD,CALU,CASP3,CD44,CDC42,CDH1,CDH5,Ces1b/Ces1c,Ces1d,CISD1,CKM,CKMT1B,CKMT2,CMBL,CNN2,COL1A1,COL6A2,COL7A1,COQ3,COQ5,COQ6,COX15,CP,CPOX,CRAT,CRIP2,CRYAB,CSE1L,CSRP1,CSTB,CTSD,CYB5A,CYCS,DCN,DE…	265 (3)	3
DAXX		transcription regulator	AIRE,AR,CASP8,CASP9,CASPASE (family),CBP/P300 (family),CEBPA,DAXX,ERK1/2 (family),ETS1,HSF1,JNK (family),MAPK8,MAPK9,MYB,NFKB (family),NR3C1,NR5A1,PAX5,TCF7L2,TP53	2	Inhibited	-2.999	2.42e-55	0.0085	ABAT,Abcb1a,ABCB8,ABCC1,ABCD1,ABCD2,ACADM,ACADS,ACSF3,ACSS1,ACTA1,ACTN4,ADA,ADAM10,ADAM17,ADD1,ADH1C,ADH5,ADH7,AGPAT2,AHSA1,AK1,Akr1b7,ALDH9A1,ALDOA,AMACR,ANK1,ANXA1,ANXA4,APOBEC2,AQP3,ARHGAP5,ARHGEF7,ARL6IP5,ASL,ASPRV1,ASS1,ATL3,ATP1A1,ATP1A3,ATP2A2,ATP5F1C,ATP5F1E,ATP5ME,ATP5PB,ATP6V1G1,ATP8A1,ATPAF2,BAK1,C4a/C4b,CAD,CALU,CASP3,CAST,CAV3,CAVIN2,CCT3,CCT4,CD34,CDC37,CDC42,Ces1b/Ces1c,CHERP,CISD1…	387 (21)	21
SR-3420		chemical reagent	26S PROTEASOME (complex),AKT1,AP1 (complex),BECN1,CDKN2A,EGFR,EIF4E,ERK (family),ERK1/2 (family),ERN1,FOXO1,GSK3B,HIF1A,HSD11B1,HSF1,IRS1,JNK (family),MTOR,MYC,NLRP3,NOS3,NR3C1,P38 MAPK (family),P70 S6K (family),PDPK1,PDX1,PPARGC1A,PRKAA (family),PRKAA1,PRKAA2,PRKCZ,PRKDC,PRKN,RAF1,RELA,RPS6KB1,RPTOR,SIRT1,SR-3420,SRC (family),SREBF1,STIM1,TF,TP53,TSC1,TSC2,YAP1	3	Inhibited	-2.995	6.45e-69	0.0011	AACS,ABAT,ABCA1,ABCB10,Abcb1a,ABCB8,ABCC1,ABCC3,ABCD1,ABCF1,ABCF2,ACSF3,ACTL6A,ACTN3,ADA,ADAM10,ADAM17,ADH1C,ADH5,ADRM1,AGO2,AGPAT1,AHCTF1,AHSA1,AK1,AK2,AKT2,ALDH1B1,ALDH5A1,ALDH9A1,ALDOA,AMACR,ANK1,ANKRD17,ANXA1,AOC3,APOA1,APOBEC2,APOC1,APOC3,ARHGAP5,ARHGEF7,ASL,ASPN,ASPRV1,ATL3,ATP1A1,ATP5F1C,ATP5PD,ATP6V1E1,ATP6V1G1,ATP6V1H,ATPAF2,BAG1,BAX,BCS1L,CALM2,CALU,CAPG,CAPN1,CAPZA2,CARS1,CAST,CBL,CCT4…	471 (47)	46
PTPRR		phosphatase	PTPRR	1	Inhibited	-2.982	5.15e-06	0.0004	AP1M1,CDC37,COL6A1,DHRS3,HRAS,ITGA5,ITGB4,ITIH5,KRT18,KRT8,LMOD1,LRP1,MYH9,PBXIP1,PLCB3,SCO2,SH3GL1,SLC44A2,THOP1	19 (1)	1
SLC27A5		transporter	AKT (family),bile acid,chenodeoxycholic acid,deoxycholate,lithocholic acid,SLC27A5	2	Inhibited	-2.982	8.81e-14	0.0414	ABCA1,ABCB11,ABCC3,ADD1,ADIPOQ,AIMP2,APOA1,AQP3,BAK1,BCAM,CASP3,CAV3,CD44,CDH1,CDH2,COL1A1,COPS6,COX4I1,CTSD,CYP2E1,EIF2S1,ENO1,EPHX1,FABP4,FGA,FGB,FGG,FMO3,GAPDH,GLUL,GPM6B,GPX4,GSS,GSTK1,HSPG2,L1CAM,LAMB2,LAMP1,LDHA,LPL,MAGT1,MAN2A1,MBP,MCAM,MME,NCEH1,NDRG1,NDUFB8,NDUFV1,NEDD4,NPC1,PCK1,PCK2,PDK4,PFKM,PGD,PIP4K2A,PKM,PLG,PLTP,PTGS1,Pycard,SDHB,SERPINB5,SLC1A3,SLC2A1,SLC8A1,SOD2,STEAP4,STIM1,STT…	76 (6)	6
apyrase		group	ABL1,AKT (family),AP1 (complex),apyrase,ATF2,BCAR1,CDC42,CDKN1B,CHUK,CSF2,CUL3,DIAPH3,ELK1,ENTPD1,ENTPD2,ENTPD5,ERK1/2 (family),F3,FOCAL ADHESION KINASE (family),GATA4,GSK3 (family),HRAS,IRS1,JAK1,JAK2,JNK (family),MAP3K1,MAP3K4,MAPK (family),MAPK1,MAPK14,MAPK8,MEF2A,MEF2D,MMP9,MRTFA,MTOR,MYC,MYCN,NFAT (complex),NFAT (family),NFAT5,NFATC1,NFATC2,NFATC3,NFATC4,NFKB (complex),NFKB1,NOS (family),NOS…	3	Inhibited	-2.976	3.14e-69	0.0043	ABAT,ABCB10,ABCB11,Abcb1a,ABCB8,ABCC1,ABCC3,ABCD1,ABCD2,ABCE1,ABCF1,ABCF2,ACSF3,ACTA1,ACTN2,ACTN3,ADA,ADH1C,ADH5,ADSS2,AGO2,AGPAT2,AHSG,AIMP2,AK1,AK2,AKT2,ALCAM,ALDH1B1,ALDH7A1,ALDH9A1,ALDOA,ALOX12,ANK3,ANKRD17,ANXA2,ANXA4,APOBEC2,APOC1,ARF6,ARHGAP5,ARHGEF7,ARL6IP5,ASL,ATL3,ATP1A1,ATP1A3,ATP2A1,ATP5F1C,ATP5F1E,ATP5ME,ATP6V0A1,ATP6V1C1,ATPAF2,BAG1,BCAM,BPIFA1,BSCL2,BTNL9,C4a/C4b,C5,C8B,C9,CAD,CALM…	507 (80)	77
MDL 73811		chemical reagent	MDL 73811,RB1	2	Inhibited	-2.967	1.38e-20	0.0001	ACO2,ACTB,ACTN2,ACTN3,ATP1A1,ATP5ME,ATP6V1F,BAX,CACNA1S,CD44,CDH1,CHCHD3,CKM,COQ5,COQ7,COX4I1,DLAT,DLST,DNAJC11,EZR,FABP4,GADD45GIP1,GHITM,GLB1,HOMER1,HRAS,ITGB3,KRT10,KRT18,LGALS3,LGALS3BP,MAPK1,MAPK3,MCAT,MDH1,MRPL12,MRPL55,MTOR,MYH4,MYH6,MYH8,MYL1,MYL4,NDUFA2,NDUFA4,NDUFA6,NDUFA9,NDUFB8,NDUFS4,NDUFS7,NDUFV1,NFKB2,NIT1,OPA1,PGD,PMPCB,PSAP,PTGS1,RYR1,SDHB,SDHD,SOD2,TCAP,TGM2,TNNC1,TNNC2,TNNT2,TO…	71 (2)	2
morin		chemical - endogenous non-mammalian	ATM,MAPK1,morin,NFKB (complex),NFKBIA,STAT6,TP53	2	Inhibited	-2.964	2.04e-53	0.0028	ABAT,Abcb1a,ABCB8,ABCC1,ABCD1,ACADL,ACADM,ACADS,ACSF3,ACSS1,ACTB,ACTN4,ADA,ADH1C,ADH5,AHCYL1,AK1,AK2,ALDH1B1,ALDH2,ALDH7A1,ALDH9A1,ALDOA,ANK1,ANXA4,APOBEC2,ARHGAP5,ASL,ASS1,ATL3,ATP1A1,ATP2A1,ATP2A2,ATP5F1C,ATP5F1E,ATP5ME,ATP5PB,ATPAF2,AUH,AZGP1,BAK1,BCKDK,CAD,CALU,CAPZA2,CASP3,CAV3,CD44,CDC42,CDH5,Ces1b/Ces1c,CISD1,CKM,CKMT1B,CKMT2,CMBL,CNN2,COL1A1,COL6A2,COL7A1,COQ3,COQ5,COQ6,COX15,CP,CPOX,CRAT…	332 (7)	7
TFRC	0.107	transporter	TFRC	1	Inhibited	-2.959	4.73e-13	0.0004	ANXA2,ATP5F1C,ATP5F1E,ATP5ME,ATP5PB,ATP5PD,CASP3,COL1A1,FTH1,FTL,GPX3,Gstt2,ITGAM,LDHA,NDUFA2,NDUFA4,NDUFA8,NDUFA9,NDUFB3,NDUFB4,NDUFB5,NDUFB7,NDUFB8,NDUFB9,NDUFS1,NDUFS4,NDUFV1,PHGDH,SDHA,SDHD,SLC2A1,UQCRC2,UQCRQ	33 (1)	1
INSR		kinase	INSR	1	Inhibited	-2.945	1.01e-12	0.0182	ACADL,ACADM,ACADS,ACO2,ACOT13,Acot2,ACTA1,AGR2,Akr1b7,ALDH6A1,APOA1,ATP1A1,ATP2A2,ATP5PD,CEPT1,CKM,CKMT1B,CKMT2,COX4I1,CRAT,CYCS,DECR1,DGAT1,ECI1,ETFA,ETFB,ETFDH,FDPS,GPAM,HPX,HSPD1,IDE,IDH3A,Lyz1/Lyz2,MAOB,MYL1,NDUFA4,NDUFA9,NDUFB4,NDUFB5,NDUFB8,NDUFB9,NSDHL,PCK1,PDHA1,PDHB,PDLIM5,PNPLA2,RBP2,SCARB2,SCP2,Serpinb1a,SLC25A3,SLC25A4,SLC25A5,SLC2A1,SLC8A1,SUCLA2,TUBB3,UQCRC2,VCAM1	61 (1)	1
SLC5A5		transporter	ACACA,ACSL1,AKT1,DGAT1,ERK1/2 (family),FASN,H6PD,LIPA,LIPE,PI3K (complex),SLC5A5,SRC (family),STAR	3	Inhibited	-2.942	9.78e-20	0.0212	AACS,ABCA1,ACADL,ACADM,ADAM10,ADH1C,ADH7,ADIPOQ,Aldh1a7,AMACR,ANXA1,APOC1,APOC3,ASS1,ATP1A1,ATP1A3,ATP6V1E1,B2M,BAK1,BAX,CAPG,CASP3,CAV3,CD44,CDH2,Ces1b/Ces1c,CKM,CMA1,COL1A1,CREB1,CRYZ,CTSD,DCN,DES,ENO1,EZR,FABP4,FBLN5,FBP2,FGF1,G6PD,GATC,GPAM,GRK2,GSS,Gsta1 (includes others),GSTT1,HLA-A,HMGA1,Ifitm3,ITGA2,ITGA6,ITGAM,ITGAV,ITGB3,LAMP1,LDHB,LGALS3,LPL,Lyz1/Lyz2,MAOB,MAP1LC3B,MAP2K4,MAPK1,MAPK3,M…	111 (13)	13
AZD-7451		chemical drug	AKT (family),AKT1,AZD-7451,ERK (family),EWSR1-FLI1,HEY1,MAP2K1,MAPK (family),NTRK3,PLCG1,RAC1,SMAD2,SMAD3,SRC,TP53,TPM3	3	Inhibited	-2.931	2.04e-61	0.0001	ABAT,ABCA1,Abca8b,ABCB11,Abcb1a,ABCB8,ABCC1,ABCD1,ACADL,ACADM,ACADS,ACSF3,ACSS1,ACTA1,ACTN1,ACTN4,ADAM10,ADD1,ADH5,ADIPOQ,AGPAT2,AIMP2,AK1,ALDH9A1,ALDOA,ANK1,ANXA1,ANXA4,APOBEC2,AQP3,ARHGAP5,ASL,ASPN,ASS1,ATL3,ATP1A1,ATP2A1,ATP5F1C,ATP5F1E,ATP5ME,ATP5PB,ATP6V1E1,ATPAF2,BAX,BCAM,BSCL2,CAD,CALU,CASP3,CAV3,CD1D,CDC42,CDH5,Ces1b/Ces1c,Ces1d,CISD1,CKM,CKMT1B,CKMT2,CMBL,CNN2,COL6A1,COPS6,COQ3,COQ5,COQ6…	327 (16)	15
nonactin		chemical reagent	ADAM17,AKT (family),AKT1,BCAR1,CASP8,CAV1,COL18A1,CTNNB1,CTSL,EGFR,ERK (family),ERK1/2 (family),FOCAL ADHESION KINASE (family),GAB2,GRIN1,GSK3B,HIF1A,IGF1R,IRS2,ITGA3,ITGB1,JNK (family),MAPK (family),MAPK1,MAPK14,MAPK3,MTOR,NEDD9,nonactin,P38 MAPK (family),PI3K (complex),PI3K (family),PIK3R1,PLAU,PLCG2,PRKCA,PRKCD,PTK2,PTK2B,RAC1,RAD51,RAS (family),RASGRF1,RHOA,SHC1,SLC9A1,SRC,STAT3,STAT5A/B (fam…	3	Inhibited	-2.928	5.34e-57	0.0179	Abca8b,ABCB11,Abcb1a,ABCC1,ABCE1,ACADS,Acat2/Acat3,ACTA1,ACTB,ACTL6A,ACTN1,ACTN3,ADA,ADAM10,ADAM17,ADD1,ADH1C,ADIPOQ,AGO2,AGPAT1,AHCTF1,AHSG,AIMP2,ALCAM,ALDOA,ANXA1,ANXA2,AOC3,APOA1,APOC3,AQP3,ASS1,ATP1A1,ATP1A3,ATP2A1,ATP5PB,ATP5PD,ATP6V1E1,B2M,BCAM,BCS1L,BGN,BIN1,BPIFA1,C5,CAD,CAPN1,CAPZA2,CARS1,CBL,CCT3,CCT4,CD109,CD1D,CD2AP,CD9,CDC42,CDH1,CDH2,Ceacam1/Ceacam2,Ces1b/Ces1c,CHL1,CKMT1B,Clec10a/M…	379 (50)	49
CDC25B		phosphatase	AKT (family),AR,CCNE1,CDC25B,CDK (family),CDK1,CDK2,CHEK2,FOXM1,HISTONE H3 (family),TP53	2	Inhibited	-2.925	3.91e-52	0.0002	ABAT,Abcb1a,ABCB8,ABCC1,ABCD1,ACADL,ACADM,ACADS,ACSF3,ACSS1,ACTA1,ACTN4,ADA,ADAM17,ADD1,ADIPOQ,AIMP2,AK1,AKT2,ALDH9A1,ALDOA,ANK1,ANXA1,ANXA4,APOA1,APOBEC2,AQP3,ARHGAP5,ARHGEF7,ASL,ASS1,ATL3,ATP1A1,ATP1A3,ATP2A2,ATP5F1C,ATP5F1E,ATP5ME,ATP5PB,ATP8A1,ATPAF2,BAK1,BCAM,CAD,CALU,CASP3,CAST,CAV3,CAVIN2,CCT3,CD34,CDC42,CDH5,Ces1b/Ces1c,CISD1,CKM,CKMT1B,CKMT2,CMBL,CNN2,COL1A1,COL6A2,COL7A1,COPS6,COQ3,COQ5…	316 (11)	10
TERC		other	AKT (family),TERC,TERT,TP53	2	Inhibited	-2.923	1.09e-51	0.0001	ABAT,ABCA1,Abcb1a,ABCB8,ABCC1,ABCD1,ACADL,ACADM,ACADS,ACSF3,ACSS1,ACTN4,ADA,ADD1,ADH5,ADIPOQ,AIMP2,AK1,ALDH9A1,ALDOA,ANK1,ANXA1,ANXA4,APOA1,APOBEC2,AQP3,ARHGAP5,ASL,ATL3,ATP1A1,ATP5F1C,ATP5F1E,ATP5ME,ATP5PB,ATPAF2,BAK1,BCAM,CAD,CALU,CASP3,CAV3,CD44,CDC42,CDH1,CDH2,CDH5,Ces1b/Ces1c,CISD1,CKM,CKMT1B,CKMT2,CMBL,CNN2,COL1A1,COL6A2,COL7A1,COPS6,COQ3,COQ5,COQ6,COX15,COX4I1,CP,CPOX,CRAT,CRIP2,CRYAB,CSE1…	281 (4)	4
LINGO1		other	AKT (family),EGFR,LINGO1,RHOA	2	Inhibited	-2.921	1.74e-24	0.0005	ABCE1,ACTB,ACTN3,ADD1,ADIPOQ,AGO2,AHCTF1,AIMP2,ANXA1,AQP3,BAK1,BAX,BCAM,CAD,CAPZA2,CASP3,CAV3,CCT3,CCT4,CD44,CDH2,CMA1,COL6A1,COL6A2,COPS6,COX4I1,CRYAB,CTSD,CYCS,DAG1,DHRS7,DSC2,DSG2,EIF3B,EIF4E,EIF5A,FABP4,FBLN2,FBN1,GPM6B,GPX4,GSS,GSTK1,Hbb-b1,HMGA1,HNRNPD,HNRNPH1,HRAS,HSPB1,HSPD1,HSPE1,HSPG2,IDH3A,IGBP1,IQGAP2,ITCH,ITGA6,KRT16,L1CAM,LAMA4,LAMB2,LAMP1,LBR,LDHA,LDHB,LPL,LYAR,MACF1,MAGT1,MAN2A1,M…	120 (4)	3
GAL		other	ADCY (family),AKT (family),BAX,CASP3,ERK (family),ERK1/2 (family),GAL,INSULIN (family),RPS6KB1,STAT5A,TIMP1,TP53	2	Inhibited	-2.913	4.13e-58	0.0002	ABAT,ABCA1,Abcb1a,ABCB8,ABCC1,ABCD1,ACADL,ACADM,ACADS,ACSF3,ACSS1,ACTA1,ACTB,ACTN1,ACTN4,ADA,ADD1,ADH1C,ADH5,AIMP2,AK1,ALDH9A1,ALDOA,ANK1,ANXA1,ANXA4,APOBEC2,APOC3,APPL1,AQP3,ARHGAP5,ASL,ATL3,ATP1A1,ATP1A3,ATP5F1C,ATP5F1E,ATP5ME,ATP5PB,ATPAF2,B2M,BAK1,BAX,BCAM,BGN,BSCL2,CAD,CALU,CAPN1,CASP3,CCT4,CD1D,CDC42,Ces1b/Ces1c,CISD1,CKM,CKMT1B,CKMT2,CMA1,CMBL,CNN2,COL6A2,COL7A1,COPS6,COQ3,COQ5,COQ6,COX15,…	331 (12)	11
NSUN2	-0.134	enzyme	AKT (family),CAMK4,CASP3,CREB (family),CTNNB1,ERK (family),GSK3B,JAK2,MAP2,MAPK (family),MAPT,NMDA RECEPTOR (complex),NSF,NSUN2,PTEN,SOD (family),SOD2,SRC (family),STAT1,STAT3,TP53	3	Inhibited	-2.911	1.43e-52	0.0421	ABAT,ABCB8,ABCC1,ABCD1,ABI1,ACADL,ACADM,ACADS,Acat2/Acat3,ACO2,ACSF3,ACSS1,ACTA1,ACTN1,ACTN4,ADAM10,ADD1,ADH5,ADK,AHSG,AIMP2,AK1,ALCAM,ALDH9A1,ALDOA,ANK1,ANXA4,APOBEC2,APOC3,AQP3,ASL,ATL3,ATP2A2,ATP5F1C,ATP5F1E,ATP5ME,ATP5PB,ATPAF2,B2M,BCAM,BCS1L,BPIFA1,BTNL9,C5,CALU,CAND2,CAPN1,CAV3,CD1D,CD44,CD9,CDC42,Ceacam1/Ceacam2,Ces1b/Ces1c,CHL1,CISD1,CKMT1B,CKMT2,CLIC5,CMBL,CNN2,COL6A2,COL7A1,COPS6,COQ3,C…	357 (21)	21
cerebrolysin		chemical drug	AKT (family),CAMK4,CASP3,cerebrolysin,CREB (family),CTNNB1,ERK (family),GSK3B,JAK2,MAP2,MAPK (family),MAPT,NMDA RECEPTOR (complex),NSF,PTEN,SOD (family),SOD2,SRC (family),STAT1,STAT3,TP53	3	Inhibited	-2.911	9.15e-53	0.0394	ABAT,ABCB8,ABCC1,ABCD1,ABI1,ACADL,ACADM,ACADS,Acat2/Acat3,ACO2,ACSF3,ACSS1,ACTA1,ACTN1,ACTN4,ADAM10,ADD1,ADH5,ADK,AHSG,AIMP2,AK1,ALCAM,ALDH9A1,ALDOA,ANK1,ANXA4,APOBEC2,APOC3,AQP3,ASL,ATL3,ATP2A2,ATP5F1C,ATP5F1E,ATP5ME,ATP5PB,ATPAF2,B2M,BAX,BCAM,BCS1L,BPIFA1,BTNL9,C5,CALU,CAND2,CAPN1,CAV3,CD1D,CD44,CD9,CDC42,Ceacam1/Ceacam2,Ces1b/Ces1c,CHL1,CISD1,CKMT1B,CKMT2,CLIC5,CMBL,CNN2,COL6A2,COL7A1,COPS6,CO…	357 (21)	21
clusterin antisense oligonucleotide		biologic drug	AHR,AKT (family),AKT1,BCR-ABL1,CASP9,CD24,CLU,clusterin antisense oligonucleotide,diphtheria toxin,DNM1L,EIF2AK2,ERBB2,ERK (family),ERK1/2 (family),ESR2,ESTROGEN RECEPTOR (family),FOCAL ADHESION KINASE (family),geldanamycin,GSK3B,H2AX,HSF1,HSP90 (family),HSP90AA1,HSP90B1,IRS2,JNK (family),KDM3A,MAPK1,MAPK3,MAPT,MMP3,MMP9,NANOG,NFAT (family),NFKB (complex),NR1H (family),NR1I2,NR3C2,ODC1,P38 MAPK (…	3	Inhibited	-2.91	3.12e-63	0.0248	AARSD1,ABAT,ABCB11,ABCB8,ABCC1,ABCC3,ABCC9,ABCD1,ABCD2,ABCE1,ACADL,ACADS,Acat2/Acat3,Acot2,ACSF3,ACSS1,ACTB,ACTN4,ADA,ADAM17,ADD1,ADH7,ADSS2,AGPAT1,AGPAT2,AGR2,AHCYL1,AHSA1,AIFM1,AIMP2,AK1,AK2,Aldh1a7,ALDH1B1,ALDH5A1,ALDH7A1,ALDH9A1,ALOX12,ANK1,ANK3,ANKRD17,ANXA4,ANXA7,APOBEC2,ARHGAP5,ARHGEF7,ASL,ASPN,ASPRV1,ATL3,ATP1A1,ATP1A3,ATP2A1,ATP5F1C,ATP5ME,ATP5PB,ATP6V1E1,ATP6V1F,ATPAF2,BAG1,BANF1,BAX,BC…	499 (52)	51
mir-122 (includes others)		microRNA	mir-122 (includes others),SREBF1,SREBF2	2	Inhibited	-2.898	7.76e-13	0.0178	AACS,ABCA1,ACSS1,ADAM10,ADAM17,ADH1C,ADIPOQ,ALDH1B1,ALDOA,ATP5ME,BAG1,BAX,CDC42BPB,CHMP2A,CLIC1,COX4I1,CREB1,CSRP1,CYB5A,CYCS,DSG2,EHHADH,FABP3,FABP4,FABP5,FDPS,G6PD,GLB1,GPAM,GPT,Gstt3,GYS1,HCFC1,HLA-A,LAMC1,LDHB,LPL,LRP1,MYL1,NPC1,NSDHL,P4HA1,PCK1,PCK2,PDK1,PGD,PKM,PLIN3,PLTP,PPP2CA,PTPN1,RBM3,RBP1,RDH11,S100A13,SEPTIN2,SH3GL1,SMPD1,TGM2,TNPO2,TTN,VCAM1,VPS4B	63 (3)	3
WRNIP1		enzyme	ATM,CDK1,CDK2,CDKN3,CHKB,H2AX,MAPK1,MAPK3,NOX1,PARP1,PRKDC,RAC1,ROCK2,TP53,trabectedin,WRNIP1	3	Inhibited	-2.896	1.15e-53	0.0001	ABAT,ABCA1,Abcb1a,ABCB8,ABCC1,ABCD1,ACADL,ACADM,ACADS,ACSF3,ACSS1,ACTN4,ADA,ADH1C,ADH5,AK1,ALDH9A1,ALDOA,ANK1,ANXA1,ANXA4,APOBEC2,ARHGAP5,ASL,ATL3,ATP1A1,ATP2A1,ATP5F1C,ATP5F1E,ATP5ME,ATP5PB,ATPAF2,BAK1,BAX,CAD,CALU,CASP3,CD34,CDC42,CDH5,Ces1b/Ces1c,CISD1,CKMT1B,CKMT2,CMBL,CNN2,COL6A2,COL7A1,COQ3,COQ5,COQ6,COX15,CP,CPOX,CRAT,CREB1,CRIP2,CRYAB,CRYL1,CSE1L,CSRP1,CSTB,CTSD,CYB5A,CYCS,DCN,DDT,DEK,DES…	298 (16)	14
BMP10		growth factor	BMP10,DDX5,PPARG,SMAD1/5/9 (family)	3	Inhibited	-2.895	4.15e-16	0.0361	ABCA1,ACADM,ACADS,ADIPOQ,AGPAT2,AHSG,ALOX12,AQP3,ARHGAP5,ATP2A2,ATP5F1C,ATP5ME,ATP5PB,ATP5PD,BAX,CAVIN2,CDH1,Ces1d,COL12A1,COL1A1,COX6C,CRAT,CREB1,CYCS,DGAT1,DLAT,EHHADH,ENO1,EPHX1,ETFA,F11R,FABP3,FABP4,FABP5,FDPS,FGF1,GAPDH,GPAM,HLA-A,IDH3A,ITGAL,IVD,KRT18,KRT19,LNPEP,LPL,MAPK14,MDH1,MTOR,NCAM1,NCF1,NDRG1,NDUFA2,NDUFA4,NDUFA6,NDUFB3,NDUFB4,NDUFB5,PACS1,PCK1,PCK2,PDE3B,PDK4,PF4,PLIN3,PRODH,RELA,R…	87 (4)	3
AL8326		chemical drug	AKT (family),AL8326,ATM,AURKB,BIRC5,CDCA8,CREB (family),ERK (family),ERK1/2 (family),FGFR (family),FGFR1,FGFR2,FGFR4,FLT1,FRS2,GFAP,IRS1,KDR,MAP3K7,MAPK (family),MAPK1,MEK (family),NPM1,NR3C1,P38 MAPK (family),PI3K (complex),PKA (complex),PKC (family),PKM,PPARG,PTK2B,PTPN11,RAS (family),RASSF1,RHOA,ROCK (family),RPA1,RUNX2,SRC,STAG2,STAT (family),STAT3,TP53,TRPV5,VEGF RECEPTOR (family),VOLTAGE-GA…	3	Inhibited	-2.889	3.12e-64	0.0123	ABAT,Abca8b,ABCB11,Abcb1a,ABCB8,ABCC1,ABCD1,ABCE1,ACADL,ACSF3,ACSS1,ACTA1,ACTN1,ACTN4,ADAM10,ADD1,ADH1C,ADH5,ADK,AGPAT2,AHSG,AIMP2,AK1,AKT2,ALDH9A1,ALDOA,ALOX12,AMACR,ANK1,ANXA1,ANXA2,ANXA4,APOBEC2,APOC3,AQP3,ARHGAP5,ASL,ASS1,ATL3,ATP1A1,ATP1A3,ATP2A1,ATP2A2,ATP5F1C,ATP5F1E,ATP5ME,ATP5PB,ATPAF2,B2M,BAX,BCAM,BGN,BPIFA1,C5,CAD,CALU,CAVIN2,CD1D,CD34,CD9,CDC42,CDC5L,Ces1b/Ces1c,Ces1d,CHL1,CISD1,CKMT1…	417 (47)	45
ompenaclid		chemical drug	ompenaclid	1	Inhibited	-2.887	1.28e-05	0.0146	ATP8A1,ATPAF2,COX15,COX4I1,CYCS,NDUFB4,NDUFB8,NDUFS4,NDUFS7,SDHA,SDHB,UQCRB	12 (1)	1
TRIB1		kinase	TRIB1	1	Inhibited	-2.887	8.06e-05	0.0455	ACADL,ACADM,ATP5F1E,ATP5ME,NDUFA4,NDUFA9,NDUFB11,NDUFB5,NDUFB8,NDUFS7,OPA1,UQCRC2	12 (1)	1
singlet oxygen		chemical - endogenous mammalian	AKT1,CASP3,CASP8,EGFR,ERK1/2 (family),GNAI2,MAPK14,singlet oxygen	2	Inhibited	-2.883	7.51e-24	0.0086	ABCA1,ABCE1,ACTB,ACTN3,ADAM10,ADAM17,ADIPOQ,AGO2,AHCTF1,AIMP2,ANXA1,APOC3,ASS1,ATP1A3,ATP6V1E1,B2M,BAX,CAD,CAPN1,CAPZA2,CASP3,CAV3,CCT3,CCT4,CD44,Ces1b/Ces1c,COL6A1,COL6A2,CRYZ,CSE1L,CYCS,DAG1,DHRS7,DSC2,DSG2,EIF3B,EIF4E,EIF5A,ENO1,EZR,FABP4,FBLN2,FBN1,FDPS,GNAI3,GSS,Gsta1 (includes others),GSTT1,HLA-A,HMGA1,HNRNPD,HNRNPH1,HRAS,HSPB1,HSPE1,IDH3A,IGBP1,IL16,IQGAP2,ITCH,ITGA2,ITGA6,ITGAL,ITGB3,KRT1…	131 (8)	7
ESRRA:PPARG1CA:RUNX2 gene		complex	ESRRA,ESRRA:PPARG1CA:RUNX2 gene,PPARGC1A,RUNX2	2	Inhibited	-2.882	1.19e-44	0.0001	ABAT,ABCA1,Abcb1a,ABCC9,ACADL,ACADM,ACADS,ACTA1,ACTN2,AK1,ALDH5A1,ALDOA,ANXA1,APOC3,ASPN,ATP1A1,ATP1A3,ATP2A2,ATP5PB,ATP5PD,BAX,C5,CASQ1,CAV3,Cd59a,CDH1,CDH2,CDH5,CKMT2,COL6A2,COMP,COX4I1,COX6C,COX7A2L,CSNK2B,CSRP3,CYB5A,CYCS,DCN,DES,DGAT1,DLAT,DPT,ELMO1,ENDOG,ENO1,ENO3,ENPEP,ETFDH,FABP3,FABP4,FBLN1,FBLN2,FDPS,FGF1,GAMT,GAPDH,GLRX,GOT1,GPAM,GYS1,HMGCL,HSPB6,HTATIP2,IDH3A,IL1RAP,ITGAV,ITGB4,KRT13,…	156 (4)	3
SELP		transmembrane receptor	EIF4E,MPO,P38 MAPK (family),SELP,SELPLG,SRC (family),TP53	2	Inhibited	-2.882	9.66e-53	0.0001	ABAT,Abcb1a,ABCB8,ABCC1,ABCD1,ACADL,ACADM,ACADS,ACSF3,ACSS1,ACTN4,ADA,ADH5,ADIPOQ,AK1,ALDH9A1,ALDOA,ANXA1,ANXA4,APOA1,APOBEC2,ARHGAP5,ASL,ASS1,ATL3,ATP5F1C,ATP5F1E,ATP5ME,ATP5PB,ATPAF2,B2M,BGN,BST1,CAD,CALU,CAPG,CASP3,CAV3,CD44,CDC42,CDH1,CDH2,CDH5,Ces1b/Ces1c,CISD1,CKM,CKMT1B,CKMT2,CMBL,CNN2,COL1A1,COL6A2,COL7A1,COQ3,COQ5,COQ6,COX15,CP,CPOX,CRAT,CRIP2,CRYAB,CSE1L,CSRP1,CSTB,CTSD,CYB5A,CYCS,DCN,D…	289 (7)	7
miR-1-3p (and other miRNAs w/seed GGAAUGU)		mature microRNA	miR-1-3p (and other miRNAs w/seed GGAAUGU)	1	Inhibited	-2.874	2.85e-09	0.001	AGRN,ANP32B,ANXA2,ATP6V0A1,ATP6V1B2,BRI3BP,CALM2,CDC42,CPOX,CSRP1,DDX5,DNAJB1,FBLN2,G6PD,GAK,HACD3,ITGB4,LIN7C,LRP1,MTX1,Mup1 (includes others),PDLIM7,PGM2,PNP,SEC23IP,SERPINB5,SNX6,THBS1,TIMP3,TPM1,TPM2,TPM3,TPM4,TWF1,YWHAQ	35 (1)	1
ITGA6	0.654	transmembrane receptor	ADAM17,AKT (family),BRCA1,CASP3,EGFR,EIF4EBP1,ERK1/2 (family),FYN,HIF1A,IGF1R,ITGA6,MAPK (family),MTOR,MYC,NFAT5,PI3K (complex),PTK2,RAC1,RELA,SRC,WWTR1,YAP1	2	Inhibited	-2.873	2.44e-70	0.0001	Abca8b,ABCB10,ABCB11,ABCC1,ABCC3,ABCD1,ABCE1,ABCF1,ABCF2,ACADS,ACSS1,ACTB,ACTL6A,ACTN1,ACTN2,ACTN3,ACTN4,ADA,ADAM10,AGO2,AGPAT1,AHCTF1,AIMP2,AK1,AK2,AKT2,ANK1,ANKRD17,ANXA2,ANXA4,AOC3,APOA1,APOC1,APOC3,ARHGEF7,ASPRV1,ASS1,ATP1A3,ATP5PB,ATP5PD,BAG1,BAX,BCAM,BCS1L,BGN,BIN1,CAD,CAPN1,CAPZA2,CARS1,CAST,CAV3,CBL,CCT3,CCT4,CD109,CDC42,CDH5,Ceacam1/Ceacam2,CKMT1B,CLIC1,CMA1,COL6A1,COL6A2,COL7A1,COPS6,CR…	380 (22)	22
tyrphostin AG 527		chemical drug	ABL1,AGO2,AGT,AKT (family),AKT1,ANXA7,AP1 (complex),APC,ATM,CAV1,CCND1,CDC42,CREB (family),CREB1,CYTH1,DNM1L,EGFR,EGR1,EIF2AK3,ELAVL1,EPB41,ERBB2,ERK (family),ERK1/2 (family),ESR1,FAS,FGF1,FKBP4,FLI1,FOS,FOXO1,FOXO3,FYN,GNAS,GRB2,GSK3B,HAX1,HBEGF,HIF1A,HNRNPK,HRAS,IKBKB,IRS1,JAK1,JAK2,JNK (family),JUN,KLF11,KRAS,LPL,MAP2K4,MAPK1,MAPK14,MAPK3,MAPK8,MAPK9,MAPT,MCL1,MEK (family),MET,MMP14,MMP9,MUC1,…	3	Inhibited	-2.873	7.8e-69	0.0001	ABAT,ABCA1,Abca8b,ABCB8,ABCC3,ABCC9,ABCD1,ABCD2,ABCE1,Acot2,ACSF3,ACTA1,ACTB,ACTL6A,ACTN1,ACTN2,ACTN3,ACTN4,ADD1,ADH5,ADH7,ADK,ADRM1,ADSS2,AGO2,AGPAT1,AGPAT2,AGR2,AGRN,AHCTF1,AHSG,AIFM1,AIMP2,AK1,AK2,Aldh1a7,ALDH1B1,ALDH1L2,ALDH2,ALDH7A1,ALDH9A1,ALOX12,ANO10,ANXA1,ANXA2,ANXA7,AOC3,AP1M1,AP2S1,APOBEC2,APOC1,ARF6,ARHGAP5,ARHGEF7,ARL2,ARPC5L,ASL,ASNS,ASPRV1,ATL3,ATP1A1,ATP1A3,ATP2A1,ATP5F1C,ATP5F1E,…	628 (110)	109
CUL7		enzyme	BIRC5,CUL7,IRS1,TP53,YAP1	2	Inhibited	-2.872	5.03e-55	0.0001	ABAT,ABCA1,Abcb1a,ABCB8,ABCC1,ABCD1,ACADL,ACADM,ACADS,ACSF3,ACSS1,ACTN4,ADA,ADH5,ADIPOQ,AK1,ALDH9A1,ALDOA,ANK1,ANXA1,ANXA4,AOC3,APOA1,APOBEC2,ARHGAP5,ASL,ASNS,ATL3,ATP1A1,ATP5F1C,ATP5F1E,ATP5ME,ATP5PB,ATPAF2,BAK1,BAX,BIN1,CAD,CALU,CAPN1,CASP3,CAVIN2,CBL,CD109,CD44,CDC42,CDH1,CDH2,CDH5,Ces1b/Ces1c,CISD1,CKM,CKMT1B,CKMT2,CMBL,CNN2,COL6A1,COL6A2,COQ3,COQ5,COQ6,COX15,CP,CPOX,CRAT,CRIP2,CRYAB,CSE1L,CS…	291 (5)	5
CINK4		chemical drug	CCND1,CDK4,CDK6,CINK4,RB1,SND1	2	Inhibited	-2.866	7.57e-22	0.0006	ABCA1,ACO2,ACTB,ACTN2,ACTN3,ADHFE1,ATP1A1,ATP2A1,ATP5ME,ATP6V1B2,ATP6V1F,AUH,AZGP1,BAX,CACNA1S,CALU,CDH2,CHCHD3,CKM,COL1A1,COQ5,COQ7,COX4I1,CROT,DLAT,DLST,DNAJC11,DYNC1LI1,ENO1,EPB41L1,EZR,FAM120A,FBXL20,FLOT2,FMOD,GADD45GIP1,GFPT1,GGH,GHITM,GPRC5A,HNRNPD,HOMER1,HSPA9,HSPB1,ITGA2,ITGAV,ITGB3,ITPR1,IVD,KRAS,KRT1,KRT10,KRT14,KRT18,LAMB2,MACF1,MAPK1,MAPK3,MCAT,MDH1,MRPL12,MRPL55,MTOR,MYH4,MYH6,MYH8,…	117 (6)	5
1,1-bis(3'-indolyl)-1-(4-trifluoromethyl-phenyl)methane		chemical reagent	1,1-bis(3'-indolyl)-1-(4-trifluoromethyl-phenyl)methane,PPARG,RB1	2	Inhibited	-2.866	2.2e-26	0.0001	ABCA1,ACADM,ACADS,ACO2,ACTB,ACTN2,ACTN3,ADIPOQ,AGPAT2,ALOX12,AQP3,ATP1A1,ATP2A2,ATP5ME,ATP6V1F,BAX,CACNA1S,CAVIN2,CD44,CDH1,Ces1d,CHCHD3,CKM,COL1A1,COQ5,COQ7,COX4I1,CRAT,CREB1,DGAT1,DLAT,DLST,DNAJC11,EHHADH,ENO1,EPHX1,EZR,F11R,FABP3,FABP4,FABP5,FDPS,FGF1,GADD45GIP1,GAPDH,GHITM,GPAM,HOMER1,HRAS,IVD,KRT10,KRT18,KRT19,LNPEP,LPL,MAPK1,MAPK14,MAPK3,MCAT,MDH1,MRPL12,MRPL55,MTOR,MYH4,MYH6,MYH8,MYL1,MYL4…	117 (3)	3
LIPE	-0.081	enzyme	ACACA,ACSL1,AKT1,DGAT1,ERK1/2 (family),FASN,H6PD,LIPA,LIPE,PI3K (complex),SRC (family),STAR	2	Inhibited	-2.86	1.28e-19	0.0208	AACS,ABCA1,ACADL,ACADM,ADAM10,ADH1C,ADH7,ADIPOQ,Aldh1a7,AMACR,ANXA1,APOC1,APOC3,ASS1,ATP1A1,ATP1A3,ATP6V1E1,B2M,BAK1,BAX,CAPG,CASP3,CAV3,CD44,CDH2,Ces1b/Ces1c,CKM,CMA1,COL1A1,CREB1,CRYZ,CTSD,DCN,DES,ENO1,EZR,FABP4,FBLN5,FBP2,FGF1,G6PD,GATC,GPAM,GRK2,GSS,Gsta1 (includes others),GSTT1,HLA-A,HMGA1,Ifitm3,ITGA2,ITGA6,ITGAM,ITGAV,ITGB3,LAMP1,LDHB,LGALS3,LPL,Lyz1/Lyz2,MAOB,MAP1LC3B,MAP2K4,MAPK1,MAPK3,M…	110 (12)	12
mir-10 (includes others)		microRNA	AKT (family),CASP3,CASP9,EGFR,ERK1/2 (family),mir-10 (includes others),NTRK3,RPS6KB1,STAT3,TP53	2	Inhibited	-2.854	2.17e-64	0.0001	ABAT,ABCA1,Abcb1a,ABCB8,ABCD1,ABCE1,ACADL,ACADM,ACADS,ACSF3,ACSS1,ACTB,ACTN3,ACTN4,ADA,ADAM10,ADD1,ADH5,AGO2,AHCTF1,AHSG,AK1,ALDH9A1,ALDOA,ANK1,ANXA4,AP1M1,APOA1,APOBEC2,AQP3,ARHGAP5,ASL,ATL3,ATP1A1,ATP1A3,ATP2A1,ATP5F1C,ATP5F1E,ATP5ME,ATP5PB,ATPAF2,B2M,BAK1,BAX,BCAM,BPIFA1,C5,CAD,CALU,CAPN1,CAPZA2,CASP3,CAV3,CCT3,CCT4,CD44,CD9,CDC42,CDH1,CDH2,CDH5,Ces1b/Ces1c,CHL1,CISD1,CKM,CKMT1B,CKMT2,CLIC5,CM…	358 (10)	10
RB1		transcription regulator	RB1	1	Inhibited	-2.853	1.04e-17	0.0001	ACO2,ACTB,ACTN2,ACTN3,ATP1A1,ATP5ME,ATP6V1F,BAX,CACNA1S,CD44,CDH1,CHCHD3,CKM,COQ5,COQ7,COX4I1,DLAT,DLST,DNAJC11,EZR,FABP4,GADD45GIP1,GHITM,HOMER1,HRAS,KRT10,KRT18,MAPK1,MAPK3,MCAT,MDH1,MRPL12,MRPL55,MTOR,MYH4,MYH6,MYH8,MYL1,MYL4,NDUFA2,NDUFA4,NDUFA6,NDUFA9,NDUFB8,NDUFS4,NDUFS7,NDUFV1,NFKB2,NIT1,OPA1,PGD,PMPCB,PTGS1,RYR1,SDHB,SDHD,SOD2,TCAP,TNNC1,TNNC2,TNNT2,TOMM22,TPM1,TPM2,UQCRQ	65 (1)	1
N-acetyl-L-cysteine		chemical drug	AKT (family),AKT1,AMPK (complex),AP1 (complex),ATM,CAV1,CHEK2,CREB3L3,CTNNB1,CYP1A1,DDIT3,DICER1,EGFR,EIF2AK2,EIF2AK3,ERK (family),ERK1/2 (family),FGFR2,G6PD,GSR,HDAC6,HIF1A,HRAS,INSR,IRS1,JAK2,JNK (family),JUN,JUNB,MAPK1,MAPK14,MAPK3,MAPK8,MAPK9,MMP2,N-acetyl-L-cysteine,NFAT (complex),NFAT (family),NFATC1,NFE2L2,NFKB (complex),NFKB1,NFKBIA,NOS (family),NTRK1,P38 MAPK (family),P70 S6K (family),PA…	2	Inhibited	-2.853	5.06e-76	0.0002	AACS,ABAT,Abca8b,ABCB11,Abcb1a,ABCB8,ABCC3,ABCD1,ABCE1,ABCF1,Acat2/Acat3,ACO2,ACOT13,Acot2,ACSF3,ACSS1,ACTA1,ACTB,ACTL6A,ACTN1,ACTN2,ACTN3,ACTN4,ADD1,ADH1C,ADH5,ADH7,ADK,AGPAT1,AGPAT2,AHCTF1,AHCYL1,AHSG,AIMP2,AK1,AK2,Akr1b7,ALCAM,ALDH1B1,ALDH1L2,ALDH2,ALDH3A1,ALDH6A1,ALDH7A1,ALDH9A1,ALOX12,ANP32E,AOC3,APOBEC2,APOC1,AQP3,ARF6,ARHGAP5,ASL,ASPN,ASS1,ATL3,ATP1A1,ATP1A3,ATP1B3,ATP2A1,ATP5F1C,ATP5ME,AT…	568 (75)	75
PDLIM2	0.459	other	GLI1,IRF1,IRF3,IRF5,IRF7,JUN,NFKB (complex),NR3C1,PDLIM2,RELA,SMAD4,STAT4,TP53,TRIM24	2	Inhibited	-2.85	2.52e-61	0.0016	ABAT,ABCA1,Abcb1a,ABCB8,ABCC1,ABCC3,ABCD1,ACADM,ACADS,ACSF3,ACTN4,ADA,ADH5,ADIPOQ,ADK,ADSS2,AGR2,AGRN,AK1,ALDH1B1,ALDH3A1,ALDH7A1,ALDH9A1,ALDOA,ALOX12,AMACR,ANK1,ANXA4,APOA1,APOBEC2,APOC3,ARHGAP5,ASL,ATL3,ATP1A1,ATP2A2,ATP5F1C,ATP5F1E,ATP5ME,ATP5PB,ATPAF2,BGN,BPIFA1,BST1,C5,CAD,CALU,CAV3,CAVIN2,CBFB,CDC42,CDH1,Ces1b/Ces1c,CFL2,CHL1,CISD1,CKM,CKMT1B,CKMT2,Clec2d (includes others),CLIC5,CMBL,CMPK1,…	386 (14)	14
CREB (family)		group	ATF2,ATF4,CREB (family),CREB1,CREB3,CREB3L1,CREB3L2,CREB3L3,CREBBP,CRTC2,CTNNB1,EGR2,MMP2,NFKB (complex),PPAR (family),PPARG,PPARGC1A,TP53	2	Inhibited	-2.846	1.32e-58	0.0285	ABCB8,ABCC1,ABCD1,ACADL,ACADM,ACADS,Acat2/Acat3,ACSF3,ACSS1,ACTA1,ACTB,ACTN1,ACTN4,ADA,ADAM10,ADIPOQ,ADK,AGPAT2,AGR2,ALCAM,ALDH1B1,ALDH5A1,ALDH7A1,ALDH9A1,ALDOA,ALOX12,ANK1,ANXA1,ANXA4,APOA1,APOBEC2,APOC3,AQP3,ARHGAP5,ASL,ASNS,ASPN,ASS1,ATL3,ATP1A3,ATP2A2,ATP5F1C,ATP5F1E,ATP5ME,ATP5PB,ATP5PD,ATPAF2,B2M,BCS1L,BGN,C5,CACNA2D1,CAD,CALU,CAMK2G,CARS1,CASP3,CAST,CAVIN2,CD81,CD9,CDC42,CDH5,Ces1b/Ces1c,C…	401 (18)	18
SKIC2		enzyme	SKIC2	1	Inhibited	-2.84	2.24e-08	0.0011	ALDOA,ASNS,ENO1,GAPDH,GLRX,GOT1,KRT14,KRT16,KRT6A,LDHA,P4HA1,PGM1,S100A9,SLC2A1,TPI1	15 (1)	1
CAB39L		kinase	CAB39L	1	Inhibited	-2.84	1.05e-09	0.0004	ATP5F1E,ATP5ME,ATP6V1B2,ATP6V1E1,COX4I1,COX6C,NDUFA4,NDUFB11,NDUFB3,NDUFB5,NDUFB8,NDUFB9,NDUFS4,UQCRB,UQCRQ	15 (1)	1
TRAF4		other	AKT (family),AP1 (complex),AR,EGFR,IRS1,JINK1/2 (family),JNK (family),JUN,MAP3K4,MAP3K7,MAPK7,MAPK8,MAPK9,NFKB (complex),PI3K (family),RAC1,RELA,TP53,TRAF4,TRAF6	2	Inhibited	-2.825	4.83e-62	0.0002	AACS,ABAT,Abcb1a,ABCB8,ABCC1,ABCD1,ABCE1,ACADL,ACADM,ACADS,ACSF3,ACSS1,ACTB,ACTN3,ACTN4,ADA,ADD1,ADH5,AGO2,AHCTF1,AIMP2,AK1,ALDH1B1,ALDH7A1,ALDH9A1,ALDOA,ALOX12,ANK1,ANXA4,APOA1,APOBEC2,AQP3,ARHGAP5,ARHGEF7,ASL,ASS1,ATL3,ATP1A1,ATP1A3,ATP5F1C,ATP5F1E,ATP5ME,ATP5PB,ATP8A1,ATPAF2,B2M,BCAM,CAD,CALM2,CALU,CAPZA2,CAST,CAVIN2,CCT4,CD44,CDC42,CDH1,CDH5,Ces1b/Ces1c,CHERP,CHL1,CISD1,CKMT1B,CKMT2,Clec10a/M…	379 (20)	20
LILRB (family)		group	AKT (family),AKT1,AP1 (complex),BCR-ABL1,BTK,CBL,CD247,CDH2,CEBPB,CHUK,CSF1R,CTNNB1,EGFR,ERBB2,ERK (family),ESR1,FYN,HOXA10,IGF1R,IKBKB,INSR,IRAK2,IRF3,IRS1,IRS2,JAK1,JAK2,JNK (family),JUN,JUND,LCK,LILRB (family),Lilrb2,LILRB3,LILRB4,LYN,MAP3K4,MAPK (family),MAPK1,MAPK8,MAPK9,NFAT (family),NFAT5,NFKBIA,NTRK1,NTRK2,P38 MAPK (family),PDK1,PI3K (complex),PIK3R1,Pirb (includes others),PLCG2,PTPN6,REL…	3	Inhibited	-2.822	1.08e-51	0.0362	Abca8b,ABCB11,ABCC3,ABCE1,ACADL,ACADM,ACADS,Acat2/Acat3,ACO2,ACOT13,Acot2,ACTN1,ACTN2,ACTN3,ADA,ADAM10,ADD1,ADH1C,ADH7,AGO2,AGR2,AHCTF1,AHCYL1,AHSG,AIMP2,AK1,AK2,Akr1b7,ALCAM,ALDH1L2,ALDH2,ALDH6A1,ALDOA,ALOX12,ANK1,ANK3,ANO10,ANP32A,AP1M1,AP2S1,APOC3,AQP3,ARHGEF7,ARL2,ARL6IP5,ARPC5L,ASNS,ASS1,ATP1A1,ATP2A1,ATP5PD,ATP6V1E1,ATP6V1H,ATP8A1,AUH,AZGP1,B2M,BAX,BCAM,BCHE,BCKDK,BCS1L,BGN,BPIFA1,BPNT2,BTN…	452 (66)	61
UBE2D2		enzyme	ADRM1,BAG1,BCL10,CASP3,CBL,FANCD2,IKBKB,IREB2,LDLR,MAPT,MDM2,NEDD8,NFKBIA,RNF115,SMAD2,SMAD4,TP53,TRIM21,UBE2D2,UBE3A,USP4	2	Inhibited	-2.819	7.55e-49	0.0024	ABAT,ABCA1,Abcb1a,ABCB8,ABCC1,ABCD1,ACADL,ACADM,ACADS,ACO2,ACSF3,ACSS1,ACTB,ACTN4,ADA,ADH5,AGR2,AK1,AK2,ALCAM,ALDH9A1,ALDOA,ANK1,ANXA1,ANXA4,APOBEC2,APOC3,ARHGAP5,ASL,ATL3,ATP1A1,ATP5F1C,ATP5F1E,ATP5ME,ATP5PB,ATPAF2,AZGP1,B2M,BAK1,BCKDK,BGN,CAD,CALU,CAPN1,CAPZA2,CBFB,CDC42,CDH5,Ces1b/Ces1c,Ces1d,CISD1,CKM,CKMT1B,CKMT2,Clec2d (includes others),CMBL,CNN2,COL6A2,COQ3,COQ5,COQ6,COX15,CP,CPOX,CRAT,CRI…	290 (21)	20
AZD3514		chemical drug	ADCY (family),AKT (family),AKT1,androgen,AP1 (complex),AR,AZD3514,BRCA1,CASP8,CCNE1,CREB (family),CREB1,CREBBP,EGFR,EIF2AK3,ELK1,EP300,ERBB2,ERK (family),ERK1/2 (family),ESR1,GSK3B,GTF2F1,HIF1A,HSP27 (family),IDO1,IFN TYPE 1 (family),IRF1,IRF3,JNK (family),MAPK1,MAPK3,MAPK7,MEK (family),NCOA2,NCOA4,NFKB (complex),NFKB (family),NFKB1,NFKBIA,NLRP3,NR1H (family),NR3C1,NR4A1,P38 MAPK (family),PKA (co…	3	Inhibited	-2.819	5.25e-65	0.0077	AACS,ABAT,ABCA1,Abca8b,ABCB11,Abcb1a,ABCB8,ABCC1,ABCC3,ABCD1,ABCE1,ACADS,ACO2,ACSS1,ACTA1,ACTB,ACTL6A,ACTN1,ACTN3,ACTN4,ADAM17,ADD1,ADK,AGPAT1,AGPAT2,AGR2,AHCTF1,AHSG,AIMP2,AK1,AK2,AKT2,ALDH7A1,ALDH9A1,AMACR,ANK3,ANO10,ANP32A,ANXA2,ANXA4,AP1M1,AP2S1,APOBEC2,APOC1,ARHGAP5,ARHGEF7,ARPC5L,ASL,ASPN,ASS1,ATL3,ATP1A1,ATP1A3,ATP2A1,ATP2A2,ATP5F1C,ATP5F1E,ATP5ME,ATP5PB,ATP6V1E1,ATP6V1H,ATP8A1,ATPAF2,AZGP…	548 (61)	60
E2F6:(TFDP1,TFDP2):RAD51 gene		complex	ATR,E2F1,E2F3,E2F6,E2F6:(TFDP1,TFDP2):RAD51 gene,ERK1/2 (family),MAPK1,RAD51,TFDP1,TFDP2,TP53,wortmannin	3	Inhibited	-2.812	2.3e-61	0.0001	ABAT,ABCA1,Abcb1a,ABCB8,ABCC1,ABCD1,ACADM,ACADS,ACSF3,ACSS1,ACTN4,ADA,ADAM10,ADH1C,ADH5,ADIPOQ,AGR2,AK1,ALDH9A1,ALDOA,ANK1,ANXA1,ANXA4,APOA1,APOBEC2,AQP3,ARHGAP5,ASL,ATL3,ATP1A1,ATP1A3,ATP2A1,ATP5F1C,ATP5F1E,ATP5ME,ATP5PB,ATPAF2,B2M,BAX,CAD,CALU,CASP3,CAV3,CCT4,CD2AP,CD44,CD9,CDC42,CDH5,Ces1b/Ces1c,CISD1,CKM,CKMT1B,CKMT2,CLIC1,CMA1,CMBL,CNN2,COL6A2,COQ3,COQ5,COQ6,COX15,CP,CPOX,CRAT,CREB1,CRKL,CRY…	329 (12)	9
policosanol		chemical drug	26S PROTEASOME (complex),AKT (family),AKT1,BECN1,CASP3,EGFR,ERK (family),ERK1/2 (family),ERN1,FOXO1,GSK3B,HIF1A,HMGCR,HSD11B1,HSF1,JNK (family),LATS1,MAPK (family),MTOR,MYC,NLRP3,NOS3,NR3C1,P38 MAPK (family),PDPK1,policosanol,PPARGC1A,PRKAA (family),PRKAA1,PRKAA2,PRKCZ,PRKDC,PRKN,RAF1,RAS (family),RELA,RPTOR,SIRT1,SRC (family),SREBF1,STIM1,TF,TP53,TSC1,TSC2,YAP1	3	Inhibited	-2.811	2.81e-70	0.0008	ABAT,ABCB10,Abcb1a,ABCB8,ABCC1,ABCC3,ABCD1,ABCF1,ABCF2,ACSF3,ACTL6A,ACTN3,ADAM10,ADAM17,ADH1C,ADH5,ADRM1,AGO2,AGPAT1,AHCTF1,AHSA1,AK1,AK2,AKT2,ALDH1B1,ALDH5A1,ALDH9A1,ALDOA,AMACR,ANK1,ANKRD17,ANXA1,ANXA2,AOC3,APOBEC2,APOC1,AQP3,ARHGAP5,ARHGEF7,ASL,ASPN,ASPRV1,ATL3,ATP1A1,ATP5F1C,ATP5F1E,ATP5PD,ATP6V1E1,ATP6V1G1,ATP6V1H,ATPAF2,BAG1,BAK1,BAX,BCAM,BCS1L,CALU,CAPN1,CAPZA2,CARS1,CAST,CBL,CCT4,CD109,CD…	471 (46)	44
ribociclib		chemical drug	ABL1,AKT (family),AR,BCL2,BRCA1,CCNE1,CDK4,CDK5,CDK6,CDKN1B,CDKN2A,CEBPA,DDIT3,E2F1,EIF4E,EIF4EBP1,ELK1,EZH2,FOXM1,FOXO3,GLI1,GSK3B,HIF1A,HSF1,ID2,ISL1,JNK (family),JUN,MAP2K4,MAPK1,MAPK3,MEF2D,MTOR,MYC,MYOD1,NF-Y (complex),NFATC3,NFKB (complex),NPM1,PELP1,PPARG,PPARGC1A,RB1,RBL2,RBP1,ribociclib,RPS6,SENP3,SIRT1,SND1,SRSF1,SRSF2,SSBP2,TFEB,TJP2,TP53,TP73,TRA2B,TSC1,TSC2,WT1,ZEB1	3	Inhibited	-2.809	4.21e-69	0.0012	ABCB10,ABCB8,ABCC1,ABCC3,ABCC9,ABCD1,ABCE1,ABCF1,ACO2,ACSF3,ACTL6A,ACTN3,ADA,ADAM10,ADAM17,ADH1C,ADH5,ADH7,ADHFE1,ADK,AGPAT1,AGR2,AHSA1,AIMP2,AK2,AKT2,ALDH1B1,ALDH3A1,ALDH3B1,ALDH5A1,ALDH7A1,ALDH9A1,ALDOA,ALOX12,AMACR,ANK1,ANKRD17,ANXA2,ANXA4,APOBEC2,APRT,AQP3,ARHGAP5,ARL2,ARL6IP5,ASPN,ATL3,ATP1A1,ATP1A3,ATP2A1,ATP5F1C,ATP5F1E,ATP5ME,ATP5PD,ATP6V1B2,ATP6V1F,ATP6V1G1,ATP6V1H,ATP8A1,ATPAF2,AUH,B2M,…	552 (62)	60
FOXO3		transcription regulator	AKT (family),AKT1,ATM,CALCINEURIN (complex),CASP8,CAT,CDKN1A,EGFR,ERK1/2 (family),ESR1,FOXO3,HIF1A,JUN,LDH (family),MTOR,PDPK1,RB1,RELA,SIRT1,SRC (family)	2	Inhibited	-2.803	6.44e-55	0.0008	ABCB11,ABCC3,ABCE1,ACO2,ACTA1,ACTB,ACTL6A,ACTN2,ACTN3,ADA,ADD1,ADH1C,ADH5,AGO2,AGPAT1,AHCTF1,AIMP2,AK1,ALDH3A1,ALDOA,ALOX12,ANK3,ANO10,ANP32A,ANXA1,ANXA4,AP1M1,AP2S1,APOC1,APOC3,AQP3,ARHGEF7,ARPC5L,ASL,ASPN,ASS1,ATP1A1,ATP1A3,ATP5ME,ATP5PB,ATP6V1E1,ATP6V1F,ATP6V1H,B2M,BAG1,BAK1,BAX,BCAM,BCS1L,BGN,CACNA1S,CAD,CAMK1,CAPZA2,CARM1,CARS1,CAVIN2,CBL,CCT3,CCT4,CD44,CD81,CD9,CDC42,CDC42BPB,CDC5L,CDH1,Ces…	385 (20)	20
pyrotinib		chemical drug	AGO2,AGT,AKT (family),AKT1,ANXA7,AP1 (complex),AR,ATM,CDC42,CDK2,CHEK2,CREB (family),CREB1,CTNNB1,CYCLIN E (family),EGFR,EGR1,EMD,EPB41,ERBB2,ERK (family),ERK1/2 (family),ESR1,ESTROGEN RECEPTOR (family),FAS,FKBP4,FOCAL ADHESION KINASE (family),FOS,FOXO1,FOXO3,GJB1,GNAS,GRB2,GSK3B,HBEGF,HDAC6,HIF1A,HRAS,HSD17B12,ILK,ITGB1,JAK1,JAK2,JINK1/2 (family),JNK (family),JUN,KRAS,MAP2K4,MAPK (family),MAPK1,…	3	Inhibited	-2.802	3.17e-66	0.0057	AACS,AARSD1,Abca8b,ABCC3,ABCD2,ABCE1,Acat2/Acat3,Acot2,ACSS1,ACTA1,ACTB,ACTL6A,ACTN1,ACTN2,ACTN3,ADA,ADAM17,ADD1,ADH5,ADK,ADRM1,ADSS2,AGO2,AGPAT1,AGR2,AGRN,AHCTF1,AHSG,AIFM1,AIMP2,AK1,AK2,AKT2,Aldh1a7,ALDH1B1,ALDH1L2,ALDH2,ALDH3A1,ALDH7A1,ALOX12,ANK3,ANO10,ANXA1,ANXA2,ANXA4,AOC3,AP1M1,AP2S1,ARF6,ARHGAP30,ARPC5L,ASL,ASNS,ASPRV1,ATP1A1,ATP1A3,ATP2A1,ATP5ME,ATP6V0C,ATP6V1B2,ATP6V1E1,ATP6V1F,ATP6V1G1…	624 (102)	101
DZD9008		chemical drug	AGO2,AGT,AKT (family),AKT1,ANXA7,AP1 (complex),AR,ATM,CDC42,CDK2,CHEK2,CREB (family),CREB1,CTNNB1,CYCLIN E (family),DZD9008,EGFR,EGR1,EMD,EPB41,ERBB2,ERK (family),ERK1/2 (family),ESR1,ESTROGEN RECEPTOR (family),FAS,FKBP4,FOCAL ADHESION KINASE (family),FOS,FOXO1,FOXO3,GJB1,GNAS,GRB2,GSK3B,HBEGF,HDAC6,HIF1A,HRAS,HSD17B12,ILK,ITGB1,JAK1,JAK2,JINK1/2 (family),JNK (family),JUN,KRAS,MAP2K4,MAPK (family…	3	Inhibited	-2.802	2.96e-66	0.0056	AACS,AARSD1,Abca8b,ABCC3,ABCD2,ABCE1,Acat2/Acat3,Acot2,ACSS1,ACTA1,ACTB,ACTL6A,ACTN1,ACTN2,ACTN3,ADA,ADAM17,ADD1,ADH5,ADK,ADRM1,ADSS2,AGO2,AGPAT1,AGR2,AGRN,AHCTF1,AHSG,AIFM1,AIMP2,AK1,AK2,AKT2,Aldh1a7,ALDH1B1,ALDH1L2,ALDH2,ALDH3A1,ALDH7A1,ALOX12,ANK3,ANO10,ANXA1,ANXA2,ANXA4,AOC3,AP1M1,AP2S1,ARF6,ARHGAP30,ARPC5L,ASL,ASNS,ASPRV1,ATP1A1,ATP1A3,ATP2A1,ATP5ME,ATP6V0C,ATP6V1B2,ATP6V1E1,ATP6V1F,ATP6V1G1…	624 (102)	101
TAK-285		chemical drug	AGO2,AGT,AKT (family),AKT1,ANXA7,AP1 (complex),AR,ATM,CDC42,CDK2,CHEK2,CREB (family),CREB1,CTNNB1,CYCLIN E (family),EGFR,EGR1,EMD,EPB41,ERBB2,ERK (family),ERK1/2 (family),ESR1,ESTROGEN RECEPTOR (family),FAS,FKBP4,FOCAL ADHESION KINASE (family),FOS,FOXO1,FOXO3,GJB1,GNAS,GRB2,GSK3B,HBEGF,HDAC6,HIF1A,HRAS,HSD17B12,ILK,ITGB1,JAK1,JAK2,JINK1/2 (family),JNK (family),JUN,KRAS,MAP2K4,MAPK (family),MAPK1,…	3	Inhibited	-2.802	2.96e-66	0.0056	AACS,AARSD1,Abca8b,ABCC3,ABCD2,ABCE1,Acat2/Acat3,Acot2,ACSS1,ACTA1,ACTB,ACTL6A,ACTN1,ACTN2,ACTN3,ADA,ADAM17,ADD1,ADH5,ADK,ADRM1,ADSS2,AGO2,AGPAT1,AGR2,AGRN,AHCTF1,AHSG,AIFM1,AIMP2,AK1,AK2,AKT2,Aldh1a7,ALDH1B1,ALDH1L2,ALDH2,ALDH3A1,ALDH7A1,ALOX12,ANK3,ANO10,ANXA1,ANXA2,ANXA4,AOC3,AP1M1,AP2S1,ARF6,ARHGAP30,ARPC5L,ASL,ASNS,ASPRV1,ATP1A1,ATP1A3,ATP2A1,ATP5ME,ATP6V0C,ATP6V1B2,ATP6V1E1,ATP6V1F,ATP6V1G1…	624 (102)	101
ORIC-114		chemical drug	AGO2,AGT,AKT (family),AKT1,ANXA7,AP1 (complex),AR,ATM,CDC42,CDK2,CHEK2,CREB (family),CREB1,CTNNB1,CYCLIN E (family),EGFR,EGR1,EMD,EPB41,ERBB2,ERK (family),ERK1/2 (family),ESR1,ESTROGEN RECEPTOR (family),FAS,FKBP4,FOCAL ADHESION KINASE (family),FOS,FOXO1,FOXO3,GJB1,GNAS,GRB2,GSK3B,HBEGF,HDAC6,HIF1A,HRAS,HSD17B12,ILK,ITGB1,JAK1,JAK2,JINK1/2 (family),JNK (family),JUN,KRAS,MAP2K4,MAPK (family),MAPK1,…	3	Inhibited	-2.802	2.96e-66	0.0056	AACS,AARSD1,Abca8b,ABCC3,ABCD2,ABCE1,Acat2/Acat3,Acot2,ACSS1,ACTA1,ACTB,ACTL6A,ACTN1,ACTN2,ACTN3,ADA,ADAM17,ADD1,ADH5,ADK,ADRM1,ADSS2,AGO2,AGPAT1,AGR2,AGRN,AHCTF1,AHSG,AIFM1,AIMP2,AK1,AK2,AKT2,Aldh1a7,ALDH1B1,ALDH1L2,ALDH2,ALDH3A1,ALDH7A1,ALOX12,ANK3,ANO10,ANXA1,ANXA2,ANXA4,AOC3,AP1M1,AP2S1,ARF6,ARHGAP30,ARPC5L,ASL,ASNS,ASPRV1,ATP1A1,ATP1A3,ATP2A1,ATP5ME,ATP6V0C,ATP6V1B2,ATP6V1E1,ATP6V1F,ATP6V1G1…	624 (102)	101
MP 412		chemical drug	AGO2,AGT,AKT (family),AKT1,ANXA7,AP1 (complex),AR,ATM,CDC42,CDK2,CHEK2,CREB (family),CREB1,CTNNB1,CYCLIN E (family),EGFR,EGR1,EMD,EPB41,ERBB2,ERK (family),ERK1/2 (family),ESR1,ESTROGEN RECEPTOR (family),FAS,FKBP4,FOCAL ADHESION KINASE (family),FOS,FOXO1,FOXO3,GJB1,GNAS,GRB2,GSK3B,HBEGF,HDAC6,HIF1A,HRAS,HSD17B12,ILK,ITGB1,JAK1,JAK2,JINK1/2 (family),JNK (family),JUN,KRAS,MAP2K4,MAPK (family),MAPK1,…	3	Inhibited	-2.802	2.96e-66	0.0056	AACS,AARSD1,Abca8b,ABCC3,ABCD2,ABCE1,Acat2/Acat3,Acot2,ACSS1,ACTA1,ACTB,ACTL6A,ACTN1,ACTN2,ACTN3,ADA,ADAM17,ADD1,ADH5,ADK,ADRM1,ADSS2,AGO2,AGPAT1,AGR2,AGRN,AHCTF1,AHSG,AIFM1,AIMP2,AK1,AK2,AKT2,Aldh1a7,ALDH1B1,ALDH1L2,ALDH2,ALDH3A1,ALDH7A1,ALOX12,ANK3,ANO10,ANXA1,ANXA2,ANXA4,AOC3,AP1M1,AP2S1,ARF6,ARHGAP30,ARPC5L,ASL,ASNS,ASPRV1,ATP1A1,ATP1A3,ATP2A1,ATP5ME,ATP6V0C,ATP6V1B2,ATP6V1E1,ATP6V1F,ATP6V1G1…	624 (102)	101
GW-583340		chemical drug	AGO2,AGT,AKT (family),AKT1,ANXA7,AP1 (complex),AR,ATM,CDC42,CDK2,CHEK2,CREB (family),CREB1,CTNNB1,CYCLIN E (family),EGFR,EGR1,EMD,EPB41,ERBB2,ERK (family),ERK1/2 (family),ESR1,ESTROGEN RECEPTOR (family),FAS,FKBP4,FOCAL ADHESION KINASE (family),FOS,FOXO1,FOXO3,GJB1,GNAS,GRB2,GSK3B,GW-583340,HBEGF,HDAC6,HIF1A,HRAS,HSD17B12,ILK,ITGB1,JAK1,JAK2,JINK1/2 (family),JNK (family),JUN,KRAS,MAP2K4,MAPK (fami…	3	Inhibited	-2.802	2.96e-66	0.0056	AACS,AARSD1,Abca8b,ABCC3,ABCD2,ABCE1,Acat2/Acat3,Acot2,ACSS1,ACTA1,ACTB,ACTL6A,ACTN1,ACTN2,ACTN3,ADA,ADAM17,ADD1,ADH5,ADK,ADRM1,ADSS2,AGO2,AGPAT1,AGR2,AGRN,AHCTF1,AHSG,AIFM1,AIMP2,AK1,AK2,AKT2,Aldh1a7,ALDH1B1,ALDH1L2,ALDH2,ALDH3A1,ALDH7A1,ALOX12,ANK3,ANO10,ANXA1,ANXA2,ANXA4,AOC3,AP1M1,AP2S1,ARF6,ARHGAP30,ARPC5L,ASL,ASNS,ASPRV1,ATP1A1,ATP1A3,ATP2A1,ATP5ME,ATP6V0C,ATP6V1B2,ATP6V1E1,ATP6V1F,ATP6V1G1…	624 (102)	101
TAS2940		chemical drug	AGO2,AGT,AKT (family),AKT1,ANXA7,AP1 (complex),AR,ATM,CDC42,CDK2,CHEK2,CREB (family),CREB1,CTNNB1,CYCLIN E (family),EGFR,EGR1,EMD,EPB41,ERBB2,ERK (family),ERK1/2 (family),ESR1,ESTROGEN RECEPTOR (family),FAS,FKBP4,FOCAL ADHESION KINASE (family),FOS,FOXO1,FOXO3,GJB1,GNAS,GRB2,GSK3B,HBEGF,HDAC6,HIF1A,HRAS,HSD17B12,ILK,ITGB1,JAK1,JAK2,JINK1/2 (family),JNK (family),JUN,KRAS,MAP2K4,MAPK (family),MAPK1,…	3	Inhibited	-2.802	2.96e-66	0.0056	AACS,AARSD1,Abca8b,ABCC3,ABCD2,ABCE1,Acat2/Acat3,Acot2,ACSS1,ACTA1,ACTB,ACTL6A,ACTN1,ACTN2,ACTN3,ADA,ADAM17,ADD1,ADH5,ADK,ADRM1,ADSS2,AGO2,AGPAT1,AGR2,AGRN,AHCTF1,AHSG,AIFM1,AIMP2,AK1,AK2,AKT2,Aldh1a7,ALDH1B1,ALDH1L2,ALDH2,ALDH3A1,ALDH7A1,ALOX12,ANK3,ANO10,ANXA1,ANXA2,ANXA4,AOC3,AP1M1,AP2S1,ARF6,ARHGAP30,ARPC5L,ASL,ASNS,ASPRV1,ATP1A1,ATP1A3,ATP2A1,ATP5ME,ATP6V0C,ATP6V1B2,ATP6V1E1,ATP6V1F,ATP6V1G1…	624 (102)	101
selatinib		chemical drug	AGO2,AGT,AKT (family),AKT1,ANXA7,AP1 (complex),AR,ATM,CDC42,CDK2,CHEK2,CREB (family),CREB1,CTNNB1,CYCLIN E (family),EGFR,EGR1,EMD,EPB41,ERBB2,ERK (family),ERK1/2 (family),ESR1,ESTROGEN RECEPTOR (family),FAS,FKBP4,FOCAL ADHESION KINASE (family),FOS,FOXO1,FOXO3,GJB1,GNAS,GRB2,GSK3B,HBEGF,HDAC6,HIF1A,HRAS,HSD17B12,ILK,ITGB1,JAK1,JAK2,JINK1/2 (family),JNK (family),JUN,KRAS,MAP2K4,MAPK (family),MAPK1,…	3	Inhibited	-2.802	2.96e-66	0.0056	AACS,AARSD1,Abca8b,ABCC3,ABCD2,ABCE1,Acat2/Acat3,Acot2,ACSS1,ACTA1,ACTB,ACTL6A,ACTN1,ACTN2,ACTN3,ADA,ADAM17,ADD1,ADH5,ADK,ADRM1,ADSS2,AGO2,AGPAT1,AGR2,AGRN,AHCTF1,AHSG,AIFM1,AIMP2,AK1,AK2,AKT2,Aldh1a7,ALDH1B1,ALDH1L2,ALDH2,ALDH3A1,ALDH7A1,ALOX12,ANK3,ANO10,ANXA1,ANXA2,ANXA4,AOC3,AP1M1,AP2S1,ARF6,ARHGAP30,ARPC5L,ASL,ASNS,ASPRV1,ATP1A1,ATP1A3,ATP2A1,ATP5ME,ATP6V0C,ATP6V1B2,ATP6V1E1,ATP6V1F,ATP6V1G1…	624 (102)	101
HS-10376		chemical drug	AGO2,AGT,AKT (family),AKT1,ANXA7,AP1 (complex),AR,ATM,CDC42,CDK2,CHEK2,CREB (family),CREB1,CTNNB1,CYCLIN E (family),EGFR,EGR1,EMD,EPB41,ERBB2,ERK (family),ERK1/2 (family),ESR1,ESTROGEN RECEPTOR (family),FAS,FKBP4,FOCAL ADHESION KINASE (family),FOS,FOXO1,FOXO3,GJB1,GNAS,GRB2,GSK3B,HBEGF,HDAC6,HIF1A,HRAS,HS-10376,HSD17B12,ILK,ITGB1,JAK1,JAK2,JINK1/2 (family),JNK (family),JUN,KRAS,MAP2K4,MAPK (famil…	3	Inhibited	-2.802	2.96e-66	0.0056	AACS,AARSD1,Abca8b,ABCC3,ABCD2,ABCE1,Acat2/Acat3,Acot2,ACSS1,ACTA1,ACTB,ACTL6A,ACTN1,ACTN2,ACTN3,ADA,ADAM17,ADD1,ADH5,ADK,ADRM1,ADSS2,AGO2,AGPAT1,AGR2,AGRN,AHCTF1,AHSG,AIFM1,AIMP2,AK1,AK2,AKT2,Aldh1a7,ALDH1B1,ALDH1L2,ALDH2,ALDH3A1,ALDH7A1,ALOX12,ANK3,ANO10,ANXA1,ANXA2,ANXA4,AOC3,AP1M1,AP2S1,ARF6,ARHGAP30,ARPC5L,ASL,ASNS,ASPRV1,ATP1A1,ATP1A3,ATP2A1,ATP5ME,ATP6V0C,ATP6V1B2,ATP6V1E1,ATP6V1F,ATP6V1G1…	624 (102)	101
Tat-SP4		chemical reagent	AKT (family),EGFR,Tat-SP4	2	Inhibited	-2.795	1.33e-26	0.0001	ABCE1,ACTA1,ACTB,ACTN3,ADD1,ADIPOQ,AGO2,AHCTF1,AIMP2,ANXA1,AQP3,BAK1,BAX,BCAM,CAD,CAPZA2,CASP3,CAV3,CCT3,CCT4,CD44,CDH1,CDH2,CMA1,COL1A1,COL6A1,COL6A2,COPS6,COX4I1,CRYAB,CTSD,CYCS,DAG1,DHRS7,DSC2,DSG2,EIF3B,EIF4E,EIF5A,FABP4,FBLN2,FBN1,GPM6B,GPX4,GSS,GSTK1,Hbb-b1,HMGA1,HNRNPD,HNRNPH1,HRAS,HSPB1,HSPE1,HSPG2,IDH3A,IGBP1,IQGAP2,ITCH,ITGA6,KRT16,L1CAM,LAMA4,LAMB2,LAMP1,LBR,LDHA,LDHB,LPL,LYAR,MACF1,MA…	123 (3)	2
PERM1	-0.906	other	ESRRA,ESRRG,PERM1,PPARGC1A,SUCCINATE DEHYDROGENASE (complex)	2	Inhibited	-2.795	2.73e-41	0.0001	ABAT,ABCA1,ABCC9,ACADL,ACADM,ACADS,ACO2,ACTA1,ACTN2,AK1,ALDH5A1,ALDOA,ANXA1,APOC3,ASPN,ATP1A1,ATP1A3,ATP2A2,ATP5PB,ATP5PD,BAX,C5,CASQ1,CAV3,Cd59a,CDH2,CDH5,CKMT2,COL1A1,COL6A2,COMP,COX4I1,COX6C,COX7A2L,CSRP3,CYB5A,CYCS,DCN,DGAT1,DLD,DLST,DPT,ELMO1,ENDOG,ENO1,ENO3,ENPEP,ETFDH,FABP3,FABP4,FBLN1,FBLN2,FDPS,FGF1,GAPDH,GLRX,GOT1,GPAM,GYS1,HMGCL,HSPB6,HTATIP2,IL1RAP,ITGB4,KRT13,KRT15,KYAT1,KYAT3,LAMA2,…	148 (5)	5
insulin detemir		biologic drug	INSR,insulin detemir	2	Inhibited	-2.794	3.99e-13	0.0136	ACADL,ACADM,ACADS,ACO2,ACOT13,Acot2,ACTA1,AGR2,Akr1b7,ALDH6A1,APOA1,ATP1A1,ATP2A2,ATP5PD,CEPT1,CKM,CKMT1B,CKMT2,COX4I1,CRAT,CYCS,DECR1,DGAT1,ECI1,ETFA,ETFB,ETFDH,FDPS,GPAM,HPX,HSPD1,IDE,IDH3A,Lyz1/Lyz2,MAOB,MYL1,NDUFA4,NDUFA9,NDUFB4,NDUFB5,NDUFB8,NDUFB9,NDUFV1,NSDHL,PCK1,PDHA1,PDHB,PDLIM5,PNPLA2,RBP2,SCARB2,SCP2,Serpinb1a,SLC25A3,SLC25A4,SLC25A5,SLC2A1,SLC8A1,SUCLA2,TUBB3,UQCRC2,VCAM1	62 (2)	2
TMOD1	0.163	enzyme	ABL1,AKT1,ANXA7,AP1 (complex),APP,AR,BCAR1,CALCINEURIN (complex),CCND1,CDC42,CDK9,CREB (family),CTNNB1,DOCK1,EGFR,FOXO1,GAB2,HDAC (family),HDAC4,HDAC5,HTT,ID3,IGF1R,LCK,MAP2K1,MAP2K4,MAPK (family),MAPK1,MAPK10,MAPK8,MAPK9,MAPT,MET,MYC,NANOG,NEDD9,NFAT (family),NFATC2,NFKB (complex),NFKB1,NFKBIA,NMDA RECEPTOR (complex),PI3K (complex),PIK3R1,PPP3CA,PPP3R1,PRKCA,PRKCB,PTEN,PTK2,PTK2B,PXN,RAF1,RELA,R…	3	Inhibited	-2.793	3.42e-64	0.0001	ABAT,Abca8b,ABCB10,ABCB11,ABCB8,ABCC3,ABCD2,ABCF1,ABCF2,ABI1,ACADS,Acat2/Acat3,ACO2,ACSF3,ACSS1,ACTA1,ACTN2,ACTN3,ACTN4,ADA,ADAM17,ADH1C,ADH5,ADK,ADSS2,AGO2,AGPAT2,AGRN,AHCTF1,AIFM1,AK1,ALCAM,ALDH1B1,ALDH7A1,ALDH9A1,ALOX12,ANKRD17,ANXA2,AOC3,APOBEC2,APOC1,ASL,ASNS,ASPRV1,ATL3,ATP2A1,ATP2A2,ATP5F1C,ATP5F1E,ATP5ME,ATP5PB,ATP5PD,ATP6V0C,ATP6V1B2,ATP6V1C1,ATP6V1G1,ATP8A1,ATPAF2,BCKDK,BCS1L,BTNL9,C8B,…	477 (71)	70
CUDC 101		chemical drug	AGO2,AGT,AKT (family),AKT1,ANXA7,AP1 (complex),AR,ATM,CDC42,CHEK2,CREB (family),CREB1,CTNNB1,CUDC 101,DNMT3A,EGFR,EGR1,EMD,EPB41,ERBB2,ERK (family),ERK1/2 (family),ESR1,ESTROGEN RECEPTOR (family),FAS,FKBP4,FOCAL ADHESION KINASE (family),FOS,FOXO1,FOXO3,GJB1,GNAS,GRB2,GSK3B,HBEGF,HDAC (family),HDAC1,HDAC2,HDAC4,HDAC5,HDAC6,HIF1A,HRAS,HSD17B12,ILK,ITGB1,JAK1,JAK2,JINK1/2 (family),JNK (family),JUN,K…	3	Inhibited	-2.789	9.32e-66	0.0075	AACS,AARSD1,Abca8b,ABCC3,ABCD2,ABCE1,Acat2/Acat3,Acot2,ACSF3,ACSS1,ACTA1,ACTB,ACTL6A,ACTN1,ACTN2,ACTN3,ADA,ADAM17,ADD1,ADH5,ADK,ADRM1,ADSS2,AGO2,AGPAT1,AGR2,AGRN,AHCTF1,AHSG,AIFM1,AIMP2,AK1,AK2,AKT2,Aldh1a7,ALDH1B1,ALDH1L2,ALDH2,ALDH3A1,ALDH7A1,ALOX12,AMACR,ANK3,ANO10,ANXA1,ANXA2,ANXA4,AOC3,AP1M1,AP2S1,ARF6,ARHGAP30,ARHGAP5,ARPC5L,ASL,ASNS,ASPRV1,ATP1A1,ATP1A3,ATP2A1,ATP5ME,ATP6V0C,ATP6V1B2,ATP6V…	630 (106)	105
DDIT4		other	ACACA,AKT (family),CASP8,DDIT4,GSK3B,IKBKG,MTOR,MTORC1 (complex),NFKB (complex),P70 S6K (family),RPS6KB1,TP53	2	Inhibited	-2.788	6.59e-51	0.0019	ABAT,ABCA1,Abcb1a,ABCB8,ABCC1,ABCD1,ACADS,ACSF3,ACSS1,ACTA1,ACTN4,ADA,ADAM17,ADD1,ADH5,ADIPOQ,AIMP2,AK1,ALDH1B1,ALDH7A1,ALDH9A1,ALDOA,ANK1,ANXA1,ANXA4,APOA1,APOBEC2,AQP3,ARHGAP5,ASL,ASNS,ATL3,ATP1A1,ATP5F1C,ATP5F1E,ATP5ME,ATP5PB,ATPAF2,BAK1,BCAM,CAD,CALU,CAV3,CDC42,CDH2,CDH5,Ces1b/Ces1c,CISD1,CKM,CKMT1B,CKMT2,CMBL,CNN2,CNP,COL1A1,COL6A2,COL7A1,COPS6,COQ3,COQ5,COQ6,COX15,COX4I1,CPOX,CRAT,CRIP2,CRY…	309 (12)	12
SFPQ	0.212	other	ADCY (family),AKT1,androgen,AP1 (complex),APEX1,AR,BCL2,BID,BRCA1,CALCINEURIN (complex),CAPN1,CASP3,CASP8,CCNE1,CDK2,CREB1,CREBBP,DICER1,EGFR,EIF2AK2,ELK1,EP300,ERBB2,ESR1,F3,GSK3B,GTF2F1,HIF1A,HSP27 (family),IL18,JNK (family),MAP3K1,MAPK (family),MAPK1,MAPK3,MAPK7,MEK (family),NCOA2,NCOA4,NFKB (complex),NR1H (family),NR3C1,NR4A1,PARP1,PKA (complex),PLA2G6,PRKCD,PRKN,PTEN,RELA,ROCK1,SFPQ,SHC1,SMA…	3	Inhibited	-2.779	3.45e-63	0.0134	AACS,ABAT,ABCA1,Abca8b,ABCB10,ABCB11,Abcb1a,ABCB8,ABCC3,ABCD1,ABCF1,ABI1,ACADS,ACSS1,ACTA1,ACTB,ACTL6A,ACTN3,ACTN4,ADAM10,ADAM17,AGPAT1,AGPAT2,AGR2,AHCTF1,AHSG,AK1,AKT2,ALDH7A1,ALDH9A1,ALOX12,AMACR,ANK1,ANK3,ANO10,ANP32A,ANXA2,ANXA4,AP1M1,AP2S1,APMAP,APOBEC2,APOC1,ARHGEF7,ARPC5L,ASL,ASNS,ASPN,ASS1,ATL3,ATP1A1,ATP1A3,ATP2A1,ATP2A2,ATP5F1C,ATP5F1E,ATP5ME,ATP5PB,ATP6V1E1,ATP6V1H,ATP8A1,ATPAF2,BAG1,B…	547 (70)	70
cyclobenzaprine		chemical drug	ADIPOQ,cyclobenzaprine,CYP2C8,EGFR,GNA11,HTR2A,JAK2,OPRM1,P38 MAPK (family),paclitaxel,PPP1R1B	3	Inhibited	-2.776	6.36e-29	0.0014	ABCA1,ABCB10,ABCE1,ACTA1,ACTB,ACTN3,AGO2,AHCTF1,AIMP2,ANK1,ANXA1,APOA1,APOC1,APOC3,APOH,APPL1,ASS1,BGN,CAD,CAPZA2,CASP3,CAV3,CCT3,CCT4,CDH1,CDH2,CDH5,Clec10a/Mgl2,CMA1,CNP,COL1A1,COL6A1,COL6A2,CRYAB,CYCS,CYP2E1,DAG1,DES,DGAT1,DHRS3,DHRS7,DSC2,DSG2,ECI1,EIF3B,EIF4E,EIF5A,ENO3,FABP3,FBLN2,FBN1,FDXR,Gbp2,GK,GNAQ,GOLGA2,GRM1,Gstt2,Hbb-b1,HLA-A,HMGA1,HNRNPD,HNRNPH1,HOMER1,HRAS,HSPE1,IDH3A,IGBP1,IQGAP2…	150 (11)	9
GFI1 gene:CEBPA dimer		complex	CDK2,CDK4,CEBPA,CREBBP,ERK1/2 (family),FOXO3,GATA3,GFI1,GFI1 gene:CEBPA dimer,IL6ST,MYC,NFKB (complex),PPARG,PTPN11,RB1,RELA,SREBF1,STAT3,STAT5A/B (family),TYK2	3	Inhibited	-2.774	5.19e-64	0.0072	AACS,ABCB10,Abcb1a,ABCC1,ABCC3,ABCD1,ABCE1,ABCF1,ABCF2,ACADS,ACO2,ACSS1,ACTA1,ACTB,ACTN1,ACTN2,ACTN3,ACTN4,ADAM10,ADD1,ADH1C,ADH7,ADIPOQ,AGPAT2,AHSG,AIMP2,AK2,AKT2,ALDH1B1,ALDH3A1,ALDH7A1,ALOX12,ANKRD17,ANXA1,ANXA4,APOC1,APOC3,AQP3,ARHGEF7,ARL6IP5,ASL,ASPRV1,ASS1,ATP1A1,ATP1A3,ATP6V1F,BAG1,BAK1,BAX,BIN1,BLVRB,BPIFA1,C5,C8B,CACNA1S,CAD,CAMK2G,CASP3,CAST,CCT3,CD34,CD81,CD9,CDC37,CDH1,CDH5,Ces1d,CHC…	393 (20)	19
SMPD3		enzyme	AKT (family),AKT1,JNK (family),MAPT,MTOR,NOS3,P70 S6K (family),PDPK1,PI3K (complex),SMPD3	2	Inhibited	-2.773	1.92e-21	0.0174	ABCA1,ACADL,ACADM,ACTA1,ADD1,ADH5,ADIPOQ,AIMP2,APOC3,AQP3,ASNS,ASS1,ATP2A2,ATP5PB,ATP6V1E1,BAK1,BAX,BCAM,Ces1b/Ces1c,CKMT1B,Clec10a/Mgl2,CNP,COPS6,CP,CREB1,CRIP2,CRYZ,CTSD,CYCS,DAG1,DYNC1LI1,EEF1A1,EEF2,EIF3A,ENO1,ETFA,EZR,F12,FABP5,FBLN5,FDPS,G6PD,Gbp2,GPM6B,GPX4,Gsta1 (includes others),GSTK1,GSTT1,GSTZ1,HLA-A,HSPA1A,HSPG2,HSPH1,ITGA1,ITGA5,ITGA6,L1CAM,LAMB2,LAMP1,LDHA,LDHB,LPL,MAG,MAGT1,MAN2A1,…	125 (10)	10
sitravatinib		chemical drug	AKT1,ANXA2,ANXA7,AP1 (complex),ATF4,ATR,AXL,CDC42,CDH1,CHUK,CREB1,CREB3L3,CTNNB1,DDR2,EGFR,EPH (family),ERBB3,ERK1/2 (family),ESR1,FLT1,FLT4,GAB1,GAB2,GRB2,HRAS,HSF1,IL12 (complex),IQGAP1,IRF3,IRS1,ITGAV,ITGB1,ITGB5,JUN,KDR,KIT,KRAS,LCK,LRP1,MAPK (family),MAPK1,MAPK7,MAPK8,MAPT,MEK (family),MERTK,MET,MITF,MMP14,MMP9,MTOR,MYL2,NFATC2,NFKBIA,NGF,NRAS,NTRK3,P38 MAPK (family),P70 S6K (family),PARP1,P…	3	Inhibited	-2.772	5.44e-55	0.0005	AACS,Abca8b,Abcb1a,ABCC3,ABCE1,ACADL,ACADS,Acat2/Acat3,ACO2,ACTA1,ACTN2,ACTN3,ACTN4,ADD1,ADH1C,AGO2,AGPAT2,AHCTF1,AHSA1,AK1,AK2,AKT2,ALCAM,ALDOA,ALOX12,ANK3,ANO10,ANXA1,ANXA2,ANXA4,ANXA7,AOC3,AP1M1,AP2S1,ARF6,ARHGEF7,ARL2,ARL6IP5,ARPC5L,ASPN,ASPRV1,ASS1,ATP1A1,ATP1A3,ATP2A1,ATP5PB,ATP6V1B2,ATP6V1C1,ATP6V1E1,ATP6V1H,AUH,AZGP1,BAG1,BANF1,BCKDK,BCS1L,BIN1,BSCL2,BTNL9,CACNA2D1,CAD,CALM2,CAMK2G,CAND2,…	453 (89)	83
MTA1	0.232	transcription regulator	COP1,CTNNB1,ERK (family),ERK1/2 (family),ESR1,GSK3B,MAP2K1,MTA1,RELA,TP53	2	Inhibited	-2.77	2.78e-49	0.0202	ABAT,ABCA1,ABCB11,ABCB8,ABCC1,ABCC3,ABCD1,ACADL,ACADM,ACADS,Acat2/Acat3,ACSF3,ACSS1,ACTN1,ACTN4,ADAM10,ADAM17,ADH1C,ADH5,ADIPOQ,ALCAM,ALDH9A1,ALDOA,ANK1,ANK3,ANO10,ANP32A,ANXA1,ANXA4,AP1M1,AP2S1,APOA1,APOBEC2,ARHGAP5,ARHGEF7,ARPC5L,ASL,ASS1,ATL3,ATP1A1,ATP1A3,ATP2A2,ATP5F1C,ATP5F1E,ATP5ME,ATP5PB,ATP6V1H,ATPAF2,BAG1,BAK1,BCS1L,BGN,CAD,CALU,CAMK1,CARM1,CAV3,CBL,CD1D,CD44,CDC42,CDC42BPB,CDC5L,CDH2,C…	380 (10)	10
vemurafenib		chemical drug	ANXA1,ATM,CDK2,CHEK2,EGFR,EIF4EBP1,EPB41,EPHA2,EPHB1,EPOR,ERBB2,ERK (family),ERK1/2 (family),FER,FGFR1,FGFR2,FLT1,JAK1,LCK,MEK (family),MTOR,NTRK1,P70 S6K (family),PDGFRB,PDPK1,PIK3R1,RAF1,RET,SMAD3,STAT5A/B (family),TSC2,vemurafenib	2	Inhibited	-2.765	9e-43	0.0203	ABCA1,ACADL,ACADM,ACTA1,ACTB,ACTN1,ACTN3,ACTN4,ADAM17,ADD1,ADH5,ADIPOQ,AGO2,AGPAT2,AGR2,AHCTF1,AIMP2,AKT2,ALDH1L2,APOC3,ASPN,ATP1A1,ATP1A3,ATP2A2,ATP5PB,ATP6V0C,ATP6V1B2,ATP6V1G1,AUH,B2M,BAK1,BCAM,BPNT2,BSCL2,CAD,CAPN1,CAPZA2,CARS1,CAVIN2,CBLN4,CCT3,CCT4,CD1D,CD34,CDC37,CDC42,CDC5L,CDH2,Ces1d,CKMT1B,CNP,COL12A1,COL6A6,COL7A1,COX4I1,CP,CSE1L,CSNK2A1,CSNK2B,CTBP1,CYCS,DAAM1,DES,DGAT1,DHRS3,DHRS7,DN…	289 (32)	32
TEAD:WWTR1(TAZ)		complex	TEAD1,TEAD2,TEAD3,TEAD4,TEAD:WWTR1(TAZ),WWTR1	2	Inhibited	-2.753	1.26e-26	0.0001	ACADL,ACADM,ACADS,ACTA1,ADIPOQ,AOC3,ATP2A2,ATP5F1C,ATP5PB,ATP5PD,CASP3,CD109,CD34,CD44,CDH1,CDH2,CKM,COL1A1,COX4I1,COX6C,COX7A2L,CYCS,DES,ECH1,EHD3,ETFA,ETFB,ETFDH,FABP3,FABP4,FMOD,GLUL,LIMCH1,MYBPC3,MYH11,MYH4,MYH6,MYL2,MYL3,MYL9,NDUFA2,NDUFA4,NDUFA6,NDUFA8,NDUFA9,NDUFB3,NDUFB4,NDUFB5,NDUFB7,NDUFB8,NDUFS1,NDUFS4,NDUFS7,NDUFS8,NEFH,POSTN,PPP1R12A,RIGI,SCIN,SDHA,SDHB,SDHD,Serpina3n (includes other…	76 (6)	5
dimethyl sulfoxide		chemical drug	ACHE,AP1 (complex),CASP3,CASP9,CDK2,CDK4,CTNNB1,dimethyl sulfoxide,ERK1/2 (family),FOSL2,JUN,MAPK14,MAPT,NFE2,NFKB (complex),PARP1,PTK2,RB1,SLC4A1,SOD (family),SRC,SRC (family),TERT,TP53	2	Inhibited	-2.748	2.13e-61	0.0019	ABAT,Abca8b,ABCB11,Abcb1a,ABCB8,ABCC1,ABCD1,ACADM,Acat2/Acat3,ACO2,ACSF3,ACSS1,ACTB,ACTN2,ACTN3,ACTN4,ADA,ADAM10,ADH5,ADIPOQ,AK1,ALCAM,ALDH1B1,ALDH2,ALDH7A1,ALDH9A1,ALDOA,ALOX12,ANK1,ANXA1,ANXA4,APOA1,APOBEC2,ARHGAP5,ASL,ATL3,ATP1A3,ATP2A2,ATP5F1C,ATP5F1E,ATP5PB,ATP6V1F,ATPAF2,B2M,BCS1L,BGN,C5,CACNA1S,CAD,CALM2,CALU,CAPN1,CASP3,CAV3,CD34,CDC42,Ces1b/Ces1c,CHCHD3,CHL1,CHRM2,CISD1,CKMT1B,CKMT2,CMA1…	358 (24)	24
FHD-286		chemical drug	AR,CDK2,CYP7A1,E2F1,ESR1,FHD-286,GLB1,RB1,RPA1,SMAD2,SMAD3,SMARCA2,SMARCA4,TP53	3	Inhibited	-2.746	6.84e-57	0.0001	ABAT,ABCA1,ABCB11,Abcb1a,ABCB8,ABCC1,ABCC3,ABCD1,ACADM,ACADS,ACO2,ACSF3,ACSS1,ACTA1,ACTB,ACTN2,ACTN3,ACTN4,ADAM17,ADH1C,ADH5,AGPAT2,AGR2,ALDH2,ALDH9A1,ALDOA,ANK1,ANK3,ANO10,ANP32A,ANXA1,ANXA4,AP1M1,AP2S1,APOA1,APOBEC2,APOC3,ARHGAP30,ARHGAP5,ARPC5L,ASL,ASPN,ATL3,ATP1A1,ATP1A3,ATP2A1,ATP2A2,ATP5F1C,ATP5F1E,ATP5ME,ATP5PB,ATP6V1F,ATP6V1H,ATP8A1,ATPAF2,AZGP1,BAG1,BAK1,BGN,BIN1,BSCL2,C4a/C4b,CACNA1S,CA…	431 (14)	13
alsterpaullone		chemical reagent	alsterpaullone,CDK5,MAPT,PAK1,PPP1R1B,RB1	2	Inhibited	-2.744	1.49e-20	0.0001	ACO2,ACTB,ACTN2,ACTN3,ATP1A1,ATP5ME,ATP6V1F,BAX,CACNA1S,CASP3,CDH1,CHCHD3,CKM,COQ5,COQ7,COX4I1,CP,DLAT,DLST,DNAJC11,EZR,FABP4,GADD45GIP1,Gbp2,GHITM,GLB1,HLA-A,HOMER1,HRAS,HSPA1A,HSPB1,ITGA1,ITGA5,ITGAM,KRT10,KRT18,LPL,MAPK1,MAPK3,MBP,MCAT,MDH1,MRPL12,MRPL55,MTOR,MYH4,MYH6,MYH8,MYL1,MYL4,NDUFA2,NDUFA4,NDUFA6,NDUFA9,NDUFB8,NDUFS4,NDUFS7,NDUFV1,NFKB2,NIT1,OPA1,PGD,PLP1,PMPCB,PPP3R1,PTGS1,RALA,RYR1,S…	83 (6)	5
ciprofloxacin		chemical drug	CASP3,ciprofloxacin,ERK1/2 (family),MMP2,TP53	2	Inhibited	-2.736	1.21e-57	0.0001	ABAT,ABCA1,Abcb1a,ABCB8,ABCC1,ABCD1,ACADL,ACADM,ACADS,ACO2,ACSF3,ACSS1,ACTA1,ACTN1,ACTN4,ADA,ADAM10,ADH5,ADIPOQ,AK1,ALDH2,ALDH3B1,ALDH9A1,ALDOA,ANK1,ANXA1,ANXA4,APOA1,APOBEC2,ARHGAP5,ASL,ATL3,ATP1A1,ATP1A3,ATP5F1C,ATP5F1E,ATP5ME,ATP5PB,ATP6V1B2,ATP6V1C1,ATP6V1E1,ATP6V1H,ATPAF2,B2M,BAK1,BPNT2,CAD,CALU,CAPN1,CASP3,CAV3,CD44,CDC42,CDH1,CDH5,Ces1b/Ces1c,CISD1,CKM,CKMT1B,CKMT2,CMA1,CMBL,CNN2,COL6A2,CO…	295 (5)	5
chlortetracycline		chemical drug	ABL1,BCAR1,chlortetracycline,EPHB1,ERK (family),ERK1/2 (family),GJB1,HRAS,ITGB3,JNK (family),KAT5,MAP2K1,MAP4K4,MAPK1,MAPK3,NRCAM,P38 MAPK (family),PTK2,PXN,RAF1,RUVBL1,SHC1,SOX9,SRC,TIP60 (complex),TP73	3	Inhibited	-2.736	2.76e-36	0.0357	Abca8b,ABCB11,ABCC1,ACADS,ACO2,Acot2,ACTN1,ACTN2,ADA,ADAM10,ADAM17,ADH1C,ADIPOQ,ALDH1L2,ALDH3B1,ANK1,ANK3,ANXA1,APIP,APOA1,AQP3,ARF6,ARL2,ASNS,ASS1,ATP1A3,ATP2A1,B2M,BAX,BGN,C9,CARS1,CASP3,CBLN4,CD1D,CD81,CDH2,CKM,Clec10a/Mgl2,CMA1,COL7A1,COMP,COQ3,COQ5,COX4I1,CRIP2,CRYAB,CRYL1,CTSD,DDB1,DDT,DES,DHRS3,DLAT,DLD,DLG1,DLST,DOCK10,EEF1A1,Eif3c,ENDOD1,ENO1,ENO3,EXOC2,EZR,F12,FABP4,FDXR,FGB,FLNC,FLOT2,…	247 (26)	25
SNCB		other	26S PROTEASOME (complex),AKT (family),CASP3,PLD2,SNCB,TP53	2	Inhibited	-2.73	1.92e-51	0.0001	ABAT,ABCA1,ABCB11,Abcb1a,ABCB8,ABCC1,ABCD1,ACADL,ACADM,ACADS,ACSF3,ACSS1,ACTN4,ADA,ADD1,ADH5,ADIPOQ,ADRM1,AIMP2,AK1,ALDH9A1,ALDOA,ANK1,ANXA1,ANXA4,APOA1,APOBEC2,AQP3,ARHGAP5,ASL,ATL3,ATP1A1,ATP5F1C,ATP5F1E,ATP5ME,ATP5PB,ATP6V1H,ATPAF2,BAK1,BAX,BCAM,CAD,CALU,CAPN1,CASP3,CAV3,CD44,CDC42,CDH2,CDH5,Ces1b/Ces1c,CISD1,CKM,CKMT1B,CKMT2,CMBL,CNN2,COL1A1,COL6A2,COL7A1,COPS6,COQ3,COQ5,COQ6,COX15,COX4I1,CP,…	284 (6)	6
PPP5C	0.295	phosphatase	CHEK2,ERK1/2 (family),FASN,JNK (family),JUN,LATS1,MAP2K4,MAPK8,MAPT,NR3C1,PPARG,PPP5C,PRKDC,RAF1,TP53	2	Inhibited	-2.72	1.52e-59	0.0003	ABAT,Abcb1a,ABCB8,ABCC1,ABCD1,ACADL,ACADM,ACADS,ACSF3,ACSS1,ACTN4,ADA,ADAM10,AGPAT2,AK1,Aldh1a7,ALDH9A1,ALDOA,ALOX12,AMACR,ANK1,ANXA4,APOA1,APOBEC2,APOC1,AQP3,ARHGAP5,ASL,ATL3,ATP1A1,ATP1A3,ATP2A2,ATP5F1C,ATP5F1E,ATP5ME,ATP5PB,ATPAF2,B2M,BAK1,CAD,CALU,CASP3,CAV3,CDC42,CDH2,CDH5,Ces1b/Ces1c,Ces1d,CHL1,CISD1,CKM,CKMT1B,CKMT2,Clec10a/Mgl2,CMA1,CMBL,CNN2,COL6A1,COL7A1,COQ3,COQ5,COQ6,COX15,CP,CPOX,CRE…	338 (15)	15
BCL6		transcription regulator	BCL2,BCL6,Cdkn2a,JNK (family),NFKB (complex),P38 MAPK (family),PLA2G2A,STAT6,SYK,TP53	2	Inhibited	-2.718	1.22e-49	0.0232	ABAT,ABCA1,Abcb1a,ABCB8,ABCD1,ACADL,ACADM,ACADS,Acat2/Acat3,ACSF3,ACSS1,ACTB,ACTN4,ADA,ADH5,AHCYL1,AK1,ALCAM,ALDH1B1,ALDH2,ALDH7A1,ALDH9A1,ALDOA,ANK1,ANXA4,APOA1,APOBEC2,ARHGAP5,ASL,ASS1,ATL3,ATP1A1,ATP2A2,ATP5F1C,ATP5F1E,ATP5ME,ATP5PB,ATP8A1,ATPAF2,AUH,BAX,BGN,CAD,CALU,CASP3,CAV3,CD44,CDC42,CDH2,Ces1b/Ces1c,CISD1,CKM,CKMT1B,CKMT2,Clec10a/Mgl2,CMBL,CNN2,COL1A1,COL6A2,COL7A1,COQ3,COQ5,COQ6,COX15,C…	325 (10)	10
Rp-8-pCPT-cGMPS-triethylamine		chemical reagent	ADCY (family),ERK (family),LIPE,MAPK1,Rp-8-pCPT-cGMPS-triethylamine,SLC6A4,TP53	2	Inhibited	-2.718	3.24e-55	0.0001	ABAT,ABCA1,Abcb1a,ABCB8,ABCC1,ABCD1,ACADS,ACSF3,ACSS1,ACTN1,ACTN4,ADA,ADAM10,ADH5,ADH7,ADIPOQ,AK1,ALDH9A1,ALDOA,ANK1,ANXA1,ANXA4,APOA1,APOBEC2,ARHGAP5,ASL,ATL3,ATP1A1,ATP2A1,ATP5F1C,ATP5F1E,ATP5ME,ATP5PB,ATPAF2,BAK1,BGN,CAD,CALU,CASP3,CD1D,CD44,CDC42,CDH1,CDH2,CDH5,Ces1b/Ces1c,CISD1,CKM,CKMT1B,CKMT2,CMBL,CNN2,COL6A2,COL7A1,COQ3,COQ5,COQ6,COX15,CP,CPOX,CRAT,CRIP2,CRYAB,CRYL1,CSE1L,CSRP1,CSTB,CTSD,…	299 (7)	7
NFYC		transcription regulator	NFYC	1	Inhibited	-2.714	2.95e-07	0.0003	ACTN2,CKM,MYBPH,MYH8,MYL1,MYOM1,MYOM3,PCK1,PDGFRB,PYGM,TNNC1	11 (1)	1
COPI (complex)		complex	AR,ARCN1,COPA,COPE,COPG1,COPI (complex),CTNNB1,MAP2K3,MDM2,MDM4,P70 S6K (family),SMAD4,TP53,TP73,YAP1	3	Inhibited	-2.714	2.78e-50	0.0144	ABAT,ABCA1,Abcb1a,ABCB8,ABCD1,ACADM,Acat2/Acat3,ACSF3,ACSS1,ACTA1,ACTN2,ACTN4,ADAM10,ADAM17,ADH5,AGR2,AK1,ALCAM,ALDH9A1,ALDOA,ANK1,ANXA1,ANXA4,AOC3,APOA1,APOBEC2,APOC3,AQP3,ARHGAP5,ARHGEF7,ARL2,ASL,ASNS,ASS1,ATL3,ATP1A1,ATP1A3,ATP2A2,ATP5F1C,ATP5F1E,ATP5ME,ATP5PB,ATP8A1,ATPAF2,AUH,B2M,BAK1,BAX,BCS1L,BGN,BIN1,CAD,CAPN1,CASP3,CAST,CAVIN2,CBFB,CBL,CCT3,CD109,CDC42,Ces1b/Ces1c,CISD1,CKM,CKMT1B,CKMT2,…	353 (15)	10
AP1 (family)		group	ADAM17,AKT (family),AP1 (family),AP1M1,AR,ATF2,CASP3,CCNE1,CDK6,COP1,CREBBP,E2F (family),E2F1,EGR2,ERK (family),EZR,FOS,GATA1,GCR/GLUCOCORTICOID DIMER (complex),HIF1 (complex),HIF1A,JUN,LPL,MAPK9,MEK (family),MMP2,NFATC1,NFE2L2,NFKB (complex),NR0B2,NR5A1,PKC (family),RB1,SMAD4,STAR,TCF1/3/4 (family),TCF3,TGFB1,TP53	3	Inhibited	-2.714	8.45e-80	0.0001	ABAT,ABCB10,Abcb1a,ABCB8,ABCC3,ABCD1,ABCE1,ABCF1,ACADS,ACO2,ACSF3,ACTA1,ACTB,ACTL6A,ACTN2,ACTN3,ACTN4,ADAM10,ADAM17,ADD1,ADH7,ADK,AGPAT1,AHSG,AIMP2,AK1,Akr1b7,AKT2,ALCAM,Aldh1a7,ALDH1B1,ALDH2,ALDH3A1,ALDH7A1,ALDH9A1,ALOX12,ANP32E,ANXA1,ANXA2,ANXA4,APOBEC2,APOC3,APOH,AQP3,ARHGAP5,ARHGEF7,ASL,ASNS,ASPN,ATL3,ATP1A1,ATP1A3,ATP2A1,ATP5F1C,ATP5F1E,ATP5ME,ATP5PB,ATP6V1B2,ATP6V1F,ATP8A1,ATPAF2,AUH,B2M,BA…	522 (39)	38
NEFH	2.322	other	NEFH,RB1	2	Inhibited	-2.708	3.51e-18	0.0001	ACO2,ACTB,ACTN2,ACTN3,ATP1A1,ATP5ME,ATP6V1F,BAX,CACNA1S,CD44,CDH1,CHCHD3,CKM,COQ5,COQ7,COX4I1,DLAT,DLST,DNAJC11,EZR,FABP4,GADD45GIP1,GHITM,HOMER1,HRAS,KRT10,KRT18,MAPK1,MAPK3,MCAT,MDH1,MRPL12,MRPL55,MTOR,MYH4,MYH6,MYH8,MYL1,MYL4,NDUFA2,NDUFA4,NDUFA6,NDUFA9,NDUFB8,NDUFS4,NDUFS7,NDUFV1,NEFL,NFKB2,NIT1,OPA1,PGD,PMPCB,PTGS1,RYR1,SDHB,SDHD,SOD2,TCAP,TNNC1,TNNC2,TNNT2,TOMM22,TPM1,TPM2,UQCRQ	66 (2)	2
LMNA	0.454	other	AKT (family),EIF2AK3,LMNA,MTOR,NFKB (complex),RYR2,SIRT1,SMAD3,STAT1,TP53,YAP1	2	Inhibited	-2.708	1.35e-66	0.0002	ABAT,Abcb1a,ABCB8,ABCC1,ABCD1,ACADL,ACADM,ACADS,ACSF3,ACSS1,ACTN4,ADA,ADD1,ADH5,AGPAT2,AIMP2,AK1,ALDH1B1,ALDH7A1,ALDH9A1,ALDOA,ANXA1,ANXA4,AOC3,APOA1,APOBEC2,APOC1,APOC3,AQP3,ARHGAP5,ASL,ASNS,ASPN,ATL3,ATP1A1,ATP2A2,ATP5F1C,ATP5F1E,ATP5ME,ATPAF2,B2M,BAK1,BCAM,BGN,BIN1,BSCL2,BTNL9,CAD,CALU,CAND2,CAPN1,CASP3,CAVIN2,CBL,CD109,CD81,CD9,CDC42,Ceacam1/Ceacam2,Ces1b/Ces1c,Ces1d,CISD1,CKM,CKMT2,Clec10a/M…	383 (11)	11
ALCOHOL DEHYDROGENASE (family)		group	ADH1C,AKR1A1,AKT (family),ALCOHOL DEHYDROGENASE (family),BID,CASP3,CASP8,CASPASE (family),CDK (family),EIF2AK2,ERK1/2 (family),IL33,JNK (family),MAP3K1,MAPK8,NFKB (complex),PAK2,PARP1,RB1,ROCK1,SMPD1,STAT1,STK11,STK24,STK3,STK4,TP53	3	Inhibited	-2.696	4.2e-52	0.0223	ABAT,Abcb1a,ABCB8,ABCC1,ABCD1,ACADL,ACADM,ACADS,ACO2,ACSF3,ACSS1,ACTA1,ACTN2,ACTN3,ACTN4,ADA,ADAM10,ADAM17,ADD1,ADH5,AIMP2,AK1,AK2,AKT2,ALCAM,ALDH1B1,ALDH7A1,ALDOA,ALOX12,ANK1,ANXA1,ANXA4,APOBEC2,AQP3,ARHGAP30,ARHGAP5,ASL,ATL3,ATP1A1,ATP1A3,ATP2A2,ATP5MJ,ATP5PB,ATPAF2,B2M,BAX,BCAM,BTF3,BTNL9,C5,CACNA1S,CAD,CALU,CAND2,CCAR2,Ceacam1/Ceacam2,Ces1b/Ces1c,CHCHD3,CISD1,CKM,CKMT1B,CKMT2,Clec10a/Mgl2,CLI…	344 (27)	24
cucurbitacin B		chemical - endogenous non-mammalian	AKT (family),AKT1,AP1 (complex),AR,ATM,ATR,BCAR1,BCL2,BCR-ABL1,BECN1,BTK,CALCINEURIN (complex),CALMODULIN (family),CASP3,CASP9,CASPASE (family),CCR2,CDC42,CDKN1B,CEBPA,CHEK2,CHUK,CREB (family),cucurbitacin B,DICER1,EGFR,EIF2AK2,ERBB2,ERK (family),FOS,G6PD,GAB2,GATA4,HOXA10,HRAS,IFNGR1,IL18,IL21R,IL6ST,IRF3,IRS1,IRS2,JAK2,JNK (family),JUN,LEPR,MAPK (family),MAPK1,MAPK3,MET,mir-21 (includes others)…	3	Inhibited	-2.694	2.87e-62	0.0189	Abca8b,ABCB11,ABCC3,ABCD1,ABCD2,ABCE1,ABCF1,ABCF2,ABI1,ACADM,ACO2,ACTN2,ACTN3,ACTN4,ADA,ADH5,ADH7,ADK,ADSS2,AGO2,AHCTF1,AHCYL1,AHSG,AIMP2,AK2,Aldh1a7,ALDH2,ALDH3A1,ANK1,ANKRD17,ANXA2,AOC3,APOA1,APOC1,ARHGAP5,ARL2,ASL,ASNS,ATP1A1,ATP2A1,ATP5F1C,ATP5F1E,ATP5ME,ATP5PD,ATP6V1E1,ATP8A1,AUH,BAG1,BCAM,BCHE,BIN1,BLMH,BPIFA1,BPNT2,C5,C8B,CALM2,CAPN1,CAPZA2,CASP3,CBFB,CBL,CCDC141,CCT3,CCT4,CD109,CD44,CD9,C…	547 (94)	94
NFYA		transcription regulator	ATF2,ATF4,CREB (family),CREB1,CREB3,CREB3L1,CREB3L2,CREB3L3,CREBBP,CRTC2,CTNNB1,EGR2,MMP2,NFKB (complex),NFYA,PPAR (family),PPARG,PPARGC1A,TP53	3	Inhibited	-2.687	7.52e-59	0.0296	ABCB8,ABCC1,ABCD1,ACADL,ACADM,ACADS,Acat2/Acat3,ACSF3,ACSS1,ACTA1,ACTB,ACTN1,ACTN4,ADA,ADAM10,ADIPOQ,ADK,AGPAT2,AGR2,ALCAM,ALDH1B1,ALDH5A1,ALDH7A1,ALDH9A1,ALDOA,ALOX12,ANK1,ANXA1,ANXA4,APOA1,APOBEC2,APOC3,AQP3,ARHGAP5,ASL,ASNS,ASPN,ASS1,ATL3,ATP1A3,ATP2A2,ATP5F1C,ATP5F1E,ATP5ME,ATP5PB,ATP5PD,ATPAF2,B2M,BCS1L,BGN,C5,CACNA2D1,CAD,CALU,CAMK2G,CARS1,CASP3,CAST,CAVIN2,CD81,CD9,CDC42,CDH5,Ces1b/Ces1c,C…	404 (19)	19
bicalutamide		chemical drug	AKT (family),AR,ATM,bicalutamide,CHEK2,CYP27A1,DNA METHYLTRANSFERASE (family),EGFR,JNK (family),PGR,SRC	2	Inhibited	-2.685	1.96e-32	0.0191	ABCA1,Abca8b,ABCB11,ABCE1,ACTA1,ACTB,ACTN3,ADD1,ADH5,ADIPOQ,AGO2,AHCTF1,AHCYL1,AIMP2,ANXA1,AQP3,ARHGEF7,ASS1,ATP1A3,ATP2A2,ATP8A1,BAK1,BAX,BCAM,BGN,CAD,CADM4,CALU,CAPZA2,CASP3,CAST,CAV3,CAVIN2,CCT3,CCT4,CD44,CDH1,CDH2,CKM,Clec10a/Mgl2,CMA1,COL12A1,COL6A1,COL6A2,COL7A1,COPS6,COX4I1,COX6C,CRIP2,CRYAB,CSRP1,CSRP3,CTSD,CYCS,DAG1,DES,DHRS3,DHRS7,DNAJB4,DSC2,DSG2,DYNLL1,EIF3B,EIF4E,EIF5A,ELMO1,ENO1,EPH…	222 (11)	11
BRINP1		peptidase	BRINP1,HDAC3,SIRT1,TP53	2	Inhibited	-2.684	5.78e-50	0.0001	ABAT,ABCA1,Abcb1a,ABCB8,ABCC1,ABCD1,ACADL,ACADS,ACSF3,ACSS1,ACTN4,ADA,ADH5,ADIPOQ,AK1,ALDH9A1,ALDOA,ANK1,ANXA1,APOA1,APOBEC2,APOC1,ARHGAP5,ASL,ATL3,ATP1A1,ATP5F1C,ATP5F1E,ATP5ME,ATP5PB,ATPAF2,BAK1,CAD,CALU,CASP3,CD34,CD44,CD81,CD9,CDC42,CDH1,CDH2,CDH5,Ces1b/Ces1c,CISD1,CKM,CKMT1B,CKMT2,Clec10a/Mgl2,CMBL,CNN2,COL1A1,COL6A2,COL7A1,COQ3,COQ5,COQ6,COX15,COX4I1,CP,CPOX,CRAT,CREB1,CRIP2,CRYAB,CSE1L,CSR…	281 (4)	3
KLF15		transcription regulator	KLF15	1	Inhibited	-2.683	1.08e-06	0.027	ACADL,ACADM,ACADS,ACSS1,BCAM,DECR1,EHHADH,FABP3,FABP5,GPAM,LUM,MYH11,PCCA,PCCB,PDK4,PRODH,Serpina3n (includes others),SLC27A1,SYNPO,VCAM1	20 (1)	1
NDUFV1	-0.427	enzyme	INSR,IRS1,LDHA,NDUFV1,SIRT1	2	Inhibited	-2.681	9.4e-21	0.0143	ABCA1,ACADL,ACADM,ACADS,ACO2,ACOT13,Acot2,ACTA1,ADIPOQ,AGR2,Akr1b7,ALDH6A1,ANXA4,APOA1,APOC1,ATP1A1,ATP2A2,ATP5PD,BAX,CD81,CD9,CDH2,CEPT1,CKM,CKMT1B,CKMT2,Clec10a/Mgl2,COX4I1,CRAT,CREB1,CYCS,DECR1,DGAT1,DLAT,ECI1,ENO1,ERMP1,ETFA,ETFB,ETFDH,EVPL,FABP4,FDPS,GFPT1,GPAM,Gsta1 (includes others),H2AZ1,HLA-A,HPX,HSP90AA1,HSPB7,HSPD1,IDE,IDH3A,Ifitm3,ITGA1,JCHAIN,KPNA3,LAMA2,LAMA5,LDHA,LGALS3,LGALS3BP,LP…	117 (5)	5
FR900359		chemical reagent	CDK1,CDK2,CDKN1A,FR900359,MAPK1,PRKCA,RB1,YAP1	2	Inhibited	-2.677	6.04e-32	0.0004	ACO2,ACTA1,ACTB,ACTN2,ACTN3,ADAM10,ADH1C,ANK1,AOC3,ASNS,ASPN,ATP1A1,ATP2A1,ATP5ME,ATP6V1F,BIN1,CACNA1S,CAPN1,CAVIN2,CBL,CD109,CD34,CDH1,CDH2,CHCHD3,CKM,COL6A1,COL7A1,COQ5,COQ7,COX4I1,CPA3,CRYL1,CTSD,CYCS,DCN,DDAH1,DDT,DLAT,DLST,DNAJC11,DOCK10,DSC2,ECHDC1,EIF2S1,EIF4G1,ENDOD1,ENDOU,ENO3,EXOC2,EZR,F11R,FABP4,FDPS,FHL1,FLNB,FLNC,FMOD,FTL,GADD45GIP1,GBA1,GHITM,GLB1,GMFB,GOT1,Gstt3,HRAS,Ifitm3,IL16,IL…	171 (8)	7
cinobufagin		chemical drug	AKT (family),BAX,cinobufagin,HNRNPK,MDM2,MTOR,TP53,TP73	2	Inhibited	-2.675	1.01e-62	0.0001	ABAT,ABCA1,Abcb1a,ABCB8,ABCC1,ABCD1,ACADS,ACSF3,ACSS1,ACTN2,ACTN4,ADA,ADAM10,ADAM17,ADD1,ADH5,ADIPOQ,AIMP2,AK1,ALDH9A1,ALDOA,ANK1,ANXA1,ANXA4,APOA1,APOBEC2,ARHGAP5,ARL2,ASL,ASNS,ATL3,ATP1A1,ATP2A2,ATP5F1C,ATP5F1E,ATP5ME,ATP5PB,ATPAF2,AUH,B2M,BAX,BCAM,BGN,CAD,CALU,CAVIN2,CDC42,CDH1,CDH2,CDH5,Ces1b/Ces1c,CISD1,CKM,CKMT1B,CKMT2,CMBL,CNN2,CNP,COL12A1,COL6A2,COL7A1,COPS6,COQ3,COQ5,COQ6,COX15,CP,CPOX,C…	322 (8)	8
T-2 toxin		chemical toxicant	T-2 toxin	1	Inhibited	-2.673	4.55e-05	0.0311	ALDH3A1,BAG5,CARS1,CASP3,EIF4A2,EIF5A,ERGIC2,GHITM,GLRX,LARS1,NARS1,PKM,QSOX1,SUOX	14 (1)	1
EBF2, EBF2:Blnc1 lncRNA:HNRNPU, Activated PPARG:RXRA:UCP1 gene		group	13(S)-hydroxyoctadecadienoic acid,15-deoxy-delta-12,14 -PGJ 2,alitretinoin,docosahexaenoic acid,EBF2,EBF2, EBF2:Blnc1 lncRNA:HNRNPU, Activated PPARG:RXRA:UCP1 gene,HNRNPU,NCOA1,PPARG,PPARGC1A,PPARGC1B,RXRA,UCP1	2	Inhibited	-2.672	4.8e-39	0.0004	ABAT,ABCA1,ABCD2,ACADL,ACADM,ACADS,Acot2,ADAM10,ADH1C,ADIPOQ,AGPAT2,AGRN,AK1,ALDH5A1,ALDOA,ALOX12,ANXA1,APOC3,AQP3,ASNS,ASPN,ATP2A2,ATP5PD,BAK1,BTF3,C4a/C4b,C5,CALM2,CAV3,CAVIN2,CD109,CD44,CDH1,CDH5,Ces1d,CKMT2,COL1A1,COL6A2,COMP,COX4I1,COX6C,CRAT,CREB1,CTSD,CYB5R1,CYCS,DCN,DCXR,DES,DGAT1,DHRS3,DLAT,DNAJB1,DPT,EEF1A1,EEF2,EHD3,EHHADH,ELMO1,EMB,ENDOG,ENO1,ENTPD2,EPHX1,ETF1,F11R,FABP3,FABP4,FABP5,F…	213 (13)	12
miR-199a-5p (and other miRNAs w/seed CCAGUGU)		mature microRNA	miR-199a-5p (and other miRNAs w/seed CCAGUGU)	1	Inhibited	-2.668	2.47e-06	0.0198	ACTA1,BCAM,BGN,CDH1,COL1A1,CSTB,DCN,GPRC5A,ITGA1,ITGB3,ITGB4,LIN7C,MYH11,MYH9,MYL9,RELA,SMTN	17 (1)	1
CIP2A		other	CIP2A	1	Inhibited	-2.668	5.11e-07	0.0063	CRYAB,DCN,DSC2,ELAPOR1,ENO3,LDHB,LUM,MAPK9,PDGFRB,PDK1,PDK4,PDLIM7,PKM,S100A16,SCIN,SLC16A3,SLC25A4	17 (1)	1
selpercatinib		chemical drug	FGFR1,FGFR2,FGFR3,FLT1,RET,selpercatinib	2	Inhibited	-2.668	1.32e-12	0.0402	ACTA1,ACTN4,ADD1,AUH,BAX,CDC5L,CDH1,COL1A1,CRYAB,CSNK2A1,CTBP1,DES,DNAJA1,DNAJC3,EEF1A1,Eif3c,EIF4E,EIF4G1,EIF5A,ENPEP,EWSR1,FGF1,FLNB,GDI2,HLA-A,HPRT1,HSP90AA1,HSPA1A,HSPA9,HSPD1,HSPH1,ITGA1,ITGA2,ITGA5,ITGB4,ITPR1,KRT10,LAMP1,LIN7C,MAP3K20,MAPK14,MAT2A,MBP,MYH6,MYL6,NFKB2,PLP1,PRKCD,PTGS1,RPS3,RPS6,SCARA3,SFN,STUB1,SURF1,SYMPK,TAGLN3,TGFBI,TGM1,THBS1,TNNT2,TOMM22,TSPAN8,TTN,TXN,UBE2H,YBX3,YWHAZ	68 (6)	5
DNMT3A		enzyme	DNA METHYLTRANSFERASE (family),DNMT3A,PTK2,TP53	2	Inhibited	-2.658	1.32e-49	0.0002	ABAT,ABCA1,Abcb1a,ABCB8,ABCC1,ABCD1,ACADL,ACADM,ACADS,ACSF3,ACSS1,ACTA1,ACTN4,ADA,ADH5,AK1,ALDH9A1,ALDOA,ANK1,ANXA1,ANXA4,APOA1,APOBEC2,ARHGAP5,ASL,ATL3,ATP1A1,ATP5F1C,ATP5F1E,ATP5ME,ATP5PB,ATPAF2,BAK1,BAX,CAD,CALU,CASP3,CD34,CD44,CDC42,Ces1b/Ces1c,CISD1,CKM,CKMT1B,CKMT2,CMBL,CNN2,COL6A2,COL7A1,COQ3,COQ5,COQ6,COX15,CP,CPOX,CRAT,CRIP2,CRYAB,CSE1L,CSRP1,CSTB,CTSD,CYB5A,CYCS,DCN,DEK,DLAT,DLG1,DLST,D…	274 (4)	4
E2F6:(TFDP1,TFDP2):APAF1 gene		complex	APAF1,CASP3,CASP8,CASPASE (family),E2F1,E2F3,E2F6,E2F6:(TFDP1,TFDP2):APAF1 gene,ERK1/2 (family),MAPK1,TFDP1,TFDP2,TP53	3	Inhibited	-2.657	9.68e-56	0.0001	ABAT,ABCA1,Abcb1a,ABCB8,ABCC1,ABCD1,ACADM,ACADS,ACSF3,ACSS1,ACTN4,ADA,ADAM10,ADAM17,ADH1C,ADH5,ADIPOQ,AGR2,AK1,ALDH9A1,ALDOA,ANK1,ANXA1,ANXA4,APOA1,APOBEC2,ARHGAP5,ASL,ATL3,ATP1A1,ATP1A3,ATP2A1,ATP5F1C,ATP5F1E,ATP5ME,ATP5PB,ATPAF2,B2M,CAD,CALU,CAPN1,CASP3,CAV3,CCT4,CD2AP,CD9,CDC42,CDH1,CDH5,Ces1b/Ces1c,CISD1,CKM,CKMT1B,CKMT2,CLIC1,CMA1,CMBL,CNN2,COL6A2,COQ3,COQ5,COQ6,COX15,CP,CPOX,CRAT,CRKL,CRYL1…	313 (13)	9
PDCD4	0.251	other	AP1 (complex),CASP3,JNK (family),JUN,PDCD4,TP53	2	Inhibited	-2.656	6.85e-53	0.0002	ABAT,ABCA1,Abcb1a,ABCB8,ABCC1,ABCD1,ACADL,ACADM,ACADS,ACSF3,ACSS1,ACTN4,ADA,ADH5,AK1,ALDH9A1,ALDOA,ALOX12,ANK1,ANXA1,ANXA4,APOA1,APOBEC2,ARHGAP5,ASL,ATL3,ATP1A1,ATP5F1C,ATP5F1E,ATP5ME,ATP5PB,ATPAF2,BAK1,CAD,CALM2,CALU,CAPN1,CASP3,CDC42,CDH1,CDH2,CDH5,Ces1b/Ces1c,CHL1,CISD1,CKM,CKMT1B,CKMT2,Clec10a/Mgl2,CMBL,CNN2,COL1A1,COL6A2,COL7A1,COQ3,COQ5,COQ6,COX15,CP,CPOX,CRAT,CRIP2,CRYAB,CSE1L,CSRP1,CSTB,C…	287 (6)	6
DGK (family)		group	AGK,AKT (family),DGK (family),DGKE,diacylglycerol,EGFR,ERK1/2 (family),JNK (family)	2	Inhibited	-2.649	4.56e-23	0.0203	ABCA1,ABCE1,ACADM,ACTA1,ACTB,ACTN3,ADAM10,ADD1,ADIPOQ,AGO2,AHCTF1,AIMP2,ANXA1,AQP3,ATP1A3,B2M,BAK1,BCAM,CAD,CAPZA2,CCT3,CCT4,CD44,CDH2,Clec10a/Mgl2,COL1A1,COL6A1,COL6A2,COPS6,COX4I1,CRIP2,CRYAB,CTSD,CYCS,DAG1,DHRS7,DSC2,DSG2,EIF3B,EIF4E,EIF5A,ENO1,EZR,F12,FABP4,FBLN2,FBN1,GK,GPM6B,GPX4,GSS,GSTK1,Hbb-b1,HLA-A,HMGA1,HNRNPD,HNRNPH1,HRAS,HSPB1,HSPE1,HSPG2,IDH3A,IGBP1,IQGAP2,ITCH,ITGA2,ITGA6,ITGB3,KRT…	137 (8)	7
TWIST (family)		group	CDH1,TP53,TWIST (family),TWIST1,TWIST2	2	Inhibited	-2.648	2.93e-52	0.0001	ABAT,ABCA1,Abcb1a,ABCB8,ABCC1,ABCD1,ACADL,ACADM,ACADS,ACSF3,ACSS1,ACTB,ACTN4,ADA,ADH5,AK1,AKT2,ALCAM,ALDH9A1,ALDOA,ANK1,ANXA1,ANXA4,APOA1,APOBEC2,ARHGAP5,ASL,ATL3,ATP1A1,ATP5F1C,ATP5F1E,ATP5ME,ATP5PB,ATPAF2,BAK1,BAX,BIN1,CAD,CALU,CD44,CDC42,CDH1,CDH2,CDH5,Ces1b/Ces1c,CHAD,CISD1,CKM,CKMT1B,CKMT2,CMBL,CNN2,COL6A1,COL6A2,COL7A1,COQ3,COQ5,COQ6,COX15,CP,CPOX,CRAT,CRIP2,CRYAB,CSE1L,CSRP1,CSTB,CTSD,CYB5…	276 (5)	5
KLF8		transcription regulator	ALDH (family),ATM,H2AX,KLF8,MAPK1,MAPK3,NOX1,PARP1,PRKDC,SMC1A,TP53,trabectedin,UCP1	3	Inhibited	-2.638	3.3e-55	0.0001	ABAT,ABCA1,Abcb1a,ABCB8,ABCC1,ABCD1,ACADL,ACADM,ACADS,Acot2,ACSF3,ACSS1,ACTN4,ADA,ADH1C,ADH5,AK1,ALDH9A1,ALDOA,ANK1,ANXA1,ANXA4,APOBEC2,ARHGAP5,ASL,ASNS,ATL3,ATP1A1,ATP2A1,ATP5F1C,ATP5F1E,ATP5ME,ATP5PB,ATPAF2,BAK1,BAX,BTF3,CAD,CALU,CASP3,CD44,CDC42,CDH1,CDH2,CDH5,Ces1b/Ces1c,CISD1,CKM,CKMT1B,CKMT2,CMBL,CNN2,COL6A2,COL7A1,COQ3,COQ5,COQ6,COX15,CP,CPOX,CRAT,CRIP2,CRYAB,CRYL1,CSE1L,CSRP1,CSTB,CTSD,CY…	304 (13)	12
dorsomorphin		chemical - kinase inhibitor	AICAR,AKT (family),AMPK (complex),BECN1,CDK2,dorsomorphin,EIF4EBP1,FOXO1,IKBKB,ITGB1,MAPK1,MAPK3,MTOR,NFKB (complex),NOS3,NR1H (family),P38 MAPK (family),P70 S6K (family),PI3K (complex),PPARG,PRKAA (family),PRKAA1,PRKAA2,PRKCZ,RAF1,RELA,RPS6KB1,SMAD2,SQSTM1,SREBF1,TP53,YAP1	2	Inhibited	-2.634	2.35e-62	0.0146	ABAT,Abcb1a,ABCB8,ABCC1,ABCD1,ACO2,ACSF3,ACTA1,ACTN4,ADA,ADAM17,ADD1,ADH1C,ADH5,AGPAT1,AGPAT2,AIMP2,AK1,ALDH7A1,ALDH9A1,ALOX12,ANK1,ANXA1,ANXA4,AOC3,APOBEC2,APOC1,APOC3,AQP3,ARHGAP5,ASL,ASS1,ATL3,ATP1A1,ATP2A1,ATP5F1C,ATP5F1E,ATP5ME,ATPAF2,B2M,BCAM,BGN,BIN1,CAD,CALU,CAPN1,CBL,CD109,CD1D,CD34,CDC42,CDH1,CDH2,Ces1b/Ces1c,Ces1d,CHMP2A,CISD1,CKM,CMBL,CNN2,CNP,COL1A1,COL6A1,COL6A2,COMP,COPS6,COQ3,COQ5…	405 (32)	32
HTRA1	0.073	peptidase	AKT (family),COL2A1,EGFR,HTRA1,MAPK (family),SOD (family)	2	Inhibited	-2.631	3.1e-27	0.0001	ABCE1,ACTA1,ACTB,ACTN3,ADA,ADD1,ADIPOQ,AGO2,AHCTF1,AIMP2,ANXA1,APOA1,APOC3,AQP3,BAK1,BAX,BCAM,CAD,CAPZA2,CASP3,CAV3,CCT3,CCT4,CD44,CDH1,CDH2,CMA1,COL6A1,COL6A2,COPS6,COX4I1,CRYAB,CTSD,CYCS,DAG1,DHRS7,DSC2,DSG2,EIF3B,EIF4E,EIF5A,FABP4,FBLN2,FBN1,GPM6B,GPX4,GSS,GSTK1,Hbb-b1,HMGA1,HNRNPD,HNRNPH1,HRAS,HSPB1,HSPE1,HSPG2,IDH3A,IGBP1,Ighg2b,IQGAP2,ITCH,ITGA6,KRT16,L1CAM,LAMA4,LAMB2,LAMP1,LBR,LDHA,LDHB,L…	130 (6)	5
AKT inhibitor VIII		chemical reagent	AKT (family),AKT inhibitor VIII,AKT1,AKT3,EPRS1,FOXO1,GLUD1,GSK3 (family),IRS1,NOS1,NRF1,RPS6KB1,TSC2	2	Inhibited	-2.63	4.09e-27	0.0056	ACAD11,ADD1,AIMP2,ALDH6A1,ANXA1,ANXA2,APOC3,AQP3,ASS1,ATP1A1,ATP6V0C,ATP6V1B2,ATP6V1E1,ATP6V1G1,BAK1,BAX,BCAM,BCKDK,CASP3,CAV3,CD44,CDC42,CDH1,CDH5,Ces1b/Ces1c,CKM,CKMT2,COMP,COPS6,COX4I1,COX6C,CP,CRYAB,CRYZ,CTSD,CYCS,CYP27A1,DDX5,ECHDC2,EHHADH,ENO1,ENPEP,EZR,FABP5,FLNB,FMOD,FSCN1,FTH1,GFPT2,GK,GPM6B,GPX3,GPX4,GSN,Gsta1 (includes others),GSTK1,GSTT1,HEXA,HSPB1,HSPB7,HSPD1,HSPE1,HSPG2,Ifitm3,ITGAM…	148 (13)	13
BAIAP2L1		other	AKT (family),BAIAP2L1,TP53	2	Inhibited	-2.63	2.3e-52	0.0001	ABAT,ABCA1,Abcb1a,ABCB8,ABCC1,ABCD1,ACADL,ACADM,ACADS,ACSF3,ACSS1,ACTN4,ADA,ADD1,ADH5,ADIPOQ,AIMP2,AK1,ALDH9A1,ALDOA,ANK1,ANXA1,ANXA4,APOA1,APOBEC2,AQP3,ARHGAP5,ASL,ATL3,ATP1A1,ATP5F1C,ATP5F1E,ATP5ME,ATP5PB,ATPAF2,BAK1,BAX,BCAM,CAD,CALU,CASP3,CAV3,CD44,CDC42,CDH2,CDH5,Ces1b/Ces1c,CISD1,CKM,CKMT1B,CKMT2,CMBL,CNN2,COL1A1,COL6A2,COL7A1,COPS6,COQ3,COQ5,COQ6,COX15,COX4I1,CP,CPOX,CRAT,CRIP2,CRYAB,CSE1L…	280 (3)	2
perhexiline		chemical drug	ACLY,AKT1,AMPK (complex),ATF4,CCND1,CDK4/6 (family),CDKN1B,CPT1 (family),CPT1A,CPT1B,CPT1C,CPT2,CREB (family),EIF4EBP1,FOXP3,GLUD1,GSK3 (family),GSK3B,IRS1,ISCU,JINK1/2 (family),MTOR,MTORC1 (complex),NR1H (family),P38 MAPK (family),P70 S6K (family),PAX6,perhexiline,PI3K (complex),PKA CATALYTIC SUBUNIT (family),RAB4A,RELA,RHOA,RICTOR,RPTOR,RXRG,SQSTM1,SREBF1,SREBF2,TP53,VAMP8,ZEB2	3	Inhibited	-2.629	1.51e-74	0.0001	ABAT,Abcb1a,ABCB8,ABCC1,ABCD1,ACADS,ACO2,ACSF3,ACTA1,ACTN4,ADA,ADAM10,ADH1C,ADH5,ADIPOQ,ADK,AGPAT1,AK1,AKT2,ALDH1B1,ALDH9A1,ANK1,ANXA1,ANXA4,APOBEC2,APOC1,APOC3,AQP3,ARHGAP5,ASL,ASS1,ATL3,ATP1A1,ATP5F1E,ATP5PB,ATP5PD,ATP6V0A1,ATP6V0C,ATP6V1B2,ATP6V1C1,ATP6V1F,ATP6V1G1,ATP6V1H,ATPAF2,AZGP1,BAK1,BGN,C9,CAD,CALM2,Calm4,CAPN1,CARS1,CBL,CDC42,CHMP2A,CISD1,CKM,CKMT1B,CKMT2,CMBL,CNN2,CNP,COL6A2,COL7A1,C…	422 (42)	39
TRIM72	0.252	enzyme	AKT (family),FOCAL ADHESION KINASE (family),GSK3B,INSR,IRS1,PTK2,RELA,TP53,TRIM72	2	Inhibited	-2.621	3.99e-50	0.003	ABAT,ABCA1,Abcb1a,ABCB8,ABCC1,ABCD1,ACO2,ACOT13,Acot2,ACSF3,ACSS1,ACTN4,ADA,ADD1,ADH5,AGR2,AIMP2,AK1,Akr1b7,ALDH6A1,ALDH9A1,ALDOA,ANK1,ANXA1,ANXA4,APOA1,APOBEC2,AQP3,ARHGAP5,ASL,ATL3,ATP1A1,ATP2A2,ATP5F1C,ATP5F1E,ATP5ME,ATP5PB,ATP5PD,ATPAF2,B2M,BCAM,CAD,CALU,CASP3,CAV3,CDC42,CDH2,CDH5,CEPT1,Ces1b/Ces1c,CISD1,CKM,CKMT1B,CMBL,CNN2,COL6A2,COL7A1,COPS6,COQ3,COQ5,COQ6,COX15,CP,CPOX,CRAT,CRIP2,CRYAB,CS…	308 (9)	8
RCVRN		other	ADORA2A,ADORA2B,ADRB (family),ADRB2,CCR5,CXCR2,GRK (family),GRK1,L-serine,L-threonine,PTAFR,RCVRN,RHO	3	Inhibited	-2.605	6.04e-14	0.0062	AACS,ABCA1,ACADM,Acat2/Acat3,ACSS1,ADIPOQ,AKT2,ARHGEF7,ATP1A1,ATP1A3,ATP2A2,ATP5F1E,ATP6V1B2,ATP8A1,B2M,BAK1,CAVIN2,Cbr2,CD44,CD81,CD9,COL1A1,COL6A1,CRYAB,EEF2,EIF1,EIF2S1,EIF2S2,EIF5A,ENDOD1,FABP4,FBLN1,FDPS,FUS,GAPDH,Gsta1 (includes others),HLA-A,HSPD1,IDE,Ifitm3,ITGAL,KLC1,LAMB2,LDHA,MAK,MCAM,MME,NAPB,NCAM1,NQO1,NSDHL,PCK2,PHGDH,PMPCA,PPP2CA,PPP3R1,PRPH,SERPING1,SLC8A1,SOD2,SRM,SSRP1,STK38,TUB…	65 (13)	10
ESYT1	0.06	transporter	AKT (family),AMPK (complex),CALCINEURIN (complex),CD247,CD3E,ERK (family),ERK1/2 (family),ESYT1,GAB2,GRB2,HRAS,IRF3,ITGB1,ITK,JNK (family),LAT,LCK,LCP2,MAPK (family),MAPK1,MAPK14,MAPK3,MAPK8,NFAT (complex),NFAT (family),NFKB1,NFKBIA,NRAS,P38 MAPK (family),PI3K (complex),PKC (family),PLC GAMMA (family),PLCG2,PRKCB,PRKD1,RAC1,RAF1,RAS (family),RELA,RHOA,SHC1,SLC4A1,TCR (complex),VAV1,YAP1,ZAP70	3	Inhibited	-2.596	1.18e-54	0.0003	AACS,ABCC1,ABCD1,ACO2,ACTA1,ACTN1,ADA,ADAM10,ADAM17,ADD1,ADH1C,AGO2,AGRN,AIMP2,AK1,AK2,ALOX12,ANXA1,ANXA4,AOC3,APOC3,AQP3,ARF6,ASNS,ASPRV1,ASS1,ATP1A3,ATP2A1,ATP5PB,ATP5PD,ATP6V1C1,AZGP1,BCAM,BCKDK,BGN,C5,CAPN1,CAPZA2,CAVIN2,CBL,CD109,CD1D,CD34,CD81,CD9,Clec10a/Mgl2,CMA1,COL6A1,COPS6,COX4I1,CP,CREB1,CRYL1,CSNK2B,CTSD,CYCS,CYP27A1,CYP2E1,DAAM1,DAG1,DDAH1,DDT,DES,DGAT1,DHRS3,DLAT,DLD,DLST,DNAJC3,DO…	314 (46)	43
PPM1G	-0.156	phosphatase	AKT (family),ATM,CASEIN (family),CSN2,EIF4E,EIF4EBP1,H2AX,MAPK1,MAPK3,NOX1,PARP1,PPM1G,PRKDC,RPS6KB1,STAT3,TP53,trabectedin,UBQLN1	3	Inhibited	-2.596	1.22e-56	0.0006	ABAT,ABCA1,Abcb1a,ABCB8,ABCC1,ABCD1,ACADL,ACADM,ACADS,ACSF3,ACSS1,ACTN4,ADA,ADD1,ADH1C,ADH5,ADIPOQ,AHSG,AIMP2,AK1,ALDH9A1,ALDOA,ANK1,ANXA1,ANXA4,APOBEC2,AQP3,ARHGAP5,ASL,ATL3,ATP1A1,ATP2A1,ATP5F1C,ATP5F1E,ATP5ME,ATP5PB,ATPAF2,B2M,BAX,BCAM,BPIFA1,BTF3,C5,CAD,CALU,CAPG,CD9,CDC42,Ces1b/Ces1c,CHL1,CISD1,CKM,CKMT1B,CKMT2,CLIC5,CMBL,CNN2,COL6A2,COL7A1,COPS6,COQ3,COQ5,COQ6,COX15,COX4I1,CPOX,CRAT,CRIP2,C…	342 (18)	16
SAR103168		chemical drug	EGFR,FGFR1,FGFR3,FLT1,KDR,PDGF (family),SAR103168,SRC (family),TEK	2	Inhibited	-2.594	2.21e-26	0.0001	ABCE1,ACTA1,ACTB,ACTN3,ACTN4,ADD1,AGO2,AHCTF1,AIMP2,ANXA1,ANXA2,ATP1A1,CAD,CAPZA2,CASP3,CCT3,CCT4,CDC5L,CDH1,CDH2,CMA1,COL1A1,COL6A1,COL6A2,CRYAB,CSNK2A1,CTBP1,CYCS,DAG1,DHRS7,DSC2,DSG2,EEF1A1,EIF3B,Eif3c,EIF4G1,EIF5A,EWSR1,FABP4,FBLN1,FBLN2,FBN1,FGF1,FLNB,GDI2,Hbb-b1,HLA-A,HMGA1,HNRNPD,HNRNPH1,HPRT1,HRAS,HSPB1,HSPD1,HSPE1,IDH3A,IGBP1,IQGAP2,ITCH,ITGA1,ITGA6,ITGAV,ITGB3,ITGB4,ITPR1,KRT16,LAMA4,LA…	125 (9)	8
tesevatinib		chemical drug	AGT,AKT (family),AKT1,ANXA7,AP1 (complex),AR,ATM,CDC42,CDK2,CHEK2,CREB (family),CREB1,CTNNB1,CYCLIN E (family),EGFR,EGR1,EMD,EPB41,EPHB4,ERBB2,ERK (family),ERK1/2 (family),ESR1,ESTROGEN RECEPTOR (family),FAS,FKBP4,FOCAL ADHESION KINASE (family),FOS,FOXO1,FOXO3,GJB1,GNAS,GRB2,GSK3B,HBEGF,HDAC6,HIF1A,HRAS,HSD17B12,ILK,ITGB1,ITGB5,JAK1,JAK2,JINK1/2 (family),JNK (family),JUN,KDR,KRAS,MAP2K4,MAPK (fam…	3	Inhibited	-2.592	1.86e-64	0.0131	AACS,AARSD1,Abca8b,ABCC3,ABCD2,ABCE1,Acat2/Acat3,ACSS1,ACTA1,ACTB,ACTL6A,ACTN1,ACTN2,ACTN3,ADA,ADAM17,ADD1,ADH5,ADK,ADRM1,ADSS2,AGO2,AGPAT1,AGR2,AGRN,AHCTF1,AHSG,AIFM1,AIMP2,AK1,AK2,AKT2,Aldh1a7,ALDH1B1,ALDH1L2,ALDH2,ALDH3A1,ALDH7A1,ALOX12,ANK3,ANO10,ANXA1,ANXA2,ANXA4,AOC3,AP1M1,AP2S1,ARF6,ARHGAP30,ARPC5L,ASL,ASNS,ASPRV1,ATP1A1,ATP1A3,ATP2A1,ATP5ME,ATP6V0C,ATP6V1B2,ATP6V1E1,ATP6V1F,ATP6V1G1,ATP6V…	629 (107)	106
bunazosin		chemical drug	ADRA1B,bunazosin,ERK (family),RB1	2	Inhibited	-2.588	1.33e-18	0.0006	ACO2,ACTA1,ACTB,ACTN1,ACTN2,ACTN3,ADAM10,ATP1A1,ATP5ME,ATP6V1F,BAX,BGN,CACNA1S,CD1D,CD44,CDH1,CDH5,CHCHD3,CKM,COL1A1,COQ5,COQ7,COX4I1,DLAT,DLST,DNAJC11,EZR,GADD45GIP1,GHITM,GK,GOT1,HMGA1,HRAS,INPP1,ITGAM,ITGAV,ITGB3,KRT10,MAPK1,MAPK3,MCAM,MCAT,MDH1,MRPL12,MRPL55,MS4A1,MTOR,MYH4,MYH6,MYH8,MYL1,MYL4,NDRG1,NDUFA2,NDUFA4,NDUFA6,NDUFA9,NDUFB8,NDUFS4,NDUFS7,NDUFV1,NFKB2,NIT1,OPA1,PDK4,PGD,PMPCB,POSTN,P…	86 (4)	3
PF-562271		chemical drug	AKT (family),BCAR1,BCL2L1,CDK4,CDK6,ERK1/2 (family),FOCAL ADHESION KINASE (family),JUN,MCL1,PF-562271,PTK2,PTK2B	2	Inhibited	-2.572	1.94e-22	0.0224	ABCA1,ACTA1,ACTN2,ADAM10,ADD1,ADIPOQ,AIFM1,AIMP2,ALOX12,AQP3,ATP1A3,ATP2A1,ATP5ME,ATP6V1B2,AUH,B2M,BAX,BCAM,CASP3,CD44,CDH1,CDH2,CDH5,CHL1,CMA1,COL1A1,COL6A2,COPS6,COX4I1,CTSD,DLAT,EIF4A1,ENO1,EPHX2,EZR,FABP4,FMOD,FTH1,FTL,FUS,Gbp2,GFPT1,GOT1,GPM6B,GPT,GPX4,GRK2,GSS,Gsta1 (includes others),GSTK1,HLA-A,HMGA1,HNRNPD,HRAS,HSPA9,HSPB2,HSPG2,ITGA2,ITGA5,ITGAV,ITGB3,KRAS,KRT14,KRT15,KRT16,KRT18,KRT8,L1…	136 (12)	12
NPM1:TFAP2A homodimer:NOP2 gene		complex	ADAM17,AKT (family),EGFR,EIF2AK2,EIF4E,ELF4,ERK (family),IRF1,MEK (family),NFKB (complex),NOP2,NPM1,NPM1:TFAP2A homodimer:NOP2 gene,SIAH1,SP1,SP3,STAT3,TERT,TFAP2A,TP53	3	Inhibited	-2.566	4.48e-62	0.0041	ABAT,ABCA1,Abcb1a,ABCB8,ABCC1,ABCD1,ABCE1,ACADL,ACADM,ACADS,ACSF3,ACSS1,ACTB,ACTN1,ACTN3,ACTN4,ADA,ADAM10,ADAM17,ADD1,ADIPOQ,ADSS2,AGO2,AHCTF1,AHSG,AK1,AKT2,ALCAM,ALDH1B1,ALDH3B1,ALDH7A1,ALDH9A1,ALDOA,ALOX12,ANK1,ANXA1,ANXA4,APOA1,APOBEC2,APOC3,AQP3,ARHGAP5,ASL,ASNS,ASS1,ATL3,ATP1A1,ATP2A2,ATP5F1C,ATP5F1E,ATP5ME,ATP5PB,ATPAF2,B2M,BCAM,BGN,BPIFA1,C5,CAD,CALU,CAPG,CAPZA2,CCT3,CCT4,CD1D,CD2AP,CD9,CD…	395 (20)	19
GAS5		other	AKT (family),AKT1,GAS5,MTOR,PI3K (family)	2	Inhibited	-2.563	1.33e-19	0.0096	ABCA1,ACADL,ACADM,ADD1,ADIPOQ,AIMP2,APOC3,AQP3,ASNS,ASS1,ATP2A2,ATP5PB,ATP6V1E1,BAK1,BAX,BCAM,CASP3,CD44,CDH1,CDH2,Ces1b/Ces1c,CKMT1B,CNP,COPS6,CRYZ,CTSD,CYCS,DAG1,EIF3A,ENO1,ETFA,EZR,FABP4,FABP5,FGF1,FTH1,GPM6B,GPX4,Gsta1 (includes others),GSTK1,GSTT1,GSTZ1,HSPB1,HSPG2,HSPH1,ITGA6,L1CAM,LAMB2,LAMP1,LDHA,LDHB,LPL,MAG,MAGT1,MAN2A1,MAP1LC3B,MCAM,MDH1,MME,MMUT,Mug1/Mug2,MYH11,MYH8,MYL1,NCAM1,NCEH1,N…	111 (5)	5
IMD-0354		chemical reagent	AP1 (complex),AR,ARID1A,ATM,BACE1,BCL2L1,CASP8,CDKN2A,CDX1,CHUK,CREB (family),ERK (family),ERK1/2 (family),FOS,FOXO3,GATA3,GLI1,HTT,IKBKB,IKBKE,IKBKG,IMD-0354,IRF1,IRF3,IRF5,IRS1,L-serine,MAP2K4,MAPK1,MAPK3,MAPK8,MAPK9,MMP9,MTOR,MTORC1 (complex),NCOA3,NFKB (complex),NFKB1,NFKB2,NFKBIA,NR3C1,P38 MAPK (family),PIK3R1,PRKACA,PTGS2,RB1,REL,RELA,RELB,SNAP23,STAT3,STAT5A/B (family),TARDBP,TP53,TP73	3	Inhibited	-2.563	4.17e-66	0.0157	ABAT,ABCA1,Abcb1a,ABCB8,ABCC3,ABCD1,ACADS,Acat2/Acat3,ACO2,ACSF3,ACSS1,ACTB,ACTN1,ACTN3,ACTN4,ADAM10,ADAM17,ADH1C,ADH5,AGO2,AGRN,AHSG,AIFM1,AK1,AK2,ALDH1B1,ALDH3A1,ALDH7A1,ALDH9A1,ALOX12,AMACR,ANK1,ANXA4,APOA1,APOBEC2,AQP3,ARHGAP5,ARHGEF7,ARL2,ARL6IP5,ASL,ASNS,ASPN,ASPRV1,ATL3,ATP2A1,ATP5F1C,ATP5F1E,ATP5PB,ATP6V1F,ATP8A1,ATPAF2,AUH,AZGP1,BCKDK,BGN,BLMH,BLVRB,BPIFA1,CACNA1S,CAD,CALM2,CAPZA2,CAST,C…	512 (55)	55
hexamethylene bisacetamide		chemical reagent	CCNE1,CDK2,ELL2,hexamethylene bisacetamide,RB1	2	Inhibited	-2.556	1.36e-19	0.0002	ACO2,ACTB,ACTN2,ACTN3,AKT2,ATP1A1,ATP5ME,ATP6V1F,BAX,CACNA1S,CD34,CD44,CDH1,CHCHD3,CKM,COQ5,COQ7,COX4I1,DLAT,DLST,DNAJC11,DNAJC3,ENTPD1,EZR,FABP4,GADD45GIP1,GHITM,Hbb-b1,HEXIM1,HOMER1,HRAS,KRT10,KRT18,MANF,MAPK1,MAPK3,MCAT,MDH1,MRPL12,MRPL55,MTOR,MYH4,MYH6,MYH8,MYL1,MYL4,NDUFA2,NDUFA4,NDUFA6,NDUFA9,NDUFB8,NDUFS4,NDUFS7,NDUFV1,NFKB2,NIT1,NOLC1,NPM1,OPA1,PGD,PMPCB,PTGS1,RACK1,RPL18,RYR1,SDHB,SDHD,S…	81 (5)	5
PA2G4	0.307	transcription regulator	AKT (family),EIF2A,PA2G4,TP53	2	Inhibited	-2.556	1.9e-53	0.0001	ABAT,ABCA1,Abcb1a,ABCB8,ABCC1,ABCD1,ACADL,ACADM,ACADS,ACSF3,ACSS1,ACTN4,ADA,ADD1,ADH5,ADIPOQ,AGR2,AIMP2,AK1,ALDH9A1,ALDOA,ANK1,ANXA1,ANXA4,APOA1,APOBEC2,AQP3,ARHGAP5,ASL,ATL3,ATP1A1,ATP5F1C,ATP5F1E,ATP5ME,ATP5PB,ATPAF2,BAK1,BAX,BCAM,CAD,CALU,CASP3,CAV3,CD44,CDC42,CDH2,CDH5,Ces1b/Ces1c,CISD1,CKM,CKMT1B,CKMT2,CMBL,CNN2,COL1A1,COL6A2,COL7A1,COPS6,COQ3,COQ5,COQ6,COX15,COX4I1,CP,CPOX,CRAT,CRIP2,CRYAB,…	283 (4)	4
ABHD5	-0.458	enzyme	ABHD5,AKT (family),AMPK (complex),MTORC1 (complex),P70 S6K (family),PNPLA2,PPARA,PPARG,PRKAA (family)	2	Inhibited	-2.554	6.72e-32	0.0004	AACS,ABCA1,ABCB11,ABCD2,ACADL,ACADM,ACADS,Acat2/Acat3,ACO2,Acot2,ACTA1,ADAM10,ADD1,ADIPOQ,AGPAT2,AIMP2,ALDH2,ALOX12,ANXA2,APOC3,ASL,ASNS,ASS1,ATP2A2,BAK1,BCAM,BCKDK,C5,C9,CAV3,CAVIN2,CD44,CDH1,CDH2,Ces1d,Clec2d (includes others),COL1A1,COPS6,COX4I1,CRAT,CREB1,CROT,CTSD,CYB5B,CYCS,CYP27A1,DGAT1,DHRS3,DLAT,ECH1,ECI1,EEF1A1,EEF2,EHHADH,ENDOG,ENO1,ENTPD1,EPHX1,ETFB,ETHE1,F11R,FABP3,FABP5,FGA,FGB,FGF1…	167 (9)	9
HSPA1A	0.423	enzyme	BID,CASP3,DUSP1,EGFR,ERK (family),ERK1/2 (family),HSPA1A,JNK (family),MAP2K3,MAP2K6,MAPK14,MAPK3,NFKB (complex),NFKBIA,P38 MAPK (family),TP53	2	Inhibited	-2.551	5.01e-64	0.0002	AACS,ABAT,Abcb1a,ABCB8,ABCC1,ABCD1,ABCE1,ACADL,ACADM,ACADS,ACSF3,ACSS1,ACTB,ACTN1,ACTN3,ACTN4,ADA,ADAM10,ADAM17,ADH5,ADIPOQ,AGO2,AHCTF1,AIMP2,AK1,AK2,ALDH1B1,ALDH7A1,ALDH9A1,ALDOA,ANK1,ANXA4,APOA1,APOBEC2,ARHGAP5,ASL,ASS1,ATL3,ATP1A1,ATP1A3,ATP2A1,ATP2A2,ATP5F1C,ATP5F1E,ATP5ME,ATP5PB,ATPAF2,AZGP1,B2M,BAK1,BCKDK,BGN,CAD,CALU,CAPN1,CAPZA2,CASP3,CCT3,CCT4,CD1D,CDC42,Ces1b/Ces1c,CISD1,CKM,CKMT1B,CKMT…	354 (16)	15
FOXO1:NPY gene		complex	ADCY (family),AKT (family),AKT1,AR,ATF4,BIRC5,CALCINEURIN (complex),CAMKII (complex),CDKN1A,CDKN1B,CDKN2B,ERBIN,ERK (family),FOS,FOXO1,FOXO1:NPY gene,GNRH1,HNF4α DIMER (complex),IRS1,LIPG,LPL,MAPK1,MAPK14,MAPK3,MAPK7,MAPK8,MAPT,MLXIPL,MTORC1 (complex),NHERF1,NPY,NR1I2,P70 S6K (family),PARP1,PPARG,PRKAR1A,PRKCA,RAPGEF3,RHEB,RUNX2,SIRT1,SKP2,SLC16A1,SOD2,THRAP3,TMPO,VOLTAGE-GATED CALCIUM CHANNEL (c…	3	Inhibited	-2.544	1.7e-61	0.0004	AACS,ABCC1,ABCC3,ACADS,ACTN1,ACTN4,ADD1,ADH1C,ADH5,ADIPOQ,AGPAT2,AIFM1,AIMP2,Aldh1a7,ALOX12,ANXA4,APOC1,APOC3,ARHGEF7,ASL,ASPN,ATP1A1,ATP2A1,ATP6V1E1,ATP8A1,BAG1,BAX,BCAM,BGN,BLMH,C9,CAPN1,CARS1,CAST,CAVIN2,CCT3,CD1D,CD34,CD81,CD9,CDC42,CDH5,Ces1b/Ces1c,CKM,CKMT2,Clec10a/Mgl2,COL12A1,COL1A1,COL6A1,COL7A1,COMP,COPS6,COX6C,CP,CPA3,CPOX,CPSF1,CPSF2,CRAT,CRIP2,CRYAB,CRYL1,CRYZ,CSNK2B,CSRP3,CTSD,CYP27…	371 (50)	49
CP 609754		chemical drug	CP 609754,CREB1,EGFR,ERK (family),FARNESYL TRANSFERASE (complex),GBA1,HRAS,IGF1R,INSR,MAPK (family),MEK (family),MET,P38 MAPK (family),PDGFRB,RET	3	Inhibited	-2.54	3.31e-43	0.0009	ABCA1,ACADL,ACADM,ACADS,ACO2,ACOT13,Acot2,ACTB,ACTN1,ACTN3,ADA,ADAM10,AGO2,AGR2,AHCTF1,AIMP2,Akr1b7,ALDH6A1,ANK1,ANXA1,APOA1,APOC3,ARF6,ASNS,ASS1,ATP1A3,ATP2A2,ATP5PD,AUH,BAK1,BGN,CACNA2D1,CAD,CAPZA2,CASP3,CAV3,CCT3,CCT4,CD109,CD1D,CD81,CD9,CDC42,CDH2,CEPT1,CKM,CKMT1B,CKMT2,CMA1,COL6A1,COL6A2,COX4I1,CRAT,CRYAB,CYCS,DAG1,DECR1,DGAT1,DHRS7,DNAJA1,DNAJC3,DSC2,DSG2,ECI1,EHD4,EIF3B,Eif3c,EIF4E,EIF5A,E…	248 (15)	12
butyric acid		chemical - endogenous mammalian	ADCY (family),AKT (family),alvocidib,AR,bezafibrate,bortezomib,butyric acid,calcitriol,CASP9,CCNE1,CREB (family),CREB3L1,E2F1,EIF4EBP1,EP300,ERK (family),ERK1/2 (family),F3,FFAR3,GSK3 (family),HDAC (family),HDAC1,HDAC10,HDAC2,HDAC3,HDAC4,HDAC5,HDAC6,HDAC7,HIF1A,HTT,JNK (family),LY294002,MAPK8,MAPK9,MYC,NFAT (family),NFKB (complex),P38 MAPK (family),PI3K (family),PLAU,PTGS2,RELA,SMPD1,SOD (family)…	2	Inhibited	-2.536	6.59e-65	0.0357	ABAT,ABCA1,ABCB11,Abcb1a,ABCB8,ABCC3,ABCD1,ABCE1,ABCF1,ACAD11,ACADS,Acot2,ACSF3,ACTB,ACTL6A,ACTN2,ADA,ADAM10,ADH1C,ADHFE1,ADK,ADSS2,AGO2,AGPAT1,AGRN,AIMP2,AK1,AK2,AKT2,ALCAM,ALDH1B1,ALDH7A1,ALDH9A1,ALOX12,ANKRD17,ANXA1,ANXA2,ANXA4,APOBEC2,APOC1,APOC3,AQP3,ASL,ASPRV1,ATL3,ATP1A1,ATP1A3,ATP5F1C,ATP5F1E,ATP5ME,ATP5PB,ATP8A1,ATPAF2,BAG1,BAK1,BAX,BCAM,BCS1L,BGN,BIN1,BRI3BP,BTNL9,C5,CAND2,CARS1,CASP3,C…	505 (53)	53
ABI3		other	ABI3,ABL2,AKT (family),AURKA,AURKB,BLK,CSF1R,EGFR,EPHB4,ERBB2,ERBB3,ERBB4,ERK (family),ERK1/2 (family),FGFR1,FGFR2,FGFR4,FLT1,FLT3LG,IGF1R,INSR,ITK,JAK1,JAK2,JNK (family),JUN,LCK,LYN,MAP2K1,MAP2K4,MAP2K5,MAP2K7,MAPK1,MAPK13,MAPK3,MAPK8,MAPK9,MERTK,MET,MYC,NF2,NFAT (family),NTRK1,NTRK2,NTRK3,P38 MAPK (family),PAK2,PI3K (complex),PRKACA,PTK (family),PTK2,PTK2B,PTK7,RAC1,RAF1,RET,ROR1,ROR2,SIK3,SRC,…	3	Inhibited	-2.534	7.04e-61	0.0035	AACS,Abca8b,ABCB10,ABCB11,ABCC3,ABCD1,ABCF1,ABCF2,ACADL,ACADS,ACO2,ACOT13,Acot2,ACSS1,ACTN3,ADAM10,ADH1C,ADIPOQ,ADPRHL1,AGO2,AGR2,AHCTF1,AK2,Akr1b7,AKT2,ALDH1L2,ALDH2,ALDH6A1,ALDOA,ALOX12,ANK1,ANKRD17,ANXA4,APOC1,APOC3,AQP3,ARHGEF7,ARIH1,ASNS,ASPRV1,ASS1,ATP1A1,ATP1A3,ATP2A1,ATP5PD,ATP8A1,AUH,B2M,BANF1,BIN1,BPNT2,C5,C8B,CAPN1,CAPZA2,CARS1,CAST,CBLN4,CCT4,CD109,CD1D,CDC37,CDC5L,CEPT1,CHERP,CHL1,CK…	405 (65)	63
PERM1	-0.906	other	PERM1	1	Inhibited	-2.53	1.9e-05	0.0163	ACADM,COX4I1,ENO3,NDUFB8,NDUFS1,NDUFS8,NDUFV1,PDHB,SDHB,UQCRC2	10 (1)	1
IGFBP4		other	IGF1,IGFBP3,IGFBP4	2	Inhibited	-2.525	1.24e-14	0.0306	ABCA1,ABCF2,ACTA1,ACTN2,ADA,ADIPOQ,ATL2,ATP2A1,BAK1,BAX,BGN,C4a/C4b,CACNA1S,CASP3,CAVIN2,CD44,CDC42,CNP,COL1A1,CP,CREB1,CRYAB,CTSD,DCLK1,DCN,DDX5,EIF4E,FBLN1,GAPDH,GPT,HMGA1,HSPA1A,Ifitm3,IL16,ITGA5,ITGAV,KCNJ5,LDHA,Ly6a (includes others),LYVE1,MAPK1,MAPK3,MBP,MCAM,MPZ,MYH11,MYH6,MYH8,MYL1,NCAM1,NEFH,NEFM,NOLC1,PCK2,PDGFRB,PDLIM2,PKM,PKP2,PLP1,PLXDC2,POSTN,PPP3CA,RELA,RPS6,RYR2,SFN,SIRT2,SLC2A1,S…	83 (3)	3
NR1D1		ligand-dependent nuclear receptor	26S PROTEASOME (complex),ABL1,ADAM17,AKT (family),AKT1,AP1 (complex),APP,CAMKII (complex),CAV1,CEBPA,CREB (family),CTNNB1,E2F1,ERK (family),ERK1/2 (family),FH,FOXO3,glucocorticoid,GSK3B,HIPK2,IL2,IRS1,ITGB1,JUN,MAPK (family),MMP9,MTORC1 (complex),NFAT (family),NFE2L2,NFKB (complex),NFKB (family),NFKB1,NFKB2,NR1D1,P70 S6K (family),PDPK1,PGR,PI3K (complex),PPARA,PPARG,PPARGC1A,PRKAA1,PRKAA2,PRKN,pr…	3	Inhibited	-2.52	1.06e-59	0.0278	ABAT,ABCA1,ABCB10,ABCB11,ABCB8,ABCC3,ABCD1,ABCD2,ACADM,ACADS,ACSF3,ACSS1,ACTA1,ACTN1,ACTN2,ACTN4,ADA,ADAM10,ADD1,ADH1C,ADIPOQ,ADK,ADRM1,AGO2,AGPAT2,AGR2,AHCYL1,AIMP2,AK1,ALCAM,ALDH1B1,ALDH2,ALDH5A1,ALDH7A1,ALDH9A1,ALOX12,ANXA1,ANXA4,AOC3,APOBEC2,APOC1,APOC3,AQP3,ARHGAP5,ARHGEF7,ASPN,ASPRV1,ATL3,ATP1A1,ATP1A3,ATP2A2,ATP5F1C,ATP5F1E,ATP5ME,ATP5PB,ATP6V0C,ATP6V1E1,ATP6V1G1,ATP6V1H,ATPAF2,BAG1,BAX,BC…	494 (61)	60
vandetanib		chemical drug	AKT (family),EGFR,ERK (family),ERK1/2 (family),FLT1,KDR,MAPK (family),P70 S6K (family),PTK6,RET,SHC1,SRC (family),TEK,vandetanib,VEGF RECEPTOR (family)	2	Inhibited	-2.519	6.18e-37	0.0001	ABCA1,ABCE1,ACTA1,ACTB,ACTN1,ACTN3,ACTN4,ADA,ADAM10,ADD1,ADIPOQ,AGO2,AHCTF1,AIMP2,ANXA1,ANXA2,APOA1,APOC3,AQP3,ATP1A1,ATP1A3,AUH,B2M,BCAM,BGN,CAD,CAPZA2,CASP3,CCT3,CCT4,CD1D,CD44,CDH1,CDH2,CDH5,COL1A1,COL6A1,COL6A2,COPS6,COX4I1,CRYAB,CSNK2A1,CTBP1,CTSD,CYCS,DAG1,DES,DHRS7,DNAJA1,DNAJC3,DSC2,DSG2,EEF1A1,EEF2,EIF3B,EIF4E,EIF5A,ENO1,EWSR1,EZR,FABP4,FBLN1,FBLN2,FBN1,FTH1,FTL,GDI2,GK,GOT1,GPM6B,GPX4,G…	193 (15)	14
buclizine		chemical drug	ADCY (family),AKT (family),AKT1,AMPK (complex),buclizine,CAMKII (complex),CASP3,CHRM1,CHRM2,CHRM3,CHRM4,CHRM5,CNR1,EGFR,ERK (family),ERK1/2 (family),G PROTEIN ALPHA I (family),GNA11,GNAQ,GSK3B,HRH1,HRH2,HRH3,HRH4,JNK (family),KCNJ2,LEF1,MAPK (family),MAPK1,MAPK10,MAPK14,MAPK3,MAPK7,MAPK8,MAPK9,MMP9,MTOR,NFAT (family),P38 MAPK (family),PKA (complex),PKC (family),PRKCSH,PTK2B,RAS (family),RGS4,RHOA…	3	Inhibited	-2.515	1.02e-43	0.0381	ABCE1,ABHD10,ACADL,ACADM,ACO2,ACTN1,ACTN3,ADA,ADAM10,ADAM17,ADD1,ADH1C,ADHFE1,AGO2,AHCTF1,AIMP2,ANK1,ANXA1,ANXA4,APOC3,ASNS,ASS1,ATP1A1,ATP1A3,ATP2A1,ATP2A2,ATP5PB,ATP5PD,ATP6V0A1,ATP6V1E1,B2M,BCAM,BGN,C4a/C4b,CAD,CAPN1,CAPZA2,CCT3,CCT4,CD1D,CDC42BPB,Ceacam1/Ceacam2,Ces1b/Ces1c,CHERP,CKAP5,CKMT1B,Clec10a/Mgl2,CLIC5,CMKLR1,CNN2,CNP,COL12A1,COL6A1,COL6A2,COL7A1,COPS6,CPA3,CPOX,CRIP2,CRYAB,CRYL1,CRY…	306 (50)	43
MITF-M dimer:DICER1 gene		complex	AR,CDH11,DICER1,EGFR,ERBB2,FOS,MAPT,MET,MITF,MITF-M dimer:DICER1 gene,NFATC1,NR3C1,PGR,RB1,SPI1,STAT5A/B (family),TP53	3	Inhibited	-2.514	1.08e-56	0.0486	ABAT,ABCA1,Abcb1a,ABCB8,ABCC1,ABCD1,ABCE1,ACADL,ACADM,ACADS,ACO2,ACSS1,ACTN2,ACTN4,ADA,ADH5,ADIPOQ,AGO2,AGR2,AHCTF1,AHCYL1,AIMP2,AK1,AKT2,ALCAM,ALDH9A1,ALDOA,AMACR,ANK1,ANXA2,APOA1,APOBEC2,ARHGAP5,ARHGEF7,ASS1,ATL3,ATP1A1,ATP1A3,ATP2A2,ATP5F1C,ATP5F1E,ATP5PB,ATP6V1B2,ATP6V1C1,ATP6V1F,ATP8A1,ATPAF2,BAK1,BCAM,BGN,BLMH,BPNT2,CACNA1S,CADM4,CASP3,CAST,CCT4,CD1D,CD9,CDC37,CDH1,CDH2,CDH5,Ces1b/Ces1c,CHC…	428 (17)	16
clofarabine		chemical drug	ADORA1,ADORA2A,ADORA3,AMPK (complex),BDNF,CFTR,CGAS,clofarabine,CREB (family),CREB1,DRD2,ERK1/2 (family),H2AX,JNK (family),MAP2K1/2 (family),MAPK (family),MAPK1,MAPK11,MAPK14,MAPK3,MMP9,MYC,NFKB (complex),NFKBIA,NTRK1,NTRK2,P38 MAPK (family),PIK3CG,PKA (complex),PLCB3,POLB,POLD1,RAF (family),RELA,RRM1,RRM2B,STAT1,STING1,TP53,VOLTAGE-GATED CALCIUM CHANNEL (complex)	3	Inhibited	-2.508	2.67e-75	0.0004	AACS,ABAT,ABCA1,ABCB10,Abcb1a,ABCB8,ABCC1,ABCC3,ABCD1,ABCE1,ABCF1,ABCF2,ACADL,ACADM,ACADS,ACO2,ACSF3,ACTB,ACTN1,ADA,ADAM10,ADAM17,ADD1,ADH1C,ADH5,ADK,AGRN,AIMP2,AK1,AKT2,ALDH1B1,ALDH1L2,ALDH7A1,ALDH9A1,ALDOA,ANKRD17,ANXA1,ANXA2,ANXA4,APOBEC2,APOC1,APOC3,ARHGAP5,ARHGEF7,ARIH1,ASL,ASPRV1,ASS1,ATL3,ATP1A3,ATP2A1,ATP2A2,ATP5F1C,ATP5F1E,ATP5ME,ATP5PB,ATP6V1B2,ATP6V1E1,ATP8A1,ATPAF2,AZGP1,B2M,BAG1,BAK1…	481 (40)	35
tanespimycin		chemical drug	tanespimycin	1	Inhibited	-2.502	1.02e-08	0.0047	AHSA1,AKT2,BAK1,CALM2,CAPN1,CASP3,CYCS,DNAJB1,EIF4A1,HSPA1A,HSPA9,KRAS,KRT18,KRT8,LDHA,MIF,PRDX3,PRMT5,RPL24,RPL30,RPL35,RPS16,SLC2A1,SNRPE,SOD2,SRC,THY1	27 (1)	1
SESN1		other	AMPK (complex),MTORC1 (complex),SESN1	2	Inhibited	-2.502	1.21e-08	0.0037	AACS,ACO2,ADIPOQ,BAX,CDH1,F11R,FDPS,FSCN1,GSTK1,IDH3A,LDHA,LDHB,MAG,MAT2A,MBP,NCF1,NEDD4,PCK1,PDHB,PFKP,PKM,PLP1,SDHA,SLC2A1,SOD1,STAT1,VCAM1	27 (3)	2
MK-0812		chemical drug	CCR2,CCR5,MK-0812	2	Inhibited	-2.502	1.21e-10	0.0002	ADIPOQ,ASPN,BGN,CD44,CD9,COL12A1,COL1A1,COL6A1,COL6A2,DCN,DPT,FBLN1,FBLN2,FBN1,HSPG2,ITGAL,ITIH3,LAMB2,LUM,OGN,P4HA1,PRELP,RELA,STAT1,TGFBI,TGM2,THBS1	27 (3)	3
VAS-2870		chemical reagent	AKT (family),EGFR,MTOR,RELA,VAS-2870	2	Inhibited	-2.499	8.1e-31	0.0015	ABCE1,ACADL,ACADM,ACTA1,ACTB,ACTN3,ADD1,ADIPOQ,AGO2,AHCTF1,AIMP2,ANXA1,AQP3,ASNS,ATP2A2,ATP5PB,B2M,BAK1,BAX,BCAM,CAD,CAPZA2,CAV3,CCT3,CCT4,CD44,CDH2,CKMT1B,CMA1,CNP,COL6A1,COL6A2,COPS6,COX4I1,CRYAB,CTSD,DAG1,DHRS7,DSC2,DSG2,EIF3A,EIF3B,EIF4E,EIF5A,ELMO1,ETFA,FABP4,FABP5,FBLN2,FBN1,FDPS,GPM6B,GPX4,GSS,GSTK1,GSTZ1,Hbb-b1,HLA-A,HMGA1,HNRNPD,HNRNPH1,HRAS,HSPA9,HSPE1,HSPG2,HSPH1,IDH3A,IGBP1,IGHG1,IQGA…	164 (5)	4
BRD2		kinase	BRD2,F3,SRSF1,STAT3,TOP1,TP53,TRIM28	3	Inhibited	-2.499	2.75e-50	0.0032	ABAT,ABCA1,Abcb1a,ABCB8,ABCC1,ABCD1,ABCE1,ABCF1,ACADL,ACADM,ACADS,ACSF3,ACSS1,ACTN4,ADA,AHSG,AIMP2,AK1,ALDH9A1,ALDOA,ANK1,ANXA1,ANXA4,APMAP,APOBEC2,ARHGAP5,ASL,ASNS,ATL3,ATP1A1,ATP5F1C,ATP5F1E,ATP5ME,ATP5PB,ATPAF2,BAK1,BAX,BPIFA1,C5,CAD,CALU,CASP3,CD9,CDC42,CDH2,CDH5,Ces1b/Ces1c,CHL1,CISD1,CKM,CKMT1B,CKMT2,Clec10a/Mgl2,Clec2d (includes others),CLIC5,CMBL,CNN2,CNP,COL1A1,COL6A1,COL6A2,COL7A1,COQ3,…	310 (7)	7
ZFP36L2		transcription regulator	MTORC1 (complex),ZFP36L2	2	Inhibited	-2.496	2.46e-05	0.0169	CASP3,FDPS,LDHA,MAG,MAT2A,MBP,NEDD4,NEFH,NEFM,PFKP,PKM,PLP1,SLC2A1	13 (2)	2
apigenin		chemical - endogenous non-mammalian	AKT (family),AKT1,AMPK (complex),apigenin,CTNNB1,CYP1A1,CYTOKINE (family),EGFR,ERBB2,ERK1/2 (family),ESR1,ESR2,ESTROGEN RECEPTOR (family),HDAC1,HDAC3,IKBKE,IKBKG,JNK (family),JUN,MAPK (family),MMP9,NFKB (complex),PIK3R1,RB1,RELA,RPS6KB1,SIX1,STAT5A/B (family),STAT6,TP53	2	Inhibited	-2.492	2.79e-61	0.016	AACS,ABAT,ABCA1,ABCB11,Abcb1a,ABCB8,ABCC1,ABCC3,ABCD1,ACADM,Acat2/Acat3,ACO2,ACSF3,ACSS1,ACTN1,ACTN2,ACTN4,ADAM10,ADAM17,ADD1,ADH1C,ADH5,ADH7,AGR2,AHCTF1,AHCYL1,AIMP2,AKT2,ALCAM,ALDH1B1,ALDH2,ALDH7A1,ALDH9A1,ALDOA,ALOX12,ANK3,ANO10,ANP32A,ANXA2,ANXA4,AP1M1,AP2S1,APOBEC2,APOC3,AQP3,ARHGAP5,ARPC5L,ASL,ATL3,ATP1A3,ATP2A1,ATP2A2,ATP5F1C,ATP5F1E,ATP5PB,ATP6V1E1,ATP6V1F,ATP6V1H,ATPAF2,AUH,B2M,BAG1,BANF…	487 (30)	30
sapitinib		chemical drug	AGO2,AGT,AKT (family),AKT1,ANXA7,AP1 (complex),AR,ATM,CDC42,CDK2,CHEK2,CREB (family),CREB1,CTNNB1,CYCLIN E (family),EGFR,EGR1,EMD,EPB41,ERBB2,ERBB3,ERK (family),ERK1/2 (family),ESR1,ESTROGEN RECEPTOR (family),FAS,FKBP4,FOCAL ADHESION KINASE (family),FOS,FOXO1,FOXO3,GJB1,GNAS,GRB2,GSK3B,HBEGF,HDAC6,HIF1A,HRAS,HSD17B12,IGF1R,ILK,ITGB1,JAK1,JAK2,JINK1/2 (family),JNK (family),JUN,KRAS,MAP2K1,MAP2K4,M…	3	Inhibited	-2.488	1.35e-68	0.0026	AACS,AARSD1,Abca8b,ABCC3,ABCD2,ABCE1,Acat2/Acat3,Acot2,ACSS1,ACTA1,ACTB,ACTL6A,ACTN1,ACTN2,ACTN3,ADA,ADAM17,ADD1,ADH5,ADK,ADRM1,ADSS2,AGO2,AGPAT1,AGR2,AGRN,AHCTF1,AHSG,AIFM1,AIMP2,AK1,AK2,AKT2,Aldh1a7,ALDH1B1,ALDH1L2,ALDH2,ALDH3A1,ALDH7A1,ALOX12,ANK3,ANO10,ANXA1,ANXA2,ANXA4,AOC3,AP1M1,AP2S1,ARF6,ARHGAP30,ARPC5L,ASL,ASPRV1,ATP1A1,ATP1A3,ATP2A1,ATP5F1C,ATP5F1E,ATP5ME,ATP5PB,ATP6V0A1,ATP6V1C1,ATP6V1…	641 (110)	109
tuxobertinib		chemical drug	AGO2,AGT,AKT (family),AKT1,ANXA7,AP1 (complex),AR,ATM,CDC42,CDK2,CHEK2,CREB (family),CREB1,CTNNB1,CYCLIN E (family),EGFR,EGR1,EMD,EPB41,ERBB2,ERBB3,ERK (family),ERK1/2 (family),ESR1,ESTROGEN RECEPTOR (family),FAS,FKBP4,FOCAL ADHESION KINASE (family),FOS,FOXO1,FOXO3,GJB1,GNAS,GRB2,GSK3B,HBEGF,HDAC6,HIF1A,HRAS,HSD17B12,IGF1R,ILK,ITGB1,JAK1,JAK2,JINK1/2 (family),JNK (family),JUN,KRAS,MAP2K1,MAP2K4,M…	3	Inhibited	-2.488	1.35e-68	0.0026	AACS,AARSD1,Abca8b,ABCC3,ABCD2,ABCE1,Acat2/Acat3,Acot2,ACSS1,ACTA1,ACTB,ACTL6A,ACTN1,ACTN2,ACTN3,ADA,ADAM17,ADD1,ADH5,ADK,ADRM1,ADSS2,AGO2,AGPAT1,AGR2,AGRN,AHCTF1,AHSG,AIFM1,AIMP2,AK1,AK2,AKT2,Aldh1a7,ALDH1B1,ALDH1L2,ALDH2,ALDH3A1,ALDH7A1,ALOX12,ANK3,ANO10,ANXA1,ANXA2,ANXA4,AOC3,AP1M1,AP2S1,ARF6,ARHGAP30,ARPC5L,ASL,ASPRV1,ATP1A1,ATP1A3,ATP2A1,ATP5F1C,ATP5F1E,ATP5ME,ATP5PB,ATP6V0A1,ATP6V1C1,ATP6V1…	641 (110)	109
RUBCN		other	AKT (family),CAMK4,CASP3,CREB (family),CTNNB1,EGFR,ERK (family),GSK3B,JAK2,MAP2,MAPK (family),MAPT,MTORC1 (complex),NMDA RECEPTOR (complex),NSF,PIK3C3,PTEN,RUBCN,SOD (family),SOD2,SRC (family),STAT1,STAT3,TP53	3	Inhibited	-2.484	1.76e-60	0.0057	ABAT,ABCB8,ABCC1,ABCD1,ABCE1,ABI1,ACADL,ACADM,ACADS,Acat2/Acat3,ACO2,ACSF3,ACSS1,ACTA1,ACTB,ACTN1,ACTN3,ACTN4,ADAM10,ADD1,ADH5,ADIPOQ,ADK,AGO2,AHCTF1,AHSG,AK1,ALCAM,ALDH9A1,ALDOA,ANK1,ANXA4,APOBEC2,APOC3,AQP3,ASL,ATL3,ATP2A2,ATP5F1C,ATP5F1E,ATP5ME,ATP5PB,ATPAF2,B2M,BCAM,BCS1L,BPIFA1,BTNL9,C5,CALU,CAND2,CAPN1,CAPZA2,CAV3,CCT3,CCT4,CD1D,CD44,CD9,CDC42,Ceacam1/Ceacam2,Ces1b/Ces1c,CHL1,CISD1,CKMT1B,C…	389 (24)	24
E2F6:(TFDP1.TFDP2):RBBP8 gene		complex	E2F1,E2F3,E2F6,E2F6:(TFDP1.TFDP2):RBBP8 gene,ERK1/2 (family),MAPK1,TFDP1,TFDP2,TP53	3	Inhibited	-2.483	5.38e-57	0.0001	ABAT,ABCA1,Abcb1a,ABCB8,ABCC1,ABCD1,ACADM,ACADS,ACSF3,ACSS1,ACTN4,ADA,ADAM10,ADH1C,ADH5,ADIPOQ,AGR2,AK1,ALDH9A1,ALDOA,ANK1,ANXA1,ANXA4,APOA1,APOBEC2,ARHGAP5,ASL,ATL3,ATP1A1,ATP1A3,ATP2A1,ATP5F1C,ATP5F1E,ATP5ME,ATP5PB,ATPAF2,B2M,CAD,CALU,CASP3,CAV3,CCT4,CD2AP,CD9,CDC42,CDH1,CDH5,Ces1b/Ces1c,CISD1,CKM,CKMT1B,CKMT2,CLIC1,CMA1,CMBL,CNN2,COL6A2,COQ3,COQ5,COQ6,COX15,CP,CPOX,CRAT,CRKL,CRYL1,CSDE1,CSE1L,…	314 (9)	6
WZ-4002		chemical drug	AKT (family),EGFR,ERK1/2 (family),MET,PKM,WZ-4002	2	Inhibited	-2.478	1.61e-22	0.0422	ABCE1,ACTA1,ACTB,ACTN3,ADAM10,ADD1,ADIPOQ,AGO2,AHCTF1,AIMP2,ALDOA,ANXA1,AQP3,ATP1A3,B2M,BAK1,BAX,BCAM,CAD,CAPZA2,CASP3,CCT3,CCT4,CD44,CDH1,COL1A1,COL6A1,COL6A2,COMP,COPS6,COX4I1,CRYAB,CYCS,DAG1,DHRS7,DSC2,DSG2,EIF3B,EIF4E,EIF5A,ENO3,EZR,FABP4,FBLN2,FBN1,FBP2,FTH1,G6PD,GAPDH,GLUL,GPM6B,GPX4,GSS,GSTK1,Hbb-b1,HIP1,HLA-A,HMGA1,HNRNPD,HNRNPH1,HRAS,HSPE1,HSPG2,IDH3A,IGBP1,IQGAP2,ITCH,ITGA2,ITGA6,ITGB3,…	137 (6)	6
XRCC5	-0.286	enzyme	AKT (family),ATR,ELF3,NFKB (complex),PRKDC,TP53,TRIM28,XRCC5	2	Inhibited	-2.478	4.04e-49	0.0033	ABAT,ABCA1,Abcb1a,ABCB8,ABCC1,ABCD1,ACADL,ACADM,ACADS,ACSF3,ACSS1,ACTN4,ADA,ADD1,ADH5,ADIPOQ,AIMP2,AK1,ALDH1B1,ALDH7A1,ALDH9A1,ALDOA,ANK1,ANXA1,ANXA4,APMAP,APOA1,APOBEC2,AQP3,ARHGAP5,ASL,ATL3,ATP1A1,ATP2A2,ATP5F1C,ATP5F1E,ATP5ME,ATP5PB,ATPAF2,BAK1,BAX,BCAM,CAD,CALU,CASP3,CAV3,CD44,CDC42,CDH2,CDH5,Ces1b/Ces1c,CISD1,CKM,CKMT1B,CKMT2,CMBL,CNN2,COL6A2,COL7A1,COPS6,COQ3,COQ5,COQ6,COX15,COX4I1,CP,CPOX,…	301 (8)	8
RNASEH2B		other	ATM,H2AX,MAPK1,MAPK3,NOX1,PARP1,PRKDC,RNASEH2B,SMC1A,TP53,trabectedin	3	Inhibited	-2.478	1.53e-55	0.0001	ABAT,ABCA1,Abcb1a,ABCB8,ABCC1,ABCD1,ACADL,ACADM,ACADS,ACSF3,ACSS1,ACTN4,ADA,ADH1C,ADH5,AK1,ALDH9A1,ALDOA,ANK1,ANXA1,ANXA4,APOBEC2,ARHGAP5,ASL,ATL3,ATP1A1,ATP2A1,ATP5F1C,ATP5F1E,ATP5ME,ATP5PB,ATPAF2,B2M,BAK1,BAX,CAD,CALU,CASP3,CD44,CDC42,CDH2,CDH5,Ces1b/Ces1c,CISD1,CKM,CKMT1B,CKMT2,CMBL,CNN2,COL6A2,COL7A1,COQ3,COQ5,COQ6,COX15,CP,CPOX,CRAT,CRIP2,CRYAB,CRYL1,CSE1L,CSRP1,CSTB,CTSD,CYB5A,CYCS,DCN,DDT,…	301 (11)	11
S100A16	0.654	other	AKT (family),EIF2A,ERN1,S100A16,TP53	2	Inhibited	-2.475	8.6e-54	0.0001	ABAT,ABCA1,Abcb1a,ABCB8,ABCC1,ABCD1,ACADL,ACADM,ACADS,ACSF3,ACSS1,ACTN4,ADA,ADD1,ADH5,AIMP2,AK1,ALDH9A1,ALDOA,ANK1,ANXA1,ANXA4,APOA1,APOBEC2,AQP3,ARHGAP5,ASL,ATL3,ATP1A1,ATP2A2,ATP5F1C,ATP5F1E,ATP5ME,ATP5PB,ATPAF2,BAK1,BAX,BCAM,CAD,CALU,CASP3,CAV3,CD44,CDC42,CDH2,CDH5,Ces1b/Ces1c,CISD1,CKM,CKMT1B,CKMT2,CMBL,CNN2,COL1A1,COL6A2,COL7A1,COPS6,COQ3,COQ5,COQ6,COX15,COX4I1,CP,CPOX,CRAT,CRIP2,CRYAB,CSE1L…	288 (5)	5
UBIQUITIN (family)		group	AKT (family),CCND1,EGR1,ERBB2,H2AX,HGS,LYN,MAP3K7,NOS1,PPARA,PRKN,PTTG1,SMAD2,SMAD3,SMAD4,STAG2,SYK,TP53,UBIQUITIN (family),UCHL3,ZFHX3	2	Inhibited	-2.474	8.57e-56	0.0041	ABAT,ABCA1,ABCB11,Abcb1a,ABCB8,ABCC1,ABCD1,ABCD2,Acat2/Acat3,Acot2,ACSF3,ACSS1,ACTB,ACTN4,ADA,ADAM10,ADAM17,ADD1,ADIPOQ,AGPAT2,AIMP2,AK1,AKT2,ALDH2,ALDH9A1,ALDOA,ANK1,ANXA1,ANXA2,ANXA4,APOBEC2,ARHGAP5,ASPN,ASS1,ATL3,ATP1A1,ATP5F1C,ATP5F1E,ATP5ME,ATP5PB,ATP8A1,ATPAF2,AZGP1,BAK1,BCKDK,BGN,BPNT2,BSCL2,C5,C9,CACNA1S,CAD,CAPZA2,CAV3,CBFB,CDC37,CDC42,Ces1b/Ces1c,Ces1d,CISD1,CKM,CKMT1B,CKMT2,Clec2d (inc…	361 (21)	21
PD158780		chemical drug	AKT (family),EGFR,ERK (family),ERK1/2 (family),MAP2K1/2 (family),MAPK (family),MAPK1,PD158780,SRC	2	Inhibited	-2.467	1.08e-28	0.0317	ABCA1,Abca8b,ABCB11,ABCE1,ACTA1,ACTB,ACTN1,ACTN3,ADA,ADAM10,ADD1,ADH1C,ADIPOQ,AGO2,AHCTF1,AIMP2,ANXA1,APOA1,APOC3,AQP3,ATP1A3,ATP2A1,B2M,BAK1,BAX,BCAM,BGN,CAD,CAPZA2,CASP3,CCT3,CCT4,CD1D,CD44,CDH1,CDH2,CDH5,CKM,COL1A1,COL6A1,COL6A2,COL7A1,COPS6,COX4I1,CRYAB,CRYL1,CTSD,CYCS,DAG1,DDT,DHRS7,DOCK10,DSC2,DSG2,EIF3B,EIF4E,EIF5A,ENDOD1,ENO1,ENO3,EXOC2,EZR,FABP4,FBLN2,FBN1,FLNC,GK,GOT1,GPM6B,GPX4,GSS,GST…	179 (9)	8
POU3F1		transcription regulator	POU3F1	1	Inhibited	-2.449	0.000115	0.0093	CNP,CRIP2,KRT14,MAG,MBP,MPZ	6 (1)	1
SMYD1	0.584	transcription regulator	SMYD1	1	Inhibited	-2.449	1.3e-05	0.0016	CYCS,IDH3A,MPC1,NDUFV1,SDHA,SDHD	6 (1)	1
ATP5IF1		other	ATP5IF1	1	Inhibited	-2.449	4.37e-05	0.0014	APRT,COX4I1,NDUFA9,NDUFS1,SDHB,UQCRC2	6 (1)	1
YARS2		enzyme	SUCCINATE DEHYDROGENASE (complex),YARS2	2	Inhibited	-2.449	0.000696	0.0492	NDUFA9,NDUFB8,NDUFS1,SDHA,SDHB,UQCRC2	6 (2)	2
SAFB		other	AP1 (complex),DDX5,ERK (family),ESR1,ESR2,ESTROGEN RECEPTOR (family),FOS,GNAQ,GNAS,HIF1 (complex),HSP27 (family),JUN,KMT2A,MAPK (family),MAPK1,MMP (family),MMP2,MMP9,MYC,NOS3,PI3K (complex),RXRA,SAFB,SRC,TP53	3	Inhibited	-2.446	3.62e-77	0.0001	ABAT,ABCA1,Abca8b,ABCB10,Abcb1a,ABCB8,ABCC1,ABCD1,ABCD2,ABCE1,ABCF1,ABCF2,ACADL,ACADS,ACSF3,ACTB,ADA,ADAM10,ADAM17,ADD1,ADH7,ADIPOQ,AGO2,AIMP2,AK1,AK2,AKT2,ALCAM,ALDH9A1,ALDOA,ALOX12,ANK3,ANKRD17,ANO10,ANP32A,ANXA1,AP1M1,AP2S1,APOA1,APOBEC2,APOC1,APOC3,ARHGAP5,ARPC5L,ASPRV1,ASS1,ATL3,ATP2A1,ATP5F1C,ATP5F1E,ATP5ME,ATP5PD,ATP6V1H,ATPAF2,B2M,BANF1,BAX,BGN,BIN1,BLMH,C4a/C4b,CAD,CALM2,CAMK1,CAPG,CARM1…	524 (25)	25
SAFB2		other	AP1 (complex),DDX5,ERK (family),ESR1,ESR2,ESTROGEN RECEPTOR (family),FOS,GNAQ,GNAS,HIF1 (complex),HSP27 (family),JUN,KMT2A,MAPK (family),MAPK1,MMP (family),MMP2,MMP9,MYC,NOS3,PI3K (complex),RXRA,SAFB2,SRC,TP53	3	Inhibited	-2.446	7.91e-78	0.0001	ABAT,ABCA1,Abca8b,ABCB10,Abcb1a,ABCB8,ABCC1,ABCD1,ABCD2,ABCE1,ABCF1,ABCF2,ACADL,ACADS,ACSF3,ACTB,ADA,ADAM10,ADAM17,ADD1,ADH7,ADIPOQ,AGO2,AIMP2,AK1,AK2,AKT2,ALCAM,ALDH9A1,ALDOA,ALOX12,ANK3,ANKRD17,ANO10,ANP32A,ANXA1,AP1M1,AP2S1,APOA1,APOBEC2,APOC1,APOC3,ARHGAP5,ARPC5L,ASPRV1,ASS1,ATL3,ATP2A1,ATP5F1C,ATP5F1E,ATP5ME,ATP5PD,ATP6V1H,ATPAF2,B2M,BANF1,BAX,BGN,BIN1,BLMH,C4a/C4b,CAD,CALM2,CAMK1,CAPG,CARM1…	524 (25)	25
TFDP1		transcription regulator	E2F1,E2F3,ERK1/2 (family),TFDP1,TP53	2	Inhibited	-2.441	1.04e-55	0.0001	ABAT,ABCA1,Abcb1a,ABCB8,ABCC1,ABCD1,ACADM,ACADS,ACSF3,ACSS1,ACTN4,ADA,ADAM10,ADH5,ADIPOQ,AGR2,AK1,ALDH9A1,ALDOA,ANK1,ANXA1,ANXA4,APOA1,APOBEC2,ARHGAP5,ASL,ATL3,ATP1A1,ATP1A3,ATP5F1C,ATP5F1E,ATP5ME,ATP5PB,ATPAF2,B2M,CAD,CALU,CASP3,CAV3,CCT4,CD2AP,CD9,CDC42,CDH1,CDH5,Ces1b/Ces1c,CISD1,CKM,CKMT1B,CKMT2,CLIC1,CMA1,CMBL,CNN2,COL6A2,COL7A1,COQ3,COQ5,COQ6,COX15,CP,CPOX,CRAT,CRKL,CSDE1,CSE1L,CSRP1,CSTB,C…	296 (5)	5
COP1		enzyme	AKT (family),AKT1,AKT2,COP1,ERK (family),ETV5,JUN,MTA1,SFN,TP53	2	Inhibited	-2.431	4.69e-55	0.0003	ABAT,ABCA1,Abcb1a,ABCB8,ABCC1,ABCD1,ACADL,ACADM,ACADS,ACSF3,ACSS1,ACTN1,ACTN4,ADA,ADAM10,ADD1,ADH5,ADIPOQ,AGRN,AIMP2,AK1,ALDH9A1,ALDOA,ALOX12,ANK1,ANXA1,ANXA4,APOA1,APOBEC2,APOC3,AQP3,ARHGAP5,ASL,ASS1,ATL3,ATP1A1,ATP5F1C,ATP5F1E,ATP5ME,ATP5PB,ATP6V1E1,ATPAF2,BCAM,BGN,CAD,CALU,CASP3,CAV3,CAVIN2,CD1D,CDC42,CHL1,CISD1,CKM,CKMT1B,CKMT2,CLIC5,CMBL,CNN2,COL6A2,COL7A1,COPS6,COQ3,COQ5,COQ6,COX15,COX4I1,C…	313 (10)	10
ALDH3A1	2.392	enzyme	26S PROTEASOME (complex),ALDH3A1,CASP3,RB1	2	Inhibited	-2.429	4.85e-19	0.0003	ACO2,ACTB,ACTN2,ACTN3,ADRM1,ATP1A1,ATP5ME,ATP6V1F,ATP6V1H,BAX,CACNA1S,CAPN1,CD44,CDH1,CHCHD3,CKM,COQ5,COQ7,COX4I1,CTSD,DLAT,DLST,DNAJC11,EZR,FABP4,GADD45GIP1,GHITM,HOMER1,HRAS,IL16,KRT10,KRT18,LAMP1,LDHA,MAP1LC3B,MAPK1,MAPK3,MCAT,MDH1,MRPL12,MRPL55,MTOR,MYH4,MYH6,MYH8,MYL1,MYL4,NDUFA2,NDUFA4,NDUFA6,NDUFA9,NDUFB8,NDUFS4,NDUFS7,NDUFV1,NIT1,OPA1,PDK1,PGD,PMPCB,PPP2CA,PSAP,PTGS1,RYR1,SDHB,SDHD,SLC2A1…	82 (4)	4
5Z-7-oxo-zeaenol		chemical - endogenous non-mammalian	5Z-7-oxo-zeaenol,AKT (family),ATF2,EGFR,GSK3B,JNK (family),MAP3K7,MAPK14,MCL1,P38 MAPK (family),RIPK1	2	Inhibited	-2.428	1.69e-26	0.0442	ABCA1,ABCE1,ACTA1,ACTN3,ADD1,ADIPOQ,ADSS2,AGO2,AHCTF1,AIMP2,ANK1,ANXA1,APOC3,AQP3,ATP2A2,BCAM,BGN,CAPZA2,CAV3,CCT3,CCT4,CD44,CDH2,CDH5,CKM,Clec10a/Mgl2,CMA1,COL1A1,COL6A1,COL6A2,COPS6,COX4I1,CRIP2,CRYAB,CTSD,CYCS,DAG1,DES,DHRS7,DSC2,DSG2,EIF3B,EIF5A,EMD,ENDOG,ENTPD1,F12,FABP4,FBLN2,FBN1,FDPS,FDXR,GFPT2,GOLGA2,GOT1,GPM6B,GPX4,GSS,GSTK1,Hbb-b1,HMGA1,HNRNPD,HNRNPH1,HOMER1,HRAS,HSPB1,HSPE1,HSPG2,IDH3…	163 (11)	11
AGER	-0.132	transmembrane receptor	ACHE,AGER,AKT (family),CASP3,CDC42,COX4I1,CREB (family),DIAPH1,EGFR,EIF2AK2,ERK (family),ERK1/2 (family),JNK (family),MAPK (family),MYD88,NFATC1,NFKB (complex),NFKB (family),NFKB1,P38 MAPK (family),PTK2B,RAS (family),RAS HOMOLOG (family),RB1,RELA,RIPK3,ROCK1,SMAD2,STAT3,STAT5A/B (family),TLR9,TP53,TP73	2	Inhibited	-2.417	1.23e-61	0.0147	ABAT,Abcb1a,ABCB8,ABCD1,ABCE1,ACADL,ACADM,ACADS,ACO2,ACSF3,ACSS1,ACTN1,ACTN4,ADAM17,ADD1,ADH5,ADK,AHCTF1,AHSG,AK1,AKT2,ALDH1B1,ALDH7A1,ALDH9A1,ALDOA,ALOX12,ANXA1,ANXA4,APOA1,APOBEC2,APOC3,ARHGAP5,ARL2,ASL,ASS1,ATL3,ATP1A3,ATP2A2,ATP5F1C,ATP5F1E,ATP5PB,ATP6V1E1,ATP6V1F,ATPAF2,AUH,BAK1,BCAM,BPIFA1,C5,CACNA1S,CALU,CAPN1,CAPZA2,CAST,CAVIN2,CCT3,CCT4,CD1D,CD44,CD9,CDC42,CDH2,Ces1b/Ces1c,Ces1d,CHCHD3,C…	411 (33)	33
AMOT		other	AKT (family),AKT1,AMOT,ATM,ATR,BID,Ca2+,CD247,CDKN1A,CHEK2,CTNNB1,DTX1,EGFR,ERBB4,GLI1,IL1A,IRF3,ITCH,JNK (family),JUN,LATS2,MAP2K4,MAP3K7,MAPK8,MDM2,MTOR,NEDD9,NFE2,NFKB (complex),NLRP3,NOTCH (family),NOTCH1,NOTCH3,P38 MAPK (family),PARP1,PTEN,RAC1,RAF1,RELA,RIPK2,SHH,SMAD2,SMAD2/3 (family),SMAD7,SNAI1,SREBF2,STAT3,TAFAZZIN,TEAD1,TEAD3,TEAD4,TNFRSF1A,TP53,TP63,TP73,TRAF6,TRPV4,WBP2,WWTR1,YAP/TAZ…	3	Inhibited	-2.41	6.26e-74	0.0006	AACS,ABAT,Abcb1a,ABCB8,ABCC3,ABCD1,ABCE1,ABI1,ACADL,Acat2/Acat3,ACO2,ACSF3,ACSS1,ACTA1,ACTB,ACTN1,ACTN2,ACTN3,ACTN4,ADD1,ADH1C,ADH5,ADH7,ADK,ADRM1,AGO2,AGR2,AHCTF1,AHSG,AIMP2,AK1,ALCAM,ALDH1B1,ALDH7A1,ALDH9A1,ALOX12,ANK1,ANXA2,ANXA4,AOC3,APOBEC2,APPL1,ARL2,ASL,ASNS,ASPRV1,ATL3,ATP1A1,ATP5F1C,ATP5F1E,ATP5ME,ATP5PD,ATP6V1E1,ATPAF2,AUH,BAX,BCAM,BCS1L,BIN1,BPIFA1,C4a/C4b,CALM2,CALU,CAPG,CAPN1,CAPZA2,…	521 (61)	60
LATS2		kinase	Ca2+,CASP3,CASP9,CDK1,CDKN1A,LATS2,MDM2,MTORC1 (complex),SNAI1,SREBF2,TAFAZZIN,TP53,WWC1,YAP1	2	Inhibited	-2.408	1.34e-59	0.0002	AACS,ABAT,Abcb1a,ABCB8,ABCC1,ABCD1,ACADL,ACADS,ACSF3,ACSS1,ACTA1,ACTN4,ADA,ADAM10,ADH5,ADIPOQ,ADRM1,AK1,ALDH9A1,ALDOA,ALOX12,ANXA1,ANXA2,ANXA4,AOC3,APOA1,APOBEC2,ARHGAP5,ASL,ASNS,ASPN,ASPRV1,ATL3,ATP1A1,ATP2A2,ATP5F1C,ATP5F1E,ATP5ME,ATP5PB,ATPAF2,BAK1,BAX,BIN1,CAD,CALU,CAPN1,CAVIN2,CBL,CCAR2,CCT4,CD109,CD2AP,Cd59a,CDC37,CDC42,CDC5L,CDH1,CDH5,Ces1b/Ces1c,CISD1,CKM,CKMT1B,CKMT2,CMBL,CNN2,COL6A1,COL…	334 (14)	14
NFAT5		transcription regulator	NFAT5,STAT1,TP53	2	Inhibited	-2.401	2.98e-51	0.0021	ABAT,ABCA1,Abcb1a,ABCB8,ABCC1,ABCD1,ACADL,ACADM,ACADS,ACSF3,ACSS1,ACTN1,ACTN2,ACTN4,ADA,ADAM17,ADH5,AK1,AKT2,ALDH9A1,ALDOA,ANK1,ANXA1,ANXA2,ANXA4,APOA1,APOBEC2,AQP3,ARHGAP5,ASL,ATL3,ATP1A1,ATP2A2,ATP5F1C,ATP5F1E,ATP5ME,ATP5PB,ATPAF2,B2M,BAK1,BAX,BTNL9,CAD,CALU,CAND2,CAPN1,CASP3,CD44,CDC42,CDH1,CDH5,Ceacam1/Ceacam2,Ces1b/Ces1c,CISD1,CKM,CKMT1B,CKMT2,CLIC5,CMBL,CNN2,COL1A1,COL6A2,COL7A1,COQ3,COQ5,C…	306 (3)	3
CASC2		other	CASC2	1	Inhibited	-2.4	4.59e-15	0.0001	COMP,CRKL,CRYAB,DHX29,EEF2,FSCN1,GBE1,GDI2,HSPB1,HSPG2,LBR,LIMCH1,LMCD1,PDLIM5,PDLIM7,PKM,SYNPO2,TGM2,TIMM9,TUBB6,YY1	21 (1)	1
simufilam		chemical drug	Chrna7,GRIN1,INSR,MAPT,simufilam	2	Inhibited	-2.4	1.3e-17	0.0024	ACADL,ACADM,ACADS,ACO2,ACOT13,Acot2,ACTA1,AGR2,Akr1b7,ALDH6A1,APOA1,ATP1A1,ATP2A2,ATP5PD,CD44,CEPT1,CKM,CKMT1B,CKMT2,COL1A1,COX4I1,CP,CRAT,CYCS,DCN,DECR1,DGAT1,ECI1,ETFA,ETFB,ETFDH,FDPS,Gbp2,GPAM,HLA-A,HPX,HSPA1A,HSPB1,HSPD1,IDE,IDH3A,ITGA1,ITGA5,ITGAM,KRT10,LUM,Lyz1/Lyz2,MAOB,MAPK1,MAPK3,MYL1,NDUFA4,NDUFA9,NDUFB4,NDUFB5,NDUFB8,NDUFB9,NFKB2,NSDHL,PCK1,PDHA1,PDHB,PDLIM5,PNPLA2,PPP3R1,RBP2,RPS7,SCA…	84 (5)	4
hexarelin		chemical toxicant	AKT1,ERK1/2 (family),hexarelin,JNK (family),MMP9,P38 MAPK (family),PPARG,PPARGC1A	2	Inhibited	-2.4	7.43e-38	0.0003	ABAT,ACADL,ACADM,ACADS,ADAM10,AGPAT2,AK1,ALDH5A1,ALOX12,ANK1,AQP3,ASPN,ATP1A3,ATP2A2,ATP5PD,ATP6V1E1,B2M,BAX,BGN,C5,CASP3,CAVIN2,CD44,CDH2,CDH5,Ces1b/Ces1c,Ces1d,CKMT2,Clec10a/Mgl2,CLIC5,CMA1,COL6A2,COMP,COX4I1,COX6C,CRAT,CREB1,CRIP2,CRYZ,CYCS,DCN,DDAH1,DES,DGAT1,DLAT,DPT,EHHADH,ELMO1,ENDOG,ENO1,EPHX1,EXOC2,EZR,F11R,F12,FABP3,FABP5,FBLN1,FBLN2,FDXR,FGF1,GAPDH,GK,GLRX,GOLGA2,GPAM,GSS,Gsta1 (includ…	189 (8)	8
protoporphyrin IX		chemical - endogenous mammalian	26S PROTEASOME (complex),CASP9,CASPASE (family),EIF4E,ELK1,ERK1/2 (family),HIF1A,HMOX1,HMOX2,HO (family),JNK (family),mitomycin C,MKNK1,NOS (family),NOS1,NOS2,NOS3,PRKCD,protoporphyrin IX,REN,THIOREDOXIN REDUCTASE (family),TPO,TXN,TXNRD1	3	Inhibited	-2.4	6.76e-30	0.0299	ABCC3,ACADL,ACADM,ACTA1,ACTL6A,ADAM10,ADAM17,ADH5,ADH7,ADRM1,AGPAT1,AGRN,ALDH3A1,ALDOA,ANXA2,APOA1,ARIH1,ASNS,ATP6V1H,AZGP1,B2M,BAK1,BCS1L,BGN,BLVRB,Calm4,CAPG,CARS1,CAVIN2,CD44,CDC42,CDH1,CDH2,CKM,Clec10a/Mgl2,CMA1,COX4I1,CRIP2,CTSD,CYB5A,CYCS,CYP2E1,DLAT,EHD2,EIF4E,EIF4G1,ENO1,EPB41L2,EZR,F12,FBN1,FDXR,FGF1,FHL1,FHL3,FLNB,FSCN1,FUS,G6PD,GAPDH,GBE1,GLUL,GNAQ,GPC4,GPRC5A,GPX3,GPX4,GRK2,Gsta1 (inc…	189 (24)	23
PNU-74654		chemical reagent	AHR,AP1 (complex),ARNT,ATF1,carbon monoxide,CDX2,CHUK,CREB (family),ERK (family),FOS,FOXO3,GADD45A,GATA3,GSK3B,HDAC3,HMOX1,IKBKB,JNK (family),JUN,MAP2K4,MAPK1,MAPK3,MAPK9,MEK (family),MMP2,MTOR,NFKB (complex),NFKB (family),NFKB1,NFKB2,NFKBIA,NR3C1,PNU-74654,PRKACA,PRO-INFLAMMATORY CYTOKINE (family),PTGS2,REL,RELA,RXRA,SMAD2,SMAD3,STAT5A/B (family),TCF4,TP53,YAP1	3	Inhibited	-2.397	1.01e-72	0.0016	ABAT,ABCB10,ABCB11,Abcb1a,ABCB8,ABCC3,ABCD1,ABCE1,ACADS,ACSS1,ACTA1,ACTN4,ADAM10,ADH5,ADK,AGO2,AGPAT2,AHSG,AK1,AK2,ALCAM,ALDH1B1,ALDH2,ALDH5A1,ALDH9A1,ALOX12,AMACR,ANK3,ANXA4,AOC3,APOA1,APOBEC2,APOC3,ARHGAP5,ARL6IP5,ASL,ASPRV1,ASS1,ATL3,ATP1A1,ATP2A1,ATP5F1C,ATP5F1E,ATP5ME,ATP5PB,ATPAF2,AZGP1,B2M,BAX,BCKDK,BIN1,BLMH,BLVRB,BSCL2,C4a/C4b,CAD,CALM2,CAPZA2,CASP3,CBL,CCDC141,CD1D,CD44,CD9,CDH1,CDH2,Ce…	489 (45)	45
mir-1 (includes others)		microRNA	AKT (family),HSP70 (family),HSPD1,MET,mir-1 (includes others),MTOR	2	Inhibited	-2.395	9.36e-18	0.024	ACADL,ACADM,ADD1,ADH5,ADIPOQ,AIMP2,ALDH2,ANP32B,ANXA2,AQP3,ASNS,ATP2A2,ATP5PB,ATP6V0A1,BAK1,BAX,BCAM,CASP3,CD44,CDH1,CDH2,CKMT1B,CNP,COL1A1,COPS6,CP,CREB1,CYCS,DAG1,EHHADH,EIF3A,ETFA,FABP4,FABP5,FDPS,G6PD,GAPDH,GLUL,GPM6B,GPX4,GSS,GSTK1,GSTZ1,HACD3,HIP1,HRAS,HSPG2,HSPH1,KRAS,L1CAM,LAMB2,LAMP1,LDHA,LDHB,LPL,MAG,MAGT1,MAN2A1,MAP1LC3B,MCAM,MCU,MDH1,MME,MTX1,Mug1/Mug2,MYH8,NCAM1,NCEH1,NDRG1,NDUFB8,ND…	109 (6)	6
alpha-ketoisocaproic acid		chemical - endogenous mammalian	AKT1,AKT2,alpha-ketoisocaproic acid,EIF4EBP1,MTOR,P70 S6K (family)	2	Inhibited	-2.393	2.02e-16	0.0022	ACADL,ACADM,APOC3,ASNS,ASS1,ATP2A2,ATP5PB,ATP6V1E1,CASP3,CAV3,CD44,Ces1b/Ces1c,CKMT1B,CNP,COX4I1,CRYZ,CYCS,DAG1,EEF1A1,EEF2,EIF3A,ENO1,ETFA,EZR,FABP5,FDPS,GSS,Gsta1 (includes others),GSTT1,GSTZ1,HSPB1,HSPD1,HSPH1,LDHA,MAG,MAP1LC3B,MBP,MMUT,Mug1/Mug2,MYH8,MYL1,NCAM1,NEXN,NFKB2,NQO1,OTUB1,PALLD,PCK1,PDGFRB,PGP,PLG,PLP1,PNPLA2,PRDX5,PRX,PYGB,RELA,RPL12,RPL23,RPS11,RPS18,RPS6,Serpina1a (includes othe…	77 (6)	6
methylnaltrexone		chemical drug	AKT (family),EGFR,ERK1/2 (family),IRS1,MAPK (family),MAPK1,MAPT,methylnaltrexone,MTOR,opioid,OPRM1,P38 MAPK (family),P70 S6K (family),STAT3	3	Inhibited	-2.393	5.02e-38	0.0238	ABCE1,ACADL,ACADM,ACTA1,ACTB,ACTN3,ADA,ADAM10,ADD1,ADH1C,AGO2,AHCTF1,AHSG,AIMP2,ANK1,ANXA1,APOA1,APOC3,AQP3,ASNS,ASS1,ATP1A3,ATP2A1,ATP2A2,ATP5PB,B2M,BAK1,BCAM,BGN,BPIFA1,C5,CAD,CAPZA2,CCT3,CCT4,CD44,CD9,CDH1,CDH2,CHL1,CKM,CKMT1B,CLIC5,CNP,COL1A1,COL6A1,COL6A2,COL7A1,COPS6,CP,CRYAB,CRYL1,CTSD,CYCS,DDT,DES,DHRS7,DOCK10,DSC2,DSG2,EEF1A1,EEF2,EIF3A,EIF3B,EIF4E,EIF5A,ENDOD1,ENO1,ENO3,ENTPD1,ETFA,EXOC…	239 (14)	12
LRRC32		other	AKT (family),DDX5,ETS1,FOXP1,LRRC32,MEF2C,MYOD1,MYOG,PPARA,SMAD2,SMAD2/3 (family),SMAD3	3	Inhibited	-2.392	4.05e-35	0.0036	ABCA1,ABCB11,ABCD2,ACADL,ACADM,ACADS,Acat2/Acat3,Acot2,ACTA1,ACTN2,ADAM10,ADD1,AGPAT2,AIMP2,ALDH2,ALDOA,ANXA2,APOC3,AQP3,ARHGAP5,ASL,ASNS,ASPN,ATP2A1,ATP2A2,ATP5F1C,ATP5F1E,ATP5ME,ATP5MJ,ATP5PB,ATP5PD,BAK1,BAX,BCAM,BCKDK,BGN,BIN1,BSCL2,C5,C9,CAV3,CBFB,CDH1,Ces1d,CKM,Clec2d (includes others),COL1A1,COL6A1,COL6A2,COL7A1,COPS6,COX6C,CRAT,CROT,CRYAB,CTSD,CYB5B,CYCS,CYP27A1,DAG1,DES,DGAT1,DHRS3,ECH1,E…	202 (12)	12
CADM1		other	AKT (family),CADM1,ERBB3	2	Inhibited	-2.39	7.77e-14	0.0139	ACTA1,ACTB,ACTN3,ADD1,ADIPOQ,AIMP2,AQP3,BAK1,BAX,BCAM,BGN,CAV3,CD44,CDH1,CDH2,CMA1,COL1A1,COL6A1,COPS6,COX4I1,CTSD,EZR,FABP4,FBLN2,FBN1,GPM6B,GPX4,GSS,GSTK1,Hbb-b1,HSPG2,L1CAM,LAMA4,LAMB2,LAMP1,LPL,MAGT1,MAN2A1,MATN2,MBP,MCAM,MME,NCEH1,NDRG1,NDUFB8,NDUFV1,NEDD4,NPC1,PCK1,PDK4,PHGDH,PLG,PTGS1,RELA,SDHB,Serpina3n (includes others),SLC2A1,SLC8A1,SOD2,STEAP4,STIM1,STT3A,TGM2,TIMP3,TMED9,TNNT2,TNS1,UQ…	70 (3)	2
UBE4B		enzyme	ATXN3,CASP8,MAPT,TP53,TP63,UBE4B,UBIQUITIN (family)	2	Inhibited	-2.387	4.63e-53	0.0001	ABAT,ABCA1,Abcb1a,ABCB8,ABCC1,ABCD1,ACADL,ACADM,ACADS,ACSF3,ACSS1,ACTN1,ACTN4,ADA,ADAM17,ADH5,ADH7,AGO2,AGR2,AK1,ALDH3A1,ALDH9A1,ALDOA,ALOX12,ANK1,ANXA1,ANXA4,APOA1,APOBEC2,ARHGAP5,ASL,ATL3,ATP1A1,ATP5F1C,ATP5F1E,ATP5ME,ATP5PB,ATPAF2,BAK1,CAD,CALU,CAST,CAVIN2,CDH1,CDH2,CDH5,Ceacam1/Ceacam2,Ces1b/Ces1c,CISD1,CKM,CKMT1B,CKMT2,CMBL,CNN2,COL1A1,COL6A2,COL7A1,COQ3,COQ5,COQ6,COX15,CP,CPOX,CRAT,CRIP2,CS…	295 (7)	6
SCD5		enzyme	AKT (family),EGFR,ERK (family),SCD5	2	Inhibited	-2.384	5.91e-28	0.0004	ABCE1,ACTA1,ACTB,ACTN1,ACTN3,ADAM10,ADD1,ADIPOQ,AGO2,AHCTF1,AIMP2,ANXA1,AQP3,BAK1,BAX,BCAM,BGN,CAD,CAPZA2,CASP3,CAV3,CCT3,CCT4,CD1D,CD44,CDH1,CDH2,CDH5,CMA1,COL1A1,COL6A1,COL6A2,COPS6,COX4I1,CRYAB,CTSD,CYCS,DAG1,DHRS7,DSC2,DSG2,EIF3B,EIF4E,EIF5A,FABP4,FBLN2,FBN1,GK,GOT1,GPM6B,GPX4,GSS,GSTK1,Hbb-b1,HMGA1,HNRNPD,HNRNPH1,HOMER1,HRAS,HSPB1,HSPE1,HSPG2,IDH3A,IGBP1,INPP1,IQGAP2,ITCH,ITGA6,ITGAM,ITGAV,I…	138 (4)	3
SUCLG2	-0.151	enzyme	ATM,EIF2AK2,EIF4EBP1,GAPDH,IDH2,ME2,P38 MAPK (family),PARP1,RPS6KB1,STK4,SUCLG2,TP53	3	Inhibited	-2.382	1.18e-50	0.0002	ABAT,Abcb1a,ABCB8,ABCC1,ABCD1,ACADL,ACADM,ACADS,ACSF3,ACSS1,ACTN4,ADA,ADH5,AK1,AKT2,ALDH9A1,ALDOA,ANXA1,ANXA4,APOA1,APOBEC2,ARHGAP5,ASL,ASS1,ATL3,ATP1A1,ATP5F1C,ATP5F1E,ATP5ME,ATP5PB,ATPAF2,BAK1,BGN,CAD,CALU,CASP3,CD44,CDC42,CDH5,Ces1b/Ces1c,CISD1,CKM,CKMT1B,CKMT2,CMBL,CNN2,COL6A2,COL7A1,COQ3,COQ5,COQ6,COX15,CP,CPOX,CRAT,CRIP2,CRYAB,CSE1L,CSRP1,CSTB,CTSD,CYB5A,CYCS,DCN,DEK,DES,DLAT,DLG1,DLST,DNAJ…	282 (12)	10
PENK		other	ADCY (family),CDK4,OPRM1,P38 MAPK (family),PENK,PKC (family),PRKCD,PRKCZ,RB1	2	Inhibited	-2.373	7.96e-19	0.0336	ACO2,ACTB,ACTN2,ACTN3,ANK1,AQP3,ASS1,ATP1A1,ATP5ME,ATP6V1F,BGN,CACNA1S,CASP3,CAV3,CD1D,CD44,CDC42,CDH2,CDH5,CHCHD3,CKM,COQ5,COQ7,COX4I1,CYP2E1,DES,DLAT,DLST,DNAJC11,DNAJC3,ENTPD1,EZR,FBN1,FDXR,GADD45GIP1,GHITM,GOLGA2,GPRC5A,HRAS,HSPA9,ITGA5,ITGAM,ITGAV,ITGB3,JCHAIN,KRAS,KRT10,KRT18,KRT8,LAMP1,LDB3,MAP1LC3B,MCAT,MDH1,MIF,MPZ,MRPL12,MRPL55,MRPS11,MTOR,MYBPH,MYH11,MYH4,MYH6,MYH8,MYL1,MYL4,NDUFA2,NDU…	111 (9)	8
enalapril		biologic drug	1-methyl-4-phenyl-1,2,3,6-tetrahydropyridine,26S PROTEASOME (complex),4-hydroxynonenal,ACE,AGT,AKT (family),AKT1,ATF6,CASP3,CASP9,CDKN2A,EEF2K,EIF4E,EIF4EBP1,ELK1,enalapril,ERK (family),ERK1/2 (family),FOXM1,GSK3B,IRS1,JUN,LCK,MAO (family),MAPK (family),MEK (family),mitomycin C,MYC,NFKB (complex),NOS (family),NOS2,P38 MAPK (family),P70 S6K (family),PDX1,PPARGC1A,PRKCD,RPS6KB1,SOD2,STAT3,SUCCINATE…	3	Inhibited	-2.366	3.25e-71	0.0003	ABAT,ABCB10,ABCC1,ABCC3,ABCD1,ABCE1,ABCF1,ABCF2,ACADS,ACSS1,ACTN4,ADA,ADD1,ADH1C,ADH5,ADRM1,AHSG,AK1,AK2,Aldh1a7,ALDH1B1,ALDH3A1,ALDH5A1,ALDH7A1,ALOX12,ANK1,ANK3,ANKRD17,ANP32A,ANXA1,ANXA2,ANXA4,APOA1,APOC1,APPL1,AQP3,ARHGEF7,ASL,ASNS,ASPN,ASPRV1,ATP1A1,ATP5F1E,ATP6V1E1,ATP6V1H,AZGP1,B2M,BAG1,BAK1,BAX,BCAM,BIN1,BPIFA1,C4a/C4b,C5,CACNA2D1,CAD,Calm4,CAPG,CAPN1,CAST,CCT3,CD109,CD1D,CDC42,CDC5L,Ces1b…	429 (41)	40
5-fluorouracil		chemical drug	5-fluorouracil	1	Inhibited	-2.363	2.02e-23	0.0001	ABAT,AHSA1,ALDOA,ANXA2,ANXA4,ATP5F1C,ATP5ME,ATP5PB,BAK1,BAX,BTF3,CALU,CASP3,CCT3,CCT4,CD81,COX6C,CSTB,CTSD,CYCS,DCXR,EEF2,EIF1,EIF2S2,EIF3E,EIF4A1,FDPS,FDXR,GAPDH,GSN,HRAS,HSPE1,ITGB4,KARS1,KRAS,LDHA,Ly6a (includes others),MAT2A,MDH1,MIF,NDUFA4,NDUFS8,NOP56,PCBP1,POLR2B,PRODH,PSMB1,PSMB2,PSMB7,PTGES3,QARS1,RMC1,RPL10,RPL10A,RPL18,RPL21,RPL23,RPL24,RPL30,RPL31,RPL35,RPL7A,RPS13,RPS16,RPS27A,RPS27L…	79 (1)	1
RUNX2:RB1:COL1A1 gene		complex	COL1A1,RB1,RUNX2,RUNX2:RB1:COL1A1 gene	2	Inhibited	-2.363	5.31e-19	0.0001	Abcb1a,ACO2,ACTB,ACTN2,ACTN3,ATP1A1,ATP5ME,ATP6V1F,BAX,CACNA1S,CD44,CDH2,CHCHD3,CKM,COL1A1,COQ5,COQ7,COX4I1,CSNK2B,DES,DLAT,DLST,DNAJC11,EZR,FABP4,GADD45GIP1,GAMT,GHITM,HOMER1,HRAS,ITGAV,ITGB4,KRT10,KRT18,LGALS3,LUM,MAPK1,MAPK3,MCAT,MDH1,MRPL12,MRPL55,MTOR,MYH11,MYH4,MYH6,MYH8,MYL1,MYL4,NDUFA2,NDUFA4,NDUFA6,NDUFA9,NDUFB8,NDUFS4,NDUFS7,NDUFV1,NEXN,NFKB2,NIT1,OPA1,PDGFRB,PGD,PMPCB,PTGS1,RYR1,SDHB,S…	79 (4)	4
heparin		chemical - endogenous mammalian	ADRB (family),AKT (family),AKT1,AP1 (complex),C3,CDKN1A,COMPLEMENT (complex),CTSL,CXCL12,CYTOKINE (family),EGFR,EIF2AK2,ELK1,ERK (family),ERK1/2 (family),F10,F2,F3,FGF7,FGFR1,FGFR2,FGFR4,FOCAL ADHESION KINASE (family),GSK3B,HBEGF,heparin,HGF,IL1 (family),JNK (family),KDR,LPL,MAPK (family),MAPK1,MAPT,MET,MMP9,NFKB (complex),NFKBIA,P38 MAPK (family),PTN,REN,SELP,SERPINC1,SHC1,SMAD2,SRC,STAT1,STAT3,…	2	Inhibited	-2.362	3.01e-68	0.0011	AACS,ABAT,Abca8b,ABCB11,Abcb1a,ABCB8,ABCC3,ABCD1,ABCE1,ACADL,ACADM,ACADS,ACSF3,ACTB,ACTN1,ACTN3,ACTN4,ADAM17,ADD1,ADH1C,ADH5,ADSS2,AGO2,AHCTF1,AHSG,AIFM1,AK1,AK2,AKT2,ALDH3A1,ALDH7A1,ALDH9A1,ALDOA,ANK1,ANP32A,ANXA1,ANXA2,ANXA4,AOC3,APOBEC2,APOC3,APRT,ARHGAP5,ASL,ASPN,ASS1,ATL3,ATP1A1,ATP1A3,ATP2A1,ATP2A2,ATP5F1C,ATP5F1E,ATP5ME,ATP5PB,ATP6V1E1,ATPAF2,AZGP1,B2M,BAK1,BCAM,BCKDK,BGN,BPIFA1,BSCL2,BST1…	448 (53)	53
NIPBL		transcription regulator	CCNC,CDK19,CDK8,HNF4A,MED1,MED12,MED13,MED13L,MED14,MED28,MEDIATOR (complex),NIPBL	3	Inhibited	-2.359	1.14e-23	0.0013	AACS,ABAT,ABCB11,ABCD2,Acot2,ACTA1,ADIPOQ,AGPAT2,Akr1b7,ALCAM,ALDH2,APOA1,APOC3,ARFGEF1,ASNS,ASPRV1,B2M,BLVRB,CD44,CDH1,CDH2,Ceacam1/Ceacam2,CNN2,CP,CRAT,CTSD,CUL4B,CYP27A1,DAAM1,DHRS3,ECI1,EDF1,EHHADH,ELMO1,ENO1,EPHX1,ERMP1,ETFB,ETFDH,EVPL,F12,FABP4,FDXR,FETUB,FGA,FGB,FHL1,FHL3,FLNB,FMO3,FTH1,GADD45GIP1,GAPDH,GPAM,GSN,Gsta1 (includes others),Gstt2,GYS1,Hbb-b1,HLA-A,HOOK3,HPX,HRAS,HSPA4L,IL1RAP,I…	131 (12)	11
Cr3+		chemical reagent	Cr3+,INSR,TNFRSF11B	2	Inhibited	-2.357	1.08e-13	0.0114	ACADL,ACADM,ACADS,ACO2,ACOT13,Acot2,ACTA1,AGR2,Akr1b7,ALDH6A1,APOA1,ATP1A1,ATP2A2,ATP5PD,CEPT1,CKM,CKMT1B,CKMT2,COL1A1,COX4I1,CRAT,CYCS,DECR1,DGAT1,ECI1,ETFA,ETFB,ETFDH,FDPS,GPAM,HPX,HSPD1,IDE,IDH3A,ITGAV,Lyz1/Lyz2,MAOB,MYL1,NDUFA4,NDUFA9,NDUFB4,NDUFB5,NDUFB8,NDUFB9,NSDHL,PCK1,PDHA1,PDHB,PDLIM5,PNPLA2,Pycard,RBP2,SCARB2,SCP2,Serpinb1a,SLC25A3,SLC25A4,SLC25A5,SLC2A1,SLC8A1,STAT1,SUCLA2,TUBB3,UQCRC…	65 (3)	2
scutellarin		chemical - endogenous non-mammalian	EGFR,ERK1/2 (family),P38 MAPK (family),scutellarin	2	Inhibited	-2.354	1.3e-21	0.0131	ABCE1,ACTA1,ACTB,ACTN3,ADAM10,ADIPOQ,AGO2,AHCTF1,AIMP2,ANK1,ANXA1,ASS1,ATP1A3,B2M,BAX,BGN,CAD,CAPZA2,CASP3,CCT3,CCT4,CD44,CDH1,CDH2,CDH5,COL1A1,COL6A1,COL6A2,CRYAB,CYCS,DAG1,DES,DHRS7,DSC2,DSG2,EIF3B,EIF4E,EIF5A,ENO1,EZR,FABP4,FBLN2,FBN1,FDXR,GOLGA2,Hbb-b1,HLA-A,HMGA1,HNRNPD,HNRNPH1,HOMER1,HRAS,HSPB1,HSPE1,IDH3A,IGBP1,IQGAP2,ITCH,ITGA2,ITGA6,ITGAV,ITGB3,KRT16,LAMA4,LBR,LDB3,LDHA,LDHB,LYAR,MACF1,M…	122 (4)	4
BBSome		complex	BBS2,BBS4,BBS7,BBSome,DNM1L,HDAC6	2	Inhibited	-2.353	1.68e-07	0.012	BAX,CD81,CD9,CDH1,Ces1d,COL1A1,DDB1,FABP4,GPT,JSRP1,M6PR,MARK2,MYL1,NDUFB8,OPA1,PNPLA2,PSMB2,PSMD11,PSMD7,RELA,RNF2,RPS27A,SDHB,TGFBI,TMEM38A,TSG101	26 (6)	5
BMS-813160		chemical drug	BMS-813160,CCR2,CCR5	2	Inhibited	-2.353	5.22e-10	0.0002	ADIPOQ,ASPN,BGN,CD9,COL12A1,COL1A1,COL6A1,COL6A2,DCN,DPT,FBLN1,FBLN2,FBN1,HSPG2,ITGAL,ITIH3,LAMB2,LUM,OGN,P4HA1,PRELP,RELA,STAT1,TGFBI,TGM2,THBS1	26 (3)	2
TAK-779		chemical drug	CCR2,CCR5,TAK-779	2	Inhibited	-2.353	6.45e-10	0.0003	ADIPOQ,ASPN,BGN,CD9,COL12A1,COL1A1,COL6A1,COL6A2,DCN,DPT,FBLN1,FBLN2,FBN1,HSPG2,ITGAL,ITIH3,LAMB2,LUM,OGN,P4HA1,PRELP,RELA,STAT1,TGFBI,TGM2,THBS1	26 (3)	2
NEO1		transmembrane receptor	AKT (family),CASP3,DOCK1,NEO1,NTN4,RHOA,YAP1	2	Inhibited	-2.352	5.69e-20	0.0074	ACTA1,ADD1,ADIPOQ,AIMP2,ANK1,AOC3,AQP3,ASNS,BAK1,BAX,BCAM,BIN1,CASP3,CAV3,CAVIN2,CBL,CD109,CD44,CDH1,CDH5,COL6A1,COL7A1,COPS6,COX4I1,CTSD,DCN,DDAH1,ECHDC1,EIF4G1,ENDOU,F11R,FABP4,FDPS,FLNB,FMOD,FTL,GOT1,GPM6B,GPX4,GSS,GSTK1,HSPD1,HSPG2,HUWE1,IL16,IL1RAP,INF2,INPP5D,ITGA1,ITGA5,ITGAV,ITPR1,L1CAM,LAMB2,LAMC1,LAMP1,LBR,LGALS3,LIMCH1,LMNA,LPL,LRP1,MAGT1,MAN2A1,MAP1LC3B,MBP,MCAM,MME,MYH11,MYH9,MYL9,NA…	113 (7)	7
mir-103 (includes others)		microRNA	AKT (family),EGFR,ERK (family),FASN,mir-103 (includes others)	2	Inhibited	-2.35	7.48e-28	0.0009	ABCE1,ACTA1,ACTB,ACTN1,ACTN3,ADAM10,ADD1,AGO2,AHCTF1,AIMP2,Aldh1a7,ANXA1,APOC1,AQP3,BAK1,BAX,BCAM,BGN,CACNA2D1,CAD,CAPZA2,CASP3,CAV3,CCT3,CCT4,CD1D,CD44,CDH5,CMA1,COL1A1,COL6A1,COL6A2,COPS6,COX4I1,CRYAB,CTSD,CYCS,DAG1,DHRS7,DSC2,DSG2,EIF3B,EIF4E,EIF5A,FABP4,FBLN2,FBN1,FGF1,GK,GOT1,GPAM,GPM6B,GPX4,GRK2,GSS,GSTK1,Hbb-b1,HMGA1,HNRNPD,HNRNPH1,HOMER1,HRAS,HSPB1,HSPE1,HSPG2,IDH3A,IGBP1,INPP1,IQGAP2,ITC…	142 (5)	5
ACKR3		G-protein coupled receptor	ACKR3,CCNE1,DAXX,EGFR,ERK (family),ERK1/2 (family),JNK (family),MMP14,P38 MAPK (family),TP53,ZAP70	2	Inhibited	-2.342	1.41e-63	0.0002	ABAT,Abcb1a,ABCB8,ABCC1,ABCD1,ABCE1,ACADL,ACADM,ACADS,ACSF3,ACSS1,ACTA1,ACTB,ACTN1,ACTN3,ACTN4,ADA,ADAM10,ADH5,ADIPOQ,AGO2,AHCTF1,AIMP2,AK1,AKT2,ALDH9A1,ALDOA,ANXA4,ANXA7,APOA1,APOBEC2,ARHGAP5,ASL,ASS1,ATL3,ATP1A1,ATP1A3,ATP5F1C,ATP5F1E,ATP5ME,ATP5PB,ATPAF2,B2M,BAK1,BCAM,BGN,CAD,CALU,CAPZA2,CCT3,CCT4,CD1D,CD44,CDC42,Ces1b/Ces1c,CISD1,CKM,CKMT1B,CKMT2,Clec10a/Mgl2,CLIC5,CMBL,CNN2,COL6A1,COL6A2,COL…	337 (11)	11
OSMI-1		chemical reagent	ALPHA CATENIN (family),APC,AR,ATF4,AXIN1,C/EBP (family),CASP3,CASP8,CCND1,CDH1,CEBPB,CREBBP,CTNNB1,EIF2A,ERK (family),ERK1/2 (family),ERN1,ESRRA,EZH2,FOXO4,GSK3B,HDAC1,HIF1A,JNK (family),JUN,LEF1,MAGI1,MAPK10,MAPK3,MAPK8,MEK (family),MYC,NANOG,NF2,NFKB (family),NFKBIA,NOD2,OSMI-1,POU5F1,PPARG,PTGS2,RAF1,RBL1,RBL2,RELA,SMAD3,SNAI2,SRC,SREBP (family),TCF3,TCF7,TCF7L2,TERT,TP53,VDR,VIM,XBP1	3	Inhibited	-2.34	2.19e-64	0.007	ABAT,Abca8b,ABCB10,ABCB11,Abcb1a,ABCB8,ABCC9,ABCD2,ABCE1,ABCF1,ABCF2,ACADL,ACADS,Acat2/Acat3,ACSF3,ACSS1,ACTB,ACTL6A,ACTN2,ACTN4,ADA,ADAM17,ADH1C,ADH5,ADH7,ADIPOQ,AGPAT1,AGPAT2,AGR2,AK1,AKT2,ALCAM,Aldh1a7,ALDH9A1,ALG2,AMACR,ANKRD17,APOBEC2,APOC1,APOC3,ARIH1,ASL,ASNS,ASPN,ATL3,ATP2A2,ATP5F1C,ATP5F1E,ATP5ME,ATP6V0A1,ATP6V1G1,ATP8A1,ATPAF2,AZGP1,BAG1,BCKDK,BCS1L,BGN,BSCL2,C5,CAD,CAMK2G,CAPN1,CAPZA2,…	513 (57)	57
ZBTB16		transcription regulator	ADCY (family),AKT1,androgen,AP1 (complex),AR,BRCA1,CASP3,CCNE1,CREB1,CREBBP,DDIT4,EGFR,ELK1,EP300,ERBB2,ESR1,FOS,GSK3B,GTF2F1,HIF1A,HSP27 (family),IKBKG,JNK (family),JUN,MAPK (family),MAPK1,MAPK3,MAPK7,MEK (family),MTOR,MTORC1 (complex),NCOA2,NR1H (family),NR3C1,NR4A1,P70 S6K (family),PKA (complex),RAR (family),RARA,RARB,RARG,RELA,RXRA,SHC1,SMAD2,SMAD3,SRC,SRC (family),SREBF2,STING1,STUB1,TP53,TS…	3	Inhibited	-2.337	8.02e-67	0.001	AACS,ABAT,ABCA1,Abca8b,Abcb1a,ABCB8,ABCC1,ABCD1,ABCE1,ACADS,ACO2,ACSS1,ACTA1,ACTB,ACTL6A,ACTN3,ACTN4,AGO2,AGPAT1,AGPAT2,AGR2,AHCTF1,AK1,AKT2,ALDH9A1,ALOX12,AMACR,ANK1,ANK3,ANP32A,ANXA2,AP1M1,AP2S1,APOBEC2,APOC1,AQP3,ARHGAP5,ARHGEF7,ASL,ASPN,ASS1,ATL3,ATP1A1,ATP1A3,ATP2A1,ATP2A2,ATP5F1C,ATP5F1E,ATP5ME,ATP5PB,ATP6V1E1,ATP6V1H,ATP8A1,ATPAF2,BAG1,BCS1L,BLMH,BPNT2,BSCL2,C5,CACNA2D1,CALM2,CALU,CAMK1,CA…	534 (55)	55
alvespimycin		chemical drug	alvespimycin,EGFR,HSP90AA1,HSP90AB1,HSP90B1	2	Inhibited	-2.335	2.43e-23	0.0001	ABCC1,ABCE1,ACTA1,ACTB,ACTN3,AGO2,AHCTF1,AIMP2,ANXA1,BAX,CAD,CAPZA2,CASP3,CCT3,CCT4,CDC42,CDH1,CMA1,COL1A1,COL6A1,COL6A2,CRYAB,CYCS,CYP2E1,DAG1,DHRS7,DSC2,DSG2,EIF3B,EIF4E,EIF5A,FBLN2,FBN1,Hbb-b1,HMGA1,HNRNPD,HNRNPH1,HRAS,HSP90AA1,HSPA1A,HSPB1,HSPE1,IDH3A,IGBP1,IQGAP2,ITCH,ITGA6,KRT16,LAMA4,LBR,LDHA,LDHB,LYAR,MACF1,MAPK1,MATN2,MBP,MRPL15,MTHFD1,NDUFB5,NDUFB8,NFIB,PABPC1,PDK1,PIP4K2B,PKM,POSTN,PRK…	97 (5)	5
PTPN11	-0.15	phosphatase	ABL1,AKT1,AMPK (complex),BCAR1,CD247,CD28,CD3 (complex),CDC42,EGFR,EPHA2,ERBB2,ERK (family),ERK1/2 (family),FASN,FOCAL ADHESION KINASE (family),GAB1,GAB2,GRB2,GSK3 (family),GSK3B,HRAS,IGF1R,IL6ST,INPP5D,IRF1,IRF3,IRS (family),JAK1,JAK2,JNK (family),LYN,MAPK (family),MAPK1,MAPK3,MAPK7,MEK (family),MTOR,NFKB (complex),NFKBIA,NOS (family),NRAS,NTRK2,P38 MAPK (family),P70 S6K (family),PI3K (complex),…	2	Inhibited	-2.333	9.61e-61	0.0146	AACS,Abcb1a,ABCC1,ABCD1,ABCD2,ACADL,ACADS,ACO2,ACTB,ACTN1,ACTN3,ADA,ADH1C,ADH5,ADHFE1,AGO2,AGPAT2,AGR2,AGRN,AHCTF1,AHCYL1,AHSG,AIMP2,AK1,AK2,AKT2,Aldh1a7,ALDH1B1,ALDH7A1,ALDOA,ALOX12,ANK1,ANXA4,AOC3,APOA1,APOC1,APOC3,ARF6,ASNS,ASPRV1,ASS1,ATP1A1,ATP1A3,ATP2A1,ATP2A2,ATP5F1C,ATP5PB,ATP5PD,ATP6V1B2,ATP6V1E1,ATP6V1G1,ATP8A1,AZGP1,BAK1,BCAM,BCKDK,BIN1,BPIFA1,BPNT2,BSCL2,BTNL9,C9,CAD,CAND2,CAPN1,CBL,C…	441 (69)	69
[truncated: 2,899 more rows]
