# Supplementary material for: Endothelial MerTK impairment accelerates the development of atherosclerosis
Source: Redox Biol. 2025 Sep 11;87:103861. doi: 10.1016/j.redox.2025.103861 (PMC12628026; doi:10.1016/j.redox.2025.103861)
Supplement: Multimedia component 1 [file mmc1.zip › Supplement data/Proteomics in AA/IPA format/IPA/IPA Causal Networks.txt]

© 2000-2025 QIAGEN. All rights reserved.
Master Regulator	Expr Log Ratio	Molecule Type	Participating regulators	Depth	Predicted Activation	Activation z-score	p-value of overlap	Network bias-corrected p-value	Target Molecules in Dataset	Causal network	Target-connected regulators
tyramine		chemical - endogenous mammalian	26S PROTEASOME (complex),ADAM10,AKR1B1,AKT (family),AKT1,AKT2,AMPK (complex),AP1 (complex),AR,BCL2,CCL2,CCND1,CDC42,CDK2,CDK4,CDKN1A,CEBPB,CHUK,CREB (family),CREB1,CTNNB1,ELK1,ERK (family),ERK1/2 (family),ESR1,FOCAL ADHESION KINASE (family),FOXO1,GABPA,GATA3,GSK3B,HIF1A,HMGA1,HMOX1,IKBKB,IL10,ILK,INSR,INSULIN (family),IRF3,IRS1,ITGB1,JAK2,JNK (family),KCNIP3,KRAS,LYN,MALT1,MAP2K1,MAP3K14,MAPK (fa…	3	Activated	7.930	1.18E-61	5.60E-03	AACS,ABCA1,ABCB10,ABCC1,ABCD1,ABCE1,ABCF1,ABCF2,Acat2/Acat3,ACOT13,Acot2,ACTL6A,ACTN2,ACTN3,ACTN4,ADA,ADH1C,ADIPOQ,ADRM1,ADSS2,AGO2,AGPAT1,AGPAT2,AGR2,AHSG,AIMP2,AK1,Akr1b7,AKT2,ALCAM,ALDH1B1,ALDH6A1,ALDH7A1,ANK1,ANK3,ANKRD17,ANO10,ANP32A,ANXA1,ANXA2,ANXA4,ANXA7,AOC3,AP1M1,AP2S1,APOC1,APPL1,APRT,AQP3,ARL6IP5,ARPC5L,ASPN,ATP1A3,ATP2A1,ATP5ME,ATP5PB,ATP5PD,ATP6V0C,ATP6V1B2,ATP6V1E1,ATP6V1F,ATP6V1G1…	574 (103)	102
norfenfluramine		chemical drug	ADAM10,ADIPOQ,AKT (family),AMPK (complex),AP1 (complex),AR,BCL2,BCL6,BMAL1,CCND1,CDKN1B,CEBPB,CHEK2,CREB (family),CREB1,CRYAB,DDIT3,DUSP1,EGFR,EIF4E,EIF4EBP1,EIF4EBP2,ELK1,EPAS1,ERK (family),ERK1/2 (family),ESR1,ESTROGEN RECEPTOR (family),ETV5,FOCAL ADHESION KINASE (family),FOS,FOSL1,GATA2,GATA4,GNA11,HIF1A,HSF1,HSP27 (family),HTR2A,JAK2,JNK (family),JUN,KRT8,MAP2K1,MAPK (family),MAPK1,MAPK14,MAP…	3	Activated	7.791	1.84E-69	1.00E-04	AACS,ABAT,ABCB10,Abcb1a,ABCB8,ABCD2,ABCF1,ABCF2,ACADL,ACADS,Acat2/Acat3,ACSF3,ACTL6A,ACTN4,ADA,ADAM10,ADH5,ADK,ADSS2,AGO2,AGPAT1,AGPAT2,AGR2,AHCTF1,AHCYL1,AHSA1,AHSG,AIMP2,AK2,AKT2,ALCAM,ALDH1B1,ALDH3A1,ALDH7A1,ALDH9A1,ALOX12,AMACR,ANK1,ANK3,ANKRD17,ANO10,ANP32A,ANXA2,AP1M1,AP2S1,APOA1,APOBEC2,APOC3,APOH,APPL1,ARHGAP5,ARIH1,ARPC5L,ASL,ATL3,ATP1A3,ATP5F1C,ATP5F1E,ATP5PB,ATP6V1B2,ATP6V1C1,ATP6V1F,A…	601 (93)	92
TENM1		transmembrane receptor	ADAM10,AKT (family),AMPK (complex),AP1 (complex),AR,BCL2,BCL6,BMAL1,CCND1,CDKN1B,CEBPB,CHEK2,CREB (family),CREB1,CRYAB,DDIT3,DUSP1,EGFR,EIF4E,EIF4EBP1,EIF4EBP2,ELK1,EPAS1,ERK (family),ERK1/2 (family),ESR1,ESTROGEN RECEPTOR (family),ETV5,FOCAL ADHESION KINASE (family),FOS,FOSL1,GATA2,GATA4,HIF1A,HSF1,HSP27 (family),JNK (family),JUN,KRT8,MAP2K1,MAPK (family),MAPK1,MAPK14,MAPK3,MAPK6,MAPK7,MAPK8,MAP…	3	Activated	7.628	1.02E-69	2.00E-04	AACS,ABAT,ABCB10,Abcb1a,ABCB8,ABCD2,ABCF1,ABCF2,ACADL,ACADS,Acat2/Acat3,ACSF3,ACTL6A,ACTN4,ADA,ADAM10,ADH5,ADK,ADSS2,AGO2,AGPAT1,AGPAT2,AGR2,AHCTF1,AHCYL1,AHSA1,AHSG,AIMP2,AK2,AKT2,ALCAM,ALDH1B1,ALDH3A1,ALDH7A1,ALDH9A1,ALOX12,AMACR,ANK1,ANK3,ANKRD17,ANO10,ANP32A,ANXA2,AP1M1,AP2S1,APOA1,APOBEC2,APOC1,APOC3,ARHGAP5,ARIH1,ARPC5L,ASL,ATL3,ATP1A3,ATP5F1C,ATP5F1E,ATP5PB,ATP6V1B2,ATP6V1C1,ATP6V1F,ATP6V1…	601 (89)	89
MAPK (family)		group	ADAM10,AKT (family),AMPK (complex),AP1 (complex),AR,BCL2,BCL6,BMAL1,CCND1,CDKN1B,CEBPB,CHEK2,CREB (family),CREB1,CRYAB,DDIT3,DUSP1,EGFR,EIF4E,EIF4EBP1,EIF4EBP2,ELK1,EPAS1,ERK (family),ERK1/2 (family),ESR1,ESTROGEN RECEPTOR (family),ETV5,FOCAL ADHESION KINASE (family),FOS,FOSL1,GATA2,GATA4,HIF1A,HSF1,HSP27 (family),JNK (family),JUN,KRT8,MAP2K1,MAPK (family),MAPK1,MAPK14,MAPK3,MAPK6,MAPK7,MAPK8,MAP…	2	Activated	7.593	2.08E-69	2.00E-04	AACS,ABAT,ABCB10,Abcb1a,ABCB8,ABCD2,ABCF1,ABCF2,ACADL,ACADS,Acat2/Acat3,ACSF3,ACTL6A,ACTN4,ADA,ADAM10,ADH5,ADK,ADSS2,AGO2,AGPAT1,AGPAT2,AGR2,AHCTF1,AHCYL1,AHSA1,AHSG,AIMP2,AK2,AKT2,ALCAM,ALDH1B1,ALDH3A1,ALDH7A1,ALDH9A1,ALOX12,AMACR,ANK1,ANK3,ANKRD17,ANO10,ANP32A,ANXA2,AP1M1,AP2S1,APOA1,APOBEC2,APOC1,APOC3,ARHGAP5,ARIH1,ARPC5L,ASL,ATL3,ATP1A3,ATP5F1C,ATP5F1E,ATP5PB,ATP6V1B2,ATP6V1C1,ATP6V1F,ATP6V1…	600 (88)	88
flavokawain B		chemical - endogenous non-mammalian	ADAM10,AKT (family),AMPK (complex),AP1 (complex),AR,BCL2,BCL6,BMAL1,CCND1,CDKN1B,CEBPB,CHEK2,CREB (family),CREB1,CRYAB,DDIT3,DUSP1,EGFR,EIF4E,EIF4EBP1,EIF4EBP2,ELK1,EPAS1,ERK (family),ERK1/2 (family),ESR1,ESTROGEN RECEPTOR (family),ETV5,flavokawain B,FOCAL ADHESION KINASE (family),FOS,FOSL1,GATA2,GATA4,HIF1A,HSF1,HSP27 (family),JNK (family),JUN,KRT8,MAP2K1,MAPK (family),MAPK1,MAPK14,MAPK3,MAPK6,M…	3	Activated	7.499	9.04E-70	1.00E-04	AACS,ABAT,ABCB10,Abcb1a,ABCB8,ABCD2,ABCF1,ABCF2,ACADL,ACADS,Acat2/Acat3,ACSF3,ACTL6A,ACTN4,ADA,ADAM10,ADH5,ADK,ADSS2,AGO2,AGPAT1,AGPAT2,AGR2,AHCTF1,AHCYL1,AHSA1,AHSG,AIMP2,AK2,AKT2,ALCAM,ALDH1B1,ALDH3A1,ALDH7A1,ALDH9A1,ALOX12,AMACR,ANK1,ANK3,ANKRD17,ANO10,ANP32A,ANXA2,AP1M1,AP2S1,APOA1,APOBEC2,APOC1,APOC3,ARHGAP5,ARIH1,ARPC5L,ASL,ATL3,ATP1A3,ATP5F1C,ATP5F1E,ATP5PB,ATP6V1B2,ATP6V1C1,ATP6V1F,ATP6V1…	602 (89)	89
NEK1		kinase	ACO1,BMP4,CSN2,CXCR4,EIF4EBP1,EPAS1,ERK1/2 (family),FGFR1,FOCAL ADHESION KINASE (family),G3BP1,HIF (complex),HIF1A,IREB2,IRF3,KPNB1,ME1,MTORC1 (complex),MYC,MYOG,NEK1,NR2E1,PC,PRKAA (family),PRKCD,PRKCI,RELA,RIPK1,RPS6KB1,SKP2,SMAD2,SMAD3,SPRY2,SUCCINATE DEHYDROGENASE (complex),TAFAZZIN,TEAD1,TEAD2,TEAD3,TEAD4,TP53,TUBULIN (complex),VEGFA,VHL	3	Activated	7.269	2.29E-88	1.00E-04	ABAT,ABCB10,Abcb1a,ABCB8,ABCC3,ABCE1,ABCF1,ABCF2,ACADL,ACADM,ACADS,ACO2,ACSF3,ACSS1,ACTA1,ACTB,ACTL6A,ACTN1,ACTN4,ADA,ADH5,ADRM1,ADSS2,AGPAT1,AGPAT2,AK1,AK2,AKT2,ALDH2,ALDH9A1,ANK1,ANKRD17,ANP32A,ANXA1,ANXA2,APOA1,APOBEC2,APOC1,ARHGAP5,ARHGEF7,ASL,ASNS,ASPN,ASPRV1,ASS1,ATL3,ATP1A1,ATP1A3,ATP5F1E,ATP5ME,ATP5PB,ATP5PD,ATP6V1G1,ATPAF2,B2M,BAG1,BAX,BCS1L,BIN1,BSCL2,BTF3,CALU,CARS1,CASP3,CAST,CAVIN2,C…	443 (42)	40
FBLN1	0.255	other	ACVRL1,AIMP2,AKT (family),AKT1,AKT2,AP1 (complex),AR,ATF2,BRCA1,CASP8,CCN2,CDK2,CDKN1A,CDKN1B,CDKN2A,COL1A2,COLLAGEN TYPE I (complex),COLLAGEN(S) (complex),CTNNB1,EGFR,EIF4E,ERK (family),ERK1/2 (family),FBLN1,FLI1,FOS,FOXO1,FOXO3,FOXP3,HNF4A,IDO1,IL11,IL6,IRF3,IRF7,MAPK (family),MAPK1,MAPK14,MAPK3,MAPK8,MTOR,MTORC1 (complex),MYC,NFAT (family),NFKB (complex),NFKBIA,NR4A1,P38 MAPK (family),PDPK1,PI…	3	Activated	6.999	2.18E-66	1.30E-03	ABCA1,ABCB10,Abcb1a,ABCB8,ABCC1,ABCE1,ABCF1,ABCF2,Acat2/Acat3,ACO2,Acot2,ACSF3,ACTN3,ACTN4,ADAM17,ADH1C,ADK,AGO2,AGPAT2,AGR2,AHCTF1,AHSG,AIMP2,Akr1b7,Aldh1a7,ALDH3A1,ALDH3B1,ALDH5A1,ALDH7A1,ANK1,ANK3,ANKRD17,ANP32E,ANXA1,ANXA2,ANXA7,AOC3,APOBEC2,APOC1,APOC3,AQP3,ARFGEF1,ARHGAP5,ARL6IP5,ASL,ASPN,ATL3,ATP1A1,ATP1B3,ATP2A1,ATP5F1E,ATP5PB,ATP5PD,ATP6V1E1,ATP6V1F,ATP8A1,ATPAF2,AZGP1,BAG1,BCAM,BCKDK,BC…	583 (70)	69
opioid		chemical drug	ADAM10,AKT (family),AMPK (complex),AP1 (complex),AR,BCL2,BCL6,BMAL1,CCND1,CDKN1B,CEBPB,CHEK2,CREB1,CTNNB1,DDIT3,DUSP1,EGFR,EIF4E,EIF4EBP1,EIF4EBP2,ELK1,EPAS1,ERK (family),ERK1/2 (family),ESR1,ESTROGEN RECEPTOR (family),ETV5,FOCAL ADHESION KINASE (family),FOS,FOSL1,GATA2,GATA4,GSK3B,HIF1A,HSF1,HSP27 (family),JNK (family),JUN,KRT8,MAP2K1,MAPK (family),MAPK1,MAPK14,MAPK6,MAPK7,MAPK8,MAPK9,MAPKAPK2,M…	3	Activated	6.940	1.18E-69	1.00E-04	AACS,ABAT,ABCB10,ABCB8,ABCD2,ABCF1,ABCF2,ABI1,ACADS,ACSF3,ACTL6A,ACTN4,ADA,ADAM10,ADH5,ADSS2,AGO2,AGPAT1,AGPAT2,AGR2,AHCTF1,AHCYL1,AHSA1,AIMP2,AK2,AKT2,ALDH1B1,ALDH3A1,ALDH7A1,ALDH9A1,ALOX12,AMACR,ANK1,ANK3,ANKRD17,ANO10,ANP32A,ANXA2,AP1M1,AP2S1,APOA1,APOBEC2,APOC1,APOC3,ARIH1,ARPC5L,ASL,ATL3,ATP1A3,ATP5F1C,ATP5F1E,ATP5PB,ATP6V1B2,ATP6V1C1,ATP6V1F,ATP6V1G1,ATP6V1H,ATP8A1,ATPAF2,AZGP1,BCAM,BIN1,BL…	586 (93)	90
TBX5:KAT5:SRF gene		complex	ATM,ATR,CHEK2,EOMES,FOS,GATA4,KAT5,MAPK8,MAPK9,MEF2C,MYC,NFKB (complex),NKX2-5,PAX6,PTK2,RELA,RUNX2,SMAD3,SRF,SRSF2,TBX5,TBX5:KAT5:SRF gene,TP53,TP63	3	Activated	6.890	1.31E-82	1.00E-04	ABAT,ABCB10,Abcb1a,ABCB8,ABCC3,ABCC9,ABCE1,ABCF1,ABCF2,ACADL,ACADS,Acot2,ACSF3,ACSS1,ACTA1,ACTB,ACTN1,ACTN2,ACTN4,ADA,ADD1,ADH5,ADH7,ADIPOQ,ADSS2,AGO2,AGPAT2,AGR2,AIMP2,AK1,AK2,ALDH1B1,ALDH1L2,ALDH3A1,ALDH7A1,ALDH9A1,ALOX12,ANKRD17,ANXA1,APOA1,APOBEC2,APOC1,APOC3,ARHGAP5,ARHGEF7,ASL,ASPN,ATL3,ATP1A1,ATP2A1,ATP2A2,ATP5F1C,ATP5ME,ATP5MJ,ATP5PB,ATPAF2,B2M,BAG1,BAK1,BAX,BGN,BIN1,BLMH,BSCL2,CASP3,CAST…	474 (24)	23
CD19		transmembrane receptor	AKT (family),AKT1,BTK,CD19,ERK (family),ERK1/2 (family),FYN,JNK (family),LYN,MAP2K1,MAPK1,MAPK8,MAPK9,MYC,P85 PIK3R (family),PI3K (complex),PI3K (family),PRKD1,STAT1,VAV1,VAV2	2	Activated	6.841	9.47E-60	2.00E-04	ABCB10,ABCC1,ABCC3,ABCD1,ABCE1,ABCF1,ABCF2,ACADM,ACSS1,ACTA1,ACTB,ACTN4,ADAM10,ADH1C,ADIPOQ,AIMP2,AK2,ALDOA,ANKRD17,ANXA4,APOA1,APOC1,APOC3,AQP3,ARHGEF7,ASPRV1,ASS1,ATP1A3,ATP2A1,ATP2A2,ATP6V1E1,BAG1,BAK1,BCAM,BGN,BIN1,BTNL9,C5,CAD,CAND2,CAPN1,CAST,CCT3,CD1D,CD44,CDC42,CDH2,CDH5,Ceacam1/Ceacam2,Ces1b/Ces1c,CHERP,CKM,CKMT2,Clec10a/Mgl2,CLIC5,CMA1,CNP,COL6A1,COL7A1,COPS6,COX4I1,CREB1,CRIP2,CRYAB,CR…	318 (21)	20
TGF BETA (family)		group	ACVRL1,AIMP2,AKT (family),AP1 (complex),ATF2,CCN2,CDK2,CDKN1A,CDKN1B,CDKN2A,COLLAGEN TYPE I (complex),COLLAGEN(S) (complex),EGFR,EIF2AK2,EIF4E,ERK (family),ERK1/2 (family),FLI1,FOS,FOXO3,FOXP3,GSK3B,IDO1,IL11,IL6,IRF3,JNK (family),MAPK (family),MAPK1,MAPK14,MAPK3,MAPK8,MYC,NFAT (family),NFKBIA,NR4A1,P38 MAPK (family),PI3K (complex),PKA (complex),PTHLH,RAS (family),RHOA,RORC,SERPINE1,SMAD2,SMAD2/3…	2	Activated	6.812	1.80E-65	1.68E-02	ABAT,ABCA1,ABCB10,Abcb1a,ABCB8,ABCC1,ABCC3,ABCD2,ABCE1,ABCF1,ABCF2,ACADL,ACO2,ACSF3,ACTN3,ACTN4,ADH1C,ADH5,ADK,ADSS2,AGO2,AGPAT2,AGR2,AHCTF1,AIMP2,AK1,AK2,AKT2,Aldh1a7,ALDH1B1,ALDH2,ALDH3A1,ALDH3B1,ALDH9A1,ALOX12,ANK1,ANK3,ANKRD17,ANP32E,ANXA1,ANXA2,AOC3,APOBEC2,APOC1,AQP3,ARHGAP5,ARHGEF7,ARL6IP5,ASL,ASPRV1,ATL3,ATP1A1,ATP1A3,ATP2A1,ATP2A2,ATP5F1C,ATP5F1E,ATP5ME,ATP5PB,ATPAF2,AZGP1,BAG1,BCAM,BCKD…	538 (56)	56
CYP2A13		enzyme	4-methylnitrosoamino-1-(3-pyridinyl)-1-butanone,AKT (family),AKT1,BCL2,CREB (family),CYP2A13,EIF4EBP1,ERK1/2 (family),ESR2,FOXO1,GSK3B,MAPK (family),MAPK1,MAPK3,MDM2,MTOR,MYC,n-nitrosomethylbenzylamine,NFKB (complex),PDPK1,PRKCA,RELA,RPS6KB1,STAT3,TSC2,VEGF (family)	3	Activated	6.799	7.90E-63	2.09E-02	ABCA1,ABCB10,ABCC3,ABCD1,ABCE1,ABCF1,ABCF2,ACADL,ACADM,Acot2,ACSS1,ACTA1,ACTB,ACTN4,ADA,ADAM10,ADAM17,ADH1C,ADH7,ADK,AHSG,AIMP2,AK2,ALDH1B1,ALDH7A1,ALDOA,ANK1,ANKRD17,ANP32A,ANXA1,ANXA2,ANXA4,APOA1,APOC1,APOC3,AQP3,ASPRV1,ASS1,ATP1A3,ATP2A1,ATP5PB,ATP6V0C,ATP6V1B2,ATP6V1E1,ATP6V1G1,BAG1,BANF1,BCAM,BIN1,BPIFA1,C5,CAD,CALU,CAST,CCT3,CCT4,CD34,CD44,CD9,CDH5,Ces1b/Ces1c,Ces1d,CHL1,CKMT1B,CKMT2,CLIC5,…	412 (26)	25
CDK2		kinase	AKT (family),ARID4A,BRCA1,CCNE1,CDK2,CDK4,CDK9,CDKN1A,CDKN1B,CDKN1C,CDX2,CEBPB,CTNNB1,E2F1,E2F3,ELF4,ESTROGEN RECEPTOR (family),FOXK2,FOXO1,FOXP3,ID2,LAMIN B (family),MAPT,MCL1,MDM2,MYC,MYOD1,NCOA1,NPM1,NR1I2,PARP1,PELP1,PGR,PTTG1,RB1,RBL2,RBP1,SKP2,SMARCA4,SNAI2,SND1,SOX2,SP1,STAT3,TP53,VIM,WT1	2	Activated	6.784	1.20E-69	8.00E-04	ABAT,ABCB10,ABCB8,ABCE1,ABCF1,Acat2/Acat3,ACO2,ACSF3,ACTA1,ACTN2,ACTN3,ACTN4,ADA,ADAM10,ADH1C,ADH5,ADH7,ADHFE1,AGO2,AGR2,AGRN,AHCYL1,AHSG,AIMP2,AK1,AK2,AKT2,ALCAM,Aldh1a7,ALDH2,ALDH3A1,ALDH3B1,ALDH9A1,ALOX12,ANK1,APOBEC2,APOC1,APRT,AQP3,ARHGAP30,ARHGAP5,ARHGEF7,ARL2,ASL,ASNS,ASPN,ASPRV1,ATL3,ATP2A1,ATP5F1C,ATP5F1E,ATP5PB,ATP6V1F,ATPAF2,AZGP1,B2M,BAG1,BCAM,BCS1L,BPIFA1,C5,C9,CACNA1S,CADM4,CALM2,CA…	502 (47)	47
CCNT1		transcription regulator	AKT (family),AMPK (complex),AR,ATF3,ATF4,ATF6,BCL2,BRD4,CCNE1,CCNT1,CDK2,CDK9,CYCLIN E (family),DDIT3,EP300,EPO,ERK (family),GATA4,HIF1A,IRF7,MED1,MYBL2,MYOD1,NFE2L2,RB1,RUNX2,STAT5A,TP53,TRIB3,WTAP	3	Activated	6.759	9.45E-79	1.00E-04	AACS,ABAT,ABCA1,ABCB11,Abcb1a,ABCB8,ABCC3,ABCD1,ACADS,ACO2,ACSF3,ACSS1,ACTA1,ACTL6A,ACTN1,ACTN3,ACTN4,ADAM10,ADAM17,ADD1,ADH5,ADH7,ADRM1,ADSS2,AGPAT1,AGPAT2,AIMP2,AK1,AKT2,ALDH1B1,ALDH3A1,ALDH9A1,ANXA1,ANXA4,APOA1,APOBEC2,AQP3,ARHGAP5,ARHGEF7,ASL,ASNS,ASPRV1,ATL3,ATP1A3,ATP2A1,ATP5F1C,ATP5F1E,ATP5PB,ATP6V1F,ATP8A1,ATPAF2,BCAM,BCS1L,BGN,BIN1,C4a/C4b,C5,CACNA1S,CAD,CALU,CARS1,CASP3,CAST,CAV3,CCT3,C…	473 (30)	30
4-methylnitrosoamino-1-(3-pyridinyl)-1-butanone		chemical toxicant	4-methylnitrosoamino-1-(3-pyridinyl)-1-butanone,AKT (family),AKT1,BCL2,CREB (family),EIF4EBP1,ERK1/2 (family),ESR2,FOXO1,GSK3B,MAPK (family),MAPK1,MAPK3,MDM2,MTOR,MYC,NFKB (complex),PDPK1,PRKCA,RELA,RPS6KB1,STAT3,TSC2,VEGF (family)	2	Activated	6.758	1.81E-62	2.35E-02	ABCA1,ABCB10,ABCC3,ABCD1,ABCE1,ABCF1,ABCF2,ACADL,ACADM,Acot2,ACSS1,ACTA1,ACTB,ACTN4,ADA,ADAM10,ADAM17,ADH1C,ADH7,ADK,AHSG,AIMP2,AK2,ALDH1B1,ALDH7A1,ALDOA,ANK1,ANKRD17,ANP32A,ANXA1,ANXA2,ANXA4,APOA1,APOC1,APOC3,AQP3,ASPRV1,ASS1,ATP1A3,ATP2A1,ATP5PB,ATP6V0C,ATP6V1B2,ATP6V1E1,ATP6V1G1,BAG1,BANF1,BCAM,BIN1,BPIFA1,C5,CAD,CALU,CAST,CCT3,CCT4,CD34,CD44,CD9,CDH5,Ces1b/Ces1c,Ces1d,CHL1,CKMT1B,CKMT2,CLIC5,…	411 (24)	24
PREX (family)		group	AKT (family),AP1 (complex),ATF2,CASP3,CYBB,ELK1,ERK (family),ERK1/2 (family),GSK3B,JAK1,JAK2,JNK (family),MAP2,MAP3K1,MAP3K4,MAPK (family),MAPK1,MAPK14,MAPK8,MYC,NFAT (complex),NFAT (family),NFATC1,NFKB (complex),P38 MAPK (family),P85 PIK3R (family),PAK2,PI3K P110 (family),PREX (family),PREX1,PREX2,PRKCQ,PTEN,RAC (family),RAC1,RAC2,RAF1,RAS (family),RHOA,ROCK2,SRF,STAT1,STAT3,STAT5A/B (family),ST…	3	Activated	6.758	7.90E-63	7.70E-03	ABCB10,ABCC1,ABCC3,ABCD1,ABCE1,ABCF1,ABCF2,ABI1,ACADM,ACO2,ACSS1,ACTA1,ACTN4,ADA,ADAM10,ADH1C,AHSG,AIMP2,AK2,ALDH1B1,ALDH7A1,ALDOA,ANK1,ANKRD17,ANXA4,APOC1,AQP3,ARHGAP5,ARHGEF7,ASNS,ASPRV1,ATP1A3,ATP2A1,ATP2A2,ATP5ME,BAG1,BAK1,BCAM,BGN,BIN1,BPIFA1,BTNL9,C5,C8B,CAD,CALM2,CAND2,CAST,CAVIN2,CCT3,CD1D,CD9,CDH2,Ceacam1/Ceacam2,CHL1,CKM,Clec10a/Mgl2,CNN2,CNP,COL7A1,COPS6,COX4I1,CP,CPA3,CREB1,CRIP2,CRYL…	399 (47)	44
USF2		transcription regulator	ACVRL1,AKT (family),AP1 (complex),ATF2,CCN2,CDKN1A,CDKN1B,CDKN2A,CFTR,COLLAGEN TYPE I (complex),COLLAGEN(S) (complex),EGFR,EIF2AK2,EIF4E,ERK (family),ERK1/2 (family),FLI1,FOS,FOXO3,FOXP3,GSK3B,HDAC2,IDO1,IL11,IL6,IRF3,JNK (family),MAPK1,MAPK14,MAPK3,MAPK8,MYC,NFAT (family),NR4A1,P38 MAPK (family),PI3K (complex),PKA (complex),PTHLH,RAS (family),RELA,RHOA,RORC,SERPINE1,SMAD2,SMAD2/3 (family),SMAD3,…	3	Activated	6.726	9.77E-66	1.25E-02	ABAT,ABCA1,ABCB10,Abcb1a,ABCB8,ABCC1,ABCC3,ABCD2,ABCE1,ABCF1,ABCF2,ACADL,ACO2,ACSF3,ACTN3,ACTN4,ADH1C,ADH5,ADK,ADSS2,AGO2,AGPAT2,AGR2,AHCTF1,AIMP2,AK1,AKT2,Aldh1a7,ALDH1B1,ALDH2,ALDH3A1,ALDH3B1,ALDH9A1,ALOX12,ANK1,ANK3,ANKRD17,ANP32E,ANXA1,ANXA2,AOC3,APOBEC2,APOC1,APOC3,AQP3,ARHGAP5,ARHGEF7,ARL6IP5,ASL,ASNS,ASPRV1,ATL3,ATP1A1,ATP1A3,ATP2A1,ATP2A2,ATP5F1C,ATP5F1E,ATP5ME,ATP5PB,ATPAF2,B2M,BAG1,BCAM…	538 (57)	57
UVRAG		other	26S PROTEASOME (complex),ADAM10,AKR1B1,AKT (family),AKT1,AKT2,AMPK (complex),AP1 (complex),AR,ATF2,CCL2,CCND1,CDC42,CDK2,CDK4,CDKN1A,CEBPB,CHUK,CREB (family),CREB1,CSF1R,CTNNB1,EGFR,ELK1,ERK (family),ERK1/2 (family),ESR1,FOCAL ADHESION KINASE (family),FOXO1,FOXO3,GABPA,GATA3,GSK3B,HIF1A,HMOX1,IKBKB,IL10,ILK,IRF3,IRS1,ITGB1,JAK2,JNK (family),JUN,KCNIP3,KRAS,LYN,MALT1,MAP2K1,MAP3K14,MAPK (family),M…	3	Activated	6.713	2.46E-58	4.57E-02	AACS,ABCA1,ABCB10,ABCC1,ABCD1,ABCF1,ABCF2,ACADM,ACADS,Acat2/Acat3,ACTL6A,ACTN2,ACTN3,ACTN4,ADA,ADH1C,ADIPOQ,ADRM1,ADSS2,AGPAT1,AGPAT2,AHCTF1,AHSG,AK1,AKT2,ALCAM,ALDH1B1,ALDH7A1,ALDOA,ANK3,ANKRD17,ANO10,ANP32A,ANXA2,ANXA4,ANXA7,AOC3,AP1M1,AP2S1,APOC1,APRT,AQP3,ARL6IP5,ARPC5L,ASL,ASPN,ATP1A3,ATP2A1,ATP5ME,ATP5PB,ATP6V0C,ATP6V1B2,ATP6V1C1,ATP6V1E1,ATP6V1F,ATP6V1G1,ATP6V1H,ATP8A1,BAK1,BCAM,BCKDK,BCS1…	568 (106)	105
KAT5		enzyme	ATM,ATR,CHEK2,EOMES,KAT5,MAPK8,MAPK9,MYC,PAX6,RELA,SRSF2,TP53,TP63	2	Activated	6.686	2.11E-77	1.00E-04	ABAT,ABCB10,Abcb1a,ABCB8,ABCC3,ABCC9,ABCE1,ABCF1,ABCF2,ACADL,ACADS,Acot2,ACSF3,ACSS1,ACTA1,ACTB,ACTN4,ADA,ADD1,ADH5,ADH7,ADIPOQ,AGO2,AGR2,AIMP2,AK1,AK2,ALCAM,ALDH1L2,ALDH3A1,ALDH9A1,ALOX12,ANKRD17,ANXA1,APOA1,APOBEC2,APOC1,APOC3,ARHGAP5,ARHGEF7,ASL,ASPRV1,ASS1,ATL3,ATP1A1,ATP5F1C,ATP5F1E,ATP5ME,ATP5PB,ATPAF2,B2M,BAG1,BAK1,BAX,BIN1,CALU,CASP3,CAST,CAVIN2,CCT3,CDC42,CDH5,Ceacam1/Ceacam2,Ces1b/Ces1c…	426 (13)	13
CKS2		kinase	AKT (family),ARID4A,BRCA1,CCNE1,CDK2,CDK4,CDK9,CDKN1A,CDKN1B,CDKN1C,CDX2,CEBPB,CKS2,CTNNB1,E2F1,E2F3,ELF4,ESTROGEN RECEPTOR (family),FOXK2,FOXO1,FOXP3,ID2,LAMIN B (family),MAPT,MCL1,MDM2,MYC,MYOD1,NCOA1,NPM1,NR1I2,PARP1,PELP1,PGR,PTTG1,RB1,RBL2,RBP1,SKP2,SMARCA4,SNAI2,SND1,SOX2,SP1,STAT3,TP53,VIM,WT1	3	Activated	6.682	3.53E-70	6.00E-04	ABAT,ABCB10,ABCB8,ABCE1,ABCF1,Acat2/Acat3,ACO2,ACSF3,ACTA1,ACTN2,ACTN3,ACTN4,ADA,ADAM10,ADH1C,ADH5,ADH7,ADHFE1,AGO2,AGR2,AGRN,AHCYL1,AHSG,AIMP2,AK1,AK2,AKT2,ALCAM,Aldh1a7,ALDH2,ALDH3A1,ALDH3B1,ALDH9A1,ALOX12,ANK1,APOBEC2,APOC1,APRT,AQP3,ARHGAP30,ARHGAP5,ARHGEF7,ARL2,ASL,ASNS,ASPN,ASPRV1,ATL3,ATP2A1,ATP5F1C,ATP5F1E,ATP5PB,ATP6V1F,ATPAF2,AZGP1,B2M,BAG1,BCAM,BCS1L,BPIFA1,C5,C9,CACNA1S,CADM4,CALM2,CA…	504 (48)	48
TAN 67		chemical reagent	ADAM10,AKT (family),AP1 (complex),APP,ATF2,BCL2,CASP8,CCND1,CDK4,CDKN1A,CREB (family),CSF1,DUSP1,ELK1,ERK (family),ERK1/2 (family),ETS1,FOS,GAB2,GRK2,HDAC6,HIF1A,HSF1,JUN,LIN28A,MAP2K1,MAPK (family),MAPK1,MAPK3,MAPKAPK2,MAPT,MCL1,MED1,MKNK1,NFE2L2,NFKB (complex),NFKBIA,NR3C1,P70 S6K (family),PARP1,PKM,PTPN11,RAB4A,RPTOR,SHC1,SMAD2,SNAI2,SREBF1,SREBF2,STAT1,STAT3,TAN 67,TP53,TWIST1,XBP1,YTHDF2	3	Activated	6.652	1.33E-78	3.00E-04	AACS,ABAT,ABCB11,Abcb1a,ABCB8,ABCC3,ABCD1,ACADS,ACSF3,ACTA1,ACTB,ACTL6A,ACTN1,ACTN2,ACTN4,ADAM10,ADD1,ADH5,ADH7,ADK,AGPAT1,AGPAT2,AGRN,AHSA1,AHSG,AIMP2,AK1,AK2,ALDH1B1,ALDH3A1,ALDH7A1,ALDH9A1,ALG2,ALOX12,AMACR,ANK1,ANXA1,ANXA2,ANXA4,APOA1,APOBEC2,AQP3,ARHGAP5,ARIH1,ARL6IP5,ASL,ASNS,ASPN,ATL3,ATP1A1,ATP1A3,ATP2A1,ATP5F1C,ATP5F1E,ATP5ME,ATP5PB,ATPAF2,BCAM,BCKDK,BCS1L,BGN,BLMH,BPIFA1,BTNL9,C4a/C4b,C…	529 (56)	56
doxorubicin		chemical drug	26S PROTEASOME (complex),ALDH2,BCL2,BCL2L1,BRCA1,CASP3,CASP8,CASPASE (family),CDKN1A,CHUK,CYP1B1,DNMT1,doxorubicin,E2F1,E2F3,EGFR,EIF2AK2,EIF4E,ERK1/2 (family),FOXO1,FUS,glutathione,GSK3B,HIF1 (complex),HIF1A,HISTONE DEACETYLASE (complex),HMOX1,IKBKG,ING1,IREB2,IRF3,IRF7,IRP (family),JNK (family),JUN,MAPK1,MAPK14,MAPK3,MAPK8,MAPT,MDM2,MMP9,MTOR,MYC,NFE2L2,NFKB (complex),NFKB1,NFKBIA,NTRK1,P38 MAP…	2	Activated	6.614	1.28E-85	1.00E-04	ABAT,ABCB10,ABCB11,Abcb1a,ABCB8,ABCC3,ABCE1,ABCF1,ABCF2,ACAD11,ACADL,ACADS,Acat2/Acat3,ACO2,ACSF3,ACTB,ACTL6A,ACTN3,ACTN4,ADA,ADAM10,ADAM17,ADD1,ADH1C,ADRM1,ADSS2,AGO2,AGPAT1,AGPAT2,AHCTF1,AHSG,AIFM1,AIMP2,AK1,AK2,AKT2,Aldh1a7,ALDH1B1,ALDH1L2,ALDH3A1,ALDH7A1,ALDH9A1,ANK1,ANKRD17,ANXA1,ANXA2,APOBEC2,APOC1,APPL1,AQP3,ARHGAP5,ARHGEF7,ARL6IP5,ASL,ASNS,ASPRV1,ASS1,ATL3,ATP1A1,ATP1A3,ATP2A1,ATP5F1C,ATP…	600 (74)	74
MLXIPL		transcription regulator	MLXIPL	1	Activated	6.564	1.49E-26	1.00E-04	GPAM,PGD,RPL10,RPL10A,RPL12,RPL13A,RPL14,RPL18,RPL18A,RPL21,RPL22,RPL23,RPL23A,RPL24,RPL29,RPL3,RPL30,RPL31,RPL35,RPL36,RPL39,RPL7A,RPL8,RPL9,RPLP0,RPLP1,RPLP2,RPS11,RPS12,RPS13,RPS14,RPS15,RPS16,RPS17,RPS18,RPS2,RPS26,RPS27,RPS27A,RPS27L,RPS3,RPS5,RPS6,RPS7,RPS9,RPSA,TXNIP	47 (1)	1
SQSTM1		transcription regulator	AKT (family),AR,CASP3,CASP8,EIF4EBP1,ERK (family),GATA4,GLI1,GLI2,GLI3,IRF8,JNK (family),MAPK8,MTORC1 (complex),NFE2L2,NFKB (complex),NFKB1,P38 MAPK (family),PRKCI,RELA,SQSTM1,SRC,STAT3,TP53,TRAF6	2	Activated	6.545	3.47E-69	2.00E-04	ABAT,Abca8b,Abcb1a,ABCB8,ABCC3,ABCD1,ACADL,ACADM,ACADS,ACSF3,ACSS1,ACTN1,ACTN2,ACTN4,ADA,ADAM10,ADAM17,ADD1,ADH5,ADH7,ADIPOQ,ADK,ADSS2,AGO2,AHSG,AIMP2,AK1,ALDH1B1,ALDH3A1,ALDH7A1,ALDH9A1,ANK1,ANXA1,ANXA4,APOA1,APOBEC2,AQP3,ARHGAP5,ARHGEF7,ASL,ASPRV1,ATL3,ATP1A1,ATP1A3,ATP2A1,ATP5F1C,ATP5F1E,ATP5ME,ATP5PB,ATP8A1,ATPAF2,BCAM,BGN,BPIFA1,C4a/C4b,CAD,CALU,CAPN1,CAST,CAV3,CAVIN2,CBL,CCT3,CD1D,CD34,CD9,…	451 (25)	25
CDK4		kinase	BCL11A,BRCA1,CCNE1,CDK1,CDK4,CDKN2A,CEBPA,EIF4EBP1,FOXM1,GAPDH,GLI1,MEF2 (family),MTOR,MYC,MYOD1,NPM1,PELP1,RB1,RBL2,RBP1,SENP3,SND1,TFE3,TFEB,TP73,WT1	2	Activated	6.541	1.67E-61	1.00E-04	ABCA1,ABCB10,Abcb1a,ABCC1,ABCC3,ABCD1,ABCE1,ABCF1,ACADL,ACADM,ACO2,ACSS1,ACTN3,ACTN4,ADA,ADAM10,ADAM17,ADD1,ADH1C,ADH7,ADHFE1,ADIPOQ,ADK,AGPAT2,AIMP2,AK1,AK2,AKT2,ALDH3A1,ALDH3B1,ALDOA,ANKRD17,ANXA4,APOC1,APOC3,APRT,AQP3,ARHGEF7,ARL2,ARL6IP5,ASL,ATP1A1,ATP2A1,ATP2A2,ATP5PB,ATP6V0C,ATP6V1B2,ATP6V1F,ATP6V1H,AUH,B2M,BAG1,BGN,BIN1,C5,CACNA1S,CAD,CAST,CAV3,CCT3,CDC37,CDH2,CDH5,CFL2,CHCHD3,CKM,CKMT1B,C…	389 (26)	26
MAPK3	0.350	kinase	ADAM10,AKT (family),AP1 (complex),APP,ATF2,BCL2,CASP8,CCND1,CDK4,CDKN1A,CREB (family),CSF1,DUSP1,ELK1,ERK (family),ERK1/2 (family),ETS1,FOS,GAB2,GRK2,HDAC6,HIF1A,HSF1,JUN,LIN28A,MAP2K1,MAPK (family),MAPK1,MAPK3,MAPKAPK2,MAPT,MCL1,MED1,MKNK1,NFE2L2,NFKB (complex),NFKBIA,NR3C1,P70 S6K (family),PARP1,PKM,PTPN11,RAB4A,RPTOR,SHC1,SMAD2,SNAI2,SREBF1,SREBF2,STAT1,STAT3,TP53,TWIST1,XBP1,YTHDF2	2	Activated	6.540	2.08E-77	5.00E-04	AACS,ABAT,ABCB11,Abcb1a,ABCB8,ABCC3,ABCD1,ACADS,ACSF3,ACTA1,ACTB,ACTL6A,ACTN1,ACTN2,ACTN4,ADAM10,ADD1,ADH5,ADH7,ADK,AGPAT1,AGPAT2,AGRN,AHSA1,AHSG,AIMP2,AK1,AK2,ALDH1B1,ALDH3A1,ALDH7A1,ALDH9A1,ALG2,ALOX12,AMACR,ANK1,ANXA1,ANXA2,ANXA4,APOA1,APOBEC2,AQP3,ARHGAP5,ARIH1,ARL6IP5,ASL,ASNS,ASPN,ATL3,ATP1A1,ATP1A3,ATP2A1,ATP5F1C,ATP5F1E,ATP5ME,ATP5PB,ATPAF2,BCAM,BCKDK,BCS1L,BGN,BLMH,BPIFA1,BTNL9,C4a/C4b,C…	526 (55)	55
NES		other	26S PROTEASOME (complex),AKT (family),AKT1,AXIN1,BCL2L1,BIRC5,CASP3,CDC20,CTNNB1,DNMT3A,EIF4EBP1,ELK1,ERK (family),ERK1/2 (family),ESR1,FOXM1,GLI3,H2AX,HSF1,IRF3,ITGB1,JAG1,LDH (family),MAPK1,MAVS,MDM2,MYC,NES,NFKB (complex),NFKBIA,NPM1,PLA2G2A,PLK1,PTEN,PTK2,RAC1,RAD51,SNAI1,SNCA,SPAG9,STAG2,STAT3,STK3,TERT,TP53,TP63,VAV2,VIM,YY1	3	Activated	6.540	8.46E-62	3.30E-02	ABAT,ABCB10,ABCB11,Abcb1a,ABCB8,ABCC3,ABCE1,ABCF1,ABCF2,ABI1,Acat2/Acat3,ACO2,ACSF3,ACSS1,ACTB,ACTN4,ADAM10,ADH1C,ADH7,ADIPOQ,ADRM1,AGO2,AGR2,AHSA1,AHSG,AIFM1,AIMP2,ALCAM,ALDH1B1,ALDH3A1,ALDH7A1,ALDH9A1,ALOX12,ANK1,ANK3,ANKRD17,ANO10,ANP32A,ANXA1,AP1M1,AP2S1,APOA1,APOBEC2,APOC1,AQP3,ARHGAP5,ARHGEF7,ARL6IP5,ARPC5L,ASL,ASPRV1,ATL3,ATP1A1,ATP1A3,ATP2A1,ATP2A2,ATP5F1C,ATP5F1E,ATP5PB,ATP6V1E1,ATP6V1H,…	526 (49)	48
CYP2B6		enzyme	4-methylnitrosoamino-1-(3-pyridinyl)-1-butanone,ACE,ACHE,aflatoxin B1,AKT1,ATM,BCL2,CHEK2,clopidogrel,CREB (family),cyclophosphamide,CYP2B6,EIF4EBP1,ERK1/2 (family),ESR2,FOXO1,glutathione,GSK3B,JAK2,JNK (family),MAPK (family),MAPK1,MAPK3,MAPK9,MDM2,MTOR,MYC,NFKB (complex),NFKBIA,NOS2,NR1I2,NR1I3,PDPK1,PI3K (complex),PRKCA,RELA,RPS6KB1,SMAD2,SMAD3,STAT3,TSC2,VEGF (family)	3	Activated	6.513	1.59E-72	4.50E-03	ABCB10,ABCB11,Abcb1a,ABCC1,ABCC3,ABCD1,ABCE1,ABCF1,ABCF2,ACADL,ACADM,Acot2,ACSS1,ACTA1,ACTB,ACTN4,ADA,ADAM10,ADAM17,ADH1C,ADH5,ADH7,ADK,AGPAT2,AGRN,AHSG,AK2,Aldh1a7,ALDH1B1,ALDH1L2,ALDH3A1,ALDH7A1,ALDOA,ANK1,ANKRD17,ANP32A,ANXA1,ANXA2,ANXA4,APOA1,ASNS,ASPN,ASPRV1,ASS1,ATP1A3,ATP2A1,ATP5PB,ATP6V0C,ATP6V1B2,ATP6V1E1,ATP6V1G1,AZGP1,B2M,BAG1,BANF1,BAX,BCKDK,BGN,BIN1,BPIFA1,BSCL2,C4a/C4b,C5,CAD,Calm4,…	462 (42)	41
NFE2L2 gene:MYC		complex	MYC,NFE2L2,NFE2L2 gene:MYC	2	Activated	6.482	1.30E-66	1.00E-04	ABCA1,ABCB10,ABCB11,ABCC1,ABCD1,ABCE1,ABCF1,ABCF2,ACADM,ACSS1,ACTA1,ACTB,ACTN1,ACTN4,ADD1,ADH7,AIMP2,AK2,ALDH3A1,ALDOA,ANKRD17,ANXA4,APOC1,APOC3,ARHGEF7,ASPRV1,ASS1,ATP1A1,B2M,BAG1,BIN1,C4a/C4b,CAD,CASP3,CAST,CCT3,CD34,CD44,CDH1,CDH2,Clec10a/Mgl2,CNP,COL1A1,COQ7,COX4I1,CP,CRYAB,CSDE1,CSE1L,CYCS,CYTH2,DAD1,DCTN3,DDX17,DDX5,DNAJC3,DYNLL1,ECSIT,EEF1A1,EEF2,EIF2S1,EIF2S2,Eif3c,EIF3E,EIF4A1,EIF4E,EIF4…	288 (3)	2
PLK1		kinase	26S PROTEASOME (complex),AKT (family),AXIN1,BCL2L1,BIRC5,CASP3,CDC20,CTNNB1,DNMT3A,EIF4EBP1,ESR1,FOXM1,H2AX,HSF1,IRF3,LDH (family),MAVS,MDM2,MYC,NFKB (complex),NFKBIA,NPM1,PLK1,PTEN,PTK2,RAD51,SNCA,SPAG9,STAG2,STAT3,STK3,TERT,TP53,TP63,VIM,YY1	2	Activated	6.478	5.67E-59	3.49E-02	ABAT,ABCB10,ABCB11,Abcb1a,ABCB8,ABCC3,ABCE1,ABCF1,ABCF2,ABI1,Acat2/Acat3,ACO2,ACSF3,ACSS1,ACTB,ACTN4,ADH1C,ADH7,ADIPOQ,ADRM1,AGO2,AGR2,AHSA1,AHSG,AIFM1,AIMP2,ALCAM,ALDH1B1,ALDH3A1,ALDH7A1,ALDH9A1,ALOX12,ANK1,ANK3,ANKRD17,ANO10,ANP32A,ANXA1,AP1M1,AP2S1,APOA1,APOBEC2,APOC1,AQP3,ARHGAP5,ARHGEF7,ARL6IP5,ARPC5L,ASL,ASPRV1,ASS1,ATL3,ATP1A1,ATP2A2,ATP5F1C,ATP5F1E,ATP5PB,ATP6V1H,ATPAF2,AZGP1,B2M,BAX,BCAM…	501 (36)	36
(NPAS4:ARNTL,NPAS4:ARNT,NPAS4:ARNT2):PLK2 gene		complex	(NPAS4:ARNTL,NPAS4:ARNT,NPAS4:ARNT2):PLK2 gene,AKT (family),ARNT,ARNT2,BMAL1,CLOCK,CRY1,CRY2,CYP1A1,ESR1,ESR2,HIF1A,HSP90 (family),NFE2L2,PLK1,PLK2,SNCA,SNCB	3	Activated	6.472	6.15E-45	2.55E-02	ABCE1,ABI1,ACADL,ACADM,ACTL6A,ACTN1,ADA,ADAM10,ADD1,ADH1C,ADH7,ADIPOQ,AGPAT1,AIMP2,AK1,ALDH3A1,ALDH7A1,ALDOA,ANK1,ANK3,ANO10,ANP32A,ANXA1,AP1M1,AP2S1,AQP3,ARL6IP5,ARPC5L,ASNS,ASS1,ATP1A1,ATP2A2,ATP6V1H,B2M,BAG1,BAK1,BANF1,BAX,BCAM,BCS1L,BGN,BST1,C4a/C4b,CALU,CAMK1,CARM1,CARS1,CASP3,CAV3,CAVIN2,CBFB,CBL,CBLN4,CCT3,CCT4,CD34,CD44,CDC42,CDC42BPB,CDC5L,Ces1d,CFL2,CHL1,CHRM2,Clec10a/Mgl2,Clec2d (inclu…	373 (18)	16
RAC (family)		group	AKT (family),AP1 (complex),ATF2,CASP3,CYBB,ELK1,ERK (family),ERK1/2 (family),JAK1,JAK2,JNK (family),MAP2,MAP3K1,MAP3K4,MAPK (family),MAPK1,MAPK14,MAPK8,MYC,NFAT (complex),NFAT (family),NFATC1,NFKB (complex),P38 MAPK (family),P85 PIK3R (family),PAK2,PI3K P110 (family),PRKCQ,RAC (family),RAC1,RAC2,RAF1,RAS (family),RHOA,ROCK2,SRF,STAT1,STAT3,STAT5A/B (family),STMN1,TYK2,ZAP70	2	Activated	6.455	1.11E-61	4.40E-03	ABCB10,ABCC1,ABCC3,ABCD1,ABCE1,ABCF1,ABCF2,ACADM,ACSS1,ACTA1,ACTN4,ADA,ADAM10,ADH1C,ADIPOQ,AHSG,AIMP2,AK2,ALDH1B1,ALDH7A1,ALDOA,ANK1,ANKRD17,ANXA1,ANXA4,APOC1,AQP3,ARHGEF7,ASNS,ASPRV1,ATP1A3,ATP2A1,ATP2A2,BAG1,BAK1,BCAM,BGN,BIN1,BPIFA1,BTNL9,C5,C8B,CAD,CALM2,CAND2,CAST,CAVIN2,CCT3,CD1D,CD9,CDH2,Ceacam1/Ceacam2,CHL1,CKM,Clec10a/Mgl2,CNN2,CNP,COL7A1,COPS6,COX4I1,CP,CPA3,CREB1,CRIP2,CRYL1,CSDE1,CSE1…	375 (42)	41
2-deoxyglucose		chemical drug	2-deoxyglucose,AKT (family),AMPK (complex),AP1 (complex),BCL2L1,BRCA1,CAMKII (complex),CASP3,CAV1,CHEK2,CREB (family),EGFR,EIF2S1,ELK1,ERBB2,ERK1/2 (family),ESR1,FOXO3,IGF1R,INSR,IRF3,IRS1,JAK1,JAK2,JNK (family),JUN,JUNB,JUND,KDR,LATS1,MAP2K1,MAP2K3,MAPK1,MAPT,MMP9,MTOR,MTORC1 (complex),MYC,NFKB (complex),NFKB1,P38 MAPK (family),PDK1,PRKAA1,PRKAA2,PTPN11,RAF1,RB1,RELA,RPS6KB1,RPTOR,SIRT1,SRC,STAT…	2	Activated	6.440	1.31E-63	1.90E-03	AACS,ABAT,Abca8b,ABCB10,Abcb1a,ABCB8,ABCC3,ABCE1,ABCF1,ABCF2,ACADL,ACOT13,Acot2,ACSF3,ACSS1,ACTN1,ACTN2,ACTN4,ADAM10,ADH1C,ADH5,ADK,AGO2,AHCTF1,AIFM1,AIMP2,AK2,Akr1b7,ALDH1B1,ALDH3A1,ALDH6A1,ALDH7A1,ALDH9A1,ALOX12,ANK1,ANK3,ANKRD17,ANO10,ANP32A,ANXA1,ANXA2,AOC3,AP1M1,AP2S1,APOBEC2,APOC3,AQP3,ARHGAP5,ARHGEF7,ARPC5L,ASL,ASPRV1,ASS1,ATL3,ATP1A3,ATP2A1,ATP5F1C,ATP5F1E,ATP6V1F,ATP6V1H,ATPAF2,BCAM,BGN,…	514 (58)	58
PDPK1		kinase	ADAM17,AKT (family),AKT1,AKT2,AKT3,AP1 (complex),BTK,ERK (family),FOXO1,GSK3B,IKBKB,IRS1,MALT1,MTOR,MTORC1 (complex),MYC,NFKB (complex),NFKBIA,P70 S6K (family),PDPK1,PKA (complex),PKC (family),PRKACA,PRKCA,PRKCB,PRKCD,PRKCI,PRKCQ,PRKCZ,RAC1,RALGDS,RELA,SGK1,TRAF6	2	Activated	6.437	1.71E-55	7.80E-03	ABCB10,ABCC1,ABCC3,ABCD1,ABCE1,ABCF1,ABCF2,ACADL,ACADM,ACSS1,ACTA1,ACTB,ACTN4,ADAM10,AIMP2,ALDH1B1,ALDH7A1,ALDOA,ANKRD17,ANXA2,ANXA4,APOA1,APOC1,APOC3,AQP3,ARHGEF7,ASNS,ASPRV1,ASS1,ATP5PB,ATP6V1C1,ATP6V1E1,AZGP1,B2M,BAG1,BAK1,BCAM,BCKDK,BGN,BIN1,CAD,CALM2,CAPZA2,CAST,CCT3,CD1D,CDH5,Ceacam1/Ceacam2,Ces1b/Ces1c,CKM,CKMT1B,CKMT2,CLIC1,CNP,COMP,COPS6,CRIP2,CRYZ,CSDE1,CSE1L,CYCS,CYP27A1,CYP2E1,CYTH2,D…	336 (34)	34
GLUTAMATE RECEPTOR (complex)		complex	ADAM10,ADD2,AKT (family),BCL2,CAMKII (complex),CCND1,CDK4,CDKN1A,CEBPB,CITED2,CREB (family),CREBBP,CSF1,DUSP1,EGFR,ELK1,EP300,ERK (family),ESR1,ETS1,ETS2,FOS,GAB1,GAB2,GATA4,GLI1,GLUTAMATE RECEPTOR (complex),GSK3B,HIF1A,HSF1,JUN,KAT5,KLF4,L1CAM,LIN28A,LIPE,MAP2,MAP2K1,MAPK1,MAPK14,MAPKAPK2,MAPKAPK3,MAPT,MET,MITF,MKNK1,MYB,NCOA1,NCOA2,NCOA3,NEFH,NEUROD1,NF-Y (complex),NFATC4,NFE2L2,NFKB (complex),…	3	Activated	6.382	4.20E-54	2.10E-02	AACS,ABAT,Abcb1a,ABCB8,ABCD1,ABCD2,ABCE1,Acat2/Acat3,Acot2,ACSF3,ACTL6A,ACTN1,ACTN2,ACTN3,ADAM10,ADD1,ADH1C,ADH5,ADK,ADSS2,AGO2,AGPAT1,AGPAT2,AHCTF1,AHSA1,AIMP2,AKT2,ALDH1L2,ALDH2,ALDH7A1,ALDH9A1,ALOX12,AMACR,ANK1,ANK3,ANKRD17,ANO10,ANP32A,ANXA4,AP1M1,AP2S1,APOBEC2,ARHGAP5,ARHGEF7,ARIH1,ARPC5L,ASPN,ATL3,ATP1A3,ATP2A1,ATP5F1C,ATP5F1E,ATP5ME,ATP5PB,ATP6V1B2,ATP6V1C1,ATP6V1H,ATP8A1,ATPAF2,AZGP1,BCAM…	545 (90)	88
EPAS1		transcription regulator	AKT (family),ARG2,CTNNB1,EGFR,EPAS1,ERBB4,ERK1/2 (family),IGF1R,MTORC1 (complex),MYC,NDN	2	Activated	6.362	2.12E-64	1.00E-04	ABCA1,ABCB10,Abcb1a,ABCC1,ABCC3,ABCD1,ABCE1,ABCF1,ABCF2,ACADL,ACADM,ACADS,Acat2/Acat3,ACSS1,ACTA1,ACTB,ACTN1,ACTN3,ACTN4,ADAM10,ADIPOQ,AGO2,AHCTF1,AIMP2,AK2,ALCAM,ALDOA,ANKRD17,ANXA1,ANXA4,APOC1,APOC3,AQP3,ARHGEF7,ASPRV1,ASS1,ATP1A3,ATP5PD,ATP6V1G1,B2M,BAG1,BAK1,BCAM,BCS1L,BGN,BIN1,CAD,CAPZA2,CASP3,CAST,CCT3,CCT4,CD109,CD44,CDC42,CDH2,CKM,CNP,COL1A1,COL6A1,COL6A2,COPS6,CSDE1,CSE1L,CYCS,CYP2E1,CYT…	344 (11)	11
dimaprit		chemical drug	ADAM10,AKT (family),AP1 (complex),APP,ATF2,BCL2,CASP8,CCND1,CDK4,CDKN1A,CREB (family),CSF1,dimaprit,DUSP1,ELK1,ERK (family),ERK1/2 (family),ETS1,FOS,GAB2,GRK2,GSK3B,HDAC6,HIF1A,HISTAMINE RECEPTOR (family),HRH2,HRH3,HSF1,JUN,LIN28A,MAP2K1,MAPK (family),MAPK1,MAPK3,MAPKAPK2,MAPT,MCL1,MED1,MKNK1,NFE2L2,NFKB (complex),NFKBIA,NR3C1,P70 S6K (family),PARP1,PKM,PTPN11,RAB4A,RPTOR,SHC1,SMAD2,SNAI2,SREBF1,…	3	Activated	6.354	1.71E-77	3.00E-04	AACS,ABAT,ABCB11,Abcb1a,ABCB8,ABCC3,ABCD1,ACADS,ACSF3,ACTA1,ACTB,ACTL6A,ACTN1,ACTN2,ACTN4,ADAM10,ADD1,ADH5,ADH7,ADK,AGPAT1,AGPAT2,AGRN,AHSA1,AHSG,AIMP2,AK1,AK2,ALDH1B1,ALDH3A1,ALDH7A1,ALDH9A1,ALG2,ALOX12,AMACR,ANK1,ANXA1,ANXA2,ANXA4,APOA1,APOBEC2,AQP3,ARHGAP5,ARIH1,ARL6IP5,ASL,ASNS,ASPN,ATL3,ATP1A1,ATP1A3,ATP2A1,ATP5F1C,ATP5F1E,ATP5ME,ATP5PB,ATPAF2,BCAM,BCKDK,BCS1L,BGN,BLMH,BPIFA1,BTNL9,C4a/C4b,C…	528 (60)	57
(NPAS4:ARNTL,NPAS4:ARNT,NPAS4:ARNT2):GEM gene		complex	(NPAS4:ARNTL,NPAS4:ARNT,NPAS4:ARNT2):GEM gene,AKT (family),ARNT,ARNT2,BMAL1,CLOCK,CREB1,CYP1A1,ESR1,ESR2,GEM,HIF1A,HSP27 (family),HSP90 (family),MAPKAPK2,NFE2L2	3	Activated	6.344	4.66E-45	4.18E-02	ABCE1,ABI1,ACADL,ACADM,ACTL6A,ACTN1,ADA,ADAM10,ADD1,ADH1C,ADH7,ADIPOQ,AGPAT1,AIMP2,AK1,ALDH3A1,ALDH7A1,ALDOA,ANK1,ANK3,ANO10,ANP32A,ANXA1,AP1M1,AP2S1,AQP3,ARPC5L,ASNS,ASS1,ATP1A1,ATP2A2,ATP6V1H,B2M,BAG1,BAK1,BANF1,BAX,BCAM,BCS1L,BGN,BST1,C4a/C4b,CACNA2D1,CALU,CAMK1,CARM1,CARS1,CASP3,CAV3,CAVIN2,CBFB,CBL,CCT3,CCT4,CD34,CD44,CD9,CDC42,CDC42BPB,CDC5L,Ces1d,CFL2,CHRM2,Clec10a/Mgl2,Clec2d (includes ot…	382 (16)	14
(NPAS4:ARNTL,NPAS4:ARNT,NPAS4:ARNT2):CDK5 gene		complex	(NPAS4:ARNTL,NPAS4:ARNT,NPAS4:ARNT2):CDK5 gene,ACSS2,AKT (family),AKT1,AMPH,APP,AR,ARNT,ARNT2,AXIN1,BMAL1,CACNA1C,CALCINEURIN (complex),CDC42,CDK2,CDK5,CDKN1A,CDKN1B,CLOCK,CTNNB1,CYP1A1,DCX,DNM1L,EPRS1,ERBB2,ERBB3,ESR1,ESR2,FOCAL ADHESION KINASE (family),FOXO1,GRIN2A,GSK3 (family),HIF1A,HSP90 (family),HTT,IRF3,ITGB1,JUN,LMNA,LMNB1,MAP2K1,MAPK1,MAPT,MECP2,MEF2C,MEF2D,MTOR,NEFH,NFAT5,NFE2L2,NOS3,NR…	3	Activated	6.336	1.05E-61	1.61E-02	ABAT,Abca8b,ABCB8,ABCC9,ABCD1,ABCE1,ABI1,ACAD11,Acat2/Acat3,ACSF3,ACSS1,ACTA1,ACTL6A,ACTN3,ACTN4,ADD1,ADH7,AGPAT1,AGPAT2,AGR2,AGRN,AIMP2,AKT2,ALCAM,Aldh1a7,ALDH3A1,ALDH6A1,ALDH7A1,ALDH9A1,ALDOA,ANK3,ANO10,ANP32A,ANXA1,ANXA4,AP1M1,AP2S1,APOBEC2,APOC1,APOC3,ARHGAP5,ARL6IP5,ARPC5L,ASL,ASPN,ATL3,ATP1A1,ATP1A3,ATP5F1C,ATP5ME,ATP5MJ,ATP5PB,ATP6V1E1,ATP6V1H,ATP8A1,ATPAF2,B2M,BAG1,BANF1,BCAM,BCKDK,BCS1L,…	553 (65)	64
(NPAS4:ARNTL,NPAS4:ARNT,NPAS4:ARNT2):IQSEC3 gene		complex	(NPAS4:ARNTL,NPAS4:ARNT,NPAS4:ARNT2):IQSEC3 gene,AKT (family),ARNT,ARNT2,BMAL1,CLOCK,CRY1,CRY2,CYP1A1,ESR1,ESR2,HIF1A,HSP90 (family),NFE2L2	3	Activated	6.290	7.51E-47	4.70E-03	ABCE1,ABI1,ACADL,ACADM,ACTL6A,ACTN1,ADA,ADAM10,ADD1,ADH1C,ADH7,ADIPOQ,AGPAT1,AIMP2,AK1,ALDH3A1,ALDH7A1,ALDOA,ANK1,ANK3,ANO10,ANP32A,ANXA1,AP1M1,AP2S1,AQP3,ARPC5L,ASNS,ASS1,ATP1A1,ATP2A2,ATP6V1H,B2M,BAG1,BAK1,BANF1,BAX,BCAM,BCS1L,BGN,BST1,C4a/C4b,CALU,CAMK1,CARM1,CARS1,CAV3,CAVIN2,CBFB,CBL,CCT3,CCT4,CD34,CD44,CDC42,CDC42BPB,CDC5L,Ces1d,CFL2,CHRM2,Clec10a/Mgl2,Clec2d (includes others),CLIC5,CMKLR1,…	364 (14)	13
NPAS4:ARNT2,(NPAS4:ARNT,NPAS4:ARNTL):NPAS4 gene		complex	AKT (family),ARNT,ARNT2,BMAL1,CLOCK,CRY1,CRY2,CYP1A1,ESR1,ESR2,HIF1A,HSP90 (family),NFE2L2,NPAS4:ARNT2,(NPAS4:ARNT,NPAS4:ARNTL):NPAS4 gene	3	Activated	6.290	7.51E-47	4.80E-03	ABCE1,ABI1,ACADL,ACADM,ACTL6A,ACTN1,ADA,ADAM10,ADD1,ADH1C,ADH7,ADIPOQ,AGPAT1,AIMP2,AK1,ALDH3A1,ALDH7A1,ALDOA,ANK1,ANK3,ANO10,ANP32A,ANXA1,AP1M1,AP2S1,AQP3,ARPC5L,ASNS,ASS1,ATP1A1,ATP2A2,ATP6V1H,B2M,BAG1,BAK1,BANF1,BAX,BCAM,BCS1L,BGN,BST1,C4a/C4b,CALU,CAMK1,CARM1,CARS1,CAV3,CAVIN2,CBFB,CBL,CCT3,CCT4,CD34,CD44,CDC42,CDC42BPB,CDC5L,Ces1d,CFL2,CHRM2,Clec10a/Mgl2,Clec2d (includes others),CLIC5,CMKLR1,…	364 (14)	13
(NPAS4:ARNTL,NPAS4:ARNT,NPAS4:ARNT2):RBFOX3 gene		complex	(NPAS4:ARNTL,NPAS4:ARNT,NPAS4:ARNT2):RBFOX3 gene,AKT (family),ARNT,ARNT2,BMAL1,CLOCK,CRY1,CRY2,CYP1A1,ESR1,ESR2,HIF1A,HSP90 (family),NFE2L2	3	Activated	6.290	7.51E-47	4.70E-03	ABCE1,ABI1,ACADL,ACADM,ACTL6A,ACTN1,ADA,ADAM10,ADD1,ADH1C,ADH7,ADIPOQ,AGPAT1,AIMP2,AK1,ALDH3A1,ALDH7A1,ALDOA,ANK1,ANK3,ANO10,ANP32A,ANXA1,AP1M1,AP2S1,AQP3,ARPC5L,ASNS,ASS1,ATP1A1,ATP2A2,ATP6V1H,B2M,BAG1,BAK1,BANF1,BAX,BCAM,BCS1L,BGN,BST1,C4a/C4b,CALU,CAMK1,CARM1,CARS1,CAV3,CAVIN2,CBFB,CBL,CCT3,CCT4,CD34,CD44,CDC42,CDC42BPB,CDC5L,Ces1d,CFL2,CHRM2,Clec10a/Mgl2,Clec2d (includes others),CLIC5,CMKLR1,…	364 (14)	13
(NPAS4:ARNTL,NPAS4:ARNT,NPAS4:ARNT2):SYT10 gene		complex	(NPAS4:ARNTL,NPAS4:ARNT,NPAS4:ARNT2):SYT10 gene,AKT (family),ARNT,ARNT2,BMAL1,CLOCK,CRY1,CRY2,CYP1A1,ESR1,ESR2,HIF1A,HSP90 (family),NFE2L2	3	Activated	6.290	6.94E-47	4.60E-03	ABCE1,ABI1,ACADL,ACADM,ACTL6A,ACTN1,ADA,ADAM10,ADD1,ADH1C,ADH7,ADIPOQ,AGPAT1,AIMP2,AK1,ALDH3A1,ALDH7A1,ALDOA,ANK1,ANK3,ANO10,ANP32A,ANXA1,AP1M1,AP2S1,AQP3,ARPC5L,ASNS,ASS1,ATP1A1,ATP2A2,ATP6V1H,B2M,BAG1,BAK1,BANF1,BAX,BCAM,BCS1L,BGN,BST1,C4a/C4b,CALU,CAMK1,CARM1,CARS1,CAV3,CAVIN2,CBFB,CBL,CCT3,CCT4,CD34,CD44,CDC42,CDC42BPB,CDC5L,Ces1d,CFL2,CHRM2,Clec10a/Mgl2,Clec2d (includes others),CLIC5,CMKLR1,…	364 (14)	13
L-buthionine (SR)-sulfoximine		chemical drug	26S PROTEASOME (complex),AP1 (complex),APP,ATF1,ATF2,ATM,ATR,BCL2,BCL2L1,Ca2+,CCND1,CDK4,CDKN1A,CHEK2,CTNNB1,CYP19A1,DIO3,DTX1,E2F1,EGFR,EIF2AK3,ELK1,ERK1/2 (family),ESR1,FOXO3,GLI1,GLI2,glucocorticoid,GSK3B,HES1,HIF1A,HNF4A,HSF1,INSR,IRF7,JNK (family),JUN,L-buthionine (SR)-sulfoximine,L-triiodothyronine,LATS1,MAP2,MAP3K12,MAPK8,MAPK9,MCL1,MTOR,MYC,NFE2L2,NFKB (complex),NFKB1,NLRP3,NOTCH3,NR3C1,N…	3	Activated	6.218	1.57E-56	3.94E-02	ABAT,ABCA1,ABCB10,ABCB11,ABCB8,ABCC1,ABCC3,ABCD2,ABCE1,ABCF1,ABCF2,ACO2,ACOT13,Acot2,ACSF3,ACSS1,ACTL6A,ACTN3,ACTN4,ADH5,ADH7,ADIPOQ,ADRM1,AGPAT1,AHCTF1,AHSA1,AIFM1,AK2,Akr1b7,ALCAM,ALDH1B1,ALDH2,ALDH3A1,ALDH6A1,ALDH7A1,ALDH9A1,ALDOA,ALOX12,AMACR,ANK1,ANK3,ANKRD17,ANP32A,ANXA1,AOC3,AP1M1,AP2S1,APOA1,APOBEC2,APPL1,ARFGEF1,ARHGAP5,ARHGEF7,ARL2,ARL6IP5,ASL,ASNS,ASPRV1,ATL3,ATP1A1,ATP1A3,ATP2A1,ATP5F…	582 (75)	75
hydrogen peroxide		chemical - endogenous mammalian	26S PROTEASOME (complex),ABL1,ABL1/2 (family),ACACA,ADAM17,AKT (family),AKT1,ALDH2,AMPK (complex),AP1 (complex),APP,ATF2,ATF4,BCAR1,BCL2L1,BETA SECRETASE (family),Ca2+,CALCINEURIN (complex),CAMKII (complex),CASP3,CASP8,CAV1,CD247,CDC42,CDK5,CEBPB,CREB (family),CREB1,CTNNB1,DIO2,DIO3,DNA METHYLTRANSFERASE (family),DNM1L,DUSP1,EFNA2,EGFR,EIF4E,ERK (family),ERK1/2 (family),EZH2,F3,FOCAL ADHESION KIN…	2	Activated	6.196	2.54E-57	4.43E-02	ABAT,Abca8b,ABCB10,ABCB11,ABCB8,ABCC3,ABCD2,ABCE1,ABCF1,ABCF2,ABI1,ACADL,Acat2/Acat3,ACOT13,Acot2,ACSF3,ACSS1,ACTA1,ACTN3,ACTN4,ADAM17,ADH5,ADH7,ADK,ADRM1,AGO2,AGPAT2,AGR2,AHCTF1,AHSA1,AHSG,AIFM1,AIMP2,AK1,AK2,Akr1b7,ALDH1B1,ALDH2,ALDH3A1,ALDH6A1,ALDH7A1,ALDH9A1,AMACR,ANK1,ANKRD17,ANXA1,ANXA2,APOBEC2,APOC1,APPL1,ARF6,ARHGEF7,ARIH1,ASL,ASNS,ASPN,ASS1,ATL3,ATP1A3,ATP1B3,ATP2A1,ATP5F1C,ATP5ME,ATP6V0…	586 (138)	138
ALOX5		enzyme	ALOX5,ARG1,EIF2AK3,ERK (family),MTTP,MYC,P38 MAPK (family),PPARG,TGFB1,TP53	2	Activated	6.194	1.25E-76	1.00E-04	ABAT,ABCB10,Abcb1a,ABCB8,ABCC3,ABCE1,ABCF1,ABCF2,ACADL,ACSF3,ACSS1,ACTA1,ACTB,ACTN4,ADA,ADAM10,ADD1,ADH5,ADK,AGPAT2,AGR2,AIMP2,AK1,AK2,ALDH2,ALDH9A1,ALOX12,ANK1,ANK3,ANKRD17,ANP32E,ANXA1,ANXA2,AOC3,APOA1,APOBEC2,APOC1,APOC3,AQP3,ARHGAP5,ARHGEF7,ASL,ASNS,ASPN,ASPRV1,ASS1,ATL3,ATP1A1,ATP5F1C,ATP5F1E,ATP5ME,ATP5PB,ATPAF2,BAG1,BAK1,BAX,BGN,BIN1,C5,CALM2,CALML3,CALU,CAPN1,CAST,CAV3,CAVIN2,CBFB,CCT3,CD…	475 (10)	10
KCTD12	0.167	ion channel	AKT1,AMBRA1,APC,APP,AR,AURKA,BCL2,BCL2L1,BIRC5,BRCA1,C/EBP (family),CDC20,CDK1,CDK4,CDKN1B,CDX2,CUEDC2,DNM1L,ERK1/2 (family),EZH2,FOS,FOSL1,FOXK2,FOXM1,FOXO1,FOXO3,HMGA1,HMGA2,HNRNPK,ING1,IREB2,JUN,JUNB,KAT5,KCTD12,MAP2K1,MAPK14,MASTL,MCL1,MDM2,MDM4,MYC,MYOD1,NF2,NFKBIA,NPM1,PAX8,PBK,PIK3C3,PKM,PLK1,PRDX1,PTTG1,RASSF1,RB1,RBP1,SDCBP,SIRT2,SKI,SOX2,SQSTM1,SRC,SRC (family),STAT3,TERT,TP53,TP63,TP73…	3	Activated	6.187	7.27E-68	7.00E-04	AACS,ABAT,Abca8b,ABCB11,Abcb1a,ABCB8,ABCE1,ABCF1,ABCF2,ACADL,ACADS,ACO2,Acot2,ACSF3,ACSS1,ACTN2,ACTN3,ACTN4,ADA,ADD1,ADH1C,ADH5,ADH7,ADSS2,AGO2,AGR2,AHSG,AIFM1,AIMP2,AK1,ALDH1L2,ALDH9A1,ALOX12,AMACR,ANXA1,AOC3,APOA1,APOBEC2,APOC1,APOC3,AQP3,ARHGAP5,ARIH1,ARL2,ARL6IP5,ASL,ASPRV1,ATL3,ATP1A3,ATP2A1,ATP5F1C,ATP5F1E,ATP5PB,ATP6V0C,ATP6V1B2,ATP6V1E1,ATP6V1F,ATP8A1,ATPAF2,AUH,AZGP1,BAG1,BCKDK,BGN,BLMH,…	512 (71)	70
CDK4/CCND2 (complex)		complex	26S PROTEASOME (complex),ABL1,AKT1,AR,BRCA1,CCND1,CCND2,CCNE1,CDK4,CDK4/CCND2 (complex),CDK6,CDKN2A,CEBPB,E2F1,EGR1,EIF4EBP1,ERK (family),FOXM1,FOXO3,GATA4,GLI1,JUN,MAPK14,MAPK3,MAPK8,MAPT,MDM2,MEF2C,MTOR,MYC,MYOD1,NPM1,NR4A1,NR4A2,NR4A3,P38 MAPK (family),PELP1,PPARG,PTEN,RAF1,RB1,RBL2,RBP1,SENP3,SND1,TERT,TFE3,TFEB,TP53,TP73,WT1,YY1	3	Activated	6.173	9.78E-64	9.00E-04	ABAT,ABCB10,ABCB8,ABCC3,ABCE1,ABCF1,ABI1,ACO2,ACSF3,ACSS1,ACTB,ACTN2,ACTN3,ACTN4,ADD1,ADHFE1,ADK,ADPRHL1,ADRM1,ADSS2,AGR2,AIMP2,AK1,AK2,AKT2,ALDH3A1,ALDH3B1,ALDH9A1,ANK1,ANKRD17,APOBEC2,APOC1,APOC3,APRT,AQP3,ARHGEF7,ARL2,ASPN,ATL3,ATP1A1,ATP1A3,ATP2A1,ATP5F1C,ATP5F1E,ATP5ME,ATP5MJ,ATP5PB,ATP6V0C,ATP6V1B2,ATP6V1E1,ATP6V1F,ATP6V1H,ATP8A1,ATPAF2,AUH,AZGP1,B2M,BAG1,BAX,C5,CACNA1S,CAST,CCT4,CD1D,CD2AP…	507 (52)	50
ZMIZ1		transcription regulator	AKT (family),AKT1,AMPK (complex),androgen,AR,ATF4,BRCA1,CASP3,CCL2,CCN2,CCND1,CDK4,CDK4/6 (family),CDKN1A,CDKN1B,CDKN2A,Cdkn2a,COL1A2,CREB1,CREBBP,CTNNB1,EGFR,ELK1,EP300,ERBB2,ERK (family),ESR1,F2,FOXO1,GCK,GLI1,GSK3B,GTF2F1,HIF1A,HNF4A,HSP27 (family),IRF7,LDHA,MAPK (family),MAPK1,MAPK3,MAPK7,MEK (family),mir-19 (includes others),mir-22 (includes others),MMP9,MTOR,MYC,NCOA2,NCOA4,NFKB (complex),N…	3	Activated	6.167	1.73E-85	1.00E-04	ABAT,ABCA1,Abca8b,ABCB10,Abcb1a,ABCC1,ABCC3,ABCD1,ABCD2,ABCE1,ABCF1,ABCF2,ABI1,ACADM,Acat2/Acat3,Acot2,ACSF3,ACSS1,ACTA1,ACTB,ACTL6A,ACTN1,ACTN2,ACTN4,ADD1,ADK,ADSS2,AGO2,AGPAT1,AGPAT2,AHCTF1,AHSG,AIMP2,AK2,Akr1b7,ALDH3A1,ALDH5A1,ALDH7A1,ALDH9A1,ALDOA,ALOX12,AMACR,ANK3,ANKRD17,ANO10,ANP32A,ANP32E,ANXA4,ANXA7,AP1M1,AP2S1,APOC1,ARFGEF1,ARHGAP5,ARL2,ARPC5L,ASPN,ASPRV1,ATP1A3,ATP1B3,ATP2A1,ATP2A2,ATP…	690 (83)	82
CBP/P300 (family)		group	CBP/P300 (family),CREBBP,CTNNB1,EP300,ESR1,ESR2,ESTROGEN RECEPTOR (family),NFE2L2,NR3C2,PPARG,RELA,SMAD2/3 (family),SMAD3,TP53	2	Activated	6.155	7.48E-66	4.00E-04	ABAT,ABCA1,Abcb1a,ABCB8,ABCC9,ABCD1,ABCE1,Acat2/Acat3,ACSF3,ACSS1,ACTA1,ACTN1,ACTN4,ADAM17,ADH1C,ADH5,ADH7,ADIPOQ,AGO2,AGPAT2,AKT2,ALCAM,ALDH3A1,ALDH9A1,ALOX12,ANK1,ANK3,ANO10,ANP32A,ANXA1,ANXA4,AP1M1,AP2S1,APOA1,APOBEC2,APOC1,APOC3,AQP3,ARHGAP5,ARPC5L,ASL,ASPN,ASS1,ATL3,ATP1A1,ATP2A2,ATP5F1C,ATP5F1E,ATP5ME,ATP5PB,ATP6V1H,ATPAF2,BAG1,BAK1,BANF1,BCS1L,BGN,BSCL2,C4a/C4b,CAD,CALU,CAMK1,CAMK2G,CAPG,C…	467 (14)	14
cadmium		chemical toxicant	AKT (family),cadmium,CASP3,CAT,E2F1,ERK1/2 (family),ERN1,ESR1,ESTROGEN RECEPTOR (family),G6PD,glutathione,GSR,JNK (family),MAP2K1,MAPK1,MTORC1 (complex),NFE2L2,P38 MAPK (family),RAF1,reactive oxygen species,TP53,TXN,TXNRD1	2	Activated	6.101	3.18E-69	2.00E-04	ABAT,Abcb1a,ABCB8,ABCD1,ACADS,ACSF3,ACSS1,ACTN4,ADAM10,ADD1,ADH1C,ADH5,ADH7,AGO2,AGR2,AIMP2,AKT2,ALDH3A1,ALDH9A1,ANK1,ANK3,ANO10,ANP32A,ANXA4,AP1M1,AP2S1,APOBEC2,AQP3,ARHGAP5,ARHGEF7,ARPC5L,ASL,ASS1,ATL3,ATP1A1,ATP1A3,ATP2A1,ATP2A2,ATP5F1C,ATP5F1E,ATP5ME,ATP5PB,ATP6V1H,ATPAF2,B2M,BAG1,BAX,BCAM,BGN,BLVRB,C4a/C4b,CALU,CAMK1,CAPG,CAPN1,CARM1,CBL,CCT3,CCT4,CD2AP,CD34,CD9,CDC42,CDC42BPB,CDC5L,CDH2,Ces…	461 (23)	23
USP29		peptidase	AURKB,HIF1A,MAP3K7,MYC,MYCN,SNAI1,USP29	2	Activated	6.091	1.71E-57	1.00E-04	ABCA1,ABCB10,ABCC1,ABCC3,ABCD1,ABCD2,ABCE1,ABCF1,ABCF2,ACADL,ACSS1,ACTB,ACTL6A,ACTN1,ACTN4,ADAM10,ADAM17,ADD1,ADIPOQ,AGPAT1,AIMP2,AK2,ALDOA,ANK1,ANK3,ANKRD17,ANXA4,APOC1,APOC3,ARHGEF7,ASNS,ASPRV1,ASS1,ATP2A2,B2M,BAG1,BAK1,BCS1L,BGN,BIN1,CAD,CARS1,CASP3,CAST,CAVIN2,CCT3,CD44,CDC42,CDH1,CDH2,CDH5,CNP,COX4I1,CRYAB,CSDE1,CSE1L,CTSD,CYB5A,CYCS,CYTH2,DDX17,DDX5,ECSIT,EEF1A1,EEF2,EHD2,EIF2S1,EIF2S2,EIF4…	275 (7)	7
cholestyramine		chemical drug	AKT (family),AP1 (complex),CASP8,CCK,CEBPB,cholestyramine,CYP7A1,DHCR7,EGFR,ERK1/2 (family),FOCAL ADHESION KINASE (family),GLI1,HMGCR,LATS1,MAPK1,MAPK14,MAPK3,MAPK9,MEK (family),MYC,NFKB (complex),NR3C1,P38 MAPK (family),PRKCA,PRKCD,PRKD1,PTK2,PTK2B,RAC1,RAF1,RAP1 (family),RAS (family),RHOA,SREBF2,STAT3,TRYPSIN (family),YAP1,YES1	3	Activated	6.076	5.75E-68	2.40E-03	AACS,ABCA1,ABCB10,Abcb1a,ABCC1,ABCC3,ABCD1,ABCF1,ABCF2,ACADM,ACSF3,ACSS1,ACTB,ACTN1,ACTN3,ACTN4,ADAM10,ADAM17,ADH1C,ADH7,ADIPOQ,ADK,AGO2,AHCTF1,AHSG,AIMP2,AK2,ALDH1B1,ALDH3A1,ALDH7A1,ALDOA,AMACR,ANKRD17,ANXA2,ANXA4,AOC3,APOC1,AQP3,ARHGEF7,ASNS,ASPRV1,ASS1,ATP1A3,ATP2A1,ATP2A2,B2M,BAG1,BAK1,BCAM,BGN,BPIFA1,CAD,CALM2,CAPZA2,CAST,CBL,CCT3,CCT4,CD109,CD1D,CD9,CDC42,CDH2,CFL2,CHERP,CHL1,CKMT2,CLIC5,CM…	430 (38)	35
NOS1AP		other	AKT (family),AP1 (complex),ATF2,BCL2,CAMKII (complex),CASP3,ELK1,ERK (family),ERK1/2 (family),HRAS,JAK1,JAK2,JNK (family),MAP2,MAP3K1,MAP3K4,MAPK (family),MAPK1,MAPK14,MAPK8,MYC,NFAT (complex),NFAT (family),NFATC1,NFKB (complex),NOS1,NOS1AP,P38 MAPK (family),PI3K P110 (family),PRKCQ,RAC (family),RAC1,RAC2,RAF1,RAS (family),RHOA,ROCK2,RYR2,SMAD2,SRF,STAT1,STAT3,STAT5A/B (family),STMN1,TYK2,ZAP70	3	Activated	6.065	9.23E-63	4.20E-03	ABCB10,ABCC1,ABCC3,ABCD1,ABCE1,ABCF1,ABCF2,ACADM,ACSS1,ACTN4,ADA,ADAM10,ADH1C,ADIPOQ,AHSG,AIMP2,AK2,ALDH1B1,ALDH7A1,ALDOA,ANK1,ANKRD17,ANXA1,ANXA4,APOC1,AQP3,ARF6,ARHGEF7,ASNS,ASPRV1,ATP1A3,ATP2A1,BAG1,BAK1,BCAM,BIN1,BPIFA1,BTNL9,C5,C8B,CAD,CALM2,CAND2,CAST,CAVIN2,CCT3,CD1D,CD81,CD9,Ceacam1/Ceacam2,Ces1d,CHL1,CKM,Clec10a/Mgl2,CNN2,CNP,COL7A1,COPS6,COX4I1,CP,CPA3,CREB1,CRIP2,CRYL1,CSDE1,CSE1L,CSRP…	385 (46)	44
3,5-dihydroxyphenylglycine		chemical reagent	3,5-dihydroxyphenylglycine	1	Activated	6.062	2.26E-24	1.00E-04	CHCHD4,FKBP9,L1CAM,RACK1,RPL10,RPL10A,RPL12,RPL13A,RPL14,RPL18,RPL18A,RPL21,RPL22,RPL23,RPL23A,RPL24,RPL3,RPL30,RPL31,RPL35,RPL36,RPL39,RPL7A,RPL8,RPL9,RPLP0,RPLP2,RPS11,RPS12,RPS13,RPS14,RPS15,RPS16,RPS17,RPS18,RPS2,RPS26,RPS27,RPS27A,RPS3,RPS5,RPS6,RPS7,RPS9,RYR2,SLC8A1,TPT1,TRAPPC6B	48 (1)	1
NAP1L1	0.377	other	ERK1/2 (family),HDGF,MYC,NAP1L1,NFKBIA,PI3K (complex),TP53,YAP1	2	Activated	6.027	6.11E-79	1.00E-04	ABAT,ABCB10,Abcb1a,ABCB8,ABCC3,ABCE1,ABCF1,ABCF2,ACADL,ACADS,ACSF3,ACSS1,ACTA1,ACTB,ACTN1,ACTN4,ADA,ADAM10,ADD1,ADH5,ADIPOQ,AIMP2,AK1,ALDH9A1,ANKRD17,ANXA1,AOC3,APOA1,APOBEC2,APOC1,APOC3,ARHGAP5,ARHGEF7,ASL,ASNS,ASPRV1,ASS1,ATL3,ATP1A1,ATP1A3,ATP5F1C,ATP5F1E,ATP5ME,ATP5PB,ATPAF2,AZGP1,B2M,BAG1,BAX,BCKDK,CALU,CAPN1,CAPZA2,CAST,CAV3,CAVIN2,CBL,CCT3,CD109,CDC42,CDH2,CDH5,Ces1b/Ces1c,CISD1,CKM,CKMT1B…	403 (8)	8
HMGCR gene:EGR2:SREBF2 dimer		complex	AKT (family),CASP8,CEBPB,EGR2,ERK (family),ERK1/2 (family),HMGCR,HMGCR gene:EGR2:SREBF2 dimer,IRS1,LATS1,MAP2K4,MAPK (family),MYC,NR5A2,SREBF2,STAT1,STAT3,YAP1	3	Activated	5.970	9.75E-57	4.90E-03	AACS,ABCA1,ABCB10,ABCB11,Abcb1a,ABCC1,ABCC3,ABCD1,ABCE1,ABCF1,ABCF2,ACADM,ACSS1,ACTA1,ACTB,ACTN1,ACTN4,ADA,ADAM17,ADH7,AHSG,AIMP2,AK2,ALDOA,ANK1,ANKRD17,ANXA2,ANXA4,AOC3,APOA1,APOC1,AQP3,ARHGEF7,ASNS,ASPRV1,ASS1,ATP1A3,B2M,BAG1,BAK1,BCAM,BGN,BPIFA1,BTNL9,CAD,CAND2,CAST,CAVIN2,CBL,CCT3,CD109,CD9,CDH5,Ceacam1/Ceacam2,CHL1,CKM,CMA1,CNOT9,CNP,COL6A1,COL7A1,COPS6,COX4I1,CRYAB,CSDE1,CSE1L,CYB5A,CYCS,CY…	352 (18)	16
MAP3K9		kinase	AKT (family),AKT1,AP1 (complex),APP,ATF2,BCAR1,BCL2,BCL2L1,CBL,CCND1,CDK4,CDKN1A,CREB (family),CTNNB1,CYP19A1,DTX1,E2F1,EGFR,EIF2AK3,ELK1,EPHA2,ERK (family),ERK1/2 (family),ESR1,ESTROGEN RECEPTOR (family),FOXO3,glucocorticoid,HES1,HIF1A,HNF4A,HRAS,HSF1,INSR,IRF3,IRF7,JNK (family),JUN,JUNB,MAP2,MAP2K1,MAP3K12,MAP3K9,MAPK1,MAPK8,MAPK9,MAPT,MCL1,MMP14,MYC,NFAT (complex),NFE2L2,NLRP3,NR3C1,NR4A1,PTK2…	3	Activated	5.965	8.64E-57	1.37E-02	ABAT,ABCA1,Abca8b,ABCB10,Abcb1a,ABCB8,ABCD2,ABCE1,ABCF1,ABCF2,Acat2/Acat3,ACO2,ACOT13,Acot2,ACSF3,ACSS1,ACTL6A,ACTN2,ACTN3,ACTN4,ADD1,ADH5,ADH7,ADIPOQ,ADK,AGPAT1,AGPAT2,AHCTF1,AHSA1,AHSG,AIFM1,AK2,Akr1b7,ALCAM,ALDH2,ALDH6A1,ALDH9A1,ALOX12,AMACR,ANK1,ANK3,ANKRD17,ANP32A,ANXA1,ANXA2,ANXA7,AP1M1,AP2S1,APOA1,APOBEC2,APPL1,AQP3,ARF6,ARFGEF1,ARHGAP5,ARHGEF7,ARL6IP5,ASL,ASPN,ASPRV1,ATL3,ATP2A1,ATP5F1E,A…	543 (72)	71
benzylamine		chemical - endogenous mammalian	26S PROTEASOME (complex),ADAM10,ADAM17,ADRB2,AKR1B1,AKT (family),AKT1,AKT2,AMPK (complex),AP1 (complex),AR,BCL2,benzylamine,CALMODULIN (family),CAV1,CCL2,CCND1,CDC42,CDK2,CDKN1A,CEBPB,CHUK,CREB (family),CREB1,CTNNB1,ELK1,ERK (family),ERK1/2 (family),ESR1,FOCAL ADHESION KINASE (family),FOXO1,GABPA,GATA3,GNAQ,GSK3B,HIF1A,HMGA1,HMOX1,IKBKB,IL10,ILK,INSR,INSULIN (family),IRF3,IRS1,Irs3,ITGB1,JAK2,JNK…	3	Activated	5.947	1.10E-67	2.90E-03	AACS,ABCA1,ABCB10,ABCC1,ABCD1,ABCD2,ABCE1,ABCF1,ABCF2,ACADL,ACADM,ACADS,Acat2/Acat3,ACO2,ACOT13,Acot2,ACTA1,ACTL6A,ACTN2,ACTN3,ACTN4,ADA,ADH1C,ADIPOQ,ADRM1,ADSS2,AGO2,AGPAT1,AGPAT2,AGR2,AHSG,AIMP2,AK1,Akr1b7,AKT2,ALCAM,Aldh1a7,ALDH1B1,ALDH6A1,ALDH7A1,ANK1,ANK3,ANKRD17,ANO10,ANP32A,ANXA1,ANXA4,ANXA7,AOC3,AP1M1,AP2S1,APOA1,APOC1,APPL1,APRT,AQP3,ARL6IP5,ARPC5L,ASPN,ATP1A1,ATP1A3,ATP2A1,ATP2A2,ATP5F1…	611 (114)	112
CDK (family)		group	CASP3,CDC20,CDK (family),CDK1,CDK19,CDK2,CDK4,CDK5,CDK6,CDK9,FOXK2,MYC,NRF1,RB (family),RB1	2	Activated	5.934	3.70E-63	1.00E-04	ABAT,ABCA1,ABCB10,ABCC1,ABCC3,ABCD1,ABCE1,ABCF1,ABCF2,ACADM,ACO2,ACSS1,ACTA1,ACTN1,ACTN2,ACTN3,ACTN4,ADD1,AIMP2,AK2,ALDOA,ANKRD17,ANXA4,APOC1,APOC3,ARHGEF7,ASPRV1,ASS1,ATP2A1,ATP5ME,ATP6V1B2,ATP6V1F,AUH,BAG1,BIN1,CACNA1S,CAD,CAPN1,CASP3,CAST,CCT3,CD34,CHCHD3,CKM,CNP,COL1A1,COQ5,COQ7,COX4I1,COX6C,CRYAB,CSDE1,CSE1L,CTSD,CYTH2,DDX17,DDX5,DLAT,DLST,DNAJC11,ECSIT,EEF1A1,EEF2,EIF2S1,EIF2S2,EIF4A1,EIF4E…	284 (15)	15
STAT3-upregulated genes for nuclear proteins		group	BCL6,BIRC5,CCND1,CEBPD,FOS,FOXO1,FOXO3,HIF1A,JUNB,MYC,NANOG,PIM1,RORA,RORC,SOX2,STAT3-upregulated genes for nuclear proteins,TWIST1,ZEB1	2	Activated	5.917	1.40E-56	3.00E-04	ABCB10,ABCC1,ABCD1,ABCE1,ABCF1,ABCF2,ACADL,Acat2/Acat3,ACSS1,ACTA1,ACTL6A,ACTN1,ACTN4,ADAM10,ADAM17,ADD1,AGPAT1,AIMP2,AK2,AKT2,ALDH2,ALDH3A1,APOC1,ARHGEF7,ASNS,ASPRV1,AZGP1,BAG1,BCS1L,BGN,BIN1,BLMH,CALU,CARS1,CAST,CAV3,CAVIN2,CCT3,CD9,CDH5,CHAD,CKMT1B,CKMT2,Clec10a/Mgl2,COL6A1,COL6A2,COL7A1,COX4I1,CPSF1,CRYAB,CSDE1,CSE1L,CTSD,CYB5A,CYCS,CYTH2,DDX17,DDX5,DECR1,DOCK10,DYNC1LI1,EEF1A1,EEF2,EHD2,EHHA…	327 (18)	17
NPAS4:ARNT2,(NPAS4:ARNT,NPAS4:ARNTL):RET gene		complex	AKT (family),AKT1,ARNT,ARNT2,ATF4,BMAL1,CASP3,CDC42,CLOCK,CYP1A1,ELK1,ERK (family),ERK1/2 (family),ESR1,ESR2,FOCAL ADHESION KINASE (family),FRS2,HIF1A,HRAS,HSF1,HSP90 (family),IRS1,ITGB1,JUN,MAPK (family),MAPK1,MAPK3,MAPK8,MMP2,MMP9,MTOR,NFE2L2,NFKB (family),NPAS4:ARNT2,(NPAS4:ARNT,NPAS4:ARNTL):RET gene,NTRK1,PDPK1,PI3K (complex),PTK2,RAC1,RET,SHC1,SRC,STAT3	3	Activated	5.912	1.36E-64	3.60E-03	Abca8b,ABCE1,ABI1,ACTA1,ACTL6A,ACTN1,ADA,ADD1,ADH1C,ADH7,AGPAT1,AHSA1,AHSG,AIMP2,AK1,ALDH1L2,ALDH3A1,ALDH7A1,ALDOA,ALOX12,ANK1,ANK3,ANO10,ANP32A,ANXA1,AP1M1,AP2S1,APOC3,AQP3,ARF6,ARPC5L,ASS1,ATP1A1,ATP1A3,ATP2A1,ATP5PB,ATP6V1E1,ATP6V1H,AUH,B2M,BAG1,BANF1,BCAM,BCS1L,BGN,BPIFA1,BST1,C4a/C4b,C5,CALU,CAMK1,CAPN1,CARM1,CASP3,CAVIN2,CBFB,CBL,CBLN4,CCT4,CD1D,CD34,CD44,CD81,CD9,CDC42,CDC42BPB,CDC5L,CDH5,…	491 (43)	42
PIM2		kinase	AMPK (complex),API5,ATM,CDK2,CDKN1A,EIF4EBP1,FOXP3,HK2,HSF1,MAP3K8,MDM2,MTORC1 (complex),MYC,PFKFB4,PIM2,PKM,SOCS1,STAT6,TSC2	2	Activated	5.897	1.41E-62	1.00E-04	AACS,ABCB10,ABCC1,ABCC3,ABCD1,ABCE1,ABCF1,ABCF2,ACADM,ACO2,ACSS1,ACTA1,ACTN1,ACTN4,ADAM10,ADD1,ADH5,ADIPOQ,AHCYL1,AHSA1,AK2,ALDH2,ANKRD17,ANXA1,ANXA2,ANXA4,APOC1,APOC3,ARHGEF7,ASNS,ASPN,ASPRV1,ATP6V0C,ATP6V1B2,ATP6V1G1,AUH,B2M,BAG1,BAK1,BANF1,BIN1,CAD,CAND2,CAPG,CAST,CCT4,CD109,CD1D,CD34,CD44,CD9,CLIC5,CNP,COL6A2,COMP,CP,CPA3,CPOX,CSDE1,CSE1L,CYCS,CYTH2,DDX17,DDX5,DNAJA1,DNAJB1,DOCK10,DPT,DSC2,EC…	317 (19)	19
pituitary adenylate cyclase-activating polypeptide		biologic drug	ADAM10,ADAM17,AKT (family),AKT1,AMPK (complex),ANXA7,AP1 (complex),APP,ATM,BCAR1,BCL11B,BCL2,BTK,CALCINEURIN (complex),CASP8,CASR,CCND1,CD36,CDC42,CDKN1A,CEBPA,CFTR,CREB (family),CREB1,CTNNB1,CYTH2,DHCR24,EEF1A1,EGLN (family),EIF2S1,EIF4E,ELAVL1,EP300,ERBB2,ERK (family),FAS,FOCAL ADHESION KINASE (family),FOS,G6PD,GAB1,GATA4,GPSM1,GRIN2A,GRM5,GSK3B,HDAC (family),HRAS,ILK,ITGAV,ITGB1,JNK (family),J…	3	Activated	5.793	7.83E-55	3.08E-02	ABAT,ABCA1,Abca8b,ABCB10,ABCB8,ABCD2,ABCE1,ABCF1,ABCF2,Acat2/Acat3,Acot2,ACSF3,ACTN4,ADAM17,ADH5,ADK,ADSS2,AGO2,AGPAT1,AGPAT2,AGR2,AIFM1,AK2,AKT2,ALCAM,ALDH1B1,ALDH2,ALDH3A1,ALDH7A1,ALDH9A1,AMACR,ANK1,ANK3,ANKRD17,ANXA7,APOBEC2,APOC1,AQP3,ARF6,ARHGAP5,ARHGEF7,ARL6IP5,ASPN,ATL3,ATP2A1,ATP5F1C,ATP5F1E,ATP5ME,ATP5PB,ATP6V0C,ATP6V1B2,ATP6V1C1,ATP6V1E1,ATP6V1G1,ATP8A1,ATPAF2,BCHE,BCS1L,BIN1,BLMH,BPIFA…	543 (123)	123
thymeleatoxin		chemical toxicant	ADAM10,ADAM17,AKT (family),AKT1,AMPK (complex),ANXA7,AP1 (complex),APP,ATM,BCAR1,BCL11B,BCL2,BTK,CALCINEURIN (complex),CASP8,CASR,CCND1,CD36,CDC42,CDKN1A,CEBPA,CFTR,CREB (family),CREB1,CTNNB1,CYTH2,DHCR24,EEF1A1,EGLN (family),EIF2S1,EIF4E,ELAVL1,EP300,ERBB2,ERK (family),FAS,FOCAL ADHESION KINASE (family),FOS,G6PD,GAB1,GATA4,GPSM1,GRIN2A,GRM5,GSK3B,HDAC (family),HRAS,ILK,ITGAV,ITGB1,JNK (family),J…	3	Activated	5.793	6.86E-55	2.92E-02	ABAT,ABCA1,Abca8b,ABCB10,ABCB8,ABCD2,ABCE1,ABCF1,ABCF2,Acat2/Acat3,Acot2,ACSF3,ACTN4,ADAM17,ADH5,ADK,ADSS2,AGO2,AGPAT1,AGPAT2,AGR2,AIFM1,AK2,AKT2,ALCAM,ALDH1B1,ALDH2,ALDH3A1,ALDH7A1,ALDH9A1,AMACR,ANK1,ANK3,ANKRD17,ANXA7,APOBEC2,APOC1,AQP3,ARF6,ARHGAP5,ARHGEF7,ARL6IP5,ASPN,ATL3,ATP2A1,ATP5F1C,ATP5F1E,ATP5ME,ATP5PB,ATP6V0C,ATP6V1B2,ATP6V1C1,ATP6V1E1,ATP6V1G1,ATP8A1,ATPAF2,BCHE,BCS1L,BIN1,BLMH,BPIFA…	543 (123)	123
ZMIZ1		transcription regulator	AR,MYC,SMAD3,ZMIZ1	2	Activated	5.726	8.58E-58	1.00E-04	ABCA1,ABCB10,ABCC1,ABCC3,ABCD1,ABCE1,ABCF1,ABCF2,ACADM,ACSS1,ACTA1,ACTB,ACTN1,ACTN4,ADD1,AGPAT2,AIMP2,AK2,ALDOA,ANKRD17,ANXA4,APOC1,ASPN,ASPRV1,ATP1A3,ATP2A2,ATP8A1,BAG1,BGN,BIN1,BSCL2,CAD,CALU,CASP3,CAVIN2,CCT3,CD44,CDH2,CDH5,Ces1d,CNP,COL1A1,COL6A1,COL6A2,COL7A1,COX4I1,COX6C,CRIP2,CRYAB,CSDE1,CSE1L,CSRP3,CTSD,CYCS,CYTH2,DDX17,DDX5,DES,DGAT1,DHRS3,DSC2,DSG2,ECSIT,EEF1A1,EEF2,EIF2S1,EIF2S2,EIF4A1…	287 (4)	3
DEK-NUP214		fusion gene/product	AKT (family),AKT1,AP1 (complex),CDKN2A,CREM,DEK-NUP214,EEF2K,EIF4E,EIF4EBP1,GSK3B,HIF1A,IRS1,L-serine,MYC,P70 S6K (family),PDX1,RPS6KB1	3	Activated	5.720	9.10E-63	1.00E-04	ABCA1,ABCB10,ABCC1,ABCC3,ABCD1,ABCE1,ABCF1,ABCF2,ACADL,ACSS1,ACTA1,ACTL6A,ACTN1,ACTN4,ADAM10,ADAM17,ADD1,AGPAT1,AK2,ALDOA,ANKRD17,ANXA2,ANXA4,APOC1,APOC3,AQP3,ARHGEF7,ASNS,ASPRV1,ASS1,ATP2A2,ATP5F1E,ATP5PD,ATP6V1E1,B2M,BAG1,BAK1,BAX,BCAM,BCS1L,BGN,BIN1,CAD,CALM2,CAPG,CARS1,CAST,CAVIN2,CCT3,Ces1b/Ces1c,CKM,CKMT1B,CNP,COPS6,CRYAB,CRYZ,CSDE1,CSE1L,CSNK2B,CTSD,CYB5A,CYCS,CYTH2,DCN,DDX17,DDX5,DEK,DLAT…	318 (17)	17
PDGF (complex)		complex	ABL1,ABL1/2 (family),AKT (family),AKT1,AKT2,AP1 (complex),CAMKII (complex),CBL,CDC42,CDK6,CDX2,CREB (family),CYP19A1,EGFR,EIF4E,EIF4EBP1,ERBB2,ERK (family),ERK1/2 (family),FOCAL ADHESION KINASE (family),FOS,FOXO1,FOXO3,FYN,G PROTEIN ALPHA I (family),G6PD,GSK3B,HRAS,HSP27 (family),IKBKB,IRS1,JAK1,JINK1/2 (family),JNK (family),JUN,LIF,MAP2K1,MAPK (family),MAPK1,MAPK14,MAPK3,MAPK7,MAPK8,MMP2,MYB,MYC…	2	Activated	5.712	6.13E-78	3.00E-04	AACS,Abca8b,ABCB11,Abcb1a,ABCC1,ABCC3,ABCD1,ABCD2,ABCE1,ABCF1,ABCF2,ACADL,ACO2,ACTN2,ACTN4,ADA,ADAM17,ADH1C,ADH5,ADK,ADSS2,AGO2,AGPAT2,AGR2,AHCTF1,AHCYL1,AHSG,AIMP2,AK2,ALDH1B1,ALDH2,ALDH7A1,ALDOA,ALOX12,ANK1,ANKRD17,APOC1,AQP3,ARF6,ARHGEF7,ASL,ASNS,ASPRV1,ASS1,ATP1A1,ATP1A3,ATP5ME,ATP6V1B2,ATP6V1E1,ATP6V1F,AUH,AZGP1,BAG1,BAX,BCAM,BCKDK,BGN,BIN1,BLMH,BPIFA1,BPNT2,BTNL9,C4a/C4b,C5,C9,CACNA1S,CAD,C…	518 (88)	88
PARK7	0.230	enzyme	AKT (family),AKT1,BCL2L1,CASP3,ERK1/2 (family),GSK3B,HIF1A,PARK7,PRKCB,PTEN,SMAD3,TP53	2	Activated	5.708	4.64E-63	1.00E-04	ABAT,Abcb1a,ABCB8,ABCC1,ABCD1,ABI1,ACADL,ACADM,ACADS,ACO2,ACSF3,ACSS1,ACTA1,ACTL6A,ACTN4,ADA,ADAM10,ADAM17,ADD1,ADH5,AGPAT1,AGPAT2,AIFM1,AIMP2,AK1,ALDH9A1,ANK1,ANXA4,APOA1,APOBEC2,AQP3,ASL,ASNS,ASPN,ASS1,ATL3,ATP1A1,ATP1A3,ATP2A2,ATP5F1C,ATP5F1E,ATP5ME,ATP5PB,ATP6V1C1,ATP6V1E1,ATPAF2,B2M,BAX,BCAM,BCS1L,BGN,BSCL2,CALU,CAPN1,CARS1,CAVIN2,CDC42,CDH1,CDH2,Ces1d,CISD1,CKM,CKMT1B,CKMT2,CMA1,CMBL,CNN2,C…	358 (12)	12
MKNK (family)		group	EIF4E,MKNK (family),MKNK1,MYC	2	Activated	5.706	5.73E-68	1.00E-04	ABCA1,ABCB10,ABCC1,ABCC3,ABCD1,ABCE1,ABCF1,ABCF2,ACADM,ACSS1,ACTA1,ACTB,ACTN1,ACTN4,ADD1,AGRN,AIMP2,AK2,ALDOA,ANKRD17,ANXA2,ANXA4,APOC1,APOC3,ARHGEF7,ARIH1,ASPRV1,ASS1,ATP1A3,B2M,BAG1,BAK1,BIN1,CAD,CAPG,CASP3,CAST,CCT3,CD44,CDH1,CDH2,CNP,COL1A1,CP,CRYAB,CSDE1,CSE1L,CTSD,CYCS,CYTH2,DDX17,DDX5,DLAT,ECSIT,EEF1A1,EEF2,EIF2S1,EIF2S2,EIF4A1,EIF4E,EIF4G1,EIF5A,ENO1,EPB41L2,EVPL,EXOSC7,EZR,FABP4,FABP5,FB…	260 (4)	3
APP		other	26S PROTEASOME (complex),AMPK (complex),AP1 (complex),APP,BACE1,C3,Ca2+,CAPN1,CASPASE (family),CDC42,CDK5,CDKN1A,CFB,COPS5,COX4I1,CREB (family),CTSD,DNM1L,EGR1,EIF2AK2,EIF2AK3,EIF2S1,ELK1,ERK1/2 (family),FOS,FOXO1,FOXO3,GSK3B,GSR,HIF1A,ID1,IGF1R,IKBKB,INSR,JNK (family),JUN,LYN,MAC (complex),MAP2,MAPK1,MAPK3,MAPK9,MAPT,NFAT (complex),NFKB (complex),NFKBIA,NGF (family),NOS (family),NOTCH1,NTRK1,OGD…	2	Activated	5.690	2.45E-66	1.99E-02	ABAT,Abca8b,ABCB11,Abcb1a,ABCB8,ABCC1,ABCC3,ABCD1,ACO2,ACOT13,Acot2,ACSF3,ACSS1,ACTB,ACTL6A,ACTN2,ACTN3,ACTN4,ADH1C,ADH5,ADH7,ADK,AGPAT1,AGPAT2,AGR2,AHSG,AIFM1,AK2,Akr1b7,AKT2,ALDH1B1,ALDH1L2,ALDH3A1,ALDH6A1,ALDH7A1,ALDH9A1,ANK1,ANP32E,ANXA2,ANXA4,APOBEC2,APRT,ARHGAP5,ARL2,ARL6IP5,ASL,ASNS,ASPN,ASPRV1,ASS1,ATL3,ATP1A3,ATP2A1,ATP5F1C,ATP5F1E,ATP5PB,ATP6V0C,ATP6V1B2,ATP6V1F,ATP6V1G1,ATP6V1H,ATP8A1,…	506 (80)	80
MTF1 dimer:12Zn2+:HMGCR gene		complex	ADAM12,AKT (family),APEX1,APP,ASAH1,ASH2L,CASP3,CASPASE (family),CREB (family),CXCR3,DPP3,EGFR,EIF2S1,ERK (family),ERK1/2 (family),GH1,GRIN2A,GSK3B,HMGCR,HRAS,INSR,KLK5,LATS1,LPIN1,MAPK (family),MAPK8,MTF1 dimer:12Zn2+:HMGCR gene,MYC,NOS (family),OGDH,PI3K (complex),PTEN,RAS (family),SLC9A1,SMPD1,SRC,SREBF2,TRPM7,WDR5,YAP1,Zn2+	3	Activated	5.689	2.27E-70	3.00E-04	AACS,Abca8b,ABCB10,ABCB11,ABCC1,ABCC3,ABCD1,ABCE1,ABCF1,ABCF2,ABI1,ACADL,ACADS,ACO2,ACOT13,Acot2,ACSS1,ACTB,ACTN2,ACTN3,ACTN4,ADA,ADAM10,ADH5,ADK,AGO2,AGR2,AHCTF1,AIMP2,AK2,Akr1b7,ALDH6A1,ALDOA,ANK1,ANK3,ANKRD17,ANXA4,AOC3,APOC1,AQP3,ARF6,ARHGAP5,ARHGEF7,ARL6IP5,ASNS,ASPRV1,ASS1,ATP1A1,ATP1A3,ATP5ME,ATP5PD,B2M,BAG1,BAK1,BCAM,BGN,C5,CAD,CAPN1,CAPZA2,CASP3,CAVIN2,CBL,CCT3,CCT4,CD109,CD1D,CD81,CDH5,…	423 (41)	39
P70 S6K (family)		group	AKT (family),AKT1,AP1 (complex),CDKN2A,CREM,EEF2K,EIF4E,EIF4EBP1,GSK3B,HIF1A,IRS1,L-serine,MYC,P70 S6K (family),PDX1,RPS6KB1	2	Activated	5.673	2.83E-62	1.00E-04	ABCA1,ABCB10,ABCC1,ABCC3,ABCD1,ABCE1,ABCF1,ABCF2,ACADL,ACSS1,ACTA1,ACTL6A,ACTN1,ACTN4,ADAM10,ADAM17,ADD1,AGPAT1,AK2,ALDOA,ANKRD17,ANXA2,ANXA4,APOC1,APOC3,AQP3,ARHGEF7,ASNS,ASPRV1,ASS1,ATP2A2,ATP5F1E,ATP5PD,ATP6V1E1,B2M,BAG1,BAK1,BAX,BCAM,BCS1L,BGN,BIN1,CAD,CALM2,CAPG,CARS1,CAST,CAVIN2,CCT3,Ces1b/Ces1c,CKM,CKMT1B,CNP,COPS6,CRYAB,CRYZ,CSDE1,CSE1L,CSNK2B,CTSD,CYB5A,CYCS,CYTH2,DCN,DDX17,DDX5,DEK,DLAT…	317 (16)	16
NEU3		enzyme	AKT (family),CASP3,EGFR,HIF1A,INSR,IRS1,NEU3,PTK2,RAS HOMOLOG (family),ST3GAL5	2	Activated	5.663	4.90E-43	1.00E-04	ABCA1,ABCC1,ABCE1,ACADL,ACADM,ACADS,ACO2,ACOT13,Acot2,ACTB,ACTL6A,ACTN3,ADAM10,ADAM17,ADD1,ADIPOQ,AGO2,AGPAT1,AGR2,AHCTF1,AIMP2,Akr1b7,ALDH6A1,ALDOA,ANXA1,APOA1,AQP3,ASNS,ATP1A1,ATP5PD,BAK1,BAX,BCAM,BCS1L,BGN,C4a/C4b,CAD,CAPN1,CAPZA2,CARS1,CASP3,CAV3,CAVIN2,CCT3,CCT4,CD44,CDH1,CDH2,CDH5,CEPT1,CKM,CKMT1B,CKMT2,CMA1,COL1A1,COL6A1,COL6A2,COPS6,COX4I1,CRAT,CRYAB,CTSD,CYB5A,DAG1,DECR1,DGAT1,DHRS7,DSC2…	220 (10)	10
arsenite		chemical toxicant	AKT (family),AKT1,arsenite,BAX,CASP3,CDK4/6 (family),CREB1,CRYAB,CYP1A1,EGFR,EIF2A,EIF2AK2,EIF2S1,EIF4E,ELK1,ERK (family),ESR1,GADD45A,HSF1,JINK1/2 (family),JNK (family),JUN,MAP2K4,MAP3K8,MAPK (family),MAPK1,MAPK11,MAPK14,MAPK8,MAPK9,MAPT,MEK (family),MTOR,MTORC1 (complex),NCOR2,NFKB (complex),NFKBIA,P38 MAPK (family),RAC1,SHC1,SRF,STK3,STK4,STMN1,TP53	2	Activated	5.657	5.01E-73	2.00E-04	ABAT,ABCA1,ABCB11,Abcb1a,ABCB8,ABCC1,ABCC3,ABCD1,ACADS,ACSF3,ACSS1,ACTA1,ACTN1,ACTN3,ACTN4,ADAM10,ADAM17,ADD1,ADH1C,ADH5,AGO2,AHCTF1,AHSA1,AIMP2,AK2,AKT2,ALCAM,ALDH1B1,ALDH7A1,ALDH9A1,ALDOA,ALOX12,ANK1,ANK3,ANO10,ANP32A,ANXA1,ANXA4,AP1M1,AP2S1,APOBEC2,APOC3,AQP3,ARHGAP5,ARHGEF7,ARPC5L,ASL,ASS1,ATL3,ATP1A1,ATP2A1,ATP5F1C,ATP5F1E,ATP5ME,ATP5PB,ATP6V1E1,ATP6V1H,ATPAF2,AZGP1,BAG1,BCAM,BCKDK,BGN,CACNA…	512 (45)	45
MOB1A		other	ERK1/2 (family),GSK3B,ITGB1,LATS (family),LATS1,LATS2,MAPK (family),MOB1A,MYC,NUAK1,P38 MAPK (family),PIK3C3,RELA,STK38,STK38L,TP53,XPO1,YAP/TAZ (family),YAP1	3	Activated	5.643	2.57E-72	1.00E-04	ABAT,ABCB10,Abcb1a,ABCB8,ABCC3,ABCE1,ABCF1,ABCF2,ACADS,ACSF3,ACSS1,ACTA1,ACTB,ACTN1,ACTN4,ADA,ADAM10,ADAM17,ADD1,ADH5,AIMP2,AK1,AK2,ALDH9A1,ANK1,ANKRD17,ANXA1,AOC3,APOA1,APOBEC2,APOC1,ARHGAP5,ARHGEF7,ASL,ASNS,ASPRV1,ASS1,ATL3,ATP1A1,ATP1A3,ATP2A2,ATP5F1C,ATP5F1E,ATP5ME,ATP5PB,ATPAF2,BAG1,BAK1,BGN,BIN1,CALU,CAPN1,CAST,CAVIN2,CBL,CCT3,CD109,CDC42,Ces1b/Ces1c,CISD1,CKMT1B,CKMT2,CMA1,CMBL,CNN2,CNP,CO…	401 (19)	16
CAMSAP1		other	CAMSAP1,EIF2AK2,MYC	2	Activated	5.638	1.27E-55	1.00E-04	ABCA1,ABCB10,ABCC1,ABCC3,ABCD1,ABCE1,ABCF1,ABCF2,ACADM,ACSS1,ACTA1,ACTB,ACTN1,ACTN4,ADD1,AIMP2,AK2,AKT2,ALDOA,ANKRD17,ANXA4,APOC1,APOC3,ARHGEF7,ASPRV1,ASS1,BAG1,BAX,BIN1,CAD,CASP3,CAST,CCT3,CD44,CDH1,CDH2,CNP,COL1A1,CRYAB,CSDE1,CSE1L,CTSD,CYCS,CYTH2,DDX17,DDX5,ECSIT,EEF1A1,EEF2,EIF2S1,EIF2S2,EIF4A1,EIF4E,EIF4G1,EIF5A,ENO1,EVPL,EXOSC7,EZR,FABP4,FABP5,FBLN2,FBLN5,FBN1,FMOD,FTH1,FUS,GAPDH,GDI2,GFPT1…	222 (3)	2
VAV/TIAM (family)		group	ACE,AKT (family),AKT1,AP1 (complex),AR,ATF2,BTK,CASP3,CDC42,CHUK,CRKL,CYBB,EGFR,ELK1,ERK (family),ERK1/2 (family),HRAS,ITK,JAK1,JAK2,JNK (family),JUN,LCP2,MAP3K1,MAP3K4,MAPK (family),MAPK1,MAPK14,MAPK3,MAPK8,MEK (family),MYC,NFAT (complex),NFAT (family),NFATC1,NFKB (complex),NFKB1,NFKBIB,P38 MAPK (family),P85 PIK3R (family),PI3K (complex),PI3K P110 (family),PLCG2,PRKCQ,PRKD1,PTK2,RAC (family),RAC…	3	Activated	5.632	1.80E-71	1.00E-03	ABCB10,ABCC1,ABCC3,ABCD1,ABCE1,ABCF1,ABCF2,ACADM,ACSS1,ACTN3,ACTN4,ADA,ADH1C,ADIPOQ,AGO2,AHCTF1,AHSG,AIMP2,AK2,ALDH1B1,ALDH7A1,ALDOA,ALOX12,ANK1,ANKRD17,ANXA1,ANXA4,APOC1,AQP3,ARF6,ARL6IP5,ASNS,ASPRV1,ATP1A3,ATP2A1,ATP6V1E1,ATP8A1,BAG1,BCAM,BGN,BIN1,BPIFA1,BTNL9,C5,C8B,CAD,CALM2,CALU,CAND2,CAPZA2,CCT3,CCT4,CD1D,CD34,CD81,CD9,CDH2,Ceacam1/Ceacam2,Ces1b/Ces1c,CKMT2,Clec10a/Mgl2,CNN2,CNP,COL6A1,COL6…	454 (65)	63
PAK2	0.428	kinase	ABL1,AKT (family),AURKA,AURKB,ERK (family),ERK1/2 (family),JNK (family),JUN,MAPK10,MAPK11,MAPK13,MAPK14,MAPK6,MAPK8,MAPK9,MYC,NF2,NFAT (family),P38 MAPK (family),PAK2,PRKACA,RAC1,RAF1,SIK3,STMN1	2	Activated	5.621	1.12E-59	1.00E-04	ABCB10,ABCC1,ABCC3,ABCD1,ABCE1,ABCF1,ABCF2,ACADM,ACSS1,ACTB,ACTN4,ADAM10,ADAM17,ADIPOQ,AIMP2,AK2,ALDOA,ALOX12,ANK1,ANKRD17,ANXA1,ANXA4,APOA1,APOC1,APOC3,AQP3,ARHGEF7,ARIH1,ASPRV1,ASS1,ATP1A3,B2M,BAG1,BCAM,BIN1,CAD,CAST,CCT3,CD1D,CD44,CDC42,CDH2,CDH5,CHERP,CHL1,CKM,Clec10a/Mgl2,CMA1,CNP,COPS6,COX4I1,CRIP2,CSDE1,CSE1L,CYCS,CYP27A1,CYTH2,DAAM1,DDX17,DDX5,DES,DGAT1,DHRS3,DOCK10,ECSIT,EEF1A1,EEF2,EHD4…	304 (25)	25
EYA1:PAX2:HOX11 paralog:GDNF gene		complex	AKT (family),AKT1,BCAR1,CASPASE (family),CDC42,ERK (family),ERK1/2 (family),EYA1,EYA1:PAX2:HOX11 paralog:GDNF gene,FOCAL ADHESION KINASE (family),GAB1,GDNF,HOXA11,HOXD11,JNK (family),MAPK (family),MAPK1,MAPK3,MAPK7,MTOR,MYC,P38 MAPK (family),PAX2,PI3K (complex),PI3K (family),RAC1,RAS (family),RET,RHOA,SHC1,STAT3	3	Activated	5.601	2.95E-65	2.00E-04	AACS,ABCB10,ABCC1,ABCC3,ABCD1,ABCE1,ABCF1,ABCF2,ACADL,ACADM,ACSS1,ACTA1,ACTB,ACTN4,ADA,ADAM10,ADH1C,ADIPOQ,AHSG,AIMP2,AK2,ALDOA,ANK1,ANKRD17,ANXA1,ANXA4,APOA1,APOC1,APOC3,AQP3,ARHGEF7,ASNS,ASPRV1,ASS1,ATP1A3,ATP2A1,ATP2A2,ATP5PB,ATP6V1E1,AUH,B2M,BAG1,BCAM,BGN,BIN1,BPIFA1,C5,CAD,CASP3,CAST,CCT3,CD1D,CD44,CD9,Ces1b/Ces1c,CHL1,CKM,CKMT1B,Clec10a/Mgl2,CLIC5,CMA1,CNP,COL1A1,COL7A1,COPS6,CP,CREB1,CRIP2…	365 (31)	29
VCP	0.084	enzyme	ELK1,ETS2,MYC,NFKB (complex),NFKB2,P38 MAPK (family),SOD1,TP53,VCP	2	Activated	5.600	1.86E-80	1.00E-04	ABAT,ABCB10,Abcb1a,ABCB8,ABCC3,ABCE1,ABCF1,ABCF2,ACADL,ACADS,ACSF3,ACSS1,ACTA1,ACTB,ACTN1,ACTN4,ADA,ADD1,ADH5,AIMP2,AK1,AK2,ALDH1B1,ALDH7A1,ALDH9A1,ANKRD17,ANXA1,APOA1,APOBEC2,APOC1,APOC3,ARHGAP5,ARHGEF7,ASL,ASPRV1,ATL3,ATP1A1,ATP2A2,ATP5F1C,ATP5F1E,ATP5ME,ATP5PB,ATPAF2,BAG1,BAK1,BGN,BIN1,CALU,CAST,CCDC141,CCT3,CDC42,CDH1,CDH2,CDH5,Ces1b/Ces1c,CISD1,CKM,CKMT1B,CKMT2,CMBL,CNN2,CNP,COL1A1,COL6A2,CO…	400 (9)	9
FGFR1		kinase	AKT (family),AXL,CDK1,CREB (family),CREBBP,EIF4E,EPHB2,ERK (family),ERK1/2 (family),ESTROGEN RECEPTOR (family),FGF2,FGFR1,FRS2,JNK (family),JUND,MAPK (family),MAPK1,MAPK3,MEK (family),MMP2,MYC,NFE2L2,NGEF,P38 MAPK (family),PI3K (complex),PRKCD,PRKD1,RAS (family),SHC1,SRC,STAT1,STAT3,STAT5B,YAP1,ZDHHC3	2	Activated	5.485	2.30E-76	1.00E-04	Abca8b,ABCB10,ABCB11,Abcb1a,ABCC1,ABCD1,ABCD2,ABCE1,ABCF1,ABCF2,ACADM,ACSS1,ACTB,ACTN4,ADA,ADAM10,ADH1C,ADH7,ADK,AGO2,AGPAT2,AHSG,AIMP2,AK2,AKT2,ALDH3A1,ALDOA,ANK3,ANKRD17,ANXA1,ANXA4,AOC3,APOA1,APOC1,APOC3,ARHGEF7,ASNS,ASPRV1,ASS1,ATP1A1,ATP1A3,ATP2A1,ATP2A2,BAG1,BAX,BCAM,BGN,BPIFA1,BTNL9,C4a/C4b,C5,C8B,C9,CAD,CAMK2G,CAND2,CAPZA2,CAST,CAVIN2,CBFB,CBL,CCDC141,CCT3,CD109,CD1D,CD34,CD81,CD9,CDC42,C…	455 (35)	35
ADGRE5		G-protein coupled receptor	ADAM17,ADGRE5,AKT1,AMPK (complex),AP1 (complex),ASCL1,ATF2,CCND1,CDC42,CDK2,CDK4,CEBPB,CREB (family),CREB1,CTNNB1,DDIT3,DIRAS3,DUSP1,EDN1,EIF4E,ERK (family),ERK1/2 (family),ESR1,ESTROGEN RECEPTOR (family),ETV5,FOCAL ADHESION KINASE (family),FOS,FOXO4,GATA4,GSK3B,JINK1/2 (family),JNK (family),JUN,MAP2,MAP2K1,MAP2K4,MAPK1,MAPK3,MAPK7,MAPK8,MAPKAPK2,MAPKAPK3,MAPT,MEF2C,MEK (family),METTL3,MKNK1,MMP2…	3	Activated	5.474	4.90E-58	3.47E-02	AACS,ABAT,ABCA1,ABCB10,Abcb1a,ABCB8,ABCD2,ABCE1,ABCF1,ABCF2,ACAD11,Acat2/Acat3,ACO2,ACSF3,ACTN1,ACTN2,ACTN4,ADAM10,ADD1,ADH5,ADH7,ADK,ADSS2,AGO2,AHCYL1,AHSG,AIMP2,AK2,ALCAM,ALDH2,ALDH3A1,ALDH7A1,ALDH9A1,ALOX12,ANKRD17,ANO10,ANP32A,AP1M1,AP2S1,APOBEC2,AQP3,ARF6,ARHGAP5,ARHGEF7,ARIH1,ARPC5L,ASL,ASPN,ATL3,ATP1A1,ATP5F1C,ATP5ME,ATP5MJ,ATP5PB,ATP6V0C,ATP6V1B2,ATP6V1E1,ATP6V1G1,ATP6V1H,ATPAF2,AUH,BCS1L…	564 (96)	96
NGF (family)		group	AKT (family),AP1 (complex),APP,CD40,CHGA,ERK (family),ERK1/2 (family),FOS,HINT1,HSP27 (family),Klk1b1 (includes others),MAP3K1,MAPK (family),MAPK1,MAPK3,MAPK7,MAPK8,MAPKAPK2,NFE2L2,NFKB (complex),NFKB1,NGF,NGF (family),NR4A1,NTRK1,P38 MAPK (family),PI3K (complex),PKN1,PRKCZ,RAC1,RAS (family),SRC,VEGFA	2	Activated	5.466	2.54E-59	1.35E-02	AACS,Abca8b,ABCB11,ABCC1,ABCC3,ACADM,ACO2,ACTA1,ACTB,ACTN1,ACTN2,ADA,ADAM10,ADD1,ADH1C,ADH5,ADH7,AGO2,AGRN,ALDH1B1,ALDH1L2,ALDH2,ALDH3A1,ALDH7A1,ALDOA,ANK1,ANP32A,ANXA2,ANXA4,APOC3,AQP3,ARL6IP5,ASL,ASS1,ATP1A1,ATP1A3,ATP2A1,ATP2A2,ATP6V1B2,ATP6V1H,B2M,BAK1,BCAM,BGN,BLMH,C4a/C4b,CALM2,CALU,CAPN1,CARS1,CAST,CBFB,CBLN4,CCT3,CD1D,CD34,CDC42,Clec10a/Mgl2,CLIC1,CMA1,COL12A1,COL6A2,COL6A6,COL7A1,COPS6,C…	369 (33)	33
NPAS4:ARNT2,(NPAS4:ARNT,NPAS4:ARNTL):BDNF gene		complex	26S PROTEASOME (complex),ACHE,AKT (family),AKT1,AMPK (complex),ARNT,ARNT2,BDNF,BMAL1,CAMK4,CAPN3,CASP3,CD40,CDC42,CDK5,CEBPB,CLOCK,cocaine,CREB (family),CREB1,CYP1A1,EGFR,EGR1,EIF4E,ELK1,ERBB2,ERK (family),ERK1/2 (family),ESR1,ESR2,FRS2,GSK3B,HDAC5,HIF1A,HSP90 (family),IRS1,IRS2,JNK (family),MAPK (family),MAPK1,MAPK14,MAPK3,MAPK7,MAPK8,MEF2C,MTOR,NFE2L2,NFKB (complex),NFKBIA,NOS (family),NOS3,NPA…	3	Activated	5.454	9.33E-69	6.10E-03	Abca8b,Abcb1a,ABCE1,ABI1,ACO2,ACSF3,ACSS1,ACTB,ACTL6A,ACTN1,ACTN2,ACTN3,ADA,ADAM17,ADD1,ADH1C,ADH5,ADH7,ADK,ADRM1,ADSS2,AGO2,AGPAT1,AGR2,AGRN,AHCTF1,AHSG,AK1,AK2,AKT2,ALDH1B1,ALDH1L2,ALDH3A1,ALDH7A1,ALDOA,ALOX12,AMACR,ANK1,ANK3,ANO10,ANP32A,ANXA1,ANXA2,AP1M1,AP2S1,APOA1,AQP3,ARIH1,ARL6IP5,ARPC5L,ASS1,ATP1A1,ATP1A3,ATP2A1,ATP2A2,ATP5F1E,ATP5MJ,ATP5PB,ATP6V1B2,ATP6V1E1,AZGP1,BAG1,BANF1,BCAM,BCKDK,B…	577 (70)	69
anisomycin		chemical - endogenous non-mammalian	anisomycin,AP1 (complex),APP,ATF1,ATF2,BCL2,BRD4,CASP3,CASP8,CASPASE (family),CDK1,CREB1,CRYAB,EIF4E,EIF4EBP1,ELK1,ERK (family),ERK1/2 (family),GSK3B,JNK (family),JUN,MAP2K3,MAP2K4,MAP2K6,MAP2K7,MAPK (family),MAPK1,MAPK11,MAPK13,MAPK14,MAPK3,MAPK8,MAPK9,MAPKAPK2,MAPKAPK3,MAPT,MDM2,MTOR,MTORC1 (complex),MYB,NFKB1,NR4A1,P38 MAPK (family),P70 S6K (family),PDPK1,PIK3R1,PLA2G4A,PPARG,SRF,STAT1,TFEB,TP…	2	Activated	5.422	6.48E-63	2.81E-02	ABAT,Abcb1a,ABCB8,ABCC1,ABCD1,ACADS,ACO2,ACSF3,ACSS1,ACTA1,ACTB,ACTN1,ACTN2,ACTN4,ADAM10,ADAM17,ADH1C,ADH5,AGO2,AGPAT2,AK1,ALCAM,ALDH1B1,ALDH9A1,ALOX12,ANK1,ANXA1,ANXA2,ANXA4,APOBEC2,AQP3,ARHGAP5,ARL6IP5,ASL,ASS1,ATL3,ATP1A1,ATP1A3,ATP2A1,ATP2A2,ATP5F1C,ATP5F1E,ATP5ME,ATP5PB,ATP6V0C,ATP6V1B2,ATP6V1C1,ATP6V1G1,ATP6V1H,ATPAF2,BAK1,BGN,BTNL9,CACNA2D1,CAD,CADM4,CALM2,CALU,CAND2,CAPG,CAPN1,CAST,CAVIN2…	442 (54)	54
24,25-dihydroxyvitamin D3		chemical - endogenous mammalian	24,25-dihydroxyvitamin D3,ADAM10,ADAM17,AKT (family),AKT1,ALP (family),AMPK (complex),ANXA7,AP1 (complex),APP,ATM,BCAR1,BCL11B,BCL2,BTK,CALCINEURIN (complex),CASP8,CASR,CBL,CCND1,CD36,CDC42,CDKN1A,CEBPA,CFTR,CREB1,CTNNB1,CYTH2,DHCR24,EEF1A1,EGLN (family),EIF2S1,EIF4E,ELAVL1,EP300,ERBB2,ERK (family),FAS,FOCAL ADHESION KINASE (family),FOS,G6PD,GAB1,GATA4,GPSM1,GRIN2A,GRM5,GSK3B,HDAC (family),HRAS,I…	3	Activated	5.422	9.22E-57	9.20E-03	ABAT,ABCA1,Abca8b,ABCB10,ABCB8,ABCD2,ABCE1,ABCF1,ABCF2,Acat2/Acat3,Acot2,ACSF3,ACTN4,ADAM17,ADH5,ADSS2,AGO2,AGPAT1,AGPAT2,AGR2,AIFM1,AK2,AKT2,ALCAM,ALDH1B1,ALDH2,ALDH3A1,ALDH7A1,ALDH9A1,AMACR,ANK1,ANK3,ANKRD17,ANXA7,APOBEC2,APOC1,AQP3,ARF6,ARHGAP5,ARHGEF7,ARL6IP5,ASPN,ATL3,ATP2A1,ATP5F1C,ATP5F1E,ATP5ME,ATP5PB,ATP5PD,ATP6V0C,ATP6V1B2,ATP6V1C1,ATP6V1E1,ATP6V1G1,ATP8A1,ATPAF2,BCHE,BCS1L,BIN1,BLMH,BP…	540 (126)	124
thiamylal		chemical drug	ABCC9,AKT1,APP,CALCINEURIN (complex),CANX,CDK9,CREB (family),CREB1,ELK1,ERK1/2 (family),FOXO1,GAB2,HDAC (family),HDAC4,HDAC5,HTT,JNK (family),KCNJ11,KCNJ8,MAP2K4,MAPK14,MAPK8,MAPT,MEF2D,MYC,MYD88,NFAT (family),NFATC2,NFKB1,NFKBIA,NMDA RECEPTOR (complex),PPP3CA,PPP3R1,PRKCA,PRKCB,PRKCQ,RAF1,RELA,SRC,STAT3,thiamylal,TLR2,TLR4,TP53,YBX1	3	Activated	5.418	1.07E-59	2.50E-02	ABAT,Abca8b,ABCB10,ABCB11,Abcb1a,ABCB8,ABCC3,ABCE1,ABCF1,ABCF2,ACADM,ACADS,ACSF3,ACSS1,ACTN2,ACTN4,ADA,ADAM10,ADD1,ADH5,ADK,AGO2,AGRN,AHSG,AIFM1,AIMP2,AK1,ALDH9A1,ALOX12,ANK1,ANKRD17,APOBEC2,APOC1,ARHGAP5,ARHGEF7,ARL6IP5,ASL,ASPRV1,ATL3,ATP1A1,ATP1A3,ATP2A2,ATP5F1C,ATP5F1E,ATP5ME,ATP5PB,ATP6V1C1,ATPAF2,AZGP1,BAK1,BCKDK,BPIFA1,CACNA2D1,CALU,CAPN1,CAPZA2,CASP3,CCT3,CD34,CD9,CDC42,CDH2,Ces1b/Ces1c,C…	435 (45)	43
MYC		transcription regulator	MYC	1	Activated	5.388	1.25E-54	1.00E-04	ABCA1,ABCB10,ABCC1,ABCC3,ABCD1,ABCE1,ABCF1,ABCF2,ACADM,ACSS1,ACTA1,ACTB,ACTN1,ACTN4,ADD1,AIMP2,AK2,ALDOA,ANKRD17,ANXA4,APOC1,APOC3,ARHGEF7,ASPRV1,ASS1,BAG1,BIN1,CAD,CASP3,CAST,CCT3,CD44,CDH1,CDH2,CNP,COL1A1,CRYAB,CSDE1,CSE1L,CTSD,CYCS,CYTH2,DDX17,DDX5,ECSIT,EEF1A1,EEF2,EIF2S1,EIF2S2,EIF4A1,EIF4E,EIF4G1,EIF5A,ENO1,EVPL,EXOSC7,EZR,FABP4,FABP5,FBLN2,FBLN5,FBN1,FMOD,FTH1,FUS,GAPDH,GDI2,GFPT1,GLYR1,GO…	215 (1)	1
ABL1		kinase	ABL1,ABL2,AKT (family),APP,ATR,BMPR1A,CAV1,CBL,CDK5,CDKN1B,CTNNB1,CTSL,DGCR8,EPHB2,ERK1/2 (family),ESR1,GPX1,HIPK2,JAK2,JNK (family),MAP2K4,MAP2K6,MAP3K1,MAPK14,MAPK8,MAPK9,MAPT,MDM2,MMP9,MTOR,NEDD9,NFAT5,NFKB (complex),NFKBIA,P38 MAPK (family),PAK2,PDPK1,PI3K (complex),PIK3R1,PLSCR1,PRKCD,PRKN,RAD51,SMPD1,SNCA,STAT3,STAT5A,STK4,TARDBP,TERT,TOP1,TP53,TP63,TP73,YBX1	2	Activated	5.388	2.38E-62	2.10E-03	ABAT,ABCB10,ABCB11,Abcb1a,ABCB8,ABCC3,ABCD1,Acat2/Acat3,ACSF3,ACSS1,ACTB,ACTN1,ACTN4,ADAM10,ADD1,ADH1C,ADH5,ADH7,AGO2,AGR2,AHSG,AIMP2,AK2,AKT2,ALCAM,ALDH1B1,ALDH3A1,ALDH7A1,ALDH9A1,ALDOA,ALOX12,ANK1,ANK3,ANO10,ANP32A,ANXA1,ANXA2,ANXA4,AP1M1,AP2S1,APOBEC2,AQP3,ARHGAP5,ARHGEF7,ARL2,ARL6IP5,ARPC5L,ASL,ATL3,ATP1A1,ATP1A3,ATP5F1C,ATP5F1E,ATP5ME,ATP5PB,ATP6V1H,ATPAF2,AUH,AZGP1,B2M,BAG1,BCAM,BCKDK,BCS1L…	496 (55)	55
SPEN		transcription regulator	SPEN	1	Activated	5.385	9.92E-20	1.00E-04	RPL10A,RPL12,RPL13A,RPL14,RPL18,RPL18A,RPL21,RPL22,RPL29,RPL3,RPL30,RPL8,RPL9,RPS11,RPS12,RPS13,RPS14,RPS16,RPS17,RPS18,RPS2,RPS26,RPS27,RPS27A,RPS3,RPS5,RPS6,RPS7,RPS9	29 (1)	1
ascorbate-2-phosphate		chemical reagent	ADAM17,AKT (family),ALP (family),AMPK (complex),AP1 (complex),ASCL1,ascorbate-2-phosphate,ATF2,CBL,CCND1,CDK4,CEBPB,CREB1,DDIT3,DUSP1,EDN1,EIF4E,ERK (family),ERK1/2 (family),ESR1,ESTROGEN RECEPTOR (family),ETV5,FOS,FOXO4,GATA4,GSK3B,HIF1A,HIVEP3,JINK1/2 (family),JUN,MAP2,MAP2K1,MAPK1,MAPK3,MAPK7,MAPKAPK2,MAPKAPK3,MAPT,MEF2C,METTL3,MKNK1,MMP2,MTOR,MYC,MYCN,NCOA2,NFAT (family),NFKB (complex),NOS2,N…	3	Activated	5.380	2.60E-62	8.30E-03	AACS,ABAT,ABCB10,Abcb1a,ABCB8,ABCD2,ABCE1,ABCF1,ABCF2,ACAD11,ACADS,ACSF3,ACTL6A,ACTN1,ACTN2,ACTN3,ACTN4,ADAM10,ADH5,ADH7,ADRM1,ADSS2,AGO2,AGPAT1,AHCYL1,AHSG,AIMP2,AK2,ALDH2,ALDH3A1,ALDH7A1,ALDH9A1,ALG2,ALOX12,ANK1,ANKRD17,ANO10,ANP32A,AP1M1,AP2S1,APOBEC2,ARF6,ARHGAP5,ARHGEF7,ARIH1,ARPC5L,ASL,ASPN,ATL3,ATP1A1,ATP5F1C,ATP5ME,ATP5MJ,ATP5PB,ATP5PD,ATP6V0C,ATP6V1B2,ATP6V1F,ATP6V1G1,ATP6V1H,ATPAF2,AUH,…	566 (80)	78
secobarbital		chemical drug	AKT1,APP,CALCINEURIN (complex),CANX,CDK9,CREB (family),CREB1,ELK1,ERK1/2 (family),FOXO1,GAB2,HDAC (family),HDAC4,HDAC5,HTT,JNK (family),MAP2K4,MAPK14,MAPK8,MAPT,MEF2D,MYC,MYD88,NFAT (family),NFATC2,NFKB1,NFKBIA,NMDA RECEPTOR (complex),PPP3CA,PPP3R1,PRKCA,PRKCB,PRKCQ,RAF1,RELA,secobarbital,SRC,STAT3,TLR2,TLR4,TP53,YBX1	3	Activated	5.376	2.81E-59	2.96E-02	ABAT,Abca8b,ABCB10,ABCB11,Abcb1a,ABCB8,ABCC3,ABCE1,ABCF1,ABCF2,ACADS,ACSF3,ACSS1,ACTN2,ACTN4,ADA,ADAM10,ADD1,ADH5,ADK,AGO2,AGRN,AHSG,AIFM1,AIMP2,AK1,ALDH9A1,ALOX12,ANK1,ANKRD17,APOBEC2,APOC1,ARHGAP5,ARHGEF7,ARL6IP5,ASL,ASPRV1,ATL3,ATP1A1,ATP1A3,ATP2A2,ATP5F1C,ATP5F1E,ATP5ME,ATP5PB,ATP6V1C1,ATPAF2,AZGP1,BAK1,BCKDK,BPIFA1,CACNA2D1,CALU,CAPN1,CAPZA2,CASP3,CCT3,CD34,CD9,CDC42,CDH2,Ces1b/Ces1c,CHL1,CI…	434 (42)	41
(NPAS4:ARNTL,NPAS4:ARNT,NPAS4:ARNT2):CDK5R1 gene		complex	(NPAS4:ARNTL,NPAS4:ARNT,NPAS4:ARNT2):CDK5R1 gene,AKT (family),ARNT,ARNT2,BMAL1,CASP3,CDK5,CDK5R1,CLOCK,CREB (family),CTNNB1,CYP1A1,ESR1,ESR2,GSK3B,HIF1A,HSP90 (family),JUN,MAP2,MAP2K1,MAPK1,MAPT,MEF2A,MEF2C,MEF2D,NFE2L2,NR3C1,NR3C2,PIK3C3,PPARG,PRNP,SEPTIN5	3	Activated	5.374	3.80E-56	2.61E-02	Abcb1a,ABCC9,ABCE1,ABI1,Acat2/Acat3,ACSF3,ACTA1,ACTL6A,ACTN1,ACTN2,ADA,ADAM10,ADD1,ADH7,ADK,AGPAT1,AGPAT2,AIMP2,AK1,ALCAM,ALDH3A1,ALDH7A1,ALDOA,ALOX12,AMACR,ANK1,ANK3,ANO10,ANP32A,ANXA1,AP1M1,AP2S1,APOC1,ARPC5L,ASNS,ASS1,ATP1A1,ATP5F1E,ATP5MJ,ATP6V1H,B2M,BAG1,BANF1,BCAM,BCS1L,BGN,BST1,C4a/C4b,CALU,CAMK1,CAPN1,CARM1,CARS1,CAV3,CBFB,CBL,CCT3,CCT4,CD34,CDC42,CDC42BPB,CDC5L,CDH5,CFL2,CHL1,CHRM2,CKM,C…	450 (32)	30
CTNNAL1		other	ADAM17,AKT (family),AKT1,AR,BCL2,BCL6,CCND1,CCR2,CDK5,CDKN1A,CDKN1B,CEBPA,CEBPB,CREB (family),CREB1,CREBBP,CTNNAL1,CTNNB1,DNM1L,DUSP1,EGFR,EGR1,ELK1,ERBB4,ERK (family),ERK1/2 (family),ESR1,ETS2,ETV4,ETV5,FOCAL ADHESION KINASE (family),FOS,FOSB,GAB2,GATA1,GATA4,GNAQ,GSK3B,HAS2,HIF1A,IL10,IRF1,ITGB1,JUN,LIPE,MAPK (family),MAPK1,MAPK3,MAPT,MED1,MITF,MKNK1,MMP9,MTOR,MYC,MYOCD,MYRF,NFAT (family),NFATC…	3	Activated	5.372	1.56E-55	9.60E-03	AACS,ABAT,ABCA1,ABCB10,ABCB8,ABCC9,ABCD2,ABCE1,ABCF1,ABCF2,Acat2/Acat3,ACO2,Acot2,ACTA1,ACTB,ACTL6A,ACTN1,ACTN3,ACTN4,ADAM10,ADH5,ADIPOQ,ADK,ADSS2,AGPAT1,AHCTF1,AHCYL1,AHSG,AIMP2,AK2,Aldh1a7,ALDH1B1,ALDH2,ALDH3A1,ALDH5A1,ALDH7A1,ALDH9A1,ALOX12,AMACR,ANK3,ANKRD17,ANO10,ANP32A,AOC3,AP1M1,AP2S1,APOBEC2,APOC1,ARHGAP5,ARIH1,ARL6IP5,ARPC5L,ATL3,ATP1A3,ATP5F1C,ATP5ME,ATP5PB,ATP5PD,ATP6V0A1,ATP6V0C,ATP6V…	613 (105)	105
MAPKAPK5 gene:MYC		complex	AMPK (complex),AP1 (complex),ATF4,BRCA1,CASP3,CCND1,CCNE1,CDK2,CDK4,CDK4/6 (family),CDKN1A,CDKN1B,CDKN2A,Cdkn2a,CREB1,CTNNB1,CYCLIN E (family),EIF2AK4,ERK (family),F2,GCK,GLI1,GSK3B,HSP27 (family),HSPB1,JNK (family),LDHA,MAPK14,MAPKAPK5,MAPKAPK5 gene:MYC,mir-19 (includes others),mir-22 (includes others),MMP9,MYC,NF-Y (complex),NFKBIA,P38 MAPK (family),PIAS3,PKA (complex),PTEN,RB1,RBL2,RELA,SP1,ST…	3	Activated	5.361	8.38E-92	1.00E-04	AACS,ABAT,ABCA1,ABCB10,ABCB11,Abcb1a,ABCB8,ABCC1,ABCC3,ABCD1,ABCE1,ABCF1,ABCF2,ABI1,ACADM,Acat2/Acat3,ACSF3,ACSS1,ACTA1,ACTB,ACTN1,ACTN2,ACTN3,ACTN4,ADA,ADD1,ADK,ADSS2,AHSG,AIMP2,AK1,AK2,AKT2,ALCAM,ALDH1B1,ALDH3A1,ALDH9A1,ALDOA,ALOX12,ANKRD17,ANXA4,AOC3,APOA1,APOBEC2,APOC1,APOC3,AQP3,ARHGAP5,ARHGEF7,ARL2,ASL,ASPN,ASPRV1,ASS1,ATL3,ATP5F1E,ATP5PB,ATP6V1F,ATPAF2,AUH,AZGP1,BAG1,BCKDK,BCS1L,BIN1,BPIFA…	588 (50)	48
CPSF6		other	AR,ATF4,BRD4,CDK9,CPSF6,EIF2AK2,EP300,GATA4,MED1,MYOD1,POLR2A,RB1,TP53,WTAP	3	Activated	5.347	1.15E-62	2.00E-04	ABAT,Abcb1a,ABCB8,ABCC1,ABCD1,ACADS,ACO2,ACSF3,ACSS1,ACTA1,ACTB,ACTN3,ACTN4,ADA,ADAM10,ADH5,ADRM1,ADSS2,AGPAT2,AK1,AKT2,ALDH1B1,ALDH9A1,ANK1,ANXA1,ANXA4,APOA1,APOBEC2,ARHGAP5,ARHGEF7,ASL,ASNS,ASPRV1,ATL3,ATP1A3,ATP2A1,ATP5F1C,ATP5F1E,ATP5PB,ATP6V1F,ATP8A1,ATPAF2,B2M,BAK1,BIN1,CACNA1S,CALU,CARS1,CASP3,CAST,CAV3,CAVIN2,CCT3,CDC42,CDH5,Ces1b/Ces1c,CHCHD3,CISD1,CKMT1B,CKMT2,CMBL,CNN2,COL6A2,COL7A1,CO…	371 (14)	12
PPP2R3A		phosphatase	ADCY (family),AKT (family),AKT1,CCNE1,CDK2,CYCLIN E (family),ERK (family),FOXO3,HISTONE H1 (family),MYC,PLN,PPP2R3A,RAF1,RBL1,RPS6KB1,SKP2,TERT,TOP1	3	Activated	5.316	1.30E-63	1.00E-04	ABCA1,ABCB10,ABCC1,ABCC3,ABCD1,ABCE1,ABCF1,ABCF2,ACADM,ACSS1,ACTA1,ACTB,ACTN1,ACTN4,ADAM10,AIMP2,AK2,AKT2,ALDH3A1,ALDOA,ANKRD17,ANXA1,ANXA4,APOC1,APOC3,AQP3,ARHGEF7,ASL,ASNS,ASPRV1,ASS1,ATP6V1E1,BAG1,BAK1,BCAM,BGN,BIN1,CAD,CASP3,CAST,CAV3,CCT3,CD1D,CD34,CDH5,Ces1b/Ces1c,CNP,COMP,COPS6,COX4I1,CRYAB,CRYZ,CSDE1,CSE1L,CYCS,CYTH2,DDX17,DDX5,DHRS3,ECSIT,EEF1A1,EEF2,EIF2S1,EIF2S2,EIF4A1,EIF4E,EIF4G1,EIF…	293 (18)	16
SQSTM1 gene: NFE2L2:MAFG		complex	26S PROTEASOME (complex),AKT (family),AR,ATF1,CASP3,CASP8,CREB (family),EIF4EBP1,ERK (family),GATA4,GLI1,GLI2,GSK3B,HMOX1,IRF3,IRF8,JUN,MAFG,MAPK8,MTORC1 (complex),NFE2L2,NFKB (complex),P38 MAPK (family),P70 S6K (family),PKC (family),PRKCI,RELA,SMAD2,SMAD3,SQSTM1,SQSTM1 gene: NFE2L2:MAFG,SRC,STAT3,TP53	3	Activated	5.313	1.90E-74	3.00E-04	ABAT,Abca8b,ABCB11,Abcb1a,ABCB8,ABCC1,ABCC3,ABCD1,ACADL,ACADM,ACADS,ACSF3,ACSS1,ACTN1,ACTN2,ACTN4,ADA,ADAM10,ADAM17,ADD1,ADH5,ADH7,ADRM1,ADSS2,AGPAT2,AHSG,AIMP2,AK1,ALDH1B1,ALDH3A1,ALDH7A1,ALDH9A1,ALDOA,ALOX12,ANK1,ANXA1,ANXA4,APOA1,APOBEC2,APOC3,ARHGAP5,ARHGEF7,ASL,ASPN,ASPRV1,ATL3,ATP1A1,ATP1A3,ATP2A1,ATP5F1C,ATP5F1E,ATP5ME,ATP5PB,ATP6V1H,ATP8A1,ATPAF2,B2M,BCAM,BPIFA1,BSCL2,C4a/C4b,CAD,CALU,CAP…	485 (34)	33
Z363		chemical reagent	MYC,TRIP12,Z363	2	Activated	5.307	5.49E-55	1.00E-04	ABCA1,ABCB10,ABCC1,ABCC3,ABCD1,ABCE1,ABCF1,ABCF2,ACADM,ACSS1,ACTA1,ACTB,ACTN1,ACTN4,ADD1,AIMP2,AK2,ALDOA,ANKRD17,ANXA4,APOC1,APOC3,ARHGEF7,ASPRV1,ASS1,BAG1,BIN1,CAD,CASP3,CAST,CCT3,CD44,CDH1,CDH2,CNP,COL1A1,CRYAB,CSDE1,CSE1L,CTSD,CYCS,CYTH2,DDX17,DDX5,ECSIT,EEF1A1,EEF2,EIF2S1,EIF2S2,EIF4A1,EIF4E,EIF4G1,EIF5A,ENO1,EVPL,EXOSC7,EZR,FABP4,FABP5,FBLN2,FBLN5,FBN1,FMOD,FTH1,FUS,GAPDH,GBA1,GDI2,GFPT1,GLY…	216 (3)	2
ATF4:ATF3 gene		complex	AMPK (complex),AR,ATF3,ATF4,ATF4:ATF3 gene,ATF6,CASP3,DDIT3,EPO,ERK (family),HIF1A,IRF7,JNK (family),MCL1,NFE2L2,NFKB (complex),RB1,RUNX2,STAT3,STAT5A,TP53,TP63,TRIB3	3	Activated	5.305	5.54E-62	8.30E-03	AACS,ABAT,ABCA1,ABCB11,Abcb1a,ABCB8,ABCC3,ABCD1,ACADL,ACADM,ACADS,ACSF3,ACSS1,ACTA1,ACTB,ACTL6A,ACTN2,ACTN3,ACTN4,ADA,ADAM10,ADAM17,ADH5,ADIPOQ,AGO2,AGPAT1,AGR2,AHSG,AK1,ALDH1B1,ALDH3A1,ALDH7A1,ALDH9A1,ALOX12,ANXA1,ANXA4,APOA1,APOBEC2,ARHGAP5,ARHGEF7,ASL,ASNS,ASS1,ATL3,ATP1A1,ATP1A3,ATP5F1C,ATP5F1E,ATP5ME,ATP5PB,ATP6V1F,ATP8A1,ATPAF2,B2M,BCS1L,BPIFA1,C4a/C4b,CACNA1S,CAD,CAPN1,CARS1,CAST,CAVIN2,CD…	430 (23)	22
FDFT1		enzyme	CASP3,ERK1/2 (family),FDFT1,HMGCR,LATS1,MAPK (family),MYC,RAS (family),SREBF2,YAP1	3	Activated	5.285	4.88E-57	1.00E-04	AACS,ABCA1,ABCB10,ABCC1,ABCC3,ABCD1,ABCE1,ABCF1,ABCF2,ACADM,ACSS1,ACTA1,ACTB,ACTN1,ACTN4,ADA,ADAM10,ADD1,ADIPOQ,AIMP2,AK2,ALDOA,ANK1,ANKRD17,ANXA4,AOC3,APOA1,APOC1,ARHGEF7,ASNS,ASPRV1,ASS1,ATP1A3,B2M,BAG1,BAX,CAD,CAPN1,CASP3,CAST,CAV3,CAVIN2,CBL,CCT3,CD109,CD44,CDH2,CMA1,CNP,COL1A1,COL6A1,COL7A1,CRYAB,CSDE1,CSE1L,CYB5A,CYCS,CYP27A1,CYTH2,DCN,DDAH1,DDX17,DDX5,ECHDC1,ECSIT,EEF1A1,EEF2,EIF2S1,EIF2S2…	271 (10)	9
MAX/MYC (complex)		complex	CDKN1B,MAX,MAX/MYC (complex),MYC	2	Activated	5.275	1.51E-58	1.00E-04	ABCA1,ABCB10,ABCC1,ABCC3,ABCD1,ABCE1,ABCF1,ABCF2,ACADM,ACSS1,ACTA1,ACTB,ACTN1,ACTN4,ADD1,AIMP2,AK2,ALDOA,ANKRD17,ANXA4,APOC1,APOC3,ARHGEF7,ASPRV1,ASS1,B2M,BAG1,BIN1,C9,CAD,CAPN1,CASP3,CAST,CCT3,CD44,CDH1,CDH2,CNP,COL1A1,CPSF2,CRYAB,CSDE1,CSE1L,CTSD,CYCS,CYTH2,DAZAP1,DDX17,DDX5,ECSIT,EEF1A1,EEF2,EIF2S1,EIF2S2,EIF4A1,EIF4E,EIF4G1,EIF5A,ENO1,EVPL,EXOSC7,EZR,FABP4,FABP5,FBLN2,FBLN5,FBN1,FHL1,FMOD,FTH…	230 (4)	3
ULK1		kinase	AKT1,AMBRA1,AMPK (complex),AR,ATG14,ATR,BCAR1,BECN1,CBL,CCND1,CDC37,CHUK,EGFR,ELK1,EPHA2,ERBB2,ERK (family),ESTROGEN RECEPTOR (family),FUNDC1,GATA4,GLI1,GSK3B,HRAS,IKBKB,IRF3,IRF8,LEF1,MAP2K1,MAPK1,MAPK8,MAPT,MEK (family),MMP14,MTOR,MYC,NFE2L2,NFKB (complex),NFKB1,NLRP3,NOTCH3,P38 MAPK (family),PARP1,PI3K (complex),PIK3C3,PRKCI,PTK2B,PTPN11,RAC1,RB1,RB1CC1,SMAD2,SMAD3,SMAD4,SQSTM1,SRF,TAB2,TEAD (…	3	Activated	5.275	5.15E-72	1.00E-04	AACS,ABAT,ABCB10,ABCB8,ABCF1,ABCF2,ACSF3,ACSS1,ACTN2,ACTN3,ACTN4,ADH1C,ADH7,ADK,ADSS2,AGPAT2,AHCTF1,AK1,AK2,ALDH1B1,ALDH3A1,ALDH7A1,ALDH9A1,ANK1,ANKRD17,ANXA7,AOC3,APOBEC2,APOC1,ARF6,ARHGAP5,ARL2,ARL6IP5,ASL,ASNS,ASPN,ASPRV1,ATL3,ATP5PD,ATP6V0A1,ATP6V1E1,ATP6V1F,ATP8A1,ATPAF2,AUH,AZGP1,BAG1,BAX,BIN1,BPNT2,BSCL2,C4a/C4b,CACNA1S,CALM2,CAPG,CAPN1,CASP3,CAVIN2,CBL,CCT4,CD109,CD1D,CD44,CD81,CDC37,CDC4…	509 (62)	57
MAPK9	-0.375	kinase	AKT (family),AKT1,AP1 (complex),APP,ATF2,BCL2,BCL2L1,CASP8,CCND1,CDK2,CDK4,CDKN1A,CTNNB1,EGFR,ELK1,ERK1/2 (family),HNRNPK,HSF1,INSR,JNK (family),JUN,L-serine,LRP1,MAP2,MAPK8,MAPK9,MAPKAPK3,NFAT (complex),NFATC1,NFATC3,NR3C1,P38 MAPK (family),PRKCD,RELA,RXRA,STAT3,STAT4,TOB1,TP53	2	Activated	5.274	8.91E-64	3.47E-02	ABAT,ABCB11,Abcb1a,ABCB8,ABCC1,ABCC3,ABCD1,ABCE1,ACADM,Acat2/Acat3,ACO2,ACOT13,Acot2,ACSF3,ACTN2,ACTN3,ACTN4,ADA,ADAM10,ADAM17,ADD1,ADH1C,ADH5,ADIPOQ,ADSS2,AGO2,AGR2,AHCTF1,AHSA1,AHSG,AIFM1,AIMP2,AK1,Akr1b7,ALCAM,ALDH6A1,ALDH9A1,ALDOA,ALOX12,AMACR,ANK1,ANXA1,ANXA4,APOBEC2,AQP3,ARHGAP5,ARL6IP5,ASL,ASNS,ASPN,ATL3,ATP1A3,ATP2A2,ATP5F1C,ATP5F1E,ATP5ME,ATP5PB,ATP5PD,ATP6V1E1,ATPAF2,AZGP1,BAX,BCAM,BCS1…	459 (39)	39
CXCR4		G-protein coupled receptor	AKT (family),AKT1,AP1 (complex),CTNNB1,CXCR4,EGFR,ERK (family),ERK1/2 (family),FOCAL ADHESION KINASE (family),G PROTEIN ALPHA (family),G PROTEIN ALPHA I (family),GNAI2,GNAQ,GNB1,HIF1A,JAK2,JNK (family),MAPK (family),MAPK1,MAPK3,MEK (family),MMP14,P38 MAPK (family),PI3K (complex),PKC (family),PTEN,PTK2B,RAC1,RAS HOMOLOG (family),RHOA,RORC,STAT3,TP53,VHL,ZAP70	2	Activated	5.256	5.29E-73	6.00E-04	ABAT,Abcb1a,ABCB8,ABCC1,ABCD1,ABCE1,ABI1,ACADM,Acat2/Acat3,ACO2,ACSF3,ACSS1,ACTA1,ACTB,ACTL6A,ACTN1,ACTN3,ACTN4,ADAM10,ADAM17,ADD1,ADH1C,ADH5,AGO2,AGPAT1,AHCTF1,AHSG,AIMP2,AK1,AKT2,ALCAM,ALDH2,ALDH9A1,ANK1,ANXA4,ANXA7,APOBEC2,APOC3,AQP3,ASL,ASNS,ASS1,ATL3,ATP1A1,ATP1A3,ATP2A1,ATP2A2,ATP5F1C,ATP5F1E,ATP5ME,ATP5PB,ATP6V1E1,ATPAF2,B2M,BCAM,BCS1L,BGN,BPIFA1,C4a/C4b,C5,CALM2,CALU,CAPZA2,CARS1,CAVIN2,C…	454 (35)	35
MYC:MAX:CDC25A gene		complex	MAX,MYC,MYC:MAX:CDC25A gene	2	Activated	5.227	1.53E-55	1.00E-04	ABCA1,ABCB10,ABCC1,ABCC3,ABCD1,ABCE1,ABCF1,ABCF2,ACADM,ACSS1,ACTA1,ACTB,ACTN1,ACTN4,ADD1,AIMP2,AK2,ALDOA,ANKRD17,ANXA4,APOC1,APOC3,ARHGEF7,ASPRV1,ASS1,BAG1,BIN1,CAD,CASP3,CAST,CCT3,CD44,CDH1,CDH2,CNP,COL1A1,CRYAB,CSDE1,CSE1L,CTSD,CYCS,CYTH2,DDX17,DDX5,ECSIT,EEF1A1,EEF2,EIF2S1,EIF2S2,EIF4A1,EIF4E,EIF4G1,EIF5A,ENO1,EVPL,EXOSC7,EZR,FABP4,FABP5,FBLN2,FBLN5,FBN1,FMOD,FTH1,FUS,GAPDH,GDI2,GFPT1,GLYR1,GO…	217 (3)	2
ethacrynic acid		chemical drug	26S PROTEASOME (complex),AKT1,AP1 (complex),APEX1,APP,AR,ATF7,ATP1A1,BCL2,BCL2L1,BID,CADHERIN (family),CASP3,CASP8,CASP9,CASPASE (family),CDC42,CDH1,CHUK,CTNNB1,DCX,DDIT3,DICER1,EGR1,EIF2AK2,EIF4E,ELK1,ERK (family),ethacrynic acid,FAS,FOS,FOXO1,FOXO3,FOXO4,GLI1,GSK3B,GST (complex),GSTO1,HMOX1,IKBKB,IL18,IRF3,IRS1,IRS2,ITGB2,JNK (family),JUN,KRT8,MAPK1,MAPK10,MAPK3,MAPT,MCL1,MEF2C,MMP9,MTOR,MYC,NF…	3	Activated	5.221	1.49E-61	2.30E-03	AACS,ABAT,ABCB10,ABCB11,Abcb1a,ABCB8,ABCC1,ABCC3,ABCD2,ABCE1,ABCF1,ABCF2,ABI1,Acat2/Acat3,ACO2,ACSF3,ACTN1,ACTN3,ACTN4,ADA,ADAM17,ADH1C,ADH7,ADRM1,ADSS2,AGO2,AHCYL1,AHSG,AIFM1,AK1,Akr1b7,AKT2,Aldh1a7,ALDH3A1,ALDH9A1,ALDOA,ALOX12,ANK3,ANKRD17,APOBEC2,APOC1,ARL6IP5,ASPRV1,ATL3,ATP1A1,ATP5MJ,ATP5PD,ATP6V0A1,ATP6V0C,ATP6V1B2,ATP6V1C1,ATP6V1E1,ATP6V1F,ATP6V1G1,ATP6V1H,ATP8A1,ATPAF2,AUH,B2M,BAG1,BCS1L,…	555 (96)	93
NPTN	0.782	other	AKT (family),AXL,CASP3,CDK1,CREB (family),CREBBP,DNM1L,EIF4E,EPHB2,ERK (family),ERK1/2 (family),ESTROGEN RECEPTOR (family),FGF2,FGFR1,FRS2,JNK (family),JUND,MAPK (family),MAPK1,MAPK3,MEK (family),MMP2,MYC,NFE2L2,NFKB (complex),NGEF,NPTN,P38 MAPK (family),PI3K (complex),PRKCD,RAS (family),RIPK3,SHC1,SRC,STAT1,STAT3,STAT5B,YAP1,ZDHHC3	3	Activated	5.218	8.64E-77	3.00E-04	Abca8b,ABCB10,ABCB11,Abcb1a,ABCC1,ABCD1,ABCD2,ABCE1,ABCF1,ABCF2,ACADM,ACSS1,ACTB,ACTN4,ADA,ADAM10,ADH1C,ADH7,ADK,AGO2,AGPAT2,AHSG,AIMP2,AK2,AKT2,ALDH1B1,ALDH3A1,ALDH7A1,ALDOA,ANK3,ANKRD17,ANXA1,ANXA4,AOC3,APOA1,APOC1,APOC3,ARHGEF7,ASNS,ASPRV1,ASS1,ATP1A1,ATP1A3,ATP2A1,ATP2A2,BAG1,BAX,BCAM,BGN,BPIFA1,BTNL9,C4a/C4b,C5,C8B,C9,CAD,CAMK2G,CAND2,CAPZA2,CAST,CAVIN2,CBFB,CBL,CCDC141,CCT3,CD109,CD1D,CD34,…	469 (39)	38
MAP3K20	0.471	kinase	ATF2,ELK1,ERK (family),JNK (family),JUN,MAP2K3,MAP3K20,MAPK14,MAPK7,MAPK8,MYC,P38 MAPK (family),YAP1	2	Activated	5.214	2.98E-58	1.00E-04	AACS,ABCB10,ABCC1,ABCC3,ABCD1,ABCE1,ABCF1,ABCF2,ACADM,ACSS1,ACTA1,ACTN4,ADAM10,ADD1,ADIPOQ,AIMP2,AK2,ALDOA,ALOX12,ANKRD17,ANXA4,AOC3,APOA1,APOC1,ARHGEF7,ASNS,ASPRV1,ASS1,BAG1,BAK1,BGN,CAD,CAPN1,CAST,CAV3,CAVIN2,CBL,CCT3,CD109,CD1D,CD44,CHL1,Clec10a/Mgl2,CNP,COL1A1,COL6A1,COL7A1,CRIP2,CSDE1,CSE1L,CYCS,CYP27A1,CYTH2,DCN,DDAH1,DDX17,DDX5,DES,DGAT1,ECHDC1,ECSIT,EEF1A1,EEF2,EIF2S1,EIF2S2,EIF4A1,EIF4E,…	298 (13)	13
IGF1R		transmembrane receptor	AKT (family),AKT1,ARRB1,ATM,BCL2L1,CAMKII (complex),CAV1,CDC42,CHEK2,CREB (family),EGFR,EIF2S1,ERBB2,ERK (family),ERK1/2 (family),ESR1,FOCAL ADHESION KINASE (family),FOXO3,GSK3 (family),GSK3B,IGF1R,IRS1,IRS2,JAK1,JAK2,JNK (family),JUN,JUNB,JUND,KDR,MAP2K1,MAPK (family),MAPK1,MAPK3,MAPK8,MAPT,MEK (family),mir-140,MTOR,MYC,NFKB1,NR3C1,NTRK2,P38 MAPK (family),P70 S6K (family),PDK1,PDPK1,PI3K (comple…	2	Activated	5.202	4.25E-71	5.00E-04	ABAT,Abca8b,ABCB10,Abcb1a,ABCB8,ABCC3,ABCE1,ABCF1,ABCF2,ACADM,ACADS,ACO2,ACSF3,ACSS1,ACTA1,ACTN2,ACTN4,ADH1C,ADH5,ADK,AGO2,AGR2,AHCTF1,AHSG,AIFM1,AIMP2,AK2,ALCAM,ALDH3A1,ALDH9A1,ALOX12,AMACR,ANK1,ANK3,ANKRD17,ANO10,ANP32A,ANXA1,ANXA2,AP1M1,AP2S1,APOBEC2,APOC1,APOC3,AQP3,ARHGAP5,ARHGEF7,ARPC5L,ASL,ASNS,ASS1,ATL3,ATP1A3,ATP2A1,ATP5F1C,ATP5F1E,ATP5PB,ATP5PD,ATP6V1E1,ATP6V1F,ATP6V1H,ATPAF2,BAX,BCAM,B…	541 (68)	68
HMGCR		enzyme	CASP3,ERK1/2 (family),HMGCR,LATS1,MAPK (family),MYC,RAS (family),SREBF2,YAP1	2	Activated	5.202	1.85E-55	1.00E-04	AACS,ABCB10,ABCC1,ABCC3,ABCD1,ABCE1,ABCF1,ABCF2,ACADM,ACSS1,ACTA1,ACTB,ACTN1,ACTN4,ADA,ADAM10,ADD1,ADIPOQ,AIMP2,AK2,ALDOA,ANK1,ANKRD17,ANXA4,AOC3,APOA1,APOC1,ARHGEF7,ASNS,ASPRV1,ASS1,ATP1A3,B2M,BAG1,BAX,CAD,CAPN1,CASP3,CAST,CAV3,CAVIN2,CBL,CCT3,CD109,CD44,CDH2,CMA1,CNP,COL1A1,COL6A1,COL7A1,CRYAB,CSDE1,CSE1L,CYB5A,CYCS,CYTH2,DCN,DDAH1,DDX17,DDX5,ECHDC1,ECSIT,EEF1A1,EEF2,EIF2S1,EIF2S2,EIF4A1,EIF4E,…	267 (9)	8
SOX17:CXCR4 gene		complex	AKT (family),AKT1,AP1 (complex),BMPR2,CTNNB1,CXCR4,EGFR,ERK (family),ERK1/2 (family),FOCAL ADHESION KINASE (family),G PROTEIN ALPHA (family),G PROTEIN ALPHA I (family),GNAI2,GNAQ,GNB1,HIF1A,JAK2,JNK (family),MAPK (family),MAPK1,MAPK3,MEK (family),MMP14,P38 MAPK (family),PI3K (complex),PKC (family),PTEN,PTK2B,RAC1,RAS HOMOLOG (family),RHOA,RORC,SOX17,SOX17:CXCR4 gene,STAT3,TP53,VHL,ZAP70	3	Activated	5.181	3.23E-74	4.00E-04	ABAT,Abcb1a,ABCB8,ABCC1,ABCD1,ABCE1,ABI1,ACADM,Acat2/Acat3,ACO2,ACSF3,ACSS1,ACTA1,ACTB,ACTL6A,ACTN1,ACTN3,ACTN4,ADAM10,ADAM17,ADD1,ADH1C,ADH5,AGO2,AGPAT1,AHCTF1,AHSG,AIMP2,AK1,AKT2,ALCAM,ALDH2,ALDH9A1,ANK1,ANK3,ANXA4,ANXA7,APOBEC2,APOC3,AQP3,ASL,ASNS,ASS1,ATL3,ATP1A1,ATP1A3,ATP2A1,ATP2A2,ATP5F1C,ATP5F1E,ATP5ME,ATP5PB,ATP6V1E1,ATPAF2,B2M,BCAM,BCS1L,BGN,BPIFA1,C4a/C4b,C5,CALM2,CALU,CAPZA2,CARS1,CAS…	459 (38)	37
PCGEM1		other	G6PD,MYC,PCGEM1	2	Activated	5.180	3.03E-56	1.00E-04	ABCA1,ABCB10,ABCC1,ABCC3,ABCD1,ABCE1,ABCF1,ABCF2,ACADM,ACSS1,ACTA1,ACTB,ACTN1,ACTN4,ADD1,ADIPOQ,AIMP2,AK2,ALDOA,ANKRD17,ANXA4,APOC1,APOC3,ARHGEF7,ASPRV1,ASS1,BAG1,BIN1,CAD,CASP3,CAST,CCT3,CD44,CDH1,CDH2,CNP,COL1A1,CRYAB,CSDE1,CSE1L,CTSD,CYCS,CYTH2,DDX17,DDX5,ECSIT,EEF1A1,EEF2,EIF2S1,EIF2S2,EIF4A1,EIF4E,EIF4G1,EIF5A,ENO1,EVPL,EXOSC7,EZR,FABP5,FBLN2,FBLN5,FBN1,FMOD,FTH1,FUS,G6PD,GAPDH,GDI2,GFPT1,GL…	221 (3)	3
CDK9		kinase	AR,ATF4,BRD4,CDK9,EP300,GATA4,MED1,MYOD1,RB1,TP53,WTAP	2	Activated	5.168	7.00E-62	2.00E-04	ABAT,Abcb1a,ABCB8,ABCC1,ABCD1,ACADS,ACO2,ACSF3,ACSS1,ACTA1,ACTB,ACTN3,ACTN4,ADA,ADAM10,ADH5,ADRM1,ADSS2,AGPAT2,AK1,ALDH1B1,ALDH9A1,ANK1,ANXA1,ANXA4,APOA1,APOBEC2,ARHGAP5,ARHGEF7,ASL,ASNS,ASPRV1,ATL3,ATP1A3,ATP2A1,ATP5F1C,ATP5F1E,ATP5PB,ATP6V1F,ATP8A1,ATPAF2,B2M,BAK1,BAX,BIN1,CACNA1S,CALU,CARS1,CASP3,CAST,CAV3,CAVIN2,CCT3,CDC42,CDH5,Ces1b/Ces1c,CHCHD3,CISD1,CKMT1B,CKMT2,CMBL,CNN2,COL6A2,COL7A1,COQ…	367 (11)	11
S-equol		chemical drug	AKT (family),ELN,ESR1,ESR2,KAT5,NOS3,S-equol,TP53	2	Activated	5.161	7.69E-61	1.00E-04	ABAT,ABCA1,ABCB11,Abcb1a,ABCB8,ABCC1,ABCC3,ABCD1,ABCE1,ACADL,ACADM,ACADS,Acot2,ACSF3,ACSS1,ACTA1,ACTN1,ACTN4,ADAM17,ADD1,ADH1C,ADH5,ADH7,AIMP2,ALDH1L2,ALDH9A1,ALDOA,ANK1,ANK3,ANO10,ANP32A,ANXA1,ANXA4,AP1M1,AP2S1,APOA1,APOBEC2,AQP3,ARHGAP5,ARPC5L,ASL,ASS1,ATL3,ATP1A1,ATP5F1C,ATP5F1E,ATP5ME,ATP5PB,ATP6V1H,ATPAF2,BAG1,BANF1,BCAM,CAD,CALU,CAMK1,CARM1,CASP3,CAV3,CBL,CCT3,CCT4,CD34,CDC42,CDC42BPB,CDC5L…	406 (8)	8
HISTONE H2B (family)		group	AP1 (complex),AR,BCL6,BRD2,BRD3,BTK,CASP3,CEBPB,CREBBP,CRTC2,E2F1,EP300,ESR1,ESR2,ESTROGEN RECEPTOR (family),FANCD2,FOXA2,FOXM1,FOXO1,GATA1,GATA4,GLB1,HIF1A,HISTONE H2B (family),HNF4A,IL12B,JUN,JUNB,KLF1,MDM2,MEF2C,MYC,MYOD1,NCOA1,NEUROD1,NEUROG1,NFE2L2,NFKB (complex),NR3C1,NR3C2,PARP1,PDX1,PPARA,PPARG,RB1,RBCK1,RBL1,RBL2,RELA,RPA1,SMAD2,SMAD3,SMARCA4,SOX2,SP1,SP3,STAT1,STAT3,T3/TR/RXR (complex),…	3	Activated	5.155	2.38E-66	5.90E-03	ABAT,ABCA1,ABCB10,Abcb1a,ABCB8,ABCC9,ABCF1,ABCF2,ACADL,ACADM,ACO2,Acot2,ACSF3,ACTA1,ACTL6A,ACTN2,ACTN3,ADAM10,ADSS2,AGO2,AGPAT1,AGPAT2,AGRN,AHSG,AIMP2,AK2,Akr1b7,AKT2,ALCAM,ALDH1B1,ALDH2,ALDH3A1,ALDH7A1,ALDH9A1,ALDOA,ALG2,AMACR,ANK3,ANO10,ANP32A,ANXA2,AP1M1,AP2S1,APOBEC2,APOC1,AQP3,ARFGEF1,ARHGAP30,ARHGAP5,ARPC5L,ASPN,ATL3,ATP1A1,ATP1A3,ATP2A1,ATP5F1C,ATP5ME,ATP5MJ,ATP5PB,ATP5PD,ATP6V1F,ATP6V1H,A…	607 (64)	63
CDK1		kinase	AMBRA1,APC,APP,AR,BCL2,BCL2L1,BIRC5,C/EBP (family),CDC20,CDK1,CDK4,CDKN1B,CDX2,CUEDC2,DNM1L,ERK1/2 (family),EZH2,FOS,FOSL1,FOSL2,FOXK2,FOXM1,FOXO1,HMGA1,HMGA2,ING1,IREB2,JUN,JUNB,KAT5,LATS1,MAP2K1,MAPK14,MASTL,MCL1,MDM2,MDM4,MYOD1,NPM1,PBK,PIK3C3,PLK1,PRDX1,PTTG1,RB1,RBP1,SIRT2,SKI,SOX2,SQSTM1,SRC,STAT3,TP53,TP63,TP73,TSC1,VIM,YAP1	2	Activated	5.152	1.53E-64	1.80E-03	AACS,ABAT,Abca8b,ABCB10,ABCB11,Abcb1a,ABCB8,ABCC3,ABCD1,ACADL,ACADS,ACO2,Acot2,ACSF3,ACSS1,ACTB,ACTN1,ACTN2,ACTN3,ACTN4,ADA,ADH1C,ADH5,ADH7,ADSS2,AGO2,AGR2,AHSG,AIFM1,AK1,ALDH1L2,ALDH3A1,ALDH9A1,ALDOA,ALOX12,AMACR,ANKRD17,ANXA1,ANXA4,AOC3,APOA1,APOBEC2,APOC3,AQP3,ARHGAP5,ARHGEF7,ARL2,ARL6IP5,ASL,ASPRV1,ATL3,ATP1A3,ATP2A1,ATP5F1C,ATP5F1E,ATP5PB,ATP6V0C,ATP6V1B2,ATP6V1F,ATP8A1,ATPAF2,AUH,BGN,BLMH,B…	481 (58)	58
MAP3K5		kinase	26S PROTEASOME (complex),AP1 (complex),BAX,CASP3,CASPASE (family),DAXX,FOXO3,JINK1/2 (family),JNK (family),MAP2K3,MAP2K4,MAP2K6,MAP2K7,MAP3K5,MAPK (family),MAPK1,MAPK10,MAPK11,MAPK13,MAPK14,MAPK8,MAPK9,MMP14,NFAT (family),NFE2L2,NOS3,P38 MAPK (family),PDPK1,TP53	2	Activated	5.139	3.35E-73	1.00E-04	ABAT,ABCA1,ABCB11,Abcb1a,ABCB8,ABCC3,ABCD1,ACADL,ACADM,ACADS,ACSF3,ACSS1,ACTN4,ADAM17,ADH1C,ADH7,ADIPOQ,ADRM1,AK1,ALDH3A1,ALDH9A1,ANK1,ANXA1,ANXA4,ANXA7,APOBEC2,APOC3,ARHGAP5,ATL3,ATP1A1,ATP2A1,ATP5F1C,ATP5F1E,ATP5ME,ATP5PB,ATP6V1H,ATPAF2,B2M,BAK1,BAX,BCAM,BGN,C4a/C4b,CAD,CALM2,CALU,CAPN1,CAV3,CCT3,CD34,CDC42,Ces1b/Ces1c,CHERP,CISD1,CKM,CKMT1B,CKMT2,CLIC5,CMBL,CNN2,COL1A1,COL6A2,COL7A1,COMP,COQ3,…	394 (29)	29
MAP3K12		kinase	CREB (family),ELK1,JNK (family),MAP2K4,MAP2K4/7 (family),MAP2K7,MAP3K12,MAPK10,MAPK8,MAPK9,MYC,P38 MAPK (family),PAX2	2	Activated	5.112	6.02E-56	1.00E-04	ABCB10,ABCC1,ABCC3,ABCD1,ABCE1,ABCF1,ABCF2,ACADM,ACSS1,ACTA1,ACTB,ACTN1,ACTN4,ADAM10,ADAM17,ADD1,ADK,AIMP2,AK2,ALDOA,ANK1,ANKRD17,ANXA4,APOA1,APOC1,APOC3,ARHGEF7,ASPRV1,ASS1,ATP2A2,BAG1,BGN,BIN1,CAD,CASP3,CAST,CAV3,CCT3,CD44,CDH2,CHERP,Clec10a/Mgl2,CNP,COL1A1,CRIP2,CRYAB,CSDE1,CSE1L,CSRP1,CTSD,CYCS,CYP27A1,CYTH2,DDX17,DDX5,DDX6,DES,DGAT1,ECSIT,EEF1A1,EEF2,EIF2S1,EIF2S2,EIF4A1,EIF4E,EIF4G1,EIF5A,E…	270 (13)	13
RAB27A		enzyme	AKT (family),AKT1,ARRB1,ATM,BCL2L1,CAMKII (complex),CAV1,CDC42,CHEK2,CREB (family),EGFR,EIF2S1,ERBB2,ERK (family),ERK1/2 (family),ESR1,FOCAL ADHESION KINASE (family),FOXO3,GSK3 (family),GSK3B,IGF1R,IRS1,IRS2,JAK1,JAK2,JNK (family),JUN,JUNB,JUND,KDR,MAP2K1,MAPK (family),MAPK1,MAPK3,MAPK8,MAPT,MEK (family),mir-140,MTOR,MYC,NFKB1,NR3C1,NTRK2,P38 MAPK (family),P70 S6K (family),PDK1,PDPK1,PI3K (comple…	3	Activated	5.107	9.78E-72	5.00E-04	ABAT,Abca8b,ABCB10,Abcb1a,ABCB8,ABCC3,ABCE1,ABCF1,ABCF2,ACADM,ACADS,ACO2,ACSF3,ACSS1,ACTA1,ACTN2,ACTN4,ADH1C,ADH5,ADK,AGO2,AGR2,AHCTF1,AHSG,AIFM1,AIMP2,AK2,ALCAM,ALDH3A1,ALDH9A1,ALOX12,AMACR,ANK1,ANK3,ANKRD17,ANO10,ANP32A,ANXA1,ANXA2,AP1M1,AP2S1,APOBEC2,APOC1,APOC3,AQP3,ARHGAP5,ARHGEF7,ARPC5L,ASL,ASNS,ASS1,ATL3,ATP1A3,ATP2A1,ATP5F1C,ATP5F1E,ATP5PB,ATP5PD,ATP6V1E1,ATP6V1F,ATP6V1H,ATPAF2,BAX,BCAM,B…	543 (69)	69
CLPP	-0.213	peptidase	CLPP	1	Activated	5.096	3.96E-25	1.00E-04	ACADL,ACADM,ACADS,ACO2,ACOT13,ALDH2,ALDOA,BAX,CRAT,DECR1,DLAT,DLD,DLST,ECH1,ECI1,ECI2,ENO1,ETFA,ETFB,ETFDH,GAPDH,HSPA9,HSPD1,IDH3A,IDH3G,PDHA1,PDHB,PRDX3,RIGI,SDHA,SDHB,SLC25A11,SLC25A4,SOD2,STAT1,SUCLA2,TUFM	37 (1)	1
SHC4		other	AGO2,AGT,AKT (family),AKT1,ANXA7,AP1 (complex),ATM,BRCA1,CALCINEURIN (complex),CAV1,CDC42,CEBPB,CHUK,CREB (family),CREB1,CTNNB1,E2F (family),EGFR,EGR1,EIF2AK2,EIF4E,ELK1,EPB41,ERBB2,ERK (family),ERK1/2 (family),ESR1,FAS,FKBP4,FOCAL ADHESION KINASE (family),FOS,FOXO1,FOXO3,GJB1,GNAS,GSK3B,HBEGF,HDAC (family),HDAC6,HIF1A,HRAS,IKBKB,JAK1,JAK2,JINK1/2 (family),JNK (family),JUN,KLF11,KRAS,MAP2K4,MAP2K…	3	Activated	5.093	1.13E-64	2.10E-03	AACS,Abca8b,ABCB10,ABCC1,ABCC3,ABCD1,ABCD2,ABCE1,ABCF1,ABCF2,ACADS,Acat2/Acat3,Acot2,ACTA1,ACTB,ACTL6A,ACTN3,ACTN4,ADA,ADH5,ADH7,ADK,ADRM1,ADSS2,AGO2,AGPAT1,AGPAT2,AGR2,AHCTF1,AHSG,AIFM1,AIMP2,AK1,Aldh1a7,ALDH1B1,ALDH1L2,ALDH2,ALDH3A1,ALDH7A1,ALOX12,ANK3,ANKRD17,ANO10,ANXA1,AOC3,AP1M1,AP2S1,APOC1,ARF6,ARHGAP45,ARHGEF7,ARL6IP5,ARPC5L,ASL,ATP1A1,ATP1A3,ATP2A1,ATP5PB,ATP6V0C,ATP6V1B2,ATP6V1E1,ATP6V1…	612 (116)	115
DIS3L2		enzyme	AKT1,AKT2,AMPK (complex),BCL2L1,CRTC2,DIS3L2,EIF4E,EIF4EBP (family),ERK1/2 (family),ESR1,FOXO3,GSK3 (family),GSK3A,GSK3B,HIF1A,HSF1,IRS1,IRS2,JAK1,KAT7,MAPT,MTOR,MYC,NEFH,NFKB (complex),NFKB1,NOS3,NR3C1,OXSR1,P70 S6K (family),PDPK1,PI3K (complex),PRDM1,PRKCA,PRKCD,RAC1,RICTOR,RORC,RPTOR,SGK1,SIRT1,SMAD3,SQSTM1,STAT1,STAT3,STAT5A/B (family),TFEB,TP53,VHL	3	Activated	5.087	9.74E-72	2.00E-04	AACS,ABAT,ABCB10,ABCB11,Abcb1a,ABCB8,ABCC3,ABCE1,ABCF1,ABCF2,ACADL,ACADM,ACADS,ACSS1,ACTB,ACTL6A,ACTN1,ACTN4,ADD1,ADH1C,ADH5,AGO2,AGPAT1,AGPAT2,AHSA1,AHSG,AIFM1,AIMP2,AK2,AKT2,ALDH1B1,ALDH2,ALDH3A1,ALDH7A1,ALDH9A1,AMACR,ANK1,ANK3,ANKRD17,ANO10,ANP32A,AP1M1,AP2S1,APOA1,APOBEC2,APOC1,APOC3,AQP3,ARHGAP5,ARHGEF7,ARPC5L,ASNS,ASPN,ASPRV1,ATL3,ATP1A1,ATP1A3,ATP2A2,ATP5F1E,ATP5ME,ATP5PB,ATP5PD,ATP6V0A1,A…	538 (49)	48
cobalt		chemical toxicant	cobalt,HIF1 (complex),HIF1A,TP53	2	Activated	5.085	4.08E-51	1.00E-04	ABAT,ABCA1,Abcb1a,ABCB8,ABCC1,ABCD1,ACADL,ACADM,ACADS,ACSF3,ACSS1,ACTL6A,ACTN4,ADA,ADAM10,ADAM17,ADH5,ADIPOQ,AGPAT1,AK1,ALDH9A1,ANK1,ANXA1,ANXA4,APOA1,APOBEC2,ARHGAP5,ASL,ASNS,ATL3,ATP1A1,ATP2A2,ATP5F1C,ATP5F1E,ATP5ME,ATP5PB,ATPAF2,BAK1,BCS1L,BGN,CAD,CALU,CARS1,CASP3,CAVIN2,CDC42,CDH1,CDH5,Ces1b/Ces1c,CISD1,CKM,CKMT1B,CKMT2,CMBL,CNN2,COL1A1,COL6A2,COL7A1,COQ3,COQ5,COQ6,COX15,COX4I1,CP,CPOX,CRAT,C…	286 (4)	4
ROCK (family)		group	AKT (family),AKT1,ARHGAP24,BCAR1,CDKN1B,CREB (family),DIAPH3,DNM1L,ERK (family),ERK1/2 (family),EZR,FOCAL ADHESION KINASE (family),GAB1,GFAP,IKBKB,IRF4,IRS1,JNK (family),MAP3K1,MAP3K8,MAPK1,MAPK14,MYC,MYL2,NFKB (complex),NOS3,P38 MAPK (family),PTEN,PTK2,PTK2B,PXN,RAC1,RELA,ROCK (family),ROCK1,ROCK2,SLC9A1,SMAD3,SRF,TGF BETA (family),VIM,YAP/TAZ (family),YAP1	2	Activated	5.081	3.82E-69	4.00E-04	ABCB10,ABCC1,ABCC3,ABCD1,ABCE1,ABCF1,ABCF2,ABI1,ACADL,ACADM,ACO2,ACSS1,ACTA1,ACTN4,ADA,ADAM10,ADH1C,ADH5,ADK,AGPAT2,AIMP2,AK2,ALDH1B1,ALDH7A1,ALDOA,ALOX12,ANKRD17,ANXA1,ANXA4,APOC1,AQP3,ARHGAP5,ARHGEF7,ASNS,ASPN,ASPRV1,ATP1A3,ATP2A1,ATP2A2,ATP5ME,ATP6V1E1,BAG1,BAK1,BCAM,BGN,C9,CAPG,CAPN1,CAST,CAVIN2,CBL,CCT3,CD1D,CD9,CDH1,Ces1b/Ces1c,Ces1d,Clec10a/Mgl2,CLIC5,CNN2,CNP,COL12A1,COL6A1,COL6A2,COL7A1,…	427 (43)	43
RAD21		transcription regulator	CHEK2,MYC,RAD21	2	Activated	5.068	2.86E-55	1.00E-04	ABCA1,ABCB10,ABCC1,ABCC3,ABCD1,ABCE1,ABCF1,ABCF2,ACADM,ACSS1,ACTA1,ACTB,ACTN1,ACTN4,ADD1,ADH5,AIMP2,AK2,ALDOA,ANKRD17,ANXA4,APOC1,APOC3,ARHGEF7,ASPRV1,ASS1,BAG1,BAX,BIN1,CAD,CASP3,CAST,CCT3,CD44,CDH1,CDH2,CNP,COL1A1,CRYAB,CSDE1,CSE1L,CTSD,CYCS,CYTH2,DDX17,DDX5,ECSIT,EEF1A1,EEF2,EIF2S1,EIF2S2,EIF4A1,EIF4E,EIF4G1,EIF5A,ENO1,EVPL,EXOSC7,EZR,FABP4,FABP5,FBLN2,FBLN5,FBN1,FMOD,FTH1,FUS,GAPDH,GDI2,GFPT1…	219 (3)	3
NEUROG3		transcription regulator	AKT (family),AP1 (complex),AR,BCL6,BTK,CASP3,CDK9,CEBPB,CREBBP,CRTC2,EP300,ESR1,ESTROGEN RECEPTOR (family),ETV1,FANCD2,FOXA2,GATA4,HIF1A,HNF4A,IL12B,INSM1,JUN,JUNB,KLF1,MDM2,MEF2C,MYOD1,NEUROD1,NEUROG3,NFE2L2,NFKB (complex),NKX2-2,PARP1,PDX1,PPARG,SP1,SP3,STAT3,T3/TR/RXR (complex),TFAP2A,TP53,XBP1,ZBTB7B	3	Activated	5.060	7.57E-66	1.62E-02	ABAT,ABCA1,Abcb1a,ABCB8,ABCD1,ABCD2,ACADL,ACADM,Acat2/Acat3,Acot2,ACSF3,ACTA1,ACTL6A,ACTN2,ADAM10,ADD1,ADSS2,AGO2,AGPAT1,AGPAT2,AGR2,AHSG,AIMP2,Akr1b7,AKT2,ALCAM,ALDH1B1,ALDH2,ALDH3A1,ALDH7A1,ALDH9A1,ALDOA,ALG2,ANK1,ANK3,ANO10,ANP32A,ANXA2,ANXA4,AP1M1,AP2S1,APOBEC2,APOC1,AQP3,ARFGEF1,ARHGAP5,ARPC5L,ASL,ASPRV1,ATL3,ATP1A1,ATP1A3,ATP2A1,ATP5F1C,ATP5ME,ATP5MJ,ATP5PB,ATP5PD,ATP6V1H,ATP8A1,ATPAF2,B2M,…	553 (43)	42
MTOR	0.325	kinase	AKT1,AKT2,AMPK (complex),BCL2L1,CRTC2,EIF4E,ERK1/2 (family),ESR1,FOXO3,GSK3 (family),GSK3A,GSK3B,HIF1A,HSF1,IRS1,IRS2,JAK1,KAT7,MAPT,MTOR,MYC,NEFH,NFKB (complex),NFKB1,NOS3,NR3C1,OXSR1,P70 S6K (family),PDPK1,PI3K (complex),PRDM1,PRKCA,PRKCD,RAC1,RICTOR,RORC,RPTOR,SGK1,SIRT1,SMAD3,SQSTM1,STAT1,STAT3,STAT5A/B (family),TFEB,TP53,VHL	2	Activated	5.049	1.35E-71	2.00E-04	AACS,ABAT,ABCB10,ABCB11,Abcb1a,ABCB8,ABCC3,ABCE1,ABCF1,ABCF2,ACADL,ACADM,ACADS,ACSS1,ACTB,ACTL6A,ACTN1,ACTN4,ADD1,ADH1C,ADH5,AGO2,AGPAT1,AGPAT2,AHSA1,AHSG,AIFM1,AIMP2,AK2,AKT2,ALDH1B1,ALDH2,ALDH3A1,ALDH7A1,ALDH9A1,AMACR,ANK1,ANK3,ANKRD17,ANO10,ANP32A,AP1M1,AP2S1,APOA1,APOBEC2,APOC1,APOC3,AQP3,ARHGAP5,ARHGEF7,ARPC5L,ASNS,ASPN,ASPRV1,ATL3,ATP1A1,ATP1A3,ATP2A2,ATP5F1E,ATP5ME,ATP5PB,ATP5PD,ATP6V0A1,A…	537 (47)	47
1-alkyl-2-lyso-sn-glycero-3-phosphocholine		chemical - endogenous mammalian	1-alkyl-2-lyso-sn-glycero-3-phosphocholine,ABL1,AKT (family),CASP3,CREB (family),CTNNB1,ERK (family),ERK1/2 (family),GSK3B,JNK (family),JUN,MAP2,MAPK (family),MAPK10,MAPK11,MAPK13,MAPK14,MAPK6,MAPK8,MAPK9,MAPT,MYC,NF2,NFAT (family),NMDA RECEPTOR (complex),NSF,P38 MAPK (family),PAK2,PTEN,RAC1,RAF1,SOD (family),SOD2,STAT1,STAT3,STMN1,TP53	3	Activated	5.047	4.38E-81	1.00E-04	ABAT,ABCB10,ABCB8,ABCC3,ABCE1,ABCF1,ABCF2,ABI1,ACADL,ACADS,Acat2/Acat3,ACO2,ACSF3,ACSS1,ACTB,ACTN4,ADAM10,ADAM17,ADH5,ADK,AHSG,AIMP2,AK1,AK2,ALCAM,ALDH9A1,ALOX12,ANKRD17,APOBEC2,APOC1,APOC3,AQP3,ARHGEF7,ARIH1,ASL,ASPRV1,ASS1,ATL3,ATP1A3,ATP2A2,ATP5F1C,ATP5F1E,ATP5ME,ATP5PB,ATPAF2,BAG1,BCAM,BCS1L,BIN1,BPIFA1,BTNL9,C5,CALU,CAND2,CAPN1,CAST,CCT3,CD1D,CD44,CD9,CDC42,Ceacam1/Ceacam2,Ces1b/Ces1c,CHERP,…	458 (37)	36
PGD gene:AcK NFE2L2:CREBBP,EP300:MAFG		complex	26S PROTEASOME (complex),AKT (family),AP1 (complex),AR,ATF1,BCL6,BTK,CASP3,CEBPB,CREB (family),CREBBP,CRTC2,EP300,ESR1,ESR2,ESTROGEN RECEPTOR (family),FANCD2,FOXA2,FOXM1,FOXO1,GATA1,GATA4,GLI1,GLI2,GSK3B,HIF1A,HMOX1,HNF4A,IRF3,JNK (family),JUN,JUNB,KLF1,MAFG,MDM2,MEF2C,MMP2,MYC,MYOD1,NCOA1,NEUROD1,NEUROG1,NFE2L2,NFKB (complex),NFKB1,NQO1,NR3C1,NR3C2,P70 S6K (family),PARP1,PDX1,PGD gene:AcK NFE2L2…	3	Activated	5.032	2.07E-66	9.10E-03	ABAT,ABCA1,ABCB10,ABCB11,Abcb1a,ABCB8,ABCC1,ABCC3,ABCC9,ABCF1,ABCF2,ACADL,ACADM,ACO2,Acot2,ACSF3,ACTA1,ACTL6A,ACTN2,ACTN3,ADAM10,ADH7,ADRM1,ADSS2,AGPAT1,AGR2,AGRN,AHSG,AIMP2,AK2,Akr1b7,AKT2,ALCAM,ALDH1B1,ALDH3A1,ALDH7A1,ALDH9A1,ALDOA,ALG2,AMACR,ANK3,ANO10,ANP32A,ANXA2,AP1M1,AP2S1,APOBEC2,APOC1,ARFGEF1,ARHGAP5,ARPC5L,ASPN,ATL3,ATP1A1,ATP1A3,ATP5F1C,ATP5ME,ATP5MJ,ATP5PB,ATP5PD,ATP6V1F,ATP6V1H,ATP8A…	617 (70)	69
GCLC gene:AcK-NFE2L2:CREBBP, EP300		complex	26S PROTEASOME (complex),AKT (family),AP1 (complex),AR,ATF1,BCL6,BTK,CASP3,CEBPB,CREB (family),CREBBP,CRTC2,EP300,ESR1,ESR2,ESTROGEN RECEPTOR (family),FANCD2,FOXA2,FOXM1,FOXO1,GATA1,GATA4,GCLC gene:AcK-NFE2L2:CREBBP, EP300,GLI1,GLI2,GSK3B,HIF1A,HMOX1,HNF4A,IRF3,JNK (family),JUN,JUNB,KLF1,MDM2,MEF2C,MMP2,MYC,MYOD1,NCOA1,NEUROD1,NEUROG1,NFE2L2,NFKB (complex),NFKB1,NQO1,NR3C1,NR3C2,P70 S6K (family),…	3	Activated	5.032	1.57E-66	8.60E-03	ABAT,ABCA1,ABCB10,ABCB11,Abcb1a,ABCB8,ABCC1,ABCC3,ABCC9,ABCF1,ABCF2,ACADL,ACADM,ACO2,Acot2,ACSF3,ACTA1,ACTL6A,ACTN2,ACTN3,ADAM10,ADH7,ADRM1,ADSS2,AGPAT1,AGR2,AGRN,AHSG,AIMP2,AK2,Akr1b7,AKT2,ALCAM,ALDH1B1,ALDH3A1,ALDH7A1,ALDH9A1,ALDOA,ALG2,AMACR,ANK3,ANO10,ANP32A,ANXA2,AP1M1,AP2S1,APOBEC2,APOC1,ARFGEF1,ARHGAP5,ARPC5L,ASPN,ATL3,ATP1A1,ATP1A3,ATP5F1C,ATP5ME,ATP5MJ,ATP5PB,ATP5PD,ATP6V1F,ATP6V1H,ATP8A…	617 (69)	68
ATF (family)		group	AMPK (complex),AP1 (complex),AR,ATF (family),ATF1,ATF2,ATF3,ATF4,ATF5,ATF6,ATF7,CASP3,CDK4,CREB (family),DDIT3,EPO,ERK (family),FOS,HIF1A,IRF7,JUN,MCL1,MTOR,NFE2L2,P38 MAPK (family),RB1,RUNX2,STAT3,STAT5A,TP53,TP63	3	Activated	5.014	5.13E-75	1.00E-04	AACS,ABAT,ABCA1,ABCB11,Abcb1a,ABCB8,ABCC3,ABCD1,ACADS,ACSF3,ACSS1,ACTA1,ACTB,ACTL6A,ACTN2,ACTN3,ACTN4,ADA,ADAM10,ADAM17,ADH5,ADIPOQ,ADK,AGO2,AGPAT1,AGR2,AHSG,AK1,ALDH3A1,ALDH9A1,ALOX12,ANXA1,ANXA4,APOA1,APOBEC2,APOC3,ARHGAP5,ARHGEF7,ASL,ASNS,ASS1,ATL3,ATP1A1,ATP1A3,ATP2A2,ATP5F1C,ATP5F1E,ATP5ME,ATP5PB,ATP6V1F,ATP8A1,ATPAF2,B2M,BAX,BCS1L,BLMH,BPIFA1,C4a/C4b,CACNA1S,CAD,CALM2,CAPN1,CARS1,CAST,CAVIN…	464 (31)	30
RORA:EP300:CPT1A gene		complex	AP1 (complex),AR,BCL6,BTK,CASP3,CDK9,CEBPB,CPT1A,CREBBP,CRTC2,CYP19A1,EP300,ESR1,ESTROGEN RECEPTOR (family),ETV1,FANCD2,FOXA2,FOXP3,GATA4,HIF1A,HNF4A,IBSP,IL12B,JUN,JUNB,KLF1,MDM2,MEF2C,MYOD1,NEUROD1,NFE2L2,P38 MAPK (family),PARP1,PDX1,PPARG,RELA,RORA,RORA:EP300:CPT1A gene,SP1,SP3,STAT3,T3/TR/RXR (complex),TFAP2A,TP53,XBP1,ZBTB7B	3	Activated	5.010	2.94E-66	1.30E-03	ABAT,ABCA1,Abcb1a,ABCB8,ABCD1,ABCD2,ACADL,ACADM,Acat2/Acat3,Acot2,ACSF3,ACTA1,ACTB,ACTL6A,ACTN2,ADAM10,ADD1,ADSS2,AGO2,AGPAT1,AGPAT2,AGR2,AHSG,Akr1b7,AKT2,ALCAM,ALDH2,ALDH3A1,ALDH9A1,ALDOA,ALG2,ANK1,ANK3,ANO10,ANP32A,ANXA2,ANXA4,AP1M1,AP2S1,APOBEC2,APOC1,APOC3,AQP3,ARFGEF1,ARHGAP5,ARPC5L,ASL,ASPRV1,ATL3,ATP1A1,ATP1A3,ATP2A1,ATP5F1C,ATP5ME,ATP5MJ,ATP5PB,ATP5PD,ATP6V1H,ATP8A1,ATPAF2,B2M,BAK1,BAX,BC…	536 (46)	44
RORA:EP300:NPAS2 gene		complex	AP1 (complex),AR,BCL6,BTK,CASP3,CDK9,CEBPB,CREBBP,CRTC2,CYP19A1,EP300,ESR1,ESTROGEN RECEPTOR (family),ETV1,FANCD2,FOXA2,FOXP3,GATA4,HIF1A,HNF4A,IBSP,IL12B,JUN,JUNB,KLF1,MDM2,MEF2C,MYOD1,NEUROD1,NFE2L2,NPAS2,PARP1,PDX1,PPARG,RELA,RORA,RORA:EP300:NPAS2 gene,SP1,SP3,STAT3,T3/TR/RXR (complex),TFAP2A,TP53,XBP1,ZBTB7B	3	Activated	5.010	3.07E-67	8.00E-04	ABAT,ABCA1,Abcb1a,ABCB8,ABCD1,ABCD2,ACADL,ACADM,Acat2/Acat3,Acot2,ACSF3,ACTA1,ACTB,ACTL6A,ACTN2,ADAM10,ADD1,ADSS2,AGO2,AGPAT1,AGPAT2,AGR2,AHSG,Akr1b7,AKT2,ALCAM,ALDH2,ALDH3A1,ALDH9A1,ALDOA,ALG2,ANK1,ANK3,ANO10,ANP32A,ANXA2,ANXA4,AP1M1,AP2S1,APOBEC2,APOC1,APOC3,AQP3,ARFGEF1,ARHGAP5,ARPC5L,ASL,ASPRV1,ATL3,ATP1A1,ATP1A3,ATP2A1,ATP5F1C,ATP5ME,ATP5MJ,ATP5PB,ATP5PD,ATP6V1H,ATP8A1,ATPAF2,B2M,BAK1,BAX,BC…	536 (45)	44
POU2F1		transcription regulator	AKT (family),AR,ATF2,BRCA1,CASP3,ERK1/2 (family),ERN1,FOSB,GADD45A,GSK3B,JUN,MAP2K7,MAP3K1,MAP3K4,MAPK8,MMP9,MTOR,PDPK1,POU2F1,SKIL,SMAD2,SMAD3,SP1,STAT1,TGFB1,TGFBR1,TP53	3	Activated	5.008	2.09E-63	4.00E-04	ABAT,Abcb1a,ABCB8,ABCC1,ABCD1,ABCF1,ACADS,ACSF3,ACTA1,ACTB,ACTN1,ACTN4,ADA,ADAM10,ADD1,ADH5,ADIPOQ,ADK,ADSS2,AGPAT2,AGR2,AIMP2,AK1,ALDH2,ALDH9A1,ALDOA,ANK1,ANP32E,ANXA1,ANXA2,ANXA4,APOBEC2,AQP3,ARHGAP5,ARHGEF7,ASL,ATL3,ATP1A1,ATP1A3,ATP5F1C,ATP5F1E,ATP5ME,ATP5PB,ATP8A1,ATPAF2,B2M,BCAM,BGN,BSCL2,BTNL9,CALM2,CALML3,CALU,CAND2,CAPN1,CAST,CAVIN2,CBFB,CCT3,CD34,CDC42,CDH1,CDH2,CDH5,Ceacam1/Ceacam2,Ces…	423 (27)	27
MYC		transcription regulator	AMPK (complex),AP1 (complex),ATF4,BRCA1,CASP3,CCND1,CCNE1,CDK2,CDK4,CDK4/6 (family),CDKN1A,CDKN1B,CDKN2A,Cdkn2a,CREB1,CTNNB1,CYCLIN E (family),EIF2AK4,ERK (family),F2,GCK,GLI1,GSK3B,JNK (family),LDHA,MAPK14,mir-19 (includes others),mir-22 (includes others),MMP9,MYC,NF-Y (complex),NFKBIA,P38 MAPK (family),PIAS3,PKA (complex),PTEN,RB1,RBL2,RELA,SP1,STAT3,STAT5A/B (family),TERT,TGF BETA (family),TP73	2	Activated	4.992	2.57E-83	3.00E-04	AACS,ABCA1,ABCB10,ABCB11,Abcb1a,ABCC1,ABCC3,ABCD1,ABCE1,ABCF1,ABCF2,ABI1,ACADL,ACADM,ACADS,Acat2/Acat3,ACSS1,ACTA1,ACTB,ACTN1,ACTN2,ACTN3,ACTN4,ADA,ADD1,ADK,ADSS2,AHSG,AIMP2,AK1,AK2,AKT2,ALCAM,ALDH1B1,ALDH3A1,ALDOA,ALOX12,ANK1,ANKRD17,ANXA4,AOC3,APOA1,APOC1,APOC3,AQP3,ARHGAP5,ARHGEF7,ARL2,ASPN,ASPRV1,ASS1,ATP5F1C,ATP5ME,ATP6V1F,AUH,AZGP1,BAG1,BAK1,BCKDK,BCS1L,BIN1,BPIFA1,BSCL2,C9,CACNA1S,CACNA2D1…	540 (45)	45
GCLM gene:AcK-NFE2L2:CREBBP, EP300		complex	26S PROTEASOME (complex),AKT (family),AP1 (complex),AR,ATF1,BCL6,BTK,CASP3,CEBPB,CREB (family),CREBBP,CRTC2,EP300,ESR1,ESR2,ESTROGEN RECEPTOR (family),FANCD2,FOXA2,FOXM1,FOXO1,GATA1,GATA4,GCLM,GCLM gene:AcK-NFE2L2:CREBBP, EP300,GLI1,GLI2,GSK3B,HIF1A,HMOX1,HNF4A,IRF3,JNK (family),JUN,JUNB,KLF1,MDM2,MEF2C,MMP2,MYC,MYOD1,NCOA1,NEUROD1,NEUROG1,NFE2L2,NFKB (complex),NFKB1,NQO1,NR3C1,NR3C2,P70 S6K (fam…	3	Activated	4.988	5.90E-67	6.90E-03	ABAT,ABCA1,ABCB10,ABCB11,Abcb1a,ABCB8,ABCC1,ABCC3,ABCC9,ABCF1,ABCF2,ACADL,ACADM,ACO2,Acot2,ACSF3,ACTA1,ACTL6A,ACTN2,ACTN3,ADAM10,ADH7,ADRM1,ADSS2,AGPAT1,AGR2,AGRN,AHSG,AIMP2,AK2,Akr1b7,AKT2,ALCAM,ALDH1B1,ALDH3A1,ALDH7A1,ALDH9A1,ALDOA,ALG2,AMACR,ANK3,ANO10,ANP32A,ANXA2,AP1M1,AP2S1,APOBEC2,APOC1,ARFGEF1,ARHGAP5,ARPC5L,ASPN,ATL3,ATP1A1,ATP1A3,ATP5F1C,ATP5ME,ATP5MJ,ATP5PB,ATP5PD,ATP6V1F,ATP6V1H,ATP8A…	618 (70)	69
MYCN		transcription regulator	AKT (family),ATF4,CASP3,CASP8,CDC42,ERK (family),MDM2,MMP2,MYBL2,MYCN,TP53	2	Activated	4.973	1.14E-77	1.00E-04	ABAT,ABCA1,ABCB10,Abcb1a,ABCB8,ABCC1,ABCC3,ABCD1,ABCD2,ABCE1,ABCF1,ABCF2,ACADL,ACADM,ACADS,ACSF3,ACSS1,ACTA1,ACTB,ACTN1,ACTN4,ADA,ADAM17,ADD1,ADH5,ADIPOQ,AIMP2,AK1,ALDH9A1,ALDOA,ANK1,ANK3,ANXA1,ANXA4,APOA1,APOBEC2,AQP3,ARHGAP5,ASL,ASNS,ATL3,ATP1A1,ATP5F1C,ATP5F1E,ATP5ME,ATP5PB,ATPAF2,B2M,BAX,BCAM,BGN,CAD,CALU,CAPN1,CARS1,CAV3,CD1D,CDC42,CDH2,Ces1b/Ces1c,CISD1,CKMT1B,CKMT2,CMBL,CNN2,COL1A1,COL6A2,…	365 (11)	11
USP27X		peptidase	CGAS,CYCLIN E (family),IRF3,MYC,SETD3,TBK1,TRIM24,USP27X	2	Activated	4.968	8.26E-55	1.00E-04	ABCA1,ABCB10,ABCC1,ABCC3,ABCD1,ABCE1,ABCF1,ABCF2,ACADM,ACSS1,ACTA1,ACTB,ACTN1,ACTN4,ADD1,AGRN,AIMP2,AK2,ALDOA,ANKRD17,ANXA4,APOC1,APOC3,ARHGEF7,ASPRV1,ASS1,B2M,BAG1,BIN1,BPIFA1,CAD,CASP3,CAST,CCT3,CD34,CD44,CDH1,CKM,CNP,COL1A1,CRYAB,CSDE1,CSE1L,CSRP1,CTSD,CYCS,CYTH2,DDX17,DDX5,ECSIT,EEF1A1,EEF2,EIF2S1,EIF2S2,EIF4A1,EIF4E,EIF4G1,EIF5A,ENO1,EVPL,EXOSC7,EZR,FABP4,FABP5,FBLN2,FBLN5,FBN1,FMOD,FTH1,FUS…	234 (8)	7
EP300		transcription regulator	AP1 (complex),AR,BCL6,BTK,CASP3,CDK9,CEBPB,CREBBP,CRTC2,EP300,ESR1,ESTROGEN RECEPTOR (family),ETV1,FANCD2,FOXA2,GATA4,HIF1A,HNF4A,IL12B,JUN,JUNB,KLF1,MDM2,MEF2C,MYOD1,NEUROD1,NFE2L2,NFKB (complex),PARP1,PDX1,PPARG,SP1,SP3,STAT3,T3/TR/RXR (complex),TFAP2A,TP53,XBP1,ZBTB7B	2	Activated	4.964	8.35E-66	1.04E-02	ABAT,ABCA1,Abcb1a,ABCB8,ABCD1,ABCD2,ACADL,ACADM,Acat2/Acat3,Acot2,ACSF3,ACTA1,ACTL6A,ACTN2,ADAM10,ADD1,ADSS2,AGO2,AGPAT1,AGPAT2,AGR2,AHSG,Akr1b7,AKT2,ALCAM,ALDH1B1,ALDH2,ALDH3A1,ALDH7A1,ALDH9A1,ALDOA,ALG2,ANK1,ANK3,ANO10,ANP32A,ANXA2,ANXA4,AP1M1,AP2S1,APOBEC2,APOC1,AQP3,ARFGEF1,ARHGAP5,ARPC5L,ASL,ASPRV1,ATL3,ATP1A1,ATP1A3,ATP2A1,ATP5F1C,ATP5ME,ATP5MJ,ATP5PB,ATP5PD,ATP6V1H,ATP8A1,ATPAF2,B2M,BAK1,B…	546 (39)	39
G6PD gene:AcK-NFE2L2:CREBBP,EP300:MAFG		complex	26S PROTEASOME (complex),AKT (family),AP1 (complex),AR,ATF1,BCL6,BTK,CASP3,CEBPB,CREB (family),CREBBP,CRTC2,EP300,ERK1/2 (family),ESR1,ESR2,ESTROGEN RECEPTOR (family),FANCD2,FOXA2,FOXM1,FOXO1,G6PD,G6PD gene:AcK-NFE2L2:CREBBP,EP300:MAFG,GATA1,GATA4,GLI1,GLI2,GSK3B,HIF1A,HMOX1,HNF4A,IDH1,IRF3,JNK (family),JUN,JUNB,KLF1,MAFG,MDM2,MEF2C,MMP2,MYC,MYOD1,NCOA1,NEUROD1,NEUROG1,NFE2L2,NFKB (complex),NFKB1…	3	Activated	4.952	2.93E-66	5.40E-03	ABAT,ABCA1,ABCB10,ABCB11,Abcb1a,ABCB8,ABCC1,ABCC3,ABCC9,ABCF1,ABCF2,ACADL,ACADM,ACO2,Acot2,ACSF3,ACTA1,ACTL6A,ACTN2,ACTN3,ADAM10,ADH7,ADIPOQ,ADRM1,ADSS2,AGPAT1,AGR2,AGRN,AHSG,AIMP2,AK2,Akr1b7,AKT2,ALCAM,ALDH1B1,ALDH3A1,ALDH7A1,ALDH9A1,ALDOA,ALG2,AMACR,ANK3,ANO10,ANP32A,ANXA2,AP1M1,AP2S1,APOBEC2,APOC1,ARFGEF1,ARHGAP5,ARPC5L,ASPN,ATL3,ATP1A1,ATP1A3,ATP5F1C,ATP5ME,ATP5MJ,ATP5PB,ATP5PD,ATP6V1F,ATP6V1…	617 (74)	73
MED13		transcription regulator	AIRE,AP1 (complex),AR,ARID1A,BAHD1,BRD3,BRD4,BRD7,CBX3,CBX5,CDK8,CHD4,CREBBP,DNMT3A,DNMT3B,E2F1,EED,EHMT1,EHMT2,EP300,HISTONE H3 (family),ING1,KAT2A,KAT2B,KAT5,KDM4C,KDM5A,KDM5B,KMT2A,MED1,MED13,MYC,NFKB (complex),NFKB (family),NLRP3,PBRM1,PHF1,PHF21A,PHF8,RAG2,RNA POLYMERASE II (complex),RUVBL1,SFMBT1,SMARCA2,SMARCA4,SND1,SP1,SPIN1,STAT1,STAT3,STAT5A,TP53,TRIM24	3	Activated	4.952	8.31E-67	6.80E-03	AACS,ABAT,ABCB10,Abcb1a,ABCB8,ABCC3,ABCD2,ABCE1,ABCF1,ABCF2,ACADS,ACO2,Acot2,ACSF3,ACTB,ACTN1,ACTN2,ACTN3,ADA,ADD1,ADH5,ADHFE1,ADIPOQ,ADSS2,AGPAT2,AGRN,AHCTF1,AHSA1,AHSG,AIMP2,AK1,AK2,AKT2,ALDH1B1,ALDH1L2,ALDH2,ALDH3A1,ALDH7A1,ALDH9A1,ALOX12,ANK1,ANK3,ANKRD17,APOBEC2,APOC1,ARHGAP30,ARHGAP5,ARHGEF7,ARL6IP5,ASL,ASNS,ASPN,ASPRV1,ASS1,ATL3,ATP1A3,ATP2A1,ATP5F1C,ATP5F1E,ATP5PB,ATP6V1F,ATP8A1,ATPAF2,AU…	530 (53)	52
VGF gene:CREB:ATFs:ASCL1:TCF12:EP300		complex	AKT (family),AP1 (complex),AR,ASCL1,ATF1,ATF2,BCL6,BTK,CASP3,CDK4,CDK5,CDK9,CEBPB,CREB1,CREBBP,CRTC2,EP300,ERK (family),ESR1,ESTROGEN RECEPTOR (family),ETV1,FANCD2,FASN,FOS,FOXA2,GATA4,GSK3B,HIF1A,HNF4A,JNK (family),JUN,JUNB,KLF1,MAPK1,MDM2,MEF2C,MTOR,MYOD1,NEUROD1,NFE2L2,NFKB (complex),P38 MAPK (family),PARP1,PDX1,PI3K (family),PPARG,SP1,SP3,STAT3,T3/TR/RXR (complex),TCF12,TCF3,TFAP2A,TP53,VGF,V…	3	Activated	4.928	4.65E-69	1.45E-02	ABAT,ABCA1,Abcb1a,ABCB8,ABCD1,ABCD2,ACADL,ACADM,Acat2/Acat3,Acot2,ACSF3,ACTA1,ACTB,ACTL6A,ACTN1,ACTN2,ADAM10,ADD1,ADSS2,AGO2,AGPAT1,AGPAT2,AGR2,AHSG,AIMP2,Akr1b7,AKT2,ALCAM,Aldh1a7,ALDH1B1,ALDH2,ALDH3A1,ALDH7A1,ALDH9A1,ALDOA,ALG2,ANK1,ANK3,ANO10,ANP32A,ANXA2,ANXA4,AOC3,AP1M1,AP2S1,APOBEC2,APOC1,APOC3,AQP3,ARFGEF1,ARHGAP5,ARPC5L,ASL,ASNS,ASPRV1,ATL3,ATP1A1,ATP1A3,ATP2A1,ATP5F1C,ATP5ME,ATP5MJ,ATP5P…	603 (59)	57
CIP2A		other	ATRX,AURKA,CIP2A,GSK3B,HMGA1,LMNA,LMNB1,MTORC1 (complex),MYC,NELFE,SRRM1,TMPO	2	Activated	4.909	6.72E-61	1.00E-04	ABCA1,ABCB10,ABCC1,ABCC3,ABCD1,ABCE1,ABCF1,ABCF2,ACADM,ACSS1,ACTA1,ACTB,ACTN1,ACTN4,ADD1,AIMP2,AK2,ALDOA,ANKRD17,ANXA4,APOC1,APOC3,ARHGEF7,ASPN,ASPRV1,ASS1,ATP2A2,B2M,BAG1,BAX,BIN1,CAD,CASP3,CAST,CCT3,CD44,CDH1,CDH2,CKM,CNP,COL12A1,COL1A1,CRYAB,CSDE1,CSE1L,CTSD,CYCS,CYTH2,DCN,DDB1,DDX17,DDX5,DES,DSC2,ECSIT,EEF1A1,EEF2,EIF2S1,EIF2S2,EIF4A1,EIF4E,EIF4G1,EIF5A,ELAPOR1,EMD,ENO1,ENO3,EVPL,EXOSC7,EZR,F…	259 (12)	12
IL1 (family)		group	ACACA,ADAM17,AKT (family),AMPK (complex),AP1 (complex),BECN1,CEBPB,CEBPD,CSN2,EGFR,ERK (family),ERK1/2 (family),FOS,HSD11B1,IKBKB,IL1 (family),IL11,IL18,IL1A,IL1B,IL1R1,IL1RN,IL33,IL36G,IL6,IRF1,JNK (family),JUN,LIF,LPL,MAP2K4,MAP2K7,MAP3K1,MAP3K8,MAPK (family),MAPK1,MAPK14,MAPK8,MAPK9,MMP9,MTOR,MTTP,NFKB (complex),NFKB (family),NFKB1,NFKBIA,NFKBIB,norepinephrine,NR1H3,P38 MAPK (family),PI3K (com…	2	Activated	4.899	5.69E-64	4.37E-02	AACS,ABAT,ABCB11,Abcb1a,ABCB8,ABCC3,ABCD1,ABCE1,ACADS,ACO2,Acot2,ACSF3,ACSS1,ACTN1,ACTN3,ACTN4,ADAM10,ADAM17,ADD1,ADH5,ADH7,AGO2,AHCTF1,AHSA1,AIFM1,AIMP2,AK1,AK2,ALDH1B1,ALDH2,ALDH3A1,ALDH7A1,ALDH9A1,ALDOA,ALOX12,ANK1,ANXA1,APOBEC2,APOC1,APOC3,ARHGAP30,ARHGAP5,ARL6IP5,ASL,ASS1,ATL3,ATP1A3,ATP2A1,ATP5F1C,ATP5ME,ATP5MJ,ATP5PB,ATPAF2,AZGP1,BCAM,BCKDK,BLMH,BPIFA1,BTF3,C4a/C4b,CALM2,CAPG,CAPZA2,CAST,C…	495 (64)	64
selenite		chemical toxicant	AKT (family),CASP3,CASP9,GPX1,JNK (family),MAPK11,MAPK8,MAPK9,NFKB (complex),RAC1,selenite,THIOREDOXIN REDUCTASE (family),TP53	2	Activated	4.883	1.19E-50	3.50E-03	ABAT,ABCA1,Abcb1a,ABCB8,ABCC1,ABCD1,ACADL,ACADM,ACADS,ACSF3,ACSS1,ACTN4,ADA,ADD1,ADH5,ADIPOQ,AIMP2,AK1,ALDH1B1,ALDH7A1,ALDH9A1,ALDOA,ANK1,ANXA1,ANXA4,APOA1,APOBEC2,AQP3,ARHGAP5,ASL,ATL3,ATP1A1,ATP2A2,ATP5F1C,ATP5F1E,ATP5ME,ATP5PB,ATPAF2,BAX,BCAM,CAD,CALU,CAPN1,CDC42,CDH5,Ces1b/Ces1c,CHERP,CISD1,CKM,CKMT1B,CKMT2,Clec10a/Mgl2,CMBL,CNN2,COL6A2,COL7A1,COPS6,COQ3,COQ5,COQ6,COX15,COX4I1,CP,CPOX,CRAT,CR…	303 (13)	13
cucurbitacin E		chemical - endogenous non-mammalian	AMBRA1,APC,APP,AR,BCL2,BCL2L1,BIRC5,C/EBP (family),CDC20,CDC25C,CDK (family),CDK1,CDK2,CDK4,CDKN1B,CDX2,CHEK2,cucurbitacin E,CUEDC2,CYCLOOXYGENASE (family),DNM1L,ERK1/2 (family),EZH2,FOS,FOSL1,FOSL2,FOXK2,FOXM1,FOXO1,HMGA1,ING1,IREB2,JUN,JUNB,KAT5,LATS1,MAP2K1,MAPK14,MASTL,MCL1,MDM2,MDM4,MYOD1,NFKB (complex),NPM1,PIK3C3,PLK1,PRDX1,PTGS1,PTGS2,PTTG1,RB1,RBP1,SIRT2,SKI,SOX2,SQSTM1,SRC,STAT3,TP53,TP…	3	Activated	4.879	2.37E-66	9.00E-04	AACS,ABAT,Abca8b,ABCB10,ABCB11,Abcb1a,ABCB8,ABCC3,ABCD1,ACADL,ACADS,ACO2,Acot2,ACSF3,ACSS1,ACTB,ACTN1,ACTN2,ACTN3,ACTN4,ADA,ADH1C,ADH7,ADSS2,AGO2,AGR2,AHSG,AIFM1,AK1,ALDH1B1,ALDH1L2,ALDH3A1,ALDH7A1,ALDH9A1,ALDOA,ALOX12,AMACR,ANKRD17,ANXA1,ANXA4,AOC3,APOA1,APOBEC2,APOC3,AQP3,ARHGAP5,ARHGEF7,ARL2,ARL6IP5,ASL,ASPRV1,ATL3,ATP1A3,ATP2A1,ATP5F1C,ATP5F1E,ATP5PB,ATP6V0C,ATP6V1B2,ATP6V1F,ATP8A1,ATPAF2,AUH…	490 (66)	63
MKNK (family)		group	AMPK (complex),AP1 (complex),arachidonic acid,ATF4,BRCA1,CASP3,CCND1,CCNE1,CDK2,CDK4,CDK4/6 (family),CDKN1A,CDKN1B,CDKN2A,Cdkn2a,CPLA2 (family),CREB1,CTNNB1,CYCLIN E (family),EIF2AK4,EIF4E,ERK (family),F2,GCK,GLI1,GSK3B,JNK (family),LDHA,MAPK14,MEK (family),mir-19 (includes others),mir-22 (includes others),MKNK (family),MKNK1,MKNK2,MMP9,MYC,NF-Y (complex),NFKBIA,P38 MAPK (family),PIAS3,PKA (compl…	3	Activated	4.871	4.02E-93	1.00E-04	AACS,ABCA1,ABCB10,ABCB11,Abcb1a,ABCC1,ABCC3,ABCD1,ABCE1,ABCF1,ABCF2,ABI1,ACADL,ACADM,ACADS,Acat2/Acat3,ACSS1,ACTA1,ACTB,ACTN1,ACTN2,ACTN3,ACTN4,ADA,ADD1,ADK,ADSS2,AGPAT2,AGRN,AHSG,AIMP2,AK1,AK2,AKT2,ALCAM,ALDH1B1,ALDH3A1,ALDOA,ANK1,ANKRD17,ANXA2,ANXA4,AOC3,APOA1,APOC1,APOC3,ARHGAP5,ARHGEF7,ARIH1,ARL2,ASPN,ASPRV1,ASS1,ATP1A3,ATP5F1C,ATP5ME,ATP6V1F,AUH,AZGP1,B2M,BAG1,BAK1,BCKDK,BCS1L,BIN1,BPIFA1,BS…	577 (58)	55
'canonical' WNT target genes		group	'canonical' WNT target genes,AMPK (complex),AP1 (complex),ATF4,AXIN2,BRCA1,CASP3,CCND1,CCNE1,CDK2,CDK4,CDK4/6 (family),CDKN1A,CDKN1B,CDKN2A,Cdkn2a,CREB1,CTNNB1,CYCLIN E (family),EIF2AK4,ERK (family),F2,GCK,GLI1,GSK3B,JNK (family),LDHA,MAPK14,mir-19 (includes others),mir-22 (includes others),MMP9,MYC,NF-Y (complex),NFKBIA,P38 MAPK (family),PIAS3,PKA (complex),PTEN,RB1,RBL2,RELA,SP1,STAT3,STAT5A/B …	3	Activated	4.870	1.87E-83	3.00E-04	AACS,ABCA1,ABCB10,ABCB11,Abcb1a,ABCC1,ABCC3,ABCD1,ABCE1,ABCF1,ABCF2,ABI1,ACADL,ACADM,ACADS,Acat2/Acat3,ACSS1,ACTA1,ACTB,ACTN1,ACTN2,ACTN3,ACTN4,ADA,ADD1,ADK,ADSS2,AHSG,AIMP2,AK1,AK2,AKT2,ALCAM,ALDH1B1,ALDH3A1,ALDOA,ALOX12,ANKRD17,ANXA4,AOC3,APOA1,APOC1,APOC3,AQP3,ARHGAP5,ARHGEF7,ARL2,ASPN,ASPRV1,ASS1,ATP5F1C,ATP5ME,ATP6V1F,AUH,AZGP1,BAG1,BAK1,BCKDK,BCS1L,BIN1,BPIFA1,BSCL2,C9,CACNA1S,CACNA2D1,CAD,…	548 (48)	46
CCNA2		other	AKT (family),AKT1,CCNA2,CDK2,CDKN1A,CDKN1B,CTNNB1,DENR,HISTONE H3 (family),ID2,LAMIN B (family),MAPK (family),MDM2,MYBL2,PI3K (complex),RBL2,RHOA,ROCK (family),SNAI1,TP53	2	Activated	4.867	1.79E-58	7.00E-04	ABAT,ABCA1,Abcb1a,ABCB8,ABCC1,ABCD1,ABCF2,ACADM,Acat2/Acat3,ACSF3,ACSS1,ACTA1,ACTN4,ADAM10,ADD1,ADH5,ADIPOQ,AIMP2,AK1,ALCAM,ALDH9A1,ALDOA,ANK1,ANXA1,ANXA4,APOBEC2,APOC3,AQP3,ARHGAP5,ASL,ASPN,ASS1,ATL3,ATP1A1,ATP5F1C,ATP5F1E,ATP5ME,ATP5PB,ATP6V1E1,ATPAF2,B2M,BCAM,BCS1L,BGN,C9,CAD,CALU,CAPN1,CASP3,CAV3,CD34,CDC42,CDH2,CISD1,CKM,CKMT1B,CKMT2,CMBL,CNN2,COL1A1,COL6A2,COL7A1,COPS6,COQ3,COQ5,COQ6,COX15,…	342 (20)	19
HRAS	0.344	enzyme	AKT (family),AKT1,AKT2,AP1 (complex),CASP3,CDC42,CDH1,CDK2,CHUK,CREB1,CYCLIN E (family),EIF2AK2,ELK1,ERK (family),ERK1/2 (family),ETS2,FOS,GRIN2A,HRAS,IKBKB,ITGB1,JNK (family),JUN,MAP2K1,MAPK (family),MAPK1,MAPK14,MAPK3,MAPK7,MAPK8,MAPKAPK2,MEK (family),MMP (family),MMP2,MMP9,NFAT (complex),NFKB (complex),NKX2-1,NOS3,P38 MAPK (family),P70 S6K (family),PI3K (complex),PIK3R1,PLA2G4A,PRKCZ,PTK2,PXN,…	2	Activated	4.859	5.65E-68	2.17E-02	AACS,ABAT,Abcb1a,ABCB8,ABCD1,ABCE1,ACADL,ACADM,ACADS,ACO2,ACSF3,ACSS1,ACTA1,ACTB,ACTN1,ACTN3,ACTN4,ADAM17,ADD1,ADH1C,ADH5,AGPAT2,AIMP2,AK1,ALDH1B1,ALDH7A1,ALDH9A1,ALDOA,ALOX12,ANK1,ANK3,ANXA1,ANXA4,APOBEC2,AQP3,ARF6,ARHGAP5,ARL2,ARL6IP5,ASL,ASNS,ASPN,ASS1,ATL3,ATP1A3,ATP2A1,ATP5F1C,ATP5F1E,ATP5PB,ATP6V1E1,ATP6V1F,ATPAF2,AUH,BAK1,BCAM,BGN,BLMH,BSCL2,C5,CACNA1S,CACNA2D1,CAD,CALM2,CAPN1,CD1D,CD34,CD…	467 (57)	57
VENTX:TCF4,LEF1:CCND1 Gene		complex	AKT (family),AR,CCND1,CDK2,CDK4,CDK5,CTNNB1,E2F (family),E2F3,EIF2AK3,EIF4EBP1,EP300,ERK (family),ERN1,ESTROGEN RECEPTOR (family),FLNA,GAPDH,HDAC1,JAG1,LEF1,MYC,NRF1,PPARG,RB1,RBL2,RBP1,RELA,ROCK (family),ROCK2,RUNX2,RUNX3,STAT3,TCF7L2,THRB,TSC1,TSC2,VDR,VENTX:TCF4,LEF1:CCND1 Gene,WT1	3	Activated	4.828	1.74E-66	7.00E-03	ABCB10,ABCB11,ABCC1,ABCC3,ABCD1,ABCD2,ABCE1,ABCF1,ACADL,Acat2/Acat3,ACO2,ACSS1,ACTN2,ACTN3,ACTN4,ADAM10,ADAM17,ADD1,ADIPOQ,AGO2,AGPAT2,AGR2,AHSG,AIMP2,AK2,ALCAM,ALOX12,ANKRD17,ANXA2,ANXA4,APOA1,APOC1,APOC3,APRT,AQP3,ARHGAP5,ARHGEF7,ARL2,ASPRV1,ASS1,ATP1A3,ATP6V0A1,ATP6V1F,ATP6V1G1,ATP8A1,AZGP1,BAG1,BAK1,BCAM,BCS1L,BGN,BIN1,BPIFA1,C5,CACNA1S,CALU,CAPG,CAPN1,CASP3,CAST,CD1D,CD34,CD44,Ces1d,CHCHD3,C…	473 (39)	38
USP37		peptidase	BLM,CDKN1B,MYC,USP37	2	Activated	4.824	1.68E-55	1.00E-04	ABCA1,ABCB10,ABCC1,ABCC3,ABCD1,ABCE1,ABCF1,ABCF2,ACADM,ACSS1,ACTA1,ACTB,ACTN1,ACTN4,ADD1,AGRN,AIMP2,AK2,ALDOA,ANKRD17,ANXA4,APOC1,APOC3,ARHGEF7,ASPRV1,ASS1,B2M,BAG1,BIN1,C9,CAD,CAPN1,CASP3,CAST,CCT3,CD44,CDH1,CDH2,CNP,COL1A1,CPSF2,CRYAB,CSDE1,CSE1L,CTSD,CYCS,CYTH2,DAZAP1,DDX17,DDX5,ECSIT,EEF1A1,EEF2,EIF2S1,EIF2S2,EIF4A1,EIF4E,EIF4G1,EIF5A,ENO1,EVPL,EXOSC7,EZR,FABP4,FABP5,FBLN2,FBLN5,FBN1,FGF1,FHL…	229 (4)	4
EDN1		cytokine	ABL1/2 (family),AKT (family),AKT1,AMPK (complex),AP1 (complex),arachidonic acid,ATF1,AVP,CALCINEURIN (complex),CAMKII (complex),CASP8,CDC42,CDK9,CREB (family),CREB1,DUSP1,EDN1,EDNRB,EGFR,EIF4EBP1,ELK1,ERBB2,ERK (family),ERK1/2 (family),FOCAL ADHESION KINASE (family),FOXO3,GATA4,GNAQ,GSK3B,HBEGF,HDAC4,HIF1 (complex),HRAS,IGF1R,IRS1,JAK2,JNK (family),JUN,MAP2K1,MAPK (family),MAPK1,MAPK14,MAPK3,MAPK…	2	Activated	4.820	1.68E-66	2.12E-02	Abca8b,ABCB10,ABCB11,ABCC1,ABCC3,ABCD1,ABCE1,ABCF1,ABCF2,ACADS,ACO2,ACTA1,ACTB,ACTN2,ACTN3,ACTN4,ADA,ADAM17,ADH1C,ADH5,ADIPOQ,ADK,ADRM1,ADSS2,AGO2,AGR2,AGRN,AHCTF1,AHSG,AIMP2,AK1,AK2,AKT2,ALCAM,ALDH1B1,ALDH3A1,ALDH7A1,ALDOA,ALOX12,ANKRD17,ANXA1,ANXA4,ANXA7,AOC3,APOC1,AQP3,ARF6,ARHGEF7,ASL,ASNS,ATP1A1,ATP1A3,ATP2A2,ATP5PD,ATP6V1B2,ATP6V1C1,ATP6V1E1,BAG1,BCAM,BGN,BPIFA1,BPNT2,BTNL9,C5,CACNA2D1,CAD,…	502 (86)	86
thiopental		chemical drug	AKT1,APP,CALCINEURIN (complex),CANX,CDK9,CREB (family),CREB1,ELK1,ERK1/2 (family),FOXO1,GAB2,HDAC (family),HDAC4,HDAC5,HTT,JNK (family),KCNJ12,KCNJ2,MAP2K4,MAPK14,MAPK8,MAPT,MEF2D,MYC,MYD88,NFAT (family),NFATC2,NFKB1,NFKBIA,NMDA RECEPTOR (complex),PPP3CA,PPP3R1,PRKCA,PRKCB,PRKCQ,RAF1,RELA,SRC,STAT3,thiopental,TLR2,TLR4,TP53,YBX1	3	Activated	4.819	2.49E-62	1.29E-02	ABAT,Abca8b,ABCB10,ABCB11,Abcb1a,ABCB8,ABCC3,ABCE1,ABCF1,ABCF2,ACADS,ACSF3,ACSS1,ACTN2,ACTN4,ADA,ADAM10,ADD1,ADH5,ADK,AGO2,AGRN,AHSG,AIFM1,AIMP2,AK1,ALDH9A1,ALOX12,ANK1,ANKRD17,APOBEC2,APOC1,ARHGAP5,ARHGEF7,ARL6IP5,ASL,ASPRV1,ATL3,ATP1A1,ATP1A3,ATP2A2,ATP5F1C,ATP5F1E,ATP5ME,ATP5PB,ATP6V1C1,ATPAF2,AZGP1,BAK1,BCKDK,BPIFA1,CACNA2D1,CALU,CAPN1,CAPZA2,CASP3,CCT3,CD34,CD9,CDC42,CDC42BPB,CDH2,Ces1b/Ces1…	448 (44)	42
miR-217-5p (and other miRNAs w/seed ACUGCAU)		mature microRNA	ADAM17,AKT (family),AKT2,AMPK (complex),AR,ATG5,ATG7,BIRC5,CDKN1B,CREB (family),CRTC2,DNM1L,E2F1,EPAS1,ERK (family),ERK1/2 (family),ESRRA,ESRRG,FOXO1,GABARAPL2,GSK3B,HIF1A,HNF1A,HSF1,IRS2,JUN,LPIN1,MAPK14,miR-217-5p (and other miRNAs w/seed ACUGCAU),MYC,NAMPT,NFATC4,NFE2L2,NFKB1,NFKBIA,NKX2-1,NPM1,NR1H (family),NR1H4,P38 MAPK (family),PARP1,PI3K (complex),PPARA,PPARG,PPARGC1A,PRKCA,RARB,RB1,REL,R…	3	Activated	4.812	1.63E-57	1.43E-02	ABCA1,ABCB10,ABCB11,Abcb1a,ABCB8,ABCD2,ABCE1,ABCF1,ABCF2,ACADL,ACADM,ACADS,Acat2/Acat3,Acot2,ACSF3,ACTB,ACTL6A,ACTN1,ACTN3,ACTN4,ADAM17,ADH7,ADIPOQ,ADSS2,AGO2,AGPAT1,AGPAT2,AGR2,AHSA1,Akr1b7,ALCAM,ALDH3A1,ALDH5A1,ALDH6A1,ALG2,ANKRD17,ANXA4,APMAP,APOBEC2,APOC1,ARHGAP5,ARL2,ASL,ASNS,ASPN,ASPRV1,ATL3,ATP5PB,ATP5PD,ATP6V1G1,ATP8A1,ATPAF2,AUH,AZGP1,BAG1,BAX,BCAM,BCKDK,BCS1L,BIN1,BTF3,BTNL9,C4a/C4b,C8B…	513 (60)	60
LAMININ (family)		group	ADAM17,AKT (family),AR,ATM,ATR,BCL2,BCL6,CALMODULIN (family),CASP3,CCND1,CCR2,CDK5,CDKN1A,CDKN1B,CEBPA,CEBPB,CHEK2,CREB (family),CREB1,CREBBP,CTNNB1,DNM1L,DUSP1,EGFR,EGR1,ELK1,ERK (family),ERK1/2 (family),ESR1,ETS2,ETV5,FOS,FOSB,GAB2,GATA1,GATA4,GLIS3,GNAQ,GP6 DIMER (complex),GSK3B,HAS2,HIF1A,IL10,ILK,INTEGRIN ALPHA 6 BETA 1 (complex),INTEGRIN Β (family),IRF1,IRF3,ITGB5,JNK (family),JUN,LAMA1,LAM…	3	Activated	4.809	8.82E-59	2.50E-03	AACS,ABAT,ABCA1,Abca8b,ABCB10,ABCB8,ABCC9,ABCD2,ABCE1,ABCF1,ABCF2,Acat2/Acat3,ACO2,Acot2,ACTL6A,ACTN3,ACTN4,ADAM10,ADH5,ADIPOQ,ADK,ADSS2,AGPAT1,AGR2,AHCTF1,AHCYL1,AHSG,AIMP2,AK2,AKT2,Aldh1a7,ALDH1B1,ALDH2,ALDH3A1,ALDH5A1,ALDH7A1,ALDH9A1,ALOX12,AMACR,ANK1,ANK3,ANKRD17,ANO10,ANP32A,AOC3,AP1M1,AP2S1,APOBEC2,APOC1,ARHGAP5,ARIH1,ARL2,ARL6IP5,ARPC5L,ASNS,ATL3,ATP1A3,ATP5F1C,ATP5ME,ATP5PD,ATP6V0A1,ATP6V…	633 (129)	121
MYC/MYCN:ALK gene		complex	ALK,AMPK (complex),AP1 (complex),ATF4,BRCA1,CASP3,CCND1,CDC42,CDK2,CDK4,CDK4/6 (family),CDKN1A,CDKN1B,CDKN2A,Cdkn2a,CREB1,CTNNB1,CYCLIN E (family),EIF2AK4,ERK (family),F2,GCK,GLI1,GSK3B,IGF1R,JUN,LDHA,MAPK14,MAPK3,mir-19 (includes others),mir-22 (includes others),MMP9,MYC,MYC/MYCN:ALK gene,MYCN,NFKB (complex),NFKBIA,P38 MAPK (family),PIAS3,PKA (complex),PTEN,PTPN11,RAPGEF1,RB1,RBL2,RELA,SMAD4,SP1…	3	Activated	4.809	1.47E-92	1.00E-04	AACS,ABAT,ABCA1,ABCB10,ABCB11,Abcb1a,ABCB8,ABCC1,ABCC3,ABCD1,ABCD2,ABCE1,ABCF1,ABCF2,ABI1,ACADM,Acat2/Acat3,ACSF3,ACSS1,ACTA1,ACTB,ACTN1,ACTN2,ACTN3,ACTN4,ADA,ADD1,ADK,ADSS2,AGR2,AHSG,AIMP2,AK1,AK2,ALCAM,ALDH1B1,ALDH3A1,ALDH7A1,ALDH9A1,ALDOA,ANK3,ANKRD17,ANXA4,AOC3,APOBEC2,APOC1,APOC3,ARHGAP5,ARHGEF7,ARL2,ASL,ASPN,ASPRV1,ASS1,ATL3,ATP5F1E,ATP5PB,ATP5PD,ATP6V1F,ATPAF2,AUH,AZGP1,B2M,BAG1,BAX,BCKDK,…	602 (54)	53
RAS (family)		group	AKT (family),AKT1,AP1 (complex),ATM,BRCA1,CALCINEURIN (complex),CDC42,CEBPB,CHUK,CREB1,EIF2AK2,EIF4E,ELK1,ERK (family),ERK1/2 (family),ESR1,HDAC (family),HRAS,IKBKB,JNK (family),JUN,KRAS,MAP2K5,MAP3K1,MAPK (family),MAPK1,MAPK14,MAPK3,MAPK7,MAPK8,MAPT,MEK (family),MNT,MTOR,MYC,NFAT (family),NFKB (complex),NFKB (family),NFKBIA,NRAS,P38 MAPK (family),PI3K (complex),PI3K P110 (family),PIK3C2B,PIK3CA,…	2	Activated	4.794	4.06E-63	2.58E-02	AACS,ABCB10,ABCB11,Abcb1a,ABCC1,ABCC3,ABCD1,ABCE1,ABCF1,ABCF2,ACADL,ACSS1,ACTA1,ACTN4,ADA,ADAM17,ADH1C,ADH5,ADH7,AHSG,AIMP2,AK1,AKT2,ALCAM,Aldh1a7,ALDH1B1,ALDH7A1,ALOX12,ANK3,ANKRD17,ANO10,ANP32A,ANXA1,ANXA2,ANXA4,AOC3,AP1M1,AP2S1,APOC1,APOC3,AQP3,ARF6,ARHGAP45,ARHGEF7,ARL6IP5,ARPC5L,ASPRV1,ASS1,ATP1A1,ATP1A3,ATP2A1,ATP5PB,ATP6V0C,ATP6V1B2,ATP6V1E1,ATP6V1G1,ATP6V1H,AZGP1,BCAM,BCKDK,BLVRB,BPIFA1,B…	517 (71)	71
RORA:EP300:SREBF1 gene		complex	AP1 (complex),AR,BCL6,BTK,CASP3,CEBPB,CREBBP,CRTC2,CYP19A1,EP300,ESR1,ESTROGEN RECEPTOR (family),ETV1,FANCD2,FOXA2,FOXP3,GATA4,HIF1A,HNF4A,IBSP,IL12B,JUN,JUNB,KLF1,MDM2,MEF2C,MYOD1,NEUROD1,NFE2L2,NR5A2,PARP1,PDX1,PPARG,RELA,RORA,RORA:EP300:SREBF1 gene,SP1,SP3,SREBF1,STAT3,T3/TR/RXR (complex),TFAP2A,TP53,XBP1,ZBTB7B	3	Activated	4.779	1.11E-73	2.00E-04	AACS,ABAT,Abcb1a,ABCB8,ABCD1,ABCD2,ACADL,ACADM,Acat2/Acat3,Acot2,ACSF3,ACSS1,ACTA1,ACTB,ACTL6A,ACTN2,ADAM10,ADD1,ADH1C,ADIPOQ,ADSS2,AGO2,AGPAT1,AGPAT2,AGR2,AHSG,Akr1b7,AKT2,ALCAM,ALDH1B1,ALDH2,ALDH3A1,ALDH9A1,ALDOA,ALG2,ANK1,ANK3,ANO10,ANP32A,ANXA2,ANXA4,AP1M1,AP2S1,APOBEC2,APOC1,APOC3,AQP3,ARFGEF1,ARHGAP5,ARPC5L,ASL,ASPRV1,ATL3,ATP1A1,ATP1A3,ATP2A1,ATP5F1C,ATP5ME,ATP5MJ,ATP5PB,ATP5PD,ATP6V1H,ATP…	559 (45)	44
CCNE1		transcription regulator	ACLY,AR,BARD1,CASP3,CASPASE (family),CCNE1,CDK2,CDK4,CDK6,CDKN1B,E2F (family),E2F1,E2F5,FOXM1,ID2,MYC,NANOG,NPM1,POU5F1,PRKAA (family),RB1,RBL1,RBL2,SOX2	2	Activated	4.778	1.20E-58	1.00E-04	ABCA1,ABCB10,ABCC1,ABCD1,ABCE1,ABCF1,ACADL,ACADM,ACO2,ACSS1,ACTA1,ACTN1,ACTN2,ACTN3,ACTN4,ADAM17,ADD1,AGR2,AIMP2,AK2,AKT2,ALDOA,ANXA4,APOC1,APOC3,ATP1A1,ATP1A3,ATP2A1,ATP2A2,ATP5ME,ATP6V1B2,ATP6V1F,ATP8A1,AUH,B2M,BAG1,BAK1,BAX,BIN1,C9,CACNA1S,CAD,CALU,CAVIN2,CCT3,CCT4,CD2AP,CD34,CD44,CD9,CHCHD3,CKM,CLIC1,COL12A1,COL6A2,COL7A1,COMP,COQ5,COQ7,COX6C,CPSF2,CRKL,CSE1L,CSRP3,CTSD,CYB5A,CYCS,CYTH2,DAZAP…	347 (24)	24
microcystin-LR		chemical toxicant	ACACA,AKT (family),CAMK4,ERK1/2 (family),HSP27 (family),MAPK (family),microcystin-LR,NFKB (complex),P38 MAPK (family),PKC (family),TBXA2R,TP53	2	Activated	4.763	1.51E-55	1.30E-03	ABAT,Abcb1a,ABCB8,ABCC1,ABCD1,ACADL,ACADM,ACADS,ACSF3,ACSS1,ACTA1,ACTN4,ADAM10,ADD1,ADH5,ADIPOQ,AIMP2,AK1,ALDH1B1,ALDH7A1,ALDH9A1,ALDOA,ANK1,ANXA1,ANXA4,APOBEC2,APOC3,AQP3,ARHGAP5,ASL,ASS1,ATL3,ATP1A1,ATP1A3,ATP2A2,ATP5F1C,ATP5F1E,ATP5ME,ATP5PB,ATPAF2,B2M,BCAM,BGN,CAD,CALU,CDC42,CDH1,CDH2,Ces1b/Ces1c,CISD1,CKM,CKMT1B,CKMT2,CMA1,CMBL,CNN2,COL1A1,COL6A2,COL7A1,COPS6,COQ3,COQ5,COQ6,COX15,COX4I1,CP,C…	326 (12)	11
PIM1		kinase	ABCG2,AKT1,AMPK (complex),AR,BCL2,CASP3,CBX3,CDH1,CDKN1A,CDKN1B,DNM1L,ERK1/2 (family),FOXO3,FOXP3,GSK3B,MDM2,MTORC1 (complex),MYB,MYC,NFATC1,NFATC2,PIM1,PRKAA (family),RUNX1,RUNX3,SND1,STAT6	2	Activated	4.757	1.95E-58	3.10E-03	AACS,ABCA1,ABCB10,ABCC3,ABCD1,ABCE1,ABCF1,ABCF2,ACADM,ACO2,ACSS1,ACTA1,ACTN1,ACTN4,ADAM10,ADD1,ADHFE1,ADIPOQ,AHCYL1,AIMP2,AK2,ALDH2,ALDH3A1,ALDOA,ALOX12,ANKRD17,ANXA1,ANXA2,ANXA4,APOC1,ASL,ASPN,ASPRV1,ATP1A3,ATP2A2,ATP6V1E1,ATP8A1,AUH,BAG1,BAK1,BIN1,C9,CAD,CALU,CAPN1,CAV3,CAVIN2,CCT3,CD34,CD44,CDC42,Ces1b/Ces1c,Ces1d,CMA1,CNP,COL12A1,COMP,COX4I1,COX6C,CPOX,CPSF2,CRIP2,CROT,CRYZ,CSDE1,CSE1L,CSRP3,…	374 (27)	27
arachidonic acid		chemical - endogenous mammalian	ACSL4,AKT (family),AKT1,AKT2,ALOX5,arachidonic acid,AREG,ATF2,CALMODULIN (family),CASP3,CASP8,ERBB4,ERK (family),ERK1/2 (family),FOCAL ADHESION KINASE (family),FOS,FST,HSF1,INHBA,JNK (family),MAPK1,MAPK14,MAPK3,MAPK8,MAPKAPK2,MAPT,MTORC1 (complex),NFATC1,NFE2L2,NR1H3,P38 MAPK (family),PI3K (complex),PLA2G2A,PLA2G4A,PPARA,PPARG,PRKCA,PRKCB,PRKCZ,PRKD1,PTGS1,PTGS2,RHOA,SMPD1,SREBF1,SYK,TP53,VOLTAGE…	2	Activated	4.757	6.46E-59	3.19E-02	AACS,ABAT,ABCA1,ABCB11,Abcb1a,ABCB8,ABCC3,ABCD1,ABCD2,Acat2/Acat3,Acot2,ACSF3,ACSS1,ACTB,ACTN1,ACTN4,ADAM10,ADAM17,ADD1,ADH5,ADH7,AGPAT2,AHSA1,AIMP2,AK1,Aldh1a7,ALDH1B1,ALDH2,ALDH3A1,ALDH9A1,ALOX12,ANK1,ANK3,ANXA1,ANXA2,APOBEC2,APOC1,AQP3,ARFGEF1,ARHGAP5,ATL3,ATP1A1,ATP1A3,ATP2A1,ATP2A2,ATP5F1C,ATP5F1E,ATP5PB,ATP6V1C1,ATP6V1E1,ATP8A1,ATPAF2,B2M,BAK1,BCAM,BCKDK,BGN,BLMH,C4a/C4b,C9,CAD,CALU,CAPN1,C…	442 (48)	48
DONSON		other	ATR,CDC14B,CDK1,CDKN1A,CHEK1,DONSON,E2F (family),E2F1,E2F3,EGFR,ERK1/2 (family),FANCD2,FOXP1,ING1,LATS2,MAPT,MDM4,MTOR,NBN,NFKB (complex),NPM1,P38 MAPK (family),PI3K (complex),PLK1,PTK2,RAD21,RAD51,RASSF1,RB1,RELA,SRC,STAT3,TP53	3	Activated	4.757	1.15E-57	6.70E-03	ABAT,Abca8b,ABCB11,Abcb1a,ABCB8,ABCC1,ABCD1,ABCE1,ACADS,ACO2,ACSF3,ACSS1,ACTN2,ACTN4,ADA,ADAM10,AGO2,AGR2,AHCTF1,AHSG,AK1,ALDH1B1,ALDH7A1,ALDH9A1,ANK1,ANXA1,ANXA4,APOA1,APOBEC2,APOC3,ARHGAP5,ASL,ASNS,ASPN,ASS1,ATL3,ATP1A3,ATP5F1C,ATP5F1E,ATP5PB,ATP6V1F,ATPAF2,BGN,BPIFA1,C5,CACNA1S,CALU,CAPZA2,CCT3,CD2AP,CDC42,Ces1b/Ces1c,CHCHD3,CHL1,CISD1,CKMT1B,CKMT2,CLIC1,CLIC5,CMBL,CNN2,CNP,COL12A1,COL6A1,COL7…	374 (33)	30
BMAL1		transcription regulator	AKT (family),BMAL1,CLOCK,CRY1,CRY2,NFE2L2	2	Activated	4.743	6.89E-28	3.30E-03	ABCB11,ABCC1,ABCC3,ADD1,ADH7,ADIPOQ,AIMP2,ALDH3A1,ALDOA,AQP3,ATP1A1,B2M,BAK1,BCAM,C4a/C4b,CAV3,CBFB,CCT3,CD34,CD44,CDH1,CDH2,Clec10a/Mgl2,COL1A1,COPS6,COQ7,CP,CTSD,DAD1,DCTN3,DNAJC3,DYNLL1,EIF2S1,Eif3c,EIF3E,ENTPD1,EPHX1,FABP4,FABP5,FGF1,FTH1,FTL,G6PD,GBE1,Gbp2,GNA11,GOT1,GPAM,GPM6B,GPT,GPX3,GPX4,GSS,Gsta1 (includes others),Gsta4,GSTK1,GSTT1,Gstt2,HACD3,HLA-A,HPRT1,HSP90AA1,HSPA9,HSPG2,HTATIP2,ID…	160 (6)	6
INCENP		other	AIRE,AP1 (complex),APC (complex),AR,ATM,AURKB,BAHD1,BIRC5,BRD2,BRD3,BRD4,BRD7,CBX3,CBX5,CDC20,CDCA8,CHD4,CREBBP,DNMT3A,DNMT3B,EED,EHMT1,EHMT2,EP300,EPHA2,HISTONE H2B (family),HISTONE H3 (family),HOXC10,HSF2,INCENP,ING1,KAT2A,KAT2B,KAT5,KDM4A,KDM4C,KDM5A,KDM5B,KMT2A,MAD2L1,MYC,NFKB (complex),NFKB (family),NLRP3,NPM1,PBRM1,PHF1,PHF21A,PHF8,PKM,PTTG1,RAG2,RASSF1,RPA1,RUVBL1,SFMBT1,SMARCA2,SMARCA4,SN…	3	Activated	4.724	2.10E-63	1.78E-02	AACS,ABAT,ABCB10,Abcb1a,ABCB8,ABCC3,ABCD2,ABCE1,ABCF1,ABCF2,ACADS,ACO2,Acot2,ACSF3,ACTB,ACTN1,ACTN2,ACTN3,ADA,ADAM17,ADD1,ADH5,ADHFE1,ADSS2,AGR2,AGRN,AHCTF1,AHSA1,AHSG,AIMP2,AK1,AK2,AKT2,ALDH1B1,ALDH1L2,ALDH2,ALDH3A1,ALDH7A1,ALDH9A1,ALOX12,ANK1,ANK3,ANXA1,APOBEC2,APOC1,ARHGAP30,ARHGAP5,ARHGEF7,ARL6IP5,ASL,ASNS,ASPRV1,ASS1,ATL3,ATP1A3,ATP2A1,ATP5F1C,ATP5F1E,ATP5PB,ATP6V1F,ATP8A1,ATPAF2,AUP1,AZGP1,…	513 (66)	63
BMAL1:CLOCK,NPAS2:RORA gene		complex	AKT (family),BMAL1,BMAL1:CLOCK,NPAS2:RORA gene,CLOCK,CYP19A1,FOXP3,IBSP,NFE2L2,NPAS2,RELA,RORA,SOD (family)	3	Activated	4.718	9.22E-31	1.32E-02	ABCA1,ABCB11,ABCC1,ABCC3,ACADL,ACADM,ACTB,ADD1,ADH7,ADIPOQ,AIMP2,ALDH3A1,ALDOA,APOC3,AQP3,ATP1A1,B2M,BAK1,BCAM,C4a/C4b,CASP3,CAV3,CBFB,CCT3,CD34,CD44,CDH2,Clec10a/Mgl2,COL1A1,COPS6,COQ7,CP,CRYAB,CTSD,CYP27A1,DCTN3,DNAJC3,DSC2,DYNLL1,EIF2S1,Eif3c,EIF3E,EIF4G2,ELMO1,ENTPD1,EPHX1,FABP3,FABP4,FGF1,FTL,G6PD,GBE1,GNA11,GOT1,GPAM,GPM6B,GPT,GPX3,GPX4,GSS,Gsta1 (includes others),Gsta4,GSTK1,GSTT1,Gstt2,HA…	184 (12)	11
IKBKE		kinase	AKT (family),ERK1/2 (family),FOXO1,FOXO3,GSK3B,IKBKB,IKBKE,IRF3,IRF5,IRF7,JUN,MAPK8,MTOR,NFKB (complex),NFKB1,NFKBIA,P38 MAPK (family),REL,RELA,STAT1,TP53,TRAF3IP2	2	Activated	4.715	7.79E-62	5.10E-03	ABAT,Abcb1a,ABCB8,ABCC1,ABCD1,ACADL,ACADM,ACADS,ACSF3,ACSS1,ACTN4,ADA,ADAM10,ADD1,ADH5,ADIPOQ,ADK,AGO2,AIMP2,AK1,AK2,ALDH1B1,ALDH3A1,ALDH7A1,ALDH9A1,ALOX12,ANK1,ANXA1,ANXA4,APOBEC2,APOC3,AQP3,ARHGAP5,ASL,ASNS,ASS1,ATL3,ATP1A1,ATP1A3,ATP2A2,ATP5F1C,ATP5F1E,ATP5ME,ATPAF2,AZGP1,BCAM,BCKDK,BGN,BTNL9,C5,CAD,CALU,CAND2,CAPN1,CAPZA2,CDC42,Ceacam1/Ceacam2,Ces1b/Ces1c,CHL1,CISD1,CKM,CLIC5,CMA1,CMBL,CMPK1,…	389 (22)	22
amrinone		chemical drug	AKT (family),amrinone,AP1 (complex),AR,BCAR1,CASP3,CASP8,CDC42,CEBPA,CHUK,CREB (family),CTNNB1,ERK (family),FOS,GATA4,GCR/GLUCOCORTICOID DIMER (complex),GSK3B,IL21R,JUN,MAPK (family),MAPK1,MET,mir-21 (includes others),MMP2,MMP9,MYC,NFKB (family),PDE3 (family),PDE3A,PDE3B,PI3K (complex),PIK3CG,PKM,PTK2,RAF1,RORC,RYR2,SMAD2,SMAD2/3 (family),SMAD3,SOD2,SRC,STAT1,STAT3,STAT5A/B (family),STMN1,TP53,TP…	3	Activated	4.712	2.75E-65	3.97E-02	ABAT,Abca8b,ABCB10,ABCB11,ABCB8,ABCC3,ABCE1,ABCF1,ABCF2,ACADL,ACADS,Acat2/Acat3,ACSF3,ACSS1,ACTB,ACTN2,ACTN4,ADAM17,ADH1C,ADH5,ADH7,ADK,ADSS2,AGO2,AGR2,AHSG,AIMP2,AK1,AK2,ALCAM,ALDH2,ALDH3A1,ALDH9A1,ALOX12,ANKRD17,ANXA1,APOBEC2,APOC1,APOC3,AQP3,ARF6,ARHGAP5,ASL,ASPN,ATL3,ATP1A1,ATP2A1,ATP5F1C,ATP5F1E,ATP5ME,ATP5PB,ATP8A1,ATPAF2,BAG1,BCAM,BCS1L,BIN1,BLMH,BPIFA1,BSCL2,BTNL9,C5,CALM2,CAND2,CAPN1,CAS…	506 (48)	45
SP4		transcription regulator	AKT (family),AKT1,AP1 (complex),ATM,BRCA1,CALCINEURIN (complex),CDC42,CEBPB,CHUK,CREB1,EIF2AK2,EIF4E,ELK1,ERK (family),ERK1/2 (family),ESR1,HDAC (family),HRAS,IKBKB,JNK (family),JUN,KRAS,MAP2K5,MAP3K1,MAPK (family),MAPK1,MAPK14,MAPK3,MAPK7,MAPK8,MAPT,MEK (family),MNT,MTOR,MYC,NFAT (family),NFKB (complex),NFKB (family),NFKBIA,NRAS,P38 MAPK (family),PI3K (complex),PI3K P110 (family),PIK3C2B,PIK3CA,…	3	Activated	4.697	1.36E-63	2.40E-02	AACS,ABCB10,ABCB11,Abcb1a,ABCC1,ABCC3,ABCD1,ABCE1,ABCF1,ABCF2,ACADL,ACSS1,ACTA1,ACTN4,ADA,ADAM17,ADH1C,ADH5,ADH7,AHSG,AIMP2,AK1,AKT2,ALCAM,Aldh1a7,ALDH1B1,ALDH7A1,ALOX12,ANK3,ANKRD17,ANO10,ANP32A,ANXA1,ANXA2,ANXA4,AOC3,AP1M1,AP2S1,APOC1,APOC3,AQP3,ARF6,ARHGAP45,ARHGEF7,ARL6IP5,ARPC5L,ASPRV1,ASS1,ATP1A1,ATP1A3,ATP2A1,ATP5PB,ATP6V0C,ATP6V1B2,ATP6V1E1,ATP6V1G1,ATP6V1H,AZGP1,BCAM,BCKDK,BLVRB,BPIFA1,B…	519 (72)	72
BRD4		kinase	BRD4,CDK9,EIF4E,H2AX,MYC,MYOD1,RELA	2	Activated	4.695	1.43E-55	1.00E-04	ABCA1,ABCB10,ABCC1,ABCC3,ABCD1,ABCE1,ABCF1,ABCF2,ACADM,ACSS1,ACTB,ACTN1,ACTN4,ADD1,AIMP2,AK2,ALDH1B1,ALDOA,ANKRD17,ANXA4,APOC1,APOC3,ARHGEF7,ASPRV1,ATP2A1,BAG1,BAK1,BAX,BIN1,CAD,CAPG,CAST,CCT3,CD44,CDH1,CDH2,CKM,CNP,COL1A1,COX7A2L,CSDE1,CSE1L,CTSD,CYCS,CYTH2,DAG1,DDX17,DDX5,DES,DLAT,ECSIT,EEF1A1,EEF2,EIF2S1,EIF2S2,EIF3E,EIF4A1,EIF4E,EIF4G1,EIF5A,ELMO1,ENO1,ENO3,EVPL,EXOSC7,EZR,FABP4,FABP5,FBLN2,F…	276 (7)	7
NEAT1_2		other	AKT (family),CASP2,CDC14B,CDK1,CDKN1A,CDKN1C,CHEK1,CHEK2,E2F (family),E2F1,E2F3,EGFR,ERK1/2 (family),FANCD2,FOXP1,GSK3B,ING1,LATS2,MAPT,MDM4,NEAT1_2,NPM1,P38 MAPK (family),PLK1,PTK2,RAD21,RAD51,RASSF1,RB1,RELA,SRC,STAT3,TP53	3	Activated	4.687	4.37E-57	1.15E-02	ABAT,Abca8b,ABCB11,Abcb1a,ABCB8,ABCC1,ABCD1,ABCE1,ACADL,ACADM,ACADS,ACO2,ACSF3,ACSS1,ACTN2,ACTN4,ADA,ADAM10,ADD1,AGO2,AGR2,AHCTF1,AHSG,AK1,ALDH9A1,ANK1,ANXA1,ANXA4,APOA1,APOBEC2,APOC3,AQP3,ARHGAP5,ASL,ASPN,ASS1,ATL3,ATP1A3,ATP2A2,ATP5F1C,ATP5F1E,ATP5PB,ATP6V1F,ATPAF2,BAK1,BCAM,BGN,BPIFA1,C5,CACNA1S,CALU,CAPZA2,CCT3,CD2AP,CDC42,Ces1b/Ces1c,CHCHD3,CHL1,CISD1,CKMT1B,CKMT2,CLIC1,CLIC5,CMBL,CNN2,COL12…	377 (33)	32
Cyp2g1		enzyme	acetaminophen,ADH1B,AKT1,ALDH2,CASP3,CAT,coumarin,CTNNB1,Cyp1a2,Cyp2g1,diethylnitrosamine,ERK (family),ERK1/2 (family),FOS,GSK3B,GSR,INSR,IRS1,JINK1/2 (family),JNK (family),MAPK1,MAPK3,MAPK8,NFE2L2,NFKB (complex),NQO1,PTGS1,PTGS2,RAF1,RELA,SOD (family),STAT3,YAP/TAZ (family)	3	Activated	4.671	1.26E-56	1.21E-02	ABCB11,Abcb1a,ABCC1,ABCC3,ACADM,Acat2/Acat3,ACO2,ACOT13,Acot2,ACTA1,ACTB,ACTN1,ADAM10,ADH1C,ADH7,ADIPOQ,AGR2,AHSG,Akr1b7,ALCAM,ALDH1B1,ALDH3A1,ALDH6A1,ALDH7A1,ALDOA,ALOX12,AMACR,ANXA1,ANXA4,APOC1,APOC3,APPL1,AQP3,ASL,ASS1,ATP1A3,ATP2A1,ATP2A2,ATP5PD,ATP6V1E1,BAK1,BAX,BCS1L,BGN,BLMH,BLVRB,BPIFA1,C4a/C4b,C5,C9,CALU,CAPN1,CASP3,CAV3,CCT3,CD1D,CD34,CD9,CDH2,CDH5,CEPT1,Ces1b/Ces1c,Ces1d,CHL1,CKM,CKMT1…	363 (33)	32
piperonyl butoxide		chemical drug	AMPK (complex),AP1 (complex),ATF4,BRCA1,bumetanide,CCND1,CCNE1,CDK2,CDK4,CDK4/6 (family),CDKN1A,CDKN1B,CDKN2A,Cdkn2a,CREB1,CTNNB1,CYCLIN E (family),EGFR,EIF2AK4,ERK (family),ERK1/2 (family),F2,GCK,GLI1,GSK3B,JNK (family),LDHA,MAPK14,mir-19 (includes others),mir-22 (includes others),MMP9,MYC,NF-Y (complex),NFKBIA,P38 MAPK (family),PIAS3,piperonyl butoxide,PKA (complex),PTEN,RB1,RBL2,RELA,SP1,STAT3…	3	Activated	4.635	5.23E-85	3.00E-04	AACS,ABCA1,ABCB10,ABCB11,Abcb1a,ABCC1,ABCC3,ABCD1,ABCE1,ABCF1,ABCF2,ABI1,ACADL,ACADM,ACADS,Acat2/Acat3,ACSS1,ACTA1,ACTB,ACTN1,ACTN2,ACTN3,ACTN4,ADA,ADD1,ADK,ADSS2,AGO2,AHCTF1,AHSG,AIMP2,AK1,AK2,AKT2,ALCAM,ALDH1B1,ALDH3A1,ALDOA,ALOX12,ANK1,ANKRD17,ANXA4,AOC3,APOA1,APOC1,APOC3,AQP3,ARHGAP5,ARHGEF7,ARL2,ASPN,ASPRV1,ASS1,ATP1A3,ATP5F1C,ATP5ME,ATP6V1F,AUH,AZGP1,BAG1,BAK1,BCKDK,BCS1L,BIN1,BPIFA1,BSCL2,…	553 (48)	46
sorbitol		chemical - endogenous mammalian	AKR1B1,AKT (family),AKT1,AMPK (complex),AP1 (complex),APP,CRYAB,EGFR,ERK (family),ERK1/2 (family),FOCAL ADHESION KINASE (family),FOXO3,GAB1,JNK (family),JUN,MAP2K3,MAP2K4,MAP2K6,MAP2K7,MAP3K1,MAP3K11,MAP3K7,MAPK1,MAPK14,MAPK3,MAPK7,MAPK8,MAPK9,MAPKAPK2,MKNK1,NFKB (complex),NFKBIA,OXSR1,P38 MAPK (family),PI3K (complex),PRKAA1,PRKAA2,PTK2B,PXN,SGK1,sorbitol,TAB1,TARDBP,TP53	2	Activated	4.630	5.91E-74	1.00E-04	ABAT,Abcb1a,ABCB8,ABCC1,ABCD1,ABCE1,ACADL,ACADM,ACADS,Acat2/Acat3,ACO2,ACSF3,ACSS1,ACTN1,ACTN2,ACTN3,ACTN4,ADA,ADAM10,ADD1,ADH1C,ADH5,AGO2,AGRN,AHCTF1,AIMP2,AK1,AK2,ALCAM,ALDH1B1,ALDH3A1,ALDH7A1,ALDH9A1,ALOX12,ANK1,ANXA1,ANXA2,ANXA4,APOBEC2,APOC3,APRT,AQP3,ARHGAP5,ARIH1,ARL6IP5,ASL,ATL3,ATP1A1,ATP1A3,ATP2A1,ATP2A2,ATP5F1C,ATP5F1E,ATP5ME,ATP5PB,ATP6V1E1,ATPAF2,AZGP1,B2M,BCAM,BCKDK,BGN,CALM2,CALU,C…	430 (44)	44
(TP53,TP63,TP73):(PPP1R13B,TP53BP2):TP53I3 Gene		complex	(TP53,TP63,TP73):(PPP1R13B,TP53BP2):TP53I3 Gene,PPP1R13B,TP53,TP53BP2,TP63,TP73	2	Activated	4.608	3.92E-53	2.00E-04	ABAT,ABCA1,Abcb1a,ABCB8,ABCD1,ACADL,ACADM,ACADS,ACSF3,ACSS1,ACTN1,ACTN2,ACTN4,ADAM10,ADAM17,ADH5,ADH7,AGO2,AGR2,AK1,ALDH3A1,ALDH9A1,ALDOA,ALOX12,ANK1,ANXA1,ANXA4,APOA1,APOBEC2,AQP3,ARHGAP5,ARL2,ASL,ATL3,ATP1A1,ATP5F1C,ATP5F1E,ATP5ME,ATP5PB,ATPAF2,AUH,B2M,BAK1,BAX,BGN,CAD,CALU,CASP3,CAST,CAVIN2,CD44,CDC42,CDH2,CDH5,Ceacam1/Ceacam2,Ces1b/Ces1c,CISD1,CKM,CKMT1B,CKMT2,CMBL,CNN2,COL1A1,COL6A2,COL7A1,C…	309 (6)	5
MACROH2A1	0.287	other	AP1 (complex),AR,CREBBP,ESR1,ESR2,ESTROGEN RECEPTOR (family),FANCD2,FOXM1,FOXO1,GATA1,HNF4A,JUN,KLF1,MACROH2A1,MEF2C,MYC,MYOD1,NCOA1,NEUROG1,NFE2L2,NFKB (complex),NR3C1,NR3C2,PPARA,PPARG,RB1,RBCK1,RBL1,RBL2,RELA,SOX2,SP1,SP3,STAT1,STAT3,TFAP2A,TP53	3	Activated	4.588	7.35E-64	8.90E-03	ABAT,ABCA1,ABCB10,Abcb1a,ABCB8,ABCC9,ABCF1,ABCF2,ACADL,Acat2/Acat3,ACO2,Acot2,ACSF3,ACTN2,ACTN3,ACTN4,ADAM10,ADD1,ADH1C,ADIPOQ,ADSS2,AGO2,AGPAT2,AGRN,AHSG,AIMP2,AK2,Akr1b7,AKT2,ALCAM,ALDH1B1,ALDH3A1,ALDH7A1,ALDH9A1,AMACR,ANK3,ANO10,ANP32A,ANXA2,AP1M1,AP2S1,APOBEC2,APOC1,AQP3,ARFGEF1,ARHGAP5,ARPC5L,ATL3,ATP1A1,ATP1A3,ATP2A1,ATP5F1C,ATP5ME,ATP5MJ,ATP5PB,ATP6V1F,ATP6V1H,ATP8A1,ATPAF2,B2M,BAK1,BANF1,…	554 (37)	37
RUNX1:CBFB:PRKCQ gene		complex	AKT (family),AP1 (complex),CAMKII (complex),CASP8,CBFB,CREB1,CSF1R,ERK (family),ERK1/2 (family),HSF1,IKBKB,INSR,MAP2K4,MAP3K1,MAP3K7,MAPK (family),MAPK1,MAPK14,MAPK3,MAPK8,MAPK9,MMP9,NFAT (complex),NFAT (family),NFKB (complex),NFKB (family),NFKB1,NFKBIA,NFKBIB,PRKCQ,PTK2,PTPN6,RAS (family),RELA,RUNX1,RUNX1:CBFB:PRKCQ gene,TP53,WIPF1	3	Activated	4.587	2.32E-61	9.50E-03	ABAT,Abcb1a,ABCB8,ABCC1,ABCD1,ACADL,ACADM,ACADS,ACO2,ACOT13,Acot2,ACSF3,ACSS1,ACTN1,ACTN4,ADA,ADAM17,ADD1,ADH1C,ADH5,AGO2,AGR2,AHSA1,AIMP2,AK1,AK2,Akr1b7,ALDH1B1,ALDH6A1,ALDH7A1,ALDH9A1,ALDOA,ALOX12,ANK1,ANXA1,ANXA2,ANXA4,APOBEC2,APOC3,AQP3,ARHGAP5,ASL,ATL3,ATP1A3,ATP2A1,ATP5F1C,ATP5F1E,ATP5ME,ATP5PB,ATP5PD,ATPAF2,AZGP1,BAX,BCAM,BCKDK,BGN,CACNA2D1,CAD,CALM2,CALU,CAPZA2,CAV3,CCT3,CCT4,CD1D,CD34,CD…	411 (38)	37
menotropin		biologic drug	ADCY (family),AKT (family),AMPK (complex),ERK1/2 (family),FSHR,HRAS,LH (complex),LHCGR,MAPK (family),menotropin,PI3K (complex),PKA (complex)	3	Activated	4.585	1.18E-28	7.90E-03	AACS,ACO2,ACTN1,ADA,ADAM10,ADD1,ADIPOQ,AIMP2,APOA1,APOC3,AQP3,ARF6,ARL6IP5,ASNS,ATP1A3,B2M,BAK1,BAX,BCAM,CD44,CD81,CMA1,COPS6,COX4I1,CREB1,CTSD,EEF1A1,EEF2,Eif3c,EIF3H,ENO1,ENTPD1,F11R,FABP4,FABP5,FBLN5,FDX1,FDXR,FLNC,FSCN1,G6PD,GPM6B,GPX4,GSS,Gsta1 (includes others),HLA-A,HMGA1,HOMER1,HSP90AA1,HSPG2,IDH3A,IGKC,ITGA2,ITGA6,ITGAM,ITGB3,ITGB4,KRAS,KRT16,L1CAM,LAMB2,LAMP1,LDHB,LGALS7,LPL,MAGT1,MAN2A…	160 (12)	11
CHEK1		kinase	AKT (family),ATR,CASP2,CDC14B,CDK1,CDKN1A,CDKN1C,CHEK1,CHEK2,E2F (family),E2F1,E2F3,EGFR,ERK1/2 (family),FANCD2,FOXP1,GSK3B,ING1,LATS2,MAPT,MDM4,NPM1,P38 MAPK (family),PLK1,PTK2,RAD21,RAD51,RASSF1,RB1,RELA,SRC,STAT3,TP53	2	Activated	4.584	6.90E-57	1.35E-02	ABAT,Abca8b,ABCB11,Abcb1a,ABCB8,ABCC1,ABCD1,ABCE1,ACADL,ACADM,ACADS,ACO2,ACSF3,ACSS1,ACTN2,ACTN4,ADA,ADAM10,ADD1,AGO2,AGR2,AHCTF1,AHSG,AK1,ALDH9A1,ANK1,ANXA1,ANXA4,APOA1,APOBEC2,APOC3,AQP3,ARHGAP5,ASL,ASPN,ASS1,ATL3,ATP1A3,ATP2A2,ATP5F1C,ATP5F1E,ATP5PB,ATP6V1F,ATPAF2,BAK1,BCAM,BGN,BPIFA1,C5,CACNA1S,CALU,CAPZA2,CCT3,CD2AP,CDC42,Ces1b/Ces1c,CHCHD3,CHL1,CISD1,CKMT1B,CKMT2,CLIC1,CLIC5,CMBL,CNN2,COL12…	377 (33)	32
ULK3		kinase	AKT (family),AKT1,BTK,DSP,EZH2,GATA4,GLI2,GSK3B,HNRNPK,HSD11B2,IHH,IRF3,JNK (family),KDR,let-7 (includes others),MXI1,NFKB (complex),NOS3,P38 MAPK (family),PI3K (complex),PRMT1,PRMT5,RIPK3,SHH,SMAD3,SRC,SREBF1,STAT3,SYK,TP53,TRAF6,ULK3	3	Activated	4.576	4.90E-64	1.84E-02	AACS,ABAT,Abca8b,ABCB11,Abcb1a,ABCB8,ABCC1,ABCD1,ACADL,ACADM,ACADS,ACSF3,ACTN2,ACTN4,ADA,ADD1,ADH1C,ADH5,ADIPOQ,ADSS2,AGO2,AGPAT2,AHSG,AIMP2,AK1,ALDH1B1,ALDH7A1,ALDH9A1,AMACR,ANK1,ANXA1,ANXA2,ANXA4,APOA1,APOBEC2,AQP3,ARHGAP5,ASL,ASPN,ASPRV1,ASS1,ATL3,ATP1A1,ATP2A1,ATP5F1C,ATP5F1E,ATP5ME,ATP5PB,ATP6V1E1,ATP8A1,ATPAF2,B2M,BAG1,BCAM,BGN,BPIFA1,BSCL2,C5,CAD,CALU,CASP3,CAV3,CAVIN2,CBFB,CD9,CDC42,CDH1,…	422 (32)	32
DDX21	0.857	enzyme	AKT (family),CASP2,CDC14B,CDK1,CDKN1A,CDKN1C,CHEK1,CHEK2,DDX21,E2F (family),E2F1,E2F3,EGFR,ERK1/2 (family),FANCD2,FOXP1,GSK3B,ING1,LATS2,MAPT,MDM4,NPM1,P38 MAPK (family),PLK1,PTK2,RAD21,RAD51,RASSF1,RB1,RELA,SRC,STAT3,TP53	3	Activated	4.572	1.13E-57	9.80E-03	ABAT,Abca8b,ABCB11,Abcb1a,ABCB8,ABCC1,ABCD1,ABCE1,ACADL,ACADM,ACADS,ACO2,ACSF3,ACSS1,ACTN2,ACTN4,ADA,ADAM10,ADD1,AGO2,AGR2,AHCTF1,AHSG,AK1,ALDH9A1,ANK1,ANXA1,ANXA4,APOA1,APOBEC2,APOC3,AQP3,ARHGAP5,ASL,ASPN,ASS1,ATL3,ATP1A3,ATP2A2,ATP5F1C,ATP5F1E,ATP5PB,ATP6V1F,ATPAF2,BAK1,BCAM,BGN,BPIFA1,C5,CACNA1S,CALU,CAPZA2,CCT3,CD2AP,CDC42,CDH1,Ces1b/Ces1c,CHCHD3,CHL1,CISD1,CKMT1B,CKMT2,CLIC1,CLIC5,CMBL,CNN2,…	379 (33)	32
NRIP1		transcription regulator	AHR/ARNT/ARYL HYDROCARBON (complex),AKT (family),AMPK (complex),GCR/GLUCOCORTICOID DIMER (complex),NRIP1,PPARGC1A,RAR (family)	2	Activated	4.568	3.34E-32	1.00E-04	AACS,ABAT,ABCA1,ACADL,ACADM,ACADS,ACO2,ADD1,ADIPOQ,AIMP2,AK1,ALDH5A1,ANXA1,APOA1,APOC3,ASPN,ATP1A3,ATP5PD,BAK1,BAX,BCAM,C5,CD44,CDH1,CDH2,CDH5,CKMT2,COL6A2,COMP,COPS6,COX4I1,COX6C,CTSD,CYCS,DCN,DGAT1,DLAT,DPT,ELMO1,ENDOG,ENO1,F11R,FABP3,FBLN1,FBLN2,FDPS,FSCN1,G6PD,GK,GLRX,GPAM,GPM6B,GPX4,GSS,GSTK1,HMGCL,HSPG2,IDH3A,IL1RAP,ITGB4,KYAT1,KYAT3,L1CAM,LAMA2,LAMA4,LAMB2,LAMP1,LDHA,LDHB,LUM,MAGT1,MAN2A1,…	145 (7)	7
HIF1A-AS1		other	AKT (family),AKT1,AKT2,AMPK (complex),APEX1,BCL2,BCL2L1,CALCINEURIN (complex),CAPN1,CASP3,CAT,CDK2,CRTC2,DICER1,EIF2AK2,EIF4E,ERK1/2 (family),ESR1,FOXO3,GSK3B,HIF1A,HIF1A-AS1,HSF1,IL18,IRS1,IRS2,JAK1,KAT7,MAP3K1,MAPT,MTOR,MYC,NEFH,NEIL2,NFKB (complex),NFKB1,NR3C1,OXSR1,P70 S6K (family),PARP1,PDPK1,PI3K (complex),PLA2G6,PRDM1,PRKCA,PRKCD,PRKN,PTEN,RAC1,RICTOR,ROCK1,RORC,RPTOR,SGK1,SIRT1,SMAD3,SOD …	3	Activated	4.567	1.12E-71	3.00E-04	AACS,ABAT,ABCB10,ABCB11,Abcb1a,ABCB8,ABCC1,ABCC3,ABCE1,ABCF1,ABCF2,ABI1,ACADL,ACADM,ACADS,ACSS1,ACTB,ACTL6A,ACTN1,ACTN4,ADD1,ADH1C,AGO2,AGPAT1,AGPAT2,AHSA1,AHSG,AIFM1,AK2,AKT2,ALDH1B1,ALDH2,ALDH3A1,ALDH7A1,ALDH9A1,ALOX12,AMACR,ANK1,ANK3,ANKRD17,ANO10,ANP32A,AP1M1,AP2S1,APOA1,APOBEC2,APOC1,APOC3,ARHGEF7,ARPC5L,ASNS,ASPN,ASPRV1,ATL3,ATP1A1,ATP1A3,ATP2A2,ATP5F1E,ATP5ME,ATP5PB,ATP5PD,ATP6V0A1,ATP6V1F…	549 (65)	65
AURKA		kinase	AKT1,AURKA,BIRC5,BRCA1,ERK1/2 (family),FOXO3,HNRNPK,LATS2,MBD3,MYC,NF2,NFKBIA,NPM1,PAX8,PKM,PLK1,RASSF1,SDCBP,SRC (family),TERT	2	Activated	4.565	2.73E-56	1.00E-04	ABAT,ABCB10,ABCC1,ABCC3,ABCD1,ABCE1,ABCF1,ABCF2,ACADM,ACSS1,ACTA1,ACTB,ACTN1,ACTN4,ADAM10,ADD1,ADIPOQ,AIMP2,AK1,ALDH3A1,ANXA4,APOA1,APOC1,APOC3,ARHGEF7,ARIH1,ASL,ASPRV1,ASS1,ATP1A1,ATP1A3,ATP6V1E1,AZGP1,B2M,BAG1,BAK1,BCKDK,BIN1,CAD,CAPZA2,CAST,CAV3,CAVIN2,CCT3,CDC42,CDH1,Ces1b/Ces1c,CMA1,CNP,COL1A1,COL6A2,COL7A1,COMP,CP,CRIP2,CRYAB,CRYZ,CSDE1,CSE1L,CYCS,CYTH2,DAG1,DCN,DDX17,DDX5,DUSP3,EEF1A1,EEF2…	292 (20)	20
TCF7L2:CTNNB1:EOMES:TBXT:MIXL1:SMAD2,3:SMAD4:FOXA2:GATA4:GATA6,SOX17 gene		complex	AKT (family),AKT1,AP1 (complex),AXIN1,BMPR2,BRCA1,CCL2,CCN2,CCND1,CDH1,CDX2,COL1A2,CREB (family),CREBBP,CTNNB1,EGFR,EIF2AK3,EOMES,ERK (family),ESRRA,ESTROGEN RECEPTOR (family),EZH2,FOXA2,FOXO1,FOXO4,GATA4,GATA6,HDAC1,HNF4A,IRF7,JUN,MAGI1,MEK (family),MTOR,MYC,NANOG,NF2,NFKBIA,P38 MAPK (family),PDPK1,POU5F1,PPARG,PPARGC1A,PTGS2,PTPN6,RAF1,RBL2,RELA,RORC,SKIL,SMAD2,SMAD3,SMAD4,SNAI2,SOX17,SOX9,SP3,…	3	Activated	4.552	1.69E-65	1.21E-02	ABCB10,Abcb1a,ABCB8,ABCC9,ABCD2,ABCE1,ABCF1,ABCF2,ACADL,ACADS,Acat2/Acat3,Acot2,ACSF3,ACTA1,ACTN2,ACTN3,ACTN4,ADA,ADD1,ADH1C,ADSS2,AGPAT2,AHCTF1,AHSG,Akr1b7,Aldh1a7,ALDH3A1,ALDH5A1,AMACR,ANK3,ANKRD17,ANP32E,ANXA2,ANXA7,AOC3,APOA1,APOBEC2,APOC1,AQP3,ARFGEF1,ARIH1,ASL,ASPN,ASPRV1,ASS1,ATL3,ATP1B3,ATP2A2,ATP5F1E,ATP5PD,ATP6V0A1,ATP6V0C,ATP6V1C1,ATP6V1E1,ATP6V1F,ATP6V1G1,ATP6V1H,ATPAF2,AZGP1,BAG1,BAX…	584 (72)	71
pyocyanin		chemical reagent	26S PROTEASOME (complex),ADAM17,AKT (family),AKT1,AR,BCL2,BCL6,CASP3,CBP/P300 (family),CCND1,CCR2,CDK5,CDKN1A,CDKN1B,CEBPA,CEBPB,CREB1,CREBBP,CTNNB1,DNM1L,DUSP1,EGFR,EGR1,ELK1,ERBB4,ERK (family),ERK1/2 (family),ESR1,FOCAL ADHESION KINASE (family),FOS,FOSB,FOXA2,GAB2,GATA1,GATA4,GLI1,GNAQ,GSK3B,HAS2,HIF1A,HMOX1,IL10,IRF1,IRF3,IRS1,ITGB1,JUN,LIPE,MAPK (family),MAPK1,MAPK3,MAPT,MED1,MITF,MKNK1,MMP9,…	3	Activated	4.550	6.22E-60	8.10E-03	AACS,ABAT,ABCA1,ABCB10,ABCB11,ABCB8,ABCC1,ABCC3,ABCC9,ABCE1,ABCF1,ABCF2,Acat2/Acat3,ACO2,Acot2,ACTL6A,ACTN3,ACTN4,ADAM10,ADH1C,ADH5,ADH7,ADIPOQ,ADRM1,ADSS2,AGPAT1,AGR2,AHCTF1,AHCYL1,AHSG,AIMP2,AK2,Aldh1a7,ALDH1B1,ALDH2,ALDH3A1,ALDH5A1,ALDH7A1,ALDH9A1,ALDOA,ALOX12,AMACR,ANK3,ANKRD17,ANO10,ANP32A,AOC3,AP1M1,AP2S1,APOA1,APOBEC2,APOC1,APOC3,ARHGAP5,ARIH1,ARL6IP5,ARPC5L,ASS1,ATL3,ATP1A1,ATP1A3,ATP5F1C…	650 (103)	102
sodium selenite		chemical drug	AKT (family),ATM,CASP3,CASP9,ERK1/2 (family),GPX1,MAPK8,NFKBIA,RELA,sodium selenite,THIOREDOXIN REDUCTASE (family),TP53	2	Activated	4.549	2.50E-54	1.40E-03	ABAT,Abcb1a,ABCB8,ABCC1,ABCD1,ACADL,ACADM,ACADS,ACSF3,ACSS1,ACTN4,ADA,ADAM10,ADD1,ADH5,ADIPOQ,AIMP2,AK1,AK2,ALDH9A1,ALDOA,ANK1,ANXA1,ANXA4,APOA1,APOBEC2,AQP3,ARHGAP5,ASL,ATL3,ATP1A1,ATP1A3,ATP5F1C,ATP5F1E,ATP5ME,ATP5PB,ATPAF2,AZGP1,B2M,BAX,BCAM,BCKDK,CAD,CALU,CAPN1,CAPZA2,CASP3,CDC42,CDH2,CDH5,Ces1b/Ces1c,CISD1,CKM,CKMT1B,CKMT2,CMA1,CMBL,CNN2,COL1A1,COL6A2,COL7A1,COPS6,COQ3,COQ5,COQ6,COX15,COX4I1…	317 (12)	12
VWF	0.264	other	EGR1,FOS,INPP5D,ITGB3,MAPK1,MYC,P38 MAPK (family),PLA2G4A,PLCG2,PRKCQ,SYK,THBS1,VWF	2	Activated	4.534	1.09E-58	1.00E-04	ABCB10,ABCC1,ABCC3,ABCD1,ABCE1,ABCF1,ABCF2,ACADM,ACSS1,ACTA1,ACTB,ACTN1,ACTN4,ADD1,ADH1C,AIMP2,AK2,ANK1,ANKRD17,APOA1,APOC1,APOC3,ARHGEF7,ASL,ASPRV1,ASS1,ATP2A1,ATP2A2,ATP6V0C,ATP8A1,BAG1,BAX,BGN,BIN1,BLMH,CAD,CALU,CAST,CAV3,CCT3,CD9,CDH1,CDH2,CNP,COL6A1,COL7A1,CPSF1,CREB1,CRYAB,CRYL1,CRYZ,CSDE1,CSE1L,CYCS,CYTH2,DDT,DDX17,DDX5,DES,DNAJA1,ECSIT,EEF1A1,EEF2,EIF2S1,EIF2S2,EIF4A1,EIF4E,EIF4G1,EIF4G2,…	296 (13)	13
MK-8776		chemical drug	AKT (family),ATR,CASP2,CDC14B,CDK1,CDKN1A,CDKN1C,CHEK1,CHEK2,E2F (family),E2F1,E2F3,EGFR,ERK1/2 (family),FANCD2,FOXP1,GSK3B,ING1,LATS2,MAPT,MDM4,MK-8776,NPM1,P38 MAPK (family),PLK1,PTK2,RAD21,RAD51,RASSF1,RB1,RELA,SRC,STAT3,TP53	3	Activated	4.526	5.29E-57	1.44E-02	ABAT,Abca8b,ABCB11,Abcb1a,ABCB8,ABCC1,ABCD1,ABCE1,ACADL,ACADM,ACADS,ACO2,ACSF3,ACSS1,ACTN2,ACTN4,ADA,ADAM10,ADD1,AGO2,AGR2,AHCTF1,AHSG,AK1,ALDH9A1,ANK1,ANXA1,ANXA4,APOA1,APOBEC2,APOC3,AQP3,ARHGAP5,ASL,ASPN,ASS1,ATL3,ATP1A3,ATP2A2,ATP5F1C,ATP5F1E,ATP5PB,ATP6V1F,ATPAF2,BAK1,BCAM,BGN,BPIFA1,C5,CACNA1S,CALU,CAPZA2,CASP3,CCT3,CD2AP,CDC42,Ces1b/Ces1c,CHCHD3,CHL1,CISD1,CKMT1B,CKMT2,CLIC1,CLIC5,CMBL,CNN2…	378 (34)	33
4-hydroxytamoxifen		chemical drug	4-hydroxytamoxifen,AHR,AKT (family),EGFR,ERK1/2 (family),ESR1,ESRRG,ESTROGEN RECEPTOR (family),GPER1,IGF1,IGF1R,JAK2,JUN,MAPK14,MAPK3,MYC,NFKB (complex),NR1I2,NRF1,P38 MAPK (family),PLD2,PTPN11,PTPN6,SRC,TERT	2	Activated	4.506	5.96E-64	3.60E-03	Abca8b,ABCB10,Abcb1a,ABCC1,ABCC9,ABCD1,ABCE1,ABCF1,ACADS,ACO2,ACSS1,ACTB,ACTN2,ACTN3,ACTN4,ADAM10,ADAM17,ADH1C,AGO2,AHCTF1,AHSG,AIMP2,AK1,AK2,Aldh1a7,ALDH1B1,ALDH2,ALDH5A1,ALDH7A1,ALDOA,ALOX12,ANK1,ANKRD17,ANO10,ANP32A,ANXA4,AP1M1,AP2S1,APOA1,APOC3,AQP3,ARHGEF7,ARPC5L,ASPN,ASPRV1,ASS1,ATL2,ATP1A1,ATP1A3,ATP2A1,ATP2A2,ATP5PD,ATP6V1H,B2M,BAX,BCAM,BIN1,C4a/C4b,CACNA1S,CAD,CAMK1,CAPG,CAPZA2,CARM1,CAS…	454 (25)	25
(NPAS4:ARNTL,NPAS4:ARNT,NPAS4:ARNT2):INS gene		complex	(NPAS4:ARNTL,NPAS4:ARNT,NPAS4:ARNT2):INS gene,26S PROTEASOME (complex),AKT (family),AKT1,AKT2,ARNT,ARNT2,BMAL1,CBL,CBS,CLOCK,CREB1,CTNNB1,CYP17A1,CYP1A1,EIF4EBP1,ERK (family),ERK1/2 (family),ERN1,ESR1,ESR2,FOXA2,FOXO1,FOXO3,FOXO4,GATA2,GNAI2,GSK3 (family),GSK3B,HIF1A,HNRNPK,HSP90 (family),INS,INSR,IRS1,IRS2,JAK2,JNK (family),LIPE,LYN,MAP2K4,MAPK (family),MAPK1,MAPK14,MAPK8,MTOR,MTORC1 (complex),N…	3	Activated	4.495	3.62E-69	6.50E-03	ABCD2,ABCE1,ABI1,ACADL,ACADM,ACADS,Acat2/Acat3,ACOT13,Acot2,ACTB,ACTL6A,ACTN1,ACTN2,ACTN3,ADA,ADAM10,ADD1,ADH1C,ADH5,ADIPOQ,ADRM1,AGPAT1,AGPAT2,AGRN,AIMP2,AK1,Akr1b7,ALCAM,ALDH1B1,ALDH6A1,ALDH7A1,ALDOA,ANK1,ANK3,ANO10,ANP32A,ANXA1,ANXA2,ANXA4,AOC3,AP1M1,AP2S1,APOA1,AQP3,ARPC5L,ASL,ATP1A3,ATP2A1,ATP5F1C,ATP5F1E,ATP5ME,ATP5PB,ATP6V0A1,ATP6V1C1,ATP6V1F,AZGP1,B2M,BAG1,BAK1,BANF1,BCAM,BCS1L,BGN,BIN1,B…	556 (69)	68
HUS1		kinase	AKT (family),ATR,CASP2,CDC14B,CDK1,CDKN1A,CDKN1C,CHEK1,CHEK2,E2F (family),E2F1,E2F3,EGFR,ERK1/2 (family),FANCD2,FEN1,FOXP1,GSK3B,HUS1,ING1,LATS2,LIG1,MAPT,MDM4,NPM1,P38 MAPK (family),PLK1,PTK2,RAD21,RAD51,RASSF1,RB1,RELA,SRC,STAT1,STAT3,TP53	3	Activated	4.491	8.16E-58	1.28E-02	ABAT,Abca8b,ABCB11,Abcb1a,ABCB8,ABCC1,ABCD1,ABCE1,ACADL,ACADM,ACADS,ACO2,ACSF3,ACSS1,ACTN2,ACTN4,ADA,ADAM10,ADD1,AGO2,AGR2,AHCTF1,AHSG,AK1,ALDH9A1,ANK1,ANXA1,ANXA4,APOA1,APOBEC2,APOC3,AQP3,ARHGAP5,ASL,ASPN,ASS1,ATL3,ATP1A3,ATP2A2,ATP5F1C,ATP5F1E,ATP5PB,ATP6V1F,ATPAF2,BAK1,BCAM,BGN,BPIFA1,BTNL9,C5,CACNA1S,CALU,CAND2,CAPN1,CAPZA2,CCT3,CD2AP,CDC42,Ceacam1/Ceacam2,Ces1b/Ces1c,CHCHD3,CHL1,CISD1,CKMT1B…	384 (37)	34
PANOPTOSOME (complex)		complex	AKT (family),AP1 (complex),ATF2,BAX,BCAP31,BID,CAMK2D,CASP3,CASP8,CDK2,CHEK2,ERK1/2 (family),ESTROGEN RECEPTOR (family),FADD,GSDME,GSK3B,IKBKB,IKBKG,IRF1,IRF7,JNK (family),MAP2K7,MAP3K14,MAP3K7,MAP4K4,MAPK10,MAPK13,MAPK14,MAPK8,MAPK9,MAPKAPK2,MAPT,MAVS,MLKL,MTOR,NFKB (complex),NFKB (family),NFKB1,NFKBIA,NLRP3,P38 MAPK (family),PANOPTOSOME (complex),PARP2,PRKN,Pycard,PYCARD,RHOA,RIPK1,RIPK3,SMAD2,…	3	Activated	4.486	1.11E-52	7.00E-04	ABAT,Abcb1a,ABCB8,ABCC1,ABCD1,ACADL,ACADM,ACADS,ACO2,ACSF3,ACTA1,ACTB,ACTN4,ADAM10,ADAM17,ADD1,ADH5,ADIPOQ,AGO2,AGPAT2,AHSG,AIMP2,AK1,AK2,AKT2,ALDH1B1,ALDH3B1,ALDH7A1,ALDH9A1,ALDOA,ANK1,ANXA2,APIP,APMAP,APOBEC2,AQP3,ARHGAP5,ASL,ASPN,ATL3,ATP1A3,ATP5F1C,ATP5F1E,ATP5ME,ATP6V0C,ATP6V1B2,ATP6V1E1,ATP6V1G1,ATPAF2,AUH,AZGP1,BCAM,BCKDK,BPIFA1,BSCL2,BST1,BTNL9,CALM2,CALU,CAND2,CAPG,CAPN1,CAPZA2,CBFB,CBLN…	359 (63)	56
adenine-riboflavin dinucleotide		chemical - endogenous mammalian	26S PROTEASOME (complex),adenine-riboflavin dinucleotide,AKT (family),AKT1,AR,CASP9,CASPASE (family),CEBPA,CHUK,CYBB,E2F (family),EGFR,EIF2AK2,ELK1,ERK (family),ERK1/2 (family),ERN1,FBXW7,GRIN1,HIF1A,HISTONE DEACETYLASE (complex),IKBKB,IRF3,JAK1,JAK2,JUN,KDM1A,MAPK1,MAPK3,mitomycin C,MMP9,NFKB (complex),NFKBIA,NOS (family),NOS2,NOS3,P38 MAPK (family),PRKCD,RAC1,RB1,RELA,SMAD2,SMAD3,STAT3,SYK,TP53…	3	Activated	4.481	1.20E-72	2.00E-03	ABAT,Abcb1a,ABCB8,ABCC1,ABCD1,ABCE1,ACADL,ACADM,ACADS,ACO2,ACSF3,ACSS1,ACTA1,ACTL6A,ACTN1,ACTN2,ACTN4,ADA,ADAM17,ADH5,ADH7,ADRM1,AGO2,AGPAT1,AGPAT2,AHCTF1,AHSG,AK1,AK2,AKT2,ALDH1B1,ALDH3A1,ALDH7A1,ALDH9A1,ALG2,ALOX12,ANK1,ANXA1,ANXA4,APOBEC2,AQP3,ARHGAP5,ARHGEF7,ASL,ASNS,ASPN,ASPRV1,ATL3,ATP1A3,ATP2A1,ATP5F1C,ATP5F1E,ATP5PB,ATP6V1E1,ATP6V1F,ATP6V1H,ATP8A1,ATPAF2,AZGP1,BCAM,BCKDK,BCS1L,BIN1,BPIFA1…	498 (47)	46
(TP53,TP63,TP73):(PPP1R13B,TP53BP2):FAS Gene		complex	(TP53,TP63,TP73):(PPP1R13B,TP53BP2):FAS Gene,FAS,PPP1R13B,TP53,TP53BP2,TP63,TP73	2	Activated	4.480	3.05E-53	1.00E-04	ABAT,ABCA1,Abcb1a,ABCB8,ABCD1,ACADL,ACADM,ACADS,ACSF3,ACSS1,ACTN1,ACTN2,ACTN4,ADAM10,ADAM17,ADH5,ADH7,AGO2,AGR2,AIFM1,AK1,ALDH3A1,ALDH9A1,ALDOA,ALOX12,ANK1,ANXA1,ANXA4,APOA1,APOBEC2,AQP3,ARHGAP5,ARL2,ASL,ATL3,ATP1A1,ATP5F1C,ATP5F1E,ATP5ME,ATP5PB,ATPAF2,AUH,B2M,BAK1,BAX,CAD,CALU,CASP3,CAST,CAVIN2,CD44,CDC42,CDH2,CDH5,Ceacam1/Ceacam2,Ces1b/Ces1c,CISD1,CKM,CKMT1B,CKMT2,CMBL,CNN2,COL6A1,COL6A2,COL7A1…	311 (7)	6
NUAK1		kinase	AKT (family),AKT1,ATM,CASP8,DNM1L,LATS1,MMP2,MMP9,NUAK1,PRKAA (family),TBC1D4,TP53	2	Activated	4.474	1.83E-54	1.00E-04	ABAT,ABCA1,Abcb1a,ABCB8,ABCC1,ABCD1,ACADL,ACADM,ACADS,ACSF3,ACSS1,ACTA1,ACTN4,ADA,ADAM17,ADD1,ADH5,ADIPOQ,AIMP2,AK1,ALDH9A1,ALDOA,ANK1,ANXA1,ANXA4,APOA1,APOBEC2,APOC3,AQP3,ARHGAP5,ASL,ASS1,ATL3,ATP1A1,ATP5F1C,ATP5F1E,ATP5ME,ATP5PB,ATP6V1E1,ATPAF2,BCAM,CAD,CALU,CAV3,CDC42,CDH2,CDH5,Ces1d,CISD1,CKM,CKMT1B,CKMT2,CLIC5,CMBL,CNN2,COL1A1,COL6A2,COL7A1,COPS6,COQ3,COQ5,COQ6,COX15,COX4I1,CP,CPOX,CRAT,CRIP…	304 (12)	12
trinitrobenzenesulfonic acid		chemical reagent	BCL2,CASP3,CASP9,CASPASE (family),EGFR,EIF4EBP1,ELANE,ERK1/2 (family),FOXO1,GSK3B,IRS1,IRS2,JNK (family),MAPK8,MAPT,MMP9,MPO,MTOR,MYC,NFKB (complex),NOS2,PLG,PRKAA2,PTGS2,RELA,SERPINE1,STAT4,TLR3,trinitrobenzenesulfonic acid,TYK2	3	Activated	4.471	8.06E-58	1.04E-02	ABCB10,ABCB11,ABCC1,ABCC3,ABCD1,ABCE1,ABCF1,ABCF2,ACADL,ACADM,ACTB,ACTN1,ACTN3,ACTN4,ADAM10,ADD1,ADH5,ADIPOQ,ADSS2,AGO2,AHCTF1,AIMP2,AK2,ALDH1B1,ALDH3A1,ALDH7A1,ALDOA,ANKRD17,ANXA1,ANXA4,APOA1,APOC1,APOH,ARHGEF7,ASNS,ASPRV1,ASS1,ATP1A3,ATP2A2,ATP5PB,AZGP1,BAG1,BAX,BIN1,BST1,C8B,CAD,Calm4,CAPN1,CAPZA2,CASP3,CAV3,CCT3,CCT4,CD44,CDH5,Ces1d,CKMT1B,CKMT2,Clec10a/Mgl2,CLIC5,CNN2,CNP,COL1A1,COL6A2,COMP,…	370 (30)	30
schisandrin A		chemical reagent	CASP3,CAT,CD36,CYGB,DGAT1,ERK1/2 (family),FOXA2,HNF4A,IKBKB,JNK (family),NFAT (family),NFKB (complex),NOS1,NQO1,NR1I2,PKC (family),reactive oxygen species,schisandrin A,SOD (family),SOD2,SOD3,SRC (family),TP53	3	Activated	4.456	3.54E-51	1.95E-02	ABAT,ABCA1,ABCB11,Abcb1a,ABCB8,ABCC1,ABCC3,ABCD1,ABCD2,ACADL,ACADM,ACADS,Acot2,ACSF3,ACSS1,ACTA1,ACTN4,ADA,ADAM10,ADAM17,ADH1C,ADH5,ADIPOQ,ADPRHL1,AGR2,AK1,Akr1b7,ALCAM,Aldh1a7,ALDH1B1,ALDH2,ALDH7A1,ALDH9A1,ANXA1,ANXA4,APOA1,APOBEC2,APOC1,AQP3,ARFGEF1,ARHGAP5,ASL,ASNS,ASPRV1,ATL3,ATP1A3,ATP2A2,ATP5F1C,ATP5F1E,ATP5ME,ATP5PB,ATPAF2,BAK1,BLVRB,CAD,CALU,CAPN1,CDC42,CDH2,Ceacam1/Ceacam2,Ces1b/Ces1c,Ce…	347 (23)	23
STK38	0.483	kinase	ERK1/2 (family),GSK3B,MAPK (family),MYC,P38 MAPK (family),PIK3C3,RELA,STK38,XPO1,YAP1	2	Activated	4.443	4.60E-57	1.00E-04	ABCB10,ABCC1,ABCC3,ABCD1,ABCE1,ABCF1,ABCF2,ACADM,ACSS1,ACTA1,ACTB,ACTN1,ACTN4,ADA,ADAM10,ADD1,AIMP2,AK2,ALDOA,ANK1,ANKRD17,ANXA4,AOC3,APOA1,APOC1,ARHGEF7,ASNS,ASPRV1,ASS1,ATP1A3,ATP2A2,BAG1,BGN,BIN1,CAD,CAPN1,CAST,CAVIN2,CBL,CCT3,CD109,CDH5,CKM,CMA1,CNP,COL6A1,COL7A1,CSDE1,CSE1L,CTSD,CYCS,CYTH2,DCN,DDAH1,DDX17,DDX5,DES,ECHDC1,ECSIT,EEF1A1,EEF2,EIF2S1,EIF2S2,EIF4A1,EIF4E,EIF5A,ELMO1,EMD,ENDOU,ENO1…	285 (10)	9
NRG (family)		group	AKT (family),EGFR,ERBB2,ERBB3,ERBB4,ERK (family),ERK1/2 (family),HRAS,MAPK (family),MAPK1,MAPK7,MAPK8,MEK (family),NRG (family),NRG1,NRG4,P38 MAPK (family),P70 S6K (family),PI3K (complex),PLN,PREX1,ZHX2	2	Activated	4.434	9.53E-44	1.49E-02	AACS,ABCE1,ACTA1,ACTB,ACTN1,ACTN3,ADA,ADAM10,ADAM17,ADD1,ADH1C,ADIPOQ,AGO2,AGR2,AHCTF1,AIMP2,AKT2,ANK1,ANXA1,ANXA2,APOC3,AQP3,ARF6,ASNS,ASS1,ATP1A3,ATP2A1,ATP5F1E,ATP5PB,B2M,BAK1,BAX,BCAM,BPNT2,CAD,CAPZA2,CASP3,CAVIN2,CCT3,CCT4,CD1D,CD44,CD81,CDC37,CDC42,CDH5,CHCHD3,COL6A1,COL6A2,COL7A1,COPS6,COX20,COX4I1,CREB1,CRYL1,CSE1L,CTSD,CYP27A1,DAAM1,DAG1,DDAH1,DDT,DES,DGAT1,DHRS7,DOCK10,DSC2,DSG2,EEF1A1,…	271 (22)	21
silicon dioxide		chemical drug	CASP3,EGFR,EGR1,ERK (family),ERK1/2 (family),FLNA,JUN,JUND,MAPK1,MAPK3,MAPK8,MAPK9,NFKB (complex),NFKB1,NFKBIA,NLRP3,P38 MAPK (family),PKC (family),RELA,RRAS2,silicon dioxide,TP53	2	Activated	4.433	1.60E-68	2.00E-04	ABAT,Abcb1a,ABCB8,ABCC1,ABCD1,ABCE1,ACADL,ACADM,ACADS,ACSF3,ACSS1,ACTA1,ACTB,ACTN1,ACTN3,ACTN4,ADA,ADAM10,ADAM17,ADH1C,ADH5,ADIPOQ,AGO2,AHCTF1,AIMP2,AK1,AK2,AKT2,ALCAM,ALDH1B1,ALDH7A1,ALDH9A1,ALDOA,ALOX12,ANK1,ANXA1,ANXA4,APOBEC2,APOC3,AQP3,ARHGAP5,ASL,ASS1,ATL3,ATP1A1,ATP1A3,ATP2A1,ATP2A2,ATP5F1C,ATP5F1E,ATP5ME,ATP5PB,ATPAF2,AZGP1,BAK1,BCKDK,BGN,CALU,CAPN1,CAPZA2,CCT3,CCT4,CDC42,CDH2,Ces1b/Ces1c…	403 (22)	22
PARP (family)		group	AHR,AKT (family),AKT1,AKT3,AR,ATF2,CASP8,CEBPB,CREB1,EIF2AK3,ELK1,ERK (family),ERK1/2 (family),ERN1,F3,GATA3,GSK3B,H2AX,IKBKG,IRF7,JNK (family),MAP2K4,MAPK8,MEK (family),MMP9,NOS2,P38 MAPK (family),PARP (family),PARP1,PARP10,PARP14,PARP16,PARP2,PARP3,PARP9,PI3K (complex),PTEN,RAR (family),RELA,SIRT1,STAT (family),STAT3,TIPARP,TNKS,TNKS2,TP53,ZIC2	3	Activated	4.429	2.24E-57	2.79E-02	ABAT,ABCA1,ABCB8,ABCC1,ABCD1,ABCE1,ABI1,ACADL,ACADM,ACADS,ACO2,ACSF3,ACSS1,ACTB,ACTN4,ADA,ADAM10,ADD1,ADH7,ADIPOQ,AIMP2,AK1,ALDH2,ALDH3A1,ALDH5A1,ALDH9A1,ALDOA,ANK1,ANK3,ANXA4,APOA1,APOBEC2,APOC1,AQP3,ARHGEF7,ASL,ASNS,ASPN,ASPRV1,ATL3,ATP1A1,ATP1A3,ATP5F1C,ATP5F1E,ATP5ME,ATP5PB,ATP6V1E1,ATP8A1,ATPAF2,AZGP1,BAX,BCAM,BGN,BLVRB,BPIFA1,C5,CACNA2D1,Calm4,CALU,CAST,CAVIN2,CCT3,CD81,CD9,CDH1,CHL1,CISD1,…	441 (47)	41
S100A2		other	AKT (family),PI3K (family),S100A2,TP53	2	Activated	4.427	2.05E-55	1.00E-04	ABAT,ABCA1,Abcb1a,ABCB8,ABCC1,ABCD1,ACADL,ACADM,ACADS,ACSF3,ACSS1,ACTN4,ADA,ADD1,ADH5,ADIPOQ,AIMP2,AK1,ALDH9A1,ALDOA,ANK1,ANXA1,ANXA4,APOA1,APOBEC2,AQP3,ARHGAP5,ASL,ATL3,ATP1A1,ATP5F1C,ATP5F1E,ATP5ME,ATP5PB,ATPAF2,BAX,BCAM,CAD,CALU,CASP3,CAV3,CDC42,CDH1,CDH2,CDH5,Ces1b/Ces1c,CISD1,CKM,CKMT1B,CKMT2,CMBL,CNN2,COL1A1,COL6A2,COL7A1,COPS6,COQ3,COQ5,COQ6,COX15,COX4I1,CP,CPOX,CRAT,CRIP2,CRYAB,CSE1L,CSRP…	287 (4)	4
becaplermin		biologic drug	AKT (family),AKT1,ATM,becaplermin,CDC42,EIF2AK2,ERK (family),ERK1/2 (family),FRS2,G PROTEIN ALPHA I (family),ITGAV,ITGB3,JAK1,JAK2,LRP1,MAPK (family),MAPK8,MTORC1 (complex),P70 S6K (family),P85 PIK3R (family),PDGFRA,PDGFRB,PTK2,PTPN11,RAC1,RAS (family),SHC1,SMAD2,SRC,SRC (family),STAT (family),STAT1,STAT3,STAT5A/B (family),TP53,TYK2,YES1	3	Activated	4.423	2.63E-63	1.40E-03	ABAT,Abca8b,ABCB11,Abcb1a,ABCB8,ABCC1,ABCD1,ACADL,ACADM,ACADS,ACSF3,ACSS1,ACTN1,ACTN4,ADD1,ADH5,ADIPOQ,AHSG,AIMP2,AK1,ALDH9A1,ALDOA,ANK1,ANXA1,ANXA2,ANXA4,APOBEC2,APOC3,AQP3,ARHGAP5,ASL,ASS1,ATL3,ATP1A1,ATP1A3,ATP2A2,ATP5F1C,ATP5F1E,ATP5ME,ATP5PB,ATP6V1E1,ATPAF2,BCAM,BGN,BPIFA1,BTNL9,C4a/C4b,C5,C8B,CAD,CALU,CAND2,CAPN1,CASP3,CAVIN2,CD1D,CD44,CD9,CDC42,CDH1,CDH2,Ceacam1/Ceacam2,Ces1d,CHL1,CISD1,CK…	378 (37)	35
PPP1R9A		other	ACACA,ACLY,AKT (family),AKT1,ATF1,ATM,AURKA,BCAR1,BCL2,CAMKII (complex),CDK9,CREB (family),EIF2A,ERK (family),ERK1/2 (family),GSK3B,IRF7,JNK (family),MAP2K1,MAP3K7,MAPK (family),MAPK1,MAPK3,MAPK8,MTOR,NFKBIA,NMDA RECEPTOR (complex),NPM1,NR1I2,P38 MAPK (family),PP1 (complex),PPP1CC,PPP1R9A,PREX1,PRKCH,RB1,SLC6A4,SLC9A1,STK3,TAFAZZIN,TIAM1,TOR1AIP1,TP53,YAP/TAZ (family),YBX1	3	Activated	4.422	1.28E-61	6.80E-03	ABAT,ABCB8,ABCC3,ABCD1,ACADS,ACO2,ACSF3,ACSS1,ACTB,ACTN1,ACTN2,ACTN3,ACTN4,ADD1,ADH5,ADK,ADRM1,AIMP2,AK1,AK2,Aldh1a7,ALDH9A1,ANXA1,ANXA2,ANXA4,APOBEC2,APOC1,APOC3,AQP3,ARHGAP5,ASL,ASNS,ASS1,ATL3,ATP1A3,ATP2A1,ATP5F1C,ATP5F1E,ATP5PB,ATP6V1E1,ATP6V1F,ATPAF2,AZGP1,B2M,BAG1,BAX,BCAM,BCKDK,C5,CACNA1S,CAD,CALU,CAPZA2,CASP3,CCAR2,CCT4,CD1D,CD2AP,Cd59a,CDC37,CDC42,CDC5L,Ces1d,CHCHD3,CISD1,CKMT1B,CKMT2,Cl…	396 (45)	43
docetaxel		chemical drug	AKT (family),AP1 (complex),BCL2,BCR-ABL1,CASP3,CYP1B1,docetaxel,ERK (family),FOCAL ADHESION KINASE (family),HSP90 (family),JNK (family),MAPK (family),MYC,NFKB (complex),P38 MAPK (family),RELA,ROCK (family),SMAD3,SOD (family),STAT3,TP53,YAP1	2	Activated	4.419	2.02E-73	7.00E-04	ABAT,ABCB10,Abcb1a,ABCB8,ABCC3,ABCE1,ABCF1,ABCF2,ACADL,ACADS,ACSF3,ACSS1,ACTA1,ACTB,ACTN1,ACTN4,ADAM10,ADD1,ADH5,ADIPOQ,AGPAT2,AHSG,AK1,AK2,Aldh1a7,ALDH1B1,ALDH7A1,ALDH9A1,ANK1,ANKRD17,ANXA1,AOC3,APOBEC2,APOC1,APOC3,AQP3,ARHGAP5,ARHGEF7,ASL,ASNS,ASPN,ASPRV1,ASS1,ATL3,ATP1A1,ATP5F1C,ATP5F1E,ATP5ME,ATP5PB,ATPAF2,B2M,BAG1,BAK1,BAX,BCAM,BIN1,BPIFA1,BSCL2,C5,CALM2,CALU,CAPN1,CARM1,CAST,CAVIN2,CBL,Cbr2…	443 (22)	22
AQP1	-0.050	transporter	AKT (family),ALPHA CATENIN (family),APC,AQP1,AR,BID,CASP3,CASP8,CASPASE (family),CCND1,CDH1,CREBBP,CTNNB1,EIF2AK2,ERK (family),ERK1/2 (family),ESRRA,EZH2,FOXO4,HDAC1,IL33,JNK (family),JUN,LEF1,MAGI1,MAPK8,MEK (family),MYC,N-COR (family),NANOG,NF2,P38 MAPK (family),PAK2,PARP1,POU5F1,PPARG,PTGS2,RAF1,RB1,RBL2,ROCK1,SMAD3,SMPD1,SNAI2,STAT1,TCF3,TCF7,TCF7L2,TP53,VDR,VIM	3	Activated	4.414	1.63E-62	2.44E-02	ABAT,ABCB10,ABCB11,Abcb1a,ABCB8,ABCC9,ABCD2,ABCE1,ABCF1,ABCF2,ACADL,ACADS,Acat2/Acat3,ACO2,ACSF3,ACSS1,ACTN2,ACTN3,ACTN4,ADA,ADAM17,ADH5,AGPAT2,AGR2,AK1,AK2,AKT2,ALCAM,Aldh1a7,ALDH9A1,AMACR,ANK1,ANKRD17,APOBEC2,APOC1,APOC3,ARHGAP30,ARIH1,ASL,ASPN,ATL3,ATP5F1C,ATP5ME,ATP5MJ,ATP6V0A1,ATP6V1F,ATP6V1G1,ATP8A1,ATPAF2,AZGP1,BAG1,BAX,BCAM,BCHE,BCS1L,BGN,BSCL2,BTNL9,C5,CACNA1S,CAMK2G,CAND2,CASQ1,CCT3,CD4…	503 (51)	51
DNM2	0.133	enzyme	AKT (family),CASP3,CDC42,DNM2,DRD2,EGFR,ERK1/2 (family),MTORC1 (complex),PTK2B,RAC1,SRF,TP53	2	Activated	4.408	3.47E-67	1.00E-04	ABAT,Abcb1a,ABCB8,ABCC1,ABCD1,ABCE1,ACADL,ACADM,ACADS,ACSF3,ACSS1,ACTB,ACTN1,ACTN3,ACTN4,ADA,ADD1,ADH5,ADIPOQ,AGO2,AHCTF1,AK1,ALDH9A1,ALDOA,ANK1,ANXA4,APOA1,APOBEC2,AQP3,ARHGAP5,ASL,ATL3,ATP1A1,ATP1A3,ATP5F1C,ATP5F1E,ATP5ME,ATP5PB,ATP6V1E1,ATPAF2,B2M,BCAM,CAD,CALU,CAPN1,CAPZA2,CASP3,CCT3,CCT4,CDC42,CDH2,CDH5,Ces1b/Ces1c,CISD1,CKM,CKMT1B,CKMT2,CMBL,CNN2,COL6A1,COL6A2,COL7A1,COPS6,COQ3,COQ5,COQ6,CO…	346 (12)	11
LIMD1		transcription regulator	AKT (family),AKT1,AP1 (complex),ATM,ATR,CCND1,CHEK2,CSF2,CTNNB1,CXCL8,EGFR,ERK1/2 (family),FOS,IGF1,IL2,IRF3,JINK1/2 (family),JUN,LATS (family),LIMD1,MMP2,MTOR,MTORC1 (complex),MYC,NFAT (family),NLRP3,NOTCH3,PARP1,RAC1,RAF1,RELA,SHH,SMAD2,SMAD2/3 (family),SMAD3,STAT3,TEAD (family),TEAD1,TEAD3,TEAD4,TP73,YAP1	3	Activated	4.405	9.06E-76	7.20E-03	ABCB10,Abcb1a,ABCC1,ABCC3,ABCD1,ABCE1,ABCF1,ABCF2,ACADL,ACADM,ACADS,Acat2/Acat3,ACSS1,ACTB,ACTN2,ACTN3,ACTN4,ADA,ADAM10,ADAM17,ADH5,AGO2,AGPAT2,AHCTF1,AHSG,AIMP2,AK2,AKT2,ALCAM,ALDOA,ALOX12,ANK1,ANKRD17,ANXA1,AOC3,APOC1,AQP3,ARHGEF7,ARL2,ASL,ASNS,ASPN,ASPRV1,ASS1,ATL2,ATP1A3,ATP2A1,ATP5F1C,ATP5F1E,ATP5PD,ATP6V1E1,AUH,AZGP1,B2M,BAG1,BCAM,BCS1L,BIN1,BLMH,BPIFA1,BSCL2,C4a/C4b,C5,CACNA1S,CAD,CALM2,CA…	505 (42)	41
CCNB1		enzyme	AKT (family),AMPH,BARD1,BCL2L1,BIRC5,CCNB1,CDKN1B,DENR,FOXK2,IREB2,MAPT,NPM1,PBK,PI3K (family),TP53	2	Activated	4.403	2.00E-52	1.00E-04	ABAT,ABCA1,Abcb1a,ABCB8,ABCC1,ABCD1,ACADL,ACADM,ACADS,ACO2,ACSF3,ACSS1,ACTN4,ADA,ADD1,ADH5,ADIPOQ,AIFM1,AIMP2,AK1,ALDH9A1,ALDOA,ANK1,ANXA1,ANXA4,APOA1,APOBEC2,AQP3,ARHGAP5,ASL,ATL3,ATP1A1,ATP5F1C,ATP5F1E,ATP5ME,ATP5PB,ATPAF2,B2M,BAX,BCAM,BIN1,C9,CAD,CALU,CAPN1,CAV3,CDC42,CDH5,Ces1b/Ces1c,CISD1,CKM,CKMT1B,CKMT2,CMBL,CNN2,COL12A1,COL1A1,COL7A1,COPS6,COQ3,COQ5,COQ6,COX15,COX4I1,CP,CPOX,CPSF2,CRAT,CR…	298 (15)	14
liraglutide		biologic drug	ACACA,AKT (family),AKT1,AMPK (complex),EIF4EBP1,ERK1/2 (family),FGFR1,liraglutide,MTOR,P70 S6K (family),PRKAA (family),PRKCB	2	Activated	4.395	7.31E-24	1.53E-02	AACS,ACADL,ACADM,ACO2,ACTA1,ADAM10,ADD1,AIMP2,APOC3,AQP3,ASNS,ASS1,ATP1A3,ATP2A2,ATP5PB,ATP6V1C1,ATP6V1E1,B2M,BAK1,BCAM,CASP3,CD44,CDC5L,CDH2,Ces1b/Ces1c,CKMT1B,CMA1,CNP,COL1A1,COPS6,COX4I1,CRYZ,CTSD,DAG1,EEF2,EIF3A,Eif3c,EIF4E,EIF4G1,EIF5A,ENO1,ETFA,EZR,F11R,FABP4,FABP5,FDPS,FGF1,FLNB,FSCN1,GPAM,GPM6B,GPX4,Gsta1 (includes others),GSTT1,GSTZ1,HLA-A,HMGA1,HPRT1,HSPB1,HSPD1,HSPG2,HSPH1,IDH3A,ITGA1,…	140 (12)	11
IL4R		transmembrane receptor	G PROTEIN ALPHA I (family),IL4,IL4R,INPP5D,IRS (family),IRS1,IRS2,JAK (family),JAK1,JAK2,JAK3,MYC,PI3K (complex),SOCS1,SOCS3,STAT1,STAT5A,STAT5B,STAT6	2	Activated	4.391	2.41E-60	3.00E-04	ABCB10,Abcb1a,ABCC1,ABCC3,ABCD1,ABCD2,ABCE1,ABCF1,ABCF2,ACADM,ACSS1,ACTA1,ACTB,ACTN1,ACTN4,ADAM17,ADD1,ADIPOQ,AGPAT2,AGRN,AHCYL1,AIMP2,AK2,ALDH2,ALOX12,ANKRD17,ANXA1,ANXA2,APOC1,APOC3,APOO,APRT,ARHGEF7,ASPRV1,ASS1,ATP1A3,ATP2A2,ATP5PB,ATP6V0C,AUH,B2M,BAG1,BIN1,BPIFA1,BTNL9,C4a/C4b,C8B,C9,CAD,CAND2,CAPN1,CAST,CCDC141,CCT3,CD1D,CD44,CD81,CD9,CDC42,CDH5,Ceacam1/Ceacam2,CKAP5,CKM,CKMT2,Clec10a/Mgl2,C…	366 (19)	19
1,2-dithiole-3-thione		chemical reagent	1,2-dithiole-3-thione	1	Activated	4.389	9.14E-26	1.00E-04	ABCC3,ALDOA,ATP1A1,C5,CCT3,COQ7,CTSD,DAD1,DNAJC3,DYNLL1,EIF2S1,Eif3c,EIF3E,EIF4G2,EPHX1,FTH1,GBE1,GNA11,Gsta1 (includes others),Gsta4,Gstt2,HACD3,HPRT1,HSP90AA1,HTATIP2,IDE,LMNA,LPL,M6PR,MCFD2,NARS1,NCKAP1,NQO1,NUCB2,PCBP1,PSMB1,PSMB2,PSMD11,PSMD14,PSMD3,PSMD4,PSMD7,RACK1,RARS1,RPL18,RPLP0,RPS16,RUVBL1,S100A13,SEC61A1,Serpina3n (includes others),SOD1,SOD2,TMED2,TPI1,TPM1,TXN,UBE2K,USO1,USP14	60 (1)	1
CREBBP		transcription regulator	AP1 (complex),AR,CREBBP,ESR1,ESR2,ESTROGEN RECEPTOR (family),FANCD2,FOXM1,FOXO1,GATA1,HNF4A,JUN,KLF1,MEF2C,MYC,MYOD1,NCOA1,NEUROG1,NFE2L2,NFKB (complex),NR3C1,NR3C2,PPARA,PPARG,RB1,RBCK1,RBL1,RBL2,RELA,SOX2,SP1,SP3,STAT1,STAT3,TFAP2A,TP53	2	Activated	4.388	8.10E-64	6.60E-03	ABAT,ABCB10,Abcb1a,ABCB8,ABCC9,ABCF1,ABCF2,Acat2/Acat3,ACO2,Acot2,ACSF3,ACTN2,ACTN3,ACTN4,ADAM10,ADD1,ADH1C,ADIPOQ,ADSS2,AGO2,AGPAT2,AGRN,AHSG,AIMP2,AK2,Akr1b7,AKT2,ALCAM,ALDH1B1,ALDH3A1,ALDH7A1,ALDH9A1,AMACR,ANK3,ANO10,ANP32A,ANXA2,AP1M1,AP2S1,APOBEC2,APOC1,AQP3,ARFGEF1,ARHGAP5,ARPC5L,ATL3,ATP1A1,ATP1A3,ATP2A1,ATP5F1C,ATP5ME,ATP5MJ,ATP5PB,ATP6V1F,ATP6V1H,ATP8A1,ATPAF2,B2M,BAK1,BANF1,BCKDK,BLVRB,…	551 (36)	36
RAD21		transcription regulator	AKT (family),AMPK (complex),AP1 (complex),ATF4,BECN1,BIRC5,BRCA1,CASP3,CCND1,CCNE1,CDK2,CDK4,CDK4/6 (family),CDKN1A,CDKN1B,CDKN2A,Cdkn2a,CGAS,CHEK2,CREB1,CTNNB1,CYCLIN E (family),E2F1,E2F3,EIF2AK4,ERK (family),F2,GCK,GLI1,JNK (family),LDHA,MAPK14,MAPT,MDM4,mir-19 (includes others),mir-22 (includes others),MMP9,MYC,NFKBIA,P38 MAPK (family),PIAS3,PKA (complex),PKM,PTEN,RAD21,RB1,RBL2,RELA,SIAH2,SP1…	3	Activated	4.379	7.03E-91	1.00E-04	AACS,ABAT,ABCA1,ABCB10,ABCB11,Abcb1a,ABCB8,ABCC1,ABCC3,ABCD1,ABCE1,ABCF1,ABCF2,ABI1,ACADM,Acat2/Acat3,ACSF3,ACSS1,ACTA1,ACTB,ACTN1,ACTN2,ACTN3,ACTN4,ADA,ADD1,ADH5,ADK,ADSS2,AGR2,AHSG,AIMP2,AK1,AK2,AKT2,ALCAM,ALDH1B1,ALDH3A1,ALDH9A1,ALDOA,ALOX12,ANKRD17,ANXA2,ANXA4,AOC3,APMAP,APOBEC2,APOC1,APOC3,AQP3,ARHGAP5,ARHGEF7,ARL2,ASL,ASPN,ASPRV1,ASS1,ATL3,ATP5F1E,ATP5PB,ATP6V1F,ATPAF2,AUH,AZGP1,BAG1,BAX,BC…	597 (57)	57
5,6,7,8-tetrahydrobiopterin		chemical - endogenous mammalian	5,6,7,8-tetrahydrobiopterin,AKT (family),AMPK (complex),BCL2,CASP3,CASPASE (family),CD247,doxorubicin,EGFR,EIF4EBP1,ERK (family),ERK1/2 (family),FOXO1,GCH1,GSK3B,INSR,JNK (family),MAPK3,MAPK8,MAPT,MMP9,MTOR,MYC,NFKB (complex),nitric oxide,NOS2,NOS3,PDE5A,PRKG1,PTGS2,RELA,SLC2A4,STAT1,STAT3,STAT4,TERT,TLR3,TYK2,ZAP70	3	Activated	4.373	1.51E-62	2.52E-02	AACS,ABCB10,ABCB8,ABCC1,ABCD1,ABCE1,ABCF1,ABCF2,ACAD11,ACADL,ACADM,ACADS,ACO2,ACOT13,Acot2,ACTA1,ACTN3,ACTN4,ADAM10,ADH5,ADIPOQ,ADSS2,AGO2,AGR2,AHCTF1,AHSG,AIMP2,AK2,Akr1b7,ALDH1B1,ALDH3A1,ALDH6A1,ALDH7A1,ALDOA,ANKRD17,ANXA1,ANXA2,ANXA4,APOC1,AQP3,ARHGEF7,ASPRV1,ASS1,ATP1A1,ATP1A3,ATP2A2,ATP5PB,ATP5PD,AZGP1,BAG1,BAX,BCAM,BGN,BIN1,BPIFA1,BTNL9,C4a/C4b,C5,C8B,CAD,Calm4,CAND2,CAPZA2,CASP3,CASQ1,CAV3…	433 (39)	38
KNDC1		other	AKT (family),AKT1,AKT2,AP1 (complex),CASP3,CDC42,CDH1,CDK2,CHUK,CREB (family),CYCLIN E (family),EIF2AK2,ELK1,ERK (family),ERK1/2 (family),ETS2,FOS,GRIN2A,HRAS,IKBKB,ITGB1,JNK (family),JUN,KNDC1,MAP2,MAP2K1,MAPK (family),MAPK1,MAPK14,MAPK3,MAPK7,MAPK8,MAPKAPK2,MEK (family),MMP (family),MMP2,MMP9,NFAT (complex),NFKB (complex),NKX2-1,NOS3,P38 MAPK (family),P70 S6K (family),PI3K (complex),PIK3R1,PLA2…	3	Activated	4.370	3.96E-72	8.00E-04	AACS,ABAT,Abcb1a,ABCB8,ABCD1,ABCE1,ACADL,ACADM,ACADS,ACO2,ACSF3,ACSS1,ACTA1,ACTB,ACTN1,ACTN3,ACTN4,ADAM17,ADD1,ADH1C,ADH5,ADK,AGPAT2,AIMP2,AK1,ALDH1B1,ALDH7A1,ALDH9A1,ALDOA,ALOX12,ANK1,ANK3,ANXA1,ANXA4,APOBEC2,AQP3,ARF6,ARHGAP5,ARL2,ARL6IP5,ASL,ASNS,ASPN,ASS1,ATL3,ATP1A3,ATP2A1,ATP5F1C,ATP5F1E,ATP5PB,ATP6V1E1,ATP6V1F,ATPAF2,AUH,BAK1,BCAM,BGN,BLMH,BSCL2,C5,CACNA1S,CAD,CALM2,CAPN1,CD1D,CD34,CD44,CD…	453 (59)	58
2-acetylaminofluorene		chemical toxicant	2-acetylaminofluorene,AKT (family),CHUK,NADPH OXIDASE (complex),NFKB (complex),NR1I2,ODC1,RAC1,TP53	2	Activated	4.369	2.69E-54	1.90E-03	ABAT,ABCA1,Abcb1a,ABCB8,ABCC1,ABCC3,ABCD1,ACADL,ACADM,ACADS,ACSF3,ACSS1,ACTN4,ADA,ADD1,ADH1C,ADH5,ADIPOQ,AIMP2,AK1,Aldh1a7,ALDH1B1,ALDH7A1,ALDH9A1,ALDOA,ANK1,ANXA1,ANXA4,APOA1,APOBEC2,APOC1,AQP3,ARHGAP5,ARL6IP5,ASL,ASNS,ATL3,ATP1A1,ATP2A2,ATP5F1C,ATP5F1E,ATP5ME,ATP5PB,ATPAF2,BCAM,CAD,CALU,CASP3,CAV3,CD34,CDC42,CDH1,CDH2,CDH5,Ces1b/Ces1c,Ces1d,CISD1,CKM,CKMT1B,CKMT2,CMBL,CNN2,COL1A1,COL6A2,COL7A1,…	327 (9)	9
CDK6	-0.497	kinase	AR,BCL2,CDK4,CDK6,CDKN1B,CDKN2A,CEBPA,DDIT3,E2F1,ELK1,EZH2,FOXM1,FOXO3,HSF1,ID2,ISL1,MEF2D,MYC,MYOD1,NFATC3,PFKFB3,PPARG,PPARGC1A,RB1,RBL2,RPS6KB1,SENP3,SIRT1,SND1,SOX10,SOX5,SRSF1,SRSF2,SSBP2,TFE3,TFEB,TJP2,TP73,TRA2B,TSC1,TSC2,ZEB1	2	Activated	4.366	1.19E-57	3.47E-02	ABAT,ABCB10,Abcb1a,ABCC3,ABCC9,ABCD1,ABCE1,ABCF1,ACO2,ACSS1,ACTN1,ACTN2,ACTN3,ACTN4,ADA,ADAM10,ADAM17,ADD1,ADH1C,ADH7,ADHFE1,AGR2,AHSA1,AIMP2,AK1,AK2,ALDH3A1,ALDH5A1,ALDOA,ALOX12,AMACR,ANKRD17,ANXA1,ANXA2,ANXA4,ARL2,ARL6IP5,ASL,ASPN,ATP1A1,ATP1A3,ATP2A1,ATP2A2,ATP5ME,ATP5PD,ATP6V1B2,ATP6V1F,ATP6V1G1,ATP6V1H,ATP8A1,AUH,BAG1,BAK1,BGN,BIN1,C5,C9,CACNA1S,CAD,CALU,CAPN1,CAV3,CD2AP,CD81,CDC37,CDH5,CHCH…	444 (42)	42
L-buthionine (SR)-sulfoximine		chemical drug	DIO3,L-buthionine (SR)-sulfoximine,LATS1,MAPK8,NFE2L2,YAP1	2	Activated	4.361	3.00E-30	4.10E-03	ABCA1,ABCB11,ABCC1,ABCC3,ABCD2,ADH7,ADIPOQ,ALDH3A1,ALDOA,ANK1,AOC3,APOA1,ASNS,ATP1A1,B2M,BIN1,C4a/C4b,CAPN1,CASP3,CAVIN2,CBL,CBLN4,CCT3,CD109,CD34,CD44,CDH2,CDH5,Clec10a/Mgl2,COL1A1,COL6A1,COL7A1,COQ7,COX4I1,CP,CTSD,CYP27A1,DAD1,DCN,DCTN3,DDAH1,DGAT1,DNAJC3,DYNLL1,ECHDC1,EIF2S1,Eif3c,EIF3E,EIF4G1,EIF4G2,ENDOU,ENTPD1,EPHX1,F11R,FABP4,FABP5,FDPS,FLNB,FMOD,FTL,FUS,G6PD,GBE1,Gbp2,GK,GNA11,GOT1,GPX3,G…	183 (6)	6
MYC/MYCN:ALK gene		complex	ALK,MYC,MYC/MYCN:ALK gene,MYCN	2	Activated	4.352	4.37E-58	1.00E-04	ABCA1,ABCB10,ABCC1,ABCC3,ABCD1,ABCD2,ABCE1,ABCF1,ABCF2,ACADM,ACSS1,ACTA1,ACTB,ACTN1,ACTN4,ADD1,AIMP2,AK2,ALDOA,ANK3,ANKRD17,ANXA4,APOC1,APOC3,ARHGEF7,ASPRV1,ASS1,B2M,BAG1,BAX,BIN1,CAD,CASP3,CAST,CCT3,CD44,CDC42,CDH1,CDH2,CNP,CRYAB,CSDE1,CSE1L,CTSD,CYCS,CYTH2,DDX17,DDX5,ECSIT,EEF1A1,EEF2,EIF2S1,EIF2S2,EIF4A1,EIF4E,EIF4G1,EIF4G2,EIF5A,ENO1,EVPL,EXOSC7,EZR,FABP4,FABP5,FBLN2,FBLN5,FBN1,FKBP9,FMOD,FTH…	237 (4)	3
thapsigargin		chemical toxicant	ABL1,AKT1,AMPK (complex),ATF1,ATF4,ATF6,BAX,CALCINEURIN (complex),CASP8,CASPASE (family),CREB (family),CREB1,CTSL,DDIT3,DIO2,EGFR,EGR1,EIF2AK2,EIF2AK3,EIF2S1,ERK (family),ERK1/2 (family),ERN1,GSK3B,HDAC5,IRF3,IRS1,ITPR (family),JINK1/2 (family),JNK (family),LIPE,LIPG,MAPK (family),MAPK1,MAPK10,MAPK14,MAPK3,MAPK8,MAPK9,MAPT,MTOR,NFAT (family),NFKB (complex),NOS3,P38 MAPK (family),P70 S6K (family),…	2	Activated	4.350	1.54E-65	8.20E-03	AACS,ABAT,Abca8b,ABCB11,Abcb1a,ABCB8,ABCC1,ABCD1,ABCE1,ACADL,ACADM,ACADS,ACO2,ACSF3,ACSS1,ACTA1,ACTB,ACTN1,ACTN3,ACTN4,ADAM10,ADAM17,ADH1C,ADH5,ADH7,ADIPOQ,ADK,AGO2,AHCTF1,AHSG,AIMP2,AK1,AKT2,ALDH1B1,ALDH7A1,ALDH9A1,ALDOA,ALOX12,ANK1,ANXA1,ANXA2,ANXA4,APOBEC2,APOC3,ARHGAP5,ASL,ASNS,ASS1,ATL3,ATP1A1,ATP1A3,ATP1B3,ATP2A1,ATP2A2,ATP5F1C,ATP5F1E,ATP5ME,ATP5PB,ATP6V1E1,ATPAF2,BAK1,BAX,BGN,C5,CACNA2D1,…	457 (63)	63
ELMO/DOCK180 (complex)		complex	AKT (family),AKT1,AP1 (complex),ATF2,CDC42,CDH1,CDK4,CDK6,CTNNB1,DOCK1,DYRK1B,EGFR,ELK1,ELMO/DOCK180 (complex),ERK (family),ERK1/2 (family),ESR1,HIF1A,HRAS,JAK1,JAK2,JNK (family),JUN,MAP2K6,MAP3K3,MAP3K4,MAPK (family),MAPK1,MAPK14,MAPK3,MAPK8,MEK (family),MMP2,MYC,MYL2,NF2,NFAT (complex),NFAT (family),NFAT5,NFATC1,NFKB (complex),NR3C2,P38 MAPK (family),PHLPP1,PI3K (complex),PI3K P110 (family),PLC…	3	Activated	4.326	1.47E-66	4.30E-03	ABAT,Abca8b,ABCB10,ABCB8,ABCC1,ABCC3,ABCC9,ABCD1,ABCD2,ABCE1,ABCF1,ABCF2,ACADS,Acat2/Acat3,ACSF3,ACTL6A,ACTN3,ADA,ADH1C,ADH5,ADSS1,AGO2,AGPAT1,AHCTF1,AHSG,AIMP2,AK1,AK2,AKT2,ALCAM,ALDH1B1,ALDH7A1,ALDH9A1,ALDOA,ALOX12,ANK3,ANKRD17,ANO10,ANP32A,ANXA2,ANXA4,AP1M1,AP2S1,APOBEC2,APOC1,ARF6,ARHGAP5,ARHGEF7,ARIH1,ARPC5L,ASL,ASNS,ASPRV1,ATL3,ATP1A3,ATP5F1C,ATP5ME,ATP5PD,ATP6V1B2,ATP6V1E1,ATP6V1G1,ATP6V1H…	545 (69)	67
sodium cyanide		chemical reagent	AKT (family),CASP9,CDK2,CDK4,COX4I1,CYTOCHROME-C OXIDASE (complex),ERK1/2 (family),GJA1,GZMB,HMOX1,HMOX2,HO (family),HSPA8,NFKB (complex),PI3K (complex),PTEN,RB1,sodium cyanide,SRC,tetradecanoylphorbol acetate,TP53	3	Activated	4.320	1.58E-56	1.24E-02	ABAT,Abca8b,ABCB11,Abcb1a,ABCB8,ABCC1,ABCD1,ABI1,ACADL,ACADM,ACADS,ACO2,ACSF3,ACSS1,ACTA1,ACTB,ACTN2,ACTN3,ACTN4,ADA,ADAM10,ADAM17,ADD1,ADH5,ADH7,AIMP2,AK1,ALCAM,ALDH1B1,ALDH7A1,ALDH9A1,ALDOA,ALOX12,ANK1,ANXA4,APOA1,APOBEC2,AQP3,ASL,ATL3,ATP5F1C,ATP5F1E,ATP5PB,ATP6V1F,ATPAF2,B2M,BCAM,CACNA1S,CALU,CASP3,CD34,Cd59a,CDC42,CDH1,CDH2,CDH5,Ces1b/Ces1c,CHCHD3,CISD1,CKMT1B,CKMT2,CMA1,CMBL,CNN2,COL6A2,COL…	378 (21)	19
ELMO1	1.529	other	AKT (family),AKT1,AP1 (complex),ATF2,CDC42,CDH1,CDK4,CDK6,CTNNB1,DOCK2,DYRK1B,EGFR,ELK1,ELMO1,ERK (family),ERK1/2 (family),ESR1,HIF1A,HRAS,JAK1,JAK2,JNK (family),JUN,MAP3K3,MAP3K4,MAPK (family),MAPK1,MAPK14,MAPK3,MAPK8,MEK (family),MMP2,MYC,MYL2,NF2,NFAT (complex),NFAT (family),NFAT5,NFATC1,NFKB (complex),NR3C2,P38 MAPK (family),PHLPP1,PI3K (complex),PI3K P110 (family),PLCG2,PRKAA (family),PRKCA,…	3	Activated	4.318	4.84E-67	4.00E-03	ABAT,Abca8b,ABCB10,ABCB8,ABCC1,ABCC3,ABCC9,ABCD1,ABCD2,ABCE1,ABCF1,ABCF2,ACADS,Acat2/Acat3,ACSF3,ACTL6A,ACTN3,ADA,ADH1C,ADH5,ADIPOQ,ADSS1,AGO2,AGPAT1,AHCTF1,AHSG,AIMP2,AK1,AK2,AKT2,ALCAM,ALDH1B1,ALDH7A1,ALDH9A1,ALDOA,ALOX12,ANK3,ANKRD17,ANO10,ANP32A,ANXA2,ANXA4,AP1M1,AP2S1,APOBEC2,APOC1,ARF6,ARHGAP5,ARHGEF7,ARIH1,ARPC5L,ASL,ASNS,ASPRV1,ATL3,ATP1A3,ATP5F1C,ATP5ME,ATP5PD,ATP6V1B2,ATP6V1E1,ATP6V1G1,…	547 (68)	66
zinc chloride		chemical reagent	ACHE,HIF1 (complex),PRMT3,PRMT5,RB1,RPS6KB1,TP53,zinc chloride	2	Activated	4.316	1.67E-61	1.00E-04	ABAT,ABCA1,ABCB10,Abcb1a,ABCB8,ABCC1,ABCD1,ACADL,ACADM,ACADS,ACO2,ACSF3,ACSS1,ACTB,ACTN2,ACTN3,ACTN4,ADA,ADH5,ADIPOQ,AK1,ALDH9A1,ALDOA,ANK1,ANXA1,ANXA4,APOA1,APOBEC2,ARHGAP5,ASL,ATL3,ATP5F1C,ATP5F1E,ATP5PB,ATP6V1F,ATPAF2,BAK1,BAX,CACNA1S,CAD,CALU,CASP3,CAV3,CD44,CDC42,CDH2,CDH5,Ces1b/Ces1c,CHCHD3,CHRM2,CISD1,CKMT1B,CKMT2,CMBL,CNN2,COL1A1,COL6A2,COL7A1,COQ3,COQ5,COQ6,COQ7,COX15,COX4I1,CP,CPOX,CRAT…	294 (8)	8
ARHGAP4		other	ARHGAP4,ERK1/2 (family),PTK2,SRC (family),SRF,TEAD (family)	2	Activated	4.303	2.31E-14	3.52E-02	ABCA1,ACTA1,ACTB,ACTN1,ADAM10,ADIPOQ,ATP1A1,ATP1A3,B2M,BAX,CAV3,CD44,CDH1,CDH2,CDH5,CKM,CNN2,CPA3,CSRP1,DES,ENO1,EZR,FABP4,FABP5,FHL1,FHL3,GSN,HLA-A,HMGA1,HRAS,ITGA2,ITGA5,ITGAM,ITGAV,KRT5,KRT6A,LDB3,LMOD1,LPL,LRP1,MAPK1,MAPK3,MYH11,MYH9,MYL1,MYL3,MYL4,MYL9,MYOM1,NEBL,NSDHL,P4HA1,PALLD,PDGFRB,PDLIM7,PKM,POSTN,PSMB10,PTGR1,S100A9,Serpinb1a,SLC2A1,SLC8A1,SMTN,SOD1,STAT1,SUN2,SVIL,TCAP,THBS1,TIMP3,T…	78 (6)	6
CCNG1		other	AKT (family),CCNG1,MDM2,TP53	2	Activated	4.303	3.58E-52	1.00E-04	ABAT,ABCA1,Abcb1a,ABCB8,ABCC1,ABCD1,ACADL,ACADM,ACADS,ACSF3,ACSS1,ACTN4,ADA,ADD1,ADH5,ADIPOQ,AIMP2,AK1,ALDH9A1,ALDOA,ANK1,ANXA1,ANXA4,APOA1,APOBEC2,AQP3,ARHGAP5,ASL,ATL3,ATP1A1,ATP5F1C,ATP5F1E,ATP5ME,ATP5PB,ATPAF2,BAX,BCAM,CAD,CALU,CASP3,CAV3,CDC42,CDH1,CDH5,Ces1b/Ces1c,CISD1,CKM,CKMT1B,CKMT2,CMBL,CNN2,COL1A1,COL6A2,COL7A1,COPS6,COQ3,COQ5,COQ6,COX15,COX4I1,CP,CPOX,CRAT,CRIP2,CRYAB,CSE1L,CSRP1,CST…	280 (4)	3
phenylephrine		chemical drug	ACACA,AKT (family),AKT1,AMPK (complex),AP1 (complex),CALCINEURIN (complex),CAMKII (complex),CREBBP,DIO2,EGFR,EIF4EBP1,EP300,ERK (family),ERK1/2 (family),FOS,GATA4,GSK3B,HDAC4,HRAS,JNK (family),MAPK (family),MAPK1,MAPK14,MAPK3,MAPK8,MAPK9,MMP14,MTOR,MTORC1 (complex),NFAT (family),NFATC1,NFATC4,NFKB (complex),NFKBIA,NRAS,P38 MAPK (family),P70 S6K (family),PDPK1,phenylephrine,PI3K (complex),PKC (fam…	2	Activated	4.300	1.93E-63	2.00E-03	AACS,ABCE1,ACO2,ACTA1,ACTN1,ACTN2,ACTN3,ADA,ADAM10,ADD1,ADH1C,ADIPOQ,ADSS2,AGO2,AGPAT2,AGRN,AHCTF1,AHSG,AIMP2,AK1,ALCAM,ALDH1B1,ALDH7A1,ALDH9A1,ANK1,ANXA1,ANXA7,AQP3,ARF6,ASL,ASPN,ASPRV1,ATP1A3,ATP2A1,ATP2A2,ATP5F1C,ATP5F1E,ATP5ME,ATP5PB,ATP6V1E1,ATP6V1F,AZGP1,BCAM,BCKDK,BGN,BLMH,BPIFA1,BSCL2,BTF3,C5,CALM2,CALU,CAMK2G,CAPZA2,Cbr2,CCAR2,CCT3,CCT4,CD1D,CD9,Ces1b/Ces1c,Ces1d,CHERP,CHL1,CKMT1B,Clec10…	400 (55)	55
EPO		cytokine	AKT (family),AKT1,AMPK (complex),ANKS1A,CASP3,CASP8,CASPASE (family),CISH,CREB1,ELK1,EPO,ERK (family),ERK1/2 (family),FOXO1,FOXO3,GAB1,GAB2,GATA1,GATA4,GSK3B,HCK,HRAS,INPP5D,IRS1,JAK1,JAK2,JNK (family),KRAS,LPL,LYN,MAP4K1,MAPK (family),MAPK1,MAPK14,MAPK3,MAPK8,MAPK9,MEK (family),MYC,NFKB (complex),nitric oxide,NOS3,NRAS,OSM,P38 MAPK (family),P70 S6K (family),PI3K (complex),PTK2B,PTPN11,RAF (famil…	2	Activated	4.299	2.81E-66	2.80E-03	AACS,ABCB10,Abcb1a,ABCC1,ABCD1,ABCD2,ABCE1,ABCF1,ABCF2,ACSS1,ACTA1,ACTB,ACTN2,ACTN4,ADA,ADAM10,ADH1C,ADH5,ADSS2,AGPAT2,AHCYL1,AHSG,AIMP2,AK1,AK2,AKT2,ALDH1B1,ALDH3A1,ALDH7A1,ALOX12,AMACR,ANK1,ANKRD17,ANXA1,ANXA4,AQP3,ARF6,ARHGEF7,ASL,ASNS,ASPN,ATP1A1,ATP1A3,ATP2A1,ATP6V0C,ATP6V1E1,BAX,BCAM,BIN1,BLMH,BLVRB,BPIFA1,BSCL2,BTNL9,C4a/C4b,C9,CACNA2D1,CAD,CADM4,CAMK1,CAMK2G,CAND2,CASP3,CAST,CAVIN2,CCDC14…	458 (63)	63
APEX1	-0.178	enzyme	AP1 (complex),APEX1,HIF1 (complex),HIF1A,IRF3,NFKB1,SIRT1,STING1,temozolomide,TP53,YAP1	2	Activated	4.291	9.50E-55	2.40E-03	ABAT,ABCA1,ABCB10,Abcb1a,ABCB8,ABCC1,ABCD1,ACADL,ACADS,ACSF3,ACSS1,ACTL6A,ACTN4,ADA,ADAM10,ADH5,AGO2,AGPAT1,AK1,ALDH9A1,ANXA1,AOC3,APOA1,APOBEC2,APOC1,ARHGAP5,ASL,ASNS,ATL3,ATP1A1,ATP2A2,ATP5F1C,ATP5F1E,ATP5ME,ATP5PB,ATPAF2,B2M,BAK1,BCS1L,BGN,BIN1,CAD,CALM2,CALU,CAPN1,CARS1,CBL,CD109,CD81,CD9,CDC42,CDH1,CDH5,Ces1b/Ces1c,CISD1,CKM,CKMT1B,CKMT2,Clec10a/Mgl2,CMBL,CNN2,CNP,COL6A1,COL6A2,COL7A1,COQ3,C…	339 (11)	11
CTNNB1:TCF7L2,LEF1:CCND1 Gene		complex	AKT (family),ALPHA CATENIN (family),APC,AXIN1,CASP3,CASP8,CCND1,CDH1,CDK4,CREBBP,CTNNB1,CTNNB1:TCF7L2,LEF1:CCND1 Gene,E2F3,EIF2AK3,EP300,ERK (family),ERK1/2 (family),ERN1,ESRRA,ESTROGEN RECEPTOR (family),EZH2,FLNA,FOXO4,JAG1,JUN,LEF1,MAGI1,MEK (family),MYC,N-COR (family),NANOG,NF2,NFKB (complex),NRF1,P38 MAPK (family),POU5F1,PPARG,PTGS2,RAF1,RB1,RBP1,RELA,ROCK (family),RUNX2,RUNX3,SMAD3,SNAI2,STA…	3	Activated	4.289	1.47E-65	3.67E-02	ABAT,ABCB10,Abcb1a,ABCB8,ABCC9,ABCD2,ABCE1,ABCF1,ACADL,ACADS,Acat2/Acat3,ACO2,ACSF3,ACSS1,ACTN3,ACTN4,ADA,ADAM17,ADD1,ADH5,ADIPOQ,AGO2,AGPAT2,AHSG,AK1,AK2,ALCAM,Aldh1a7,ALDH1B1,ALDH7A1,ALDH9A1,AMACR,ANK1,ANKRD17,ANXA2,APOBEC2,APOC1,APOC3,APRT,AQP3,ARIH1,ARL2,ASL,ASPN,ATL3,ATP5F1C,ATP5F1E,ATP6V0A1,ATP6V1F,ATP6V1G1,ATPAF2,AZGP1,BAG1,BCAM,BCS1L,BGN,BIN1,BPIFA1,BSCL2,C5,CACNA1S,CALU,CAMK2G,CAPG,CASP3…	522 (58)	57
GRK5		kinase	ADRB (family),ADRB2,CCR5,DRD1,EDNRA,EDNRB,EGFR,ERK1/2 (family),F2R,GRK5,GRM1,HDAC5,LRP6,NFKB (complex),NPM1,PTH1R,RELA,RHO,SMAD3,SNCA,TBXA2R,TP53	2	Activated	4.286	9.90E-61	1.40E-03	AACS,ABAT,ABCA1,Abcb1a,ABCB8,ABCC1,ABCD1,ABCE1,ACADL,ACADM,ACADS,Acat2/Acat3,ACSF3,ACTA1,ACTB,ACTN3,ACTN4,ADA,ADAM10,ADH5,AGO2,AGPAT2,AHCTF1,AIMP2,AK1,ALDH1B1,ALDH7A1,ALDH9A1,ALDOA,ANK1,ANXA1,ANXA4,APOA1,APOBEC2,APOC3,ARHGAP5,ARL6IP5,ASL,ASPN,ATL3,ATP1A1,ATP1A3,ATP2A2,ATP5F1C,ATP5F1E,ATP5ME,ATP5PB,ATPAF2,B2M,BAK1,BGN,BSCL2,CALU,CAPZA2,CAV3,CAVIN2,CBLN4,Cbr2,CCT3,CCT4,CD9,CDC42,CDH1,CDH2,Ces1b/Ces…	366 (22)	22
R-SMAD (family)		group	AKT (family),AKT1,AP1 (complex),AR,ATF2,BRCA1,CASP8,CCL2,CCN2,COL1A2,CREB (family),EGFR,ERK1/2 (family),ERN1,ESTROGEN RECEPTOR (family),FOXO1,HNF4A,IRF7,JNK (family),LEF1,MTOR,MTORC1 (complex),NFKBIA,NOTCH1,PDPK1,PPARGC1A,PTPN6,R-SMAD (family),RELA,RORC,SKIL,SMAD1,SMAD2,SMAD3,SMAD4,SMAD5,SOX9,SP3,STAT1,STAT3,STK11,TGF BETA (family),TGFB1,TGM2,TP53,VDR,YAP1	3	Activated	4.282	7.01E-54	3.66E-02	ABCB8,ABCC1,ABCC3,ABCD1,ABCD2,ABCE1,ABCF1,Acot2,ACSF3,ACTN1,ACTN3,ACTN4,ADA,ADAM10,ADAM17,ADD1,AGPAT2,AGR2,AHCTF1,AHSG,AIMP2,AK2,Akr1b7,ALDH5A1,ANP32E,ANXA1,ANXA2,ANXA4,ANXA7,AOC3,APOBEC2,APOC1,APOC3,AQP3,ARFGEF1,ARHGAP5,ARHGEF7,ASL,ASPN,ASPRV1,ATL3,ATP1A1,ATP1B3,ATP5F1E,ATP5PB,ATP5PD,ATP6V0A1,ATP6V1E1,ATP6V1F,ATP8A1,ATPAF2,AZGP1,BAX,BCAM,BCKDK,BGN,BIN1,BLVRB,BPIFA1,BSCL2,BTF3,BTNL9,C5,C9,CALM2,C…	482 (47)	46
INSULIN (family)		group	26S PROTEASOME (complex),AKR1B1,AKT (family),AKT1,AMPK (complex),AP1 (complex),BCAR1,BCL2,CAV1,CCND1,CDC42,CDK2,CDK4,CDK5,CEBPA,CEBPB,CHUK,CREB1,CREBBP,CYCLIN E (family),D-glucose,EDN1,EEF1A1,EGFR,EIF2AK3,EIF4E,EPRS1,ERBB2,ERK (family),ERK1/2 (family),ESR1,ESTROGEN RECEPTOR (family),F3,FAS,FASN,FGFR4,FOXO1,FOXO3,GAB2,GCK,GNAQ,GPAT4,GSK3B,HIF1 (complex),HIF1A,HRAS,HSD11B1,IGF1,IGF1R,IL6,ILK,INS,IN…	2	Activated	4.271	7.21E-67	2.00E-04	AACS,Abca8b,ABCC3,ABCC9,ABCE1,ABCF2,ABI1,ACAD11,ACADM,ACADS,Acat2/Acat3,ACOT13,Acot2,ACSS1,ACTA1,ACTB,ACTL6A,ACTN1,ADAM10,ADD1,ADH1C,ADIPOQ,ADSS2,AGO2,AGPAT1,AHCTF1,AHSG,AIFM1,AIMP2,AK1,Akr1b7,ALCAM,Aldh1a7,ALDH1B1,ALDH2,ALDH6A1,ALDH7A1,ALDH9A1,ANK1,ANK3,ANO10,ANP32A,ANXA4,AP1M1,AP2S1,APOA1,APOC1,APOC3,APPL1,APRT,ARF6,ARHGAP5,ARHGEF7,ARL6IP5,ARPC5L,ATL2,ATP1A1,ATP1A3,ATP5F1C,ATP5F1E,ATP5PB,ATP6V0…	616 (127)	127
butylated hydroxyanisol		chemical toxicant	butylated hydroxyanisol,ERK1/2 (family),INSR,JNK (family),MAPK1,MAPK8,NFE2L2,NFKBIA,NQO1,ODC1,P38 MAPK (family)	2	Activated	4.263	2.68E-43	2.60E-03	ABCA1,ABCB11,ABCC1,ABCC3,ACADL,ACADM,ACADS,ACO2,ACOT13,Acot2,ACTA1,ADAM10,ADH1C,ADH7,AGR2,AK2,Akr1b7,ALDH3A1,ALDH6A1,ALDOA,ANK1,ASNS,ASS1,ATP1A3,ATP2A1,ATP2A2,ATP5PD,AZGP1,BAK1,BCKDK,BGN,C4a/C4b,CAPZA2,CASP3,CAV3,CCT3,CD34,CD44,CDH1,CEPT1,CKM,CKMT1B,CKMT2,Clec10a/Mgl2,CMA1,COL7A1,COQ7,CRAT,CRIP2,CRYAB,CRYL1,CSNK2B,CTSD,CYCS,CYP27A1,DAD1,DAG1,DCN,DCTN3,DDT,DECR1,DES,DGAT1,DNAJC3,DOCK10,DSC2,DYNLL1…	247 (11)	11
NUMB		other	AKT (family),AURKA,EGFR,ITCH,NOTCH (family),NOTCH1,NUMB,TP53	2	Activated	4.258	2.18E-62	1.00E-04	ABAT,ABCA1,Abcb1a,ABCB8,ABCC1,ABCD1,ABCE1,ACADL,ACADM,ACADS,ACSF3,ACSS1,ACTA1,ACTB,ACTN3,ACTN4,ADA,ADD1,ADH5,ADIPOQ,AGO2,AHCTF1,AIMP2,AK1,ALDH9A1,ALDOA,ANK1,ANXA1,ANXA4,APOA1,APOBEC2,AQP3,ARHGAP5,ASL,ATL3,ATP1A1,ATP5F1C,ATP5F1E,ATP5ME,ATP5PB,ATPAF2,BCAM,CALU,CAPG,CAPZA2,CAV3,CCT3,CCT4,CDC42,CDH1,CDH2,CDH5,Ces1b/Ces1c,CISD1,CKM,CKMT1B,CKMT2,Clec10a/Mgl2,CMA1,CMBL,CNN2,COL6A1,COL7A1,COPS6,COQ3,COQ5…	327 (8)	8
SYNM	1.307	other	AKT (family),AKT1,CDKN1A,RB1,SYNM	2	Activated	4.256	1.07E-25	1.70E-03	ACO2,ACTB,ACTN2,ACTN3,ADAM10,ADD1,ADIPOQ,AIMP2,APOC3,AQP3,ASPN,ASS1,ATP1A1,ATP5ME,ATP6V1E1,ATP6V1F,BAK1,BCAM,CACNA1S,CASP3,CAV3,CDH1,CDH2,Ces1b/Ces1c,CHCHD3,CKM,COPS6,COQ5,COQ7,COX4I1,CPA3,CRYZ,CTSD,DLAT,DLST,DNAJC11,DSC2,EIF2S1,ENO1,FHL1,GADD45GIP1,GHITM,GLB1,GMFB,GPM6B,GPX4,Gsta1 (includes others),GSTK1,GSTT1,HOMER1,HRAS,HSPG2,Ifitm3,IL16,ITGA2,ITGAM,ITGAV,ITGB3,ITGB4,KRT18,KRT5,L1CAM,LAMB2,LAM…	138 (5)	4
acetaminophen		chemical drug	acetaminophen,ADH1B,AKT1,ALDH2,CASP3,CAT,CTNNB1,Cyp1a2,ERK (family),ERK1/2 (family),FOS,GSK3B,GSR,INSR,IRS1,JINK1/2 (family),JNK (family),MAPK1,MAPK3,MAPK8,NFE2L2,NFKB (complex),NQO1,PTGS1,PTGS2,RAF1,RELA,SOD (family),STAT3,YAP/TAZ (family)	2	Activated	4.252	9.97E-54	2.81E-02	ABCB11,Abcb1a,ABCC1,ABCC3,ACADM,Acat2/Acat3,ACO2,ACOT13,Acot2,ACTA1,ACTB,ACTN1,ADAM10,ADH1C,ADH7,ADIPOQ,AGR2,AHSG,Akr1b7,ALCAM,ALDH1B1,ALDH3A1,ALDH6A1,ALDH7A1,ALDOA,ALOX12,AMACR,ANXA1,ANXA4,APOC1,APOC3,APPL1,ASL,ASS1,ATP1A3,ATP2A1,ATP2A2,ATP5PD,ATP6V1E1,BAK1,BAX,BCS1L,BGN,BLMH,BLVRB,BPIFA1,C4a/C4b,C5,CALU,CAPN1,CASP3,CAV3,CCT3,CD1D,CD34,CD9,CDH2,CDH5,CEPT1,Ces1b/Ces1c,Ces1d,CHL1,CKM,CKMT1B,CKMT2,…	354 (30)	30
PDGFRB	0.562	kinase	AKT (family),AKT1,ATM,CBL,EIF2AK2,ERK (family),ERK1/2 (family),G PROTEIN ALPHA I (family),JAK1,JAK2,LRP1,MAPK (family),MTORC1 (complex),P70 S6K (family),P85 PIK3R (family),PDGFRB,PTK2,PTPN11,RAS (family),SHC1,SMAD2,SRC,STAT (family),STAT1,STAT3,STAT5A/B (family),TP53,TYK2,YES1	2	Activated	4.251	2.81E-58	4.70E-03	ABAT,Abca8b,ABCB11,Abcb1a,ABCB8,ABCC1,ABCD1,ACADL,ACADM,ACADS,ACSF3,ACSS1,ACTN1,ACTN4,ADAM10,ADD1,ADH5,ADIPOQ,AHSG,AIMP2,AK1,ALDH9A1,ALDOA,ANK1,ANXA1,ANXA2,ANXA4,APOBEC2,APOC3,AQP3,ARHGAP5,ASL,ASS1,ATL3,ATP1A1,ATP1A3,ATP2A2,ATP5F1C,ATP5F1E,ATP5ME,ATP5PB,ATP6V1E1,ATPAF2,BCAM,BGN,BPIFA1,BTNL9,C4a/C4b,C5,C8B,CAD,CALU,CAND2,CAPN1,CASP3,CAVIN2,CD1D,CD44,CD9,CDC42,CDH1,CDH2,Ceacam1/Ceacam2,Ces1d,CHL1,C…	363 (29)	29
isothiocyanate		chemical - other	26S PROTEASOME (complex),AKT (family),AKT1,beta-estradiol,CASP8,CFTR,CREBBP,CYCLIN E (family),EGFR,EIF2AK3,ERK1/2 (family),ERN1,ESR1,fulvestrant,HTT,IREB2,isothiocyanate,JAK3,L-methionine,MAPK (family),MAPK1,MAPK14,MAPK3,MAPK8,MTORC1 (complex),NCOA1,NCOA2,NCOA3,NFKB (complex),NOTCH (family),NOTCH1,NOTCH2,NOTCH3,NOTCH4,NR3C1,ODC1,PI3K (complex),PKA (complex),PSMB11,PSMB9,PSMC1,PSMD10,PSME3,RELA,SO…	3	Activated	4.249	1.55E-67	6.10E-03	ABAT,ABCB8,ABCC1,ABCC3,ABCD1,ABCE1,ACADL,ACADM,ACADS,ACO2,ACSF3,ACTN1,ADAM10,ADD1,ADH5,ADK,ADRM1,AGO2,AGR2,AGRN,AHCTF1,AHSG,AIMP2,ALCAM,ALDH2,ALDH6A1,ALDH7A1,ALDH9A1,ALG2,AMACR,ANK1,ANO10,ANP32A,ANXA1,AP1M1,AP2S1,APOBEC2,APOC3,ARHGAP5,ARHGEF7,ARPC5L,ASL,ASS1,ATL3,ATP1A1,ATP1A3,ATP2A1,ATP5F1C,ATP5F1E,ATP5ME,ATP5PD,ATP6V1E1,ATP6V1F,ATP6V1H,BAX,BCAM,BCS1L,BIN1,BPIFA1,BPNT2,BTNL9,C4a/C4b,C5,CALM2,CAL…	565 (52)	51
KRAS	0.500	enzyme	AKT (family),CHUK,DYRK1B,E2F (family),ERK (family),ERK1/2 (family),ESTROGEN RECEPTOR (family),KRAS,MAPK (family),MAPK1,MAPK14,MEK (family),NFKB (complex),NFKBIA,PI3K (complex),PIK3R1,PPARD,RAF (family),RAF1,RALGDS,RASSF1,RELA,STAT3,STK4,TP53	2	Activated	4.248	4.21E-70	1.50E-03	ABAT,ABCA1,Abcb1a,ABCB8,ABCC1,ABCD1,ABCE1,ACADM,ACADS,ACSF3,ACSS1,ACTA1,ACTN1,ACTN4,ADAM10,ADD1,ADH1C,ADIPOQ,AGO2,AGRN,AHSG,AIMP2,AK1,AK2,AKT2,ALDH1B1,ALDH2,ALDH7A1,ALDH9A1,ALDOA,ANK1,ANXA4,APOBEC2,APOC3,AQP3,ARHGAP5,ARL6IP5,ASL,ASS1,ATL3,ATP1A3,ATP2A1,ATP5F1E,ATP5PB,ATP5PD,ATP8A1,ATPAF2,AZGP1,B2M,BAG1,BAK1,BCAM,BCKDK,BGN,BPIFA1,C5,CAD,CALU,CAMK1,CAMK2G,CAPG,CAPZA2,CASP3,CD1D,CD34,CD44,CD9,CDC42,…	439 (25)	25
NPR3		G-protein coupled receptor	NPR3	1	Activated	4.243	1.37E-10	1.00E-04	ATP5F1E,ATP5ME,COX4I1,COX6C,DGAT1,NDUFA2,NDUFA4,NDUFB3,NDUFB4,NDUFB5,NDUFB8,NDUFB9,NDUFS4,NDUFS7,SDHB,UQCRB,UQCRC2,UQCRQ	18 (1)	1
spermine nitric oxide complex		chemical toxicant	CASP3,RB1,spermine nitric oxide complex,TP53	2	Activated	4.243	7.20E-62	1.00E-04	ABAT,ABCA1,Abcb1a,ABCB8,ABCC1,ABCD1,ACADL,ACADM,ACADS,ACO2,ACSF3,ACSS1,ACTB,ACTN2,ACTN3,ACTN4,ADA,ADH5,AK1,ALDH9A1,ALDOA,ANK1,ANXA1,ANXA4,APOA1,APOBEC2,ARHGAP5,ASL,ATL3,ATP5F1C,ATP5F1E,ATP5PB,ATP6V1F,ATPAF2,BAK1,BAX,CACNA1S,CAD,CALU,CAPN1,CASP3,CD44,CDC42,CDH1,CDH5,Ces1b/Ces1c,CHCHD3,CISD1,CKMT1B,CKMT2,CMBL,CNN2,COL1A1,COL6A2,COL7A1,COQ3,COQ5,COQ6,COQ7,COX15,COX4I1,CP,CPOX,CRAT,CRIP2,CRYAB,CSE1L,…	288 (4)	4
MAPK7		kinase	AKT1,CREB (family),ETS1,FOCAL ADHESION KINASE (family),FOS,JUN,MAPK7,MEF2A,MEF2C,MEF2D,MYC,NFE2L2,NFKB (complex),NFKB1,NR4A1,PPARG,PPARGC1A,PPP3R1,PTGS2,PTK2,PTPRR,RB1,RELA,RHOA,SGK1,STUB1	2	Activated	4.210	1.23E-80	1.00E-04	AACS,ABAT,ABCB10,ABCB11,ABCC1,ABCD1,ABCE1,ABCF1,ABCF2,ACADL,ACADM,ACADS,ACO2,ACSS1,ACTN1,ACTN3,ACTN4,ADD1,ADH7,ADK,AGO2,AGPAT2,AIMP2,AK1,AK2,ALDH1B1,ALDH3A1,ALDH5A1,ALDH7A1,ALDOA,ANKRD17,AP1M1,APOC1,AQP3,ARHGEF7,ASL,ASPN,ASPRV1,ASS1,ATP1A3,ATP2A1,ATP2A2,ATP5F1E,ATP5ME,ATP5MJ,ATP5PD,ATP6V1E1,ATP6V1F,BAG1,BAK1,BIN1,BLMH,C4a/C4b,CACNA1S,CAD,CALU,CAST,CAV3,CAVIN2,CCT3,CD34,CDC37,CDH2,Ces1b/Ces1c,Ces1…	447 (26)	26
GNL2		enzyme	GNL2,NFKB (complex),RB1,TP53	2	Activated	4.208	6.36E-56	1.00E-04	ABAT,ABCA1,Abcb1a,ABCB8,ABCC1,ABCD1,ACADL,ACADM,ACADS,ACO2,ACSF3,ACSS1,ACTB,ACTN2,ACTN3,ACTN4,ADA,ADH5,AK1,ALDH1B1,ALDH7A1,ALDH9A1,ALDOA,ANK1,ANXA1,ANXA4,APOA1,APOBEC2,ARHGAP5,ASL,ATL3,ATP2A2,ATP5F1C,ATP5F1E,ATP5PB,ATP6V1F,ATPAF2,BAK1,CACNA1S,CAD,CALU,CASP3,CAV3,CD44,CDC42,CDH1,CDH5,Ces1b/Ces1c,CHCHD3,CISD1,CKMT1B,CKMT2,CMBL,CNN2,COL1A1,COL6A2,COL7A1,COQ3,COQ5,COQ6,COQ7,COX15,COX4I1,CP,CPOX,CRAT,…	301 (4)	3
CREATINE KINASE (family)		group	ADAM10,AKT (family),AMPK (complex),AP1 (complex),CKB,CKMT1B,creatine,CREATINE KINASE (family),EIF4EBP1,EZR,GPX4,GSK3 (family),JNK (family),JUN,MAP3K1,MAP3K11,MAP4K4,MAPK10,MAPK8,MAPK9,MTOR,P70 S6K (family),PRKACA,RPTOR,SLC9A1,SMAD2,YAP1	3	Activated	4.205	1.22E-47	1.00E-04	AACS,ABCA1,ACADS,ADAM17,ADD1,AHSG,AIMP2,ALDH3B1,ALOX12,ANK1,AOC3,APIP,APOA1,AQP3,ASNS,ATP2A2,ATP5PB,AUH,BCAM,BGN,BIN1,CALM2,CAPN1,CAV3,CAVIN2,CBL,CD109,CD44,CDH2,Ces1b/Ces1c,Ces1d,CHERP,CHL1,CKMT1B,Clec10a/Mgl2,CNP,COL1A1,COL6A1,COL7A1,COPS6,COQ3,COQ5,COQ7,CRIP2,CTSD,CYP27A1,DAG1,DCN,DDAH1,DGAT1,DLAT,DLD,DLST,ECHDC1,EEF1A1,EEF2,EIF3A,EIF4A1,EIF4E,EIF4G1,ENDOU,ENO1,EPHX2,ERP44,ETFA,EZR,F11R,F12,FA…	239 (27)	24
YWHAG	0.142	other	ACLY,FOXO1,MAP2K1,MAPK1,MAPK14,PI3K (complex),TP53,YWHAG	2	Activated	4.189	3.90E-57	1.00E-04	ABAT,ABCA1,Abcb1a,ABCB8,ABCD1,ACADL,ACADM,ACADS,ACSF3,ACSS1,ACTA1,ACTN4,ADA,ADH1C,ADH5,ADIPOQ,AK1,ALDH9A1,ALDOA,ANK1,ANXA1,ANXA4,APOA1,APOBEC2,APOC3,ARHGAP5,ASL,ATL3,ATP1A1,ATP2A1,ATP5F1C,ATP5F1E,ATP5ME,ATP5PB,ATPAF2,BAX,CAD,CALU,CASP3,CDC42,CDH2,CDH5,Ces1b/Ces1c,CISD1,CKM,CKMT1B,CMBL,CNN2,COL6A2,COL7A1,COMP,COQ3,COQ5,COQ6,COX15,COX4I1,CP,CPOX,CRAT,CREB1,CRIP2,CRYAB,CRYL1,CSE1L,CSRP1,CSTB,CTSD,CY…	312 (8)	8
LEF1		transcription regulator	ALPHA CATENIN (family),AMPK (complex),AP1 (complex),APC,AR,ATF4,BRCA1,C/EBP (family),CCND1,CDH1,CDK4,CDK4/6 (family),CDKN1A,CDKN1B,CDKN2A,Cdkn2a,CEBPB,CREB1,CREBBP,CTNNB1,EGFR,ERK1/2 (family),ESRRA,EZH2,F2,FOXO4,GCK,GLI1,GSK3B,HDAC1,HIF1 (complex),HIF1A,HIVEP3,JAG1,JUN,KDR,LDHA,LEF1,MAGI1,MAPK14,MEK (family),mir-19 (includes others),mir-22 (includes others),MMP9,MYC,NANOG,NF2,NFKB (complex),NFKBI…	3	Activated	4.187	2.27E-83	6.00E-04	AACS,ABAT,ABCA1,ABCB10,ABCB8,ABCC1,ABCC3,ABCC9,ABCD1,ABCD2,ABCE1,ABCF1,ABCF2,ABI1,ACADL,ACADM,ACADS,Acat2/Acat3,ACSF3,ACSS1,ACTA1,ACTB,ACTL6A,ACTN1,ACTN3,ACTN4,ADA,ADD1,ADH1C,ADH7,ADIPOQ,ADK,ADSS2,AGO2,AGPAT1,AGPAT2,AGR2,AHCTF1,AHSG,AIMP2,AK1,AK2,ALCAM,Aldh1a7,ALDH1B1,ALDH3A1,ALDH7A1,ALDH9A1,ALDOA,ALG2,AMACR,ANKRD17,ANXA1,ANXA2,ANXA4,AOC3,APOBEC2,APOC1,APOC3,ARHGEF7,ARIH1,ARL2,ASL,ASPRV1,ASS1,ATL…	653 (75)	75
Rpl-1 (includes others)		other	ABCA1,ABL1,AKT (family),AKT1,AP1 (complex),APC,AR,BCAR1,CCND1,CCNE1,CDC42,CEBPA,CHUK,CREB (family),CREB1,CTNNB1,DNM1L,EGFR,EIF2AK3,ELAVL1,ERK (family),ERK1/2 (family),ESR1,FGF1,FLI1,FOS,GATA4,GCR/GLUCOCORTICOID DIMER (complex),HAX1,HNRNPK,IKBKB,IL21R,IRS1,ITGA6,JUN,LPL,MAPK1,MAPK14,MAPK3,MAPK8,MAPK9,MAPT,MCL1,MEK (family),MET,mir-21 (includes others),MMP14,MMP9,MYC,NFE2L2,NFKB (complex),NFKB1,NFK…	3	Activated	4.183	2.89E-65	3.43E-02	ABAT,ABCA1,Abca8b,ABCB10,ABCB8,ABCC9,ABCE1,ABCF1,ABCF2,Acat2/Acat3,ACSF3,ACSS1,ACTB,ACTN2,ACTN3,ACTN4,ADH5,ADK,ADSS2,AGO2,AGR2,AHCTF1,AHCYL1,AHSG,AIMP2,AK1,AK2,AKT2,ALCAM,ALDH1B1,ALDH3A1,ALDH7A1,ALDH9A1,ALOX12,ANK1,ANK3,ANKRD17,ANO10,ANXA1,ANXA7,AP1M1,AP2S1,APOBEC2,APOC1,AQP3,ARHGAP5,ARL2,ARPC5L,ASL,ASNS,ASPN,ATL3,ATP1A1,ATP1A3,ATP2A1,ATP5F1C,ATP5F1E,ATP5ME,ATP5PD,ATP6V1E1,ATP6V1F,ATP6V1H,ATP8A1,…	618 (87)	87
FERMT1		other	ABL1,AHR,AKT (family),AP1 (complex),CAV1,CBL,CCNE1,CDC42,CREB (family),CTNNB1,EGFR,ERK (family),ERK1/2 (family),FERMT1,FN1,FYN,HRAS,IGF1R,ILK,INTEGRIN (complex),IRS1,ITGA11,ITGA2,ITGA6,ITGAV,ITGB1,ITGB3,ITGB5,JNK (family),JUN,KDR,LCP2,LYN,MAP2K1,MAP3K14,MAPK (family),MAPK1,MAPK14,MAPK3,MTOR,NFKB (complex),P38 MAPK (family),P85 PIK3R (family),PI3K (complex),PIK3R1,PKA (complex),PKC (family),PLCG2,…	3	Activated	4.182	1.69E-61	3.91E-02	ABAT,Abca8b,ABCB11,Abcb1a,ABCB8,ABCD1,ABCE1,ABCF1,Acat2/Acat3,ACSF3,ACSS1,ACTN1,ACTN3,ACTN4,ADD1,ADH1C,ADH5,AGO2,AGR2,AHCTF1,AHCYL1,AHSG,AIMP2,AK1,AKT2,ALCAM,ALDH1B1,ALDH5A1,ALDH7A1,ALDH9A1,ALOX12,ANK1,ANK3,ANP32E,ANXA1,ANXA2,ANXA4,AOC3,APOBEC2,AQP3,ARF6,ARHGAP5,ASL,ASNS,ATL3,ATP1A1,ATP1A3,ATP2A1,ATP5F1C,ATP5F1E,ATP5ME,ATP5PD,ATP8A1,ATPAF2,AUH,BCAM,BCS1L,BGN,BSCL2,BST1,BTNL9,CALM2,CALML3,CALU,CAN…	484 (64)	62
MAP2K7		kinase	AP1 (complex),JINK1/2 (family),JNK (family),JUN,MAP2K4,MAP2K7,MAP3K1,MAPK1,MAPK10,MAPK13,MAPK8,MAPK9,NFE2L2,P38 MAPK (family),SMAD3	2	Activated	4.180	6.83E-34	4.53E-02	ABCA1,ABCB11,ABCC1,ABCC3,ADAM17,ADH1C,ADH7,ADIPOQ,AGPAT2,ALDH3A1,ALDOA,ALOX12,ANK1,APOA1,APOC3,ASPN,ASS1,ATP1A1,ATP2A1,B2M,BAK1,BGN,BSCL2,C4a/C4b,CALM2,CAV3,CCT3,CD34,CDH2,CDH5,Ces1d,CHERP,CHL1,COL1A1,COL6A1,COL6A2,COQ7,COX4I1,CP,CRIP2,CRYL1,CTSD,CYCS,CYP27A1,DAD1,DCTN3,DDT,DES,DNAJC3,DOCK10,DYNLL1,EIF2S1,Eif3c,EIF3E,EIF4A1,EIF4E,EIF4G2,ENDOD1,ENO3,ENTPD1,EPHX1,EPHX2,EXOC2,EZR,F12,FABP4,FABP5,FBN…	213 (15)	15
NALP1B/ASC/CASP1 (complex)		complex	Casp1,CASP3,CASP8,IRF3,MAPK (family),MAPT,NALP1B/ASC/CASP1 (complex),NFKB (complex),P38 MAPK (family),Pycard,SMAD2,SMAD3,SMPD1,TP53	3	Activated	4.176	9.70E-51	1.15E-02	ABAT,ABCA1,Abcb1a,ABCB8,ABCC1,ABCD1,ACADL,ACADM,ACADS,ACSF3,ACSS1,ACTN4,ADAM17,ADH5,AGPAT2,AK1,ALDH1B1,ALDH7A1,ALDH9A1,ALDOA,ANK1,ANXA1,ANXA4,APOBEC2,ARHGAP5,ASL,ASPN,ASS1,ATL3,ATP1A1,ATP2A2,ATP5F1C,ATP5F1E,ATP5ME,ATP5PB,ATPAF2,B2M,BAK1,BGN,BSCL2,C5,CAD,CALU,CAPN1,CAV3,CDC42,CDH1,CDH2,Ces1b/Ces1c,Ces1d,CISD1,CKM,CKMT1B,CKMT2,CMBL,CNN2,COL1A1,COL6A1,COL6A2,COL7A1,COQ3,COQ5,COQ6,COX15,CP,CPOX,CRAT,…	314 (14)	12
sapropterin		chemical drug	AKT (family),AMPK (complex),BCL2,CAMKII (complex),CASP3,CASPASE (family),CD247,doxorubicin,EGFR,EIF4EBP1,ELK1,ERK (family),ERK1/2 (family),FOXO1,GSK3B,HRAS,INSR,JNK (family),MAPK3,MAPT,MMP9,MTOR,MYC,NFKB (complex),nitric oxide,NOS1,NOS2,NOS3,PDE5A,PRKG1,PTGS2,RELA,RYR2,sapropterin,SLC2A4,SMAD2,STAT1,STAT3,STAT4,TERT,TLR3,TYK2,ZAP70	3	Activated	4.176	3.34E-66	5.50E-03	AACS,ABCB10,ABCB8,ABCC1,ABCD1,ABCE1,ABCF1,ABCF2,ACAD11,ACADL,ACADM,ACADS,ACO2,ACOT13,Acot2,ACTA1,ACTN3,ACTN4,ADAM10,ADH5,ADIPOQ,ADSS2,AGO2,AGR2,AHCTF1,AHSG,AIMP2,AK2,Akr1b7,ALDH1B1,ALDH3A1,ALDH6A1,ALDH7A1,ALDOA,ANKRD17,ANXA1,ANXA2,ANXA4,APOC1,AQP3,ARF6,ARHGEF7,ASPRV1,ASS1,ATP1A1,ATP1A3,ATP2A2,ATP5PB,ATP5PD,AZGP1,BAG1,BAX,BCAM,BIN1,BPIFA1,BTNL9,C4a/C4b,C5,C8B,CAD,Calm4,CAND2,CAPZA2,CASP3,CASQ1,CAV…	444 (43)	42
NMU		other	26S PROTEASOME (complex),ACSL4,AKT (family),AMPK (complex),ATF2,ATF4,ATF6,BTK,CALCINEURIN (complex),CHUK,CREB (family),DDIT3,EIF2AK2,EIF2AK3,EIF4E,EIF6,ERK (family),ERK1/2 (family),ERN1,FOXO3,FUS,GSK3 (family),GSK3B,IFNAR1,IKBKB,INSR,ITGB2,JAK2,JNK (family),KRAS,MAP2K1,MAP2K4,MAPK (family),MAPK1,MAPK3,MAPK8,MAZ,MLC (family),MMP2,NFAT (complex),NFE2L2,NFKB (complex),NFKB (family),NFKBIA,NMU,NMUR1,…	3	Activated	4.173	2.38E-62	2.73E-02	AACS,ABAT,Abca8b,Abcb1a,ABCB8,ABCC3,ABCD1,ABCD2,Acat2/Acat3,ACOT13,ACSF3,ACSS1,ACTA1,ACTB,ACTN1,ACTN2,ACTN4,ADAM17,ADD1,ADH1C,ADH5,ADH7,ADK,ADRM1,AGR2,AGRN,AIMP2,AK1,AK2,Akr1b7,ALCAM,ALDH1B1,ALDH3A1,ALDH6A1,ALDH7A1,ALDH9A1,ALOX12,ANK1,ANP32A,APOBEC2,ARHGAP5,ARL2,ARL6IP5,ASNS,ATL3,ATP1A3,ATP2A1,ATP2A2,ATP5F1C,ATP6V1C1,ATP6V1F,ATP6V1G1,ATP6V1H,ATPAF2,AUH,AZGP1,BAG1,BCAM,BCKDK,BPHL,BTF3,BTNL9,C4a/C4…	486 (73)	69
miR-451a RISC:CDH11 mRNA		complex	AGO2,AGO4,AKT (family),CDH11,CHEK2,EIF4EBP1,FOS,HSPA5,mir-451 (includes others),miR-451a RISC:CDH11 mRNA,MITF,MTOR,MTORC1 (complex),NFATC1,NFKB (complex),NOS3,P38 MAPK (family),P70 S6K (family),PTGS2,SPI1,TNRC6A,TP53	3	Activated	4.148	1.85E-51	3.51E-02	ABAT,ABCA1,Abcb1a,ABCB8,ABCC1,ABCD1,ABI1,ACADL,ACADM,ACADS,ACO2,Acot2,ACSF3,ACSS1,ACTA1,ACTB,ACTN4,ADA,ADD1,ADH5,AIMP2,AK1,ALCAM,ALDH1B1,ALDH7A1,ALDH9A1,ALDOA,ANK1,ANXA1,ANXA4,APOA1,APOBEC2,AQP3,ARHGAP5,ASL,ASNS,ASS1,ATL3,ATP1A1,ATP5F1C,ATP5F1E,ATP5ME,ATP5PB,ATP6V1B2,ATP6V1C1,ATPAF2,B2M,BCAM,BGN,BLMH,CAB39,CAD,CASP3,CD1D,CD9,CDC42,CDH1,CDH2,Ces1b/Ces1c,CISD1,CKM,CKMT1B,CKMT2,CMA1,CMBL,CNN2,CNP,CO…	372 (22)	19
AURKC		kinase	AIRE,AP1 (complex),AR,AURKB,AURKC,BAHD1,BRD3,BRD4,BRD7,CASEIN (family),CBX3,CBX5,CHD4,CREBBP,CSN2,DNMT3A,DNMT3B,EED,EHMT1,EHMT2,EP300,ERK (family),HISTONE H3 (family),INCENP,ING1,KAT2A,KAT2B,KAT5,KDM4A,KDM4C,KDM5A,KDM5B,KMT2A,MYC,NFKB (complex),NFKB (family),NLRP3,PBRM1,PHF1,PHF21A,PHF8,RAG2,RUVBL1,SFMBT1,SMARCA2,SMARCA4,SND1,SP1,SPIN1,STAT3,TACC1,TRIM24,WDR5	3	Activated	4.148	1.39E-57	2.42E-02	AACS,ABCB10,ABCC1,ABCC3,ABCD1,ABCD2,ABCE1,ABCF1,ABCF2,ACADL,ACO2,Acot2,ACTB,ACTN2,ACTN3,ADAM10,ADD1,ADH5,ADHFE1,ADSS2,AGR2,AGRN,AHCTF1,AHSA1,AHSG,AIMP2,AK2,AKT2,ALDH1B1,ALDH1L2,ALDH2,ALDH3A1,ALDH7A1,ALDOA,ALOX12,ANK1,ANK3,ANKRD17,ANXA4,APOA1,APOC1,ARHGAP30,ARHGEF7,ARL6IP5,ASNS,ASPRV1,ASS1,ATP1A3,ATP2A1,ATP5ME,ATP6V1F,ATP8A1,AUP1,AZGP1,B2M,BAG1,BAK1,BGN,BPIFA1,BTF3,C4a/C4b,C5,CACNA1S,CALM2,CALU,CA…	450 (53)	49
GADD45A		other	AKT (family),ATF2,BRCA1,CASP3,FOSB,GADD45A,GSK3B,JUN,MAP2K7,MAP3K1,MAP3K4,MAPK8,MMP9,STAT1,STAT3,TP53	2	Activated	4.134	5.31E-57	5.00E-04	ABAT,Abcb1a,ABCB8,ABCC1,ABCD1,ACADL,ACADM,ACADS,ACSF3,ACSS1,ACTB,ACTN4,ADA,ADD1,ADH5,ADIPOQ,AHSG,AIMP2,AK1,ALDH9A1,ALDOA,ALOX12,ANK1,ANXA1,ANXA4,APOA1,APOBEC2,APOC3,AQP3,ARHGAP5,ASL,ASNS,ATL3,ATP1A1,ATP2A2,ATP5F1C,ATP5F1E,ATP5ME,ATP5PB,ATPAF2,B2M,BCAM,BPIFA1,BTNL9,C5,CAD,CALU,CAND2,CAPN1,CAV3,CD9,CDC42,Ceacam1/Ceacam2,Ces1b/Ces1c,CISD1,CKMT1B,CKMT2,CMBL,CNN2,COL6A2,COL7A1,COPS6,COQ3,COQ5,COQ6,COX…	338 (16)	16
L-alanine		chemical - endogenous mammalian	26S PROTEASOME (complex),AP1 (complex),BECN1,CDKN2A,EGFR,EIF4E,ERK (family),ERK1/2 (family),ERN1,FOXO1,HSD11B1,HSF1,IRS1,JNK (family),L-alanine,MTOR,MTORC1 (complex),MYC,NLRP3,NOS3,NR3C1,P38 MAPK (family),P70 S6K (family),PDPK1,PDX1,PPARGC1A,PRKAA (family),PRKAA1,PRKAA2,PRKCZ,PRKDC,RAF1,RELA,RPTOR,SIRT1,SQSTM1,SRC (family),SREBF1,STIM1,TF,TP53,TSC1,TSC2,ULK1,YAP1	3	Activated	4.115	1.75E-68	1.00E-04	AACS,ABAT,ABCB10,Abcb1a,ABCB8,ABCC3,ABCE1,ABCF1,ABCF2,ACSF3,ACSS1,ACTN1,ACTN3,ACTN4,ADA,ADH1C,ADH5,ADRM1,AGO2,AHCTF1,AHSA1,AK1,AK2,AKT2,ALDH1B1,ALDH5A1,ALDH9A1,AMACR,ANK1,ANKRD17,ANXA1,ANXA2,AOC3,APOA1,APOBEC2,ARHGAP5,ARHGEF7,ASL,ASPN,ASPRV1,ATL3,ATP1A1,ATP5F1C,ATP5F1E,ATP6V1G1,ATP6V1H,ATPAF2,BAG1,BIN1,CALM2,CALU,CAPG,CAPN1,CAPZA2,CASP3,CAST,CBL,CCT4,CD109,CD81,CD9,CDC42,CDH1,CHMP2A,CISD1,CLIC1,C…	447 (45)	44
(TP53,TP63):PERP Gene		complex	(TP53,TP63):PERP Gene,TP53,TP63	2	Activated	4.111	3.62E-51	2.00E-04	ABAT,ABCA1,Abcb1a,ABCB8,ABCC1,ABCD1,ACADL,ACADM,ACADS,ACSF3,ACSS1,ACTN1,ACTN4,ADA,ADH5,ADH7,AGO2,AGR2,AK1,ALDH3A1,ALDH9A1,ALDOA,ALOX12,ANK1,ANXA1,ANXA4,APOA1,APOBEC2,ARHGAP5,ASL,ATL3,ATP1A1,ATP5F1C,ATP5F1E,ATP5ME,ATP5PB,ATPAF2,BAK1,BAX,CAD,CALU,CASP3,CAST,CAVIN2,CD44,CDC42,CDH2,CDH5,Ceacam1/Ceacam2,Ces1b/Ces1c,CISD1,CKM,CKMT1B,CKMT2,CMBL,CNN2,COL1A1,COL6A2,COL7A1,COQ3,COQ5,COQ6,COX15,CP,CPOX,CRAT…	290 (3)	2
TP63/T53:DDIT4 Gene		complex	DDIT4,TP53,TP63,TP63/T53:DDIT4 Gene	2	Activated	4.111	3.26E-51	2.00E-04	ABAT,ABCA1,Abcb1a,ABCB8,ABCC1,ABCD1,ACADL,ACADM,ACADS,ACSF3,ACSS1,ACTN1,ACTN4,ADA,ADH5,ADH7,AGO2,AGR2,AK1,ALDH3A1,ALDH9A1,ALDOA,ALOX12,ANK1,ANXA1,ANXA4,APOA1,APOBEC2,ARHGAP5,ASL,ATL3,ATP1A1,ATP5F1C,ATP5F1E,ATP5ME,ATP5PB,ATPAF2,BAK1,BAX,CAD,CALU,CASP3,CAST,CAVIN2,CD44,CDC42,CDH2,CDH5,Ceacam1/Ceacam2,Ces1b/Ces1c,CISD1,CKM,CKMT1B,CKMT2,CMBL,CNN2,COL1A1,COL6A2,COL7A1,COQ3,COQ5,COQ6,COX15,CP,CPOX,CRAT…	290 (4)	3
manganese		chemical - endogenous mammalian	ADCY (family),AKT (family),CASP3,CASPASE (family),CHEK2,EGLN1,EIF4EBP1,HIF (complex),HSPB8,JUN,manganese,MAP2K4,NPR2,P38 MAPK (family),P70 S6K (family),PRKCD,RPA1,SLC1A1,SOD2,SP1,TP53	2	Activated	4.110	3.21E-56	6.00E-04	ABAT,Abcb1a,ABCB8,ABCC1,ABCD1,ACADL,ACADM,ACADS,ACSF3,ACTN4,ADA,ADD1,ADH5,ADIPOQ,ADSS2,AIMP2,AK1,ALDH9A1,ALOX12,ANK1,ANXA1,ANXA4,APOBEC2,APOC3,AQP3,ARHGAP5,ASL,ASNS,ASS1,ATL3,ATP1A1,ATP1A3,ATP5F1C,ATP5F1E,ATP5ME,ATP5PB,ATPAF2,BAX,BCAM,BGN,CALU,CAPN1,CASP3,CAV3,CDC42,Ces1b/Ces1c,Ces1d,CHL1,CISD1,CKM,CKMT1B,CKMT2,CMBL,CNN2,COL6A2,COL7A1,COPS6,COQ3,COQ5,COQ6,COX15,COX4I1,CP,CPOX,CRAT,CRIP2,CRYAB,CSE…	333 (21)	21
leucyl-leucine-methyl ester		biologic drug	AKT1,CASP8,CASP9,CTSB,DNM1L,ERK (family),HIF1A,JUN,leucyl-leucine-methyl ester,LPL,LRRK2,MAP2K3,MAPK (family),MAPT,MET,MMP9,NFAT (family),NFKB (family),NLRP3,PTK2,RAB1A,RAB1B,SMAD2,SMAD3,TP53	3	Activated	4.098	5.42E-59	2.00E-04	ABAT,ABCA1,Abcb1a,ABCB8,ABCC1,ABCD1,ACADL,ACADM,ACADS,ACSF3,ACSS1,ACTA1,ACTL6A,ACTN1,ACTN4,ADH5,ADIPOQ,AGPAT1,AGPAT2,AK1,AKT2,ALDH9A1,ALOX12,ANK1,ANXA1,ANXA4,APOBEC2,APOC3,ARHGAP5,ASL,ASNS,ASPN,ASS1,ATL3,ATP1A1,ATP2A2,ATP5F1C,ATP5F1E,ATP5ME,ATP5PB,ATP6V1E1,ATPAF2,BAK1,BAX,BCS1L,BSCL2,CAD,CALU,CARS1,CASP3,CAVIN2,CDC42,CHL1,CISD1,CKM,CKMT1B,CKMT2,CLIC5,CMBL,CNN2,COL1A1,COL6A1,COQ3,COQ5,COQ6,COX15,C…	344 (25)	24
selenomethionine		chemical - endogenous mammalian	AKT (family),GSK3B,selenomethionine,TP53	2	Activated	4.096	9.76E-57	1.00E-04	ABAT,ABCA1,Abcb1a,ABCB8,ABCC1,ABCD1,ACADL,ACADM,ACADS,ACSF3,ACSS1,ACTN4,ADA,ADD1,ADH5,ADIPOQ,AIMP2,AK1,ALDH9A1,ALDOA,ANK1,ANXA1,ANXA4,APOA1,APOBEC2,AQP3,ARHGAP5,ASL,ATL3,ATP1A1,ATP2A2,ATP5F1C,ATP5F1E,ATP5ME,ATP5PB,ATPAF2,BAX,BCAM,CAD,CALU,CASP3,CAV3,CDC42,CDH1,CDH2,CDH5,Ces1b/Ces1c,CISD1,CKM,CKMT1B,CKMT2,CMBL,CNN2,COL1A1,COL6A2,COL7A1,COPS6,COQ3,COQ5,COQ6,COX15,COX4I1,CP,CPOX,CRAT,CRIP2,CRYAB,CSE…	292 (4)	4
GLI1		transcription regulator	AKT1,ALP (family),ATR,CASP2,CBL,CDC14B,CDC42,CDK1,CDKN1A,CDKN1C,CHEK1,CREB (family),E2F (family),E2F1,E2F3,EGFR,ERK1/2 (family),FANCD2,FOSL1,FRS2,GLI1,GSK3B,ING1,ITGAV,ITGB3,KCNN4,MAPK8,MAPT,MDM4,NPM1,P38 MAPK (family),PDGFRA,PIKFYVE,PLK1,PRL,PTK2,PTPN11,RAC1,RAD51,RAS (family),RASSF1,RB1,RELA,SHC1,SRC,SRC (family),STAT1,STAT3,STAT5A/B (family),TP53	3	Activated	4.091	7.71E-63	1.96E-02	ABAT,Abca8b,ABCB11,Abcb1a,ABCB8,ABCC1,ABCC3,ABCD1,ABCE1,ACADL,ACADM,ACADS,ACO2,ACSF3,ACSS1,ACTN2,ACTN4,ADA,ADK,AGO2,AGR2,AHCTF1,AHSG,AK1,AKT2,ALDH3A1,ALDH9A1,ANK1,ANXA1,ANXA2,ANXA4,APOA1,APOBEC2,ARHGAP5,ASL,ASPN,ASS1,ATL3,ATP1A3,ATP5F1C,ATP5F1E,ATP5PB,ATP5PD,ATP6V1E1,ATP6V1F,ATPAF2,BAK1,BAX,BGN,BPIFA1,BTNL9,C5,CACNA1S,CALU,CAMK1,CAND2,CAPN1,CAPZA2,CAVIN2,CCAR2,CCT3,CD2AP,CD44,CDC42,CDH1,Ceacam1/C…	442 (50)	47
WDR48		other	AKT (family),ID1,MYC,PHLPP1,WDR48	2	Activated	4.087	5.10E-59	1.00E-04	ABCA1,ABCB10,ABCC1,ABCC3,ABCD1,ABCE1,ABCF1,ABCF2,ACADM,ACSS1,ACTA1,ACTB,ACTN1,ACTN4,ADD1,ADIPOQ,AK2,ALDOA,ANKRD17,ANXA4,APOC1,APOC3,AQP3,ARHGEF7,ASPRV1,ASS1,BAG1,BAK1,BCAM,BIN1,CAD,CASP3,CAST,CAV3,CCT3,CDH1,CDH2,CNP,COL1A1,COPS6,COX4I1,CRYAB,CSDE1,CSE1L,CTSD,CYCS,CYTH2,DCLK1,DDX17,DDX5,ECSIT,EEF1A1,EEF2,EIF2S1,EIF2S2,EIF4A1,EIF4E,EIF4G1,EIF5A,ENO1,EVPL,EXOSC7,EZR,FABP5,FBLN2,FBLN5,FBN1,FMOD,FTH1,…	253 (5)	5
mini-GAGR		chemical reagent	26S PROTEASOME (complex),AKT (family),CASP3,CREB (family),CYGB,DGAT1,ERK1/2 (family),GLI1,GLI2,GSK3B,HMOX1,IKBKB,IRF3,JUN,mini-GAGR,MMP2,NFAT (family),NFE2L2,NFKB1,P38 MAPK (family),P70 S6K (family),reactive oxygen species,SMAD2,SMAD3,SOD (family),TP53	3	Activated	4.085	8.75E-76	1.00E-04	ABAT,ABCB11,Abcb1a,ABCB8,ABCC1,ABCC3,ABCD1,ACADL,ACADM,ACADS,ACSF3,ACSS1,ACTA1,ACTN4,ADA,ADAM10,ADAM17,ADD1,ADH5,ADH7,ADPRHL1,ADRM1,AGO2,AGPAT2,AIMP2,AK1,ALDH3A1,ALDH9A1,ALDOA,ALOX12,ANXA1,ANXA4,APOA1,APOBEC2,APOC3,ARHGAP5,ASL,ASPN,ASS1,ATL3,ATP1A1,ATP1A3,ATP2A1,ATP5F1C,ATP5F1E,ATP5ME,ATP5PB,ATP6V1H,ATPAF2,B2M,BCAM,BGN,BSCL2,C4a/C4b,C5,CAD,CALU,CAPN1,CCT3,CD34,CDC42,CDH1,CDH2,CDH5,Ces1b/Ces1c,Ces…	433 (26)	26
MAPK11		kinase	ATF2,ATF7,CCND1,CREB1,CREM,DDIT3,ELK1,ESR2,FOS,IKBKB,JUN,KAT5,MAPK11,MAPKAPK2,MAPKAPK3,MAPT,MEF2A,MEF2C,MEK (family),MKNK1,MTORC1 (complex),NFATC4,NFE2L2,NGFR,P38 MAPK (family),PDX1,RPTOR,SOX9,SRF,STAT1,STIM1,TFEB,TP53,TSC2	2	Activated	4.084	4.64E-73	1.20E-03	ABAT,ABCA1,ABCB11,Abcb1a,ABCB8,ABCC1,ABCC3,ABCD1,ACADS,Acot2,ACSF3,ACSS1,ACTA1,ACTB,ACTN1,ACTN2,ACTN4,ADA,ADH5,ADIPOQ,ADSS2,AGRN,AK1,ALDH1L2,ALDH3A1,ALDH9A1,ALDOA,ALOX12,ANK1,ANXA1,ANXA2,ANXA4,APOA1,APOBEC2,APOC3,ARHGAP5,ARHGEF7,ARIH1,ASL,ASS1,ATL3,ATP1A3,ATP2A1,ATP2A2,ATP5F1C,ATP5ME,ATP5MJ,ATP5PB,ATP5PD,ATP6V0C,ATP6V1B2,ATP6V1C1,ATP6V1G1,ATP6V1H,ATPAF2,AZGP1,B2M,BAK1,BANF1,BGN,BLMH,BTNL9,C4a/C4b…	475 (34)	34
NGFR		transmembrane receptor	AKT (family),AKT1,APP,BCAR1,CASP3,CDC42,ERBB2,FYN,JNK (family),JUN,MAPK (family),MAPK10,MAPK8,MAPT,MMP2,NFKB (complex),NFKB1,NGFR,NTRK1,NTRK2,P85 PIK3R (family),PI3K (complex),PRKCD,PTPN6,RAC1,RAS (family),RAS HOMOLOG (family),RHOA,SMPD1,SREBF2,TP53,TRAF6,TUBULIN (complex)	2	Activated	4.076	1.14E-56	4.50E-02	AACS,ABAT,Abcb1a,ABCB8,ABCC1,ABCD1,ACADL,ACADM,ACADS,ACSF3,ACSS1,ACTA1,ACTN2,ACTN4,ADAM10,ADAM17,ADD1,ADH5,ADIPOQ,AGO2,AGR2,AIMP2,AK1,AKT2,ALDH1B1,ALDH1L2,ALDH7A1,ALDH9A1,ALDOA,ALOX12,ANK1,ANXA1,ANXA2,ANXA4,APOBEC2,APOC3,AQP3,ARHGAP5,ARL6IP5,ASL,ASNS,ASS1,ATL3,ATP1A1,ATP2A2,ATP5F1C,ATP5F1E,ATP5ME,ATP5PB,ATP6V1E1,ATPAF2,BCAM,BPNT2,C5,CAD,CALU,CAPN1,CAPZA2,CARS1,CAST,CAV3,CBLN4,CDC37,CDC42,CDH5,CHL…	395 (33)	33
NOS2		enzyme	BCL2,CASP3,CASP9,CASPASE (family),EGFR,EIF4EBP1,ERK1/2 (family),FOXO1,GSK3B,IRS1,IRS2,JNK (family),MAPK8,MAPT,MMP9,MTOR,MYC,NFKB (complex),NOS2,PTGS2,RELA,STAT4,TLR3,TYK2	2	Activated	4.075	2.39E-55	1.74E-02	ABCB10,ABCC1,ABCC3,ABCD1,ABCE1,ABCF1,ABCF2,ACADL,ACADM,ACTB,ACTN1,ACTN3,ACTN4,ADAM10,ADD1,ADH5,ADIPOQ,ADSS2,AGO2,AHCTF1,AIMP2,AK2,ALDH1B1,ALDH3A1,ALDH7A1,ALDOA,ANKRD17,ANXA1,ANXA4,APOA1,APOC1,ARHGEF7,ASNS,ASPRV1,ASS1,ATP1A3,ATP2A2,ATP5PB,AZGP1,BAG1,BAX,BIN1,C8B,CAD,Calm4,CAPN1,CAPZA2,CASP3,CAV3,CCT3,CCT4,CD44,CDH5,CKMT1B,CKMT2,Clec10a/Mgl2,CLIC5,CNP,COL6A2,COMP,COX4I1,CP,CREB1,CRIP2,CSDE1,CSE1L,C…	357 (24)	24
F2	-0.106	peptidase	AKT (family),AKT1,AKT2,ALPHA CATENIN (family),AMPK (complex),ATF1,ATF2,BTK,C2CD5,C3,Ca2+,CALCINEURIN (complex),CASP3,CDC42,CREB (family),CREB1,EGFR,ERK (family),ERK1/2 (family),F2,F2R,F3,F7,FHOD1,FLNA,FN1,FOCAL ADHESION KINASE (family),FYN,G PROTEIN ALPHA I (family),GNAQ,GSK3B,HSP27 (family),IKBKB,INPP5D,IRS1,JAK1,JAK2,JNK (family),JUN,LCP2,LYN,MAPK (family),MAPK1,MAPK14,MAPK3,MAPK8,MAPT,MCL1,MET…	2	Activated	4.055	1.08E-75	3.10E-03	AACS,Abca8b,ABCB10,ABCB11,ABCC1,ABCC3,ABCD1,ABCE1,ABCF1,ABCF2,ACADM,ACO2,ACSS1,ACTN3,ADA,ADAM17,ADH1C,ADH5,ADIPOQ,ADSS2,AGO2,AGR2,AGRN,AHCTF1,AHCYL1,AHSG,AIMP2,AK1,AK2,AKT2,ALCAM,ALDH1B1,ALDH7A1,ALDH9A1,ANK1,ANKRD17,ANP32A,ANP32E,ANXA2,ANXA4,ANXA7,APOC1,APOH,AQP3,ARHGEF7,ARIH1,ASNS,ASPN,ATP1A1,ATP1A3,ATP2A1,ATP5F1C,ATP5F1E,ATP5ME,ATP6V0C,ATP6V1E1,ATP6V1F,ATP8A1,AZGP1,BAX,BCAM,BCKDK,BIN1,BPIFA1,BT…	549 (102)	102
cabazitaxel		chemical drug	AKT (family),cabazitaxel,CASP3,ERK (family),MYC	2	Activated	4.055	6.84E-60	1.00E-04	ABCA1,ABCB10,ABCC1,ABCC3,ABCD1,ABCE1,ABCF1,ABCF2,ACADM,ACSS1,ACTA1,ACTB,ACTN1,ACTN4,ADAM10,ADD1,ADIPOQ,AK2,ALDOA,ANKRD17,ANXA4,APOC1,APOC3,AQP3,ARHGEF7,ASPRV1,ASS1,BAG1,BAK1,BAX,BCAM,BGN,BIN1,CAD,CAPN1,CASP3,CAST,CAV3,CCT3,CD1D,CDH5,CNP,COPS6,COX4I1,CRYAB,CSDE1,CSE1L,CTSD,CYCS,CYTH2,DDX17,DDX5,ECSIT,EEF1A1,EEF2,EIF2S1,EIF2S2,EIF4A1,EIF4E,EIF4G1,EIF5A,ENO1,EVPL,EXOSC7,EZR,FABP4,FABP5,FBLN2,FBLN5,F…	257 (5)	4
SMAD5		transcription regulator	ABL1,ALP (family),AP1 (complex),AR,ARG1,C/EBP (family),CBL,CCND1,CDK2,CREB (family),CSF2,CXCL8,DNMT1,E2F (family),EZR,FOS,IGF1,IL2,JUN,KCNN4,MMP2,MYC,NFAT (family),PIKFYVE,PRL,RB (family),RB1,RBL2,RIPK3,RUNX2,SMAD5	3	Activated	4.045	2.33E-58	1.46E-02	ABCB10,Abcb1a,ABCC1,ABCC3,ABCD1,ABCE1,ABCF1,ACADM,ACO2,ACSS1,ACTN1,ACTN2,ACTN3,ACTN4,ADA,ADAM17,ADD1,ADH1C,ADK,AIMP2,AK2,ALDOA,ALOX12,ANKRD17,ANXA2,AOC3,APOC1,APOC3,ASL,ASNS,ASPRV1,ATL2,ATP1A1,ATP1A3,ATP2A1,ATP5ME,ATP5PD,ATP6V1F,ATP8A1,AZGP1,B2M,BAG1,BAK1,BAX,BGN,BIN1,BLMH,C4a/C4b,CACNA1S,CAD,CALM2,CAMK1,CCAR2,CCT3,CD34,CD9,CDC42,CDH1,CHCHD3,CHL1,CKM,CMKLR1,COA7,COL12A1,COL1A1,COL6A1,COQ5,COQ7,CO…	421 (31)	30
HASPIN		kinase	AIRE,AKT (family),AP1 (complex),AR,ATM,BRD3,BRD4,BRD7,CASP3,CBX3,CBX5,CHD4,CHEK2,CREBBP,CTNNB1,DNMT3A,DNMT3B,E2F1,EED,EHMT1,EHMT2,EIF2AK2,EP300,ERK1/2 (family),HASPIN,HISTONE H3 (family),ING1,KAT2A,KAT5,KDM4C,KDM5A,KDM5B,KMT2A,MAPK1,MAPK3,MYC,MYOD1,NFKB (family),NLRP3,PDX1,PHF1,PHF21A,PTK2,RAG2,RELA,RUVBL1,SFMBT1,SIRT1,SMARCA2,SMARCA4,SND1,SP1,SPIN1,STAT3,TERT,TP53,TRIM24	3	Activated	4.034	5.19E-60	3.81E-02	AACS,ABAT,ABCB10,ABCB8,ABCC3,ABCD2,ABCE1,ABCF1,ABCF2,ACADL,ACADS,Acat2/Acat3,ACO2,Acot2,ACSF3,ACTN1,ACTN2,ACTN3,ADA,ADAM10,ADD1,ADH1C,ADH5,ADHFE1,ADIPOQ,ADSS2,AGR2,AGRN,AHCTF1,AHSA1,AHSG,AK1,AK2,ALCAM,ALDH1L2,ALDH2,ALDH3A1,ALDH9A1,ALOX12,ANK1,ANK3,ANKRD17,ANXA1,ANXA2,APOBEC2,AQP3,ARHGAP30,ARHGAP5,ARHGEF7,ARL6IP5,ASL,ASNS,ASPRV1,ATL3,ATP1A3,ATP5F1C,ATP5F1E,ATP5PB,ATP5PD,ATP6V1F,ATP8A1,ATPAF2,AUP1,…	520 (57)	55
PITX2		transcription regulator	AKT (family),AKT1,ALPHA CATENIN (family),AP1 (complex),APC,AR,ATF2,CASP3,CASPASE (family),CCND1,CDC42,CDH1,CREB (family),CREBBP,CTNNB1,DIRAS3,DKK2,EIF2AK2,ELK1,ERK (family),ESRRA,EZH2,FOCAL ADHESION KINASE (family),FOXO4,HDAC1,IL33,JAK1,JAK2,LEF1,MAGI1,MAP2K4,MAP2K7,MAP3K4,MAPK1,MAPK14,MAPK3,MEK (family),MGA,MRTFA,MYC,N-COR (family),NANOG,NF2,NFAT (complex),NFAT (family),NFATC1,P38 MAPK (family),…	3	Activated	4.030	5.52E-67	1.90E-03	ABAT,ABCA1,ABCB10,ABCB11,Abcb1a,ABCB8,ABCC9,ABCD2,ABCE1,ABCF1,ABCF2,ACAD8,ACADL,ACADS,Acat2/Acat3,ACO2,ACSF3,ACSS1,ACTN2,ACTN3,ACTN4,ADH1C,ADH5,ADK,ADRM1,AGPAT2,AGR2,AHSG,AK1,AK2,AKT2,ALCAM,Aldh1a7,ALDH9A1,AMACR,ANKRD17,ANXA2,APOBEC2,APOC1,ARHGAP30,ARIH1,ASL,ASNS,ASPN,ATL3,ATP1A1,ATP2A1,ATP5F1C,ATP5ME,ATP5MJ,ATP6V0A1,ATP6V1E1,ATP6V1F,ATP6V1G1,ATP8A1,ATPAF2,AZGP1,BAG1,BAX,BCAM,BCS1L,BGN,BPIFA1,BSC…	544 (85)	84
PIN1		enzyme	AMPK (complex),BTK,CDKN1B,ESR1,ESTROGEN RECEPTOR (family),FBXW7,FOXM1,GSK3B,IRF3,JUN,MAPT,MCL1,MEF2C,NEFH,NFE2L2,NFKB (complex),NOS3,NOTCH1,NR5A1,PIN1,RAF1,RELA,RUNX2,RUNX3,SMAD3,TP53,TP63	2	Activated	4.026	5.26E-64	2.50E-03	AACS,ABAT,Abcb1a,ABCB8,ABCD1,ACADL,ACADM,ACADS,ACO2,ACSF3,ACSS1,ACTN1,ACTN2,ADH1C,ADH5,ADH7,AGPAT2,AGR2,Akr1b7,AKT2,ALDH1B1,ALDH7A1,ALDH9A1,ANK1,ANK3,ANO10,ANP32A,ANXA4,AP1M1,AP2S1,APOA1,APOBEC2,APOC3,AQP3,ARHGAP5,ARHGEF7,ARPC5L,ASL,ASPN,ASS1,ATL3,ATP1A1,ATP2A1,ATP5F1C,ATP5F1E,ATP5ME,ATP5MJ,ATP5PB,ATP6V1H,ATPAF2,BAG1,BAX,BGN,BSCL2,C4a/C4b,C9,CAD,CALU,CAMK1,CAPG,CARM1,CAST,CAV3,CAVIN2,CBL,CCT3,CD3…	467 (27)	27
SREBP1A,2:NF-Y:HMGCR gene		complex	AKT (family),CASP3,CREB (family),ERK (family),ERK1/2 (family),HMGCR,IRS1,LATS1,MAPK (family),MYC,NFYA,NFYB,NFYC,NR3C2,NR5A2,PPARG,RAS (family),SREBF1,SREBF2,SREBP1A,2:NF-Y:HMGCR gene,YAP1	3	Activated	4.019	9.88E-74	1.00E-04	AACS,ABCA1,ABCB10,ABCB11,ABCC1,ABCC3,ABCC9,ABCD1,ABCE1,ABCF1,ABCF2,ACADL,ACADM,ACADS,ACSS1,ACTA1,ACTB,ACTN1,ACTN2,ACTN4,ADA,ADH1C,ADIPOQ,ADK,AGPAT2,AIMP2,AK2,ALDH1B1,ALDOA,ALOX12,ANK1,ANKRD17,ANXA2,ANXA4,AOC3,APOA1,AQP3,ARHGEF7,ASNS,ASPRV1,ASS1,ATP1A3,ATP2A2,ATP5ME,B2M,BAG1,BAK1,BCAM,BGN,C5,CAD,CAPN1,CASP3,CAST,CAVIN2,CBL,CCT3,CD109,CD1D,CD44,CDC42,CDH2,CDH5,Ces1d,CHMP2A,CKM,CMA1,CNP,COL6A1,COL7A…	367 (21)	19
STAT6 upregulated extracellular protein genes		group	CCL11,ERK1/2 (family),HRAS,IGHE,MAP2K1/2 (family),MAPK1,MAPK14,RAP1 (family),RAS (family),STAT5A/B (family),STAT6 upregulated extracellular protein genes,TP53	3	Activated	4.000	3.56E-59	1.00E-04	ABAT,Abcb1a,ABCB8,ABCC1,ABCD1,ACADL,ACADM,ACADS,ACSF3,ACSS1,ACTA1,ACTN4,ADA,ADAM10,ADH1C,ADH5,ADIPOQ,AK1,ALDH9A1,ALDOA,ANK1,ANXA1,ANXA4,APOA1,APOBEC2,ARF6,ARHGAP5,ASL,ASNS,ATL3,ATP1A1,ATP1A3,ATP2A1,ATP5F1C,ATP5F1E,ATP5ME,ATP5PB,ATPAF2,B2M,CAD,CALU,CASP3,CAV3,CAVIN2,CD81,CDC42,CDH1,CDH2,CDH5,Ces1b/Ces1c,CISD1,CKM,CKMT1B,CKMT2,CMA1,CMBL,CNN2,COL6A2,COL7A1,COQ3,COQ5,COQ6,COX15,CP,CPOX,CRAT,CRIP2,CRY…	324 (12)	11
CD40LG		cytokine	AKT (family),AKT1,AP1 (complex),BCL2,CASP3,CASP8,CASP9,CD28,CD40,CD40LG,CREB1,EIF4EBP1,ERK (family),ERK1/2 (family),FOS,GSK3B,IKBKB,IL15,ITGAV,ITGB1,JAK3,JNK (family),JUN,LCK,LYN,MAPK1,MAPK14,MAPK3,MAPK8,MAPK9,MAPT,NFKB (complex),NFKB1,NFKB2,NFKBIA,P38 MAPK (family),PI3K (complex),PRKCA,PRKCD,RAF1,REL,RELA,RELB,STAT3,STAT6,TP53	2	Activated	3.993	3.08E-75	2.30E-03	ABAT,Abcb1a,ABCB8,ABCD1,ACADL,ACADM,ACADS,ACSF3,ACSS1,ACTA1,ACTB,ACTN1,ACTN4,ADA,ADAM10,ADAM17,ADD1,ADH1C,ADH5,ADK,AGO2,AHCYL1,AHSG,AIMP2,AK1,AK2,AKT2,ALDH1B1,ALDH2,ALDH7A1,ALDH9A1,ALOX12,ANK1,ANXA4,APOBEC2,APOC3,APRT,AQP3,ARHGAP5,ASL,ASNS,ASS1,ATL3,ATP1A1,ATP1A3,ATP2A1,ATP5F1C,ATP5F1E,ATP5ME,ATP5PB,ATP6V1B2,ATP6V1E1,ATP6V1H,ATPAF2,AUH,AZGP1,BAK1,BAX,BCAM,BCKDK,BGN,BIN1,BLMH,BPIFA1,CACNA2D1,CAD,C…	508 (46)	46
RGCC		other	AKT (family),AKT1,AMPK (complex),APC,APP,AR,BCL2,BCL2L1,BIRC5,CASP3,CDC20,CDK1,CDK4,CDKN1B,CDX2,CPT2,CUEDC2,DNM1L,EZH2,FOS,FOSL1,FOSL2,FOXK2,FOXM1,FOXO1,HMGA1,ING1,INSR,IREB2,IRS1,IRS2,JUN,JUNB,KAT5,LATS1,MAP2K1,MAPK14,MARCKS,MASTL,MCL1,MDM2,MDM4,MTOR,MYOD1,NOS2,NPM1,P38 MAPK (family),PIK3C3,PRDX1,PTTG1,RB1,RBP1,RGCC,Scd1,SIRT2,SKI,SOX2,SQSTM1,SRC,STAT1,STAT3,TP53,TP63,TP73,TSC1,VIM,YAP1	3	Activated	3.993	1.94E-69	1.00E-04	AACS,ABAT,Abca8b,ABCB10,ABCB11,Abcb1a,ABCB8,ABCC3,ABCD1,ACADL,ACADS,ACO2,ACOT13,ACSF3,ACSS1,ACTB,ACTN1,ACTN2,ACTN3,ACTN4,ADA,ADD1,ADH1C,ADH5,ADH7,ADIPOQ,ADSS2,AGO2,AGPAT2,AGR2,AHSG,AIFM1,AIMP2,AK1,Akr1b7,ALDH1L2,ALDH6A1,ALDH9A1,ALDOA,ALOX12,AMACR,ANKRD17,ANXA1,ANXA4,AOC3,APOBEC2,AQP3,ARHGAP5,ARHGEF7,ARL2,ARL6IP5,ASL,ASPRV1,ATL3,ATP2A1,ATP5F1C,ATP5F1E,ATP5PD,ATP6V0C,ATP6V1B2,ATP6V1E1,ATP6V1F,ATP8A…	508 (67)	66
IDH1	-0.030	enzyme	AKT (family),AP1 (complex),CASP3,IDH1,JNK (family),MAPK1,NFKB (complex),RPS6,TP53,TXNRD1	3	Activated	3.988	2.98E-60	1.00E-04	ABAT,ABCA1,Abcb1a,ABCB8,ABCC1,ABCC3,ABCD1,ACADL,ACADM,ACADS,ACSF3,ACSS1,ACTN4,ADA,ADD1,ADH1C,ADH5,ADIPOQ,AIMP2,AK1,ALDH1B1,ALDH7A1,ALDH9A1,ALDOA,ANK1,ANXA1,ANXA4,APOA1,APOBEC2,AQP3,ARHGAP5,ASL,ATL3,ATP1A1,ATP2A1,ATP2A2,ATP5F1C,ATP5F1E,ATP5ME,ATP5PB,ATPAF2,BCAM,BLVRB,CAD,CALM2,CALU,CAPN1,CAV3,CDC42,CDH1,CDH5,Ces1b/Ces1c,CISD1,CKM,CKMT1B,CKMT2,Clec10a/Mgl2,CMBL,CNN2,COL6A2,COL7A1,COPS6,COQ3,COQ5,CO…	335 (10)	9
CCR6		G-protein coupled receptor	AKT (family),AKT1,CCR6,CREBBP,CSF1R,FOXP3,GATA1,GATA3,HIF1A,IL22,IRS1,MAPK8,MTOR,NFKB (complex),PI3K (family),PPP2CA,RORC,RPS6KB1,SPI1,STAT5A/B (family),TP53	3	Activated	3.980	3.79E-60	3.60E-03	ABAT,ABCA1,ABCB10,Abcb1a,ABCB8,ABCC1,ABCD1,ACADS,ACSF3,ACSS1,ACTB,ACTL6A,ACTN1,ACTN4,ADA,ADAM10,ADAM17,ADD1,ADH5,AGPAT1,AIMP2,AK1,ALDH1B1,ALDH2,ALDH7A1,ALDH9A1,ALDOA,ALOX12,ANXA1,ANXA4,APOA1,APOBEC2,APOC3,AQP3,ARHGAP5,ASL,ASPRV1,ASS1,ATL3,ATP1A1,ATP5F1C,ATP5F1E,ATP5ME,ATP5PB,ATP6V1E1,ATPAF2,BAX,BCAM,BCS1L,BGN,BLVRB,CAD,CALML3,CALU,CAMK2G,CAPG,CARS1,CASP3,CD1D,CD81,CDC42,CDH2,CDH5,CISD1,CKMT1B,CKM…	384 (21)	20
HISTONE H3 (family)		group	AIRE,AP1 (complex),AR,BAHD1,BRD3,BRD4,BRD7,CBX3,CBX5,CHD4,CREBBP,DNMT3A,DNMT3B,EED,EHMT1,EHMT2,EP300,HISTONE H3 (family),ING1,KAT2A,KAT2B,KAT5,KDM4A,KDM4C,KDM5A,KDM5B,KMT2A,MYC,NFKB (complex),NFKB (family),NLRP3,PBRM1,PHF1,PHF21A,PHF8,RAG2,RUVBL1,SFMBT1,SMARCA2,SMARCA4,SND1,SP1,SPIN1,STAT3,TRIM24,WDR5	2	Activated	3.978	1.37E-56	2.85E-02	AACS,ABCB10,ABCC1,ABCC3,ABCD1,ABCD2,ABCE1,ABCF1,ABCF2,ACADL,ACO2,Acot2,ACTB,ACTN1,ACTN2,ACTN3,ADD1,ADH5,ADHFE1,ADSS2,AGR2,AGRN,AHCTF1,AHSA1,AHSG,AIMP2,AK2,AKT2,ALDH1B1,ALDH1L2,ALDH2,ALDH3A1,ALDH7A1,ALDOA,ALOX12,ANK3,ANKRD17,ANXA4,APOA1,APOC1,ARHGAP30,ARHGEF7,ARL6IP5,ASNS,ASPRV1,ASS1,ATP1A3,ATP2A1,ATP5ME,ATP6V1F,ATP8A1,AUP1,AZGP1,B2M,BAG1,BAK1,BPIFA1,C4a/C4b,C5,CACNA1S,CALM2,CALU,CAMK2G,CARS1,CASQ…	446 (46)	46
'canonical' WNT target genes:TCF/LEF:TLE tetramer:HDAC1		complex	'canonical' WNT target genes:TCF/LEF:TLE tetramer:HDAC1,AKT (family),AMPK (complex),AP1 (complex),AR,ATF4,AXIN2,BRCA1,CASP3,CCND1,CCNE1,CDK4,CDK4/6 (family),CDKN1A,CDKN1B,CDKN2A,CEBPA,CREB1,CTNNB1,E2F3,EEF2K,EGFR,EIF2AK3,ERK (family),ERN1,F2,GATA3,GCK,GLI1,GSK3B,HDAC1,HDAC2,JAG1,JNK (family),KDM1A,LDHA,LEF1,mir-19 (includes others),mir-22 (includes others),MMP9,MYC,NFKB (complex),NFKBIA,P38 MAPK …	3	Activated	3.976	5.23E-87	5.00E-04	AACS,ABAT,ABCA1,ABCB10,ABCB11,ABCB8,ABCC1,ABCC3,ABCD1,ABCD2,ABCE1,ABCF1,ABCF2,ABI1,ACADL,ACADM,Acat2/Acat3,ACSF3,ACSS1,ACTA1,ACTB,ACTN1,ACTN2,ACTN4,ADH7,ADIPOQ,ADK,ADSS2,AGO2,AGPAT2,AGR2,AHCTF1,AHSG,AIMP2,AK2,AKT2,ALCAM,ALDH3A1,ALDH7A1,ALDH9A1,ALDOA,ANKRD17,ANXA2,ANXA4,AOC3,APOA1,APOBEC2,APOC1,APOC3,AQP3,ARHGAP5,ARHGEF7,ARL2,ARL6IP5,ASL,ASPN,ASPRV1,ASS1,ATL3,ATP1A3,ATP5F1C,ATP5F1E,ATP5ME,ATP5PB,A…	658 (67)	64
DNA repair inhibiting oligonucleotide		biologic drug	AKT (family),AKT1,AKT2,AKT3,ATM,CHEK2,DNA repair inhibiting oligonucleotide,DNA-PK (complex),EGR1,ESR1,IGFBP3,IRF3,JUN,MDM2,NCOA6,NFKB1,PARP (family),PARP1,PARP2,PARP3,PDX1,PRKDC,TP53,TRAF6,VCP,XRCC5,ZIC2	3	Activated	3.975	5.11E-52	9.10E-03	ABAT,ABCB11,Abcb1a,ABCB8,ABCC1,ABCC3,ABCD1,ACADL,ACADM,ACADS,ACSF3,ACSS1,ACTB,ACTN4,ADAM17,ADD1,ADH1C,ADH5,AGO2,AIMP2,ALDH9A1,ALDOA,ALOX12,ANK1,ANK3,ANO10,ANP32A,ANXA1,ANXA2,ANXA4,AP1M1,AP2S1,APOBEC2,APOC3,AQP3,ARHGAP5,ARHGEF7,ARPC5L,ASL,ASNS,ASS1,ATL3,ATP1A1,ATP2A2,ATP5F1C,ATP5F1E,ATP5ME,ATP5PB,ATP5PD,ATP6V1E1,ATP6V1H,ATPAF2,B2M,BAG1,BCAM,CAD,CALU,CAMK1,CARM1,CASP3,CAV3,CBL,CDC42BPB,CDC5L,CDH1,C…	395 (27)	25
IL6		cytokine	AKT (family),AKT1,AMPK (complex),AP1 (complex),AR,ARG1,ATF6,CASP3,CAV1,CD24,CD247,CDC42,CDK4,CDKN1A,CEBPB,CEBPD,CREB (family),CRH,CTSL,CTSS,CYCLIN E (family),CYP19A1,EEF1A1,EGFR,EIF2A,EIF4E,ERBB2,ERBB3,ERK (family),ERK1/2 (family),ESR1,FOXO1,FOXO3,G6PD,GAB2,GSK3B,IFNG,IL6,IL6R,INSR,IRS1,JAK1,JAK2,KRAS,KRT8,L-triiodothyronine,LIPE,MAP2K4,MAPK (family),MAPK1,MAPK14,MAPK3,MAPK7,MAPK8,MAPT,MAZ,MTTP,M…	2	Activated	3.970	2.75E-62	2.85E-02	ABCA1,Abca8b,ABCB10,ABCB11,Abcb1a,ABCC1,ABCD1,ABCD2,ABCE1,ABCF1,ABCF2,ABI1,ACADS,Acat2/Acat3,ACOT13,Acot2,ACTA1,ACTN2,ACTN3,ACTN4,ADA,ADK,ADSS2,AGO2,AGPAT1,AGPAT2,AHCTF1,AHCYL1,AIMP2,AK1,AK2,Akr1b7,ALCAM,ALDH1B1,ALDH2,ALDH3A1,ALDH6A1,ALDH7A1,ALOX12,ANK1,ANK3,ANKRD17,ANO10,ANP32A,ANXA1,ANXA2,ANXA4,AP1M1,AP2S1,APOA1,APOH,AQP3,ARL6IP5,ARPC5L,ASL,ASNS,ASPRV1,ATP1A3,ATP2A1,ATP5F1E,ATP5ME,ATP5PD,ATP6V1…	597 (96)	96
NLK mRNA:miR-92b RISC		complex	AGO2,AGO4,CHEK2,ERK (family),ESR1,ESTROGEN RECEPTOR (family),FOS,FOXO1,FOXO3,FOXO4,H2AX,HDAC1,JNK (family),JUN,LEF1,mir-25 (includes others),MITF,MTOR,NCOA3,NFATC1,NFKB (complex),NFKBIA,NLK,NLK mRNA:miR-92b RISC,NOS3,NR4A2,RELA,SPI1,STAT3,TCF7L2,TNRC6A,TP53,YAP1	3	Activated	3.967	4.06E-51	2.19E-02	ABAT,ABCB11,Abcb1a,ABCB8,ABCC1,ABCC3,ABCD1,ABCD2,ACADL,ACADM,ACADS,ACO2,Acot2,ACSF3,ACSS1,ACTA1,ACTB,ACTN1,ACTN4,ADAM10,ADAM17,ADD1,ADH1C,ADH5,AGO2,AHSG,AK2,AKT2,ALCAM,ALDH1B1,ALDH3A1,ALDH7A1,ALDH9A1,ALOX12,ANK3,ANO10,ANP32A,ANXA4,AOC3,AP1M1,AP2S1,APOA1,APOBEC2,APOC3,AQP3,ARHGAP5,ARHGEF7,ARPC5L,ASL,ASNS,ATL3,ATP1A1,ATP5F1C,ATP5F1E,ATP5ME,ATP5PB,ATP6V0A1,ATP6V1B2,ATP6V1C1,ATP6V1G1,ATP6V1H,ATPAF2,A…	459 (33)	29
RUNX1:CBFB:FOXP3 gene		complex	CBFB,CSF1R,CYTOKINE (family),FOXP3,HDAC (family),HDAC1,IL17A,JNK (family),JUN,MAPK14,NFAT (complex),NFAT (family),RORA,RORC,RUNX1,RUNX1:CBFB:FOXP3 gene,TP53	3	Activated	3.963	2.91E-55	5.00E-04	ABAT,Abcb1a,ABCB8,ABCC1,ABCD1,ACADL,ACADM,ACADS,ACSF3,ACSS1,ACTA1,ACTB,ACTN4,ADA,ADH5,AK1,ALCAM,ALDH2,ALDH9A1,ALOX12,ANK1,ANXA1,ANXA2,ANXA4,APOBEC2,APOC3,ASL,ATL3,ATP1A1,ATP5F1C,ATP5F1E,ATP5ME,ATP5PB,ATPAF2,B2M,BAK1,BAX,CALU,CAVIN2,CD34,CDC42,CDH1,CDH2,CDH5,Ces1b/Ces1c,CHL1,CISD1,CKM,CKMT1B,CKMT2,Clec10a/Mgl2,CMBL,CNN2,COL1A1,COL6A2,COL7A1,COQ3,COQ5,COQ6,COX15,CPA3,CPOX,CRAT,CSE1L,CSRP1,CSTB,CTSD…	321 (17)	16
SSRP1	0.508	transcription regulator	SRF,SSRP1,TP53	2	Activated	3.958	1.65E-53	1.00E-04	ABAT,ABCA1,Abcb1a,ABCB8,ABCC1,ABCD1,ACADL,ACADM,ACADS,ACSF3,ACSS1,ACTA1,ACTB,ACTN1,ACTN4,ADA,ADH5,AK1,ALDH9A1,ALDOA,ANK1,ANXA1,ANXA4,APOA1,APOBEC2,ARHGAP5,ASL,ATL3,ATP1A1,ATP5F1C,ATP5F1E,ATP5ME,ATP5PB,ATPAF2,BAK1,BAX,CAD,CALU,CASP3,CD44,CDC42,CDH1,CDH5,Ces1b/Ces1c,CISD1,CKM,CKMT1B,CKMT2,CMA1,CMBL,CNN2,COL1A1,COL6A2,COL7A1,COQ3,COQ5,COQ6,COX15,CP,CPA3,CPOX,CRAT,CRIP2,CRYAB,CSE1L,CSRP1,CSTB,CTSD,CY…	278 (3)	3
NDUFAF6		other	ATF2,ATR,BLM,BRCA1,CASP3,CDC14B,CDK1,CDKN1A,CHEK1,CREB1,E2F (family),E2F1,E2F3,EGFR,ERK1/2 (family),FANCD2,FOXP1,H2AX,ING1,JNK (family),JUN,MAPK1,MAPK3,MAPT,MDM2,MDM4,NDUFAF6,NFKB (complex),NPM1,P38 MAPK (family),PARP1,PI3K (complex),PRKDC,PTK2,RAD21,RAD51,RASSF1,RB1,RELA,RPA1,SMARCAL1,SQSTM1,SRC,STAT3,TP53,trabectedin,TREX1	3	Activated	3.957	1.79E-63	1.40E-03	ABAT,Abca8b,ABCB11,Abcb1a,ABCB8,ABCC1,ABCD1,ABCE1,ACADL,ACADM,ACO2,ACSF3,ACSS1,ACTN2,ACTN4,ADA,ADAM10,ADH1C,AGO2,AGR2,AGRN,AHCTF1,AHSG,AK1,ALDH1B1,ALDH9A1,ALOX12,ANK1,ANXA1,ANXA4,APOBEC2,APOC1,APOC3,APOH,ARHGAP5,ASL,ASNS,ASPN,ASS1,ATL3,ATP1A3,ATP2A1,ATP5F1C,ATP5F1E,ATP5PB,ATP6V1F,ATPAF2,BAX,BGN,BPIFA1,C5,CACNA1S,CACNA2D1,CALU,CAPN1,CAPZA2,CAST,CCT3,CD2AP,CDC42,Ces1b/Ces1c,CHCHD3,CISD1,CKMT1B,CKMT…	419 (47)	45
bisphenol A		chemical - endogenous mammalian	AKT (family),AR,bisphenol A,CASP3,CHEK2,CREB (family),CTNNB1,ERK1/2 (family),ESR1,ESR2,ESTROGEN RECEPTOR (family),GRIN1,GSK3 (family),HSP27 (family),IGF1R,JNK (family),KAT5,MAPK8,NFE2L2,P70 S6K (family),PPARG,PRKAA1,PRKAA2,PTK2,STAT3,TP53	2	Activated	3.954	4.51E-67	1.10E-03	ABAT,Abcb1a,ABCB8,ABCD1,ABCE1,Acat2/Acat3,Acot2,ACSF3,ACSS1,ACTN1,ACTN4,ADAM10,ADAM17,ADD1,ADH1C,ADH5,ADH7,ADK,AGO2,AGPAT2,AHSG,AIMP2,AKT2,ALCAM,ALDH1L2,ALDH3A1,ALDH5A1,ALDH9A1,ALOX12,ANK1,ANK3,ANO10,ANP32A,ANXA4,AP1M1,AP2S1,APEH,APOBEC2,AQP3,ARHGAP5,ARPC5L,ASL,ASS1,ATL3,ATP1A1,ATP2A2,ATP5F1C,ATP5F1E,ATP5ME,ATP5PB,ATP5PD,ATP6V1H,ATP8A1,ATPAF2,B2M,BAG1,BANF1,BAX,BCAM,BCS1L,BGN,BPIFA1,C4a/C4b,C5,CA…	518 (26)	26
CHRM1		G-protein coupled receptor	AKT (family),AKT1,CAMKII (complex),CHRM1,CNR1,EGFR,ERK1/2 (family),KCNJ2,MAPK (family),MAPK1,MAPK10,MAPK14,MAPK3,MAPK8,MAPK9,NFAT (family),PKC (family),PTK2B,PXN,RGS4,SRF	2	Activated	3.953	3.46E-40	5.90E-03	ABCE1,ABHD10,ACTN1,ACTN3,ADA,ADAM10,ADAM17,ADD1,ADH1C,ADHFE1,AGO2,AHCTF1,AIMP2,ANXA1,ANXA4,APOC3,ASS1,ATP1A3,ATP2A1,ATP5PD,ATP6V1E1,B2M,BAK1,BCAM,CAD,CAPZA2,CASP3,CCT3,CCT4,CD44,CDC42BPB,CDH1,CDH2,CDH5,Ceacam1/Ceacam2,Ces1b/Ces1c,CHERP,CKAP5,CKM,CNN2,COL12A1,COL6A1,COL6A2,COL7A1,COPS6,COX4I1,CPA3,CPOX,CRYAB,CRYL1,CRYZ,CSRP1,CTSD,CYCS,CYP27A1,CYP2E1,DAAM1,DAG1,DDT,DGAT1,DHRS7,DLG1,DNAJC3,DOCK10,DS…	246 (21)	20
aristolochic acid I		chemical toxicant	AKT (family),aristolochic acid I,CASP3,CASP8,MAPK1,MAPK3,MMP9,NFKB (complex),PLA2G4A,STAT3,TP53	2	Activated	3.953	7.04E-55	4.10E-03	ABAT,ABCA1,Abcb1a,ABCB8,ABCC1,ABCD1,ACADL,ACADM,ACADS,ACSF3,ACSS1,ACTN4,ADA,ADAM17,ADD1,ADH1C,ADH5,ADIPOQ,AHSG,AIMP2,AK1,ALDH1B1,ALDH7A1,ALDH9A1,ALDOA,ANK1,ANXA1,ANXA4,APOBEC2,AQP3,ARHGAP5,ASL,ATL3,ATP1A1,ATP2A1,ATP2A2,ATP5F1C,ATP5F1E,ATP5ME,ATP5PB,ATPAF2,BCAM,BPIFA1,C5,CAD,CALU,CAPN1,CD9,CDC42,Ces1b/Ces1c,CHL1,CISD1,CKM,CKMT1B,CKMT2,CMBL,CNN2,COL1A1,COL6A2,COL7A1,COPS6,COQ3,COQ5,COQ6,COX15,COX4I…	341 (11)	11
HILPDA		other	AKT (family),HILPDA,PI3K (family),PNPLA2,PTK2	2	Activated	3.952	2.73E-13	3.96E-02	ABCA1,ACADL,ACADM,ACADS,ACO2,Acot2,ACTA1,ADD1,ADIPOQ,AGPAT2,AIMP2,AQP3,BAK1,BAX,BCAM,CAV3,CD44,CDH1,CDH2,CDH5,COL1A1,COPS6,COX4I1,CTSD,FDPS,FTH1,GK,GPM6B,GPX4,GSS,GSTK1,HSPG2,ITGA5,ITGA6,L1CAM,LAMB2,LAMP1,MAGT1,MAN2A1,MBP,MCAM,MME,MYH6,NCEH1,NDRG1,NDUFB8,NDUFV1,NEDD4,NPC1,NQO1,P4HA1,PALLD,PCK1,PDGFRB,PDK4,PKM,PLG,PLIN3,PNPLA2,RELA,SDHB,Serpinb1a,SLC2A1,SLC8A1,SOD2,STEAP4,STIM1,STT3A,TGM2,TIMP3,TM…	74 (5)	5
SNX9	0.579	transporter	AKT (family),CASP3,CDC42,CXCR2,DNM1,DNM2,DRD2,EGFR,ERK (family),ERK1/2 (family),HGS,HTR2A,IRS1,MAPK1,MAPK3,MMP14,MTORC1 (complex),PTK2B,RAC1,SNX9,SRF,TP53	3	Activated	3.951	6.35E-68	1.00E-04	ABAT,Abcb1a,ABCB8,ABCC1,ABCD1,ABCE1,ACADL,ACADM,ACADS,ACSF3,ACSS1,ACTB,ACTN1,ACTN3,ACTN4,ADA,ADD1,ADH1C,ADH5,AGO2,AHCTF1,AK1,ALDH9A1,ALDOA,ANK1,ANXA4,ANXA7,APOBEC2,AQP3,ARHGAP5,ASL,ATL3,ATP1A1,ATP1A3,ATP2A1,ATP5F1C,ATP5F1E,ATP5ME,ATP5PB,ATP6V1E1,ATPAF2,B2M,BGN,CAD,CALU,CAPN1,CAPZA2,CASP3,CCT3,CCT4,CD1D,CDC42,CDH5,Ces1b/Ces1c,CISD1,CKM,CKMT1B,CKMT2,CLIC5,CMBL,CNN2,COL6A1,COL6A2,COL7A1,COPS6,COQ3,C…	370 (22)	19
PKA II (complex)		complex	26S PROTEASOME (complex),AKT (family),ALOX5,ATF1,ATF2,Ca2+,CA9,CACNA1C,CEBPB,CFTR,CREB (family),CREB1,DDIT3,EGFR,ERK1/2 (family),ERN1,ETV5,FLNA,FOS,FOSL1,FOXO1,GSK3B,HDAC2,HIF1A,HSF1,HSPA5,ITGB2,KCNJ2,LCP1,LIPE,LRRK2,MAP2,MAPK (family),MAPT,MEK (family),MYC,NFATC1,NFKBIA,PDE10A,PIK3R1,PKA (complex),PKA II (complex),PNPLA2,PPARA,PRKACA,PRKACB,PRKACG,PRKAR2A,PRKAR2B,PSEN1,RARA,RARB,RASGRF1,RB1,RBBP…	3	Activated	3.950	4.50E-58	1.17E-02	ABCA1,ABCB10,ABCB11,Abcb1a,ABCD1,ABCD2,ABCF1,ABCF2,ACADL,ACADM,ACADS,Acat2/Acat3,Acot2,ACSS1,ACTL6A,ACTN1,ACTN2,ACTN4,ADA,ADD1,ADH1C,ADK,ADRM1,AGO2,AGPAT1,AGPAT2,AGRN,AHCTF1,AHSA1,ALCAM,ALDH2,ALDH9A1,ALOX12,ANK1,ANK3,ANKRD17,ANO10,ANXA1,ANXA2,AOC3,APOA1,APOC1,APRT,ARHGEF7,ARL2,ARPC5L,ASNS,ASPRV1,ATP1A3,ATP1B3,ATP5F1E,ATP5PD,ATP6V1H,AUH,AZGP1,BAG1,BCAM,BCS1L,BGN,BIN1,BLMH,BTF3,CACNA1S,CACNA2D1,CAL…	485 (67)	62
ESR1:estrogen:ERE:NCOA3:EP300		complex	beta-estradiol,EP300,ESR1,ESR1:estrogen:ERE:NCOA3:EP300,NCOA3,TGFA	2	Activated	3.945	9.60E-45	4.96E-02	ABAT,ABCA1,Abca8b,ABCB11,Abcb1a,ABCC3,ACADL,ACADM,ACSS1,ACTB,ACTN4,ADA,ADAM17,ADIPOQ,ADK,AK1,ALCAM,ALDH2,ALDH6A1,ALDOA,ALG2,ANK1,ANO10,ANP32A,ANXA1,ANXA2,ANXA4,AP1M1,AP2S1,APOA1,ARHGEF7,ARPC5L,ASS1,ATP5PB,ATP5PD,ATP6V1F,ATP6V1H,ATPAF2,B2M,BAK1,BCS1L,BGN,BIN1,BPNT2,C4a/C4b,CALM2,CAMK1,CARM1,CASP3,CAV3,CBL,CDC42,CDC42BPB,CDC5L,CDH1,CDH2,CFL2,CHRM2,CKM,CKMT1B,Clec2d (includes others),CLIC5,CLYBL,CNN…	401 (6)	5
MEK (family)		group	AKT (family),AKT1,AP1 (complex),CCAR2,CDK2,CDKN1A,CREB (family),CTNNB1,EIF4E,ELAVL1,ELK1,ERK (family),ERK1/2 (family),ESR1,FOS,GATA4,HMGA1,IRF3,JNK (family),KDR,MAP2K1,MAP2K3,MAP2K4,MAP2K5,MAP2K7,MAPK (family),MAPK1,MAPK14,MAPK3,MAPK8,MCL1,MEK (family),MTORC1 (complex),NCL,NFE2,NFKB (complex),NR3C1,P38 MAPK (family),PGR,PPARG,PRKAA (family),RAF1,RAR (family),RB1,SMAD2,SP1,SRF,STAT1,STAT3,TCF7L2,T…	2	Activated	3.926	8.52E-58	3.45E-02	AACS,ABCB11,Abcb1a,ABCC1,ABCC3,ABCD2,ABCE1,ACADL,Acat2/Acat3,ACO2,ACSF3,ACSS1,ACTA1,ACTB,ACTN1,ACTN3,ADA,ADAM17,ADH1C,ADH5,ADK,ADSS2,AGPAT2,AHCYL1,AHSG,AIMP2,AK1,AKT2,ALDH1B1,ALDH7A1,ALOX12,AMACR,ANK1,ANK3,ANO10,ANP32A,ANXA2,ANXA4,AP1M1,AP2S1,AQP3,ARHGEF7,ARPC5L,ASL,ASNS,ASPN,ASPRV1,ATP1A1,ATP1A3,ATP2A1,ATP5ME,ATP6V1E1,ATP6V1F,ATP6V1G1,ATP6V1H,BAG1,BCAM,BCHE,BCS1L,BIN1,BLMH,BPIFA1,BTNL9,C5,CACNA1…	491 (52)	52
SGC (complex)		complex	AKT (family),ERK1/2 (family),GUCY1B1,NOS3,RB1,SGC (complex),SRC (family)	2	Activated	3.920	2.39E-20	4.03E-02	ABCA1,ACO2,ACTA1,ACTB,ACTN2,ACTN3,ADAM10,ADD1,ADH5,AIMP2,AQP3,ATP1A3,ATP5ME,ATP6V1F,B2M,BAK1,BCAM,BGN,CACNA1S,CHCHD3,CKM,CMA1,COL1A1,COPS6,COQ5,COQ7,COX4I1,CRIP2,CTSD,DCN,DLAT,DLST,DNAJC11,ENO1,F11R,FBLN5,GADD45GIP1,GHITM,GPM6B,GPX4,GSS,GSTK1,HLA-A,HMGA1,HOMER1,HRAS,HSPB1,HSPG2,ITGA2,ITGAV,ITGB3,KRT10,KRT18,L1CAM,LAMB2,LAMP1,LGALS3,LPL,LUM,Lyz1/Lyz2,MAGT1,MAN2A1,MAPK1,MAPK3,MBP,MCAM,MCAT,MDH1,MME…	126 (7)	6
BIND:182206 (complex)		complex	AKT (family),APC,APP,AR,AURKA,BCL2,BCL2L1,BIND:182206 (complex),BIRC5,C/EBP (family),CCNB1,CDK1,CDK4,CDKN1B,CDX2,CUEDC2,DNM1L,ERK1/2 (family),EZH2,FBXO5,FMR1,FOS,FOSL1,FOSL2,FOXK2,FOXM1,FOXO1,FZR1,HMGA1,HMGA2,ING1,IREB2,JNK (family),JUN,JUNB,KAT5,LATS1,MAP2K1,MAPK14,MAPT,MASTL,MCL1,MDM2,MDM4,MYOD1,NPM1,PBK,PI3K (family),PIK3C3,PLK1,PRDX1,PTTG1,RB1,RBP1,RRM2,SIRT2,SKI,SKIL,SOX2,SQSTM1,SRC,STAT3,TK…	3	Activated	3.920	4.31E-67	9.00E-04	AACS,ABAT,Abca8b,ABCB10,ABCB11,Abcb1a,ABCB8,ABCC3,ABCC9,ABCD1,ACADL,ACADS,ACO2,Acot2,ACSF3,ACSS1,ACTB,ACTN1,ACTN2,ACTN3,ACTN4,ADA,ADD1,ADH1C,ADH5,ADH7,ADSS2,AGO2,AGR2,AHSG,AIFM1,AIMP2,AK1,ALDH1L2,ALDH3A1,ALDH9A1,ALDOA,ALOX12,AMACR,ANKRD17,ANXA1,ANXA4,AOC3,APOA1,APOBEC2,APOC3,ARHGAP5,ARHGEF7,ARL2,ARL6IP5,ASL,ASPRV1,ATL3,ATP1A3,ATP2A1,ATP5F1C,ATP5F1E,ATP5PB,ATP6V0C,ATP6V1B2,ATP6V1E1,ATP6V1F,ATP8A1,…	504 (69)	65
melatonin		chemical - endogenous mammalian	3,4-methylenedioxyamphetamine,AKT (family),ATF1,CALMODULIN (family),CASP8,CREB (family),CREB1,CXCL8,CYP19A1,EIF2AK3,ERK1/2 (family),FOXO1,FOXO3,GPX1,GSK3 (family),GSK3B,GSR,IL10,IL6,JAK2,JNK (family),KISS1,MAPK (family),MAPK1,MAPT,melatonin,MMP2,MMP3,MMP9,MYC,NFATC2,NFKB (complex),NOS2,P38 MAPK (family),PI3K (complex),PPP2CA,RELA,SIRT1,SOD (family),STAT1,STAT3,TP53	2	Activated	3.917	1.75E-61	4.50E-02	ABAT,ABCB10,ABCB11,Abcb1a,ABCB8,ABCC3,ABCE1,ABCF1,ABCF2,ACADL,ACADS,ACSF3,ACSS1,ACTB,ACTN1,ACTN4,ADAM10,ADAM17,ADD1,ADH1C,ADK,AHSG,AK1,AK2,Aldh1a7,ALDH1B1,ALDH3A1,ALDH7A1,ALDH9A1,ANKRD17,APOBEC2,APOC1,APOC3,AQP3,ARHGAP5,ARHGEF7,ASNS,ASPRV1,ATL3,ATP1A3,ATP5F1C,ATP5F1E,ATP5ME,ATP5PB,ATPAF2,AZGP1,BAG1,BAK1,BAX,BCAM,BGN,BIN1,BLVRB,BPIFA1,BTNL9,C5,CACNA2D1,Calm4,CALU,CAND2,CAPG,CAPN1,CAST,CCT3,CD81,CD…	471 (42)	42
GSTA1 gene:AcK-NFE2L2:MAFK:CREBBP, EP300		complex	CREBBP,EP300,GSTA1 gene:AcK-NFE2L2:MAFK:CREBBP, EP300,MAFK,NFE2L2	2	Activated	3.916	1.32E-26	1.50E-03	ABCA1,ABCB11,ABCC1,ABCC3,ACADL,ACADM,ACTA1,ADH7,ALDH3A1,ALDOA,ATP1A1,BAX,C4a/C4b,CAD,CAMK2G,CAV3,CCT3,CD34,CD44,CD81,CDH1,CDH2,CDH5,CKM,Clec10a/Mgl2,COL1A1,COQ7,COX4I1,CP,CTSD,DAD1,DCTN3,DNAJC3,DYNLL1,EIF2S1,Eif3c,EIF3E,EIF4G2,ENTPD1,EPHX1,EXOC2,FABP4,FABP5,FDPS,FTH1,FTL,G6PD,GBE1,Gbp2,GNA11,GOT1,GPX3,GPX4,GRM1,GSS,Gsta1 (includes others),Gsta4,GSTT1,Gstt2,HACD3,HLA-A,HPRT1,HSP90AA1,HSPA9,HTATIP2…	138 (5)	4
GCLC gene:AcK-NFE2L2:CREBBP, EP300		complex	CREBBP,EP300,GCLC gene:AcK-NFE2L2:CREBBP, EP300,NFE2L2	2	Activated	3.916	8.40E-27	1.40E-03	ABCA1,ABCB11,ABCC1,ABCC3,ACADL,ACADM,ACTA1,ADH7,ALDH3A1,ALDOA,ATP1A1,BAX,C4a/C4b,CAD,CAMK2G,CAV3,CCT3,CD34,CD44,CD81,CDH1,CDH2,CDH5,CKM,Clec10a/Mgl2,COL1A1,COQ7,COX4I1,CP,CTSD,DAD1,DCTN3,DNAJC3,DYNLL1,EIF2S1,Eif3c,EIF3E,EIF4G2,ENTPD1,EPHX1,EXOC2,FABP4,FABP5,FDPS,FTH1,FTL,G6PD,GBE1,Gbp2,GNA11,GOT1,GPX3,GPX4,GRM1,GSS,Gsta1 (includes others),Gsta4,GSTT1,Gstt2,HACD3,HLA-A,HPRT1,HSP90AA1,HSPA9,HTATIP2…	138 (4)	3
TSH (complex)		complex	AKT (family),AKT1,ATF2,CDK2,CGA,cyclic AMP,EGFR,ERK (family),ERK1/2 (family),FSHR,HRAS,JAK1,MAPK (family),MAPK14,MAPK8,MTOR,MTORC1 (complex),P38 MAPK (family),P70 S6K (family),PDPK1,PKA (complex),PKC (family),PRKCD,RAF1,RB1,SLC5A5,TSH (complex),UCP1	2	Activated	3.916	2.73E-44	1.82E-02	ABCE1,ACADL,ACADM,ACO2,Acot2,ACTA1,ACTN1,ACTN2,ADA,ADAM10,ADD1,AGO2,AHCTF1,AIMP2,Akr1b7,ANK1,AQP3,ARF6,ASS1,ATP1A1,ATP1A3,ATP2A2,ATP5ME,ATP5PB,ATP6V1E1,ATP6V1F,B2M,BAK1,BCAM,BGN,BTF3,CACNA1S,CAD,CAPN1,CAPZA2,CCT3,CCT4,CD1D,CD34,CD81,CDC37,CDC42,CDH1,Ces1b/Ces1c,CHCHD3,CKM,CKMT1B,CNP,COL6A1,COL6A2,COPS6,COQ5,COQ7,CREB1,CRYZ,CTSD,CYB5R1,CYCS,CYP27A1,CYP2E1,DAG1,DES,DGAT1,DHRS3,DHRS7,DLAT,DLST,DNAJC…	284 (28)	28
GSK3B	0.034	kinase	AKT (family),AP1 (complex),APC,APP,AR,ATF2,CASP3,CASP9,CCND1,CDH1,CDKN1A,CEBPB,CHUK,CREB1,CTNNB1,DCX,E2F1,EGR1,EIF6,ERK1/2 (family),FOCAL ADHESION KINASE (family),FOXM1,FOXP3,GATA4,GFI1,GSK3B,HDAC3,HDAC4,HIF1A,HNF1B,HSF1,HSP90AA1,IGF1R,IKBKG,INSR,JUN,KAT5,KLF5,KLF6,LEF1,LGALS3,MAFA,MAP2K1,MAP3K4,MAPK14,MAPT,MCL1,MDM2,MITF,MMP9,MTOR,MUC1,NCOA1,NEFH,NFAT (family),NFATC1,NFATC4,NFE2L2,NFKB (complex)…	2	Activated	3.913	5.17E-67	4.00E-04	AACS,ABAT,ABCB11,Abcb1a,ABCB8,ABCC3,ABCC9,ABCD1,ABCD2,ABI1,ACOT13,ACSF3,ACTL6A,ACTN4,ADA,ADD1,ADH1C,ADH5,ADH7,ADRM1,ADSS2,AGO2,AGPAT1,AGRN,AHCYL1,AHSA1,AHSG,AIMP2,AK1,AK2,Akr1b7,AKT2,ALCAM,ALDH1B1,ALDH1L2,ALDH2,ALDH3A1,ALDH6A1,ALDH7A1,ALDH9A1,ALOX12,ANK1,ANXA1,ANXA2,ANXA4,APOBEC2,APOC3,ARHGAP5,ARHGEF7,ASL,ASNS,ASPN,ASPRV1,ATL3,ATP1A3,ATP2A2,ATP5F1C,ATP5F1E,ATP6V0A1,ATP6V0C,ATP6V1B2,ATP6V1C1,ATP6V…	565 (88)	88
DNA-PK (complex)		complex	AKT (family),AKT1,AKT2,AKT3,ATM,CHEK2,DNA-PK (complex),EGR1,ESR1,IGFBP3,IRF3,JUN,MDM2,NCOA6,NFKB1,PDX1,PRKDC,TP53,TRAF6,VCP,XRCC5,ZIC2	2	Activated	3.904	2.02E-50	1.37E-02	ABAT,ABCA1,ABCB11,Abcb1a,ABCB8,ABCC1,ABCC3,ABCD1,ACADL,ACADM,ACADS,ACSF3,ACSS1,ACTB,ACTN4,ADAM17,ADD1,ADH1C,ADH5,AGO2,AIMP2,ALDH9A1,ALDOA,ALOX12,ANK1,ANK3,ANO10,ANP32A,ANXA1,ANXA2,ANXA4,AP1M1,AP2S1,APOBEC2,APOC3,AQP3,ARHGAP5,ARHGEF7,ARPC5L,ASL,ASNS,ASS1,ATL3,ATP1A1,ATP2A2,ATP5F1C,ATP5F1E,ATP5ME,ATP5PB,ATP5PD,ATP6V1E1,ATP6V1H,ATPAF2,B2M,BAG1,BCAM,CAD,CALU,CAMK1,CARM1,CASP3,CAV3,CBL,CDC42BPB,CDC5L,…	389 (22)	21
CYCLIN D (family)		group	CCND1,CDK (family),CDK2,CDK4,CDK4/6 (family),CDK6,CYCLIN D (family),CYCLIN E (family),E2F (family),MEF2 (family),RB (family),RB1,TFE3,TFEB	2	Activated	3.902	2.81E-23	2.70E-03	ACADM,ACO2,ACTB,ACTN2,ACTN3,ATP1A1,ATP2A1,ATP5ME,ATP6V0C,ATP6V1B2,ATP6V1F,ATP6V1H,AUH,AZGP1,BAX,CACNA1S,CALU,CASP3,CD34,CHCHD3,CKM,COQ5,COQ7,COX4I1,CYCS,DLAT,DLST,DNAJC11,DYNC1LI1,ENO1,EZR,FAM120A,FMOD,GADD45GIP1,GBA1,GFPT1,GHITM,GLB1,GPRC5A,HEXA,HNRNPD,HOMER1,HSPA9,HSPB1,ITGA2,ITGA5,ITGA6,ITGAV,ITGB3,ITGB4,ITPR1,IVD,KRAS,KRT1,KRT10,KRT14,KRT18,LAMB2,LDHA,M6PR,MACF1,MAPK1,MAPK3,MCAT,MDH1,MRPL12,M…	133 (14)	14
ECM (family)		group	ABL1,AHR,AKT1,AP1 (complex),ARG1,BCAR1,CAV1,CCND1,CDC42,CDKN1A,CREB (family),CREB1,CSF2,CTNNB1,CXCL8,DOCK1,ECM (family),ECM1,EGFR,ERK (family),ERK1/2 (family),FN1,FOCAL ADHESION KINASE (family),FOS,GSK3 (family),GSK3B,HRAS,IGF1,IGF1R,IL2,ILK,INTEGRIN (complex),ITGA6,ITGAV,ITGB1,ITGB5,JAK2,JUN,LCK,LYN,MAPK (family),MAPK1,MAPK3,MAPK8,MET,MYC,MYD88,NANOG,NEDD9,NFAT (family),NFKB (complex),PI3K (comp…	3	Activated	3.902	2.40E-61	7.90E-03	ABAT,Abca8b,ABCB10,ABCB11,ABCB8,ABCC3,ABCD1,ABCD2,ABCE1,ABCF1,ABCF2,ABI1,ACADL,ACADM,ACADS,Acat2/Acat3,ACO2,ACSF3,ACTA1,ACTB,ACTN2,ACTN3,ADA,ADH1C,ADH5,AGO2,AGR2,AHCTF1,AHSG,AK2,ALCAM,ALDH1B1,ALDH5A1,ALDH7A1,ALDH9A1,ALDOA,ALOX12,ANK3,ANKRD17,ANP32E,ANXA2,AOC3,APOBEC2,APOC1,APOC3,ARF6,ARHGEF7,ASPRV1,ATL2,ATL3,ATP1A3,ATP2A1,ATP5F1C,ATP5F1E,ATP5ME,ATP5PB,ATP5PD,ATP6V0C,ATP6V1B2,ATP6V1E1,ATP6V1G1,ATP…	532 (75)	72
HAX1		other	HAX1	1	Activated	3.900	8.91E-13	1.00E-04	ABCB11,ACO2,DLAT,DLST,IDH3A,IDH3G,ITPR1,NDUFA6,NDUFA9,NDUFB4,NDUFB9,NDUFS4,NDUFS7,PDHA1,PDHB,SDHA,UQCRB,UQCRC2,UQCRQ	19 (1)	1
MAPK10		kinase	AP1 (complex),APP,ATF2,BCL2,CASP3,CCND1,CDK4,CDKN1A,ELK1,FOXO4,JUN,L-serine,MAPK10,MAPKAPK3,MAPT,MCL1,NFAT (complex),NFATC1,NFATC3,NR3C1,STAT5A/B (family),TP53	2	Activated	3.900	3.45E-62	5.00E-04	ABAT,ABCA1,Abcb1a,ABCB8,ABCC1,ABCD1,ACADL,ACADM,ACADS,ACSF3,ACSS1,ACTB,ACTN2,ACTN4,ADA,ADAM10,ADAM17,ADH5,ADIPOQ,AK1,ALDH9A1,ALDOA,ALOX12,AMACR,ANK1,ANXA1,ANXA4,APOA1,APOBEC2,ARHGAP5,ARL6IP5,ASL,ASNS,ASPN,ATL3,ATP1A1,ATP2A2,ATP5F1C,ATP5F1E,ATP5ME,ATP5PB,ATPAF2,AZGP1,BAK1,CAD,CALM2,CAPN1,CASP3,CAST,CD44,CDC42,CDH2,Ces1b/Ces1c,CHL1,CISD1,CKMT1B,CKMT2,CLIC1,CMBL,CNN2,COL6A1,COL7A1,COMP,COQ3,COQ5,COQ…	360 (22)	22
CENTRALSPINDLIN (complex)		complex	AKT (family),ARHGAP35,CDC42,CENTRALSPINDLIN (complex),ECT2,GSK3B,JNK (family),JUN,KIF20A,MAPK14,MAPK8,PRKCZ,RACGAP1,RB1,RHOA,RHOB,RHOC,SRF	3	Activated	3.898	1.50E-31	4.30E-03	ABCA1,ACO2,ACTA1,ACTB,ACTN1,ACTN2,ACTN3,ADAM10,ADD1,ADIPOQ,AIMP2,ALOX12,APOA1,AQP3,ATP1A1,ATP2A2,ATP5ME,ATP6V1F,BCAM,CACNA1S,CAV3,CD1D,CDC42,CDH5,CHCHD3,CHL1,Clec10a/Mgl2,CMA1,CNN2,COL1A1,COPS6,COQ5,COQ7,COX4I1,CPA3,CRIP2,CRYAB,CSRP1,CTSD,CYCS,CYP27A1,DDAH1,DES,DGAT1,DLAT,DLST,DNAJC11,EIF3A,EIF4G1,EMD,EPHX2,F12,FABP5,FDPS,FHL1,FHL3,FLOT2,FTL,GADD45GIP1,GFPT2,GHITM,GK,GLUL,GOT1,GPM6B,GPT,GPX4,GSS,…	178 (18)	14
RAD50		enzyme	AKT (family),ATM,CHEK2,RAD50,SMC1A,TP53	2	Activated	3.891	2.04E-51	1.00E-04	ABAT,ABCA1,Abcb1a,ABCB8,ABCC1,ABCD1,ACADL,ACADM,ACADS,ACSF3,ACSS1,ACTN4,ADA,ADD1,ADH5,ADIPOQ,AIMP2,AK1,ALDH9A1,ALDOA,ANK1,ANXA1,ANXA4,APOA1,APOBEC2,AQP3,ARHGAP5,ASL,ATL3,ATP1A1,ATP5F1C,ATP5F1E,ATP5ME,ATP5PB,ATPAF2,BAX,BCAM,CAD,CALU,CASP3,CAV3,CDC42,CDH1,CDH2,CDH5,Ces1b/Ces1c,CISD1,CKM,CKMT1B,CKMT2,CMBL,CNN2,COL1A1,COL6A2,COL7A1,COPS6,COQ3,COQ5,COQ6,COX15,COX4I1,CP,CPOX,CRAT,CRIP2,CRYAB,CSE1L,CSRP…	279 (6)	5
G6PD gene:AcK-NFE2L2:CREBBP,EP300:MAFG		complex	CREBBP,EP300,G6PD,G6PD gene:AcK-NFE2L2:CREBBP,EP300:MAFG,MAFG,NFE2L2	2	Activated	3.888	1.78E-27	1.10E-03	ABCA1,ABCB11,ABCC1,ABCC3,ACADL,ACADM,ACTA1,ADH7,ADIPOQ,ALDH3A1,ALDOA,ATP1A1,BAX,C4a/C4b,CAD,CAMK2G,CAV3,CCT3,CD34,CD44,CD81,CDH1,CDH2,CDH5,CKM,Clec10a/Mgl2,COL1A1,COQ7,COX4I1,CP,CTSD,DAD1,DCTN3,DNAJC3,DYNLL1,EIF2S1,Eif3c,EIF3E,EIF4G2,ENTPD1,EPHX1,EXOC2,FABP4,FABP5,FDPS,FTH1,FTL,G6PD,GBE1,Gbp2,GNA11,GOT1,GPX3,GPX4,GRM1,GSS,Gsta1 (includes others),Gsta4,GSTT1,Gstt2,HACD3,HLA-A,HPRT1,HSP90AA1,HSPA9,…	140 (6)	5
CALCINEURIN A/CALCINEURIN B/RUNX1 (complex)		complex	CACNA1C,CALCINEURIN A (family),CALCINEURIN A/CALCINEURIN B/RUNX1 (complex),CALCINEURIN B (family),CBFB,CDK9,CREB (family),CSF1R,ERK (family),ERK1/2 (family),FOXO3,HTT,ITGB4,JUN,MAPK (family),MAPK1,MAPK14,MAPT,MEF2D,MYOD1,NFAT (family),NFKB (complex),NOS3,P38 MAPK (family),PKA (complex),PPP3CA,PPP3CB,PPP3R1,PRKCD,PRKD1,RUNX1,SYNJ1,TP53	3	Activated	3.879	7.88E-54	3.93E-02	ABAT,Abcb1a,ABCB8,ABCC1,ABCD1,ACADL,ACADM,ACADS,ACSF3,ACSS1,ACTA1,ACTN1,ACTN2,ACTN4,ADAM10,ADH1C,ADIPOQ,ADK,AGRN,AK1,ALDH1B1,ALDH3A1,ALDH7A1,ALDH9A1,ALOX12,ANK1,ANXA1,ANXA2,ANXA4,APOBEC2,APOC3,ARHGAP5,ASL,ASS1,ATL3,ATP1A1,ATP1A3,ATP2A1,ATP2A2,ATP5F1C,ATP5F1E,ATP5ME,ATP5PB,ATPAF2,B2M,BAK1,BAX,BGN,BIN1,C5,CAD,CALU,CAV3,CD1D,CD34,CDC42,CDH1,CDH2,Ces1b/Ces1c,CHL1,CISD1,CKM,CKMT1B,CLIC5,CMA1,CMBL,CNN2…	364 (33)	30
CEBPD		transcription regulator	AKT (family),CASP3,CEBPD,CREBBP,EGFR,ERK1/2 (family),FANCD2,HIF1A,MTOR,PPARG,STAT3,XBP1	2	Activated	3.876	2.77E-48	1.80E-03	ABCE1,ACADS,ACTA1,ACTB,ACTL6A,ACTN3,ADAM10,ADAM17,ADD1,AGO2,AGPAT1,AGPAT2,AHCTF1,AHSG,AIMP2,ALDOA,ALG2,ALOX12,ANXA1,APOA1,APOC3,AQP3,ATP1A3,ATP5PB,BAK1,BCAM,BCS1L,BGN,BPIFA1,C5,CAD,CAMK2G,CAPN1,CAPZA2,CARS1,CCT3,CCT4,CD81,CD9,CDH2,Ces1d,CHL1,CKM,CKMT1B,CLIC5,CNP,COL1A1,COL6A1,COL6A2,COPE,COPS6,CP,CRAT,CREB1,CRYAB,CTSD,CYB5A,CYCS,CYP2E1,DAD1,DGAT1,DHRS7,DLAT,DNAJC3,DSC2,DSG2,EHD2,EHHADH,EIF3A,EIF3…	290 (12)	12
mitomycin C		chemical drug	ATM,BCL2L1,CASP8,EIF2A,EIF2AK3,EIF4EBP1,ERN1,FANCD2,IRF7,JNK (family),MAPK10,MAPK11,MAPK13,MAPK14,MAPK8,MAPK9,mitomycin C,PARP1,TP53	2	Activated	3.875	1.03E-51	1.40E-03	ABAT,Abcb1a,ABCB8,ABCC1,ABCD1,ACADL,ACADM,ACADS,ACSF3,ACSS1,ACTA1,ACTN4,ADA,ADAM17,ADH5,AIFM1,AK1,ALDH9A1,ALDOA,ANK1,ANXA1,ANXA4,APOA1,APOBEC2,ARHGAP5,ASL,ASNS,ATL3,ATP1A1,ATP2A2,ATP5F1C,ATP5F1E,ATP5ME,ATP5PB,ATPAF2,BAK1,BAX,C5,CALU,CASP3,CDC42,CDH2,CDH5,Ces1b/Ces1c,CHERP,CISD1,CKM,CKMT1B,CKMT2,Clec10a/Mgl2,CMBL,CNN2,COL1A1,COL7A1,COQ3,COQ5,COQ6,COX15,CP,CPOX,CRAT,CRIP2,CRYAB,CSRP1,CSTB,CTSD,CYB5…	308 (19)	19
sparfosic acid		chemical drug	CDK2,E2F1,RB (family),sparfosic acid,TP53	2	Activated	3.864	3.18E-55	1.00E-04	ABAT,ABCA1,Abcb1a,ABCB8,ABCC1,ABCD1,ACADL,ACADM,ACADS,ACSF3,ACSS1,ACTN4,ADA,ADH5,AGR2,AK1,ALDH9A1,ALDOA,ANK1,ANXA1,ANXA4,APOA1,APOBEC2,ARHGAP5,ASL,ATL3,ATP1A1,ATP5F1C,ATP5F1E,ATP5ME,ATP5PB,ATPAF2,BAK1,BAX,CAD,CALU,CASP3,CCT4,CD2AP,CD34,CD44,CD9,CDC42,CDH1,CDH5,Ces1b/Ces1c,CISD1,CKM,CKMT1B,CKMT2,CLIC1,CMBL,CNN2,COL1A1,COL6A2,COL7A1,COQ3,COQ5,COQ6,COX15,CP,CPOX,CRAT,CRIP2,CRKL,CRYAB,CSDE1,CSRP1,CST…	283 (5)	4
superoxide		chemical - endogenous mammalian	BCL2,CASP3,CDC42,CHUK,ERK1/2 (family),GNAI2,JNK (family),MAPK (family),MAPK1,MAPK8,MMP9,NADPH OXIDASE (complex),NFKB (complex),nitric oxide,NOS3,P38 MAPK (family),PKC (family),PRKCI,PRKCZ,RAC1,reactive oxygen species,RHOA,SUCCINATE DEHYDROGENASE (complex),superoxide,TP53,TRPA1,UCP2	2	Activated	3.860	7.46E-57	4.30E-03	ABAT,Abcb1a,ABCB8,ABCD1,ACADL,ACADM,ACADS,ACSF3,ACSS1,ACTN4,ADAM17,ADH1C,AK1,ALDH1B1,ALDH7A1,ALDH9A1,ALDOA,ANK1,ANXA1,ANXA4,APOBEC2,APOC3,AQP3,ARHGAP5,ARL6IP5,ASL,ASS1,ATL3,ATP1A1,ATP1A3,ATP2A1,ATP2A2,ATP5F1C,ATP5F1E,ATP5ME,ATP5PB,ATPAF2,B2M,BGN,CAD,CALU,CAPN1,CD1D,CD34,CDC42,CDH1,Ces1b/Ces1c,CISD1,CKM,CKMT1B,CKMT2,Clec10a/Mgl2,CLIC5,CMBL,CNN2,COL6A2,COL7A1,COQ3,COQ5,COQ6,COX15,CP,CPOX,CRAT,CRYAB…	348 (27)	27
NDN		transcription regulator	AKT (family),AKT1,AR,ATF4,BIRC5,CALCINEURIN (complex),CDKN1A,CDKN1B,CDKN2B,E2F/DP1 (complex),ERK1/2 (family),FCER1A,FOXO1,HNF4α DIMER (complex),IRS1,MAPK1,MAPK3,MAPK7,MLXIPL,MTORC1 (complex),NDN,NR1I2,P70 S6K (family),PPARG,RHEB,RPS6KB1,RUNX2,SIRT1,SKP2,SOD2,YWHAZ	3	Activated	3.856	1.64E-55	1.60E-03	AACS,ABCC3,ACADS,ACTA1,ADD1,ADH1C,ADIPOQ,AGPAT2,AIMP2,Aldh1a7,ALOX12,ANXA4,APOA1,APOC1,APOC3,ARHGEF7,ASPN,ATP1A1,ATP1A3,ATP2A1,ATP6V1E1,ATP8A1,BAK1,BAX,BCAM,C9,CALU,CAPN1,CARS1,CAST,CAV3,CAVIN2,CCT3,CD81,CD9,CDH5,Ces1b/Ces1c,CKM,CKMT2,Clec10a/Mgl2,CMA1,COL1A1,COL7A1,COMP,COPS6,COX6C,CPA3,CPOX,CPSF2,CRAT,CRIP2,CRYL1,CRYZ,CSNK2B,CSRP3,CTSD,CYCS,CYP27A1,DAZAP1,DDT,DES,DGAT1,DHRS3,DLAT,DOCK10,DSC2,DS…	339 (31)	30
RBM5		other	AKT (family),AP1 (complex),APC,APP,AR,ATF2,CASP3,CASP9,CCND1,CDH1,CDKN1A,CEBPB,CHUK,CREB1,CTNNB1,DCX,E2F1,EGR1,EIF6,ERK1/2 (family),FOCAL ADHESION KINASE (family),FOXM1,FOXP3,GATA4,GFI1,GSK3B,HDAC3,HDAC4,HIF1A,HNF1B,HSF1,HSP90AA1,IGF1R,IKBKG,INSR,JUN,KAT5,KLF5,KLF6,LEF1,LGALS3,MAFA,MAP2K1,MAP3K4,MAPK14,MAPT,MCL1,MDM2,MITF,MMP9,MTOR,MUC1,NCOA1,NEFH,NFAT (family),NFATC1,NFATC4,NFE2L2,NFKB (complex)…	3	Activated	3.853	3.96E-68	4.00E-04	AACS,ABAT,ABCB11,Abcb1a,ABCB8,ABCC3,ABCC9,ABCD1,ABCD2,ABI1,ACOT13,ACSF3,ACTL6A,ACTN4,ADA,ADD1,ADH1C,ADH5,ADH7,ADRM1,ADSS2,AGO2,AGPAT1,AGRN,AHCYL1,AHSA1,AHSG,AIMP2,AK1,AK2,Akr1b7,AKT2,ALCAM,ALDH1B1,ALDH1L2,ALDH2,ALDH3A1,ALDH6A1,ALDH7A1,ALDH9A1,ALOX12,ANK1,ANXA1,ANXA2,ANXA4,APOBEC2,APOC3,ARHGAP5,ARHGEF7,ASL,ASNS,ASPN,ASPRV1,ATL3,ATP1A3,ATP2A2,ATP5F1C,ATP5F1E,ATP6V0A1,ATP6V0C,ATP6V1B2,ATP6V1C1,ATP6V…	570 (89)	89
LIMK1		kinase	AKT (family),ANXA1,AP1 (complex),CASP3,CRYAB,EGFR,EIF4EBP1,ERK1/2 (family),FOS,GRB2,HSP27 (family),IKBKG,L-serine,LIMK1,MAPK1,MAPKAPK2,MTORC1 (complex),NFAT (family),NOS2,P38 MAPK (family),P70 S6K (family),PKM,PLA2G1B,PLA2G2A,PLA2G4A,PLA2G6,PTK2,RELA,RUNX2,SMAD3,SRF,STAT3,SYK	3	Activated	3.851	8.72E-62	1.00E-04	Abcb1a,ABCE1,ACTA1,ACTB,ACTN1,ACTN3,ADAM10,ADD1,ADH1C,ADH5,AGO2,AGPAT2,AHCTF1,AHSG,AIMP2,ALCAM,ALDH3A1,ALDOA,ALOX12,ANK1,ANXA1,ANXA4,APOA1,APOC3,AQP3,ASL,ASPN,ASPRV1,ASS1,ATP1A3,ATP2A1,ATP8A1,AZGP1,BAK1,BCAM,BLMH,BPIFA1,BSCL2,C5,CAD,CALM2,Calm4,CALU,CAPN1,CAPZA2,CCT3,CCT4,CD9,CDH1,Ces1d,CHL1,CKM,CLIC5,CMA1,CNN2,COL1A1,COL6A2,COMP,COPS6,COX4I1,CPA3,CPSF1,CREB1,CRYAB,CRYL1,CSNK2B,CSRP1,CYP2E1,DAAM1…	321 (33)	32
RUNX1:CBFB:FOXP3:RSPO3 gene		complex	CBFB,CSF1R,CYTOKINE (family),FOXP3,HDAC (family),HDAC1,IL17A,JNK (family),JUN,LGR4,MAPK14,NFAT (complex),NFAT (family),PRKAA (family),RORA,RORC,RSPO3,RUNX1,RUNX1:CBFB:FOXP3:RSPO3 gene,TP53	3	Activated	3.839	4.14E-55	6.00E-04	ABAT,Abcb1a,ABCB8,ABCC1,ABCD1,ACADL,ACADM,ACADS,ACSF3,ACSS1,ACTA1,ACTB,ACTN4,ADA,ADH5,AK1,ALCAM,ALDH2,ALDH9A1,ALOX12,ANK1,ANXA1,ANXA2,ANXA4,APOBEC2,APOC3,ASL,ATL3,ATP1A1,ATP5F1C,ATP5F1E,ATP5ME,ATP5PB,ATPAF2,B2M,BAK1,BAX,BLVRB,CALU,CAVIN2,CD34,CDC42,CDH1,CDH2,CDH5,Ces1b/Ces1c,CHL1,CISD1,CKM,CKMT1B,CKMT2,Clec10a/Mgl2,CMBL,CNN2,COL1A1,COL6A2,COL7A1,COQ3,COQ5,COQ6,COX15,CPA3,CPOX,CRAT,CSE1L,CSRP1,CST…	323 (20)	18
methapyrilene		chemical drug	methapyrilene	1	Activated	3.838	1.38E-09	8.00E-04	ACADM,AMACR,ANXA2,APOC1,APOC3,ASS1,Ces1d,CP,EEF1A1,EHHADH,FETUB,FGA,GSS,MAP2K1,ORM1,PRKCB,RPL13A,RPS17,RPS9,SCP2,TUBB,YWHAZ	22 (1)	1
CYP1A (family)		group	2-acetylaminofluorene,2-amino-1-methyl-6-phenylimidazo-4-5-b-pyridine,9,10-dimethyl-1,2-benzanthracene,aflatoxin B1,AR,aristolochic acid I,benz[a]anthracene,benzo(a)pyrene,benzo(a)pyrene 7,8-dihydrodiol,CYP1A (family),Cyp1a1,CYP1A1,Cyp1a2,CYP1A2,ellipticine,NFKBIA,polycyclic aromatic hydrocarbons,RELA,TP53	3	Activated	3.838	8.86E-56	2.00E-04	ABAT,Abcb1a,ABCB8,ABCC3,ABCD1,ACADL,ACADM,ACADS,ACSF3,ACSS1,ACTA1,ACTN4,ADA,ADH5,AK1,AK2,ALDH3A1,ALDH9A1,ALDOA,ALG2,ANK1,ANXA1,ANXA4,APOA1,APOBEC2,ARHGAP5,ARHGEF7,ASL,ASS1,ATL3,ATP1A1,ATP1A3,ATP2A2,ATP5F1C,ATP5F1E,ATP5ME,ATP5PB,ATP8A1,ATPAF2,AZGP1,B2M,BAK1,BAX,BCKDK,CAD,CALU,CAPZA2,CAST,CAVIN2,CCT3,CCT4,CD44,CDC42,CDH2,CDH5,Ces1b/Ces1c,CISD1,CKM,CKMT1B,CKMT2,CLIC5,CMBL,CNN2,COL1A1,COL6A2,COL7A1,C…	352 (19)	16
PPM1A	0.140	phosphatase	AKT (family),AMPK (complex),CDK2,CDK6,CDK9,GSK3 (family),JNK (family),MAP2K4,MAP2K6,MAP2K7,MAPK1,MAPK14,NR1I2,P38 MAPK (family),P85 PIK3R (family),PIK3CA,PPM1A,PRKCI,SMAD (complex),SMAD2/3 (family),SMAD3,TP53,YAP1	2	Activated	3.837	2.29E-68	1.00E-04	AACS,ABAT,Abcb1a,ABCB8,ABCC1,ABCC3,ABCD1,ACADL,ACADM,ACADS,ACO2,ACSF3,ACSS1,ACTA1,ACTN2,ACTN4,ADA,ADAM10,ADD1,ADH5,ADIPOQ,AGPAT2,AIMP2,AK1,ALCAM,Aldh1a7,ALDH9A1,ALDOA,ANXA1,ANXA4,AOC3,APOA1,APOBEC2,APOC1,APOC3,AQP3,ARHGAP5,ASL,ASNS,ASPN,ASS1,ATL3,ATP1A1,ATP5F1C,ATP5F1E,ATP5ME,ATP5PB,ATP6V1B2,ATPAF2,AUH,BCAM,BGN,BIN1,BSCL2,CAD,CALU,CAPN1,CAVIN2,CBFB,CBL,CD109,CD34,CDC42,Ces1b/Ces1c,CISD1,CKM,CKMT1…	372 (23)	23
TRAF6/TAB2/TAK1 (complex)		complex	ADAM17,AKT (family),AKT1,AMPK (complex),AP1 (complex),APPL1,ATF3,BECN1,Ca2+,CASP8,CASP9,CD274,CD40,CDC42,CEBPB,CHUK,CREB (family),CREB1,CTNNB1,EGFR,EIF2AK2,EIF2S1,EPRS1,ERK (family),ERK1/2 (family),FOS,FOXO3,GATA4,HIPK2,HISTONE (family),IKBKB,IKBKE,IKK (complex),IL1A,ILF3,IRAK4,IRF1,IRF3,IRF7,IRS1,JINK1/2 (family),JNK (family),JUN,LEF1,MAP2K1,MAP2K3,MAP2K4,MAP2K7,MAP3K1,MAP3K14,MAP3K3,MAP3K7,MAP4…	3	Activated	3.832	5.35E-56	5.40E-03	ABAT,Abca8b,ABCB10,ABCB11,Abcb1a,ABCB8,ABCD1,ABCE1,ACAD11,ACADM,Acat2/Acat3,ACSF3,ACSS1,ACTN3,ACTN4,ADAM10,ADD1,ADH5,ADH7,ADK,ADSS1,AGO2,AGR2,AHCTF1,AHCYL1,AIMP2,AK1,AK2,AKT2,ALDH2,ALDH3A1,ALDH3B1,ALDH6A1,ALDH7A1,ALDH9A1,ANK1,ANXA2,ANXA4,AOC3,APIP,APOBEC2,AQP3,ARHGAP5,ARL6IP5,ASL,ASPRV1,ATL3,ATP1A1,ATP1A3,ATP2A1,ATP5F1C,ATP6V0A1,ATP6V1B2,ATP6V1F,ATP6V1H,ATP8A1,ATPAF2,AZGP1,BANF1,BAX,BCAM,BCS1L,BL…	458 (96)	92
arsenic trioxide		chemical drug	AKT (family),AP1 (complex),arsenic trioxide,ATF4,CASP3,CASP8,CASPASE (family),CAT,CCND1,CDK6,CHEK2,CYP1A1,EGFR,ERK (family),HEDGEHOG (family),HSF1,JNK (family),MAP2K1,MAPK1,MAPK14,MAPK8,MAPK9,NFE2L2,NFKB (complex),NFKBIA,NOTCH (family),P38 MAPK (family),P70 S6K (family),paricalcitol,PARP1,PDPK1,PKC (family),PML-RARA,RAC1,RB1,RPS6KB1,RXRA,SHC1,STAT3,TP53,TP73,TXNRD1	2	Activated	3.818	1.89E-72	5.60E-03	ABAT,Abcb1a,ABCB8,ABCC3,ABCD1,ABCE1,ACADL,ACADM,ACADS,ACO2,ACSF3,ACSS1,ACTA1,ACTB,ACTN1,ACTN2,ACTN3,ACTN4,ADAM10,ADAM17,ADD1,ADH5,ADH7,AGO2,AHCTF1,AHSA1,AHSG,AK1,AK2,ALDH1B1,ALDH3A1,ALDH7A1,ALDH9A1,ANK1,ANXA1,ANXA4,APOBEC2,ARHGAP5,ARL2,ASL,ASNS,ASS1,ATL3,ATP1A1,ATP2A1,ATP2A2,ATP5F1C,ATP5F1E,ATP5ME,ATP5PB,ATP6V1B2,ATP6V1F,ATPAF2,B2M,BAK1,BAX,BCAM,BCKDK,BGN,BLVRB,BPIFA1,C5,CACNA1S,CALM2,CALU,CAPG,C…	484 (42)	42
GCLM gene:AcK-NFE2L2:CREBBP, EP300		complex	CREBBP,EP300,GCLM,GCLM gene:AcK-NFE2L2:CREBBP, EP300,NFE2L2	2	Activated	3.817	2.60E-27	1.20E-03	ABCA1,ABCB11,ABCC1,ABCC3,ACADL,ACADM,ACTA1,ADH7,ALDH3A1,ALDOA,ATP1A1,BAX,C4a/C4b,CAD,CAMK2G,CAV3,CCT3,CD34,CD44,CD81,CDH1,CDH2,CDH5,CKM,Clec10a/Mgl2,COL1A1,COQ7,COX4I1,CP,CTSD,DAD1,DCTN3,DNAJC3,DYNLL1,EIF2S1,Eif3c,EIF3E,EIF4G2,ENTPD1,EPHX1,EXOC2,FABP4,FABP5,FDPS,FTH1,FTL,G6PD,GBE1,Gbp2,GNA11,GOT1,GPT,GPX3,GPX4,GRM1,GSS,Gsta1 (includes others),Gsta4,GSTT1,Gstt2,HACD3,HLA-A,HPRT1,HSP90AA1,HSPA9,HTA…	139 (5)	4
NEK10		kinase	MAP2K1,MAPK (family),NEK10,TP53	2	Activated	3.816	1.12E-48	2.00E-04	ABAT,ABCA1,Abcb1a,ABCB8,ABCD1,ACADL,ACADM,ACADS,ACSF3,ACSS1,ACTN4,ADH5,AK1,ALDH9A1,ALDOA,ANK1,ANXA1,ANXA4,APOBEC2,APOC3,ARHGAP5,ASL,ATL3,ATP1A1,ATP5F1C,ATP5F1E,ATP5ME,ATP5PB,ATPAF2,BAK1,BAX,CAD,CALU,CASP3,CDC42,CDH1,CDH5,Ces1b/Ces1c,CISD1,CKM,CKMT1B,CKMT2,CMBL,CNN2,COL1A1,COL6A2,COL7A1,COQ3,COQ5,COQ6,COX15,CP,CPOX,CRAT,CRIP2,CRYAB,CSE1L,CSRP1,CSTB,CTSD,CYB5A,CYCS,DCN,DEK,DLAT,DLG1,DLST,DNAJB4,DNA…	264 (4)	4
RUNX1:CBFB:TJP1 gene		complex	AP1 (complex),CBFB,CSF1R,JNK (family),JUN,MAPK14,NFKB (complex),RUNX1,RUNX1:CBFB:TJP1 gene,TJP1,TP53,TWIST1	3	Activated	3.816	4.22E-53	8.10E-03	ABAT,Abcb1a,ABCB8,ABCC1,ABCD1,ACADL,ACADM,ACADS,ACSF3,ACSS1,ACTA1,ACTN4,ADA,ADH5,AK1,AKT2,ALCAM,ALDH1B1,ALDH7A1,ALDH9A1,ALDOA,ALOX12,ANK1,ANXA1,ANXA2,ANXA4,APOA1,APOBEC2,ARHGAP5,ASL,ATL3,ATP1A1,ATP2A2,ATP5F1C,ATP5F1E,ATP5ME,ATP5PB,ATPAF2,BAK1,BAX,CAD,CALM2,CALU,CAV3,CD34,CDC42,CDH1,CDH2,CDH5,Ces1b/Ces1c,CHAD,CHL1,CISD1,CKM,CKMT1B,CKMT2,Clec10a/Mgl2,CMBL,CNN2,COL1A1,COL6A1,COL6A2,COL7A1,COQ3,COQ5,…	327 (12)	11
LH (complex)		complex	LH (complex)	1	Activated	3.810	5.75E-21	1.00E-04	ACTA1,ACTN1,ARL6IP5,CREB1,EEF1A1,EEF2,EIF3H,EZR,FDX1,FDXR,FLNC,KRT18,MAPRE2,PDLIM3,PRKAR2A,PSIP1,PTGS1,RPL10,RPL10A,RPL12,RPL13A,RPL18A,RPL21,RPL23,RPL23A,RPL24,RPL29,RPL3,RPL30,RPL31,RPL35,RPL36,RPL39,RPL8,RPL9,RPLP2,RPS11,RPS13,RPS15,RPS16,RPS17,RPS18,RPS2,RPS26,RPS27,RPS5,RPS6,RPS7,RPS9,RPSA,SLC16A3,SOD2,TPM1,TPM2	54 (1)	1
NR2F2		ligand-dependent nuclear receptor	CEBPA,HEY1,NR2F2,POU5F1,TP53	2	Activated	3.810	4.42E-48	4.60E-03	ABAT,ABCA1,ABCB8,ABCC1,ABCD1,ACADL,ACADM,ACADS,ACSF3,ACSS1,ACTN4,ADA,ADH1C,ADH5,ADH7,ADIPOQ,AGPAT2,AK1,ALDH2,ALDH9A1,ALDOA,ANK1,ANKRD17,ANXA4,APOA1,APOBEC2,ARHGAP5,ARL6IP5,ASPRV1,ATL3,ATP1A1,ATP5F1C,ATP5F1E,ATP5ME,ATP5PB,ATPAF2,BAG1,BIN1,CAD,CALU,CASP3,CD44,CDC37,CDC42,CDH2,Ces1b/Ces1c,CISD1,CKM,CKMT1B,CKMT2,CMBL,CNN2,COL1A1,COL6A2,COL7A1,COQ3,COQ5,COQ6,COX15,COX4I1,CP,CPOX,CRAT,CRIP2,CRYAB,CSE1L…	291 (5)	5
beta-estradiol		chemical - endogenous mammalian	AKT (family),AKT1,AMPK (complex),APP,AR,BCL2L1,beta-estradiol,CASP3,CCND1,CDC42,CDK6,CEBPB,CREB (family),CREB1,CTNNB1,CTSD,CYP1A1,CYP1B1,DIO2,DIO3,EGFR,EIF4EBP1,ELK1,ERBB2,ERK (family),ERN1,ESR1,ESR2,ESRRA,ESTROGEN RECEPTOR (family),FASN,FOS,GATA4,GPER1,GSK3B,GSR,HDAC2,HDAC4,HDAC5,HOXC6,HRAS,HSD11B1,HSF1,IGF1R,IL6,INSR,IRS1,IRS2,JAK1,JNK (family),JUN,Klk1b1 (includes others),MAP2K1,MAPK (family),…	2	Activated	3.808	8.82E-75	1.49E-02	AACS,ABAT,Abca8b,ABCB10,ABCB11,Abcb1a,ABCB8,ABCC9,ABCD1,ABCD2,ABCE1,ABCF1,ABCF2,Acat2/Acat3,ACOT13,ACSF3,ACSS1,ACTA1,ACTB,ACTN4,ADA,ADH1C,ADHFE1,ADIPOQ,ADK,AGO2,AGPAT2,AGR2,AHCTF1,AHCYL1,AHSA1,AHSG,AIFM1,AIMP2,AK1,AK2,Akr1b7,ALCAM,Aldh1a7,ALDH1B1,ALDH2,ALDH3A1,ALDH6A1,ALDH7A1,ALDH9A1,ALDOA,ALG2,ALOX12,AMACR,ANK1,ANK3,ANKRD17,ANO10,ANP32A,ANXA1,ANXA2,ANXA4,AP1M1,AP2S1,APOA1,APOBEC2,APOC3,ARF6,ARHG…	746 (96)	96
pramipexole		chemical drug	AKT (family),GSK3B,MTOR,PI3K (family),pramipexole,PRKAA (family),RPS6KB1,RPTOR	2	Activated	3.806	1.01E-18	1.65E-02	ABCA1,ADD1,ADIPOQ,AIMP2,AQP3,ASNS,ATP2A2,ATP5PB,BAK1,BAX,BCAM,CD44,CDH2,CKM,CKMT1B,CNP,COPS6,COQ7,CTSD,CYCS,DAG1,EIF3A,EMD,ENO1,ETFA,FABP4,FABP5,FDPS,FTH1,GCDH,GFPT2,GHITM,GPM6B,GPX4,GSS,GSTK1,GSTZ1,HSPB1,HSPG2,HSPH1,ITGA6,ITGAM,L1CAM,LAMB2,LAMP1,LBR,LDHB,LPL,MAG,MAGT1,MAN2A1,MAP1LC3B,MCAM,MDH1,MME,MPZ,Mug1/Mug2,MYH11,MYH6,MYH8,NCAM1,NCEH1,NCF1,NDRG1,NDUFB8,NDUFV1,NEDD4,NPC1,NQO1,NSDHL,OTUB1,PDK4…	105 (8)	7
TEAD1		transcription regulator	ACLY,ADAM17,ADCY (family),AMPK (complex),AP1 (complex),ASCL1,ATF1,ATF2,BCAR1,BCL2,CAMKII (complex),CASP3,CCND1,CDK2,CDK9,CEBPB,CREB (family),CREB1,DDIT3,DUSP1,EDN1,EIF4E,ERK (family),ERK1/2 (family),ESR1,ESTROGEN RECEPTOR (family),ETV5,F3,FOS,FOXO4,GATA4,GSK3B,JUN,MAP2,MAP2K1,MAPK1,MAPK3,MAPK7,MAPKAPK2,MAPKAPK3,MAPT,MEF2C,METTL3,MKNK1,MTOR,MYC,MYCN,NCOA2,NFAT (family),NFKB (complex),NOS2,NOTCH (f…	3	Activated	3.802	6.66E-64	5.40E-03	AACS,ABAT,ABCB10,ABCB8,ABCD2,ABCE1,ABCF1,ABCF2,ACAD11,ACADL,ACADM,ACADS,ACO2,ACSF3,ACTA1,ACTN1,ACTN2,ACTN4,ADAM10,ADH5,ADH7,ADK,ADRM1,ADSS2,AGO2,AHCYL1,AHSG,AK2,Aldh1a7,ALDH2,ALDH3A1,ALDH7A1,ALDH9A1,ALOX12,ANKRD17,ANO10,ANP32A,AP1M1,AP2S1,APOBEC2,ARF6,ARHGAP5,ARHGEF7,ARIH1,ARPC5L,ASL,ASPN,ATL3,ATP1A1,ATP2A2,ATP5F1C,ATP5ME,ATP5MJ,ATP5PB,ATP5PD,ATP6V0C,ATP6V1B2,ATP6V1G1,ATP6V1H,ATPAF2,AUH,BGN,BIN1,…	573 (91)	88
RORC		ligand-dependent nuclear receptor	FOXP3,HIF1A,IL22,PPP2CA,RORC,RPS6KB1,STAT5A/B (family),TP53	2	Activated	3.801	4.37E-58	1.00E-04	ABAT,ABCA1,Abcb1a,ABCB8,ABCC1,ABCD1,ACADL,ACADM,ACADS,ACSF3,ACSS1,ACTL6A,ACTN4,ADA,ADAM10,ADAM17,ADH5,ADIPOQ,AGPAT1,AK1,ALDH2,ALDH9A1,ALDOA,ANK1,ANXA1,ANXA4,APOA1,APOBEC2,ARHGAP5,ASL,ASNS,ATL3,ATP1A1,ATP2A2,ATP5F1C,ATP5F1E,ATP5ME,ATP5PB,ATPAF2,B2M,BAK1,BCS1L,BGN,CAD,CALML3,CALU,CAPG,CARS1,CASP3,CAV3,CD81,CDC42,CDH1,CDH5,Ces1b/Ces1c,CISD1,CKMT1B,CKMT2,CMBL,CNN2,COL1A1,COL6A2,COL7A1,COQ3,COQ5,COQ6,…	320 (8)	8
stanozolol		chemical drug	ADCY (family),AKT (family),AKT1,androgen,AP1 (complex),AR,BRCA1,CASP9,CCNE1,CREB1,CREBBP,CYGB,DGAT1,EGFR,ELK1,EP300,ERBB2,ERK1/2 (family),ESR1,GSK3B,GTF2F1,HIF1A,HSP27 (family),IKBKB,MAPK (family),MAPK1,MAPK3,MAPK7,MEK (family),NCOA2,NFAT (family),NR1H (family),NR3C1,NR4A1,P38 MAPK (family),PKA (complex),PKC (family),reactive oxygen species,RELA,SHC1,SMAD2,SMAD3,SOD (family),SOD2,SOD3,SRC,SREBF2,…	3	Activated	3.801	8.46E-63	3.50E-03	AACS,ABAT,ABCA1,Abca8b,ABCB11,Abcb1a,ABCB8,ABCC1,ABCC3,ABCD1,ABCE1,ACADS,ACO2,ACSS1,ACTA1,ACTB,ACTL6A,ACTN3,ACTN4,ADD1,ADPRHL1,AGO2,AGPAT1,AGPAT2,AGR2,AHCTF1,AIMP2,AK1,AKT2,ALDH9A1,AMACR,ANK3,ANO10,ANP32A,ANXA2,ANXA4,AP1M1,AP2S1,APOBEC2,APOC1,ARHGAP5,ARHGEF7,ARPC5L,ASL,ASNS,ASPN,ASS1,ATL3,ATP1A3,ATP2A1,ATP2A2,ATP5F1C,ATP5F1E,ATP5ME,ATP5PB,ATP6V1E1,ATP6V1H,ATP8A1,ATPAF2,BAG1,BCAM,BCS1L,BPNT2,BSCL2…	512 (54)	53
DYRK1B		kinase	DYRK1B	1	Activated	3.800	9.39E-14	1.00E-04	ACTA1,ATP2A2,ATP5F1C,ATP5F1E,ATP5ME,ATP5PB,ATP5PD,ATP8A1,COX4I1,CP,NDUFA4,NDUFA9,NDUFAF4,NDUFB11,NDUFB7,NDUFB8,NDUFB9,NDUFS1,NDUFS4,NDUFV1,SDHA,SDHB,SDHD,SOD2,UQCRC2	25 (1)	1
PAK4		kinase	AKT (family),CASP3,CASP8,CREB (family),ERK (family),FH,ITGB5,JNK (family),MAPK11,MAPK13,MAPK14,MAPK8,MAPK9,NFKB (complex),PAK4,PPARA,PRKACA,RELA,TP53	2	Activated	3.800	3.65E-60	3.20E-03	ABAT,ABCB11,Abcb1a,ABCB8,ABCC1,ABCD1,ABCD2,ACADL,ACADM,ACADS,Acat2/Acat3,Acot2,ACSF3,ACSS1,ACTN1,ACTN4,ADA,ADD1,ADH5,ADK,AIMP2,AK1,ALDH1B1,ALDH2,ALDH7A1,ALDH9A1,ALDOA,ANK1,ANXA1,ANXA2,ANXA4,APOA1,APOBEC2,APOC3,ARHGAP5,ASL,ASNS,ASS1,ATL3,ATP1A1,ATP2A2,ATP5F1C,ATP5F1E,ATP5ME,ATP5PB,ATPAF2,B2M,BCAM,BCKDK,BGN,BLVRB,C5,C9,CAD,CALU,CAPN1,CAV3,CD1D,CDC42,CDH1,CDH2,CDH5,Ces1b/Ces1c,CHERP,CISD1,CKM,CKMT1B…	369 (19)	19
CITED1:EP300:ESR1:estrogen:TGFA gene promoter		complex	beta-estradiol,CITED1:EP300:ESR1:estrogen:TGFA gene promoter,EP300,ESR1,TGFA	2	Activated	3.791	1.30E-45	3.38E-02	ABAT,ABCA1,Abca8b,ABCB11,Abcb1a,ABCC3,ACADL,ACADM,ACSS1,ACTB,ACTN4,ADA,ADAM17,ADIPOQ,ADK,AK1,ALCAM,ALDH2,ALDH6A1,ALDOA,ALG2,ANK1,ANO10,ANP32A,ANXA1,ANXA2,ANXA4,AP1M1,AP2S1,APOA1,ARHGEF7,ARPC5L,ASS1,ATP5PB,ATP5PD,ATP6V1F,ATP6V1H,ATPAF2,B2M,BAK1,BCS1L,BGN,BIN1,BPNT2,C4a/C4b,CALM2,CAMK1,CARM1,CASP3,CAV3,CBL,CD44,CDC42,CDC42BPB,CDC5L,CDH1,CDH2,CFL2,CHRM2,CKM,CKMT1B,Clec2d (includes others),CLIC5,CLYB…	402 (5)	4
phenethyl isothiocyanate-N-acetylcysteine		chemical reagent	AP1 (complex),CASP3,ERK1/2 (family),JNK (family),P38 MAPK (family),phenethyl isothiocyanate-N-acetylcysteine,TP53	2	Activated	3.784	1.17E-50	4.00E-04	ABAT,Abcb1a,ABCB8,ABCC1,ABCD1,ACADL,ACADM,ACADS,ACSF3,ACSS1,ACTN4,ADA,ADAM10,ADH5,ADIPOQ,AK1,ALDH9A1,ALDOA,ANK1,ANXA1,ANXA4,APOA1,APOBEC2,ARHGAP5,ASL,ASS1,ATL3,ATP1A1,ATP1A3,ATP5F1C,ATP5F1E,ATP5ME,ATP5PB,ATPAF2,B2M,BAK1,BGN,CAD,CALM2,CALU,CAPN1,CASP3,CDC42,CDH2,Ces1b/Ces1c,CISD1,CKM,CKMT1B,CKMT2,Clec10a/Mgl2,CMA1,CMBL,CNN2,COL1A1,COL6A2,COL7A1,COQ3,COQ5,COQ6,COX15,CP,CPOX,CRAT,CRIP2,CRYAB,CSE1L,C…	286 (7)	6
kumatakenin		chemical - endogenous non-mammalian	AKT (family),AP1 (complex),APC,APP,AR,ATF2,CASP3,CASP9,CCND1,CDH1,CDKN1A,CEBPB,CHUK,CREB1,CTNNB1,DCX,E2F1,EGR1,EIF6,ERK1/2 (family),FOCAL ADHESION KINASE (family),FOXM1,FOXP3,GATA4,GFI1,GSK3B,HDAC3,HDAC4,HIF1A,HNF1B,HSF1,HSP90AA1,IGF1R,IKBKG,INSR,JUN,KAT5,KLF5,KLF6,kumatakenin,LEF1,LGALS3,MAFA,MAP2K1,MAP3K4,MAPK14,MAPT,MCL1,MDM2,MITF,MMP9,MTOR,MUC1,NCOA1,NEFH,NFAT (family),NFATC1,NFATC4,NFE2L2,NF…	3	Activated	3.783	2.03E-67	4.00E-04	AACS,ABAT,ABCB11,Abcb1a,ABCB8,ABCC3,ABCC9,ABCD1,ABCD2,ABI1,ACOT13,ACSF3,ACTL6A,ACTN4,ADA,ADD1,ADH1C,ADH5,ADH7,ADRM1,ADSS2,AGO2,AGPAT1,AGRN,AHCYL1,AHSA1,AHSG,AIMP2,AK1,AK2,Akr1b7,AKT2,ALCAM,ALDH1B1,ALDH1L2,ALDH2,ALDH3A1,ALDH6A1,ALDH7A1,ALDH9A1,ALOX12,ANK1,ANXA1,ANXA2,ANXA4,APOBEC2,APOC3,ARHGAP5,ARHGEF7,ASL,ASNS,ASPN,ASPRV1,ATL3,ATP1A3,ATP2A2,ATP5F1C,ATP5F1E,ATP6V0A1,ATP6V0C,ATP6V1B2,ATP6V1C1,ATP6V…	566 (89)	89
GTF2E2		transcription regulator	EIF2AK2,GTF2E2,POLR2A,RNA POLYMERASE II (complex),TP53	3	Activated	3.776	4.86E-48	1.00E-04	ABAT,ABCA1,Abcb1a,ABCB8,ABCC1,ABCD1,ACADL,ACADM,ACADS,ACSF3,ACSS1,ACTN4,ADA,ADH5,AK1,AKT2,ALDH9A1,ALDOA,ANK1,ANXA1,ANXA4,APOA1,APOBEC2,ARHGAP5,ASL,ATL3,ATP1A1,ATP5F1C,ATP5F1E,ATP5ME,ATP5PB,ATPAF2,BAK1,CAD,CALU,CASP3,CD44,CDC42,CDH1,CDH5,Ces1b/Ces1c,CISD1,CKM,CKMT1B,CKMT2,CMBL,CNN2,COL1A1,COL6A2,COL7A1,COQ3,COQ5,COQ6,COX15,CP,CPOX,CRAT,CRIP2,CRYAB,CSE1L,CSRP1,CSTB,CTSD,CYB5A,CYCS,DCN,DEK,DLAT,DLG1…	261 (5)	2
GAK	-0.947	kinase	AKT (family),EGFR,ERK1/2 (family),GAK,MAPK7	2	Activated	3.773	7.35E-24	8.50E-03	AACS,ABCA1,ABCE1,ACTA1,ACTB,ACTN3,ADAM10,ADD1,ADIPOQ,AGO2,AHCTF1,AIMP2,ANXA1,AQP3,ATP1A3,B2M,BAK1,BAX,BCAM,CAD,CAPZA2,CASP3,CCT3,CCT4,CD44,COL1A1,COL6A1,COL6A2,COPS6,COX4I1,CRYAB,CTSD,CYCS,DAG1,DHRS7,DSC2,DSG2,EIF3B,EIF4E,EIF5A,ENO1,EZR,FABP4,FBLN2,FBN1,FDPS,GPM6B,GPX4,GSS,GSTK1,Hbb-b1,HLA-A,HMGA1,HNRNPD,HNRNPH1,HRAS,HSPB1,HSPE1,HSPG2,IDH3A,IGBP1,IQGAP2,ITCH,ITGA2,ITGA6,ITGB3,KRT16,L1CAM,LAMA4,LA…	136 (5)	4
CCL11		cytokine	CCL11,ERK1/2 (family),HRAS,MAPK1,MAPK14,RAP1 (family),RAS (family),TP53	2	Activated	3.763	1.31E-57	1.00E-04	ABAT,Abcb1a,ABCB8,ABCC1,ABCD1,ACADL,ACADM,ACADS,ACSF3,ACSS1,ACTA1,ACTN4,ADA,ADAM10,ADH1C,ADH5,ADIPOQ,AK1,ALDH9A1,ALDOA,ANK1,ANXA1,ANXA4,APOA1,APOBEC2,ARF6,ARHGAP5,ASL,ASNS,ATL3,ATP1A1,ATP1A3,ATP2A1,ATP5F1C,ATP5F1E,ATP5ME,ATP5PB,ATPAF2,B2M,CAD,CALU,CASP3,CAV3,CD81,CDC42,CDH1,CDH2,CDH5,Ces1b/Ces1c,CISD1,CKM,CKMT1B,CKMT2,CMA1,CMBL,CNN2,COL6A2,COL7A1,COQ3,COQ5,COQ6,COX15,CP,CPOX,CRAT,CRIP2,CRYAB,CRYL…	317 (8)	8
INTEGRIN (complex)		complex	ABL1,AHR,AKT (family),AKT1,CAV1,CDC42,CREB (family),CTNNB1,EGFR,ERK (family),ERK1/2 (family),FN1,FOCAL ADHESION KINASE (family),FYN,HRAS,IGF1R,ILK,INTEGRIN (complex),IRS1,ITGA11,ITGA3,ITGA6,ITGAV,ITGB1,ITGB5,JINK1/2 (family),JNK (family),JUN,MAP2K1,MAPK (family),MAPK1,MAPK3,P38 MAPK (family),P85 PIK3R (family),PI3K (complex),PKC (family),PLCG2,PTK2,RAC1,RAF1,RAS (family),RHOA,SHC1,SMAD2,SRC,SRC (…	2	Activated	3.763	2.90E-58	4.23E-02	Abca8b,ABCB11,Abcb1a,ABCC1,ABCE1,ABCF1,ACADL,ACADM,ACADS,Acat2/Acat3,ACSS1,ACTB,ACTN1,ACTN3,ACTN4,ADA,ADD1,ADH1C,AGO2,AGR2,AHCTF1,AHSG,AIMP2,AK1,ALCAM,ALDH5A1,ALDOA,ALOX12,ANK1,ANK3,ANP32E,ANXA1,ANXA2,APOA1,APOC3,AQP3,ARF6,ASNS,ASS1,ATP1A1,ATP1A3,ATP2A1,ATP2A2,ATP5PD,ATP6V1E1,ATP8A1,B2M,BCAM,BCS1L,BGN,C5,CAD,CALM2,CALML3,CAPZA2,CAVIN2,CBFB,CCT3,CCT4,CD109,CD1D,CD34,CD81,Ceacam1/Ceacam2,Ces1b/Ces1…	408 (50)	49
mefloquine		chemical drug	ABCC4,AKT (family),ASC/CASP1/NALP3 (complex),Casp1,CASP3,CASP8,CASP9,CDK2,CDK4,CFTR,GJA1,GJB1,GLI1,HSPA8,IL1B,IRF3,mefloquine,MMP2,NFKB (complex),NLRP3,P38 MAPK (family),PANX1,PI3K (complex),PTEN,RB1,reactive oxygen species,RELA,SMPD1,SRC,tetradecanoylphorbol acetate,TP53	3	Activated	3.763	2.09E-54	4.25E-02	ABAT,Abca8b,ABCB11,Abcb1a,ABCB8,ABCC1,ABCC3,ABCD1,ABI1,ACADL,ACADS,ACO2,ACSF3,ACSS1,ACTA1,ACTB,ACTN2,ACTN3,ACTN4,ADA,ADD1,ADH5,ADK,AIMP2,AK1,AKT2,ALCAM,ALDH1B1,ALDH3A1,ALDH7A1,ALDH9A1,ALDOA,ALOX12,ANXA4,APOA1,APOBEC2,AQP3,ARL6IP5,ASL,ASNS,ASS1,ATL3,ATP5F1C,ATP5F1E,ATP5PB,ATP6V1F,ATPAF2,BCAM,C4a/C4b,CACNA1S,CALU,CAPG,CAPN1,CD1D,CD34,Cd59a,CDC42,CDH2,CDH5,Ces1b/Ces1c,CFL2,CHCHD3,CISD1,CKMT1B,CKMT2,…	408 (31)	29
HDAC5		transcription regulator	AKT1,AKT2,AR,BRCA1,CASP8,CCL2,CCN2,CCND1,CEBPA,CEBPB,COL1A2,CTNNB1,DMD,EGFR,EHHADH,ERN1,ESR1,ESR2,FN1,FOXA1,FOXA2,FOXO1,GATA1,GATA2,GATA3,GATA4,GATA6,HDAC5,IRF7,ITCH,JUN,MAPK8,MEF2 (family),MEF2C,MEF2D,MMP9,MTOR,MYC,MYOD1,NR3C1,PDPK1,PPARA,PPARG,PPARGC1A,PTPN6,RB1,SKIL,SMAD2,SMAD3,SMAD4,SOX9,SP3,STAT1,STAT5A/B (family),STAT5B,STK11,TCF12,TCF20,TCF3,TCF4,TCF7,TEAD1,TERT,TFAM,TFE3,TGF BETA (family)…	3	Activated	3.762	5.83E-74	1.00E-04	ABAT,ABCA1,ABCB10,ABCB11,ABCD1,ABCD2,ABCE1,ABCF1,ABCF2,ACADL,ACADM,ACADS,Acat2/Acat3,ACO2,Acot2,ACSF3,ACTA1,ACTN1,ACTN2,ADA,ADAM10,ADIPOQ,ADK,AGO2,AGPAT2,AHCTF1,AKT2,Aldh1a7,ALDH1L2,ALDH2,ALDH5A1,ALDH6A1,ALDH9A1,ALDOA,ALOX12,AMACR,ANK1,ANK3,ANKRD17,ANO10,ANP32A,ANP32E,ANXA2,ANXA4,ANXA7,AOC3,AP1M1,AP2S1,AQP3,ARL6IP5,ARPC5L,ASL,ASNS,ASPN,ASS1,ATP1A1,ATP1B3,ATP2A1,ATP2A2,ATP5F1E,ATP5MJ,ATP6V0A1,ATP6…	611 (72)	71
CYP2A6	0.127	enzyme	26S PROTEASOME (complex),acetaminophen,AKT (family),AKT1,ALDH2,ALOX5,AMPK (complex),CASP3,CEBPB,Chrna7,CREB (family),CREB1,CTNNB1,CTSD,Cyp1a2,CYP2A6,dimethylnitrosamine,EGFR,ERK (family),F2,FOS,GSK3B,GSR,INSR,IRS1,JNK (family),MAPK (family),MAPK8,MAPT,MCL1,MMP9,MYC,n-nitrosomethylbenzylamine,NFE2L2,nicotine,NOS2,NQO1,NR3C1,PI3K (complex),PKC (family),POMC,PRKAA2,PRKCA,PRKCI,PRKCZ,PRL,PTGS1,PTGS2,…	3	Activated	3.758	2.04E-69	1.00E-04	AACS,Abca8b,ABCB10,ABCB11,Abcb1a,ABCC1,ABCC3,ABCD1,ABCF1,ABCF2,ACADM,Acat2/Acat3,ACOT13,Acot2,ACSF3,ACSS1,ACTB,ACTN2,ACTN4,ADA,ADD1,ADH7,ADK,ADRM1,AGR2,AHCTF1,AK2,Akr1b7,ALCAM,ALDH6A1,ALDH7A1,ALDOA,ALOX12,AMACR,ANK3,ANKRD17,ANXA2,APOC1,APPL1,AQP3,ARHGEF7,ASL,ASPRV1,ATP5ME,ATP5PD,ATP6V1E1,ATP6V1F,ATP6V1H,AZGP1,BAG1,BAX,BCAM,BCS1L,BGN,BIN1,BLMH,BLVRB,C4a/C4b,CACNA1S,CACNA2D1,Calm4,CALU,CAMK1,CAPN1,…	476 (53)	52
AR DIMER/TESTOSTERONE (complex)		complex	AKT (family),AKT1,AMPK (complex),androgen,AP1 (complex),AR,AR DIMER/TESTOSTERONE (complex),BRCA1,CASP3,CASP8,CASP9,CASPASE (family),CCND1,CCNE1,CDC42,CDK2,CDK4,CREB (family),CREBBP,CTSL,CYP19A1,EGFR,ELK1,EP300,ERBB2,ERK (family),ERK1/2 (family),FOS,FOXO3,G PROTEIN ALPHA I (family),GPX4,GSK3B,GSR,GTF2F1,HIF1A,HSD11B1,HSP27 (family),HSP90 (family),IGF1,IL6,JNK (family),JUN,MAPK1,MAPK7,MEK (family),…	3	Activated	3.755	2.86E-57	3.70E-02	AACS,ABCA1,Abca8b,ABCE1,ABCF2,ACSF3,ACTA1,ACTL6A,ACTN1,ACTN3,ADD1,ADIPOQ,ADK,AGO2,AGPAT1,AGPAT2,AGR2,AHCTF1,AIMP2,AKT2,ALDH1L2,ALDH7A1,ALDOA,ALOX12,AMACR,ANK1,ANXA1,ANXA2,ANXA4,APOC1,ARHGEF7,ASPN,ASS1,ATL2,ATP1A3,ATP5ME,ATP5PB,ATP6V1E1,ATP6V1F,ATP8A1,AZGP1,BAX,BCAM,BCS1L,BGN,BLMH,BLVRB,BPNT2,BSCL2,C4a/C4b,CALM2,Calm4,CALU,CAMK2G,CAPN1,CAPZA2,CASP3,CAST,CAVIN2,CBLN4,CCT3,CCT4,CD1D,CD2AP,CD34,CD81,…	454 (77)	76
SMAD (complex)		complex	AGO2,AGT,AKT1,ANXA7,AP1 (complex),AR,ATF2,BRCA1,CAV1,CCL2,CCN2,CDC42,CEBPB,COL1A2,CREB (family),CREB1,EGFR,EGR1,EPB41,ERBB2,ERK (family),ERN1,ESTROGEN RECEPTOR (family),FOS,FOXO3,GJB1,GNAS,GRB2,GSK3B,HBEGF,HDAC6,HIF1A,HIVEP3,HNF4A,HRAS,IRF7,JAK1,JAK2,JUN,KRAS,LEF1,MAP2K4,MAPK1,MAPK3,MAPK8,MEK (family),MMP9,MTOR,MUC1,NEDD9,NTRK1,ODC1,PARP1,PAX3,PDPK1,PGR,PPARGC1A,PRKCD,PTPN11,PTPN6,RAC1,RORC,RUNX2…	3	Activated	3.752	1.12E-52	1.00E-03	Abca8b,Abcb1a,ABCB8,ABCC1,ABCC3,ABCD1,ABCD2,ABCE1,ABCF1,Acot2,ACSF3,ACTA1,ACTB,ACTL6A,ACTN1,ACTN3,ACTN4,ADH1C,ADH7,ADRM1,AGO2,AGPAT1,AGPAT2,AGR2,AGRN,AHCTF1,AHSG,AIMP2,Akr1b7,Aldh1a7,ALDH1L2,ALDH3A1,ALDH5A1,ALG2,ANK3,ANP32A,ANP32E,ANXA1,ANXA4,ANXA7,AOC3,APOBEC2,APOC1,APOC3,ARF6,ARFGEF1,ARHGAP5,ARHGEF7,ASL,ASPN,ASPRV1,ATL3,ATP1B3,ATP2A1,ATP5F1E,ATP5PB,ATP5PD,ATP6V0A1,ATP6V1E1,ATP8A1,ATPAF2,AUH,BAG…	550 (90)	89
FIN56		chemical reagent	26S PROTEASOME (complex),ACACA,beta-estradiol,CASP8,CFTR,CREBBP,CYCLIN E (family),EGFR,EIF2AK3,ERK1/2 (family),ERN1,ESR1,FDFT1,FIN56,fulvestrant,GPX4,HTT,IREB2,L-methionine,MAPK1,MAPK3,MTORC1 (complex),NCOA1,NCOA2,NCOA3,NFKB (complex),NR3C1,ODC1,PKA (complex),PSMB11,PSMB9,PSMC1,PSMD10,PSME3,RELA,SOCS3,SQSTM1,SRC,STAT1,STAT3,tamoxifen,TP53,UBA1	3	Activated	3.746	3.21E-67	3.40E-03	ABAT,ABCA1,ABCB8,ABCC1,ABCC3,ABCD1,ABCE1,ACADL,ACADM,ACADS,ACO2,ACSF3,ACTN2,ADAM10,ADH5,ADK,ADRM1,AGO2,AGR2,AGRN,AHCTF1,AHSG,AIMP2,ALCAM,ALDH2,ALDH6A1,ALDH7A1,ALDH9A1,ALG2,AMACR,ANK1,ANO10,ANP32A,ANXA1,AP1M1,AP2S1,APOBEC2,ARHGAP5,ARHGEF7,ARPC5L,ASL,ASS1,ATL3,ATP1A1,ATP1A3,ATP2A1,ATP5F1C,ATP5F1E,ATP5ME,ATP5PD,ATP6V1F,ATP6V1H,BAX,BCS1L,BGN,BIN1,BPIFA1,BPNT2,BTNL9,C4a/C4b,C5,CALM2,CALU,CAMK1,CAMK2G,…	552 (43)	42
CLPB	0.217	transcription regulator	CLPB	1	Activated	3.742	1.43E-10	1.00E-04	ACO2,DLAT,DLST,IDH3A,NDUFA2,NDUFA6,NDUFA9,NDUFB8,NDUFB9,PDHA1,PDHB,SDHA,UQCRC2,UQCRQ	14 (1)	1
TAF1		transcription regulator	AR,GTF2F1,SUB1,TAF1,TAF7,TP53	2	Activated	3.734	1.86E-52	1.00E-04	ABAT,Abcb1a,ABCB8,ABCC1,ABCD1,ACADL,ACADM,ACADS,ACSF3,ACSS1,ACTA1,ACTN4,ADA,ADH5,AK1,ALDH9A1,ALDOA,ANK1,ANXA1,ANXA4,APOA1,APOBEC2,ARHGAP5,ARHGEF7,ASL,ASS1,ATL3,ATP1A1,ATP1A3,ATP2A2,ATP5F1C,ATP5F1E,ATP5ME,ATP5PB,ATP8A1,ATPAF2,BAK1,BAX,CAD,CALU,CASP3,CAST,CAVIN2,CCT3,CD44,CDC42,CDH2,CDH5,Ces1b/Ces1c,CISD1,CKM,CKMT1B,CKMT2,CMBL,CNN2,COL1A1,COL6A2,COL7A1,COQ3,COQ5,COQ6,COX15,COX4I1,COX6C,CP,CPOX,CRAT…	303 (6)	5
harmine		chemical drug	AHR,CYP1A1,harmine,TP53	2	Activated	3.732	2.19E-49	1.00E-04	ABAT,ABCA1,Abcb1a,ABCB8,ABCC1,ABCD1,ACADL,ACADM,ACADS,ACSF3,ACSS1,ACTA1,ACTN1,ACTN4,ADA,ADAM17,ADH5,AHSG,AK1,ALDH2,ALDH5A1,ALDH9A1,ALDOA,ANK1,ANK3,ANXA1,ANXA4,APOA1,APOBEC2,ARHGAP5,ASL,ASPN,ATL3,ATP1A1,ATP5F1C,ATP5F1E,ATP5ME,ATP5PB,ATPAF2,BAK1,BAX,CAD,CALU,CASP3,CD44,CDH1,CDH2,CDH5,Ces1b/Ces1c,CISD1,CKM,CKMT1B,CKMT2,CMBL,CNN2,COL12A1,COL1A1,COL7A1,COQ3,COQ5,COQ6,COX15,CP,CPOX,CRAT,CRIP2,CSE1L,CSR…	285 (4)	4
ATM/ATR (family)		group	ABL1,ATM,ATM/ATR (family),ATR,BRCA1,CHEK2,COP1,E2F1,MDM2,SMC1A,TP53	2	Activated	3.732	7.45E-53	1.00E-04	ABCA1,Abcb1a,ABCB8,ABCC1,ABCD1,ACADL,ACADM,ACADS,ACSF3,ACSS1,ACTN4,ADA,ADH5,AGR2,AK1,ALDH9A1,ALDOA,ANK1,ANXA1,ANXA4,APOA1,APOBEC2,ARHGAP5,ASL,ATL3,ATP1A1,ATP5F1C,ATP5F1E,ATP5ME,ATP5PB,ATPAF2,CAD,CALU,CASP3,CCT4,CD2AP,CD44,CD9,CDC42,CDH1,CDH2,CDH5,Ces1b/Ces1c,CISD1,CKM,CKMT1B,CKMT2,CLIC1,CMBL,CNN2,COL1A1,COL6A2,COL7A1,COQ3,COQ5,COQ6,COX15,CP,CPOX,CRAT,CRIP2,CRKL,CRYAB,CSDE1,CSRP1,CSTB,CYB5A,CYCS,D…	285 (11)	10
LPAR1		G-protein coupled receptor	ADCY (family),AKT (family),AKT1,G PROTEIN ALPHA I (family),JNK (family),LPAR1,MAPK1,MAPK8,P38 MAPK (family),PI3K (complex),RAC1,RHOA,SRF	2	Activated	3.727	2.11E-29	3.71E-02	ABCA1,ACTA1,ACTB,ACTN1,ADD1,ADH1C,ADIPOQ,AIMP2,AKT2,ANK1,APOA1,APOC3,AQP3,ASS1,ATP2A1,ATP6V1E1,BAK1,BCAM,BGN,C4a/C4b,CACNA2D1,CASP3,CAV3,CD44,CDH2,Ces1b/Ces1c,CKM,Clec10a/Mgl2,CMA1,CMKLR1,CNN2,COL1A1,COL7A1,COPS6,COX4I1,CPA3,CREB1,CRIP2,CRYL1,CRYZ,CSRP1,CTSD,CYP27A1,DDT,DES,DGAT1,DOCK10,EMD,ENDOD1,ENO1,ENO3,ENTPD1,EXOC2,EZR,F12,FABP4,FABP5,FBLN5,FDXR,FHL1,FHL3,FLNC,FTH1,FUS,G6PD,Gbp2,GK,GOLGA2,GP…	180 (13)	13
TFAP2C homodimer:MYC:KDM5B:CDKN1A gene		complex	CDKN1A,KDM5B,MYC,TFAP2C,TFAP2C homodimer:MYC:KDM5B:CDKN1A gene	2	Activated	3.724	6.01E-62	1.00E-04	ABCA1,ABCB10,ABCC1,ABCC3,ABCD1,ABCE1,ABCF1,ABCF2,ACADM,ACSS1,ACTA1,ACTB,ACTN1,ACTN4,ADAM10,ADD1,AIFM1,AIMP2,AK2,ALCAM,ALDOA,ANKRD17,ANXA4,APOC1,APOC3,ARHGEF7,ARL6IP5,ASPN,ASPRV1,ASS1,BAG1,BAX,BIN1,CAD,CASP3,CAST,CCT3,CDH2,CNP,COL1A1,CPA3,CRYAB,CSDE1,CSE1L,CTSD,CYB5A,CYCS,CYTH2,DDX17,DDX5,DSC2,ECSIT,EEF1A1,EEF2,EIF2S2,EIF4A1,EIF4E,EIF4G1,EIF5A,ENO1,EPB41L1,EVPL,EXOSC7,EZR,FABP4,FBLN2,FBLN5,FBN1,FH…	251 (5)	4
EYA3		phosphatase	AKT (family),AKT1,AP1 (complex),ATF2,ATM,BCL2,CDC42,CDH1,CDKN1A,DIAPH3,ECT2,ELK1,ERK (family),ERK1/2 (family),ESTROGEN RECEPTOR (family),EYA3,GSK3B,H2AX,JAK1,JAK2,JNK (family),JUN,MAP2K4,MAP2K6,MAP3K3,MAP3K4,MAPK (family),MAPK14,MAPK8,MMP9,MYC,NF2,NFAT (complex),NFAT (family),NFATC1,NFKB (complex),NFKB (family),P38 MAPK (family),P70 S6K (family),PAK2,PARP1,PI3K (complex),PI3K P110 (family),PPARG,…	3	Activated	3.724	7.07E-75	2.00E-04	ABAT,ABCB10,Abcb1a,ABCB8,ABCC3,ABCD1,ABCE1,ABCF1,ABCF2,ACADL,ACO2,ACSF3,ACTN2,ACTN3,ADA,ADAM10,ADH5,ADSS1,AGO2,AGPAT2,AHSG,AIMP2,AK1,AK2,AKT2,ALDH1B1,ALDH7A1,ALDH9A1,ALDOA,ALOX12,ANKRD17,ANXA4,AOC3,APOBEC2,APOC1,ARHGAP5,ARHGEF7,ARIH1,ASL,ASPN,ASPRV1,ATL3,ATP1A1,ATP1A3,ATP5F1C,ATP5F1E,ATP5ME,ATP5PB,ATP6V1E1,ATP6V1F,ATPAF2,BAG1,BCAM,BGN,BIN1,BPIFA1,BTNL9,C5,C8B,CACNA1S,CAD,CALM2,CALU,CAND2,CAPG,CAS…	473 (67)	65
ARHGAP29		other	AKT (family),AKT1,AP1 (complex),ARHGAP29,ATF2,AURKA,BCL2,CDC42,CDH1,CDKN1A,CREB (family),CTNNB1,DIAPH3,ECT2,ELK1,ERK (family),ERK1/2 (family),ESTROGEN RECEPTOR (family),GSK3B,JAK1,JAK2,JNK (family),JUN,LATS1,MAP2K3,MAP2K4,MAP2K6,MAP2K7,MAP3K1,MAP3K3,MAP3K4,MAPK (family),MAPK1,MAPK10,MAPK14,MAPK3,MAPK8,MEK (family),MMP2,MMP9,MRTFA,MYC,NF2,NFAT (complex),NFAT (family),NFATC1,NFKB (complex),NFKB (fa…	3	Activated	3.720	1.66E-71	1.60E-03	ABAT,ABCA1,ABCB10,ABCB8,ABCC3,ABCD1,ABCE1,ABCF1,ABCF2,ACADL,Acat2/Acat3,ACO2,ACSF3,ACTN2,ACTN3,ADA,ADAM10,ADAM17,ADH1C,ADH5,ADK,ADRM1,ADSS1,AGO2,AGPAT2,AHSG,AIMP2,AK1,AK2,AKT2,ALCAM,ALDH1B1,ALDH7A1,ALDH9A1,ALDOA,ALOX12,ANKRD17,ANXA2,ANXA4,APOBEC2,APOC1,ARHGAP5,ARHGEF7,ARIH1,ASL,ASPN,ASPRV1,ATL3,ATP1A3,ATP2A1,ATP5F1C,ATP5F1E,ATP5ME,ATP5PB,ATP6V1E1,ATP6V1F,ATPAF2,BAG1,BCAM,BCS1L,BGN,BPIFA1,BTNL9,C5…	486 (83)	81
USP3		peptidase	AKT (family),ATF4,CASP3,CASP8,CASPASE (family),CTNNB1,DUSP1,GRIN1,ILK,KLF5,MDM2,MMP2,MMP9,MYCN,NOTCH1,PPARG,REST,SP1,TP53,USP3	3	Activated	3.717	8.05E-78	1.00E-04	AACS,ABAT,ABCA1,ABCB10,Abcb1a,ABCB8,ABCC1,ABCC3,ABCD1,ABCD2,ABCE1,ABCF1,ABCF2,ACADM,Acat2/Acat3,ACSF3,ACSS1,ACTA1,ACTB,ACTN4,ADA,ADAM17,ADD1,ADSS2,AGPAT2,AIMP2,AK1,ALCAM,ALDH9A1,ALDOA,ALOX12,ANK1,ANK3,ANXA1,ANXA4,APOA1,APOBEC2,APOC3,ARHGAP5,ASL,ASS1,ATL3,ATP1A1,ATP2A1,ATP2A2,ATP5F1C,ATP5F1E,ATP5ME,ATP5PB,ATPAF2,B2M,BAX,BCAM,BCS1L,CAD,CALU,CAPN1,CARS1,CAV3,CAVIN2,CD34,CDC42,CDH1,CDH2,Ces1b/Ces1c,C…	418 (20)	20
NFE2L2		transcription regulator	NFE2L2	1	Activated	3.714	1.63E-26	2.00E-04	ABCB11,ABCC1,ABCC3,ADH7,ALDH3A1,ALDOA,ATP1A1,B2M,C4a/C4b,CCT3,CD34,CDH1,CDH2,Clec10a/Mgl2,COL1A1,COQ7,COX4I1,CP,CTSD,DAD1,DCTN3,DNAJC3,DYNLL1,EIF2S1,Eif3c,EIF3E,EIF4G2,ENTPD1,EPHX1,FABP4,FABP5,FTH1,FTL,G6PD,GBE1,Gbp2,GNA11,GOT1,GPX3,GPX4,GSS,Gsta1 (includes others),Gsta4,GSTT1,Gstt2,HACD3,HLA-A,HPRT1,HSP90AA1,HSPA9,HTATIP2,IDE,Krt4,L1CAM,LAMP1,LBR,LDHA,LMNA,LPL,LUM,Ly6a (includes others),Lyz1/Lyz…	116 (1)	1
M-MITF dimer:BAF complex:TYR gene		complex	ACTB,ACTL6A,AR,ARID1A,BRCA1,CASP3,CDK2,CDKN1A,CDKN2A,E2F1,ESR1,ESTROGEN RECEPTOR (family),ITGB1,M-MITF dimer:BAF complex:TYR gene,MITF,MYC,NR3C1,PLD2,PPARG,RB1,RPA1,SMAD2,SMAD3,SMARCA2,SMARCA4,SMARCB1,SMARCD1,SMARCD3,SMARCE1,SRF,SS18,STAT3,TP53	3	Activated	3.705	5.55E-74	8.00E-04	ABAT,ABCA1,ABCB10,ABCB11,Abcb1a,ABCB8,ABCC3,ABCE1,ABCF1,ABCF2,ACO2,ACSF3,ACSS1,ACTA1,ACTB,ACTN1,ACTN2,ACTN3,ACTN4,ADAM10,ADAM17,ADH1C,ADH5,AGO2,AGPAT2,AGR2,AHSG,AK1,AK2,AKT2,ALCAM,ALDH2,ALDH9A1,ALOX12,AMACR,ANK1,ANK3,ANKRD17,ANO10,ANP32A,ANXA1,AP1M1,AP2S1,APOA1,APOBEC2,APOC1,ARHGAP30,ARHGAP5,ARPC5L,ASL,ASNS,ASPN,ASPRV1,ATL3,ATP1A1,ATP1A3,ATP2A1,ATP5F1C,ATP5F1E,ATP5ME,ATP5PB,ATP6V1B2,ATP6V1C1,ATP6…	564 (33)	32
MITF-M dimer:BAF complex:TYRP1 gene		complex	ACTB,ACTL6A,AR,ARID1A,BRCA1,CASP3,CDK2,CDKN1A,CDKN2A,E2F1,ESR1,ESTROGEN RECEPTOR (family),ITGB1,MITF,MITF-M dimer:BAF complex:TYRP1 gene,MYC,NR3C1,PLD2,PPARG,RB1,RPA1,SMAD2,SMAD3,SMARCA2,SMARCA4,SMARCB1,SMARCD1,SMARCD3,SMARCE1,SRF,SS18,STAT3,TP53	3	Activated	3.705	4.01E-74	7.00E-04	ABAT,ABCA1,ABCB10,ABCB11,Abcb1a,ABCB8,ABCC3,ABCE1,ABCF1,ABCF2,ACO2,ACSF3,ACSS1,ACTA1,ACTB,ACTN1,ACTN2,ACTN3,ACTN4,ADAM10,ADAM17,ADH1C,ADH5,AGO2,AGPAT2,AGR2,AHSG,AK1,AK2,AKT2,ALCAM,ALDH2,ALDH9A1,ALOX12,AMACR,ANK1,ANK3,ANKRD17,ANO10,ANP32A,ANXA1,AP1M1,AP2S1,APOA1,APOBEC2,APOC1,ARHGAP30,ARHGAP5,ARPC5L,ASL,ASNS,ASPN,ASPRV1,ATL3,ATP1A1,ATP1A3,ATP2A1,ATP5F1C,ATP5F1E,ATP5ME,ATP5PB,ATP6V1B2,ATP6V1C1,ATP6…	564 (33)	32
PKN2		kinase	AKT1,AR,CTNNB1,FYN,JNK (family),PKN2,PLCG1,PRKCD,PRKCZ,PTK2,TP53	2	Activated	3.699	3.81E-53	1.00E-03	ABAT,Abcb1a,ABCB8,ABCC1,ABCD1,ACADM,Acat2/Acat3,ACSF3,ACSS1,ACTN4,ADA,ADH5,AK1,ALCAM,ALDH9A1,ALDOA,ANK1,ANXA1,ANXA4,APOA1,APOBEC2,APOC3,ARHGAP5,ARHGEF7,ASL,ATL3,ATP1A1,ATP1A3,ATP2A2,ATP5F1C,ATP5F1E,ATP5ME,ATP5PB,ATP6V1E1,ATP8A1,ATPAF2,BAK1,BCS1L,BGN,CAD,CALU,CASP3,CAST,CAVIN2,CCT3,CD1D,CDH2,CDH5,CISD1,CKM,CKMT1B,CKMT2,Clec10a/Mgl2,CMBL,CNN2,COL6A2,COL7A1,COQ3,COQ5,COQ6,COX15,COX4I1,COX6C,CP,CPOX,…	338 (11)	10
KMT2A		enzyme	AKT (family),ERK (family),KMT2A,SMAD3,TP53	2	Activated	3.698	4.23E-56	1.00E-04	ABAT,ABCA1,Abcb1a,ABCB8,ABCC1,ABCD1,ABCD2,ACADL,ACADM,ACADS,ACSF3,ACSS1,ACTN1,ACTN4,ADA,ADAM10,ADD1,ADH5,ADIPOQ,AGPAT2,AIMP2,AK1,ALDH9A1,ALDOA,ANK1,ANXA1,ANXA4,APOA1,APOBEC2,APOC3,AQP3,ARHGAP5,ASL,ASPN,ATL3,ATP1A1,ATP5F1C,ATP5F1E,ATP5ME,ATP5PB,ATPAF2,BAX,BCAM,BGN,BSCL2,CAD,CALU,CASP3,CAV3,CD1D,CDC42,CDH1,CDH2,Ces1b/Ces1c,Ces1d,CISD1,CKM,CKMT1B,CKMT2,CMBL,CNN2,COL1A1,COL6A1,COL6A2,COL7A1,COPS6,COQ…	309 (5)	5
NQO1 gene:AcK-NFE2L2:MAFK		complex	CREBBP,EP300,MAFK,NFE2L2,NQO1,NQO1 gene:AcK-NFE2L2:MAFK	2	Activated	3.692	6.33E-27	2.60E-03	ABCA1,ABCB11,ABCC1,ABCC3,ACADL,ACADM,ACTA1,ADH7,ALDH3A1,ALDOA,ATP1A1,BAX,C4a/C4b,CAD,CAMK2G,CAV3,CCT3,CD34,CD44,CD81,CDH1,CDH2,CDH5,CKM,Clec10a/Mgl2,COL1A1,COQ7,COX4I1,CP,CTSD,DAD1,DCTN3,DNAJC3,DYNLL1,EIF2S1,Eif3c,EIF3E,EIF4G2,ENO1,ENTPD1,EPHX1,EXOC2,FABP4,FABP5,FDPS,FTH1,FTL,G6PD,GBE1,Gbp2,GNA11,GOT1,GPX3,GPX4,GRM1,GSS,Gsta1 (includes others),Gsta4,GSTT1,Gstt2,HACD3,HLA-A,HPRT1,HSP90AA1,HSPA9,HT…	142 (6)	5
trichosanthin		chemical drug	BAX,CCR1,CCR2,CCR5,CXCR4,TP53,trichosanthin	2	Activated	3.692	8.57E-53	1.00E-04	ABAT,ABCA1,Abcb1a,ABCB8,ABCC1,ABCD1,ACADL,ACADM,ACADS,ACSF3,ACSS1,ACTN4,ADA,ADH5,ADIPOQ,AK1,ALDH9A1,ALDOA,ANK1,ANXA1,ANXA4,APOA1,APOBEC2,ARHGAP5,ASL,ASPN,ATL3,ATP1A1,ATP5F1C,ATP5F1E,ATP5ME,ATP5PB,ATPAF2,BAK1,BAX,BGN,CAD,CALU,CASP3,CD44,CD9,CDC42,CDH1,CDH2,CDH5,Ces1b/Ces1c,CISD1,CKM,CKMT1B,CKMT2,CMBL,CNN2,COL12A1,COL1A1,COL6A1,COL6A2,COL7A1,COQ3,COQ5,COQ6,COX15,CP,CPOX,CRAT,CRIP2,CRYAB,CSE1L,CSRP1…	273 (7)	6
ATR		kinase	AKT (family),ATF2,ATM,ATR,BLM,BRCA1,CASP3,CHEK2,CREB1,E2F1,FANCD2,GSK3B,JNK (family),JUN,MDM2,NCL,NFKB (complex),NPM1,P38 MAPK (family),PI3K (complex),RPA1,SMARCAL1,SQSTM1,STAT3,TP53,TREX1	2	Activated	3.692	5.28E-58	1.69E-02	ABAT,ABCA1,Abcb1a,ABCB8,ABCC1,ABCD1,ACADL,ACADM,ACSF3,ACSS1,ACTB,ACTN4,ADA,ADD1,ADH5,ADIPOQ,AGR2,AGRN,AHSG,AIMP2,AK1,ALDH1B1,ALDH9A1,ALDOA,ALOX12,ANK1,ANXA1,ANXA4,APOBEC2,APOC1,APOC3,APOH,AQP3,ARHGAP5,ASL,ASNS,ASS1,ATL3,ATP1A1,ATP5F1C,ATP5F1E,ATP5ME,ATP5PB,ATPAF2,B2M,BAX,BCAM,BGN,BPIFA1,C5,CACNA2D1,CAD,CALU,CAPN1,CASP3,CAST,CCT4,CD2AP,CD9,CDC42,Ces1b/Ces1c,CISD1,CKM,CKMT1B,CKMT2,Clec10a/Mgl2,CLIC…	391 (26)	26
PRDX1 gene:NFE2L2		complex	NFE2L2,PRDX1,PRDX1 gene:NFE2L2	2	Activated	3.682	4.71E-27	2.00E-04	ABCB11,ABCC1,ABCC3,ADH7,ALDH3A1,ALDOA,ATP1A1,B2M,BAX,C4a/C4b,CCT3,CD34,CD9,CDH1,CDH2,Clec10a/Mgl2,COL1A1,COQ7,COX4I1,CP,CTSD,DAD1,DCTN3,DNAJC3,DYNLL1,EIF2S1,Eif3c,EIF3E,EIF4G2,ENTPD1,EPHX1,FABP4,FABP5,FTH1,FTL,G6PD,GBE1,Gbp2,GNA11,GOT1,GPX3,GPX4,GSS,Gsta1 (includes others),Gsta4,GSTT1,Gstt2,HACD3,HLA-A,HPRT1,HSP90AA1,HSPA9,HTATIP2,IDE,Krt4,L1CAM,LAMP1,LBR,LDHA,LMNA,LPL,LUM,Ly6a (includes others),…	118 (3)	2
copper gluconate		chemical drug	26S PROTEASOME (complex),beta-estradiol,CASP8,CFTR,copper gluconate,CREBBP,CYCLIN E (family),EGFR,EIF2AK3,ERK1/2 (family),ERN1,ESR1,fulvestrant,HTT,IREB2,L-methionine,MAPK1,MAPK3,MTORC1 (complex),NCOA1,NCOA2,NCOA3,NFKB (complex),NR3C1,ODC1,PKA (complex),PSMB11,PSMB9,PSMC1,PSMD10,PSME3,RELA,SOCS3,SQSTM1,SRC,STAT1,STAT3,tamoxifen,TP53,UBA1	3	Activated	3.667	2.26E-66	4.30E-03	ABAT,ABCB8,ABCC1,ABCC3,ABCD1,ABCE1,ACADL,ACADM,ACADS,ACO2,ACSF3,ACTN2,ADAM10,ADH5,ADK,ADRM1,AGO2,AGR2,AGRN,AHCTF1,AHSG,AIMP2,ALCAM,ALDH2,ALDH6A1,ALDH7A1,ALDH9A1,ALG2,AMACR,ANK1,ANO10,ANP32A,ANXA1,AP1M1,AP2S1,APOBEC2,ARHGAP5,ARHGEF7,ARPC5L,ASL,ASS1,ATL3,ATP1A1,ATP1A3,ATP2A1,ATP5F1C,ATP5F1E,ATP5ME,ATP5PD,ATP6V1F,ATP6V1H,BAX,BCS1L,BGN,BIN1,BPIFA1,BPNT2,BTNL9,C4a/C4b,C5,CALM2,CALU,CAMK1,CAMK2G,CAND2,…	550 (40)	40
cystemustine		chemical drug	26S PROTEASOME (complex),beta-estradiol,CASP8,CFTR,CREBBP,CYCLIN E (family),cystemustine,EGFR,EIF2AK3,ERK1/2 (family),ERN1,ESR1,fulvestrant,HTT,IREB2,L-methionine,MAPK1,MAPK3,MTORC1 (complex),NCOA1,NCOA2,NCOA3,NFKB (complex),NR3C1,ODC1,PKA (complex),PSMB11,PSMB9,PSMC1,PSMD10,PSME3,RELA,SOCS3,SQSTM1,SRC,STAT1,STAT3,tamoxifen,TP53,UBA1	3	Activated	3.667	7.78E-67	3.70E-03	ABAT,ABCB8,ABCC1,ABCC3,ABCD1,ABCE1,ACADL,ACADM,ACADS,ACO2,ACSF3,ACTN2,ADAM10,ADH5,ADK,ADRM1,AGO2,AGR2,AGRN,AHCTF1,AHSG,AIMP2,ALCAM,ALDH2,ALDH6A1,ALDH7A1,ALDH9A1,ALG2,AMACR,ANK1,ANO10,ANP32A,ANXA1,AP1M1,AP2S1,APOBEC2,ARHGAP5,ARHGEF7,ARPC5L,ASL,ASS1,ATL3,ATP1A1,ATP1A3,ATP2A1,ATP5F1C,ATP5F1E,ATP5ME,ATP5PD,ATP6V1F,ATP6V1H,BAX,BCS1L,BGN,BIN1,BPIFA1,BPNT2,BTNL9,C4a/C4b,C5,CALM2,CALU,CAMK1,CAMK2G,CAND2,…	550 (40)	40
CSNK1E		kinase	APC,AXIN1,BMAL1,CSNK1E,CTNNB1,EIF4EBP1,FUS,LRP6,MAPK8,PER2,PER3,RIPK3,ROR2,SMAD1,SMAD2,SMAD3,SMAD5,SNAI1,SNCA,TCF7L2,TGFBR2,TP53	2	Activated	3.662	2.53E-53	4.40E-03	ABAT,Abcb1a,ABCB8,ABCD1,ABCD2,ACADM,Acat2/Acat3,ACSF3,ACSS1,ACTN4,ADA,ADD1,ADH5,AGPAT2,AK1,ALCAM,ALDH9A1,ALDOA,ANK1,ANXA1,ANXA4,APOBEC2,APOC3,AQP3,ARHGAP5,ARL6IP5,ASL,ASPN,ASS1,ATL3,ATP1A1,ATP5F1C,ATP5F1E,ATP5ME,ATP5PB,ATP6V1G1,ATPAF2,BANF1,BAX,BCS1L,BGN,BIN1,BPHL,BSCL2,CAD,CALU,CASP3,CBLN4,CDC42,Ces1b/Ces1c,Ces1d,CHL1,CISD1,CKM,CKMT1B,CKMT2,CMBL,CNN2,CNP,COL12A1,COL6A1,COL6A2,COL7A1,COQ3,COQ5,CO…	355 (22)	22
PRMT1	0.126	enzyme	DSP,EZH2,HNRNPK,IRF3,JNK (family),let-7 (includes others),NFKB (complex),P38 MAPK (family),PRMT1,RIPK3,SMAD3,TP53,TRAF6	2	Activated	3.656	4.35E-56	3.10E-03	ABAT,ABCA1,Abcb1a,ABCB8,ABCC1,ABCD1,ACADL,ACADM,ACADS,ACSF3,ACSS1,ACTN4,ADA,ADH5,ADIPOQ,AGO2,AGPAT2,AK1,ALDH1B1,ALDH7A1,ALDH9A1,ALDOA,AMACR,ANK1,ANXA1,ANXA4,APOA1,APOBEC2,APOC3,ARHGAP5,ASL,ASPN,ASS1,ATL3,ATP1A1,ATP2A2,ATP5F1C,ATP5F1E,ATP5ME,ATP5PB,ATPAF2,B2M,BAK1,BGN,BSCL2,CAD,CALU,CASP3,CAV3,CAVIN2,CBFB,CDC42,CDH1,CDH2,Ces1b/Ces1c,Ces1d,CISD1,CKM,CKMT1B,CKMT2,Clec10a/Mgl2,CMBL,CNN2,CNP,COL12A1,C…	346 (13)	13
CYCLIN A (family)		group	APC,CEBPB,CTNNB1,CYCLIN A (family),CYCLIN E (family),E2F1,E2F3,ELF4,ESTROGEN RECEPTOR (family),FEN1,FOXK2,ID3,MYBL2,PGR,RB1,RBP1,SKP2,SP1,TP53	2	Activated	3.652	3.40E-53	1.72E-02	ABAT,Abcb1a,ABCB8,ABCC1,ABCD1,ACADM,Acat2/Acat3,ACO2,ACSF3,ACTB,ACTN2,ACTN3,ACTN4,ADA,ADH5,ADH7,AGO2,AGR2,AHCYL1,AK1,AKT2,ALCAM,ALDH9A1,ALDOA,ALOX12,ANK1,ANXA4,APOBEC2,APOC3,ARHGAP5,ASL,ASNS,ASS1,ATL3,ATP5F1C,ATP5F1E,ATP5PB,ATP6V1F,ATPAF2,B2M,BAK1,BCS1L,CACNA1S,CADM4,CALU,CAPG,CCT4,CD1D,CD2AP,CD34,CDC42,CDH5,Ces1b/Ces1c,Ces1d,CHCHD3,CISD1,CKMT1B,CKMT2,CLIC1,CMBL,CNN2,CNOT9,COL6A1,COQ3,COQ5,COQ6,C…	357 (19)	18
IDH1 gene:NFE2L2		complex	IDH1,IDH1 gene:NFE2L2,NFE2L2	2	Activated	3.651	3.51E-28	1.00E-04	ABCB11,ABCC1,ABCC3,ADH7,ALDH3A1,ALDOA,ATP1A1,B2M,C4a/C4b,CCT3,CD34,CDH1,CDH2,Clec10a/Mgl2,COL1A1,COQ7,COX4I1,CP,CTSD,DAD1,DCTN3,DNAJC3,DYNLL1,EIF2S1,Eif3c,EIF3E,EIF4G2,ENTPD1,EPHX1,FABP4,FABP5,FBP2,FTH1,FTL,G6PD,GBE1,Gbp2,GNA11,GOT1,GPT,GPX3,GPX4,GSS,Gsta1 (includes others),Gsta4,GSTT1,Gstt2,HACD3,HLA-A,HPRT1,HSP90AA1,HSPA9,HTATIP2,IDE,Krt4,L1CAM,LAMP1,LBR,LDHA,LMNA,LPL,LUM,Ly6a (includes others)…	120 (3)	2
AP3 (complex)		complex	AKT (family),AKT1,AMPK (complex),AP1 (complex),AP3 (complex),AP3B1,AR,ARG1,ATF6,C3,CASP3,CAV1,CD24,CD247,CDC42,CDK4,CDKN1A,CEBPB,CREB (family),CRH,CTNNB1,CTSL,CTSS,CYCLIN E (family),CYP19A1,EEF1A1,EGFR,EIF2A,EIF4E,ERBB2,ERBB3,ERK (family),ESR1,FOXO1,FOXO3,G6PD,GAB2,GSK3B,HMOX1,IFNG,IL6,IL6R,INSR,IRS1,JAK1,JAK2,KRAS,KRT8,L-triiodothyronine,LIPE,MAP2K4,MAPK1,MAPK14,MAPK3,MAPK7,MAPK8,MAPT,MAZ,MTORC1…	3	Activated	3.649	2.07E-62	1.04E-02	ABCA1,Abca8b,ABCB10,ABCB11,ABCC1,ABCD1,ABCD2,ABCE1,ABCF1,ABCF2,ABI1,ACADS,Acat2/Acat3,ACOT13,Acot2,ACTA1,ACTN2,ACTN3,ACTN4,ADK,ADSS2,AGO2,AGPAT1,AGPAT2,AHCTF1,AHCYL1,AIMP2,AK1,AK2,Akr1b7,ALDH1B1,ALDH2,ALDH3A1,ALDH6A1,ALDH7A1,ALOX12,ANK1,ANK3,ANKRD17,ANO10,ANP32A,ANXA1,ANXA2,ANXA4,AP1M1,AP2S1,APOA1,APOH,AQP3,ARL6IP5,ARPC5L,ASL,ASNS,ASPRV1,ATP2A1,ATP5F1E,ATP5ME,ATP5PD,ATP6V1E1,ATP6V1F,ATP6V1H,ATP8A…	595 (101)	98
HLA-C		other	HLA-C,TCR (complex),VAV1	2	Activated	3.647	2.91E-11	1.99E-02	ABCD1,ALOX12,ATP5PB,ATP5PD,BAX,BIN1,CBL,CD44,CDH1,CREB1,ECH1,EIF4E,GRM1,HSPD1,LAMP1,LDHB,LSM3,MAPK1,MAPK9,MDH1,NFKB2,NHP2,PRMT5,RALA,RELA,RPL10A,RPL13A,RPL18A,RPL22,RPL23A,RPL3,RPL30,RPL31,RPL9,RPLP0,RPS13,RPS15,RPS16,RPS17,RPS2,RPS3,RPSA,SCARB2,SDHA,SLC25A3,SLC2A1,TUFM	47 (3)	2
GCN2iB		chemical drug	AKT (family),ATF4,EIF2AK4,EIF2S1,GCN2iB	2	Activated	3.646	9.34E-23	6.00E-04	ABCA1,ACTB,ADAM10,ADD1,ADIPOQ,AIMP2,ALDOA,APOA1,AQP3,ASNS,ASS1,ATP2A2,BAK1,BCAM,CACNA2D1,CALM2,CARS1,CAV3,CD44,CDH1,CDH2,COL1A1,COPS6,COX4I1,CPOX,CSRP3,CTSD,CYP27A1,DAG1,DES,DGAT1,EIF2S2,ENO1,ENO3,FABP4,GAPDH,GHITM,GPM6B,GPX4,GSS,GSTK1,GYS1,HRAS,HSPG2,ITGB3,L1CAM,LAMB2,LAMP1,LARS1,LDHA,LGALS3,LPL,MAGT1,MAN2A1,MAP1LC3B,MCAM,MME,MRPS7,MYL2,MYL3,MYL4,NAPB,NARS1,NCEH1,NDRG1,NDUFA8,NDUFB8,NDUFS7,NDUFV…	103 (5)	5
G0S2		other	G0S2,PNPLA2	2	Activated	3.638	1.78E-05	3.73E-02	ACADL,ACADM,ACADS,ACO2,Acot2,AGPAT2,BAX,COL1A1,FABP4,GK,GSTK1,HSPD1,LPL,PCK1,PDK4,PLIN3,SLC2A1	17 (2)	2
STX1A		transporter	ABCC9,AKT (family),AQP3,ATM,CFTR,CREB1,ERK1/2 (family),FOXO1,H2AX,HDAC2,K ATP CHANNEL (complex),KCNB1,MAPK (family),MAPK1,MAPK3,NFKBIA,NOX1,PARP1,PLAU,PRKDC,RELA,SMPD1,SREBP (family),STAT3,STX1A,TP53,trabectedin	3	Activated	3.637	2.28E-56	3.34E-02	ABAT,ABCA1,Abcb1a,ABCB8,ABCC1,ABCD1,ACADL,ACADS,ACSF3,ACSS1,ACTN4,ADAM10,ADD1,ADH1C,ADH5,ADIPOQ,AHSG,AIMP2,AK1,AK2,ALDH9A1,ALDOA,ANK1,ANXA1,ANXA4,APOBEC2,APOC3,AQP3,ARHGAP5,ASL,ASNS,ATL3,ATP1A1,ATP1A3,ATP2A1,ATP5F1C,ATP5F1E,ATP5ME,ATP5PB,ATPAF2,AZGP1,BCAM,BCKDK,BPIFA1,C5,CACNA2D1,CAD,CALU,CAPG,CAPZA2,CAVIN2,CD34,CDC42,Ces1b/Ces1c,CHL1,CISD1,CKM,CKMT1B,CLIC5,CMA1,CMBL,CNN2,COL6A2,COL7A1,COPS6,COQ3…	381 (27)	24
ferulic acid		chemical - endogenous non-mammalian	26S PROTEASOME (complex),ACHE,AKT (family),AR,BACE1,CASP3,CASP9,CREB (family),CREB1,cyclic AMP,CYGB,DGAT1,ferulic acid,G PROTEIN ALPHA I (family),GLI1,GLI2,GSK3B,HCAR2,HMOX1,IKBKB,IRF3,JUN,MAOA,MAPT,MMP2,MTOR,NFAT (family),NFE2L2,NFKB1,NRG1,P38 MAPK (family),P70 S6K (family),reactive oxygen species,SMAD2,SMAD3,SOD (family),STAT3,TP53	3	Activated	3.621	1.90E-75	1.00E-04	ABAT,ABCB11,Abcb1a,ABCB8,ABCC1,ABCC3,ABCD1,ACADS,ACSF3,ACSS1,ACTA1,ACTN4,ADA,ADAM17,ADD1,ADH5,ADH7,ADPRHL1,ADRM1,AGO2,AGPAT2,AHSG,AIMP2,AK1,Akr1b7,ALDH3A1,ALDH9A1,ALDOA,ALOX12,ANXA1,ANXA4,APOA1,APOBEC2,APOC3,ARHGAP5,ARHGEF7,ASL,ASNS,ASPN,ATL3,ATP1A1,ATP2A1,ATP5F1C,ATP5F1E,ATP5ME,ATP5PB,ATP6V1H,ATP8A1,ATPAF2,B2M,BCAM,BGN,BPIFA1,BSCL2,C4a/C4b,CACNA2D1,CAD,CAPN1,CASP3,CAST,CAVIN2,CCT3,CD34,CD44,CDC3…	488 (38)	37
AMER1		other	AMER1,NFE2L2	2	Activated	3.606	8.76E-27	2.00E-04	ABCB11,ABCC1,ABCC3,ADH7,ALDH3A1,ALDOA,ATP1A1,B2M,BAX,C4a/C4b,CCT3,CD34,CDH1,CDH2,Clec10a/Mgl2,COL1A1,COQ7,COX4I1,CP,CTSD,DAD1,DCTN3,DNAJC3,DYNLL1,EIF2S1,Eif3c,EIF3E,EIF4G2,ENTPD1,EPHX1,FABP4,FABP5,FTH1,FTL,G6PD,GBE1,Gbp2,GNA11,GOT1,GPX3,GPX4,GSS,Gsta1 (includes others),Gsta4,GSTT1,Gstt2,HACD3,HLA-A,HPRT1,HSP90AA1,HSPA9,HTATIP2,IDE,Krt4,L1CAM,LAMP1,LBR,LDHA,LMNA,LPL,LUM,Ly6a (includes others),Lyz1…	117 (2)	2
SRXN1 gene:NFE2L2		complex	NFE2L2,SRXN1,SRXN1 gene:NFE2L2	2	Activated	3.606	7.67E-27	2.00E-04	ABCB11,ABCC1,ABCC3,ADH7,ALDH3A1,ALDOA,ATP1A1,B2M,C4a/C4b,CCT3,CD34,CDH1,CDH2,Clec10a/Mgl2,COL1A1,COQ7,COX4I1,CP,CTSD,DAD1,DCTN3,DNAJC3,DYNLL1,EIF2S1,Eif3c,EIF3E,EIF4G2,ENTPD1,EPHX1,FABP4,FABP5,FTH1,FTL,G6PD,GBE1,Gbp2,GNA11,GOT1,GPT,GPX3,GPX4,GSS,Gsta1 (includes others),Gsta4,GSTT1,Gstt2,HACD3,HLA-A,HPRT1,HSP90AA1,HSPA9,HTATIP2,IDE,Krt4,L1CAM,LAMP1,LBR,LDHA,LMNA,LPL,LUM,Ly6a (includes others),Lyz1…	117 (3)	2
HYOU1	-0.262	other	CASP3,CASP8,CASP9,CAT,CTSB,ERK (family),GSR,HYOU1,LDH (complex),LPL,MMP9,NFKB (family),NLRP3,PLAU,PRKDC,PTK2,SMAD2,SMAD3,TP53,TRYPSIN (family)	3	Activated	3.604	3.05E-51	7.00E-04	ABAT,ABCA1,Abcb1a,ABCB8,ABCC1,ABCC3,ABCD1,ACADL,ACADM,ACADS,ACSF3,ACSS1,ACTA1,ACTN1,ACTN4,ADA,ADAM10,ADAM17,ADH5,ADIPOQ,AGPAT2,AK1,AKT2,ALDH9A1,ALDOA,ANK1,ANXA1,ANXA4,APOA1,APOBEC2,APOC3,ARHGAP5,ASL,ASPN,ATL3,ATP1A1,ATP5F1C,ATP5F1E,ATP5ME,ATP5PB,ATPAF2,BAK1,BGN,BLVRB,BSCL2,CAD,CALU,CAPN1,CDC42,CDH2,Ces1b/Ces1c,Ces1d,CISD1,CKM,CKMT1B,CKMT2,CLIC5,CMBL,CNN2,COL1A1,COL6A1,COQ3,COQ5,COQ6,COX15,CP,CPOX…	296 (20)	18
TFAP4		transcription regulator	CASP9,TFAP4,TP53	2	Activated	3.597	9.10E-49	1.00E-04	ABAT,ABCA1,Abcb1a,ABCB8,ABCC1,ABCD1,ACADL,ACADM,ACADS,ACSF3,ACSS1,ACTN4,ADA,ADH5,AK1,ALDH9A1,ALDOA,ANK1,ANXA1,ANXA4,APOA1,APOBEC2,ARHGAP5,ASL,ATL3,ATP1A1,ATP5F1C,ATP5F1E,ATP5ME,ATP5PB,ATPAF2,BAK1,BAX,CAD,CALU,CASP3,CD44,CDC42,CDH1,CDH2,CDH5,Ces1b/Ces1c,CISD1,CKM,CKMT1B,CKMT2,CMBL,CNN2,COL1A1,COL6A2,COL7A1,COQ3,COQ5,COQ6,COX15,CP,CPOX,CRAT,CRIP2,CRYAB,CSE1L,CSRP1,CSTB,CTSD,CYB5A,CYCS,DCN,DEK,DLAT,…	260 (3)	3
XAF1		other	CASPASE (family),HIPK2,TP53,XAF1,XIAP	2	Activated	3.583	3.54E-49	1.00E-04	ABAT,ABCA1,ABCB10,Abcb1a,ABCB8,ABCC1,ABCD1,ACADL,ACADM,ACADS,ACSF3,ACSS1,ACTN4,ADA,ADH5,AK1,ALDH9A1,ALDOA,ANK1,ANXA1,ANXA4,APOA1,APOBEC2,ARHGAP5,ASL,ATL3,ATP1A1,ATP5F1C,ATP5F1E,ATP5ME,ATP5PB,ATPAF2,BAK1,BAX,CAD,CALU,CASP3,CD44,CDC42,CDH1,CDH2,CDH5,Ces1b/Ces1c,CISD1,CKM,CKMT1B,CKMT2,CMBL,CNN2,COL1A1,COL6A2,COL7A1,COQ3,COQ5,COQ6,COX15,CP,CPOX,CRAT,CRIP2,CRYAB,CSE1L,CSRP1,CSTB,CTSD,CYB5A,CYCS,DCN,DE…	262 (5)	5
NOTCH4 mRNA:miR-302A RISC		complex	ADAM10,AGO2,AGO4,CHEK2,FOS,H2AX,HSPA5,IRF3,mir-302 (includes others),MITF,MTOR,NFATC1,NFKB (complex),NOS3,NOTCH4,NOTCH4 mRNA:miR-302A RISC,P38 MAPK (family),P70 S6K (family),SPI1,STAT1,STAT3,STAT5A,STAT5B,TNRC6A,TP53	3	Activated	3.581	1.70E-53	2.59E-02	ABAT,Abcb1a,ABCB8,ABCC1,ABCD1,ABCD2,ACADL,ACADM,ACADS,ACO2,Acot2,ACSF3,ACSS1,ACTA1,ACTB,ACTN4,ADA,ADH5,AGPAT2,AK1,ALCAM,ALDH1B1,ALDH7A1,ALDH9A1,ALDOA,ANK1,ANXA1,ANXA4,APOA1,APOBEC2,ARHGAP5,ASL,ASNS,ASS1,ATL3,ATP1A1,ATP5F1C,ATP5F1E,ATP5ME,ATP5PB,ATP6V1B2,ATP6V1C1,ATPAF2,B2M,BAK1,BGN,BLMH,BPIFA1,BTNL9,C5,C8B,C9,CAD,CAND2,CAPN1,CCDC141,CD1D,CD81,CDC42,CDH1,CDH2,Ceacam1/Ceacam2,CHL1,CISD1,CKM,CKMT1B,…	393 (25)	22
CLCF1		cytokine	CLCF1	1	Activated	3.578	2.45E-10	2.00E-04	ATP5F1E,ATP5ME,CHCHD3,COX4I1,COX7A2L,IMMT,NDUFA6,NDUFA9,NDUFB11,NDUFB7,NDUFB8,NDUFB9,NDUFS7,NDUFV1,SDHB,SUCLA2,TIMM13,TIMM9,UQCRC2,UQCRQ	20 (1)	1
quercitrin		chemical - endogenous non-mammalian	NFE2L2,PRKDC,quercitrin,TOP1	2	Activated	3.575	8.29E-27	1.00E-04	ABCB11,ABCC1,ABCC3,ADH7,ALDH3A1,ALDOA,ASNS,ATP1A1,B2M,C4a/C4b,CCT3,CD34,CDH1,CDH2,Clec10a/Mgl2,COQ7,COX4I1,CP,CTSD,DAD1,DCTN3,DNAJC3,DYNLL1,EIF2S1,Eif3c,EIF3E,EIF4G2,ENTPD1,EPHX1,FABP4,FABP5,FTH1,FTL,G6PD,GBE1,Gbp2,GLB1,GNA11,GOT1,GPX3,GPX4,GSS,Gsta1 (includes others),Gsta4,GSTT1,Gstt2,HACD3,HLA-A,HPRT1,HSP90AA1,HSPA9,HTATIP2,IDE,Krt4,L1CAM,LAMP1,LBR,LDHA,LMNA,LPL,LUM,Ly6a (includes others),Lyz1/…	119 (4)	3
SMARCE1	-0.006	transcription regulator	ADCY (family),AKT (family),AKT1,androgen,AR,BRCA1,CASP3,CASP8,CREB1,CREBBP,DDX5,EGFR,ELK1,EP300,ERBB2,ERK (family),ESR2,ESTROGEN RECEPTOR (family),FOS,GNAQ,GNAS,GSK3B,GTF2F1,HIF1 (complex),HIF1A,HSP27 (family),JNK (family),JUN,KMT2A,MAPK (family),MAPK1,MAPK3,MAPK7,MEK (family),MMP (family),MMP2,MMP9,MYC,NCOA2,NCOA4,NFKB (complex),NR1H (family),NR3C1,NR4A1,PI3K (complex),PKA (complex),RELA,RXRA,SH…	3	Activated	3.575	4.41E-77	4.00E-04	AACS,ABAT,ABCA1,Abca8b,ABCB10,Abcb1a,ABCB8,ABCC1,ABCD1,ABCD2,ABCE1,ABCF1,ABCF2,ACADS,ACO2,ACSF3,ACTA1,ACTB,ACTL6A,ACTN3,ADAM10,ADH7,AGO2,AGPAT1,AGPAT2,AGR2,AHCTF1,AIMP2,AK2,AKT2,ALCAM,ALDH7A1,ALDH9A1,ALDOA,ALOX12,AMACR,ANKRD17,ANXA1,ANXA2,APOA1,APOBEC2,ARHGAP5,ARHGEF7,ASNS,ASPN,ASPRV1,ASS1,ATL3,ATP1A3,ATP2A1,ATP2A2,ATP5F1C,ATP5F1E,ATP5ME,ATP5PD,ATP6V1E1,ATP8A1,ATPAF2,BANF1,BAX,BCAM,BCS1L,BIN1,BLM…	552 (60)	60
DNAJA1	-0.335	other	CDC42,DNAJA1,HSPA8,JNK (family),RAC1,TP53	2	Activated	3.571	1.16E-51	1.00E-04	ABAT,ABCA1,Abcb1a,ABCB8,ABCC1,ABCD1,ACADL,ACADM,ACADS,ACSF3,ACSS1,ACTN4,ADA,ADAM10,ADH5,AK1,ALDH9A1,ALDOA,ANK1,ANXA1,ANXA4,APOA1,APOBEC2,ARHGAP5,ASL,ATL3,ATP1A1,ATP5F1C,ATP5F1E,ATP5ME,ATP5PB,ATPAF2,BAK1,CAD,CALU,CDC42,CDH1,CDH5,Ces1b/Ces1c,CISD1,CKM,CKMT1B,CKMT2,Clec10a/Mgl2,CMBL,CNN2,COL6A2,COL7A1,COQ3,COQ5,COQ6,COX15,CP,CPOX,CRAT,CRYAB,CSE1L,CSRP1,CSTB,CTSD,CYB5A,CYCS,DCN,DDAH1,DEK,DLAT,DLG1,DL…	273 (6)	5
KDM2B		enzyme	ABL1,AKT1,AP1 (complex),AURKB,BRD3,CASP3,CASP9,CCND1,CDK (family),CEBPA,CEBPB,CREBBP,E2F (family),E2F1,EGR1,EP300,ERK (family),FOS,FOXO3,FSH (complex),HISTONE H2A (family),JUN,KAT2A,KDM2B,LPL,MACROH2A1,MAPK14,MAPK3,MAPK8,MAPT,MDM2,MEF2C,MYOD1,NFE2L2,NFKB (complex),NR4A1,NR4A2,NR4A3,NSD1,P38 MAPK (family),PPARG,PTEN,RAF1,RB1,RNF2,SETD2,SP1,SPI1,TERT,TP53,YY1	3	Activated	3.568	6.15E-65	1.12E-02	ABAT,ABCB11,ABCB8,ABCC3,ABCD1,ABI1,ACADL,ACO2,ACSF3,ACTB,ACTN1,ACTN2,ACTN3,ACTN4,ADA,ADAM10,ADH1C,ADH7,ADPRHL1,ADSS2,AGR2,AK1,Akr1b7,ALDH1B1,ALDH7A1,ALDH9A1,ANK1,ANK3,ANXA2,ANXA4,APOBEC2,AQP3,ARL6IP5,ASL,ASNS,ASPN,ASPRV1,ATL3,ATP1A1,ATP2A1,ATP5F1E,ATP5ME,ATP5MJ,ATP5PB,ATP6V1E1,ATP6V1F,ATPAF2,AZGP1,B2M,BAK1,BAX,BCKDK,BLMH,C4a/C4b,CACNA1S,CALM2,CALU,CAMK2G,CAPN1,CASP3,CCT4,CD1D,CD2AP,CD44,CD81,CD9,…	478 (51)	50
zinc		chemical drug	ACO1,ADCY (family),AKT1,CASP3,ERK (family),ERK1/2 (family),GAPDH,GPR39,GPRC6A,GRIN2A,GSK3B,GSR,HIF1 (complex),ICAM1,MAPK1,MDM2,NFKB (complex),NFKBIA,NTRK2,P38 MAPK (family),P70 S6K (family),PKA (complex),PPP2CA,SHANK3,SOD (family),SRC,SRC (family),TP53,TXN,ZAP70,zinc	2	Activated	3.564	6.08E-57	1.79E-02	ABAT,Abca8b,ABCB11,Abcb1a,ABCB8,ABCC1,ABCC3,ABCD1,ACADL,ACADS,ACO2,ACSF3,ACSS1,ACTN1,ACTN4,ADA,ADAM10,ADH1C,ADH5,ADIPOQ,AIFM1,AK1,AK2,ALDH1B1,ALDH7A1,ALDH9A1,ALDOA,ANK1,ANK3,ANXA1,ANXA4,APOBEC2,APOC3,ARHGAP5,ASL,ASS1,ATL3,ATP1A1,ATP1A3,ATP2A1,ATP5F1C,ATP5F1E,ATP5ME,ATP5PB,ATP6V1E1,ATPAF2,AZGP1,BAX,BCKDK,BGN,BLMH,BLVRB,CAD,CALU,CAPG,CAPN1,CAPZA2,CASP3,CASQ1,CD1D,CD81,CDC42,CHRM2,CISD1,CKMT1B,CKMT2…	364 (31)	31
thiram		chemical drug	26S PROTEASOME (complex),beta-estradiol,CASP8,CFTR,corticosterone,CREBBP,CYCLIN E (family),EGFR,EIF2AK3,ERK1/2 (family),ERN1,ESR1,fulvestrant,glucocorticoid,HSD11B2,HTT,IREB2,L-methionine,MAPK1,MAPK3,MTORC1 (complex),NCOA1,NCOA2,NCOA3,NFKB (complex),NR3C1,NR3C2,ODC1,PKA (complex),PSMB11,PSMB9,PSMC1,PSMD10,PSME3,RELA,SOCS3,SQSTM1,SRC,STAT1,STAT3,tamoxifen,thiram,TP53,UBA1	3	Activated	3.562	1.26E-67	2.30E-03	ABAT,ABCB8,ABCC1,ABCC3,ABCC9,ABCD1,ABCE1,ACADL,ACADM,ACADS,ACO2,ACSF3,ACTN2,ADAM10,ADH5,ADK,ADRM1,AGO2,AGR2,AGRN,AHCTF1,AHSG,AIMP2,ALCAM,ALDH2,ALDH3A1,ALDH6A1,ALDH7A1,ALDH9A1,ALG2,AMACR,ANK1,ANO10,ANP32A,ANXA1,AP1M1,AP2S1,APOBEC2,APOC1,APOC3,ARHGAP5,ARHGEF7,ARPC5L,ASL,ASS1,ATL3,ATP1A1,ATP1A3,ATP2A1,ATP2A2,ATP5F1C,ATP5F1E,ATP5ME,ATP5PD,ATP6V1F,ATP6V1H,BAX,BCS1L,BGN,BIN1,BPIFA1,BPNT2,BTNL9,C4a/C4b,…	556 (44)	43
PD 150606		chemical - protease inhibitor	AKT (family),CASP3,ERK (family),JNK (family),MMP2,NFKB (complex),P38 MAPK (family),PD 150606,TP53	2	Activated	3.561	1.82E-54	7.00E-04	ABAT,ABCA1,Abcb1a,ABCB8,ABCC1,ABCD1,ACADL,ACADM,ACADS,ACSF3,ACSS1,ACTA1,ACTN1,ACTN4,ADA,ADAM10,ADD1,ADH5,ADIPOQ,AIMP2,AK1,ALDH1B1,ALDH7A1,ALDH9A1,ALDOA,ANK1,ANXA1,ANXA4,APOA1,APOBEC2,AQP3,ARHGAP5,ASL,ASS1,ATL3,ATP1A1,ATP2A2,ATP5F1C,ATP5F1E,ATP5ME,ATP5PB,ATPAF2,BCAM,BGN,CAD,CALU,CAPN1,CASP3,CD1D,CDC42,CDH2,Ces1b/Ces1c,CISD1,CKM,CKMT1B,CKMT2,Clec10a/Mgl2,CMBL,CNN2,COL1A1,COL6A2,COL7A1,COPS6,COQ3,CO…	313 (9)	8
CXCL14		cytokine	CXCL14,GABA,NFE2L2,NFKB (complex),NFKBIA,PLCB3,RELA	2	Activated	3.558	5.26E-37	2.60E-02	ABCB11,ABCC1,ABCC3,ACADM,ACTB,ADH1C,ADH7,ADIPOQ,ADK,AK2,ALDH1B1,ALDH3A1,ALDH5A1,ALDH7A1,ALDOA,AMACR,APOA1,ATP1A1,ATP2A2,ATP5F1E,ATP5ME,ATP6V1E1,AZGP1,BAX,BCKDK,C4a/C4b,CALM2,CAPZA2,CASP3,CAV3,CCT3,CD34,CDH1,CDH2,CEPT1,CHERP,Clec10a/Mgl2,COQ7,COX4I1,CP,CPSF1,CRYAB,CSNK2A1,CTBP1,CTSD,DAAM1,DAD1,DAG1,DCN,DCTN3,DDX5,DLAT,DNAJA1,DNAJC3,DOLK,DYNLL1,EEF1A1,EIF2S1,EIF2S2,EIF3A,Eif3c,EIF3E,EIF4A2,EIF4G2,E…	239 (7)	7
SESN2		enzyme	26S PROTEASOME (complex),AKT (family),AMPK (complex),EIF2A,MTOR,MTORC1 (complex),NFE2L2,NLRP3,PRKAA (family),PRKAA1,PRKAA2,SESN2,SMAD3,TSC2	2	Activated	3.558	1.74E-47	1.00E-04	AACS,ABCB11,ABCC1,ABCC3,ACADL,ACADM,ACO2,ACTA1,ADD1,ADH7,ADRM1,AGPAT2,AIMP2,AKT2,ALDH3A1,ALDOA,ANXA1,ANXA2,APOC3,AQP3,ASNS,ASPN,ATP1A1,ATP2A2,ATP5PB,ATP6V0C,ATP6V1B2,ATP6V1G1,ATP6V1H,B2M,BAK1,BAX,BCAM,BGN,BSCL2,C4a/C4b,CASP3,CAV3,CCT3,CD1D,CD34,CDH1,CDH5,Ces1d,CKMT1B,Clec10a/Mgl2,CNP,COL6A1,COL6A2,COL7A1,COPS6,COQ7,CP,CRYAB,CYCS,DAD1,DAG1,DCTN3,DDAH1,DES,DGAT1,DNAJC3,DYNLL1,EIF2S1,EIF3A,Eif3c,EIF…	239 (14)	14
SNHG1		other	SNHG1,TP53	2	Activated	3.556	4.94E-48	1.00E-04	ABAT,ABCA1,Abcb1a,ABCB8,ABCC1,ABCD1,ACADL,ACADM,ACADS,ACSF3,ACSS1,ACTN4,ADA,ADH5,AK1,ALDH9A1,ALDOA,ANK1,ANXA1,ANXA4,APOA1,APOBEC2,ARHGAP5,ASL,ATL3,ATP1A1,ATP5F1C,ATP5F1E,ATP5ME,ATP5PB,ATPAF2,BAK1,BAX,CAD,CALU,CASP3,CD44,CDC42,CDH1,CDH5,Ces1b/Ces1c,CISD1,CKM,CKMT1B,CKMT2,CMBL,CNN2,COL1A1,COL6A2,COL7A1,COQ3,COQ5,COQ6,COX15,CP,CPOX,CRAT,CRIP2,CRYAB,CSE1L,CSRP1,CSTB,CTSD,CYB5A,CYCS,DCN,DEK,DLAT,DLG1,…	257 (2)	2
FOS gene:SRF:ELK1		complex	ELK1,FOS,FOS gene:SRF:ELK1,SRF	2	Activated	3.554	1.47E-25	1.00E-04	ACTA1,ACTB,ACTN1,ANXA4,ASL,BLMH,CALU,CASP3,CD44,CKM,CMA1,CNN2,COL6A1,CPA3,CPSF1,CSRP1,CYCS,DES,EIF4G2,EMB,ENO1,EPHX2,EZR,FABP5,FBN1,FGA,FHL1,FHL3,GAK,GPX4,GRK2,GSN,Gsta1 (includes others),HTATIP2,ITGA2,ITGAM,ITGAV,KLHL41,KRT15,KRT8,LDB3,LDHA,LGALS3,LMOD1,LPCAT3,LPL,LRP1,MYH11,MYH6,MYH9,MYL1,MYL3,MYL4,MYL9,MYOM1,NEBL,NFKB2,NQO1,NSDHL,OCIAD2,PDLIM7,PLXDC2,PSMB10,PTGR1,RBP1,RNH1,RPL39,RPL9,RPLP0,RPS…	97 (4)	3
NFKB1		transcription regulator	ATF1,BCL2,BTRC,CDX1,CREB (family),FOS,FOXO3,GADD45A,GATA3,IKBKB,JNK (family),MAP2K4,MAPK1,MAPK3,MEK (family),MMP2,NFKB1,NFKBIA,STAT5A/B (family),TP53	2	Activated	3.546	3.02E-56	4.50E-03	ABAT,ABCA1,Abcb1a,ABCB8,ABCD1,ABCE1,ACADL,ACADM,ACADS,ACSF3,ACSS1,ACTA1,ACTN4,ADA,ADH1C,ADH5,ADIPOQ,ADK,AGO2,AK1,AK2,ALDH3A1,ALDH9A1,ANK1,ANXA1,ANXA4,APOBEC2,ARHGAP5,ASL,ASPRV1,ASS1,ATL3,ATP1A1,ATP2A1,ATP2A2,ATP5F1C,ATP5F1E,ATP5ME,ATP5PB,ATPAF2,AZGP1,BCKDK,BLMH,BLVRB,CAD,CAPZA2,CASP3,CAVIN2,CD44,CDC42,CDH5,Ces1b/Ces1c,CISD1,CKM,CKMT1B,CKMT2,Clec10a/Mgl2,CMBL,CNN2,COL1A1,COL6A1,COL6A2,COL7A1,COMP,…	357 (20)	20
FHOD1		other	FHOD1,MYL2,SRF	2	Activated	3.539	1.51E-14	1.00E-04	ACTA1,ACTB,ACTN1,CKM,CMA1,CNN2,CPA3,CSRP1,DES,FABP5,FHL1,FHL3,GSN,HSPB1,ITGAM,LDB3,LMOD1,LPL,LRP1,MYH11,MYH6,MYH9,MYL1,MYL2,MYL3,MYL4,MYL7,MYL9,MYOM1,NEBL,NSDHL,PDLIM7,PTGR1,S100A9,SLC2A1,SLC8A1,SMTN,SUN2,SVIL,TCAP,TNNC1,TPM1,TPM2,TPM4,TTN,TUBB6	46 (3)	3
MHC (complex)		complex	ITPR (family),MHC (complex),TCR (complex)	2	Activated	3.539	2.77E-11	1.63E-02	ABCD1,ALOX12,ATP5PB,ATP5PD,BIN1,CBL,CD44,CDH1,CREB1,ECH1,EIF4E,GRM1,HSPD1,LAMP1,LDHB,LSM3,MAPK1,MAPK3,MAPK9,MDH1,NFKB2,NHP2,PRMT5,RELA,RPL10A,RPL13A,RPL18A,RPL22,RPL23A,RPL3,RPL30,RPL31,RPL9,RPLP0,RPS13,RPS15,RPS16,RPS17,RPS2,RPS3,RPSA,SCARB2,SDHA,SLC25A3,SLC2A1,TUFM	46 (3)	2
USP15	-0.805	peptidase	BECN1,CTNNB1,NFKBIA,RORC,TP53,USP15	2	Activated	3.533	1.05E-53	4.00E-04	ABAT,ABCA1,Abcb1a,ABCB8,ABCC1,ABCD1,ACADM,Acat2/Acat3,ACSF3,ACSS1,ACTN4,ADA,ADH5,AK1,AK2,ALCAM,ALDH2,ALDH9A1,ALDOA,ANK1,ANXA1,ANXA4,APOBEC2,ARHGAP5,ASL,ATL3,ATP1A1,ATP5F1C,ATP5F1E,ATP5ME,ATP5PB,ATPAF2,AZGP1,BAK1,BCKDK,BCS1L,BGN,CAD,CALU,CAPZA2,CASP3,CDC42,CDH2,CDH5,Ces1b/Ces1c,CISD1,CKM,CKMT1B,CKMT2,CMBL,CNN2,COL1A1,COL6A2,COL7A1,COQ3,COQ5,COQ6,COX15,COX4I1,CP,CPOX,CRAT,CRIP2,CRYAB,CSE1L,CSRP1,CS…	308 (6)	5
PLEKHG2		other	AKT (family),AKT1,AP1 (complex),ATF2,BCL2,CDC42,CDH1,CDKN1A,DIAPH3,ELK1,ERK (family),ERK1/2 (family),ESTROGEN RECEPTOR (family),GSK3B,JAK1,JAK2,JNK (family),JUN,MAP2K3,MAP2K4,MAP2K6,MAP3K1,MAP3K3,MAP3K4,MAPK (family),MAPK1,MAPK14,MAPK8,MMP9,MYC,NF2,NFAT (complex),NFAT (family),NFATC1,NFKB (complex),NFKB (family),P38 MAPK (family),P70 S6K (family),PAK2,PI3K (complex),PI3K P110 (family),PLEKHG2,PPA…	3	Activated	3.531	7.17E-77	2.00E-04	ABAT,ABCB10,Abcb1a,ABCB8,ABCC3,ABCD1,ABCE1,ABCF1,ABCF2,ACADL,ACO2,ACSF3,ACTN2,ACTN3,ADA,ADAM10,ADH1C,ADH5,ADSS1,AGO2,AGPAT2,AHSG,AIMP2,AK1,AK2,AKT2,ALDH1B1,ALDH7A1,ALDH9A1,ALDOA,ALOX12,ANKRD17,ANXA4,AOC3,APOBEC2,APOC1,ARHGAP5,ARHGEF7,ARIH1,ASL,ASPN,ASPRV1,ATL3,ATP1A1,ATP1A3,ATP2A1,ATP5F1C,ATP5F1E,ATP5ME,ATP5PB,ATP6V1E1,ATP6V1F,ATPAF2,BAG1,BCAM,BGN,BIN1,BPIFA1,BTNL9,C5,C8B,CACNA1S,CAD,CALM2,CALU,C…	488 (65)	63
CERS (family)		group	AURKA,CERS (family),CERS2,CERS4,CERS6,SPTLC2,TP53	2	Activated	3.528	8.00E-50	1.00E-04	ABAT,ABCA1,Abcb1a,ABCB8,ABCD1,ABCE1,ABCF1,ABCF2,ACADL,ACADM,ACADS,ACSF3,ACSS1,ACTN4,ADA,ADH5,AK1,ALDH9A1,ALDOA,ANK1,ANXA1,ANXA4,APOA1,APOBEC2,ARHGAP5,ASL,ATL3,ATP1A1,ATP5F1C,ATP5F1E,ATP5ME,ATP5PB,ATPAF2,BAK1,BAX,BSCL2,CAD,CALU,CASP3,CD44,CDC42,CDH5,Ces1b/Ces1c,CISD1,CKM,CKMT1B,CKMT2,CMBL,CNN2,COL1A1,COL6A2,COL7A1,COQ3,COQ5,COQ6,COX15,CP,CPOX,CRAT,CRIP2,CRYAB,CSE1L,CSRP1,CSTB,CTSD,CYB5A,CYCS,DCN,D…	261 (7)	6
LGMN		peptidase	AKT (family),AKT1,CASP3,COLLAGEN TYPE IV (complex),CREB (family),CTNNB1,ERK (family),ERK1/2 (family),GSK3B,HBEGF,JAK2,JNK (family),LGMN,MAP2,MAPK (family),MAPK1,MAPT,MMP2,NMDA RECEPTOR (complex),NSF,P38 MAPK (family),PLAU,PRKD (family),PRKD1,PTEN,Serpina1a (includes others),SMAD2,SOD (family),SOD2,SRC (family),STAT1,TGF BETA (family),TP53	3	Activated	3.526	3.10E-56	6.10E-03	ABAT,ABCB8,ABCD1,ABI1,ACADL,ACADM,ACADS,Acat2/Acat3,ACO2,ACSF3,ACSS1,ACTA1,ACTN1,ACTN4,ADAM10,ADD1,ADH1C,ADH5,ADK,AIMP2,AK1,ALCAM,ALDH9A1,ANK1,ANXA4,AOC3,APOBEC2,APOC3,AQP3,ASL,ASS1,ATL3,ATP1A3,ATP2A1,ATP2A2,ATP5F1C,ATP5F1E,ATP5ME,ATP5PB,ATP6V1E1,ATPAF2,BCAM,BCS1L,BSCL2,BTNL9,CALU,CAND2,CAPN1,CD1D,CD44,CDC42,Ceacam1/Ceacam2,Ces1d,CISD1,CKMT1B,CKMT2,Clec10a/Mgl2,CMA1,CMBL,CNN2,COL12A1,COL6A2,COL7A…	372 (33)	32
ESR1:estrogen:TFGA gene:NCOA1:EP300		complex	beta-estradiol,EP300,ESR1,ESR1:estrogen:TFGA gene:NCOA1:EP300,NCOA1,TGFA	2	Activated	3.519	4.97E-46	3.41E-02	ABAT,ABCA1,Abca8b,ABCB11,Abcb1a,ABCC3,ACADL,ACADM,ACSS1,ACTB,ACTN4,ADA,ADAM17,ADIPOQ,ADK,AGRN,AK1,ALCAM,ALDH2,ALDH6A1,ALG2,ANK1,ANO10,ANP32A,ANXA1,ANXA2,ANXA4,AP1M1,AP2S1,APOA1,ARHGEF7,ARPC5L,ASS1,ATP5PB,ATP5PD,ATP6V1F,ATP6V1H,ATPAF2,B2M,BAK1,BCS1L,BGN,BIN1,BPNT2,C4a/C4b,CAMK1,CARM1,CASP3,CAV3,CBL,CD44,CDC42,CDC42BPB,CDC5L,CDH1,CDH2,CFL2,CHRM2,CKM,CKMT1B,Clec2d (includes others),CLIC5,CLYBL,CNN2,…	407 (6)	5
TSC22D1		transcription regulator	SMAD2,SMAD3,TGFBR1,TP53,TSC22D1	2	Activated	3.517	9.92E-49	1.00E-04	ABAT,ABCA1,Abcb1a,ABCB8,ABCC1,ABCD1,ACADL,ACADM,ACADS,ACSF3,ACSS1,ACTN4,ADA,ADH5,AGPAT2,AK1,ALDH9A1,ALDOA,ANK1,ANXA1,ANXA4,APOA1,APOBEC2,APOC3,ARHGAP5,ASL,ASPN,ATL3,ATP1A1,ATP5F1C,ATP5F1E,ATP5ME,ATP5PB,ATPAF2,BAK1,BAX,BGN,BSCL2,CAD,CALU,CASP3,CD44,CDC42,CDH1,Ces1b/Ces1c,Ces1d,CISD1,CKM,CKMT1B,CKMT2,CMBL,CNN2,COL1A1,COL6A1,COL6A2,COL7A1,COQ3,COQ5,COQ6,COX15,CP,CPOX,CRAT,CRIP2,CRYAB,CSE1L,CSRP1,CST…	272 (5)	4
SPN		transmembrane receptor	CD247,MMP (family),SPN,TP53	2	Activated	3.515	4.54E-49	1.00E-04	ABAT,ABCA1,Abcb1a,ABCB8,ABCC1,ABCD1,ACADL,ACADM,ACADS,ACSF3,ACSS1,ACTN4,ADA,ADH5,AK1,ALDH9A1,ALDOA,ANK1,ANXA1,ANXA4,APOA1,APOBEC2,ARHGAP5,ASL,ATL3,ATP1A1,ATP5F1C,ATP5F1E,ATP5ME,ATP5PB,ATPAF2,BAK1,BAX,CAD,CALU,CASP3,CD44,CDC42,CDH1,CDH5,Ces1b/Ces1c,CISD1,CKM,CKMT1B,CKMT2,CMBL,CNN2,COL1A1,COL6A2,COL7A1,COQ3,COQ5,COQ6,COX15,CP,CPOX,CRAT,CRIP2,CRYAB,CSE1L,CSRP1,CSTB,CTSD,CYB5A,CYCS,DCN,DEK,DLAT,DLG1,…	263 (4)	3
TXNRD1	-0.076	enzyme	AP1 (complex),CASP3,JNK (family),MAPK1,NFKB (complex),TP53,TXNRD1	2	Activated	3.510	3.13E-55	2.00E-04	ABAT,ABCA1,Abcb1a,ABCB8,ABCC1,ABCC3,ABCD1,ACADL,ACADM,ACADS,ACSF3,ACSS1,ACTN4,ADA,ADH1C,ADH5,AK1,ALDH1B1,ALDH7A1,ALDH9A1,ALDOA,ANK1,ANXA1,ANXA4,APOA1,APOBEC2,ARHGAP5,ASL,ATL3,ATP1A1,ATP2A1,ATP2A2,ATP5F1C,ATP5F1E,ATP5ME,ATP5PB,ATPAF2,BAK1,BLVRB,CAD,CALM2,CALU,CAPN1,CAV3,CD44,CDC42,CDH1,CDH2,CDH5,Ces1b/Ces1c,CISD1,CKM,CKMT1B,CKMT2,Clec10a/Mgl2,CMBL,CNN2,COL6A2,COL7A1,COQ3,COQ5,COQ6,COX15,CP,CPOX,CR…	312 (7)	7
mechlorethamine		chemical drug	DUSP1,JINK1/2 (family),mechlorethamine,TP53,TXNRD1	2	Activated	3.504	5.02E-53	1.00E-04	AACS,ABAT,ABCA1,Abcb1a,ABCB8,ABCC1,ABCC3,ABCD1,ACADL,ACADM,ACADS,ACSF3,ACSS1,ACTN4,ADA,ADH5,AK1,ALDH9A1,ALDOA,ANK1,ANXA1,ANXA4,APOA1,APOBEC2,ARHGAP5,ASL,ATL3,ATP1A1,ATP2A1,ATP5F1C,ATP5F1E,ATP5ME,ATP5PB,ATPAF2,BAK1,BAX,BLVRB,CAD,CALU,CASP3,CD44,CDC42,CDH1,CDH2,CDH5,Ces1b/Ces1c,CISD1,CKM,CKMT1B,CKMT2,Clec10a/Mgl2,CMBL,CNN2,COL1A1,COL6A2,COL7A1,COQ3,COQ5,COQ6,COX15,CP,CPOX,CRAT,CRIP2,CRYAB,CSE1L,CSR…	274 (5)	4
bromocriptine		chemical drug	Abcb4,AKT (family),AKT1,bromocriptine,CASP3,CYP2E1,DRD1,DRD2,EGFR,GSK3 (family),HTR2A,MAPK14,SRC	2	Activated	3.503	3.57E-29	7.00E-03	ABCA1,Abca8b,ABCB11,ABCD2,ABCE1,ACTA1,ACTB,ACTN3,ADD1,ADIPOQ,AGO2,AHCTF1,AIMP2,ANXA1,APOC3,AQP3,ASS1,ATP6V1E1,BAK1,BCAM,CAD,CAPN1,CAPZA2,CASP3,CAV3,CCT3,CCT4,CD44,Ces1b/Ces1c,CKM,CMA1,COL1A1,COL6A1,COL6A2,COPS6,COX4I1,CRYAB,CRYZ,CTSD,CYCS,DAG1,DHRS7,DSC2,DSG2,EIF3B,EIF4E,EIF5A,ENO1,EZR,FBLN2,FBN1,FDPS,FSCN1,GOT1,GPM6B,GPT,GPX4,GRM1,Gsta1 (includes others),GSTK1,GSTT1,Hbb-b1,HMGA1,HNRNPD,HNRNPH1,H…	165 (13)	13
hypochlorous acid		chemical drug	AKT (family),CASP3,CTSG,ERK (family),hypochlorous acid,MMP9,P38 MAPK (family),STAT3,TIMP1,TP53	2	Activated	3.502	1.69E-56	3.00E-04	ABAT,ABCA1,Abcb1a,ABCB8,ABCC1,ABCD1,ACADL,ACADM,ACADS,ACSF3,ACSS1,ACTN1,ACTN4,ADA,ADAM10,ADD1,ADH5,ADIPOQ,AHSG,AIMP2,AK1,ALDH9A1,ALDOA,ANK1,ANXA1,ANXA4,APOA1,APOBEC2,AQP3,ARHGAP5,ASL,ASS1,ATL3,ATP1A1,ATP5F1C,ATP5F1E,ATP5ME,ATP5PB,ATPAF2,BCAM,BGN,BPIFA1,C5,CAD,CALU,CAPN1,CASP3,CAV3,CD1D,CD9,CDC42,CDH1,CDH2,Ces1b/Ces1c,CHL1,CISD1,CKM,CKMT1B,CKMT2,CLIC5,CMBL,CNN2,COL6A2,COL7A1,COPS6,COQ3,COQ5,COQ6,C…	334 (10)	10
RUNX1		transcription regulator	CBFB,CSF1R,JNK (family),JUN,MAPK14,NFKB (complex),RUNX1,TP53	2	Activated	3.499	9.43E-53	3.20E-03	ABAT,Abcb1a,ABCB8,ABCC1,ABCD1,ACADL,ACADM,ACADS,ACSF3,ACSS1,ACTA1,ACTN4,ADA,ADH5,AK1,ALDH1B1,ALDH7A1,ALDH9A1,ALDOA,ALOX12,ANK1,ANXA1,ANXA2,ANXA4,APOA1,APOBEC2,ARHGAP5,ASL,ATL3,ATP1A1,ATP2A2,ATP5F1C,ATP5F1E,ATP5ME,ATP5PB,ATPAF2,BAK1,BAX,CAD,CALU,CAV3,CD34,CDC42,CDH1,CDH2,CDH5,Ces1b/Ces1c,CHL1,CISD1,CKM,CKMT1B,CKMT2,Clec10a/Mgl2,CMBL,CNN2,COL1A1,COL6A2,COL7A1,COQ3,COQ5,COQ6,COX15,CP,CPA3,CPOX,CRAT,…	314 (8)	8
KLF3		transcription regulator	CDK2,CDK4,CEBPA,CREBBP,FOXO3,IL6ST,KLF3,MYC,PPARG,PTPN11,SREBF1,STAT3,TYK2	3	Activated	3.497	6.33E-62	4.00E-04	AACS,ABCB10,Abcb1a,ABCC1,ABCC3,ABCD1,ABCE1,ABCF1,ABCF2,ACADS,ACSS1,ACTA1,ACTB,ACTN1,ACTN4,ADD1,ADH1C,ADH7,ADIPOQ,AGPAT2,AHSG,AIMP2,AK2,AKT2,ALDH1B1,ALDH3A1,ALDH3B1,ALOX12,ANK1,ANKRD17,ANXA1,ANXA4,APOC1,APOC3,APRT,AQP3,ARHGEF7,ARL6IP5,ASL,ASPRV1,ASS1,ATP5ME,B2M,BAG1,BAX,BIN1,BPIFA1,C5,C8B,CAD,CAMK2G,CAPG,CASP3,CAST,CAVIN2,CBFB,CCT3,CD1D,CD34,CD81,CD9,CDC37,CDH1,CDH5,Ces1d,CHL1,CHMP2A,CKM,CLIC5,CNP…	367 (13)	13
paclitaxel		chemical drug	AKT (family),AMPK (complex),ANXA2,AP1 (complex),ATF2,BCL2,BCL2L1,BCR-ABL1,C3,CASP3,CDC20,CDKN1A,CHUK,CYP1B1,EGFR,EIF2AK2,ERK1/2 (family),FOXO1,FOXO3,HDAC2,HIF1A,IKBKB,JNK (family),JUN,LYN,MAP3K3,MAP3K8,MAPK (family),MAPK1,MAPK14,MAPK3,MAPK8,MAPK9,MCL1,MEK (family),MTOR,MYC,NFKB (complex),NFKB1,NFKBIA,NOTCH1,NR1I2,paclitaxel,PI3K (complex),PIK3C3,PKA (complex),PKC (family),PRKCB,PRKCD,PRKCI,PTK2B,…	2	Activated	3.495	4.18E-70	3.80E-03	AACS,ABAT,ABCB10,Abcb1a,ABCB8,ABCE1,ABCF1,ABCF2,ACADS,ACO2,ACSF3,ACSS1,ACTL6A,ACTN1,ACTN2,ACTN3,ACTN4,ADD1,ADH1C,ADH5,ADSS1,AGO2,AGPAT1,AGPAT2,AHCTF1,AIFM1,AK1,AK2,AKT2,Aldh1a7,ALDH1B1,ALDH3A1,ALDH7A1,ALDH9A1,ALOX12,ANK1,ANKRD17,ANXA1,AOC3,APOBEC2,ARHGAP5,ARHGEF7,ARL2,ARL6IP5,ASPN,ASPRV1,ATL3,ATP1A1,ATP1A3,ATP2A1,ATP5F1C,ATP5F1E,ATP5ME,ATP5PB,ATP6V1C1,ATPAF2,AUH,AZGP1,BAG1,BAK1,BAX,BCAM,BCKDK,BCS…	511 (66)	66
CDK7		kinase	AR,BRD4,CCND1,CDK (family),CDK1,CDK2,CDK4,CDK4/6 (family),CDK6,CDK7,CTBP2,ESR1,HSPA5,L-serine,NR5A1,POU2F2,POU5F1,RAR (family),RARA,RB1,YAP1	2	Activated	3.491	3.60E-42	2.90E-03	ABCA1,ABCB11,ABCC3,ACADM,ACO2,ACTA1,ACTB,ACTN2,ACTN3,ADA,ADAM10,ADH1C,AK1,Akr1b7,ALDH1B1,ALDOA,ANK1,ANK3,ANKRD17,ANP32A,AOC3,AP1M1,AP2S1,APOC3,AQP3,ASNS,ASPRV1,ATP1A1,ATP1A3,ATP2A1,ATP2A2,ATP5ME,ATP6V1B2,ATP6V1F,ATP6V1H,ATP8A1,AUH,AZGP1,BAK1,BIN1,C5,CACNA1S,CAMK1,CAPN1,CARM1,CAST,CBL,CCT3,CD109,CD34,CDC42,CDC42BPB,CDC5L,CDH5,CFL2,CHCHD3,CHRM2,CKM,Clec2d (includes others),COL6A1,COL7A1,COPE,COQ5,C…	336 (21)	20
HMOX1 gene:NFE2L2:MAFK		complex	HMOX1,HMOX1 gene:NFE2L2:MAFK,MAFK,NFE2L2	2	Activated	3.488	3.89E-27	1.00E-04	ABCA1,ABCB11,ABCC1,ABCC3,ADH7,ADIPOQ,ALDH3A1,ALDOA,ATP1A1,B2M,C4a/C4b,CASP3,CCT3,CD34,CDH1,CDH2,Clec10a/Mgl2,COL1A1,COQ7,COX4I1,CP,CTSD,CYP2E1,DAD1,DCTN3,DNAJC3,DYNLL1,EIF2S1,Eif3c,EIF3E,EIF4G2,ENTPD1,EPHX1,FABP4,FABP5,FGF1,FTH1,FTL,G6PD,GBE1,Gbp2,GNA11,GOT1,GPT,GPX4,GSS,Gsta1 (includes others),Gsta4,GSTT1,Gstt2,HACD3,HLA-A,HPRT1,HSP90AA1,HSPA9,HTATIP2,IDE,ITGAM,ITGB3,Krt4,L1CAM,LAMP1,LBR,LDHA,LM…	125 (4)	3
PRLR DIMER (complex)		complex	AKT (family),AKT1,ATF2,BCL2,BCR-ABL1,BECN1,BTK,CALMODULIN (family),CASP3,CCR2,CDC42,CDKN1B,CREB (family),CSF2RB,EGFR,EPOR,ERBB2,ERK (family),ERK1/2 (family),G6PD,GAB2,GSK3B,HOXA10,HRAS,IFNGR1,IL6ST,IRF8,IRS (family),IRS1,IRS2,JAK2,LEPR,MAP2K1,MAPK1,MAPK3,NFKB (complex),NFKB1,OSMR,P38 MAPK (family),PI3K (complex),PLG,PRKCA,PRL,PRLR,PRLR DIMER (complex),PTK2B,PTPN11,PTPN6,RAC1,RAF1,RAPGEF1,RAR (fam…	3	Activated	3.488	4.81E-70	2.40E-03	ABAT,ABCB8,ABCD1,ABCD2,ABCE1,ACADM,ACADS,ACSF3,ACTN1,ACTN3,ACTN4,ADAM17,ADD1,ADH1C,ADH5,ADK,ADSS2,AGO2,AGPAT2,AGR2,AHCTF1,AHCYL1,AHSG,AIMP2,AK1,ALCAM,Aldh1a7,ALDH1B1,ALDH2,ALDH7A1,ALDH9A1,ALDOA,ALOX12,ANK1,ANXA4,APOBEC2,APOH,AQP3,ARF6,ARHGAP5,ARL2,ASL,ASNS,ASPN,ASS1,ATL3,ATP1A1,ATP1A3,ATP2A1,ATP5F1C,ATP5F1E,ATP5ME,ATP5PB,ATP5PD,ATP6V1E1,ATPAF2,AUH,BAG1,BAX,BCAM,BCHE,BGN,BPIFA1,BPNT2,BTNL9,C5,C8B,…	500 (68)	67
barasertib		chemical drug	AURKB,barasertib,RPA1,TP53	2	Activated	3.486	4.07E-48	1.00E-04	ABAT,ABCA1,Abcb1a,ABCB8,ABCC1,ABCD1,ACADL,ACADM,ACADS,ACSF3,ACSS1,ACTN4,ADA,ADH5,AK1,ALDH9A1,ALDOA,ANK1,ANXA1,ANXA4,APOA1,APOBEC2,ARHGAP5,ASL,ATL3,ATP1A1,ATP5F1C,ATP5F1E,ATP5ME,ATP5PB,ATPAF2,BAK1,BAX,CAD,CALU,CASP3,CD44,CDC42,CDH1,CDH5,Ces1b/Ces1c,CISD1,CKM,CKMT1B,CKMT2,CMBL,CNN2,COL1A1,COL6A2,COL7A1,COQ3,COQ5,COQ6,COX15,CP,CPOX,CRAT,CRIP2,CRYAB,CSE1L,CSRP1,CSTB,CTSD,CYB5A,CYCS,DCN,DEK,DLAT,DLG1,…	258 (4)	3
TRA2B	0.159	other	TP53,TRA2B	2	Activated	3.486	3.26E-48	1.00E-04	ABAT,ABCA1,Abcb1a,ABCB8,ABCC1,ABCD1,ACADL,ACADM,ACADS,ACSF3,ACSS1,ACTN4,ADA,ADH5,AK1,ALDH9A1,ALDOA,ANK1,ANXA1,ANXA4,APOA1,APOBEC2,ARHGAP5,ASL,ATL3,ATP1A1,ATP5F1C,ATP5F1E,ATP5ME,ATP5PB,ATPAF2,BAK1,BAX,CAD,CALU,CASP3,CD44,CDC42,CDH1,CDH5,Ces1b/Ces1c,CISD1,CKM,CKMT1B,CKMT2,CMBL,CNN2,COL1A1,COL6A2,COL7A1,COQ3,COQ5,COQ6,COX15,CP,CPOX,CRAT,CRIP2,CRYAB,CSE1L,CSRP1,CSTB,CTSD,CYB5A,CYCS,DCN,DEK,DLAT,DLG1,…	258 (2)	2
ERα/ESTRADIOL (complex)		complex	beta-estradiol,EGFR,ERα/ESTRADIOL (complex),ESR1,IGF1R,PI3K (complex),SRC	2	Activated	3.480	5.09E-49	2.92E-02	ABAT,ABCA1,Abcb1a,ABCC3,ABCE1,ACADM,ACADS,ACSS1,ACTN3,ACTN4,ADA,ADAM17,ADIPOQ,ADK,AGO2,AHCTF1,AIMP2,AK1,ALCAM,ALDH2,ALDH6A1,ALDOA,ALG2,ANK1,ANO10,ANP32A,ANXA1,ANXA2,ANXA4,AP1M1,AP2S1,APOA1,ARHGEF7,ARPC5L,ASS1,ATP5PB,ATP5PD,ATP6V1F,ATP6V1H,ATPAF2,BAK1,BCS1L,BGN,BIN1,BPNT2,C4a/C4b,CAD,CALM2,CAMK1,CAPZA2,CARM1,CBL,CCT3,CCT4,CD109,CDC42BPB,CDC5L,CDH2,CFL2,CHRM2,CKMT1B,Clec2d (includes others),CLIC5,C…	428 (7)	6
ARRB2		other	ADCY (family),ADRB2,Agtr1a,AKT (family),AKT1,ARRB2,BECN1,CAMKII (complex),CASP3,CNR1,CTNNB1,EGFR,EIF4E,ERK (family),ERK1/2 (family),F2R,GPRC6A,GSK3B,HGS,IGF1R,JNK (family),LHCGR,MAPK (family),MAPK1,MAPK10,MDM2,MKNK1,NFKB (complex),NOS2,NOS3,P38 MAPK (family),PKA (complex),PTH1R,RELA,RHOA,SRC,STAT3,TP53,TRAF6,VOLTAGE-GATED CALCIUM CHANNEL (complex)	2	Activated	3.480	2.47E-66	4.00E-03	ABAT,Abca8b,ABCB11,Abcb1a,ABCB8,ABCC1,ABCD1,ABCE1,ACADM,Acat2/Acat3,ACSF3,ACSS1,ACTB,ACTN1,ACTN3,ACTN4,ADAM10,ADAM17,ADD1,ADH1C,ADH5,AGO2,AGRN,AHCTF1,AHSG,AIMP2,AK1,ALCAM,ALDH1B1,ALDH3A1,ALDH7A1,ALDH9A1,ALDOA,ANK1,ANXA1,ANXA2,ANXA4,APOBEC2,AQP3,ARHGAP5,ARIH1,ASL,ATL3,ATP1A3,ATP2A1,ATP2A2,ATP5F1C,ATP5F1E,ATP5ME,ATP5PB,ATP6V1E1,ATPAF2,AZGP1,BAX,BCAM,BCS1L,BGN,BPIFA1,C5,Calm4,CALU,CAPG,CAPN1,CAPZA2,…	428 (40)	40
CYBB	0.015	enzyme	AKT (family),AKT1,CHUK,CYBB,EGFR,EIF2A,EIF2AK2,ERK (family),ERK1/2 (family),ERN1,GRIN1,IKBKB,IRF3,JNK (family),JUN,MAPK1,MAPK3,MMP9,NFKB (complex),NFKBIA,P38 MAPK (family),RAC1,RELA,SYK,TP53,XBP1	2	Activated	3.477	4.13E-66	2.90E-03	ABAT,Abcb1a,ABCB8,ABCC1,ABCD1,ABCE1,ACADL,ACADM,ACADS,ACSF3,ACSS1,ACTA1,ACTB,ACTN1,ACTN3,ACTN4,ADA,ADH1C,ADH5,AGO2,AHCTF1,AK1,AK2,AKT2,ALDH1B1,ALDH7A1,ALDH9A1,ALDOA,ALG2,ALOX12,ANK1,ANXA1,ANXA4,APOBEC2,APOC3,AQP3,ARHGAP5,ARL6IP5,ASL,ASS1,ATL3,ATP1A1,ATP1A3,ATP2A1,ATP2A2,ATP5F1C,ATP5F1E,ATP5ME,ATP5PB,ATP6V1E1,ATP8A1,ATPAF2,AZGP1,BCAM,BCKDK,CALU,CAPZA2,CCT3,CCT4,CD1D,CD34,CD44,CDC42,CDH2,CHL1,CISD1…	417 (26)	26
MAPKAPK5		kinase	FOCAL ADHESION KINASE (family),GSK3B,HSP27 (family),HSPB1,MAPKAPK5,RPS6KB1,TP53	2	Activated	3.475	6.95E-51	1.00E-04	ABAT,ABCA1,Abcb1a,ABCB8,ABCC1,ABCD1,ACADL,ACADM,ACADS,ACSF3,ACSS1,ACTN4,ADA,ADH5,AK1,ALDH9A1,ALDOA,ANK1,ANXA1,ANXA4,APOA1,APOBEC2,ARHGAP5,ASL,ATL3,ATP1A1,ATP2A2,ATP5F1C,ATP5F1E,ATP5ME,ATP5PB,ATPAF2,BAK1,BAX,CAD,CALU,CAV3,CD44,CDC42,CDH1,CDH2,CDH5,Ces1b/Ces1c,CISD1,CKM,CKMT1B,CKMT2,CMBL,CNN2,COL1A1,COL6A2,COL7A1,COQ3,COQ5,COQ6,COX15,CP,CPOX,CRAT,CRIP2,CRYAB,CSE1L,CSRP1,CSTB,CTSD,CYB5A,CYCS,DCN,DEK…	269 (7)	6
SKIL		transcription regulator	MMP (family),SKIL,SMAD (complex),SMAD2/3/SMAD4 (complex),TP53	2	Activated	3.473	3.43E-48	1.00E-04	ABAT,ABCA1,Abcb1a,ABCB8,ABCC1,ABCD1,ACADL,ACADM,ACADS,ACSF3,ACSS1,ACTN4,ADA,ADH5,AK1,ALDH9A1,ALDOA,ANK1,ANXA1,ANXA4,APOA1,APOBEC2,ARHGAP5,ASL,ATL3,ATP1A1,ATP5F1C,ATP5F1E,ATP5ME,ATP5PB,ATPAF2,BAK1,BAX,CAD,CALU,CASP3,CD44,CDC42,CDH1,CDH2,CDH5,Ces1b/Ces1c,CISD1,CKM,CKMT1B,CKMT2,CMBL,CNN2,COL6A2,COL7A1,COQ3,COQ5,COQ6,COX15,CP,CPOX,CRAT,CRIP2,CRYAB,CSE1L,CSRP1,CSTB,CTSD,CYB5A,CYCS,DCN,DEK,DLAT,DLG1,DL…	260 (5)	5
HES1		transcription regulator	AKT1,CDK2,CYLD,ERK1/2 (family),GATA1,HES1,P70 S6K (family),PARP1,PRKAA (family),RUNX2,STAT (family),STAT3,TP53	2	Activated	3.473	3.02E-54	4.40E-03	ABAT,ABCB10,Abcb1a,ABCB8,ABCC1,ABCD1,ACADL,ACADM,ACADS,ACSF3,ACSS1,ACTN1,ACTN4,ADA,ADAM10,ADH5,ADIPOQ,AHSG,AK1,ALDH9A1,ALDOA,ALOX12,ANXA1,ANXA4,APOA1,APOBEC2,APOC3,ARHGAP5,ASL,ASS1,ATL3,ATP1A1,ATP1A3,ATP5F1C,ATP5F1E,ATP5ME,ATP5PB,ATP6V1E1,ATPAF2,B2M,BAK1,BLVRB,BPIFA1,C5,CAD,CALU,CASP3,CAV3,CD34,CD9,CDC42,CDH5,Ces1b/Ces1c,CHL1,CISD1,CKM,CKMT1B,CKMT2,CLIC5,CMA1,CMBL,CNN2,COL1A1,COL6A2,COL7A1,COQ3,C…	329 (13)	13
RUNX1:CBFB:LGALS3 gene		complex	AKT (family),AKT1,CASP3,CASP8,CASPASE (family),CAV1,CBFB,CCND1,CSF1R,CTNNB1,EGFR,ERK1/2 (family),FLT1,GSK3A,GSK3B,JNK (family),JUN,KRAS,LGALS3,MAPK1,MAPK14,MMP1,MMP9,MUC1,NFKB (complex),PI3K (complex),PPARG,PTK2,PTK2B,RAF1,RAS (family),RELA,RUNX1,RUNX1:CBFB:LGALS3 gene,TACSTD2,TP53	3	Activated	3.473	3.59E-72	2.50E-03	ABAT,Abcb1a,ABCB8,ABCC1,ABCD1,ABCE1,Acat2/Acat3,ACSF3,ACSS1,ACTB,ACTN3,ACTN4,ADA,ADAM10,ADAM17,ADD1,ADH1C,ADH5,ADIPOQ,AGO2,AGPAT2,AGRN,AHCTF1,AK1,ALCAM,ALDH1B1,ALDH7A1,ALDH9A1,ALDOA,ALOX12,ANK1,ANXA2,ANXA4,APOA1,APOBEC2,APOC3,AQP3,ARHGAP5,ASL,ASS1,ATL3,ATP1A1,ATP1A3,ATP2A1,ATP2A2,ATP5F1C,ATP5F1E,ATP5ME,ATP5PB,ATP6V1E1,ATPAF2,AZGP1,BAG1,BCAM,BCS1L,BGN,CAD,CAMK1,CAMK2G,CAPN1,CAPZA2,CASP3,CAVIN2,CCT…	454 (36)	36
SLC27A2		transporter	SLC27A2	1	Activated	3.464	3.70E-06	6.70E-03	ACADL,ACADM,CRAT,DECR1,ECI1,ECI2,EHHADH,ETFDH,FITM2,HMGCL,RETSAT,SLC27A1	12 (1)	1
fondaparinux		chemical drug	AKT (family),AR,BCAR1,CASP3,CASP8,CDC42,CEBPA,CHUK,CREB (family),CTNNB1,ERK (family),F10,F2,F2R,fondaparinux,FOS,GATA4,GCR/GLUCOCORTICOID DIMER (complex),GSK3B,HGF,HSP27 (family),IL21R,JUN,MAPK (family),MAPK1,MAPK14,MAPK8,MET,mir-21 (includes others),MMP2,MMP9,MYC,NFKB (complex),NFKB (family),NFKBIA,NOS2,P38 MAPK (family),PI3K (complex),PKM,RHOA,RORC,SERPINC1,SMAD2,SMAD2/3 (family),SMAD3,SOD2,SRC…	3	Activated	3.463	7.40E-62	4.57E-02	Abca8b,ABCB10,ABCC1,ABCC3,ABCD1,ABCE1,ABCF1,ABCF2,ACADL,ACADM,ACADS,Acat2/Acat3,ACSS1,ACTB,ACTN2,ACTN4,ADA,ADAM17,ADH1C,ADH5,ADH7,ADK,ADSS2,AGO2,AGR2,AHSG,AIFM1,AIMP2,ALCAM,ALDH1B1,ALDH2,ALDH3A1,ALDH7A1,ALOX12,ANK1,ANKRD17,ANP32A,ANXA1,APOC1,APOC3,AQP3,ARF6,ASL,ASNS,ASPN,ATP1A1,ATP2A1,ATP8A1,AZGP1,BAG1,BCAM,BCKDK,BCS1L,BIN1,BLMH,BPIFA1,BSCL2,BTNL9,C5,Calm4,CAND2,CAPN1,CAPZA2,CASP3,CBFB,CCT3,CD1D,…	469 (51)	50
ARL6IP5	0.417	other	AKT (family),AKT1,AP1 (complex),ARL6IP5,BID,CASP14,CASP8,CASPASE (family),CCAR2,CDK2,CDKN1A,CREB (family),CTNNB1,EIF2AK2,EIF2S1,EIF4E,ELAVL1,ELK1,ERK (family),ERK1/2 (family),ESR1,FOS,GATA4,HMGA1,IL33,IRF3,JNK (family),KDR,MAP2K1,MAP2K3,MAP2K4,MAP2K5,MAP2K7,MAP3K1,MAPK (family),MAPK1,MAPK14,MAPK3,MAPK8,MCL1,MEK (family),MTORC1 (complex),NCL,NFE2,NFKB (complex),NR3C1,P38 MAPK (family),PAK2,PARP1,P…	3	Activated	3.461	1.55E-59	8.40E-03	AACS,ABCB11,Abcb1a,ABCC1,ABCC3,ABCD2,ABCE1,ACADL,Acat2/Acat3,ACO2,ACSF3,ACSS1,ACTA1,ACTN1,ACTN3,ADA,ADH1C,ADH5,ADK,ADSS2,AGPAT2,AHCYL1,AHSG,AIMP2,AK1,AKT2,ALDH1B1,ALDH7A1,ALOX12,AMACR,ANK1,ANK3,ANO10,ANP32A,ANXA2,ANXA4,AP1M1,AP2S1,AQP3,ARHGAP30,ARHGEF7,ARPC5L,ASL,ASNS,ASPN,ASPRV1,ATP1A1,ATP1A3,ATP2A1,ATP5F1E,ATP5ME,ATP5MJ,ATP6V1E1,ATP6V1F,ATP6V1G1,ATP6V1H,BAG1,BAX,BCAM,BCHE,BCS1L,BIN1,BLMH,BPIFA1…	495 (65)	64
1,10-phenanthroline		chemical toxicant	1,10-phenanthroline,ADAM12,CXCR3,ERAP1,GAPDH,JNK (family),MAOA,MAPK1,MAPK3,MMP1,MMP2,TP53	2	Activated	3.459	8.83E-50	5.00E-04	ABAT,ABCA1,Abcb1a,ABCB8,ABCC1,ABCD1,ACADL,ACADM,ACADS,ACSF3,ACSS1,ACTA1,ACTN4,ADA,ADH1C,ADH5,ADIPOQ,AK1,ALDH9A1,ALDOA,ANK1,ANXA1,ANXA4,APOA1,APOBEC2,ARHGAP5,ASL,ATL3,ATP1A1,ATP2A1,ATP5F1C,ATP5F1E,ATP5ME,ATP5PB,ATPAF2,BAK1,CAD,CALU,CASP3,CD44,Ces1b/Ces1c,CISD1,CKM,CKMT1B,CKMT2,Clec10a/Mgl2,CMBL,CNN2,COL6A2,COQ3,COQ5,COQ6,COX15,CP,CPOX,CRAT,CRIP2,CRYAB,CRYL1,CSE1L,CSRP1,CSTB,CTSD,CYB5A,CYCS,DCN,DDT…	291 (12)	11
MELK		kinase	AKT (family),EIF4B,EIF4EBP1,EZH2,MELK,MTOR,P70 S6K (family),TP53	2	Activated	3.459	2.09E-54	2.00E-04	ABAT,ABCA1,Abcb1a,ABCB8,ABCC1,ABCD1,ACADS,ACSF3,ACSS1,ACTN4,ADA,ADD1,ADH5,ADIPOQ,AIMP2,AK1,ALDH9A1,ALDOA,AMACR,ANK1,ANXA1,ANXA4,APOA1,APOBEC2,AQP3,ARHGAP5,ASL,ASNS,ATL3,ATP1A1,ATP2A2,ATP5F1C,ATP5F1E,ATP5ME,ATP5PB,ATPAF2,BAX,BCAM,CAD,CALU,CASP3,CDC42,CDH1,CDH2,CDH5,Ces1b/Ces1c,CISD1,CKM,CKMT1B,CKMT2,CMBL,CNN2,CNP,COL6A2,COL7A1,COPS6,COQ3,COQ5,COQ6,COX15,CP,CPOX,CRAT,CRIP2,CRYAB,CSE1L,CSRP1,CSTB,CT…	311 (8)	8
TPO		enzyme	AKT (family),ALPHA CATENIN (family),CDH1,CTTN,EGFR,EIF4E,EIF4EBP1,FOCAL ADHESION KINASE (family),FOS,GRB2,GSK3B,HNRNPA1,JUN,LCP2,LYN,MAP3K8,MDM2,MEK (family),MKNK1,MMP2,MMP9,MYD88,P38 MAPK (family),PI3K (complex),PRKACA,PTK2B,RAS (family),SFPQ,SHC1,SYK,SYK/ZAP (family),TPO,ZAP70	3	Activated	3.459	3.89E-50	1.50E-03	ACTN1,ACTN3,ADD1,AGO2,AGRN,AHCTF1,AIMP2,ALOX12,ANK1,ANXA1,ANXA2,ANXA4,APOA1,AQP3,ARIH1,ASL,ASNS,ASPRV1,ASS1,ATP1A3,ATP6V1E1,ATP8A1,B2M,BAK1,BCAM,BLMH,C5,CAD,CALU,CAPG,CAPZA2,CCT3,CCT4,CD109,CD9,CDH5,CHERP,CHL1,CKM,Clec10a/Mgl2,CLIC5,COL6A2,COPS6,COX4I1,CP,CPSF1,CREB1,CRYAB,CTSD,CYCS,DAG1,DDAH1,DDB1,DES,DHRS7,DLAT,DOCK10,DSC2,DSG2,ECI2,EIF3B,EIF4A1,EIF4E,EIF4G2,EIF5A,EMB,EMD,ENDOU,EPB41L2,EPHX2,ET…	291 (33)	31
TFAP2C homodimer:MYC:KDM5B:CDKN1A gene		complex	AKT (family),AMPK (complex),ATF4,AURKB,BRCA1,CDK6,CDKN1A,CDKN1B,CDKN2A,CREB1,CTNNB1,EGFR,EGR1,EIF2AK3,EIF2AK4,EP300,ERK1/2 (family),F2,FOS,GCK,GLB1,GLI1,GSK3B,JNK (family),KDM5B,LDHA,MAPK (family),MAPK14,MAPK9,MEK (family),mir-19 (includes others),mir-22 (includes others),MMP9,MYC,NFE2L2,NFKB (complex),NFKBIA,NPM1,P38 MAPK (family),PARP1,PIAS3,PTEN,RBL2,RELA,ROCK (family),ROCK2,SP1,STAT (family),…	3	Activated	3.458	6.77E-91	1.00E-04	AACS,ABAT,ABCA1,ABCB10,ABCB11,ABCB8,ABCC1,ABCC3,ABCD1,ABCE1,ABCF1,ABCF2,ABI1,ACADL,ACADM,ACADS,Acat2/Acat3,ACSF3,ACSS1,ACTA1,ACTB,ACTN1,ACTN4,ADAM10,ADD1,ADH7,ADK,ADSS2,AGO2,AHCTF1,AIFM1,AIMP2,AK2,ALCAM,ALDH1B1,ALDH7A1,ALDH9A1,ALDOA,ALOX12,ANK1,ANKRD17,ANXA4,AOC3,APOBEC2,APOC1,APOC3,AQP3,ARHGEF7,ARL2,ARL6IP5,ASPN,ASPRV1,ASS1,ATL3,ATP1A3,ATP2A1,ATP5F1C,ATP5F1E,ATP5PB,ATP6V1B2,ATPAF2,AUH,BAG1,BAX,B…	590 (54)	53
ABR		other	ABR,AKT (family),AKT1,AP1 (complex),ATF2,BCL2,CDC42,CDH1,CDKN1A,DIAPH3,ELK1,ERK (family),ERK1/2 (family),ESTROGEN RECEPTOR (family),GSK3B,JAK1,JAK2,JNK (family),JUN,MAP2K3,MAP2K4,MAP2K6,MAP3K1,MAP3K3,MAP3K4,MAPK (family),MAPK1,MAPK14,MAPK8,MMP9,MYC,NF2,NFAT (complex),NFAT (family),NFATC1,NFKB (complex),NFKB (family),P38 MAPK (family),P70 S6K (family),PAK2,PI3K (complex),PI3K P110 (family),PPARG,P…	3	Activated	3.454	2.44E-79	1.00E-04	ABAT,ABCB10,Abcb1a,ABCB8,ABCC3,ABCD1,ABCE1,ABCF1,ABCF2,ACADL,ACADM,ACO2,ACSF3,ACTN2,ACTN3,ADA,ADAM10,ADH1C,ADH5,ADSS1,AGO2,AGPAT2,AHSG,AIMP2,AK1,AK2,AKT2,ALDH1B1,ALDH7A1,ALDH9A1,ALDOA,ALOX12,ANKRD17,ANXA4,AOC3,APOBEC2,APOC1,ARHGAP5,ARHGEF7,ARIH1,ASL,ASPN,ASPRV1,ATL3,ATP1A1,ATP1A3,ATP2A1,ATP5F1C,ATP5F1E,ATP5ME,ATP5PB,ATP6V1E1,ATP6V1F,ATPAF2,B2M,BAG1,BCAM,BGN,BIN1,BPIFA1,BTNL9,C5,C8B,CACNA1S,CAD,CA…	497 (67)	66
RUNX1:CBFB:KMT2A:SPI1 gene:Nucleosome		complex	AKT (family),AKT1,ATM,CBFB,CREBBP,CSF1R,ERK (family),GATA1,GATA3,H2AX,IRS1,JNK (family),JUN,KMT2A,MAPK1,MAPK14,MAPK3,MAPK8,MTOR,PARP1,PI3K (family),PRKDC,RUNX1,RUNX1:CBFB:KMT2A:SPI1 gene:Nucleosome,SMAD3,SPI1,TP53,trabectedin	3	Activated	3.452	2.19E-62	1.30E-03	ABAT,ABCB10,Abcb1a,ABCB8,ABCC1,ABCD1,ABCD2,ACADS,ACSF3,ACSS1,ACTA1,ACTB,ACTN4,ADA,ADAM10,ADD1,ADH1C,ADH5,AGPAT2,AIMP2,AK1,ALDH9A1,ALDOA,ALOX12,ANXA1,ANXA2,ANXA4,APOBEC2,AQP3,ARHGAP5,ASL,ASNS,ASPN,ASPRV1,ASS1,ATL3,ATP1A1,ATP2A1,ATP5F1C,ATP5F1E,ATP5ME,ATP5PB,ATP6V1E1,ATPAF2,B2M,BCAM,BGN,BLVRB,BSCL2,CAD,CALU,CAMK2G,CD1D,CD34,CD81,CDC42,CDH1,CDH2,Ces1d,CHL1,CISD1,CKMT1B,CKMT2,Clec10a/Mgl2,CMBL,CNN2,C…	388 (28)	27
IGFBP5		other	AKT (family),ERK1/2 (family),FLNA,IGF2,IGFBP5,MAPK (family),MST/KRS (family),P38 MAPK (family),PLAT,PLG,PTK2,SRC,TP53,WWC1,YAP1	2	Activated	3.451	2.85E-65	1.00E-04	ABAT,Abca8b,ABCB11,Abcb1a,ABCB8,ABCC1,ABCD1,ACADL,ACADM,ACADS,ACSF3,ACSS1,ACTA1,ACTN4,ADAM10,ADAM17,ADD1,ADH5,AIMP2,AK1,ALDH9A1,ALDOA,ANXA1,ANXA4,AOC3,APOBEC2,APOC3,APOH,AQP3,ARHGAP5,ASL,ASNS,ASS1,ATL3,ATP1A1,ATP1A3,ATP5F1C,ATP5F1E,ATP5ME,ATP5PB,ATPAF2,B2M,BAK1,BAX,BCAM,BGN,BIN1,CAD,CALU,CAVIN2,CBL,CD109,CDC42,CDH1,CDH2,Ces1b/Ces1c,CISD1,CKMT1B,CKMT2,CMA1,CMBL,CNN2,COL1A1,COL6A1,COL6A2,COL7A1,COP…	344 (15)	15
RUNX1:CBFB:SOCS4 gene		complex	AKT (family),CBFB,CSF1R,EGFR,JNK (family),JUN,MAPK14,NFKB (complex),RUNX1,RUNX1:CBFB:SOCS4 gene,SOCS4,TP53	3	Activated	3.450	1.68E-65	1.00E-04	ABAT,Abcb1a,ABCB8,ABCC1,ABCD1,ABCE1,ACADL,ACADM,ACADS,ACSF3,ACSS1,ACTA1,ACTB,ACTN3,ACTN4,ADA,ADD1,ADH5,ADIPOQ,AGO2,AHCTF1,AK1,ALDH1B1,ALDH7A1,ALDH9A1,ALDOA,ALOX12,ANK1,ANXA2,ANXA4,APOA1,APOBEC2,AQP3,ARHGAP5,ASL,ATL3,ATP1A1,ATP2A2,ATP5F1C,ATP5F1E,ATP5ME,ATP5PB,ATPAF2,BAX,BCAM,CAD,CALU,CAPZA2,CAV3,CCT3,CCT4,CD34,CDC42,CDH1,CDH2,CDH5,Ces1b/Ces1c,CHL1,CISD1,CKM,CKMT1B,CKMT2,Clec10a/Mgl2,CMA1,CMBL,CNN…	366 (12)	10
TLX1		transcription regulator	AKT (family),RB1,TLX1	2	Activated	3.449	6.34E-20	1.60E-03	ACO2,ACTB,ACTN2,ACTN3,ADD1,ADIPOQ,AIMP2,AQP3,ATP1A1,ATP5ME,ATP6V1F,BAK1,BAX,BCAM,CACNA1S,CAV3,CDH1,CDH2,CHCHD3,CKM,COPS6,COQ5,COQ7,COX4I1,CTSD,DLAT,DLST,DNAJC11,EZR,GADD45GIP1,GHITM,GPM6B,GPX4,GSS,GSTK1,HOMER1,HRAS,HSPG2,KRT10,KRT18,L1CAM,LAMB2,LAMP1,LPL,MAGT1,MAN2A1,MAPK1,MAPK3,MBP,MCAM,MCAT,MDH1,MME,MRPL12,MRPL55,MTOR,MYH4,MYH6,MYH8,MYL1,MYL4,NCEH1,NDRG1,NDUFA2,NDUFA4,NDUFA6,NDUFA9,NDUFB8,NDUFS…	103 (3)	2
HOXA2:ROBO2 gene		complex	ABL1,HES1,HOXA2,HOXA2:ROBO2 gene,RAC1,ROBO2,TP53	3	Activated	3.447	8.04E-49	1.00E-04	ABAT,ABCA1,Abcb1a,ABCB8,ABCC1,ABCD1,ACADL,ACADM,ACADS,ACSF3,ACSS1,ACTN4,ADA,ADH5,AK1,ALDH9A1,ALDOA,ANK1,ANXA1,ANXA4,APOA1,APOBEC2,ARHGAP5,ASL,ATL3,ATP1A1,ATP5F1C,ATP5F1E,ATP5ME,ATP5PB,ATPAF2,BAK1,BAX,CAD,CALU,CASP3,CD44,CDC42,CDH1,CDH2,CDH5,Ces1b/Ces1c,CISD1,CKM,CKMT1B,CKMT2,CMBL,CNN2,COL1A1,COL6A2,COL7A1,COQ3,COQ5,COQ6,COX15,CP,CPOX,CRAT,CRIP2,CRYAB,CSE1L,CSRP1,CSTB,CTSD,CYB5A,CYCS,DCN,DEK,DLAT,…	264 (7)	4
vanadate		chemical - other	ACHE,AKT (family),AKT2,AP1 (complex),CD5,EGFR,ERK (family),ERK1/2 (family),G6PD,INSR,IRS1,JAK2,JINK1/2 (family),JNK (family),MAPK (family),MAPK1,MAPK14,MAPK3,MAPK8,NFASC,NFAT (family),NFKB (complex),NFKB1,NFKBIA,PDPK1,PI3K (complex),PRKCQ,PTK2,PTPRA,SRC,STAT1,STAT5A/B (family),TERT,TP53,TYK2,vanadate	2	Activated	3.444	7.25E-72	4.00E-04	ABAT,Abca8b,ABCB11,Abcb1a,ABCB8,ABCC1,ABCD1,ABCE1,ACO2,ACOT13,Acot2,ACSF3,ACSS1,ACTA1,ACTB,ACTN1,ACTN3,ACTN4,ADAM10,ADD1,ADH1C,ADH5,AGO2,AGR2,AHCTF1,AIMP2,AK1,AK2,Akr1b7,ALDH1B1,ALDH6A1,ALDH7A1,ALDH9A1,ALDOA,ANK1,ANK3,ANXA1,ANXA4,APOBEC2,APOC3,AQP3,ARHGAP5,ASL,ATL3,ATP1A1,ATP1A3,ATP2A1,ATP2A2,ATP5F1C,ATP5F1E,ATP5ME,ATP5PB,ATP5PD,ATPAF2,AZGP1,BCAM,BCKDK,BGN,BTNL9,C8B,CALM2,CALU,CAND2,CAPZA2,CAVIN2…	425 (36)	36
TNRC6A		other	CHEK2,H2AX,P38 MAPK (family),TNRC6A,TP53	2	Activated	3.437	5.13E-51	1.00E-04	ABAT,ABCA1,Abcb1a,ABCB8,ABCC1,ABCD1,ACADL,ACADM,ACADS,ACSF3,ACSS1,ACTN4,ADA,ADH5,AK1,ALDH9A1,ALDOA,ANK1,ANXA1,ANXA4,APOA1,APOBEC2,ARHGAP5,ASL,ASS1,ATL3,ATP1A1,ATP5F1C,ATP5F1E,ATP5ME,ATP5PB,ATPAF2,BAK1,BAX,BGN,CAD,CALU,CASP3,CAV3,CD44,CDC42,CDH1,Ces1b/Ces1c,CISD1,CKM,CKMT1B,CKMT2,CMBL,CNN2,COL1A1,COL6A2,COL7A1,COQ3,COQ5,COQ6,COX15,CP,CPOX,CRAT,CRIP2,CRYAB,CSE1L,CSRP1,CSTB,CTSD,CYB5A,CYCS,DCN,DEK,D…	275 (5)	4
10,11-methylenedioxycamptothecin		chemical drug	10,11-methylenedioxycamptothecin,MDM4,TP53	2	Activated	3.431	3.96E-48	1.00E-04	ABAT,ABCA1,Abcb1a,ABCB8,ABCC1,ABCD1,ACADL,ACADM,ACADS,ACSF3,ACSS1,ACTN4,ADA,ADH5,AK1,ALDH9A1,ALDOA,ANK1,ANXA1,ANXA4,APOA1,APOBEC2,ARHGAP5,ASL,ATL3,ATP1A1,ATP5F1C,ATP5F1E,ATP5ME,ATP5PB,ATPAF2,BAK1,BAX,CAD,CALU,CASP3,CD44,CDC42,CDH1,CDH5,Ces1b/Ces1c,CISD1,CKM,CKMT1B,CKMT2,CMBL,CNN2,COL1A1,COL6A2,COL7A1,COQ3,COQ5,COQ6,COX15,CP,CPOX,CRAT,CRIP2,CRYAB,CSE1L,CSRP1,CSTB,CTSD,CYB5A,CYCS,DCN,DEK,DLAT,DLG1,…	257 (3)	2
xanthine derivative CB002 analog 10		chemical reagent	ATR,TP53,xanthine derivative CB002 analog 10	2	Activated	3.431	3.54E-48	1.00E-04	ABAT,ABCA1,Abcb1a,ABCB8,ABCC1,ABCD1,ACADL,ACADM,ACADS,ACSF3,ACSS1,ACTN4,ADA,ADH5,AK1,ALDH9A1,ALDOA,ANK1,ANXA1,ANXA4,APOA1,APOBEC2,ARHGAP5,ASL,ATL3,ATP1A1,ATP5F1C,ATP5F1E,ATP5ME,ATP5PB,ATPAF2,BAK1,BAX,CAD,CALU,CASP3,CD44,CDC42,CDH1,CDH5,Ces1b/Ces1c,CISD1,CKM,CKMT1B,CKMT2,CMBL,CNN2,COL1A1,COL6A2,COL7A1,COQ3,COQ5,COQ6,COX15,CP,CPOX,CRAT,CRIP2,CRYAB,CSE1L,CSRP1,CSTB,CTSD,CYB5A,CYCS,DCN,DEK,DLAT,DLG1,…	257 (3)	2
xanthine derivative CB002 analog 5		chemical reagent	ATR,TP53,xanthine derivative CB002 analog 5	2	Activated	3.431	3.54E-48	1.00E-04	ABAT,ABCA1,Abcb1a,ABCB8,ABCC1,ABCD1,ACADL,ACADM,ACADS,ACSF3,ACSS1,ACTN4,ADA,ADH5,AK1,ALDH9A1,ALDOA,ANK1,ANXA1,ANXA4,APOA1,APOBEC2,ARHGAP5,ASL,ATL3,ATP1A1,ATP5F1C,ATP5F1E,ATP5ME,ATP5PB,ATPAF2,BAK1,BAX,CAD,CALU,CASP3,CD44,CDC42,CDH1,CDH5,Ces1b/Ces1c,CISD1,CKM,CKMT1B,CKMT2,CMBL,CNN2,COL1A1,COL6A2,COL7A1,COQ3,COQ5,COQ6,COX15,CP,CPOX,CRAT,CRIP2,CRYAB,CSE1L,CSRP1,CSTB,CTSD,CYB5A,CYCS,DCN,DEK,DLAT,DLG1,…	257 (3)	2
xanthine derivative CB002 analog 11		chemical reagent	ATR,TP53,xanthine derivative CB002 analog 11	2	Activated	3.431	3.54E-48	1.00E-04	ABAT,ABCA1,Abcb1a,ABCB8,ABCC1,ABCD1,ACADL,ACADM,ACADS,ACSF3,ACSS1,ACTN4,ADA,ADH5,AK1,ALDH9A1,ALDOA,ANK1,ANXA1,ANXA4,APOA1,APOBEC2,ARHGAP5,ASL,ATL3,ATP1A1,ATP5F1C,ATP5F1E,ATP5ME,ATP5PB,ATPAF2,BAK1,BAX,CAD,CALU,CASP3,CD44,CDC42,CDH1,CDH5,Ces1b/Ces1c,CISD1,CKM,CKMT1B,CKMT2,CMBL,CNN2,COL1A1,COL6A2,COL7A1,COQ3,COQ5,COQ6,COX15,CP,CPOX,CRAT,CRIP2,CRYAB,CSE1L,CSRP1,CSTB,CTSD,CYB5A,CYCS,DCN,DEK,DLAT,DLG1,…	257 (3)	2
xanthine derivative CB002 analog 6		chemical reagent	ATR,TP53,xanthine derivative CB002 analog 6	2	Activated	3.431	3.54E-48	1.00E-04	ABAT,ABCA1,Abcb1a,ABCB8,ABCC1,ABCD1,ACADL,ACADM,ACADS,ACSF3,ACSS1,ACTN4,ADA,ADH5,AK1,ALDH9A1,ALDOA,ANK1,ANXA1,ANXA4,APOA1,APOBEC2,ARHGAP5,ASL,ATL3,ATP1A1,ATP5F1C,ATP5F1E,ATP5ME,ATP5PB,ATPAF2,BAK1,BAX,CAD,CALU,CASP3,CD44,CDC42,CDH1,CDH5,Ces1b/Ces1c,CISD1,CKM,CKMT1B,CKMT2,CMBL,CNN2,COL1A1,COL6A2,COL7A1,COQ3,COQ5,COQ6,COX15,CP,CPOX,CRAT,CRIP2,CRYAB,CSE1L,CSRP1,CSTB,CTSD,CYB5A,CYCS,DCN,DEK,DLAT,DLG1,…	257 (3)	2
STK17A		kinase	STK17A,TP53	2	Activated	3.431	3.54E-48	1.00E-04	ABAT,ABCA1,Abcb1a,ABCB8,ABCC1,ABCD1,ACADL,ACADM,ACADS,ACSF3,ACSS1,ACTN4,ADA,ADH5,AK1,ALDH9A1,ALDOA,ANK1,ANXA1,ANXA4,APOA1,APOBEC2,ARHGAP5,ASL,ATL3,ATP1A1,ATP5F1C,ATP5F1E,ATP5ME,ATP5PB,ATPAF2,BAK1,BAX,CAD,CALU,CASP3,CD44,CDC42,CDH1,CDH5,Ces1b/Ces1c,CISD1,CKM,CKMT1B,CKMT2,CMBL,CNN2,COL1A1,COL6A2,COL7A1,COQ3,COQ5,COQ6,COX15,CP,CPOX,CRAT,CRIP2,CRYAB,CSE1L,CSRP1,CSTB,CTSD,CYB5A,CYCS,DCN,DEK,DLAT,DLG1,…	257 (2)	2
MIR3133		microRNA	MIR3133,TP53	2	Activated	3.431	3.17E-48	1.00E-04	ABAT,ABCA1,Abcb1a,ABCB8,ABCC1,ABCD1,ACADL,ACADM,ACADS,ACSF3,ACSS1,ACTN4,ADA,ADH5,AK1,ALDH9A1,ALDOA,ANK1,ANXA1,ANXA4,APOA1,APOBEC2,ARHGAP5,ASL,ATL3,ATP1A1,ATP5F1C,ATP5F1E,ATP5ME,ATP5PB,ATPAF2,BAK1,BAX,CAD,CALU,CASP3,CD44,CDC42,CDH1,CDH5,Ces1b/Ces1c,CISD1,CKM,CKMT1B,CKMT2,CMBL,CNN2,COL1A1,COL6A2,COL7A1,COQ3,COQ5,COQ6,COX15,CP,CPOX,CRAT,CRIP2,CRYAB,CSE1L,CSRP1,CSTB,CTSD,CYB5A,CYCS,DCN,DEK,DLAT,DLG1,…	257 (2)	2
NDN gene, TP53 gene		group	NDN,NDN gene, TP53 gene,TP53	2	Activated	3.431	2.54E-48	1.00E-04	ABAT,ABCA1,Abcb1a,ABCB8,ABCC1,ABCD1,ACADL,ACADM,ACADS,ACSF3,ACSS1,ACTN4,ADA,ADH5,AK1,ALDH9A1,ALDOA,ANK1,ANXA1,ANXA4,APOA1,APOBEC2,ARHGAP5,ASL,ATL3,ATP1A1,ATP5F1C,ATP5F1E,ATP5ME,ATP5PB,ATPAF2,BAK1,BAX,CAD,CALU,CASP3,CD44,CDC42,CDH1,CDH5,Ces1b/Ces1c,CISD1,CKM,CKMT1B,CKMT2,CMBL,CNN2,COL1A1,COL6A2,COL7A1,COQ3,COQ5,COQ6,COX15,CP,CPOX,CRAT,CRIP2,CRYAB,CSE1L,CSRP1,CSTB,CTSD,CYB5A,CYCS,DCN,DEK,DLAT,DLG1,…	257 (3)	2
TP53 Tetramer:IKBIP Gene		complex	TP53,TP53 Tetramer:IKBIP Gene	2	Activated	3.431	1.82E-48	1.00E-04	ABAT,ABCA1,Abcb1a,ABCB8,ABCC1,ABCD1,ACADL,ACADM,ACADS,ACSF3,ACSS1,ACTN4,ADA,ADH5,AK1,ALDH9A1,ALDOA,ANK1,ANXA1,ANXA4,APOA1,APOBEC2,ARHGAP5,ASL,ATL3,ATP1A1,ATP5F1C,ATP5F1E,ATP5ME,ATP5PB,ATPAF2,BAK1,BAX,CAD,CALU,CASP3,CD44,CDC42,CDH1,CDH5,Ces1b/Ces1c,CISD1,CKM,CKMT1B,CKMT2,CMBL,CNN2,COL1A1,COL6A2,COL7A1,COQ3,COQ5,COQ6,COX15,CP,CPOX,CRAT,CRIP2,CRYAB,CSE1L,CSRP1,CSTB,CTSD,CYB5A,CYCS,DCN,DEK,DLAT,DLG1,…	257 (2)	2
CTBP (family)		group	CDH1,CEBPA,CTBP (family),CTBP1,CTBP2,NRIP1,TP53	2	Activated	3.430	2.21E-50	4.00E-04	ABAT,ABCA1,ABCB8,ABCC1,ABCD1,ACADL,ACADS,ACO2,ACSF3,ACSS1,ACTB,ACTN4,ADA,ADH1C,ADH5,ADH7,ADIPOQ,AGPAT2,AK1,ALDH9A1,ALDOA,ANK1,ANXA4,APOBEC2,ARHGAP5,ARL6IP5,ASPRV1,ATL3,ATP1A1,ATP5F1C,ATP5F1E,ATP5ME,ATP5PB,ATPAF2,BAK1,BAX,BIN1,CAD,CALU,CASP3,CDC37,CDC42,CDH1,CDH2,Ces1b/Ces1c,CISD1,CKM,CKMT1B,CKMT2,CMBL,CNN2,COL1A1,COL6A2,COL7A1,COQ3,COQ5,COQ6,COX15,COX4I1,CP,CPOX,CRAT,CRIP2,CRYAB,CSE1L,CSRP1,CSTB,…	286 (7)	7
TCR (complex)		complex	TCR (complex)	1	Activated	3.429	6.56E-11	2.17E-02	ABCD1,ALOX12,ATP5PB,ATP5PD,BIN1,CBL,CD44,CDH1,CREB1,ECH1,EIF4E,GRM1,HSPD1,LAMP1,LDHB,LSM3,MAPK1,MAPK9,MDH1,NFKB2,NHP2,PRMT5,RELA,RPL10A,RPL13A,RPL18A,RPL22,RPL23A,RPL3,RPL30,RPL31,RPL9,RPLP0,RPS13,RPS15,RPS16,RPS17,RPS2,RPS3,RPSA,SCARB2,SDHA,SLC25A3,SLC2A1,TUFM	45 (1)	1
CDC2 (family)		group	AMPH,CDC2 (family),ERF,IL16,JUN,KAT5,KRT18,KRT8,MAPT,MYT1,NFIC,PLK1,RPS6KB1,RUNX2,SRSF1,TP53,VIM	2	Activated	3.423	3.99E-61	1.00E-04	ABAT,ABCA1,Abcb1a,ABCB8,ABCC1,ABCD1,ABCE1,ABCF1,ACADL,ACADM,ACADS,Acot2,ACSF3,ACSS1,ACTN4,ADA,ADH5,AIMP2,AK1,ALDH1L2,ALDH2,ALDH9A1,ALDOA,ALOX12,ANK1,ANXA1,ANXA4,APOA1,APOBEC2,ARHGAP5,ASL,ATL3,ATP1A1,ATP5F1C,ATP5F1E,ATP5ME,ATP5PB,ATPAF2,B2M,BAK1,BIN1,CAD,CALU,CAV3,CDC42,CDH1,CDH2,Ces1b/Ces1c,CHL1,CISD1,CKM,CKMT1B,CKMT2,CMA1,CMBL,CNN2,COL6A2,COQ3,COQ5,COQ6,COX15,CP,CPOX,CRAT,CRIP2,CRYAB,CSE1L,CSNK2…	328 (17)	16
PRMT1/PRMT2 (family)		group	AP1 (complex),DKK1,DSP,ESR1,EZH2,GATA6,HNRNPK,IRF3,JNK (family),let-7 (includes others),NFATC1,P38 MAPK (family),PRMT1,PRMT1/PRMT2 (family),PRMT2,RAR (family),RAR/RXR/RETINOIC ACID (complex),RARA,RARB,RARG,RIPK3,RXR (family),RXRA,RXRB,RXRG,SMAD3,SP1,TP53,tretinoin	3	Activated	3.421	1.85E-59	7.30E-03	ABAT,Abcb1a,ABCB8,ABCC1,ABCC3,ABCD1,ABI1,ACADL,ACADM,ACADS,ACSF3,ACTL6A,ACTN3,ACTN4,ADAM10,ADAM17,ADH1C,ADH5,ADIPOQ,ADSS2,AFDN,AGO2,AGPAT2,ALDH9A1,ALDOA,ALOX12,AMACR,ANK1,ANK3,ANO10,ANP32A,ANXA1,ANXA4,AP1M1,AP2S1,APOBEC2,APOC3,AQP3,ARHGAP5,ARHGEF7,ARPC5L,ASL,ASNS,ASPN,ASPRV1,ASS1,ATL3,ATP1A1,ATP1A3,ATP1B3,ATP5F1C,ATP5F1E,ATP5ME,ATP5PB,ATP6V0A1,ATP6V0C,ATP6V1B2,ATP6V1C1,ATP6V1H,ATPAF2,B2M,BAG1,BAK…	468 (29)	27
FKBP1B		enzyme	AKT (family),AKT1,AMPK (complex),APP,ATF6,BCL2,CALCINEURIN (complex),CAMKII (complex),CD247,CDK9,CREB1,doxorubicin,ELK1,ERK (family),ERK1/2 (family),FKBP1B,FOXO1,GAB2,HDAC (family),HDAC4,HDAC5,HTT,INSR,IRS1,JNK (family),MAP2K4,MAPK14,MAPT,MMP2,MMP9,MYC,MYD88,NFAT (family),NFATC2,NFKB (complex),NFKB1,NFKBIA,nitric oxide,NOL3,NOS2,NOS3,PPP3CA,PPP3R1,PRKCA,PRKCB,PRKCQ,PRKG1,RAF1,RELA,RYR2,SLC2A4,SRC…	3	Activated	3.420	8.52E-57	6.70E-03	AACS,Abca8b,ABCB10,ABCB11,ABCB8,ABCC3,ABCD1,ABCE1,ABCF1,ACAD11,ACADS,ACO2,ACOT13,Acot2,ACSS1,ACTA1,ACTN2,ACTN4,ADAM10,ADD1,ADH5,ADIPOQ,AGO2,AGR2,AGRN,AIFM1,Akr1b7,ALDH1B1,ALDH3A1,ALDH6A1,ALDH7A1,ALDOA,ALOX12,ANKRD17,ANXA1,ANXA2,ANXA4,APOC1,AQP3,ARHGEF7,ARL6IP5,ASNS,ASPRV1,ATP1A3,ATP2A2,ATP5PB,ATP5PD,ATP6V1C1,AZGP1,BAK1,BAX,BCAM,BCKDK,BGN,BTNL9,C4a/C4b,CACNA2D1,CAD,Calm4,CAND2,CAPZA2,CASQ1,CCT3,CD…	407 (58)	58
streptozocin		chemical drug	ADCY (family),BHMT,CBS,DNM1L,EIF2A,EIF2AK3,ERK1/2 (family),H2AX,HNF1A,JNK (family),LPL,MAPK14,MAPK3,MAPK8,MAPT,MTOR,NFKB (complex),NFKBIA,ODC1,OGT,P38 MAPK (family),PARP1,PDPK1,PRKAA (family),PRKCQ,RELA,RPS6KA3,SLC6A2,SMAD2,SP1,streptozocin,SUCCINATE DEHYDROGENASE (complex),TP53,YBX1	2	Activated	3.417	2.55E-57	4.88E-02	ABAT,Abcb1a,ABCB8,ABCD1,ACADS,ACO2,ACSF3,ACSS1,ACTA1,ACTN4,ADA,ADAM10,ADH1C,ADIPOQ,ADK,ADSS2,AK1,AK2,ALDH1B1,ALDH7A1,ALDH9A1,ALDOA,ALOX12,ANK1,ANXA1,APOBEC2,ARHGAP5,ASL,ATL3,ATP1A1,ATP1A3,ATP5F1C,ATP5F1E,ATP5ME,ATP5PB,ATPAF2,AZGP1,BAG1,BCKDK,BGN,C5,C8B,C9,CAD,CALU,CAPZA2,CASP3,CD34,CDC42,Ces1b/Ces1c,CISD1,CKM,CKMT1B,CKMT2,Clec10a/Mgl2,CLIC5,CMA1,CMBL,CNN2,CNP,COL12A1,COL1A1,COL6A2,COQ3,COQ5,COQ6,…	396 (34)	34
IGF1		growth factor	ADAM17,AKT (family),AKT1,AMPK (complex),AR,CAV1,CDC42,CDK2,CDK5,CEBPA,CREB (family),CREB1,CTNNB1,dinoprost,EGFR,EIF4E,ELK1,ERBB2,ERK (family),ERK1/2 (family),ESR1,ESTROGEN RECEPTOR (family),FLNA,FOS,FOXO1,FOXO3,FOXO4,FXN,GATA4,GCK,GROWTH HORMONE (family),GSK3B,HIF1A,HRAS,HSD11B1,HSP27 (family),HTT,IGF1,IGF1R,IGFBP3,ILK,INSR,ITGB1,JAK2,JUN,LYN,MAPK (family),MAPK1,MAPK14,MAPK3,MAPK7,MAPK9,MAPT,MDM2…	2	Activated	3.414	1.23E-57	2.32E-02	AACS,ABAT,ABCA1,Abca8b,ABCB8,ABCC1,ABCC3,ABCC9,ABCD1,ABCE1,ABCF2,ACADS,Acat2/Acat3,ACOT13,Acot2,ACSF3,ACSS1,ACTA1,ACTL6A,ACTN1,ACTN2,ACTN4,ADA,ADD1,ADH1C,ADH7,ADIPOQ,ADK,ADSS2,AGO2,AGPAT1,AGRN,AHCTF1,AHSG,AIMP2,AK1,AK2,ALCAM,ALDH1B1,ALDH6A1,ALDH7A1,ALDH9A1,ALDOA,ALOX12,ANK3,ANO10,ANP32A,AP1M1,AP2S1,APOBEC2,APOC3,ARF6,ARHGAP5,ARL6IP5,ARPC5L,ASPN,ATL2,ATL3,ATP1A3,ATP2A1,ATP5F1C,ATP5ME,ATP5PD,ATP6V0…	591 (97)	97
GSK3 (family)		group	acetylcholine,ACLY,AKT (family),AMPK (complex),AP1 (complex),APC,APPL1,AXIN1,BACE1,BCAR1,BCL2,CALCINEURIN (complex),CASP8,CDKN1A,CEBPA,CREB (family),CTNNB1,EGFR,GSK3 (family),GSK3B,HINT2,HSF1,IGF1R,IRS1,JNK (family),JUN,JUND,KAT5,MAFB,MAP2,MAPK8,MAPT,MCL1,MMP9,MYC,MYOCD,NFAT (family),NFATC2,NFATC4,NFE2L2,NFKBIA,NPM1,NR1D1,PDX1,PP1C (family),PRKCD,PSEN1,RPSA,SREBF1,SRF,STAT1,STAT3,TFEB,TNF,TP73	2	Activated	3.413	7.70E-62	2.50E-02	AACS,ABCB10,Abcb1a,ABCC3,ABCD1,ABCD2,ABCE1,ABCF1,ABCF2,ACADL,ACADM,ACADS,Acat2/Acat3,ACO2,Acot2,ACTN3,ACTN4,ADA,ADAM10,ADAM17,ADH7,ADK,ADSS2,AGO2,AGPAT2,AHCTF1,AHSA1,AHSG,AIMP2,Aldh1a7,ALDH1B1,ALDH1L2,ALDH2,ALDH3A1,ALOX12,ANK3,ANKRD17,ANXA1,ANXA2,ANXA4,AOC3,APOA1,APOC1,APOC3,AQP3,ARHGEF7,ARL2,ASL,ASNS,ASPN,ATP5F1E,ATP5ME,ATP5PB,ATP6V0C,ATP6V1B2,ATP6V1C1,ATP6V1H,AUH,AZGP1,BAG1,BCAM,BCKDK,BCS1L,BGN…	496 (55)	55
FHOD1		other	CRYAB,FHOD1,FOS,MYL2,PTK2,RUNX2,SMAD3,SRF	3	Activated	3.413	5.21E-26	4.00E-04	Abcb1a,ACTA1,ACTB,ACTN1,AGPAT2,ALCAM,ANXA4,APOC3,ASL,ASPN,BGN,BLMH,BSCL2,CALU,CASP3,CDH1,CDH5,Ces1d,CKM,CMA1,CNN2,COL6A2,COL7A1,CPA3,CPSF1,CSNK2B,CSRP1,CYCS,DES,DGAT1,EIF4G2,EMB,ENO1,EPHX2,EZR,F12,FABP5,FBN1,FGA,FHL1,FHL3,GAK,GAMT,GSN,Gsta1 (includes others),HSPB1,HTATIP2,INPP5D,ITGA2,ITGA5,ITGAM,ITGAV,ITGB4,KLHL41,KRT15,KRT8,LAMA4,LAMC1,LDB3,LDHA,LGALS3,LMOD1,LPCAT3,LPL,LRP1,Ly6a (includes other…	124 (8)	8
ITI-078		chemical reagent	ABL1,AKT1,ANAPC2,AP1 (complex),AR,ARHGEF2,BRCA1,CASP9,CCND1,CCNE1,CDK (family),CDKN2A,CEBPA,CEBPB,CSF2,E2F (family),E2F1,EGR1,ERK (family),ETS1,FN1,FOXO3,HDAC4,HIF1A,HSP27 (family),ITI-078,MAPK3,MAPT,MEF2C,MEF2D,MYOD1,NR4A1,NR4A2,NR4A3,P38 MAPK (family),PPARG,PTEN,PTTG1,RAC1,RAF1,RB1,RHOA,RNF2,RUNX2,SMAD3,SRF,STAT1,TP53,TP53BP1,YY1	3	Activated	3.413	6.45E-62	3.10E-03	ABAT,ABCB8,ABCC1,ABCD1,ABI1,ACADL,ACO2,ACSF3,ACSS1,ACTA1,ACTB,ACTL6A,ACTN1,ACTN2,ACTN3,ACTN4,ADA,ADD1,ADH1C,ADH7,ADPRHL1,AGPAT1,AGR2,AK1,AKT2,ALDH3A1,ALDH9A1,ANK1,ANXA4,APOBEC2,AQP3,ARHGEF7,ARL6IP5,ASPN,ASPRV1,ATL3,ATP1A1,ATP1A3,ATP2A1,ATP5F1C,ATP5F1E,ATP5ME,ATP5MJ,ATP5PB,ATP6V1E1,ATP6V1F,ATP8A1,ATPAF2,AZGP1,B2M,BAX,BCS1L,BSCL2,BTNL9,C4a/C4b,CACNA1S,CALM2,CAND2,CAPN1,CARS1,CASP3,CAST,CCT3,CCT4,CD…	470 (50)	47
enflurane		chemical drug	AKT (family),ATF4,CASPASE (family),CHRNA1,CHRNA10,CHRNA3,CHRNA4,CHRNA7,CHRNA9,CHRNB2,EGFR,enflurane,ERK (family),ERK1/2 (family),MAPK1,MAPK14,MAPK8,MAPT,MMP9,MYC,NFKBIA,nicotine,P38 MAPK (family),TRPV1	3	Activated	3.413	2.92E-68	1.00E-04	ABCB10,ABCC1,ABCC3,ABCD1,ABCE1,ABCF1,ABCF2,ACADM,ACSS1,ACTB,ACTN3,ACTN4,ADD1,ADH1C,ADIPOQ,AGO2,AHCTF1,ALDOA,ANK1,ANKRD17,ANXA1,ANXA4,APOC1,APOC3,AQP3,ARHGEF7,ASNS,ASPRV1,ASS1,ATP1A3,ATP2A1,AZGP1,B2M,BAG1,BAK1,BCAM,BCKDK,BGN,BIN1,CACNA2D1,CAD,CARS1,CASP3,CAST,CCT3,CCT4,CD1D,CMA1,CNP,COL6A1,COL6A2,COL7A1,COPS6,COX4I1,CPOX,CRYL1,CSDE1,CSE1L,CSRP3,CTSD,CYCS,CYP2E1,CYTH2,DCN,DDAH1,DDT,DDX17,DDX5,DES,D…	330 (24)	17
IL4		cytokine	ADAM17,ADCY (family),AKT (family),AKT1,AKT2,CASP9,CBL,CDC42,CREBBP,CSF1R,cyclic AMP,EGFR,ERK (family),ERK1/2 (family),FAAH,FOXO3,GATA1,GATA3,GPX4,GSK3 (family),IFNG,IGE (complex),IKBKB,IKZF3,IL11,IL4,IL4R,IL6,INPP5D,IRS1,IRS2,JAK1,JAK2,JUN,LIF,MAPK1,MAPK3,MAPK8,MAPKAPK2,MMP3,NFKB (complex),NFKBIA,NR3C1,P38 MAPK (family),PI3K (complex),PIK3R1,PPARG,PRKCB,PRKCD,PTGS2,RAS (family),REL,RELA,SFPQ,SMAD…	2	Activated	3.411	8.90E-73	1.35E-02	Abca8b,ABCB10,ABCB11,Abcb1a,ABCB8,ABCD1,ABCE1,ABI1,ACTB,ACTN1,ACTN3,ACTN4,ADAM17,ADD1,ADH1C,ADH5,ADK,ADSS2,AGO2,AGPAT1,AGPAT2,AHCTF1,AHCYL1,AIMP2,AK1,AK2,Akr1b7,ALCAM,ALDH1B1,ALDH2,ALDH3A1,ALDH7A1,ALDH9A1,ALOX12,AMACR,ANK1,ANXA1,ANXA2,ANXA4,APOBEC2,APOO,APRT,AQP3,ARHGAP5,ARL6IP5,ASL,ASPN,ASPRV1,ASS1,ATL3,ATP1A1,ATP1A3,ATP5F1C,ATP5F1E,ATP5ME,ATP5PB,ATP5PD,ATP6V0C,ATP6V1C1,ATP6V1E1,ATP8A1,ATPAF2,AU…	578 (67)	67
MAPK6		kinase	FOCAL ADHESION KINASE (family),GSK3B,HSP27 (family),HSPB1,MAPK6,MAPKAPK5,RPS6KB1,TP53	3	Activated	3.408	3.65E-51	1.00E-04	ABAT,ABCA1,Abcb1a,ABCB8,ABCC1,ABCD1,ACADL,ACADM,ACADS,ACSF3,ACSS1,ACTN4,ADA,ADH5,AK1,ALDH9A1,ALDOA,ANK1,ANXA1,ANXA4,APOA1,APOBEC2,ARHGAP5,ASL,ATL3,ATP1A1,ATP2A2,ATP5F1C,ATP5F1E,ATP5ME,ATP5PB,ATPAF2,BAK1,BAX,CAD,CALU,CAV3,CD44,CDC42,CDH1,CDH2,CDH5,Ces1b/Ces1c,CISD1,CKM,CKMT1B,CKMT2,CMBL,CNN2,COL1A1,COL6A2,COL7A1,COQ3,COQ5,COQ6,COX15,CP,CPOX,CRAT,CRIP2,CRYAB,CSE1L,CSRP1,CSTB,CTSD,CYB5A,CYCS,DCN,DEK…	270 (8)	7
TP53I3		enzyme	AKT (family),ATR,BECN1,BIRC5,BRCA1,CASP2,CASP3,CASP9,CDC14B,CDK1,CDK2,CDKN1A,CDKN1C,CGAS,CHEK1,CHEK2,E2F (family),E2F1,E2F3,EGFR,ERK1/2 (family),FANCD2,FOXM1,FOXP1,GSK3B,H2AX,ING1,L-serine,LATS2,MAPK1,MAPK3,MAPT,MDM2,MDM4,NPM1,P38 MAPK (family),PARP1,PKM,PRKDC,PTK2,RAD21,RAD51,RASSF1,RB1,RELA,SIAH2,SRC,STAT3,TP53,TP53I3,trabectedin,TRIM28	3	Activated	3.408	1.81E-70	3.00E-04	ABAT,Abca8b,ABCB11,Abcb1a,ABCB8,ABCC1,ABCD1,ABCE1,ACADL,ACADM,ACADS,ACO2,ACSF3,ACSS1,ACTN2,ACTN4,ADA,ADAM10,ADAM17,ADD1,ADH1C,ADH5,AGO2,AGR2,AHCTF1,AHSG,AK1,ALDH9A1,ANK1,ANXA1,ANXA2,ANXA4,APMAP,APOBEC2,APOC3,AQP3,ARHGAP5,ASL,ASPN,ASS1,ATL3,ATP1A3,ATP2A1,ATP2A2,ATP5F1C,ATP5F1E,ATP5PB,ATP6V1F,ATPAF2,BAX,BCAM,BGN,BPIFA1,C5,CACNA1S,CALU,CAPN1,CAPZA2,CCT3,CD2AP,CD34,CDC42,Ces1b/Ces1c,CHCHD3,CHL1,CISD1…	422 (52)	50
TP53 Tetramer:ARID3A Gene		complex	ARID3A,TP53,TP53 Tetramer:ARID3A Gene	2	Activated	3.404	4.36E-48	1.00E-04	ABAT,ABCA1,Abcb1a,ABCB8,ABCC1,ABCD1,ABCE1,ACADL,ACADM,ACADS,ACSF3,ACSS1,ACTN4,ADA,ADH5,AK1,ALDH9A1,ALDOA,ANK1,ANXA1,ANXA4,APOA1,APOBEC2,ARHGAP5,ASL,ATL3,ATP1A1,ATP5F1C,ATP5F1E,ATP5ME,ATP5PB,ATPAF2,BAK1,BAX,CAD,CALU,CASP3,CD44,CDC42,CDH1,CDH5,Ces1b/Ces1c,CISD1,CKM,CKMT1B,CKMT2,CMBL,CNN2,COL1A1,COL6A2,COL7A1,COQ3,COQ5,COQ6,COX15,CP,CPOX,CRAT,CRIP2,CRYAB,CSE1L,CSRP1,CSTB,CTSD,CYB5A,CYCS,CYP2S1,DCN,D…	261 (3)	2
KIF4A		other	AKT (family),AR,KIF4A,YAP1	2	Activated	3.402	1.10E-28	5.00E-04	ABCA1,ACTA1,ADD1,ADIPOQ,AIMP2,ALDOA,ANK1,AOC3,AQP3,ARHGEF7,ASNS,ASS1,ATP1A3,ATP2A2,ATP8A1,BAK1,BAX,BCAM,BIN1,CALU,CAPN1,CASP3,CAST,CAV3,CAVIN2,CBL,CCT3,CD109,CD44,CDH1,CDH2,COL1A1,COL6A1,COL7A1,COPS6,COX4I1,COX6C,CRIP2,CSRP3,CTSD,DCN,DDAH1,DES,DHRS3,DSC2,DSG2,ECHDC1,EIF4G1,ELMO1,ENDOU,EPHX1,EPPK1,F11R,FABP4,FABP5,FDPS,FLNB,FMOD,FTL,GOT1,GPM6B,GPX4,GSN,GSS,GSTK1,HLA-A,HSPG2,IL1RAP,IMPDH2,INF2,INPP…	175 (4)	4
CYCLIN B (family)		group	CDK1,CYCLIN B (family),DNM1L,EIF4EBP1,FOXK2,ITPR1,JUNB,KAT5,LATS1,RB1,RBP1,RPS6KB1,SKI,TP53,TP73,UBE2I,VGLL4,YAP1	2	Activated	3.402	9.27E-68	1.00E-04	ABAT,ABCA1,Abcb1a,ABCB8,ABCC1,ABCD1,ACADL,ACADM,ACADS,ACO2,Acot2,ACSF3,ACSS1,ACTA1,ACTB,ACTN2,ACTN3,ACTN4,ADA,ADAM10,ADAM17,ADH5,AK1,ALDH1L2,ALDH9A1,ALDOA,ANK1,ANXA1,ANXA4,AOC3,APOA1,APOBEC2,AQP3,ARHGAP5,ARL2,ASL,ASNS,ATL3,ATP5F1C,ATP5F1E,ATP5PB,ATP6V1F,ATPAF2,AUH,B2M,BGN,BIN1,CACNA1S,CAD,CALU,CAPN1,CAV3,CAVIN2,CBL,CD109,CDC42,CDH5,Ces1b/Ces1c,Ces1d,CHCHD3,CISD1,CKMT1B,CKMT2,CMBL,CNN2,COL6A1,COL6…	343 (18)	17
AXIN1		other	AXIN1,CSNK1E,CTNNB1,ELK1,ERK (family),FOXM1,GSK3B,JNK (family),LEF1,MAPK14,MAPK8,MAPK9,MAPT,MEK (family),P38 MAPK (family),RAF1,RAS (family),RAS HOMOLOG (family),SMAD3,TCF7L2,TP53	2	Activated	3.402	1.82E-52	2.19E-02	ABAT,ABCA1,Abcb1a,ABCB8,ABCC1,ABCD1,ABCD2,ABCE1,ACADM,Acat2/Acat3,ACSF3,ACSS1,ACTA1,ACTN1,ACTN4,ADA,ADAM10,ADAM17,ADD1,ADH5,ADIPOQ,AGPAT2,AK1,ALCAM,ALDH9A1,ALDOA,ANK1,ANXA4,APOA1,APOBEC2,APOC3,AQP3,ARHGAP5,ASL,ASPN,ASS1,ATL3,ATP1A1,ATP2A2,ATP5F1C,ATP5F1E,ATP5ME,ATP5PB,ATP6V0A1,ATP6V1G1,ATPAF2,BAK1,BCS1L,BIN1,BSCL2,CAD,CALU,CASP3,CAV3,CDC42,Ces1b/Ces1c,Ces1d,CHERP,CISD1,CKM,CKMT1B,CKMT2,Clec10a/Mg…	354 (21)	21
MASTL		kinase	AKT (family),CTNNB1,EGFR,MASTL	2	Activated	3.395	4.70E-29	6.50E-03	Abcb1a,ABCE1,ACADL,ACADS,Acat2/Acat3,ACTA1,ACTB,ACTN3,ADD1,ADIPOQ,ADSS2,AGO2,AHCTF1,AIMP2,ALCAM,ANXA1,AQP3,ATP2A2,BAK1,BAX,BCAM,BCS1L,BGN,CAD,CAPZA2,CASP3,CAV3,CCT3,CCT4,CD44,CDH1,CDH2,CMA1,COL1A1,COL6A1,COL6A2,COPS6,COX4I1,CRYAB,CTSD,CYCS,CYP2E1,DAG1,DHRS7,DLST,DSC2,DSG2,EIF3B,EIF4E,EIF5A,FABP4,FBLN2,FBN1,FSCN1,GAPDH,GLUL,GPAM,GPAT3,GPM6B,GPX4,GSS,GSTK1,Hbb-b1,HMGA1,HNRNPD,HNRNPH1,HRAS,HSPB1,HSP…	168 (4)	4
oxaliplatin		chemical drug	AKT1,ATM,ATR,BAX,BCL2L1,CASP3,CASP8,CASP9,CASPASE (family),CHEK2,EIF2A,EIF2S1,FANCD2,GSK3B,HES1,MAPK8,MAPK9,MTOR,oxaliplatin,P38 MAPK (family),RIPK3,SECRETASE GAMMA (complex),SP1,SRC,SRC (family),STAT3,TP53	2	Activated	3.392	5.80E-61	3.00E-04	ABAT,ABCA1,Abca8b,ABCB11,Abcb1a,ABCB8,ABCC1,ABCD1,ACADL,ACADM,ACADS,ACSF3,ACTN4,ADA,ADAM17,ADH5,ADSS2,AHSG,AIFM1,AK1,ALDH9A1,ALDOA,ALOX12,ANK1,ANXA1,ANXA2,ANXA4,APOBEC2,APOC3,ARHGAP5,ASL,ASNS,ATL3,ATP1A1,ATP5F1C,ATP5F1E,ATP5ME,ATP6V1E1,ATPAF2,BAK1,BAX,BGN,BPIFA1,C5,CALU,CAPN1,CASP3,CAV3,CD44,CD9,CDC42,Ces1b/Ces1c,Ces1d,CHERP,CHL1,CHRM2,CISD1,CKMT2,CLIC5,CMBL,CNN2,CNP,COL7A1,COQ3,COQ5,COQ6,COX15,C…	356 (27)	27
xanthine derivative CB002 analog 4		chemical reagent	ATR,TP53,xanthine derivative CB002 analog 4	2	Activated	3.391	2.21E-50	1.00E-04	ABAT,ABCA1,Abcb1a,ABCB8,ABCC1,ABCD1,ACADL,ACADM,ACADS,ACSF3,ACSS1,ACTN4,ADA,ADH5,AK1,ALDH9A1,ALDOA,ANK1,ANXA1,ANXA4,APOA1,APOBEC2,ARHGAP5,ASL,ATL3,ATP1A1,ATP5F1C,ATP5F1E,ATP5ME,ATP5PB,ATPAF2,BAK1,BAX,CAD,CALU,CASP3,CD44,CDC42,CDH1,CDH5,Ces1b/Ces1c,CISD1,CKM,CKMT1B,CKMT2,CMBL,CNN2,COL1A1,COL6A2,COL7A1,COQ3,COQ5,COQ6,COX15,CP,CPOX,CRAT,CRIP2,CRYAB,CSE1L,CSRP1,CSTB,CTSD,CYB5A,CYCS,DCN,DEK,DLAT,DLG1,…	263 (3)	3
LCN2		transporter	AKT (family),AKT1,CDH1,ERK (family),ERK1/2 (family),F2,F3,F7,GSK3B,LCN2,LIPE,MET,MMP9,NFKB (complex),PTK2,RELA,SRC,STAT6,TP53	2	Activated	3.384	4.12E-59	4.70E-03	ABAT,ABCA1,Abca8b,ABCB11,Abcb1a,ABCB8,ABCC1,ABCD1,ACADS,ACSF3,ACSS1,ACTA1,ACTL6A,ACTN1,ACTN4,ADA,ADD1,ADH1C,ADH5,ADH7,AHCYL1,AIMP2,AK1,ALDH1B1,ALDH2,ALDH7A1,ALDH9A1,ALDOA,ANK1,ANXA1,ANXA4,APOA1,APOBEC2,APOC3,AQP3,ARHGAP5,ASL,ATL3,ATP1A1,ATP1A3,ATP2A2,ATP5F1C,ATP5F1E,ATP5ME,ATP5PB,ATP6V1E1,ATPAF2,AUH,BCAM,BGN,CALU,CAPG,CAV3,CD1D,CDC42,CDH1,CDH2,CDH5,CISD1,CKMT1B,CKMT2,Clec10a/Mgl2,Clec2d (includes…	369 (19)	19
OXSR1	0.585	kinase	OXSR1,PKN1,SMAD2,SMAD3,TP53	2	Activated	3.383	9.74E-51	1.00E-04	ABAT,ABCA1,Abcb1a,ABCB8,ABCC1,ABCD1,ACADL,ACADM,ACADS,ACSF3,ACSS1,ACTN4,ADA,ADH5,ADIPOQ,AGPAT2,AK1,ALDH9A1,ALDOA,ANK1,ANXA1,ANXA4,APOA1,APOBEC2,APOC3,ARHGAP5,ASL,ASPN,ATL3,ATP1A1,ATP5F1C,ATP5F1E,ATP5ME,ATP5PB,ATPAF2,BAK1,BAX,BGN,BSCL2,CAD,CALU,CASP3,CD44,CDC42,CDH1,CDH2,Ces1b/Ces1c,Ces1d,CISD1,CKM,CKMT1B,CKMT2,CMBL,CNN2,COL1A1,COL6A1,COL6A2,COL7A1,COQ3,COQ5,COQ6,COX15,CP,CPOX,CRAT,CRIP2,CRYAB,CSE…	274 (5)	5
4-oxo-2-nonenal		chemical toxicant	26S PROTEASOME (complex),4-oxo-2-nonenal,ATM,HSP90 (family),STK11,TP53	2	Activated	3.376	2.43E-49	2.00E-04	ABAT,ABCA1,Abcb1a,ABCB8,ABCC1,ABCD1,ACADL,ACADM,ACADS,ACSF3,ACSS1,ACTN4,ADA,ADH5,ADRM1,AK1,AK2,ALCAM,ALDOA,ANK1,ANXA1,ANXA4,APOA1,APOBEC2,ARHGAP5,ASL,ASS1,ATL3,ATP1A1,ATP5F1E,ATP5PB,ATP6V1F,ATP6V1H,ATPAF2,BAK1,BAX,BTF3,CAD,CALU,CARM1,CASP3,CCAR2,CD44,CDH1,CDH5,Ces1b/Ces1c,CISD1,CKM,CKMT1B,CKMT2,CMBL,CNN2,COL1A1,COL6A2,COL7A1,COQ3,COQ5,COQ6,COX15,CP,CPOX,CRAT,CRIP2,CRYAB,CSE1L,CSRP1,CSTB,CTSD,CYB5…	285 (6)	5
TP53		transcription regulator	TP53	1	Activated	3.375	5.36E-48	1.00E-04	ABAT,ABCA1,Abcb1a,ABCB8,ABCC1,ABCD1,ACADL,ACADM,ACADS,ACSF3,ACSS1,ACTN4,ADA,ADH5,AK1,ALDH9A1,ALDOA,ANK1,ANXA1,ANXA4,APOA1,APOBEC2,ARHGAP5,ASL,ATL3,ATP1A1,ATP5F1C,ATP5F1E,ATP5ME,ATP5PB,ATPAF2,BAK1,BAX,CAD,CALU,CASP3,CD44,CDC42,CDH1,CDH5,Ces1b/Ces1c,CISD1,CKM,CKMT1B,CKMT2,CMBL,CNN2,COL1A1,COL6A2,COL7A1,COQ3,COQ5,COQ6,COX15,CP,CPOX,CRAT,CRIP2,CRYAB,CSE1L,CSRP1,CSTB,CTSD,CYB5A,CYCS,DCN,DEK,DLAT,DLG1,…	256 (1)	1
methylnitronitrosoguanidine		chemical toxicant	AMPK (complex),ATM,CASP3,CASPASE (family),MAP2K4/7 (family),MAPK1,MAPK14,MAPK8,MAPK9,methylnitronitrosoguanidine,NFKB (complex),P38 MAPK (family),PARP1,STAT1,TP53	2	Activated	3.372	1.45E-56	2.40E-03	AACS,ABAT,Abcb1a,ABCB8,ABCC1,ABCD1,ACADL,ACADM,ACADS,ACO2,ACSF3,ACSS1,ACTA1,ACTN4,ADA,ADH1C,ADH5,AK1,ALDH1B1,ALDH7A1,ALDH9A1,ALDOA,ANK1,ANXA1,ANXA4,APOA1,APOBEC2,ARHGAP5,ASL,ASS1,ATL3,ATP1A1,ATP2A1,ATP2A2,ATP5F1C,ATP5F1E,ATP5ME,ATP5PB,ATPAF2,B2M,BAK1,BAX,BGN,BTNL9,CAD,CALU,CAND2,CAPN1,CASP3,CAV3,CD44,CDC42,CDH2,Ceacam1/Ceacam2,Ces1b/Ces1c,CHERP,CISD1,CKM,CKMT1B,CKMT2,CLIC5,CMBL,CNN2,COL6A2,COL7A1…	338 (15)	15
PIAS (family)		group	PIAS (family),STAT (family),TP53	2	Activated	3.362	3.26E-48	1.00E-04	ABAT,ABCA1,Abcb1a,ABCB8,ABCC1,ABCD1,ACADL,ACADM,ACADS,ACSF3,ACSS1,ACTN4,ADA,ADH5,AK1,ALDH9A1,ALDOA,ANK1,ANXA1,ANXA4,APOA1,APOBEC2,ARHGAP5,ASL,ATL3,ATP1A1,ATP5F1C,ATP5F1E,ATP5ME,ATP5PB,ATPAF2,BAK1,BAX,CAD,CALU,CASP3,CD44,CDC42,CDH1,CDH5,Ces1b/Ces1c,CISD1,CKM,CKMT1B,CKMT2,CMBL,CNN2,COL1A1,COL6A2,COL7A1,COQ3,COQ5,COQ6,COX15,CP,CPOX,CRAT,CRIP2,CRYAB,CSE1L,CSRP1,CSTB,CTSD,CYB5A,CYCS,DCN,DEK,DLAT,DLG1,…	258 (3)	2
TP53 Tetramer:BID Gene		complex	BID,TP53,TP53 Tetramer:BID Gene	2	Activated	3.362	9.59E-49	1.00E-04	ABAT,ABCA1,Abcb1a,ABCB8,ABCC1,ABCD1,ACADL,ACADM,ACADS,ACSF3,ACSS1,ACTN4,ADA,ADAM17,ADH5,AK1,ALDH9A1,ALDOA,ANK1,ANXA1,ANXA4,APOA1,APOBEC2,ARHGAP5,ASL,ATL3,ATP1A1,ATP5F1C,ATP5F1E,ATP5ME,ATP5PB,ATPAF2,BAK1,BAX,CAD,CALU,CASP3,CD44,CDC42,CDH1,CDH5,Ces1b/Ces1c,CISD1,CKM,CKMT1B,CKMT2,CMBL,CNN2,COL1A1,COL6A2,COL7A1,COQ3,COQ5,COQ6,COX15,CP,CPOX,CRAT,CRIP2,CRYAB,CSE1L,CSRP1,CSTB,CTSD,CYB5A,CYCS,DCN,DEK,DLA…	258 (3)	2
HEY1		transcription regulator	GATA1,HEY1,TP53	2	Activated	3.359	7.47E-52	1.00E-04	ABAT,ABCA1,ABCB10,Abcb1a,ABCB8,ABCC1,ABCD1,ACADL,ACADM,ACADS,ACSF3,ACSS1,ACTN1,ACTN4,ADA,ADH5,AK1,ALDH9A1,ALDOA,ALOX12,ANXA1,ANXA4,APOA1,APOBEC2,ARHGAP5,ASL,ATL3,ATP1A1,ATP5F1C,ATP5F1E,ATP5ME,ATP5PB,ATPAF2,BAK1,BAX,BLVRB,CAD,CALU,CASP3,CD44,CDC42,CDH1,CDH5,Ces1b/Ces1c,CISD1,CKM,CKMT1B,CKMT2,CMBL,CNN2,COL1A1,COL6A2,COL7A1,COQ3,COQ5,COQ6,COX15,CP,CPOX,CRAT,CRIP2,CRYAB,CSE1L,CSRP1,CSTB,CTSD,CYB5A,CY…	278 (3)	3
RPA (complex)		complex	ATR,BLM,DHX9,FANCD2,HSF1,POLH,PRKCB,PRKCD,PRKCE,RPA (complex),RPA1,RPA2,RPA3,RPA4,TERF2,TOP1,TP53,WRN	3	Activated	3.359	4.23E-48	2.00E-04	ABAT,ABCA1,Abcb1a,ABCB8,ABCC1,ABCD1,ACADL,ACADM,ACADS,ACSF3,ACSS1,ACTA1,ACTN4,ADA,AGRN,AHSA1,AK1,ALDH9A1,ALDOA,ANK1,ANXA1,ANXA4,APOA1,APOBEC2,ARHGAP5,ASL,ASNS,ATL3,ATP1A1,ATP5F1C,ATP5F1E,ATP5ME,ATP5PB,ATP6V1C1,ATPAF2,B2M,BAK1,CAD,CALU,CASP3,CCT3,CCT4,CD44,CDH2,CDH5,Ces1b/Ces1c,CISD1,CKM,CKMT1B,CKMT2,CMBL,CNN2,COL6A2,COL7A1,COQ3,COQ5,COQ6,COX15,CP,CPOX,CRAT,CRIP2,CRYAB,CSE1L,CSRP1,CSTB,CTSD,CYB5A,…	278 (18)	12
PF-04957325		chemical reagent	ABL1,AKT1,ANAPC2,AP1 (complex),AR,ARHGEF2,BRCA1,CCND1,CCNE1,CDKN2A,CEBPA,CEBPB,CSF2,E2F1,EGR1,ERK (family),ERK1/2 (family),ETS1,FN1,FOXO3,HDAC4,HIF1A,HSP27 (family),MAPK3,MEF2C,MEF2D,MTOR,MYOD1,NR4A1,NR4A2,NR4A3,P38 MAPK (family),PF-04957325,PPARG,PTEN,PTTG1,RAC1,RAF1,RB1,RHOA,RUNX2,SMAD3,SRF,STAT1,STMN1,TP53,TP53BP1,TUBULIN (complex),YY1	3	Activated	3.357	7.71E-58	1.12E-02	ABAT,ABCB8,ABCC1,ABCD1,ABI1,ACADL,ACO2,ACSF3,ACSS1,ACTA1,ACTB,ACTL6A,ACTN1,ACTN2,ACTN3,ACTN4,ADA,ADD1,ADH1C,ADH7,ADPRHL1,AGPAT1,AGR2,AK1,AKT2,ALDH3A1,ALDH9A1,ANK1,ANXA4,APOBEC2,AQP3,ARHGEF7,ARL6IP5,ASPN,ASPRV1,ATL3,ATP1A1,ATP1A3,ATP2A1,ATP5F1C,ATP5F1E,ATP5ME,ATP5MJ,ATP6V1E1,ATP6V1F,ATP8A1,ATPAF2,AZGP1,B2M,BAX,BCS1L,BSCL2,BTNL9,C4a/C4b,CACNA1S,CALM2,CAND2,CAPN1,CARS1,CASP3,CAST,CCT3,CCT4,CD1D,CD2A…	460 (49)	46
FABP2		transporter	ACACA,AKT1,CASP3,CPT1A,DGAT1,FABP2,FASN,HADH,HMGCR,LATS1,LIPA,LIPE,MAPK (family),MYC,P38 MAPK (family),PI3K (complex),RAS (family),SRC (family),SREBF2,STAR,YAP1	3	Activated	3.356	9.36E-69	1.00E-04	ABCA1,ABCB10,ABCC1,ABCC3,ABCD1,ABCE1,ABCF1,ABCF2,ACADL,ACADM,ACSS1,ACTA1,ACTB,ACTN1,ACTN4,ADA,ADD1,ADH1C,ADH7,ADIPOQ,AIMP2,AK2,Aldh1a7,ALDOA,AMACR,ANKRD17,ANXA1,ANXA4,AOC3,APOA1,APOC1,ARHGEF7,ASNS,ASPRV1,ATP1A1,ATP6V1E1,BAG1,BAK1,BAX,BGN,CAD,CAPG,CAPN1,CASP3,CAST,CAVIN2,CBL,CCT3,CD109,CDH5,Ces1b/Ces1c,CKM,CNP,COL1A1,COL6A1,COL7A1,CREB1,CRYAB,CRYZ,CSDE1,CSE1L,CYB5A,CYCS,CYTH2,DDAH1,DDX17,DDX5,DES,…	309 (21)	19
MAP4K4		kinase	ADAM10,AP1 (complex),EIF4EBP1,EZR,JNK (family),MAP3K1,MAP3K11,MAP4K4,MAPK10,MAPK8,MAPK9,MTOR,PRKACA,RPTOR,SIK3,SLC9A1,YAP1	2	Activated	3.349	1.30E-42	1.00E-04	ABCA1,ACADS,ACO2,ADAM17,ADIPOQ,AHSG,ALDH3B1,ANK1,AOC3,APIP,APOA1,ASNS,ATP2A2,ATP5PB,AUH,BIN1,CALM2,CAPN1,CAV3,CAVIN2,CBL,CD109,CD44,CDH2,Ces1b/Ces1c,CHERP,CKMT1B,Clec10a/Mgl2,CNP,COL1A1,COL6A1,COL7A1,COQ3,COQ5,COQ7,CRIP2,CTSD,CYCS,CYP27A1,DAG1,DCN,DDAH1,DGAT1,DLAT,DLD,DLST,ECHDC1,EIF3A,EIF4E,EIF4G1,ENDOU,ENO1,ETFA,F11R,F12,FABP4,FABP5,FDPS,FLNB,FMOD,FTH1,FTL,FUS,GAPDH,GC,GCDH,GHITM,GK,GLUL,GOLGA3…	197 (17)	17
PLAGL1		transcription regulator	MAPK (family),PLAGL1,SP1,TP53	2	Activated	3.347	9.41E-51	1.00E-04	ABAT,ABCA1,Abcb1a,ABCB8,ABCC1,ABCD1,ACADL,ACADM,ACADS,ACSF3,ACTN4,ADA,ADH5,ADSS2,AK1,ALDH9A1,ALDOA,ALOX12,ANK1,ANXA1,ANXA4,APOBEC2,APOC3,ARHGAP5,ASL,ASNS,ASS1,ATL3,ATP1A1,ATP5F1C,ATP5F1E,ATP5ME,ATP5PB,ATPAF2,BAK1,BAX,CALU,CASP3,CD44,CDC42,CDH1,CDH2,CDH5,Ces1b/Ces1c,Ces1d,CISD1,CKM,CKMT1B,CKMT2,CMBL,CNN2,COL1A1,COL6A2,COL7A1,COQ3,COQ5,COQ6,COX15,CP,CPOX,CRAT,CRIP2,CRYAB,CSE1L,CSRP1,CSTB,CTSD,CYB5A…	280 (4)	4
NOTCH3 coactivator complex:HES1 gene		complex	AKT (family),AKT1,CDC42,CDK2,CREBBP,CTNNB1,CYLD,EP300,ERK (family),FOS,GATA1,HES1,MAML1,MAPK8,MTORC1 (complex),NFKB1,NFKBIA,NOTCH1,NOTCH3,NOTCH3 coactivator complex:HES1 gene,P70 S6K (family),PARP1,PRKCQ,RBPJ,RELA,RUNX2,STAT (family),STAT1,STAT3,TP53	3	Activated	3.347	2.83E-68	4.60E-03	ABAT,ABCB10,Abcb1a,ABCB8,ABCC1,ABCD1,Acat2/Acat3,ACSF3,ACSS1,ACTA1,ACTN1,ACTN2,ACTN4,ADA,ADD1,ADH5,AGO2,AHSG,AIMP2,AK1,AK2,ALCAM,ALDH9A1,ALOX12,ANXA1,APOBEC2,APOC3,ARHGAP5,ASS1,ATL3,ATP1A1,ATP5F1C,ATP5F1E,ATP5ME,ATP5PB,ATP6V1E1,ATPAF2,AZGP1,B2M,BCAM,BCKDK,BCS1L,BGN,BLMH,BLVRB,BPIFA1,BTNL9,C5,CAD,CALM2,CALU,CAMK2G,CAND2,CAPN1,CAPZA2,CASP3,CD1D,CD34,CD44,CD81,CD9,CDC42,Ceacam1/Ceacam2,Ces1b/Ces1c,C…	425 (30)	29
RBM3	0.559	other	AMPK (complex),AP1 (complex),AR,ATF4,ATF6,BCAR1,CALCINEURIN (complex),CASP3,CASP8,CDC42,CEBPA,CHUK,CTNNB1,DDIT3,EIF2A,EIF2AK2,EIF2AK3,ERK (family),ERK1/2 (family),ERN1,FOS,FOXO1,FOXO3,GATA4,GCR/GLUCOCORTICOID DIMER (complex),IFNAR1,IL21R,JNK (family),JUN,MAP2K4,MAPK (family),MET,mir-21 (includes others),MMP9,MYC,NFE2L2,NFKB (complex),PI3K (complex),PKM,PPARG,PPP3CA,PTK2,RBM3,RHOA,RORC,SMAD2,SMAD2…	3	Activated	3.342	1.17E-62	3.85E-02	AACS,Abca8b,ABCB10,ABCC3,ABCD1,ABCE1,ABCF1,ABCF2,ACADL,ACADS,Acat2/Acat3,ACO2,ACSS1,ACTB,ACTN2,ACTN4,ADA,ADAM17,ADH7,ADIPOQ,ADSS2,AGO2,AGR2,AHSG,AKT2,ALDH1B1,ALDH2,ALDH7A1,ALDH9A1,ANKRD17,ANXA1,ANXA2,APOA1,APOC1,APOC3,ARF6,ASL,ASNS,ASPN,ATP1A3,ATP2A2,ATP5F1C,ATP5F1E,ATP5ME,ATP6V0C,ATP6V1B2,ATP6V1F,ATP6V1G1,ATP8A1,BAG1,BCS1L,BIN1,BLMH,BPIFA1,BSCL2,BTF3,BTNL9,C4a/C4b,C5,CALM2,CAND2,CAPN1,CARS1,CBFB…	477 (56)	56
CA-074		chemical reagent	CA-074,CASP3,CASP8,CASP9,CTSB,ERK (family),LPL,MMP9,NFKB (family),NLRP3,PLAU,PRKDC,PTK2,SMAD2,SMAD3,TP53,TRYPSIN (family)	3	Activated	3.341	5.30E-50	1.00E-03	ABAT,ABCA1,Abcb1a,ABCB8,ABCC1,ABCD1,ACADL,ACADM,ACADS,ACSF3,ACSS1,ACTA1,ACTN1,ACTN4,ADA,ADAM10,ADAM17,ADH5,ADIPOQ,AGPAT2,AK1,AKT2,ALDH9A1,ALDOA,ANK1,ANXA1,ANXA4,APOA1,APOBEC2,APOC3,ARHGAP5,ASL,ASPN,ATL3,ATP1A1,ATP5F1C,ATP5F1E,ATP5ME,ATP5PB,ATPAF2,BAK1,BAX,BGN,BSCL2,CAD,CALU,CAPN1,CDC42,CDH2,Ces1b/Ces1c,Ces1d,CISD1,CKM,CKMT1B,CKMT2,CLIC5,CMBL,CNN2,COL1A1,COL6A1,COQ3,COQ5,COQ6,COX15,CP,CPOX,CRAT,CR…	291 (17)	17
remifentanil		chemical drug	acetylcholine,ACLY,AKT (family),AMPK (complex),AP1 (complex),APC,APPL1,AXIN1,BACE1,BCAR1,BCL2,CALCINEURIN (complex),CASP8,CDKN1A,CEBPA,CREB (family),CTNNB1,EGFR,ERK1/2 (family),GSK3 (family),GSK3B,HINT2,HSF1,IGF1R,IRS1,JNK (family),JUN,JUND,KAT5,MAFB,MAP2,MAPK1,MAPK8,MAPT,MCL1,MMP9,MTOR,MYC,MYOCD,NFAT (family),NFATC2,NFATC4,NFE2L2,NFKBIA,NPM1,NR1D1,OPRM1,P38 MAPK (family),P70 S6K (family),PDX1,PP…	3	Activated	3.337	6.03E-62	1.96E-02	AACS,ABCB10,Abcb1a,ABCC3,ABCD1,ABCD2,ABCE1,ABCF1,ABCF2,ACADL,ACADM,ACADS,Acat2/Acat3,ACO2,Acot2,ACTN3,ACTN4,ADA,ADAM10,ADAM17,ADH7,ADK,ADSS2,AGO2,AGPAT2,AHCTF1,AHSA1,AHSG,AIMP2,Aldh1a7,ALDH1B1,ALDH1L2,ALDH2,ALDH3A1,ALOX12,ANK1,ANK3,ANKRD17,ANXA1,ANXA2,ANXA4,AOC3,APOA1,APOC1,APOC3,AQP3,ARHGEF7,ARL2,ASL,ASPN,ATP1A3,ATP2A1,ATP5F1E,ATP5ME,ATP5PB,ATP6V0C,ATP6V1B2,ATP6V1C1,ATP6V1H,AUH,AZGP1,BAG1,BCAM,B…	505 (62)	62
CDC20		other	AURKB,BCL2L1,CDC20,CDK1,CDKN1A,E2F1,RASSF1,TP53	2	Activated	3.323	4.72E-52	1.00E-04	ABCA1,Abcb1a,ABCB8,ABCC1,ABCD1,ACADM,ACADS,ACSF3,ACSS1,ACTN4,ADA,ADAM10,ADH5,AGR2,AIFM1,AK1,ALDH9A1,ALDOA,ANK1,ANXA1,ANXA4,APOA1,APOBEC2,ARHGAP5,ASL,ASPN,ATL3,ATP1A1,ATP5F1C,ATP5F1E,ATP5ME,ATP5PB,ATPAF2,BAX,CAD,CALU,CCT4,CD2AP,CD9,CDC42,CDH1,CDH5,Ces1b/Ces1c,CISD1,CKM,CKMT1B,CKMT2,CLIC1,CMBL,CNN2,COL1A1,COL6A2,COL7A1,COQ3,COQ5,COQ6,COX15,CP,CPA3,CPOX,CRAT,CRKL,CSDE1,CSE1L,CSRP1,CSTB,CTSD,DCN,DEK,…	284 (8)	8
TNFSF10		cytokine	ABL1,ACACA,AKT (family),AKT1,AMPK (complex),AP1 (complex),BAX,BCL2L1,BID,CASP3,CASP8,CASPASE (family),EIF2S1,EIF4E,ERK (family),ERK1/2 (family),HSF1,IRF5,JNK (family),JUN,LCK,MAP3K7,MAPK (family),MAPK1,MAPK3,MAPK8,MCL1,MMP2,MMP9,MTOR,NFKB (complex),NFKB (family),NFKB1,NFKBIA,NOS3,P38 MAPK (family),P70 S6K (family),PARP1,PI3K (complex),PKC (family),PRKCD,PRKCQ,PRKDC,RELA,SRC,TNFSF10,TP53,TP73,ZAP70	2	Activated	3.321	2.69E-73	3.00E-04	AACS,ABAT,Abca8b,ABCB11,Abcb1a,ABCB8,ABCD1,ACADS,ACO2,ACSF3,ACSS1,ACTA1,ACTN1,ACTN2,ACTN4,ADAM10,ADAM17,ADD1,ADH1C,ADH5,AGO2,AHSA1,AIFM1,AIMP2,AK1,AK2,ALDH1B1,ALDH7A1,ALDH9A1,ALDOA,ALOX12,ANK1,ANXA1,ANXA4,APOBEC2,AQP3,ARHGAP5,ARL2,ASL,ASNS,ATL3,ATP1A1,ATP1A3,ATP2A1,ATP5F1C,ATP5F1E,ATP5ME,ATP5PB,ATP6V1E1,ATPAF2,AUH,AZGP1,BAK1,BAX,BCAM,BCKDK,BGN,CAD,CALM2,CALU,CAPG,CAPN1,CAPZA2,CASP3,CBL,CCT3,CCT4,…	457 (49)	49
dichlorovinylcysteine		chemical toxicant	ABL1,AKT1,AP1 (complex),APEX1,BCAR1,CALCINEURIN (complex),CASP3,CDC42,CHUK,CREB1,CSF2,CTNNB1,CXCL8,DICER1,dichlorovinylcysteine,DOCK1,EIF2AK2,ERK (family),ERK1/2 (family),FOS,GSK3B,IGF1,IGF1R,IKBKB,IL18,IL2,JAK2,JUN,LCK,LYN,MAP2K1,MAPK3,MAPK8,MAPK9,MET,MTOR,MYC,MYD88,MYL2,NANOG,NEDD9,NFAT (family),NFKB (complex),NFKB (family),NFKB2,NFKBIA,PARP1,PI3K (complex),PIK3R1,PRKACA,PRKCD,PTEN,PTGS2,PTK2,P…	3	Activated	3.318	2.40E-65	2.20E-03	ABAT,Abca8b,ABCB10,ABCB11,ABCB8,ABCC3,ABCE1,ABCF1,ABCF2,ABI1,ACADL,ACADS,Acat2/Acat3,ACO2,ACSF3,ACSS1,ACTA1,ACTB,ACTN1,ACTN2,ACTN4,ADK,AGO2,AHSG,AK1,AK2,AKT2,ALCAM,ALDH1B1,ALDH7A1,ALDH9A1,ANKRD17,ANXA2,APOA1,APOBEC2,APOC1,ARHGEF7,ARL6IP5,ASL,ASPRV1,ATL2,ATL3,ATP1A3,ATP2A1,ATP5F1C,ATP5F1E,ATP5ME,ATP5PD,ATP6V0C,ATP6V1B2,ATP6V1E1,ATP6V1G1,ATPAF2,AZGP1,BAG1,BAX,BCKDK,BCS1L,BIN1,BLMH,BPIFA1,BTNL9,C4a/…	511 (68)	68
CTTN	-0.156	other	AKT (family),CBL,CTTN,EGFR,ERK1/2 (family),FOCAL ADHESION KINASE (family),RHOG	2	Activated	3.308	7.58E-25	4.70E-03	ABCA1,ABCE1,ACTA1,ACTB,ACTN3,ADAM10,ADD1,ADIPOQ,AGO2,AHCTF1,AIMP2,ANXA1,AQP3,ATP1A3,B2M,BAK1,BAX,BCAM,CAD,CAPZA2,CASP3,CCT3,CCT4,CD44,CDH1,CDH2,COL1A1,COL6A1,COL6A2,COPS6,COX4I1,CRYAB,CTSD,CYCS,DAG1,DHRS7,DSC2,DSG2,EIF3B,EIF4E,EIF5A,ENO1,EZR,FABP4,FBLN2,FBN1,GBA1,GPM6B,GPX4,GSS,GSTK1,Hbb-b1,HLA-A,HMGA1,HNRNPD,HNRNPH1,HRAS,HSPB1,HSPE1,HSPG2,IDH3A,IGBP1,IQGAP2,ITCH,ITGA2,ITGA6,ITGB3,KRT14,KRT16,KRT…	139 (7)	6
MUSK		kinase	AHR,AKT (family),AKT1,AP1 (complex),ATF2,BCL2,CDC42,CDH1,CDKN1A,DIAPH3,ECT2,ELK1,ERK (family),ERK1/2 (family),ESTROGEN RECEPTOR (family),GSK3B,JAK1,JAK2,JNK (family),JUN,L-tyrosine,MAP2K3,MAP2K4,MAP2K6,MAP3K1,MAP3K3,MAP3K4,MAPK (family),MAPK1,MAPK14,MAPK8,MMP9,MTORC1 (complex),MUSK,MYC,NF2,NFAT (complex),NFAT (family),NFATC1,NFKB (complex),NFKB (family),P38 MAPK (family),P70 S6K (family),PAK2,PI3…	3	Activated	3.308	1.24E-74	4.00E-04	ABAT,ABCB10,Abcb1a,ABCB8,ABCC3,ABCD1,ABCE1,ABCF1,ABCF2,ACADL,ACO2,ACSF3,ACTN2,ACTN3,ADA,ADAM10,ADAM17,ADH1C,ADH5,ADSS1,AGO2,AGPAT2,AHSG,AIMP2,AK1,AK2,AKT2,ALDH1B1,ALDH2,ALDH5A1,ALDH7A1,ALDH9A1,ALDOA,ALOX12,ANK3,ANKRD17,ANXA4,AOC3,APOBEC2,APOC1,ARHGAP5,ARHGEF7,ARIH1,ASL,ASPRV1,ATL3,ATP1A1,ATP1A3,ATP2A1,ATP5F1C,ATP5F1E,ATP5ME,ATP5PB,ATP6V1E1,ATP6V1F,ATPAF2,BAG1,BAX,BCAM,BGN,BIN1,BPIFA1,BTNL9,C5,C8B…	487 (69)	67
TP53 Tetramer:TNFRSF10A,TNFRSF10B,TNFRSF10C,TNFRSF10D Genes		complex	TNFRSF10A,TP53,TP53 Tetramer:TNFRSF10A,TNFRSF10B,TNFRSF10C,TNFRSF10D Genes	2	Activated	3.306	4.94E-48	1.00E-04	ABAT,ABCA1,Abcb1a,ABCB8,ABCC1,ABCD1,ACADL,ACADM,ACADS,ACSF3,ACSS1,ACTN4,ADA,ADH5,AK1,ALDH9A1,ALDOA,ANK1,ANXA1,ANXA4,APOA1,APOBEC2,ARHGAP5,ASL,ATL3,ATP1A1,ATP5F1C,ATP5F1E,ATP5ME,ATP5PB,ATPAF2,BAK1,BAX,CAD,CALU,CASP3,CD44,CDC42,CDH1,CDH5,Ces1b/Ces1c,CISD1,CKM,CKMT1B,CKMT2,CMBL,CNN2,COL1A1,COL6A2,COL7A1,COQ3,COQ5,COQ6,COX15,CP,CPOX,CRAT,CRIP2,CRYAB,CSE1L,CSRP1,CSTB,CTSD,CYB5A,CYCS,DCN,DEK,DLAT,DLG1,…	257 (3)	2
KIRREL1		other	AKT (family),AKT1,AP1 (complex),ATM,ATR,Ca2+,CASP3,CCND1,CDK2,CHEK2,CSF2,CTNNB1,CXCL8,EGFR,ERK1/2 (family),FOS,IGF1,IL2,IRF3,KIRREL1,LATS (family),LATS1,MTOR,MTORC1 (complex),MYC,NFAT (family),NLRP3,NOTCH3,PARP1,RAC1,RAF1,RELA,RPTOR,SMAD2,SMAD2/3 (family),SMAD3,STAT3,TEAD (family),TEAD1,TEAD2,TEAD3,TEAD4,TP73,YAP1	3	Activated	3.300	2.21E-70	4.70E-03	ABCB10,Abcb1a,ABCC3,ABCD1,ABCF1,ABCF2,ACADS,Acat2/Acat3,ACSS1,ACTN1,ACTN3,ACTN4,ADAM10,ADD1,ADH5,ADIPOQ,AGO2,AGPAT2,AHCTF1,AHSG,AK2,AKT2,ALCAM,ALDOA,ANK1,ANKRD17,ANXA1,AOC3,APOC1,AQP3,ARHGEF7,ARL2,ASL,ASNS,ASPN,ATL2,ATP1A3,ATP2A1,ATP5F1C,ATP5F1E,ATP5PD,ATP6V1E1,AUH,AZGP1,B2M,BAG1,BCAM,BCS1L,BIN1,BLMH,BPIFA1,BSCL2,C4a/C4b,C5,CACNA1S,CALM2,CALU,CAPN1,CAPZA2,CASP3,CAST,CAVIN2,CBFB,CBL,CCT4,CD109,CD1…	476 (44)	43
PTK7	2.174	kinase	AKT (family),EGFR,ERK (family),FGFR1,FLT1,FOCAL ADHESION KINASE (family),ID1,PTK2,PTK7,SRC (family)	2	Activated	3.298	7.55E-34	3.00E-04	ABCE1,ACTB,ACTN1,ACTN3,ACTN4,ADAM10,ADD1,ADIPOQ,AGO2,AHCTF1,AIMP2,ANXA1,AQP3,ATP1A1,BAK1,BANF1,BCAM,BGN,CAD,CAPZA2,CASP3,CAV3,CCT3,CCT4,CD1D,CD44,CDC5L,CDH1,CDH2,CDH5,CMA1,COL1A1,COL6A1,COL6A2,COPS6,COX4I1,CRYAB,CSNK2A1,CTBP1,CTSD,CYCS,DAG1,DCLK1,DHRS7,DSC2,DSG2,EEF1A1,EIF3B,Eif3c,EIF4G1,EIF5A,EWSR1,FBLN2,FBN1,FGF1,FLNB,Gbp2,GDI2,GK,GOT1,GPM6B,GPX4,GSS,GSTK1,Gvin1 (includes others),Hbb-b1,HMGA1,H…	178 (10)	10
PKN1	0.937	kinase	AKT (family),AKT1,AR,CASP3,CRYAB,ESR1,MAP2K1,MAPT,PKN1,PTK2,TP53	2	Activated	3.296	2.92E-52	6.00E-04	ABAT,ABCB11,Abcb1a,ABCB8,ABCC3,ABCD1,ACADL,ACADM,ACADS,ACSF3,ACSS1,ACTN4,ADAM17,ADD1,ADH1C,ADH5,ADIPOQ,AIMP2,ALCAM,ALDH9A1,ALDOA,ANK1,ANK3,ANO10,ANP32A,ANXA1,ANXA4,AP1M1,AP2S1,APOA1,APOBEC2,APOC3,AQP3,ARHGAP5,ARPC5L,ASL,ATL3,ATP1A1,ATP1A3,ATP2A2,ATP5F1C,ATP5F1E,ATP5ME,ATP5PB,ATP6V1E1,ATP6V1H,ATP8A1,ATPAF2,BAG1,BAK1,BCAM,CAD,CALU,CAMK1,CAPN1,CARM1,CAST,CAV3,CAVIN2,CBL,CCT3,CDC42,CDC42BPB,CDC5L,CDH…	389 (11)	11
SFN	4.815	other	AKT (family),CASP3,CDK1,CDK2,CDKN1B,CHEK2,COP1,E2F1,JUN,MDM2,NR3C1,SFN,TP53	2	Activated	3.294	8.02E-64	1.00E-04	ABCA1,Abcb1a,ABCB8,ABCC1,ABCD1,ACADL,ACADM,ACADS,ACSS1,ACTN4,ADA,ADD1,ADH5,AGR2,AIMP2,AK1,ALDH9A1,ALDOA,ALOX12,AMACR,ANK1,ANXA4,APOA1,APOBEC2,AQP3,ARHGAP5,ASL,ATL3,ATP1A1,ATP5F1C,ATP5F1E,ATP5ME,ATP5PB,ATPAF2,B2M,BCAM,C9,CAD,CALU,CASP3,CAV3,CAVIN2,CCT4,CD2AP,CD34,CD44,CD9,CDC42,CDH1,CDH2,CDH5,Ces1b/Ces1c,CHL1,CISD1,CKM,CKMT1B,CKMT2,CLIC1,CMBL,CNN2,COL6A1,COL6A2,COL7A1,COPS6,COQ3,COQ5,COQ6,COX15,CO…	343 (13)	13
myxothiazol		chemical toxicant	CYP17A1,myxothiazol,TP53	2	Activated	3.293	2.06E-49	1.00E-04	ABAT,ABCA1,Abcb1a,ABCB8,ABCC1,ABCD1,ACADL,ACADM,ACADS,ACSF3,ACSS1,ACTN4,ADA,ADH5,AK1,ALDH9A1,ALDOA,ANK1,ANXA1,ANXA4,APOA1,APOBEC2,ARHGAP5,ASL,ATL3,ATP1A1,ATP5F1C,ATP5F1E,ATP5ME,ATP5PB,ATPAF2,BAK1,BAX,CAD,CALU,CASP3,CD44,CDC42,CDH1,CDH5,Ces1b/Ces1c,CISD1,CKM,CKMT1B,CKMT2,CMBL,CNN2,COL1A1,COL6A2,COL7A1,COQ3,COQ5,COQ6,COX15,CP,CPOX,CRAT,CRIP2,CRYAB,CSE1L,CSRP1,CSTB,CTSD,CYB5A,CYCS,DCN,DEK,DLAT,DLG1,…	259 (3)	3
WR 1065		chemical drug	EIF2S1,ERK1/2 (family),MAPK8,MAPK9,TP53,WR 1065	2	Activated	3.293	1.47E-51	1.00E-04	ABAT,ABCA1,Abcb1a,ABCB8,ABCC1,ABCD1,ACADL,ACADM,ACADS,ACSF3,ACSS1,ACTN4,ADA,ADAM10,ADH5,AK1,ALDH9A1,ALDOA,ANK1,ANXA1,ANXA4,APOA1,APOBEC2,ARHGAP5,ASL,ATL3,ATP1A1,ATP1A3,ATP5F1C,ATP5F1E,ATP5ME,ATP5PB,ATPAF2,B2M,BAK1,BAX,CAD,CALU,CASP3,CAV3,CD44,CDC42,CDH1,CDH2,CDH5,Ces1b/Ces1c,CHERP,CISD1,CKM,CKMT1B,CKMT2,CMA1,CMBL,CNN2,COL6A2,COL7A1,COQ3,COQ5,COQ6,COX15,CP,CPOX,CRAT,CRIP2,CRYAB,CSE1L,CSRP1,CSTB,CT…	279 (6)	6
SCR7		chemical reagent	AKT1,APEX1,AR,ATF2,BAX,BBC3,BCL2,BCL2L1,BECN1,CALCINEURIN (complex),CAPN1,CASP3,CASP9,CDK2,CEBPB,CREB1,DICER1,DNM1L,EIF2AK2,ELK1,ERK (family),ERK1/2 (family),ERN1,GATA3,IKBKG,IL18,JNK (family),JUN,MAP2K4,MAP3K1,MAPK8,MCL1,MEK (family),MMP9,MYBL2,NFKB (complex),NOS2,OMA1,P38 MAPK (family),PAK2,PARP1,PKC (family),PKN1,PLA2G6,PRKCD,PRKN,PTEN,RELA,ROCK1,SCR7,STAT1,STAT3,STK4,TP53,XBP1,ZIC2	3	Activated	3.293	2.88E-56	4.39E-02	ABAT,ABCA1,ABCB10,ABCB8,ABCD1,ABCE1,ABI1,ACADL,ACADM,ACADS,ACO2,ACSF3,ACSS1,ACTB,ACTN1,ACTN4,ADA,ADAM10,ADH7,AGO2,AHSG,AIFM1,AK1,AKT2,ALDH1B1,ALDH1L2,ALDH3A1,ALDH7A1,ALDH9A1,ALDOA,ALG2,ALOX12,ANK1,APOBEC2,APOC3,ARHGEF7,ASL,ASNS,ASPRV1,ATL3,ATP1A1,ATP1A3,ATP5F1C,ATP5F1E,ATP5ME,ATP5PB,ATP6V1E1,ATP8A1,ATPAF2,AZGP1,BAK1,BGN,BLVRB,BPIFA1,BTNL9,C5,CACNA2D1,Calm4,CALU,CAND2,CAPN1,CAST,CAVIN2,CCT3,CD34,C…	452 (56)	54
E2F2		transcription regulator	AKT (family),CDK2,E2F2,ERK (family),GLB1,NOS3,RB1	2	Activated	3.286	7.99E-20	3.15E-02	ACO2,ACTA1,ACTB,ACTN1,ACTN2,ACTN3,ADAM10,ADD1,ADH5,AIMP2,AQP3,ATP1A1,ATP5ME,ATP6V1F,BAK1,BAX,BCAM,BGN,C4a/C4b,CACNA1S,CAV3,CD1D,CD34,CDH1,CDH2,CDH5,CHCHD3,CKM,COL1A1,COPS6,COQ5,COQ7,COX4I1,CTSD,DLAT,DLST,DNAJC11,EZR,GADD45GIP1,GHITM,GK,GOT1,GPM6B,GPX4,GSS,GSTK1,HMGA1,HRAS,HSPG2,INPP1,ITGAM,ITGAV,ITGB3,KRT10,L1CAM,LAMB2,LAMP1,LPL,MAGT1,MAN2A1,MAPK1,MAPK3,MBP,MCAM,MCAT,MDH1,MME,MRPL12,MRPL55,MS4A1,…	120 (7)	6
MSH2		enzyme	ATR,CDK1,CHEK2,MSH2,TP53	2	Activated	3.281	2.46E-49	1.00E-04	ABAT,ABCA1,Abcb1a,ABCB8,ABCC1,ABCD1,ACADL,ACADM,ACADS,ACSF3,ACSS1,ACTN4,ADA,ADH5,AK1,ALDH9A1,ALDOA,ANK1,ANXA1,ANXA4,APOA1,APOBEC2,ARHGAP5,ASL,ATL3,ATP1A1,ATP5F1C,ATP5F1E,ATP5ME,ATP5PB,ATPAF2,BAK1,BAX,CAD,CALU,CASP3,CD44,CDC42,CDH1,CDH2,CDH5,Ces1b/Ces1c,CISD1,CKM,CKMT1B,CKMT2,CMBL,CNN2,COL1A1,COL6A2,COL7A1,COQ3,COQ5,COQ6,COX15,CP,CPOX,CRAT,CRIP2,CRYAB,CSE1L,CSRP1,CSTB,CTSD,CYB5A,CYCS,DCN,DEK,DLAT,…	261 (5)	5
cyclobutane pyrimidine dimer		chemical - endogenous mammalian	CCND1,CDKN1A,cyclobutane pyrimidine dimer,DDB2,NFKB (complex),PARP1,RNA POLYMERASE II (complex),TP53,XPC	3	Activated	3.266	3.00E-48	2.70E-03	ABAT,Abcb1a,ABCB8,ABCC1,ABCD1,ACADL,ACADM,ACADS,ACSF3,ACSS1,ACTN4,ADA,ADAM10,ADH5,AK1,ALDH1B1,ALDH7A1,ALDH9A1,ALDOA,ANK1,ANXA1,ANXA4,APOA1,APOBEC2,ARHGAP5,ASL,ASPN,ATL3,ATP1A1,ATP2A2,ATP5F1C,ATP5F1E,ATP5ME,ATP5PB,ATPAF2,AZGP1,BAK1,CAD,CALU,CASP3,CAV3,CDC42,CDH5,Ces1b/Ces1c,CISD1,CKM,CKMT1B,CKMT2,CMBL,CNN2,COL6A2,COL7A1,COQ3,COQ5,COQ6,COX15,CP,CPA3,CPOX,CRAT,CRIP2,CRYAB,CSE1L,CSRP1,CSTB,CTSD,CYB5A…	294 (9)	7
GSR gene:NFE2L2		complex	GSR,GSR gene:NFE2L2,NFE2L2	2	Activated	3.264	1.04E-26	1.00E-04	ABCB11,ABCC1,ADH7,ALDH3A1,ALDOA,ATP1A1,B2M,BLVRB,C4a/C4b,CCT3,CD34,CDH1,CDH2,Clec10a/Mgl2,COL1A1,COQ7,COX4I1,CP,CTSD,DAD1,DCTN3,DNAJC3,DYNLL1,EIF2S1,Eif3c,EIF3E,EIF4G2,ENTPD1,EPHX1,FABP4,FABP5,FTH1,FTL,G6PD,GBE1,Gbp2,GNA11,GOT1,GPX3,GPX4,GSS,GSTT1,Gstt2,HACD3,HLA-A,HPRT1,HSP90AA1,HSPA9,HTATIP2,IDE,Krt4,L1CAM,LAMP1,LBR,LDHA,LMNA,LPL,LUM,Ly6a (includes others),Lyz1/Lyz2,M6PR,MAP1LC3B,MCFD2,MYH11,MY…	115 (3)	2
SOX2/OCT4 (complex)		complex	AKT1,ATM,CDK1,EGR2,ETS2,FOXD3,POU5F1,SNAI2,SOX2,SOX2/OCT4 (complex),TERT,TP53	3	Activated	3.263	9.80E-50	5.60E-03	ABAT,ABCA1,Abcb1a,ABCB8,ABCC1,ABCC3,ABCD1,ACADL,ACADM,ACADS,ACSF3,ACSS1,ACTN1,ACTN4,ADA,ADH5,AK1,AKT2,ALDH9A1,ALDOA,ANK1,ANXA1,ANXA4,APOA1,APOBEC2,APOC3,ARHGAP5,ASL,ATL3,ATP1A1,ATP5F1C,ATP5F1E,ATP5ME,ATP5PB,ATP6V1E1,ATPAF2,BAG1,BAK1,BAX,CAD,CALU,CASP3,CAST,CD34,CD44,CD9,CDC42,CDH1,CDH2,CDH5,CISD1,CKM,CKMT1B,CKMT2,CMBL,CNN2,CNP,COL1A1,COL6A2,COL7A1,COQ3,COQ5,COQ6,COX15,CP,CPOX,CRAT,CRIP2,CRYAB,CRY…	327 (12)	11
POU5F1:SOX2 gene		complex	AKT1,ATM,CDK1,EGR2,ETS2,FOXD3,POU5F1,POU5F1:SOX2 gene,SNAI2,SOX2,TERT,TP53	3	Activated	3.263	8.16E-50	5.60E-03	ABAT,ABCA1,Abcb1a,ABCB8,ABCC1,ABCC3,ABCD1,ACADL,ACADM,ACADS,ACSF3,ACSS1,ACTN1,ACTN4,ADA,ADH5,AK1,AKT2,ALDH9A1,ALDOA,ANK1,ANXA1,ANXA4,APOA1,APOBEC2,APOC3,ARHGAP5,ASL,ATL3,ATP1A1,ATP5F1C,ATP5F1E,ATP5ME,ATP5PB,ATP6V1E1,ATPAF2,BAG1,BAK1,BAX,CAD,CALU,CASP3,CAST,CD34,CD44,CD9,CDC42,CDH1,CDH2,CDH5,CISD1,CKM,CKMT1B,CKMT2,CMBL,CNN2,CNP,COL1A1,COL6A2,COL7A1,COQ3,COQ5,COQ6,COX15,CP,CPOX,CRAT,CRIP2,CRYAB,CRY…	327 (12)	11
EGF-like ligands:EGFR:PTK2		complex	AREG,BTC,EGF,EGF-like ligands:EGFR:PTK2,EGFR,EREG,HBEGF,PTK2,TGFA	2	Activated	3.261	8.40E-24	3.71E-02	ABCA1,ABCE1,ABI1,Acot2,ACTB,ACTN3,ADA,ADAM17,AGO2,AHCTF1,AIMP2,ALCAM,ALDOA,ALOX12,ANXA1,APOA1,AQP3,ARF6,ASNS,CAD,CAPZA2,CASP3,CAVIN2,CCT3,CCT4,CD44,CDH2,CDH5,CMA1,COL1A1,COL6A1,COL6A2,CRYAB,CTSD,CYCS,DAG1,DCN,DDX5,DHRS7,DSC2,DSG2,EIF3B,EIF4E,EIF5A,EZR,FBLN1,FBLN2,FBN1,GAK,GFPT1,GFPT2,Gsta4,Hbb-b1,HMGA1,HNRNPD,HNRNPH1,HRAS,HSPB1,HSPE1,IDH3A,IGBP1,IQGAP2,ITCH,ITGA2,ITGA5,ITGA6,ITGAM,ITGB3,KRAS,KRT1…	143 (9)	8
VEGF (family)		group	ADAM10,AKT (family),AKT1,AMPK (complex),ANXA1,arsenic trioxide,CASP3,CAV1,CSF1R,EGFR,EPOR,ERBB2,ERK (family),ERK1/2 (family),ERN1,FGFR4,FLT1,FOCAL ADHESION KINASE (family),FOXO1,FOXO3,HMOX1,HRAS,IGF1R,INSR,JNK (family),KDR,LOX,MAP2K1,MAPK (family),MAPK1,MAPK14,MAPK3,MAPK7,MAPK9,MEK (family),MET,MMP (family),MMP2,MMP9,MYOCD,NEDD9,NFATC1,NFE2L2,NFKB (complex),nitric oxide,NOS3,NRAS,P38 MAPK (family…	2	Activated	3.258	5.20E-67	4.17E-02	Abca8b,ABCB11,ABCC1,ABCC3,ABCE1,ACADL,ACADS,ACO2,ACOT13,Acot2,ACTB,ACTN1,ACTN2,ACTN3,ACTN4,ADA,ADAM10,ADAM17,ADD1,ADH1C,ADH5,ADH7,AGO2,AGR2,AGRN,AHCTF1,AHSG,AIMP2,AK1,Akr1b7,AKT2,ALDH1B1,ALDH2,ALDH6A1,ALDH7A1,ALDOA,ANK1,ANP32A,ANXA1,ANXA2,ANXA4,APOC3,AQP3,ARF6,ASL,ASNS,ATP1A1,ATP1A3,ATP2A1,ATP5PD,ATP6V1E1,ATP8A1,AUH,B2M,BAG1,BANF1,BAX,BCAM,BGN,BLVRB,BPIFA1,BPNT2,C4a/C4b,C5,CAD,CAPN1,CAPZA2,CASP3,…	475 (71)	71
SPI1 gene:Nucleosome		complex	AKT (family),AKT1,ATM,CREBBP,CSF1R,GATA1,GATA3,H2AX,IRS1,MAPK1,MAPK3,MAPK8,MTOR,NFKB (complex),PARP1,PI3K (family),PRKDC,SMC1A,SPI1,SPI1 gene:Nucleosome,TP53,trabectedin	3	Activated	3.253	3.35E-60	2.50E-03	ABAT,ABCA1,ABCB10,Abcb1a,ABCB8,ABCC1,ABCD1,ACADS,ACSF3,ACSS1,ACTB,ACTN1,ACTN4,ADA,ADD1,ADH1C,ADH5,AIMP2,AK1,ALDH1B1,ALDH7A1,ALDH9A1,ALDOA,ALOX12,ANXA1,ANXA4,APOBEC2,APOC3,AQP3,ARHGAP5,ASL,ASNS,ASPRV1,ASS1,ATL3,ATP1A1,ATP2A1,ATP2A2,ATP5F1C,ATP5F1E,ATP5ME,ATP5PB,ATP6V1E1,ATPAF2,B2M,BAX,BCAM,BLVRB,CAD,CALU,CAMK2G,CASP3,CD1D,CD81,CDC42,CDH2,CDH5,CISD1,CKMT1B,CKMT2,CMBL,CNN2,CNP,COL6A2,COL7A1,COPS6,CO…	375 (22)	21
BTK		kinase	ATM,BCAP31,BTK,CALR,CSF1R,EPOR,ERK (family),ERK1/2 (family),H2AX,IGM (complex),IKBKB,IKBKG,IKZF1,INPP5D,JAK2,JNK (family),JUN,MAPK1,MAPK10,MAPK14,MAPK3,MAPK8,MAPK9,MTOR,NFAT (family),NFKB (complex),NFKB1,NFKB2,NFKBIA,NLRP3,P38 MAPK (family),PLCG2,PRKCA,PRKCB,PRKCQ,PTK2,PTPN11,SHC1,SRC,STAT5A,STAT5A/B (family),STAT5B,SYK,TLR3,TP53,TYROBP	2	Activated	3.250	4.57E-68	4.00E-04	ABAT,Abca8b,ABCB11,Abcb1a,ABCB8,ABCC1,ABCD1,ABCD2,ACADS,ACSF3,ACSS1,ACTB,ACTN1,ACTN4,ADA,ADAM10,ADAM17,ADH1C,ADH5,AGO2,AGPAT2,AK1,AK2,AKT2,ALDH1B1,ALDH7A1,ALDH9A1,ALOX12,ANK1,ANXA1,ANXA4,APOBEC2,ARHGAP5,ASL,ASNS,ASS1,ATL3,ATP1A1,ATP1A3,ATP2A1,ATP5F1C,ATP5F1E,ATP5ME,ATP5PB,ATP6V0C,ATP6V1C1,ATP8A1,ATPAF2,AZGP1,B2M,BAG1,BCKDK,BGN,C8B,C9,CAD,CALU,CAPZA2,CAST,CAVIN2,CD1D,CD34,CDC42,Ces1b/Ces1c,CHERP,C…	425 (46)	46
S-nitrosoglutathione		chemical toxicant	26S PROTEASOME (complex),AKT (family),AKT1,AP1 (complex),CASP9,CFTR,EGLN1,EGLN2,ERK (family),ERK1/2 (family),GAPDH,GSK3B,GSR,HIF1 (complex),HIF1A,HRAS,IDO1,IRS1,JNK (family),LIPE,MAPK1,MAPK14,MAPK3,MAPK8,NFKB (complex),ODC1,P38 MAPK (family),PI3K (complex),PPARG,S-nitrosoglutathione,STAT1,TP53	2	Activated	3.246	1.62E-63	1.70E-03	ABAT,Abcb1a,ABCB8,ABCC1,ABCC3,ABCD1,ACSF3,ACSS1,ACTA1,ACTL6A,ACTN1,ACTN4,ADA,ADAM10,ADAM17,ADD1,ADH5,ADH7,ADRM1,AGPAT1,AGPAT2,AHSA1,AIMP2,AK1,ALDH1B1,ALDH7A1,ALDH9A1,ALOX12,ANK1,ANXA1,ANXA4,APOBEC2,APOC3,AQP3,ARF6,ARHGAP5,ASL,ATL3,ATP1A1,ATP1A3,ATP2A1,ATP5F1C,ATP5F1E,ATP5ME,ATP5PB,ATP6V1E1,ATP6V1H,ATPAF2,AUP1,B2M,BCAM,BCS1L,BGN,BLVRB,BTNL9,CAD,CALM2,CALU,CAND2,CAPG,CARS1,CD1D,CD81,Ceacam1/Ceacam2…	401 (32)	32
p16INK4A/p14ARF mRNA: miR-24 Nonendonucleolytic RISC		complex	AGO4,CHEK2,EIF4EBP1,ERK1/2 (family),H2AX,HSPA5,mir-24 (includes others),MTOR,p16INK4A/p14ARF mRNA: miR-24 Nonendonucleolytic RISC,P38 MAPK (family),P70 S6K (family),TNRC6A,TP53	3	Activated	3.244	1.07E-52	2.00E-04	ABAT,Abcb1a,ABCB8,ABCC1,ABCD1,ACADS,ACSF3,ACSS1,ACTN4,ADA,ADAM10,ADH5,ADIPOQ,AK1,ALDH9A1,ALDOA,ANK1,ANXA1,ANXA4,APOA1,APOBEC2,ARHGAP5,ASL,ASNS,ASS1,ATL3,ATP1A1,ATP1A3,ATP2A2,ATP5F1C,ATP5F1E,ATP5ME,ATP5PB,ATPAF2,B2M,BAK1,BGN,CAD,CALU,CASP3,CDC42,CDH2,Ces1b/Ces1c,CISD1,CKM,CKMT1B,CKMT2,CMA1,CMBL,CNN2,CNP,COL6A2,COL7A1,COQ3,COQ5,COQ6,COX15,COX4I1,CP,CPOX,CRAT,CRIP2,CRYAB,CSE1L,CSRP1,CSTB,CTSD,CYB5A,…	298 (13)	10
ginsenoside Rk1		chemical - endogenous non-mammalian	ACTIN (family),AKT (family),CBL,CTTN,EGFR,ERK1/2 (family),FOCAL ADHESION KINASE (family),ginsenoside Rk1,MLC (family),PTK2,RHOG	3	Activated	3.239	1.15E-26	1.60E-03	ABCA1,ABCC1,ABCE1,ACTB,ACTN3,ADAM10,ADD1,ADIPOQ,AGO2,AHCTF1,AIMP2,ANXA1,AQP3,ATP1A3,B2M,BAK1,BAX,BCAM,CAD,CAPZA2,CASP3,CCT3,CCT4,CD44,CDH1,CDH5,COL1A1,COL6A1,COL6A2,COPS6,COX4I1,CRYAB,CTSD,CYCS,DAG1,DHRS7,DSC2,DSG2,EIF3B,EIF4E,EIF5A,ENO1,EZR,FABP4,FBLN2,FBN1,GBA1,GPM6B,GPX4,GSS,GSTK1,Hbb-b1,HLA-A,HMGA1,HNRNPD,HNRNPH1,HRAS,HSPB1,HSPE1,HSPG2,IDH3A,IGBP1,IQGAP2,ITCH,ITGA2,ITGA5,ITGA6,ITGB3,KRT14,KRT…	145 (11)	8
Cr6+		chemical reagent	Cr6+,SOD (family),TP53	2	Activated	3.237	2.09E-48	1.00E-04	ABAT,ABCA1,Abcb1a,ABCB8,ABCC1,ABCD1,ACADL,ACADM,ACADS,ACSF3,ACSS1,ACTN4,ADA,ADH5,AK1,ALDH9A1,ALDOA,ANK1,ANXA1,ANXA4,APOA1,APOBEC2,ARHGAP5,ASL,ATL3,ATP1A1,ATP5F1C,ATP5F1E,ATP5ME,ATP5PB,ATPAF2,BAK1,BAX,CAD,CALU,CASP3,CD44,CDC42,CDH1,CDH5,Ces1b/Ces1c,CISD1,CKM,CKMT1B,CKMT2,CMBL,CNN2,COL1A1,COL6A2,COL7A1,COQ3,COQ5,COQ6,COX15,CP,CPOX,CRAT,CRIP2,CRYAB,CSE1L,CSRP1,CSTB,CTSD,CYB5A,CYCS,DCN,DEK,DLAT,DLG1,…	258 (3)	2
AAMDC		other	AAMDC,AKT (family),EIF4EBP1,P70 S6K (family),PDPK1,TSC2	2	Activated	3.235	2.84E-17	4.40E-03	ADD1,ADIPOQ,AIMP2,ANXA1,ANXA2,AQP3,ASNS,ATP6V0C,ATP6V1B2,ATP6V1G1,BAK1,BAX,BCAM,CAV3,CD44,CDH1,CDH2,COPS6,COX4I1,CP,CRYAB,CTSD,DYNC1LI1,EEF1A1,EEF2,FABP4,GPM6B,GPX4,GSN,GSS,GSTK1,HEXA,HSPB1,HSPD1,HSPG2,Ifitm3,JUP,L1CAM,LAMB2,LAMP1,LDHA,LDHB,LGALS3,LPL,MAGT1,MAN2A1,MAOB,MAT2A,MBP,MCAM,MGP,MME,NCEH1,NDRG1,NDUFB8,NDUFV1,NEDD4,NIBAN1,NPC1,NPC2,NSDHL,PCK1,PDGFRB,PDLIM2,PFKP,PHGDH,PLG,PNPLA2,PRELP,PSMB…	86 (6)	6
AKR1B1	0.267	enzyme	AKR1B1,AP1 (complex),ERK1/2 (family),JAK1,JAK2,JNK (family),MAPK1,MAPK3,NFKB (complex),NFKBIA,P38 MAPK (family),PI3K (complex),PKC (family),PPARD,STAT6,TP53	2	Activated	3.232	2.52E-54	3.23E-02	ABAT,Abcb1a,ABCB8,ABCC1,ABCD1,ACADL,ACADM,ACADS,ACSF3,ACSS1,ACTB,ACTN4,ADA,ADAM10,ADH1C,ADH5,ADIPOQ,AHCYL1,AK1,AK2,ALDH1B1,ALDH7A1,ALDOA,ANK1,ANXA4,APOBEC2,APRT,ARHGAP5,ASL,ASS1,ATL3,ATP1A1,ATP1A3,ATP2A1,ATP2A2,ATP5F1C,ATP5F1E,ATP5ME,ATP5PB,ATPAF2,AUH,AZGP1,B2M,BCKDK,BGN,CAD,CALM2,CALU,CAPN1,CAPZA2,CDC42,CDH2,Ces1b/Ces1c,CISD1,CKM,CKMT1B,CKMT2,Clec10a/Mgl2,CMA1,CMBL,CNN2,COL1A1,COL6A2,COL7A1,COQ3…	368 (16)	16
TP53RK		kinase	MMP14,TP53,TP53RK	2	Activated	3.231	9.11E-52	1.00E-04	ABAT,ABCA1,Abcb1a,ABCB8,ABCC1,ABCD1,ACADL,ACADM,ACADS,ACSF3,ACSS1,ACTN4,ADA,ADH5,AK1,ALDH9A1,ALDOA,ANK1,ANXA1,ANXA4,ANXA7,APOA1,APOBEC2,ARHGAP5,ASL,ATL3,ATP1A1,ATP5F1C,ATP5F1E,ATP5ME,ATP5PB,ATPAF2,BAK1,BAX,BCAM,CAD,CALU,CASP3,CD44,CDC42,CDH1,CDH2,CDH5,Ces1b/Ces1c,CISD1,CKM,CKMT1B,CKMT2,CLIC5,CMBL,CNN2,COL1A1,COL6A2,COL7A1,COQ3,COQ5,COQ6,COX15,CP,CPOX,CRAT,CRIP2,CRYAB,CSE1L,CSRP1,CSTB,CTSD,CYB5A,C…	269 (3)	3
9-ethyl-9H-carbazole-3-carbaldehyde		chemical reagent	9-ethyl-9H-carbazole-3-carbaldehyde,JNK (family),P38 MAPK (family),TP53	2	Activated	3.227	1.49E-51	2.00E-04	ABAT,ABCA1,Abcb1a,ABCB8,ABCC1,ABCD1,ACADL,ACADM,ACADS,ACSF3,ACSS1,ACTN4,ADA,ADH5,AK1,ALDH9A1,ALDOA,ANK1,ANXA1,ANXA4,APOA1,APOBEC2,ARHGAP5,ASL,ASS1,ATL3,ATP1A1,ATP5F1C,ATP5F1E,ATP5ME,ATP5PB,ATPAF2,BAK1,BAX,BGN,CAD,CALU,CASP3,CAV3,CD44,CDC42,CDH2,Ces1b/Ces1c,CISD1,CKM,CKMT1B,CKMT2,Clec10a/Mgl2,CMBL,CNN2,COL1A1,COL6A2,COL7A1,COQ3,COQ5,COQ6,COX15,CP,CPOX,CRAT,CRIP2,CRYAB,CSE1L,CSRP1,CSTB,CTSD,CYB5A,C…	280 (4)	4
camptothecin		chemical drug	ABL1,AKT (family),AR,ATM,ATR,BLM,BRCA1,camptothecin,CASP3,CASPASE (family),CCND1,CDK5,CHEK2,CYCLIN E (family),E2F (family),ERK (family),FUS,GSK3B,HIF1A,HSF1,JNK (family),JUN,LAMIN B (family),MAPK8,MDM2,NFKB (complex),NFKB1,P38 MAPK (family),PRKCA,PRKCD,PRKDC,RB1,RBL1,RBL2,RPA1,STAT3,TOP1,TP53	2	Activated	3.227	1.34E-59	1.91E-02	ABAT,Abcb1a,ABCB8,ABCC1,ABCD1,ABCF2,ACADS,ACO2,ACSF3,ACSS1,ACTB,ACTL6A,ACTN1,ACTN2,ACTN3,ACTN4,ADA,ADD1,ADH5,AGO2,AGPAT1,AGRN,AHSA1,AHSG,AIMP2,AK1,ALDH1B1,ALDH7A1,ALDH9A1,ALDOA,ALOX12,AMACR,ANK1,ANXA1,ANXA4,APOA1,APOBEC2,AQP3,ARHGAP5,ARHGEF7,ASL,ASNS,ASS1,ATL3,ATP1A3,ATP5F1C,ATP5F1E,ATP5PB,ATP6V1F,ATP8A1,ATPAF2,AZGP1,B2M,BAK1,BAX,BCAM,BCS1L,BPHL,BPIFA1,C5,CACNA1S,CAD,CAPN1,CARS1,CASP3,CAST,CAV3,C…	431 (38)	38
AXIN-DVL-GSK		complex	AKT (family),AP1 (complex),APP,AR,ATF2,AXIN-DVL-GSK,AXIN1,CAMKII (complex),CASP3,CCND1,CDH1,CDKN1A,CEBPB,CHUK,CREB1,CSNK1E,DCX,DISHEVELLED (family),DVL1,DVL2,DVL3,E2F1,EGR1,EIF6,ELK1,ERBB3,FOCAL ADHESION KINASE (family),FOXM1,FOXP3,GATA4,GFI1,GSK3B,HDAC3,HDAC4,HIF1A,HNF1B,HSF1,IGF1R,IKBKG,INSR,JNK (family),JUN,KAT5,KLF5,KLF6,LGALS3,MAFA,MAP2K1,MAP3K4,MAPK8,MAPK9,MCL1,MDM2,MEK (family),MITF,MMP9,M…	3	Activated	3.227	5.04E-69	1.00E-04	AACS,ABAT,Abca8b,ABCB8,ABCC3,ABCC9,ABCD1,ABCE1,ABI1,ACOT13,ACSF3,ACTL6A,ACTN3,ACTN4,ADA,ADH1C,ADH5,ADH7,ADRM1,ADSS2,AGO2,AGPAT1,AGPAT2,AGRN,AHCYL1,AHSA1,AHSG,AIMP2,AK1,AK2,Akr1b7,AKT2,ALDH1B1,ALDH1L2,ALDH2,ALDH3A1,ALDH6A1,ALDH7A1,ALDH9A1,ALOX12,ANK1,ANXA2,ANXA4,APOBEC2,APOC3,ARHGAP5,ARHGEF7,ASL,ASNS,ASPN,ASPRV1,ATL3,ATP5F1C,ATP5F1E,ATP6V0C,ATP6V1B2,ATP6V1C1,ATP6V1H,ATP8A1,ATPAF2,BAG1,BANF1,BCAM,B…	526 (100)	93
RPS27	1.512	other	BLM,RPS27,TP53	2	Activated	3.225	6.52E-49	1.00E-04	ABAT,ABCA1,Abcb1a,ABCB8,ABCC1,ABCD1,ACADL,ACADM,ACADS,ACSF3,ACSS1,ACTN4,ADA,ADH5,AGRN,AK1,ALDH9A1,ALDOA,ANK1,ANXA1,ANXA4,APOA1,APOBEC2,ARHGAP5,ASL,ATL3,ATP1A1,ATP5F1C,ATP5F1E,ATP5ME,ATP5PB,ATPAF2,BAK1,BAX,CAD,CALU,CASP3,CD44,CDC42,CDH1,CDH5,Ces1b/Ces1c,CISD1,CKM,CKMT1B,CKMT2,CMBL,CNN2,COL1A1,COL6A2,COL7A1,COQ3,COQ5,COQ6,COX15,CP,CPOX,CRAT,CRIP2,CRYAB,CSE1L,CSRP1,CSTB,CTSD,CYB5A,CYCS,DCN,DEK,DLAT,…	260 (3)	2
POU5F1:SOX2:NANOG:TDGF1 gene		complex	ACTIVIN (family),AKT (family),AKT1,ATM,CDK1,CRIPTO,EGR2,ERBB4,ERK1/2 (family),ETS2,FOCAL ADHESION KINASE (family),FOXD3,GLI1,GSK3B,INHBA,MAPK (family),NANOG,NODAL,POU5F1,POU5F1:SOX2:NANOG:TDGF1 gene,SMAD2,SNAI2,SOX2,SRC,TERT,TP53	3	Activated	3.224	1.52E-53	3.29E-02	ABAT,Abca8b,ABCB11,Abcb1a,ABCB8,ABCC1,ABCC3,ABCD1,ACADL,ACADM,ACADS,ACSF3,ACSS1,ACTA1,ACTN4,ADAM10,ADD1,ADH5,ADIPOQ,ADK,AIMP2,AK1,AKT2,ALDH3A1,ALDH9A1,ALDOA,ANK1,ANXA1,ANXA4,APOBEC2,APOC3,AQP3,ARFGEF1,ARHGAP5,ASL,ATL3,ATP1A1,ATP1A3,ATP2A2,ATP5F1C,ATP5F1E,ATP5ME,ATP5PB,ATP6V1E1,ATPAF2,B2M,BAG1,BAK1,BAX,BCAM,BGN,C5,CAD,CALU,CASP3,CAST,CD44,CD9,CDC42,CDH1,CDH2,CDH5,Ces1d,CFL2,CHMP4B,CISD1,CKMT1B,CKM…	394 (26)	25
short chain fatty acid		chemical - endogenous mammalian	CREB (family),ERK1/2 (family),FFAR2,FFAR3,G PROTEIN ALPHA I (family),LPL,MTOR,P38 MAPK (family),short chain fatty acid,STAT3,TP53	3	Activated	3.224	9.21E-52	1.29E-02	ABAT,Abcb1a,ABCB8,ABCC1,ABCD1,ACADS,ACSF3,ACSS1,ACTN4,ADA,ADAM10,ADH5,ADK,AHSG,AK1,ALDH9A1,ALDOA,ANK1,ANXA1,ANXA4,APOBEC2,ARHGAP5,ASL,ASNS,ASS1,ATL3,ATP1A1,ATP1A3,ATP5F1C,ATP5F1E,ATP5ME,ATP5PB,ATPAF2,B2M,BAK1,BAX,BGN,BPIFA1,C4a/C4b,C5,CAD,CALU,CASP3,CD9,CDC42,CDH1,CDH2,Ces1b/Ces1c,CHL1,CISD1,CKM,CKMT1B,CKMT2,CLIC5,CMA1,CMBL,CMKLR1,CNN2,CNP,COL1A1,COL6A2,COL7A1,COQ3,COQ5,COQ6,COX15,COX4I1,CP,CPOX,…	335 (11)	9
formic acid		chemical - endogenous mammalian	CREB (family),ERK1/2 (family),FFAR2,FFAR3,formic acid,G PROTEIN ALPHA I (family),LPL,MTOR,P38 MAPK (family),STAT3,TP53	3	Activated	3.224	5.26E-52	1.17E-02	ABAT,Abcb1a,ABCB8,ABCC1,ABCD1,ACADS,ACSF3,ACSS1,ACTN4,ADA,ADAM10,ADH5,ADK,AHSG,AK1,ALDH9A1,ALDOA,ANK1,ANXA1,ANXA4,APOBEC2,ARHGAP5,ASL,ASNS,ASS1,ATL3,ATP1A1,ATP1A3,ATP5F1C,ATP5F1E,ATP5ME,ATP5PB,ATPAF2,B2M,BAK1,BAX,BGN,BPIFA1,C4a/C4b,C5,CAD,CALU,CASP3,CD9,CDC42,CDH1,CDH2,Ces1b/Ces1c,CHL1,CISD1,CKM,CKMT1B,CKMT2,CLIC5,CMA1,CMBL,CMKLR1,CNN2,CNP,COL1A1,COL6A2,COL7A1,COQ3,COQ5,COQ6,COX15,COX4I1,CP,CPOX,…	335 (11)	9
coptisine		chemical reagent	CASP3,CASP9,coptisine,PARP1,RB1	2	Activated	3.222	3.07E-19	2.00E-04	ABCA1,ACO2,ACTB,ACTN2,ACTN3,ATP1A1,ATP5ME,ATP6V1F,CACNA1S,CAPN1,CD44,CDH1,CHCHD3,CKM,COL1A1,COQ5,COQ7,COX4I1,DLAT,DLST,DNAJC11,EZR,FABP4,GADD45GIP1,Gbp2,GHITM,HOMER1,HRAS,IL16,ITGAL,ITPR1,KRAS,KRT10,KRT18,LGALS3BP,MAPK1,MAPK3,MCAT,MDH1,MRPL12,MRPL55,MTOR,MYH4,MYH6,MYH8,MYL1,MYL4,NCAM1,NDUFA2,NDUFA4,NDUFA6,NDUFA9,NDUFB8,NDUFS4,NDUFS7,NDUFV1,NFKB2,NIT1,OPA1,PGD,PMPCB,PTGS1,PVALB,RELA,RPA1,RYR1,SDHB…	81 (5)	4
RUNX3:CBFB:RUNX1 gene		complex	CBFB,CSF1R,GATA3,HIF1A,JNK (family),JUN,MAPK14,MMP2,MMP9,NFKB (complex),RUNX1,RUNX3,RUNX3:CBFB:RUNX1 gene,TEAD1,TEAD4,TP53,YAP1	3	Activated	3.219	4.79E-63	5.00E-04	ABAT,Abcb1a,ABCB8,ABCC1,ABCD1,ACADS,ACSF3,ACSS1,ACTL6A,ACTN4,ADA,ADAM17,ADH5,ADIPOQ,AGPAT1,AK1,ALDH1B1,ALDH7A1,ALDH9A1,ALDOA,ALOX12,ANK1,ANXA1,ANXA2,ANXA4,AOC3,APOA1,APOBEC2,ARHGAP5,ASL,ASNS,ASPRV1,ATL3,ATP1A1,ATP5F1E,ATP5ME,ATP5PB,ATP5PD,ATPAF2,BAK1,BAX,BCS1L,BGN,BIN1,BLVRB,CAD,CALU,CAPN1,CARS1,CAV3,CBL,CD109,CD34,CD44,CDC42,CDH1,CDH2,CDH5,Ces1b/Ces1c,CHL1,CISD1,CKM,CKMT1B,CKMT2,Clec10a/Mgl2,CLI…	383 (17)	16
SORL1		transporter	CDK5,EGFR,ERK (family),JUND,MAP2K1,MAP3K4,MAP4K3,RAF1,RASGRF1,SORL1	2	Activated	3.217	3.90E-27	4.20E-03	ABCA1,ABCC1,ABCE1,ACTA1,ACTB,ACTN1,ACTN3,ADAM10,AGO2,AHCTF1,AIMP2,ANXA1,APOC3,AZGP1,B2M,BAX,BGN,CAD,CAPZA2,CASP3,CCT3,CCT4,CD1D,CD44,CDC42,CDH5,CMA1,CMKLR1,COL1A1,COL6A1,COL6A2,CRYAB,CYCS,DAG1,DCN,DHRS3,DHRS7,DSC2,DSG2,EIF3B,EIF4E,EIF5A,ENO1,FABP4,FBLN1,FBLN2,FBN1,FGG,GK,GLB1,GOT1,Hbb-b1,HMGA1,HNRNPD,HNRNPH1,HOMER1,HRAS,HSPB1,HSPE1,IDH3A,IGBP1,IL16,INPP1,IQGAP2,ITCH,ITGA1,ITGA2,ITGA5,ITGA6,ITGAM,…	147 (10)	10
BCR (complex)		complex	26S PROTEASOME (complex),ACTB,AKT (family),AKT1,BCL2L1,BCR (complex),BLK,CALCINEURIN (complex),CASP3,CASP9,CBL,CD5,CDK1,CHUK,CREB1,CRTC2,CTCF,ELP3,ERK (family),ERK1/2 (family),FOXO1,FOXO3,FYN,GAB2,GSK3A,GSK3B,HRAS,IGHE,IGM (complex),IKBKB,IKZF3,IMMUNOGLOBULIN (complex),INPP5D,JNK (family),LCK,LYN,MAP2K1,MAP2K7,MAP4K1,MAPK1,MAPK14,MAPK3,MAPK8,MAPK9,MAPKAPK2,NEDD9,NFAT (family),NFATC2,NFKB (complex…	2	Activated	3.217	4.56E-66	6.60E-03	ABAT,Abcb1a,ABCB8,ABCD1,ACADL,ACADM,ACADS,ACO2,Acot2,ACSF3,ACSS1,ACTB,ACTN1,ACTN2,ACTN3,ACTN4,ADD1,ADH1C,ADH5,ADIPOQ,ADK,ADPRHL1,ADRM1,AGO2,AGPAT2,AHCYL1,AHSG,AIFM1,AIMP2,AK1,AK2,AKT2,ALCAM,ALDH1B1,ALDH3A1,ALDH7A1,ALDH9A1,ALDOA,ALOX12,ANK1,AP2S1,APOBEC2,ARF6,ARHGAP5,ARL6IP5,ASL,ASNS,ASS1,ATL3,ATP1A1,ATP1A3,ATP2A1,ATP5F1C,ATP5F1E,ATP5ME,ATP5PB,ATP6V0A1,ATP6V0C,ATP6V1B2,ATP6V1C1,ATP6V1E1,ATP6V1F,AT…	515 (87)	87
MAP4K4		kinase	MAP4K4	1	Activated	3.212	1.69E-15	1.00E-04	ACADS,ACO2,ALDH3B1,APIP,AUH,CDH2,COQ3,COQ5,DLAT,DLD,DLST,GCDH,GLUL,GOT1,GRHPR,GYS1,H6PD,HMGCL,IVD,KYAT3,LDHB,MPI,NDUFB7,NDUFS1,NDUFS4,NDUFS8,NDUFV1,NT5C2,PDHX,PFKM,PGM1,PON2,PRKAR2A,SCP2,SEPHS1	35 (1)	1
CD9	0.563	other	AKT (family),ALCAM,CD9,EGFR,ERK1/2 (family),PTK2	2	Activated	3.212	4.50E-26	2.00E-03	ABCA1,ABCE1,ACTB,ACTN3,ADAM10,ADD1,ADIPOQ,AGO2,AHCTF1,AIMP2,ANXA1,AQP3,ATP1A3,B2M,BAK1,BAX,BCAM,CAD,CAPZA2,CASP3,CCT3,CCT4,CD44,CDH1,CDH2,CDH5,COL1A1,COL6A1,COL6A2,COPS6,COX4I1,CRYAB,CTSD,CYCS,DAG1,DHRS7,DSC2,DSG2,EIF3B,EIF4E,EIF5A,ENO1,EZR,FABP4,FBLN2,FBN1,GPM6B,GPX4,GSS,GSTK1,Hbb-b1,HLA-A,HMGA1,HNRNPD,HNRNPH1,HRAS,HSPB1,HSPE1,HSPG2,IDH3A,IGBP1,IQGAP2,ITCH,ITGA2,ITGA5,ITGA6,ITGB3,KRT16,L1CAM,LAM…	140 (6)	6
benzo(a)pyrene-3,6-quinone		chemical toxicant	AKT (family),benzo(a)pyrene-3,6-quinone,EGFR,ERK1/2 (family)	2	Activated	3.208	2.86E-24	2.90E-03	ABCA1,ABCE1,ACTA1,ACTB,ACTN3,ADAM10,ADD1,ADIPOQ,AGO2,AHCTF1,AIMP2,ANXA1,AQP3,ATP1A3,B2M,BAK1,BAX,BCAM,CAD,CAPZA2,CASP3,CCT3,CCT4,CD44,CDH1,CDH2,COL1A1,COL6A1,COL6A2,COPS6,COX4I1,CRYAB,CTSD,CYCS,DAG1,DHRS7,DSC2,DSG2,EIF3B,EIF4E,EIF5A,ENO1,EZR,FABP4,FBLN2,FBN1,GPM6B,GPX4,GSS,GSTK1,Hbb-b1,HLA-A,HMGA1,HNRNPD,HNRNPH1,HRAS,HSPB1,HSPE1,HSPG2,IDH3A,IGBP1,IQGAP2,ITCH,ITGA2,ITGA6,ITGB3,KRT16,L1CAM,LAMA4,LA…	133 (4)	3
vinblastine		chemical drug	26S PROTEASOME (complex),ADRB2,ANXA2,AP1 (complex),ATF2,BCL2,BCL2L1,CHUK,CRYAB,ERK1/2 (family),G6PD,IKBKB,JNK (family),JUN,LPXN,MAPK1,MAPK14,MAPK3,MAPK8,MYC,NFKB (complex),NFKBIA,NR1I2,PKC (family),RAF1,vinblastine,YAP1	2	Activated	3.207	1.91E-59	1.50E-03	ABCB10,Abcb1a,ABCD1,ABCE1,ABCF1,ABCF2,ACADM,ACSS1,ACTA1,ACTN1,ACTN4,ADAM10,ADD1,ADH1C,ADRM1,AIFM1,AIMP2,AK2,ALCAM,Aldh1a7,ALDH1B1,ALDH7A1,ALDOA,ALOX12,ANK1,ANKRD17,ANXA1,ANXA4,AOC3,AQP3,ARHGEF7,ARL6IP5,ASPRV1,ASS1,ATP1A1,ATP1A3,ATP2A1,ATP6V1H,AZGP1,B2M,BAG1,BAK1,BCKDK,BIN1,CAD,CALM2,CAPN1,CAPZA2,CAST,CAV3,CAVIN2,CBL,CCT3,CD109,CD34,CDH5,Ces1d,CHL1,CKM,Clec10a/Mgl2,CMA1,CNP,COL6A1,COL6A2,CP,CPOX,C…	350 (27)	27
CAMSAP1		other	AMPK (complex),AP1 (complex),ATF3,ATF4,BRCA1,CAMSAP1,CCND1,CDK4,CDK4/6 (family),CDKN1A,CDKN1B,CDKN2A,CHUK,CREB1,CTNNB1,EIF2AK2,EIF2AK4,ERK (family),F2,FOS,GCK,GLI1,GSK3B,IKBKB,ILF3,IRF1,IRS1,JNK (family),JUN,LDHA,MAPK8,MAPKAPK2,MAPT,mir-19 (includes others),mir-22 (includes others),MMP9,MYC,NFKB (complex),NFKB (family),NFKBIA,NPM1,P38 MAPK (family),PA2G4,PIAS3,PTEN,RB1,RBL2,RELA,RIPK1,SP1,STAT1,S…	3	Activated	3.206	7.57E-87	1.00E-04	AACS,ABAT,ABCA1,ABCB10,ABCB11,ABCB8,ABCC1,ABCC3,ABCD1,ABCE1,ABCF1,ABCF2,ABI1,ACADL,ACADM,ACADS,Acat2/Acat3,ACSF3,ACSS1,ACTA1,ACTB,ACTN1,ACTN2,ACTN3,ACTN4,ADD1,ADK,ADSS2,AGR2,AIMP2,AK2,AKT2,ALCAM,ALDH3A1,ALDH7A1,ALDH9A1,ALDOA,ALOX12,ANK1,ANKRD17,ANXA4,AOC3,APOBEC2,APOC1,APOC3,AQP3,ARHGEF7,ARL2,ARL6IP5,ASL,ASPN,ASPRV1,ASS1,ATL3,ATP5F1C,ATP5F1E,ATP5ME,ATP5PB,ATP6V1F,ATPAF2,AUH,AZGP1,BAG1,BAK1,BAX,BC…	577 (56)	55
SMAD2,3:SMAD4:FOXA2:TBXT:GATA6:GATA4 gene		complex	AKT (family),AKT1,AP1 (complex),AR,ATF2,BRCA1,CASP3,CASP8,CCL2,CCN2,CDX2,COL1A2,CREB (family),EGFR,ERK1/2 (family),ERN1,ESTROGEN RECEPTOR (family),FOXA2,FOXO1,GATA4,GATA6,HNF4A,IRF7,ITCH,JNK (family),LEF1,MTOR,MTORC1 (complex),NFKB (family),NFKBIA,NOTCH1,P38 MAPK (family),PDPK1,PPARGC1A,PTPN6,RELA,RORC,SKIL,SMAD2,SMAD2,3:SMAD4:FOXA2:TBXT:GATA6:GATA4 gene,SMAD3,SMAD4,SOX9,SP3,STAT1,STAT3,STAT5B,ST…	3	Activated	3.204	8.44E-57	4.82E-02	ABAT,ABCB10,ABCC1,ABCC3,ABCE1,ABCF1,Acot2,ACTA1,ACTN1,ACTN2,ACTN3,ADAM10,ADAM17,ADD1,ADH1C,ADSS2,AGPAT2,AHCTF1,AHSG,AIMP2,AK2,Akr1b7,ALCAM,ALDH3A1,ALDH5A1,ALDH9A1,ANP32E,ANXA1,ANXA2,ANXA7,AOC3,APOA1,APOC1,AQP3,ARFGEF1,ARHGEF7,ASPN,ASPRV1,ASS1,ATP1B3,ATP2A2,ATP5F1C,ATP5F1E,ATP5ME,ATP5PB,ATP5PD,ATP6V0A1,ATP6V0C,ATP6V1C1,ATP6V1E1,ATP6V1F,ATP6V1H,ATP8A1,AZGP1,BAK1,BAX,BCAM,BCKDK,BGN,BIN1,BLVRB,BPIFA1…	491 (54)	53
SRF		transcription regulator	SRF	1	Activated	3.202	5.39E-13	5.00E-04	ACTA1,ACTB,ACTN1,CKM,CMA1,CNN2,CPA3,CSRP1,DES,FABP5,FHL1,FHL3,GSN,ITGAM,LDB3,LMOD1,LPL,LRP1,MYH11,MYH6,MYH9,MYL1,MYL3,MYL4,MYL9,MYOM1,NEBL,NSDHL,PDLIM7,PTGR1,S100A9,SLC2A1,SLC8A1,SMTN,SUN2,SVIL,TCAP,TNNC1,TPM1,TPM2,TPM4,TTN,TUBB6	43 (1)	1
nitrofurantoin		chemical drug	nitrofurantoin	1	Activated	3.202	2.70E-17	1.00E-04	ABCB11,ACADM,ACTB,AMACR,ANXA2,APOC1,APOC3,ASL,ASNS,ASS1,BAX,C4a/C4b,CASP3,Ces1d,EEF1A1,EHHADH,EIF4E,FETUB,FGA,FGB,GSS,Gsta1 (includes others),HPX,ITGB4,KRT19,LBP,LGALS3,MAP2K1,MAPK3,NQO1,ORM1,PRKCB,RPL13A,RPS17,RPS9,S100A10,S100A11,SCP2,TIMP3,TUBB,TXN,VCAM1,YWHAZ	43 (1)	1
OTUB1	0.484	peptidase	CCN6,CD274,CDKN1B,DCN,ESR1,FOXM1,IRF3,MAF,MSH2,MTORC1 (complex),NFKB (complex),OTUB1,TP53,TRAF3,TRAF6,YAP1	2	Activated	3.202	1.33E-50	8.20E-03	ABAT,ABCA1,ABCB11,Abcb1a,ABCB8,ABCC1,ABCC3,ABCD1,ACADL,ACADM,ACADS,ACSF3,ACSS1,ACTN4,ADH1C,ADH5,ALDH1B1,ALDH7A1,ALDH9A1,ALDOA,ANK3,ANO10,ANP32A,ANXA1,AP1M1,AP2S1,APOA1,APOBEC2,ARHGAP5,ARHGEF7,ARPC5L,ASL,ASNS,ASS1,ATL3,ATP1A1,ATP2A2,ATP5F1C,ATP5F1E,ATP5ME,ATP5PB,ATP6V1H,ATPAF2,B2M,BAG1,BAK1,BGN,BIN1,C9,CAD,CALU,CAMK1,CAPN1,CARM1,CAV3,CAVIN2,CD109,CDC42,CDC42BPB,CDC5L,CDH5,Ces1b/Ces1c,CFL2,CHRM2,CI…	387 (16)	16
SOD (family)		group	CASP3,CYGB,DGAT1,ERK1/2 (family),IKBKB,JNK (family),NFAT (family),NFKB (complex),NOS1,NQO1,P38 MAPK (family),PKC (family),reactive oxygen species,SOD (family),SOD2,SOD3,SRC (family),TP53	2	Activated	3.201	7.88E-49	1.85E-02	ABAT,Abcb1a,ABCB8,ABCC1,ABCD1,ACADL,ACADM,ACADS,ACSF3,ACSS1,ACTN4,ADA,ADAM10,ADAM17,ADH5,ADIPOQ,ADPRHL1,AK1,ALDH1B1,ALDH7A1,ALDH9A1,ANXA1,ANXA4,APOA1,APOBEC2,AQP3,ARHGAP5,ASL,ASS1,ATL3,ATP1A3,ATP2A2,ATP5F1C,ATP5F1E,ATP5ME,ATP5PB,ATPAF2,B2M,BAK1,BGN,CAD,CALU,CAPN1,CDC42,CDH2,CDH5,Ces1b/Ces1c,CISD1,CKM,CKMT1B,CKMT2,Clec10a/Mgl2,CMA1,CMBL,CNN2,COL6A2,COL7A1,COQ3,COQ5,COQ6,COX15,CPOX,CRAT,CRYAB,CSE1L…	306 (18)	18
calpeptin		chemical reagent	ABCG1,AKT1,CALCINEURIN (complex),calpeptin,CASP3,MAPK1,MAPK3,NEFH,NFKBIA,PLA2G2A,PTPRA,PXN,RHOA,TP53	2	Activated	3.201	4.88E-56	4.00E-04	ABAT,ABCA1,Abcb1a,ABCB8,ABCC1,ABCD1,ACADL,ACADM,ACADS,ACSF3,ACSS1,ACTA1,ACTN4,ADA,ADH1C,ADH5,AK1,AK2,ALDH9A1,ALDOA,ANK1,ANXA1,ANXA4,APOA1,APOBEC2,APOC3,ARHGAP5,ASL,ASS1,ATL3,ATP1A1,ATP2A1,ATP2A2,ATP5F1C,ATP5F1E,ATP5ME,ATP5PB,ATP6V1E1,ATPAF2,AZGP1,BAK1,BCKDK,CAD,CALU,CAPN1,CAPZA2,CASP3,CDC42,CDH2,Ces1b/Ces1c,CISD1,CKM,CKMT1B,CKMT2,CMBL,CNN2,COL1A1,COL6A2,COQ3,COQ5,COQ6,COX15,CPOX,CRAT,CRIP2,CRYL1,…	317 (14)	14
PACS1	1.695	other	CDK5,EGFR,ERK (family),JUND,MAP2K1,MAP3K4,MAP4K3,PACS1,RAF1,RASGRF1,SORL1	3	Activated	3.195	1.18E-27	3.40E-03	ABCA1,ABCC1,ABCE1,ACTA1,ACTB,ACTN1,ACTN3,ADAM10,AGO2,AHCTF1,AIMP2,ANXA1,APOC3,AZGP1,B2M,BAX,BGN,CAD,CAPZA2,CASP3,CCT3,CCT4,CD1D,CD44,CDC42,CDH5,CMA1,CMKLR1,COL1A1,COL6A1,COL6A2,CRYAB,CSTB,CYCS,DAG1,DCN,DHRS3,DHRS7,DSC2,DSG2,EIF3B,EIF4E,EIF5A,ENO1,FABP4,FBLN1,FBLN2,FBN1,FGG,GK,GLB1,GOT1,Hbb-b1,HMGA1,HNRNPD,HNRNPH1,HOMER1,HRAS,HSPB1,HSPE1,IDH3A,IGBP1,IL16,INPP1,IQGAP2,ITCH,ITGA1,ITGA2,ITGA5,ITGA6,I…	149 (11)	11
PKG (family)		group	ADAM17,AKT (family),Ca2+,CFTR,COLLAGEN(S) (complex),CREB (family),ERK1/2 (family),F2,G6PD,GSK3 (family),HDAC1,ITGB2,ITPR (family),ITPR2,JNK (family),JUN,L-serine,MAP3K1,MAPK1,MAPK8,MEK (family),MYC,NOS3,P38 MAPK (family),PDE5A,PKG (family),PLCB3,PPARG,PPP1R1B,PRKG1,PRKG2,RAF1,RELA,RGS2,RGS4,RHBDF2,SIRT1,SMAD3,STAR,TRPC6	2	Activated	3.184	1.41E-65	1.50E-03	ABCB10,ABCB11,ABCC1,ABCC3,ABCD1,ABCE1,ABCF1,ABCF2,ABHD10,ACADM,ACADS,ACSS1,ACTB,ACTN1,ACTN4,ADAM10,ADAM17,ADH1C,ADH5,ADHFE1,ADK,AIMP2,AK2,ALCAM,ALDH1B1,ALDOA,ANK1,ANKRD17,ANXA1,ANXA2,APOA1,APOC3,ARHGAP5,ARHGEF7,ASNS,ASPN,ASS1,ATP2A1,BAG1,BCAM,BIN1,BSCL2,CAD,CALM2,CAPG,CAST,CAVIN2,CCT3,CD34,CD44,CD81,CD9,Ceacam1/Ceacam2,CHL1,CHMP4B,CKM,CLIC1,CMA1,CNP,COL6A1,COL6A2,COPS6,CPA3,CPOX,CRAT,CREB1,CRIP2,…	404 (40)	40
DCP1A		other	ATF3,ATF4,C/EBP (family),CASP3,CASP8,CASP9,CASPASE (family),CDK1,CHUK,DCP1A,DHX9,EIF2A,EIF2AK2,EIF2S1,ERK (family),FOS,GSK3 (family),GSK3B,HISTONE (family),IFN TYPE 1 (family),IKBKB,ILF3,IRF1,IRS1,JNK (family),JUN,MAPK14,MAPK8,MAPKAPK2,MAPT,MTORC1 (complex),NFKB (complex),NFKB (family),NFKBIA,NPM1,P38 MAPK (family),PA2G4,PPARG,PPP2R5A,RELA,RIPK1,SREBP (family),STAT1,STAT3,TP53	3	Activated	3.183	2.15E-64	1.06E-02	ABAT,ABCA1,Abcb1a,ABCB8,ABCC1,ABCD1,ACADL,ACSF3,ACSS1,ACTN1,ACTN4,ADAM10,ADAM17,ADH1C,ADH5,ADIPOQ,ADSS2,AGPAT2,AGR2,AHSG,AK1,AK2,AKT2,ALCAM,ALDH1B1,ALDH7A1,ALDH9A1,ALDOA,ANK1,ANXA1,ANXA4,APOBEC2,AQP3,ARHGAP5,ARL6IP5,ASL,ASNS,ASS1,ATL3,ATP1A1,ATP5F1C,ATP5F1E,ATP5ME,ATP5PB,ATPAF2,AZGP1,B2M,BAK1,BAX,BCKDK,BGN,BLMH,BPIFA1,BTNL9,C5,CAND2,CAPG,CAPN1,CAPZA2,CARS1,CAV3,CAVIN2,CD1D,CD34,CDC42,Ceacam1/Ceac…	417 (45)	44
SRF		transcription regulator	CRYAB,FOS,PTK2,RUNX2,SMAD3,SRF	2	Activated	3.182	1.07E-24	6.00E-04	Abcb1a,ACTA1,ACTB,ACTN1,AGPAT2,ALCAM,ANXA4,APOC3,ASL,ASPN,BGN,BLMH,BSCL2,CALU,CASP3,CDH1,CDH5,Ces1d,CKM,CMA1,CNN2,COL6A2,COL7A1,CPA3,CPSF1,CSNK2B,CSRP1,CYCS,DES,DGAT1,EIF4G2,EMB,ENO1,EPHX2,EZR,F12,FABP5,FBN1,FGA,FHL1,FHL3,GAK,GAMT,GSN,Gsta1 (includes others),HTATIP2,INPP5D,ITGA2,ITGA5,ITGAM,ITGAV,ITGB4,KLHL41,KRT15,KRT8,LAMA4,LAMC1,LDB3,LDHA,LGALS3,LMOD1,LPCAT3,LPL,LRP1,Ly6a (includes others),MYH…	121 (6)	6
MYO1B	0.309	other	AKT (family),ERK (family),HIF1A,MTOR,MYO1B	2	Activated	3.174	5.46E-26	5.50E-03	ACTL6A,ACTN1,ADAM10,ADAM17,ADD1,ADIPOQ,AGPAT1,AIMP2,ALDOA,AQP3,ATP5PB,BAK1,BAX,BCAM,BCS1L,BGN,CARS1,CASP3,CAVIN2,CD1D,CD44,CDH1,CDH2,CDH5,CKMT1B,CNP,COL1A1,COPS6,CTSD,CYB5A,CYCS,DAG1,EHD2,EIF3A,EIF4E,EIF4G1,ENO1,ETFA,FABP4,FABP5,FDPS,FHL1,FHL3,FSCN1,GAPDH,GBE1,GK,GOT1,GPM6B,GPX4,GSS,GSTK1,GSTZ1,HMGA1,HMGCL,HOMER1,HSPG2,HSPH1,HUWE1,INPP1,ITGA1,ITGA5,ITGAM,ITGAV,ITGB3,KRT18,L1CAM,LAMB2,LAMP1,LDHA,L…	151 (5)	5
RAPGEF5		other	AKT1,CTNNB1,ELK1,FOS,ITGB1,JNK (family),MAPK3,P38 MAPK (family),PLCE1,RAC1,RAF1,RALGDS,RAP1A,RAPGEF5,SRF	3	Activated	3.174	1.08E-32	3.63E-02	ABCA1,Abcb1a,ABCC1,ACADL,ACADS,Acat2/Acat3,ACTA1,ACTB,ACTN1,ADAM17,ALCAM,ANK1,ANXA1,ANXA4,APOA1,APOC3,ASL,ASS1,ATP6V1E1,BCS1L,BGN,BLMH,CALU,CASP3,CAV3,Ces1b/Ces1c,CKM,Clec10a/Mgl2,CMA1,CNN2,COL6A1,COL7A1,COX4I1,CPA3,CPSF1,CRIP2,CRYAB,CRYZ,CSRP1,CYCS,CYP2E1,DES,DHRS3,DLAT,DLD,DLST,EIF4G2,EMB,ENO1,EPHX2,EZR,F12,FABP4,FABP5,FBLN2,FBN1,FDX1,FDXR,FGA,FGB,FGF1,FHL1,FHL3,FSCN1,GAK,GAPDH,Gbp2,GLUL,GOLGA2…	201 (15)	14
ELK1		transcription regulator	ELK1,FOS,HISTONE H3 (family),MAPK3,SRF	2	Activated	3.168	7.47E-24	1.00E-04	ACTA1,ACTB,ACTN1,ANXA4,APOA1,ASL,BLMH,CALU,CASP3,CD44,CDH5,CKM,CMA1,CNN2,COL6A1,CPA3,CPSF1,CSRP1,CYCS,DES,EIF4G2,EMB,ENO1,EPHX2,EZR,FABP5,FBN1,FGA,FGB,FHL1,FHL3,GAK,GPX4,GRK2,GSN,Gsta1 (includes others),HOMER1,HTATIP2,ITGA2,ITGAM,ITGAV,KLHL41,KRT15,KRT8,LDB3,LDHA,LGALS3,LMOD1,LPCAT3,LPL,LRP1,MYH11,MYH6,MYH9,MYL1,MYL3,MYL4,MYL9,MYOM1,NEBL,NFKB2,NQO1,NSDHL,OCIAD2,PDLIM7,PLXDC2,PSMB10,PTGR1,RBP1,RNH…	102 (5)	5
mir-326		microRNA	AKT (family),AKT1,CDK2,CDK4,CEBPA,CREBBP,FOXO3,IL6ST,MAPK (family),MAPK14,MAPK8,mir-326,MYC,NOTCH (family),NOTCH1,NOTCH2,NOTCH3,NOTCH4,PI3K (complex),PPARG,PTPN11,SREBF1,STAT3,TYK2	3	Activated	3.167	2.19E-60	1.51E-02	AACS,ABCB10,Abcb1a,ABCC1,ABCC3,ABCD1,ABCE1,ABCF1,ABCF2,ACADS,ACSS1,ACTA1,ACTB,ACTN1,ACTN2,ACTN4,ADA,ADD1,ADH1C,ADH7,ADIPOQ,AGPAT2,AHSG,AK2,AKT2,ALDH1B1,ALDH3A1,ALOX12,ANKRD17,ANXA1,ANXA4,APOC1,ARHGEF7,ARL6IP5,ASL,ASPRV1,ATP5F1E,ATP5ME,ATP6V1E1,B2M,BAG1,BAK1,BCAM,BGN,BIN1,BPIFA1,C5,C8B,CAD,CALM2,CAMK2G,CAPG,CAST,CAV3,CAVIN2,CCT3,CD34,CD81,CD9,CDC37,CDH1,CDH5,Ces1b/Ces1c,Ces1d,CHL1,CHMP2A,Clec10a/M…	371 (24)	24
MLH1		enzyme	CDK1,CDK2,CHEK2,MAPK14,MLH1,TP53	2	Activated	3.165	9.98E-51	1.00E-04	ABAT,ABCA1,Abcb1a,ABCB8,ABCC1,ABCD1,ACADL,ACADM,ACADS,ACSF3,ACSS1,ACTA1,ACTN4,ADA,ADH5,AK1,ALDH9A1,ALDOA,ANK1,ANXA1,ANXA4,APOA1,APOBEC2,ARHGAP5,ASL,ATL3,ATP1A1,ATP5F1C,ATP5F1E,ATP5ME,ATP5PB,ATPAF2,BAK1,BAX,CAD,CALU,CASP3,CD34,CD44,CDC42,CDH1,CDH2,CDH5,Ces1b/Ces1c,CISD1,CKM,CKMT1B,CKMT2,CMBL,CNN2,COL1A1,COL6A2,COL7A1,COQ3,COQ5,COQ6,COX15,CP,CPOX,CRAT,CRIP2,CRYAB,CSE1L,CSRP1,CSTB,CTSD,CYB5A,CYCS,DC…	270 (6)	5
propionic acid		chemical - endogenous mammalian	CREB (family),ERK1/2 (family),FFAR2,FFAR3,G PROTEIN ALPHA I (family),LPL,MTOR,P38 MAPK (family),propionic acid,STAT3,TP53	3	Activated	3.164	3.10E-52	1.13E-02	ABAT,Abcb1a,ABCB8,ABCC1,ABCD1,ACADS,ACSF3,ACSS1,ACTN4,ADA,ADAM10,ADH5,ADK,AHSG,AK1,ALDH9A1,ALDOA,ANK1,ANXA1,ANXA4,APOBEC2,ARHGAP5,ASL,ASNS,ASS1,ATL3,ATP1A1,ATP1A3,ATP5F1C,ATP5F1E,ATP5ME,ATP5PB,ATPAF2,B2M,BAK1,BAX,BGN,BPIFA1,C4a/C4b,C5,CAD,CALU,CASP3,CD9,CDC42,CDH1,CDH2,Ces1b/Ces1c,CHL1,CISD1,CKM,CKMT1B,CKMT2,CLIC5,CMA1,CMBL,CMKLR1,CNN2,CNP,COL1A1,COL6A2,COL7A1,COQ3,COQ5,COQ6,COX15,COX4I1,CP,CPOX,…	336 (11)	10
MTORC1 (complex)		complex	MTORC1 (complex)	1	Activated	3.162	2.86E-04	3.95E-02	FDPS,LDHA,MAG,MAT2A,MBP,NEDD4,PFKP,PKM,PLP1,SLC2A1	10 (1)	1
RUNX1:CBFB:LIFR gene		complex	CBFB,CSF1R,JAK (family),JAK1,JNK (family),JUN,LIFR,MAPK14,NFKB (complex),RAC1,RUNX1,RUNX1:CBFB:LIFR gene,STAT (family),STAT1,STAT3,STAT5A/B (family),STAT5B,TP53	3	Activated	3.154	8.77E-55	2.45E-02	ABAT,ABCB8,ABCC1,ABCD1,ABCD2,ACADL,ACADM,ACADS,ACSF3,ACSS1,ACTA1,ACTN4,ADA,ADH5,AGPAT2,AHSG,AK1,ALDH1B1,ALDH7A1,ALDH9A1,ALDOA,ALOX12,ANK1,ANXA1,ANXA2,ANXA4,APOA1,APOBEC2,ARHGAP5,ASL,ATL3,ATP1A1,ATP2A2,ATP5F1C,ATP5F1E,ATP5ME,ATP5PB,ATPAF2,B2M,BAK1,BAX,BPIFA1,BTNL9,C5,C8B,C9,CAD,CALU,CAND2,CAPN1,CAV3,CAVIN2,CCDC141,CD34,CD81,CD9,CDC42,CDH1,CDH2,CDH5,Ceacam1/Ceacam2,Ces1b/Ces1c,CISD1,CKMT1B,Clec10a/…	362 (18)	17
RUNX1:CBFB:FOXP3:TNFRSF18 gene		complex	CBFB,CSF1R,CYTOKINE (family),ERK (family),ERK1/2 (family),FOXP3,HDAC (family),HDAC1,IL17A,JUN,MAPK1,MAPK14,MAPK3,NFAT (complex),NFAT (family),NFKB1,NFKBIA,P38 MAPK (family),RORA,RORC,RUNX1,RUNX1:CBFB:FOXP3:TNFRSF18 gene,STAT (family),TNFRSF18,TP53	3	Activated	3.154	6.80E-63	2.00E-04	ABAT,Abcb1a,ABCB8,ABCC1,ABCD1,ACADL,ACADM,ACADS,ACSF3,ACSS1,ACTA1,ACTB,ACTN1,ACTN4,ADA,ADH1C,ADH5,ADIPOQ,AGO2,AK1,AK2,ALCAM,ALDH2,ALDH9A1,ALOX12,ANK1,ANXA1,ANXA2,ANXA4,APOBEC2,APOC3,ASL,ASS1,ATL3,ATP1A1,ATP1A3,ATP2A1,ATP5F1C,ATP5F1E,ATP5ME,ATP5PB,ATPAF2,AZGP1,B2M,BAK1,BAX,BCKDK,BGN,CALU,CAPZA2,CAVIN2,CD1D,CD34,CDC42,CDH1,CDH2,Ces1b/Ces1c,CHL1,CISD1,CKM,CKMT1B,CKMT2,CMA1,CMBL,CNN2,COL1A1,COL6A2,CO…	362 (25)	23
tert-butyl-hydroquinone		chemical reagent	AHR,AP1 (complex),BACH1,CYP1A1,ERK (family),ERK1/2 (family),G6PD,JNK (family),JUN,JUND,MAPK1,MAPK14,MAPK8,NFE2L2,NOS (family),NOS3,NQO1,P38 MAPK (family),RAF1,tert-butyl-hydroquinone	2	Activated	3.153	1.11E-45	9.60E-03	ABCA1,ABCB11,ABCC1,ABCC3,ACTN1,ADAM17,ADH1C,ADH5,ADH7,AHSG,ALDH2,ALDH3A1,ALDH5A1,ALDOA,ALOX12,ANK1,ANK3,ANXA1,APOA1,APOC3,ASPN,ASS1,ATP1A1,ATP1A3,ATP2A1,BAK1,BGN,C4a/C4b,CALM2,CASP3,CAV3,CCT3,CD1D,CD34,CDC42,CDH1,CDH2,CHL1,CMA1,COL12A1,COL6A2,COL7A1,COQ7,COX15,COX4I1,CP,CRIP2,CRYAB,CRYL1,CRYZ,CTSD,CYCS,CYP27A1,DAD1,DCN,DCTN3,DDAH1,DDT,DES,DGAT1,DHRS3,DNAJB1,DNAJC3,DOCK10,DYNLL1,ECI2,EIF2S1,Eif3c,…	272 (20)	20
colcemid		chemical - endogenous non-mammalian	colcemid,MAPK1,MAPK3,TP53	2	Activated	3.151	5.20E-52	1.00E-04	ABAT,ABCA1,Abcb1a,ABCB8,ABCC1,ABCD1,ACADL,ACADM,ACADS,ACSF3,ACSS1,ACTN4,ADA,ADH1C,ADH5,AK1,ALDH9A1,ALDOA,ANK1,ANXA1,ANXA4,APOBEC2,ARHGAP5,ASL,ATL3,ATP1A1,ATP2A1,ATP5F1C,ATP5F1E,ATP5ME,ATP5PB,ATPAF2,BAK1,CAD,CALU,CASP3,CD44,CDC42,CDH1,CDH5,Ces1b/Ces1c,CISD1,CKM,CKMT1B,CKMT2,CMBL,CNN2,COL1A1,COL6A2,COL7A1,COQ3,COQ5,COQ6,COX15,CP,CPOX,CRAT,CRIP2,CRYAB,CRYL1,CSE1L,CSRP1,CSTB,CTSD,CYB5A,CYCS,DCN,DDT,D…	283 (4)	4
SP100	-0.571	transcription regulator	ARID3A,SP100,TP53	2	Activated	3.145	9.81E-49	1.00E-04	ABAT,ABCA1,Abcb1a,ABCB8,ABCC1,ABCD1,ABCE1,ACADL,ACADM,ACADS,ACSF3,ACSS1,ACTN4,ADA,ADH5,AK1,ALDH9A1,ALDOA,ANK1,ANXA1,ANXA4,APOA1,APOBEC2,ARHGAP5,ASL,ATL3,ATP1A1,ATP5F1C,ATP5F1E,ATP5ME,ATP5PB,ATPAF2,BAK1,BAX,CAD,CALU,CASP3,CD44,CDC42,CDH1,CDH5,Ces1b/Ces1c,CISD1,CKM,CKMT1B,CKMT2,CMBL,CNN2,COL1A1,COL6A2,COL7A1,COQ3,COQ5,COQ6,COX15,CP,CPOX,CRAT,CRIP2,CRYAB,CSE1L,CSRP1,CSTB,CTSD,CYB5A,CYCS,CYP2S1,DCN,D…	263 (3)	2
MYO6	0.673	other	MYO6,TP53	2	Activated	3.145	7.05E-49	1.00E-04	ABAT,ABCA1,Abcb1a,ABCB8,ABCC1,ABCD1,ACADL,ACADM,ACADS,ACSF3,ACSS1,ACTN4,ADA,ADH5,AK1,ALDH9A1,ALDOA,ANK1,ANXA1,ANXA4,APOA1,APOBEC2,ARHGAP5,ASL,ATL3,ATP1A1,ATP5F1C,ATP5F1E,ATP5ME,ATP5PB,ATPAF2,B2M,BAK1,BAX,CAD,CALU,CASP3,CD44,CDC42,CDH1,CDH5,Ces1b/Ces1c,CISD1,CKM,CKMT1B,CKMT2,CMBL,CNN2,COL1A1,COL6A2,COL7A1,COQ3,COQ5,COQ6,COX15,CP,CPOX,CRAT,CRIP2,CRYAB,CSE1L,CSRP1,CSTB,CTSD,CYB5A,CYCS,DCN,DEK,DLAT,D…	263 (2)	2
DBR1		enzyme	ATF3,ATF4,C/EBP (family),CASP3,CASP8,CASP9,CASPASE (family),CDK1,CHUK,DBR1,DHX9,EIF2A,EIF2AK2,EIF2S1,FOS,GSK3 (family),GSK3B,HISTONE (family),IFN TYPE 1 (family),IKBKB,ILF3,IRF1,IRS1,JNK (family),JUN,MAPK14,MAPK8,MAPKAPK2,MAPT,NFKB (complex),NFKB (family),NFKBIA,NPM1,P38 MAPK (family),PA2G4,PPARG,PPP2R5A,RELA,RIPK1,SREBP (family),STAT1,STAT3,TP53	3	Activated	3.145	7.15E-64	1.08E-02	ABAT,ABCA1,Abcb1a,ABCB8,ABCC1,ABCD1,ACADL,ACSF3,ACSS1,ACTN4,ADAM10,ADAM17,ADH1C,ADH5,ADIPOQ,ADSS2,AGPAT2,AGR2,AHSG,AK1,AK2,AKT2,ALCAM,ALDH1B1,ALDH7A1,ALDH9A1,ALDOA,ANK1,ANXA1,ANXA4,APOBEC2,AQP3,ARHGAP5,ARL6IP5,ASL,ASNS,ASS1,ATL3,ATP1A1,ATP5F1C,ATP5F1E,ATP5ME,ATP5PB,ATPAF2,AZGP1,B2M,BAK1,BAX,BCKDK,BGN,BLMH,BPIFA1,BTNL9,C5,CAND2,CAPG,CAPN1,CAPZA2,CARS1,CAV3,CAVIN2,CD34,CDC42,Ceacam1/Ceacam2,Ces1b/C…	414 (43)	42
BIND:154049 (complex)		complex	AHR,AP1 (complex),ARNT,ATF1,BCL2,BIND:154049 (complex),carbon monoxide,CASP3,CASP8,CDX2,CHUK,CREB (family),ERK (family),FOS,FOXO3,GATA3,GSK3B,HDAC3,HMOX1,JNK (family),JUN,MAPK1,MAPK3,MAPK8,MAPK9,MEK (family),MMP2,MTOR,NFKB (complex),NFKB1,NFKB2,NFKBIA,NR3C1,PRKACA,PRO-INFLAMMATORY CYTOKINE (family),PTGS2,REL,RELA,RELB,RXRA,SMAD2,SMAD3,STAT5A/B (family),TCF4,TP53,YAP1	3	Activated	3.143	1.12E-74	4.00E-04	ABAT,ABCB10,ABCB11,Abcb1a,ABCB8,ABCC3,ABCD1,ABCE1,ACADL,ACADM,ACADS,ACSS1,ACTA1,ACTN1,ACTN4,ADAM10,ADH5,AGO2,AGPAT2,AHSG,AK1,AK2,ALCAM,ALDH1B1,ALDH2,ALDH5A1,ALDH9A1,ALOX12,AMACR,ANK3,ANXA4,AOC3,APOA1,APOBEC2,APOC3,ARHGAP5,ARL6IP5,ASL,ASNS,ASPRV1,ASS1,ATL3,ATP1A1,ATP2A1,ATP5F1C,ATP5F1E,ATP5ME,ATPAF2,AZGP1,B2M,BCKDK,BGN,BIN1,BLMH,BLVRB,BSCL2,C4a/C4b,CAD,CALM2,CAPN1,CAPZA2,CASP3,CAV3,CBL,CCDC141,CD1…	496 (46)	45
NEK2		kinase	CDC20,CEP250,EPHA2,HMGA2,MMP14,NEK2,PP1C (family),RAD51AP1,TP53	2	Activated	3.141	1.19E-51	1.00E-04	ABAT,ABCA1,Abcb1a,ABCB8,ABCC1,ABCD1,ACADL,ACADM,ACADS,ACSF3,ACSS1,ACTN4,ADA,ADH5,AK1,ALDH9A1,ALDOA,ANK1,ANXA1,ANXA4,ANXA7,APOA1,APOBEC2,ARHGAP5,ASL,ATL3,ATP1A1,ATP5F1C,ATP5F1E,ATP5ME,ATP5PB,ATPAF2,BAK1,BCAM,CAD,CALU,CASP3,CDC42,CDH1,CDH5,Ces1b/Ces1c,CISD1,CKM,CKMT1B,CKMT2,CLIC5,CMBL,CNN2,COL1A1,COL6A2,COL7A1,COQ3,COQ5,COQ6,COX15,CP,CPOX,CRAT,CRIP2,CRYAB,CSE1L,CSRP1,CSTB,CTSD,CYB5A,CYCS,DCN,DEK,DL…	274 (9)	9
FGD5-AS1		other	CASP3,CYGB,DGAT1,ERK1/2 (family),FGD5-AS1,IKBKB,JNK (family),NFAT (family),NFKB (complex),NOS1,NQO1,P38 MAPK (family),PKC (family),reactive oxygen species,SOD (family),SOD2,SOD3,SRC (family),TP53	3	Activated	3.139	3.50E-49	1.54E-02	ABAT,Abcb1a,ABCB8,ABCC1,ABCD1,ACADL,ACADM,ACADS,ACSF3,ACSS1,ACTN4,ADA,ADAM10,ADAM17,ADH5,ADIPOQ,ADPRHL1,AK1,ALDH1B1,ALDH7A1,ALDH9A1,ANXA1,ANXA4,APOA1,APOBEC2,AQP3,ARHGAP5,ASL,ASS1,ATL3,ATP1A3,ATP2A2,ATP5F1C,ATP5F1E,ATP5ME,ATP5PB,ATPAF2,B2M,BAK1,BGN,CAD,CALU,CAPN1,CDC42,CDH1,CDH2,CDH5,Ces1b/Ces1c,CISD1,CKM,CKMT1B,CKMT2,Clec10a/Mgl2,CMA1,CMBL,CNN2,COL6A2,COL7A1,COQ3,COQ5,COQ6,COX15,CPOX,CRAT,CRYAB,…	307 (19)	19
prostaglandin D2		chemical - endogenous mammalian	ADCY (family),CASP3,MAPK1,MAPK3,NFE2L2,NFKB (complex),PPARA,PPARD,PPARG,prostaglandin D2	2	Activated	3.128	1.55E-46	5.20E-03	ABCA1,ABCB11,ABCC1,ABCC3,ABCD2,ACADL,ACADM,ACADS,Acat2/Acat3,Acot2,ACTA1,ADAM10,ADH1C,ADH7,ADIPOQ,AGPAT2,ALDH1B1,ALDH2,ALDH3A1,ALDH7A1,ALDH9A1,ALDOA,ALOX12,ANXA2,APOA1,APOC3,AQP3,ASL,ASNS,ASS1,ATP1A1,ATP2A1,ATP2A2,B2M,BCKDK,C4a/C4b,C5,C9,CAPN1,CAV3,CAVIN2,CCT3,CD34,CD44,CDH2,CDH5,Ces1d,Clec10a/Mgl2,Clec2d (includes others),COL7A1,COQ7,COX4I1,CP,CRAT,CREB1,CROT,CRYL1,CTSD,CYB5B,CYCS,CYP27A1,DAD1,D…	287 (10)	10
SOX2:ZEB2 gene		complex	AKT (family),AKT1,EGR2,ERK1/2 (family),JNK (family),NFAT (family),P38 MAPK (family),PLCG2,RB1,SOX2,SOX2:ZEB2 gene,TERT,TP53,ZEB2	3	Activated	3.128	2.41E-55	2.22E-02	ABAT,Abcb1a,ABCB8,ABCC1,ABCC3,ABCD1,ACADL,ACADM,ACADS,ACO2,ACSF3,ACSS1,ACTA1,ACTB,ACTN1,ACTN2,ACTN3,ACTN4,ADA,ADAM10,ADD1,ADH5,ADIPOQ,AIMP2,AK1,ALDH9A1,ALDOA,ANK1,ANKRD17,ANXA1,ANXA4,APOA1,APOBEC2,APOC3,AQP3,ARHGAP5,ASL,ASPRV1,ATL3,ATP1A1,ATP1A3,ATP5F1C,ATP5F1E,ATP5ME,ATP5PB,ATP6V1E1,ATP6V1F,ATPAF2,B2M,BCAM,BGN,CACNA1S,CAD,CALU,CASP3,CAST,CD44,CD9,CDC42,CDH1,CDH2,CHCHD3,CISD1,CKM,CKMT1B,CKMT2,Cle…	368 (14)	13
CALR	-0.131	transcription regulator	CALR,CTNNB1,GSK3B,LPL,LRP1,MAPK14,MEF2C,NFAT (family),PI3K (complex),SLC6A4,STAT3,TGM2,TP53	2	Activated	3.127	7.07E-54	7.30E-03	ABAT,ABCA1,ABCB8,ABCC1,ABCD1,ACADL,ACADM,ACADS,Acat2/Acat3,ACSF3,ACSS1,ACTN2,ACTN4,ADA,ADH5,ADIPOQ,AHSG,AK1,ALCAM,ALDH9A1,ALDOA,ANK1,ANXA1,ANXA4,APOBEC2,ARHGAP5,ASL,ATL3,ATP1A1,ATP1B3,ATP2A1,ATP2A2,ATP5F1C,ATP5ME,ATP5MJ,ATP5PB,ATPAF2,BAX,BCS1L,BGN,BPIFA1,C5,CALU,CASP3,CD9,CDC42,CDH2,CDH5,Ces1b/Ces1c,CHL1,CISD1,CKM,CKMT1B,CKMT2,CLIC5,CMBL,CNN2,COL1A1,COL6A2,COL7A1,COQ3,COQ5,COQ6,COX15,COX4I1,CP,CP…	344 (13)	13
1-naphthylisothiocyanate		chemical toxicant	1-naphthylisothiocyanate,ALP (family),CASP3,CBL,CREB (family),CXCL8,CYP7A1,F10,F2,F2R,F3,F7,FLNC,FOCAL ADHESION KINASE (family),FOSL1,GGT (family),HMGCR,IRF3,JAK1,KCNN4,LATS1,MAPK (family),MAPK14,MMP2,MYC,NFKB (complex),nitric oxide,PIKFYVE,PLG,PRL,PTK2,RAS (family),SOD (family),SREBF2,STAT1,STING1,TYK2,YAP1	3	Activated	3.127	1.71E-55	6.80E-03	AACS,ABCA1,ABCB10,ABCB11,ABCC1,ABCC3,ABCD1,ABCE1,ABCF1,ABCF2,ACADM,ACSS1,ACTN1,ACTN4,ADA,ADD1,ADK,AIMP2,AK2,ALDH1B1,ALDH7A1,ALDOA,ANK1,ANKRD17,ANXA2,ANXA4,AOC3,APOA1,APOC1,APOH,ARHGEF7,ASNS,ASPRV1,ASS1,ATP5PD,BAG1,BTNL9,C8B,CAD,CAMK1,CAND2,CAPN1,CAST,CAVIN2,CBL,CCAR2,CCT3,CD109,CDH5,Ceacam1/Ceacam2,Clec10a/Mgl2,Clec2d (includes others),CLIC1,CLIC5,CNN2,CNP,COA7,COL12A1,COL6A1,COL7A1,COX4I1,CREB1,…	344 (38)	35
HAVCR1		other	AKT (family),AKT1,AP1 (complex),AR,BCAR1,BTK,CALCINEURIN (complex),CASP8,CD247,CD3E,CDC42,CEBPA,CHUK,CREB (family),CTNNB1,ERK (family),ERK1/2 (family),FOS,GAB2,GATA4,GSK3B,HAVCR1,IL21R,ITGB1,ITK,JUN,JUN/JUNB/JUND (family),JUND,MAPK (family),MAPK1,MAPK3,MEF2D,MET,mir-21 (includes others),MMP2,MMP9,MTOR,MYC,NFAT (family),NFATC2,NFE2L2,NFKB (family),P38 MAPK (family),PI3K (complex),PKM,PLCG2,PTK2,RA…	3	Activated	3.121	6.19E-71	1.33E-02	ABAT,Abca8b,ABCB10,ABCB11,ABCB8,ABCC1,ABCE1,ABCF1,ABCF2,ACADM,Acat2/Acat3,ACSF3,ACTB,ACTN2,ADA,ADAM17,ADH5,ADK,ADSS2,AGO2,AGR2,AHSG,AIMP2,AK1,AK2,ALCAM,ALDH2,ALDH3A1,ALDH9A1,ANKRD17,ANXA1,APOA1,APOBEC2,APOC1,APOC3,AQP3,ARF6,ARHGAP5,ASNS,ASPN,ATL3,ATP1A3,ATP2A1,ATP5F1C,ATP5F1E,ATP5ME,ATP5PD,ATP6V1E1,ATP8A1,ATPAF2,B2M,BAG1,BAX,BCAM,BCS1L,BIN1,BLMH,BPIFA1,BSCL2,BTNL9,C4a/C4b,C5,CALM2,CAND2,CAPN1,CAS…	547 (61)	60
ANTIGEN (family)		group	ANTIGEN (family),BCR (complex),FCER1 (complex),ITPR (family),SPHK1,TCR (complex)	2	Activated	3.109	1.52E-20	2.00E-04	ABCD1,AIMP2,ALDOA,ALOX12,ASNS,ATP2A2,ATP5PB,ATP5PD,ATP6V0A1,ATP6V0C,ATP6V1B2,ATP6V1C1,ATP6V1E1,ATP6V1F,ATP6V1G1,ATP6V1H,BIN1,CBL,CD44,CDC37,CDH1,COX6C,CREB1,ECH1,EIF4E,ENO1,FARSA,GAPDH,GFPT1,GRM1,HSPD1,HSPE1,IGHG1,IL16,ITPR1,LAMP1,LDHA,LDHB,LSM3,MAPK1,MAPK3,MAPK9,MDH1,MYBBP1A,NDUFA6,NDUFAF4,NDUFB3,NDUFB9,NDUFS1,NFKB2,NHP2,NOLC1,NPM1,PES1,PPA2,PRMT5,RELA,RPL10A,RPL13A,RPL18A,RPL22,RPL23A,RPL3,RPL3…	87 (6)	5
OGFOD1		enzyme	ATF4,C/EBP (family),CASP8,EIF2A,OGFOD1,PPARG,RNA POLYMERASE II (complex),SREBP (family),TP53	3	Activated	3.107	2.66E-56	1.00E-04	ABAT,ABCA1,Abcb1a,ABCB8,ABCC1,ABCD1,ACADL,ACSF3,ACSS1,ACTN4,ADA,ADAM10,ADAM17,ADH1C,ADH5,ADIPOQ,AGPAT2,AK1,ALDH9A1,ALDOA,ALOX12,ANK1,ANXA1,ANXA4,APOA1,APOBEC2,AQP3,ARHGAP5,ASL,ASNS,ATL3,ATP1A1,ATP2A2,ATP5F1C,ATP5F1E,ATP5ME,ATP5PB,ATPAF2,BAK1,BAX,CAD,CALU,CARS1,CASP3,CAVIN2,CD44,CDC42,CDH5,Ces1b/Ces1c,Ces1d,CISD1,CKM,CKMT1B,CKMT2,CMBL,CNN2,COL6A2,COL7A1,COQ3,COQ5,COQ6,COX15,CP,CPOX,CRAT,CREB1,CRIP…	302 (9)	7
GRK (family)		group	ADORA2A,ADORA2B,ADRB (family),ADRB2,CCR5,CXCR2,GRK (family),PTAFR,RHO	2	Activated	3.098	3.18E-12	1.82E-02	AACS,ABCA1,ACADM,Acat2/Acat3,ACSS1,ADIPOQ,AKT2,ARHGEF7,ATP1A1,ATP1A3,ATP2A2,ATP5F1E,ATP6V1B2,ATP8A1,B2M,BAK1,CAVIN2,Cbr2,CD44,CD81,CD9,COL1A1,COL6A1,CRYAB,EEF2,EIF1,EIF2S2,EIF5A,ENDOD1,FABP4,FBLN1,FDPS,FUS,GAPDH,Gsta1 (includes others),HSPD1,IDE,Ifitm3,ITGAL,KLC1,LAMB2,LDHA,MAK,MCAM,MME,NAPB,NCAM1,NQO1,NSDHL,PMPCA,PPP2CA,PPP3R1,PRPH,SERPING1,SLC8A1,SRM,SSRP1,STK38,TUBB2A,TUBB3	60 (9)	8
NPAS4:ARNT2,(NPAS4:ARNT,NPAS4:ARNTL):BDNF gene		complex	ARNT,ARNT2,BDNF,BMAL1,NPAS4:ARNT2,(NPAS4:ARNT,NPAS4:ARNTL):BDNF gene	2	Activated	3.094	4.96E-19	3.40E-03	ABI1,ADAM17,AGRN,ALDH7A1,ALDOA,ANXA2,ARIH1,ATP1A3,ATP2A1,ATP2A2,BST1,CASP3,CASQ1,CBFB,CFL2,CMKLR1,COL12A1,CP,CRYAB,CTSD,EEF2,EIF5A,ENO1,EPB41L2,FKBP3,FLNB,FTL,GAPDH,GLUL,GNAQ,GPAM,GPC4,GPT,GPX3,HLA-A,HOMER1,HSPA2,HSPA4L,ITGAV,ITGB3,ITIH3,ITPR1,KIF1B,KLC1,KRT5,LAMA2,LAMB2,LAMC1,LDHA,LPL,LRRFIP1,MAG,MAN2A1,MAPK1,MAPRE2,MBP,MYH6,MYH8,MYO6,NAALAD2,NAPB,NCAM1,NQO1,PARVB,PCK2,PDLIM5,PGM2,PLG,PLP1,PLTP,…	94 (5)	4
BIRC5		other	AURKB,BCL2,BIRC5,CASP3,CASP8,CASPASE (family),EP300,HDAC1,HISTONE H3 (family),MYC,RAC1,RB1,SP1,TP53,VEGFA,XIAP	2	Activated	3.093	2.07E-82	1.00E-04	ABAT,ABCB10,Abcb1a,ABCB8,ABCC3,ABCD1,ABCE1,ABCF1,ABCF2,ACADL,ACADM,ACADS,ACO2,ACSF3,ACTA1,ACTN1,ACTN2,ACTN3,ADA,ADAM17,ADD1,ADSS2,AIMP2,AK1,AK2,ALCAM,ALDH2,ALDH9A1,ALDOA,ALOX12,ANK1,ANKRD17,ANP32A,ANXA1,ANXA4,APOA1,APOBEC2,APOC1,ARHGAP5,ARHGEF7,ASL,ASNS,ASPRV1,ASS1,ATL3,ATP1A1,ATP2A2,ATP5F1C,ATP5F1E,ATP5ME,ATP5PB,ATP6V1F,ATPAF2,B2M,BAG1,BIN1,CACNA1S,CALU,CAPN1,CASP3,CAST,CAV3,CAVIN2,CBFB,CCT3,CDC…	415 (16)	16
sulforafan		chemical drug	sulforafan	1	Activated	3.086	7.54E-09	1.78E-02	Abcb1a,ABCC1,Akr1b7,ALDH1L2,ANKRD17,AQP3,ARHGAP5,B2M,BAK1,BAX,CAND2,CASP3,CD44,CRYZ,DDX6,FAM120A,FTL,FUS,GBE1,GNAQ,Gstt2,HLA-A,KRT16,KRT5,LAMC1,MIF,MRPL14,MRPL28,MYO1E,NEDD4,NQO1,PDGFRB,PDK2,PHKA1,PIR,PRDX5,RELA,SERPING1,TIMP3,TTLL12,VCAM1,XRN2	42 (1)	1
RIPOR3		other	AKT (family),EGFR,RIPOR3	2	Activated	3.082	9.10E-29	1.00E-04	ABCE1,ACTA1,ACTB,ACTN3,ADD1,ADIPOQ,AGO2,AHCTF1,AIMP2,ANXA1,AQP3,BAK1,BAX,BCAM,CAD,CAPZA2,CASP3,CAV3,CCT3,CCT4,CD44,CDH1,CDH2,CMA1,COL1A1,COL6A1,COL6A2,COPS6,COX4I1,CRYAB,CTSD,CYCS,DAG1,DHRS7,DSC2,DSG2,EIF3B,EIF4E,EIF5A,FABP4,FBLN2,FBN1,GPM6B,GPX4,GSS,GSTK1,Hbb-b1,HMGA1,HNRNPD,HNRNPH1,HRAS,HSPB1,HSPE1,HSPG2,IDH3A,IGBP1,IQGAP2,ITCH,ITGA1,ITGA5,ITGA6,ITGB3,ITGB4,KRT16,L1CAM,LAMA4,LAMA5,LAMB2,LAMP1,L…	129 (3)	3
GSK1904529A		chemical drug	GSK1904529A,IGF1R,INSR,PFKFB2	2	Activated	3.077	2.55E-15	1.20E-02	ACADL,ACADM,ACADS,ACO2,ACOT13,Acot2,ACTA1,AGR2,Akr1b7,ALDH6A1,APOA1,ATP1A1,ATP2A2,ATP5PD,BAX,CD109,CDC42,CDH1,CEPT1,CKM,CKMT1B,CKMT2,COL1A1,COX4I1,CRAT,CTSD,CYCS,DECR1,DGAT1,ECI1,ETFA,ETFB,ETFDH,FDPS,GPAM,HPX,HSPD1,IDE,IDH3A,IL16,KRT19,KRT5,KRT6A,Lyz1/Lyz2,MAOB,MAPK14,MYL1,NDUFA4,NDUFA9,NDUFB4,NDUFB5,NDUFB8,NDUFB9,NSDHL,PCK1,PDHA1,PDHB,PDK4,PDLIM5,PNPLA2,RBP2,RELA,S100A10,SCARA5,SCARB2,SCP2,Serpi…	77 (4)	3
NAT10		enzyme	ERK (family),MEK (family),NAT10,TP53	2	Activated	3.075	4.07E-50	2.00E-04	ABAT,ABCA1,Abcb1a,ABCB8,ABCC1,ABCD1,ABCE1,ACADL,ACADM,ACADS,ACSF3,ACSS1,ACTN1,ACTN4,ADA,ADAM10,ADH5,AK1,ALDH9A1,ALDOA,ANK1,ANXA1,ANXA4,APOA1,APOBEC2,ARHGAP5,ASL,ASNS,ATL3,ATP1A1,ATP5F1C,ATP5F1E,ATP5ME,ATP5PB,ATPAF2,BAK1,BAX,BGN,CAD,CALU,CASP3,CD1D,CD44,CDC42,CDH1,CDH5,Ces1b/Ces1c,CISD1,CKM,CKMT1B,CKMT2,CMBL,CNN2,COL1A1,COL6A2,COL7A1,COQ3,COQ5,COQ6,COX15,CP,CPOX,CRAT,CRIP2,CSE1L,CSRP1,CSTB,CTSD,CY…	275 (4)	4
CD2		transmembrane receptor	AP1 (complex),CD2,CD247,CD5,ERK (family),FYN,ITGB1,LCK,LCP2,MAPK (family),MAPK1,NFAT (complex),NFAT (family),PLCG1,PTPN6,RB1,STAT5A/B (family)	2	Activated	3.068	3.53E-28	1.25E-02	ABCA1,ABCC1,ACO2,ACTA1,ACTB,ACTN1,ACTN2,ACTN3,ADA,ADAM10,ADAM17,ADH1C,ANXA1,APOA1,APOC3,ATP1A1,ATP2A1,ATP5ME,ATP6V1F,BAK1,BAX,BGN,CACNA1S,CALM2,CASP3,CAVIN2,CD1D,CD44,CDH1,CDH5,CHCHD3,CKM,COQ5,COQ7,COX4I1,CRYL1,CSNK2B,DAAM1,DDT,DLAT,DLD,DLST,DNAJC11,EHD4,EIF2S2,ENDOD1,ENO3,ENY2,ETFA,EXOC2,EZR,FDX1,FGF1,FHL1,FLNC,GADD45GIP1,Gbp2,GHITM,GK,GOT1,Gstt3,HLA-A,HMGA1,HRAS,HSP90AA1,HSPG2,INPP1,ITGA1,ITGA2…	170 (17)	17
CERS2	0.203	transcription regulator	CERS2,JNK (family),MAP2K4,TP53,UGCG	2	Activated	3.066	3.89E-49	1.00E-04	ABAT,ABCA1,Abcb1a,ABCB8,ABCC1,ABCD1,ACADL,ACADM,ACADS,ACSF3,ACSS1,ACTN4,ADA,ADH5,AK1,ALDH9A1,ALDOA,ANK1,ANXA1,ANXA4,APOA1,APOBEC2,ARHGAP5,ASL,ATL3,ATP1A1,ATP5F1C,ATP5F1E,ATP5ME,ATP5PB,ATPAF2,BAK1,BAX,CAD,CALU,CASP3,CDC42,CDH2,CDH5,Ces1b/Ces1c,CISD1,CKM,CKMT1B,CKMT2,Clec10a/Mgl2,CMBL,CNN2,COL1A1,COL6A2,COL7A1,COQ3,COQ5,COQ6,COX15,CP,CPOX,CRAT,CRIP2,CRYAB,CSE1L,CSRP1,CSTB,CTSD,CYB5A,CYCS,DCN,DEK,DL…	266 (5)	5
TTK		kinase	BLM,CDK2,L-serine,L-threonine,L-tyrosine,TP53,TTK	2	Activated	3.066	1.44E-51	1.00E-04	ABAT,ABCA1,Abcb1a,ABCB8,ABCC1,ABCD1,ACADL,ACADM,ACADS,ACSF3,ACSS1,ACTN4,ADA,ADH5,AGRN,AK1,ALDH9A1,ALDOA,ANK1,ANXA1,ANXA4,APOA1,APOBEC2,ARHGAP5,ASL,ATL3,ATP1A1,ATP5F1C,ATP5F1E,ATP5ME,ATP5PB,ATPAF2,BAK1,BAX,CAD,CALU,CASP3,CD34,CD44,CDC42,CDH1,CDH5,Ces1b/Ces1c,CISD1,CKM,CKMT1B,CKMT2,CMBL,CNN2,COL1A1,COL6A2,COL7A1,COQ3,COQ5,COQ6,COX15,CP,CPOX,CRAT,CRIP2,CRYAB,CSE1L,CSRP1,CSTB,CTSD,CYB5A,CYCS,DCN,DEK,…	266 (7)	7
VGLL4		other	AKT (family),AKT1,AP1 (complex),AR,ATM,ATR,BCAR1,CASP3,CDC42,CEBPA,CHEK2,CHUK,CREB (family),EGFR,ERK (family),ERK1/2 (family),FOS,FOXO1,GATA4,GCR/GLUCOCORTICOID DIMER (complex),GSK3B,IL21R,IRF3,JINK1/2 (family),JUN,LDHA,MAPK (family),MET,mir-21 (includes others),MMP2,MMP9,MTOR,MYC,NLRP3,NOTCH3,P38 MAPK (family),PARP1,PI3K (complex),PKM,PTK2,RAC1,RAF1,RELA,RHOA,RORC,SHH,SMAD2,SMAD2/3 (family),SOD2…	3	Activated	3.064	1.45E-69	3.35E-02	Abca8b,ABCB10,ABCB11,ABCC1,ABCC3,ABCD1,ABCE1,ABCF1,ABCF2,ACADM,ACO2,ACSS1,ACTA1,ACTB,ACTN2,ACTN3,ACTN4,ADA,ADH1C,ADH5,ADH7,ADK,ADSS2,AGO2,AGR2,AHCTF1,AHSG,AIMP2,AK2,AKT2,ALDH2,ALDH3A1,ALOX12,ANK1,ANKRD17,ANXA1,AOC3,APOA1,APOC1,AQP3,ARF6,ARL2,ASL,ASNS,ATP1A1,ATP1A3,ATP5F1C,ATP5F1E,ATP5PD,ATP6V1E1,ATP8A1,AUH,B2M,BAG1,BCAM,BIN1,BLMH,BLVRB,BPIFA1,BTNL9,C5,CALM2,CAND2,CAPN1,CAPZA2,CAVIN2,CBFB,CBL,CCT3…	522 (63)	63
PLEKHH2		other	AKT (family),PI3K (family),PLEKHH2,PTK2	2	Activated	3.054	5.72E-12	4.12E-02	ABCA1,ACTA1,ADD1,ADIPOQ,AIMP2,AQP3,BAK1,BCAM,CAV3,CD44,CDC42,CDH1,CDH2,CDH5,COL1A1,COPS6,COX4I1,CTSD,FABP4,FDPS,FTH1,GPM6B,GPX4,GSS,GSTK1,HSPG2,ITGA5,ITGA6,L1CAM,LAMB2,LAMP1,LPL,MAGT1,MAN2A1,MBP,MCAM,MME,MYH6,NCEH1,NDRG1,NDUFB8,NDUFV1,NEDD4,NPC1,NQO1,P4HA1,PALLD,PCK1,PDGFRB,PDK4,PKM,PLG,RELA,SDHB,Serpinb1a,SLC2A1,SLC8A1,SOD2,STEAP4,STIM1,STT3A,TGM2,TIMP3,TMED9,TXNIP,UQCRC2,VCAM1	67 (4)	4
RCN3	-0.929	other	RCN3	1	Activated	3.051	3.50E-06	1.34E-02	PLP1,RPL12,RPL13A,RPL23,RPL3,RPL31,RPL8,RPL9,RPS12,RPS14,RPS18,RPS3,RPS6	13 (1)	1
ARL6IP1		other	ARL6IP1,CASPASE (family)	2	Activated	3.051	3.58E-05	9.40E-03	BAX,Gbp2,GLUL,HLA-A,MBP,NCF1,NEFL,NQO1,PLP1,S100A10,SOD2,TGM1,THBS1	13 (2)	2
desmosterol		chemical - endogenous mammalian	desmosterol,INSR	2	Activated	3.048	8.88E-13	1.89E-02	ABCA1,ACADL,ACADM,ACADS,ACO2,ACOT13,Acot2,ACTA1,AGR2,Akr1b7,ALDH6A1,APOA1,ATP1A1,ATP2A2,ATP5PD,CEPT1,CKM,CKMT1B,CKMT2,COX4I1,CRAT,CYCS,DECR1,DGAT1,ECI1,ETFA,ETFB,ETFDH,FDPS,GPAM,HPX,HSPD1,IDE,IDH3A,Lyz1/Lyz2,MAOB,MYL1,NDUFA4,NDUFA9,NDUFB4,NDUFB5,NDUFB8,NDUFB9,NSDHL,PCK1,PDHA1,PDHB,PDLIM5,PNPLA2,RBP2,SCARB2,SCP2,Serpinb1a,SLC25A3,SLC25A4,SLC25A5,SLC2A1,SLC8A1,SUCLA2,TUBB3,UQCRC2,VCAM1	62 (2)	2
FFAR3		G-protein coupled receptor	FFAR3,G PROTEIN ALPHA I (family),TP53	2	Activated	3.043	1.94E-49	1.00E-04	ABAT,ABCA1,Abcb1a,ABCB8,ABCC1,ABCD1,ACADL,ACADM,ACADS,ACSF3,ACSS1,ACTN4,ADA,ADH5,AK1,ALDH9A1,ALDOA,ANK1,ANXA1,ANXA4,APOA1,APOBEC2,ARHGAP5,ASL,ATL3,ATP1A1,ATP5F1C,ATP5F1E,ATP5ME,ATP5PB,ATPAF2,BAK1,BAX,C4a/C4b,CAD,CALU,CASP3,CD44,CDC42,CDH1,CDH5,Ces1b/Ces1c,CISD1,CKM,CKMT1B,CKMT2,CMBL,CMKLR1,CNN2,COL1A1,COL6A2,COL7A1,COQ3,COQ5,COQ6,COX15,CP,CPOX,CRAT,CRIP2,CRYAB,CSE1L,CSRP1,CSTB,CTSD,CYB5A,CYCS,DCN…	270 (3)	3
MELATONIN RECEPTOR (family)		group	AKT (family),AKT1,AP1 (complex),ARHGDIG,CAMK2 (family),CASP3,CDC42,CHUK,CLOCK,CREB (family),cyclic AMP,EGFR,EIF4E,ELAVL1,ELK1,ERK (family),ERK1/2 (family),F3,G PROTEIN ALPHA I (family),G PROTEIN I (complex),GLI1,GLI2,GNAI2,GNAQ,GNB1,GSK3B,HDAC (family),HDAC6,HMGA1,HSF1,IKBKB,ILK,INSR,IRF3,IRS (family),ITGB1,JAG1,JNK (family),JUN,LPL,LYN,MAPK1,MAPK8,MECP2,MEF2C,MELATONIN RECEPTOR (family),MMP2,MMP…	3	Activated	3.035	4.05E-55	2.35E-02	ABAT,Abca8b,ABCB11,ABCB8,ABCC3,ABCD1,ABCD2,ABCE1,ABCF1,ABHD10,Acat2/Acat3,ACOT13,ACSF3,ACSS1,ACTA1,ACTN1,ACTN3,ACTN4,ADD1,ADH5,ADHFE1,AGO2,AGR2,AHCTF1,AHCYL1,AHSA1,AHSG,AIMP2,AK1,AK2,AKT2,Aldh1a7,ALDH1B1,ALDH2,ALDH3A1,ALDH6A1,ALDH7A1,ALDH9A1,ALDOA,ANO10,ANP32E,APOBEC2,APOC1,ARHGAP5,ARL2,ARL6IP5,ARPC5L,ASPN,ATL3,ATP1A3,ATP2A1,ATP5F1C,ATP5ME,ATP5MJ,ATP6V1E1,ATP6V1F,ATPAF2,AUH,AZGP1,BCAM,BCHE,BCKDK,…	517 (94)	89
[truncated: 2,923 more rows]
