# Supplementary material for: Endothelial MerTK impairment accelerates the development of atherosclerosis
Source: Redox Biol. 2025 Sep 11;87:103861. doi: 10.1016/j.redox.2025.103861 (PMC12628026; doi:10.1016/j.redox.2025.103861)
Supplement: Multimedia component 1 [file mmc1.zip › Supplement data/Proteomics in AA/IPA format/IPA/IPA format-HFD 2M AA ECMerKO vs Flox-Abundance.xlsx]

## Sheet: Sheet1
Gene.Symbol	Abundance..F16..Sample..Flox_Flox	Abundance..F17..Sample..Flox_Flox	Abundance..F18..Sample..Flox_Flox	Abundance..F13..Sample..KO	Abundance..F14..Sample..KO	Abundance..F15..Sample..KO
AHSG	17.8216	17.7242	17.3952	18.4012	18.3647	17.6791
ALB	17.3538	17.9117	18.0524	17.9012	17.7483	17.889
Aacs	16.6457	19.9044	19.9767	20.0809	19.461	19.7388
Aak1	17.4317	17.3882	17.0692	17.6677	17.281	17.2341
Aars1	17.9649	19.0837	18.4733	17.8486	18.8434	18.6111
Aars2	16.3786	16.8675	15.2512	16.9691	15.7204	16.6514
Aarsd1	22.363	21.8676	22.2077	22.5788	20.7114	21.3489
Abat	20.784	19.077	19.4894	19.7405	15.0451	18.8991
Abca1	20.4132	19.9965	19.3099	20.2745	20.0698	20.535
Abca6	15.5339	16.3427	16.3695	16.4294	16.127	15.8608
Abca8b	18.1808	18.1726	18.8166	19.2917	19.1017	19.1454
Abca9	17.1629	16.9259	16.9363	16.8647	16.8211	17.116
Abcb10	18.9734	18.5243	18.3605	18.9873	17.8207	15.1889
Abcb11	17.6637	18.211	18.1136	18.5312	17.9303	18.351
Abcb1a	18.3878	18.5277	18.6746	19.1905	18.9496	18.7163
Abcb7	19.4269	18.3213	18.4972	19.6974	18.8545	17.9467
Abcb8	20.9542	20.7811	20.5954	21.2702	19.7136	19.8182
Abcc1	16.1993	19.1215	19.0141	17.5256	17.7513	15.9043
Abcc3	18.3159	18.5509	16.1103	16.9577	15.6218	17.8267
Abcc4	17.9964	17.4826	17.1826	18.546	17.1951	17.6816
Abcc9	15.7858	16.0936	15.9024	14.9033	16.8387	17.8159
Abcd1	19.7163	19.0052	19.2659	22.7134	21.1704	20.0594
Abcd2	19.5727	18.8003	18.8777	20.4816	20.1995	20.1892
Abcd3	21.4009	21.6157	21.6094	22.2722	21.2058	21.3075
Abce1	18.2198	18.5457	18.1564	18.1583	20.0539	19.6895
Abcf1	16.82	18.0041	17.1039	17.137	18.2253	17.6309
Abcf2	17.2218	18.2361	17.6561	17.8793	18.3533	18.5411
Abcg2	17.3526	16.8979	17.3366	17.5204	17.4456	16.7722
Abhd10	17.604	16.8382	16.9541	17.488	16.8158	15.6667
Abhd11	19.5837	18.9277	19.0868	19.9326	18.6051	18.7885
Abhd12	18.5923	18.2823	17.365	18.4085	17.7684	17.1671
Abhd14b	17.5522	20.0195	19.0727	18.5805	18.9089	20.0016
Abhd16a	19.2529	18.5818	17.1581	19.1702	18.1147	18.2681
Abhd5	20.2369	20.1563	21.1174	21.6425	19.5565	18.937
Abhd6	20.9315	20.8394	20.9908	21.5022	19.5526	20.7178
Abi1	18.3373	19.7831	18.6999	17.47	17.9748	17.6968
Ablim1	21.189	21.2418	20.3309	20.5339	21.2399	21.0181
Ablim2	19.2345	19.2661	18.4102	19.1149	18.8509	18.8091
Ablim3	16.7503	16.6138	16.1877	17.3261	15.9141	16.6816
Acaa1a	22.2602	22.0507	21.8529	22.4464	22.1765	21.9912
Acaa2	27.9135	27.2082	27.6034	28.5549	26.0292	26.7905
Acaca	24.7708	25.2517	25.697	26.4475	24.2003	24.4209
Acacb	22.5146	22.7538	22.9485	23.4059	21.9809	22.3844
Acad10	24.6086	23.0916	22.2506	24.3206	20.2803	23.3825
Acad11	18.8471	17.8636	18.6556	19.4335	16.3911	17.2162
Acad8	21.9451	20.5624	20.8271	21.5431	18.4216	20.3536
Acad9	23.3149	22.8157	22.9044	23.602	22.4674	22.7419
Acadl	26.8532	26.1928	26.7541	27.1964	24.5813	25.3608
Acadm	25.6939	25.0553	25.4456	26.0617	23.6485	24.3262
Acads	24.0235	23.3892	23.7905	24.5942	21.9678	23.1093
Acadsb	21.0982	19.8605	19.8488	21.4208	19.4046	19.6425
Acadvl	27.3603	27.0503	27.4879	28.376	26.0421	26.5601
Acat1	26.0551	25.212	25.3984	26.302	24.3511	24.9425
Acat2	17.608	19.5973	19.3091	20.3307	18.3554	19.6822
Acbd3	17.8408	19.2501	17.5574	20.8034	17.3884	18.8419
Ace	20.1834	19.3185	19.3388	20.5111	19.8755	19.0483
Acin1	15.0059	18.1082	17.5956	16.765	18.6703	16.6347
Acly	24.9856	25.5584	25.9202	26.7091	24.4026	25.0587
Aco1	20.3665	21.217	21.1669	21.5454	20.4325	20.6075
Aco2	28.7878	27.935	28.2016	29.0452	26.6571	27.6173
Acot11	19.9099	20.5997	21.2361	21.7434	19.6408	19.784
Acot13	22.8591	21.6366	21.5408	22.4876	20.618	21.0015
Acot2	22.156	21.7314	21.7618	22.1706	20.8067	21.365
Acot7	18.8261	20.1808	19.7655	19.8858	19.7633	19.9989
Acot9	20.8874	20.9508	20.6567	21.2418	20.9206	20.9458
Acox1	20.8215	20.6877	21.3411	21.7225	19.9696	21.2158
Acox3	18	18.1284	17.665	18.339	18.2786	17.0367
Acp1	19.4877	20.1288	19.6324	19.2553	19.9218	19.7723
Acp6	18.181	18.618	17.1475	18.5203	18.3588	17.8261
Acsf2	20.7365	21.5324	21.743	21.9285	20.9233	20.0562
Acsf3	19.3447	18.8223	19.6342	20.2577	17.3834	18.0087
Acsl1	27.4257	26.5718	27.0523	27.9185	25.8515	26.5661
Acsl3	17.7828	16.6687	18.0068	18.1325	16.8031	16.4547
Acsl5	20.2474	21.4336	21.7678	22.0849	20.2493	20.77
Acsl6	18.6907	16.9684	16.75	18.5855	16.7182	16.4469
Acss1	23.2421	21.8065	21.5317	22.4074	19.5808	20.6778
Acss2	18.1287	19.4873	18.9077	19.975	18.3643	18.9171
Acss3	16.442	16.1337	18.2675	17.9566	16.8271	17.1173
Acta1	30.5309	30.6762	29.7323	30.2244	30.9813	31.1796
Actb	25.9404	26.9074	26.153	26.1571	27.5827	26.4607
Actbl2	20.2403	19.7734	19.5071	19.6221	20.4894	20.9582
Actg2	29.3342	27.9165	27.8808	28.9393	27.3745	27.9763
Actl6a	18.0798	18.2441	17.3783	18.3012	19.3564	18.8719
Actn1	24.6731	25.3639	24.8522	25.0311	25.5145	25.2454
Actn2	28.5182	27.8052	26.7946	27.9326	27.987	28.6135
Actn3	18.7444	25.4351	19.09	20.4773	26.3859	26.8286
Actn4	23.985	24.6924	24.063	24.4459	24.9438	25.0805
Actr1a	21.9506	21.668	21.4534	21.9515	21.8107	21.9028
Actr1b	20.5963	19.6501	18.9545	19.7889	19.4616	20.383
Actr2	21.6124	23.0407	22.2495	21.786	22.9944	22.2146
Actr3	21.6495	22.9379	22.0519	21.6667	23.0597	22.5346
Acyp1	17.292	18.0821	17.8716	17.868	17.4597	17.6618
Acyp2	18.3902	20.1078	18.3919	18.3877	20.1754	19.917
Ada	17.4581	23.7031	18.0033	16.9975	24.7172	25.3616
Adam10	18.0462	18.931	18.9734	19.0217	19.1828	19.0677
Adam17	15.1458	16.0567	16.151	15.2773	15.3943	15.0303
Adck1	16.8713	17.444	16.3324	17.3488	17.257	17.2286
Add1	19.1026	19.9772	19.5066	19.9822	19.8974	19.7817
Add3	20.9114	20.9221	21.1991	21.3932	20.9795	20.9819
Adh1	19.9371	20.8848	20.6534	21.1428	20.476	21.0185
Adh5	19.269	19.6869	19.0399	19.5203	19.4334	19.8443
Adh7	18.809	21.3174	20.6633	20.0459	21.6203	22.6984
Adhfe1	19.7914	18.1029	18.3001	18.8385	16.1875	18.078
Adipoq	22.8034	22.1067	22.2579	22.6418	21.3618	22.0034
Adissp	17.0706	17.56	18.1182	18.528	16.6404	17.4728
Adk	20.0037	20.416	20.4093	20.6682	19.0871	19.826
Adpgk	17.1743	17.9485	17.7152	17.5373	19.2547	16.8612
Adprhl1	19.1204	17.6087	18.7635	16.8726	17.4236	18.2344
Adprs	18.1422	17.4322	17.9623	17.8651	16.1686	16.4783
Adrm1	17.4497	17.5053	17.0244	16.8447	17.3861	16.7527
Adsl	20.1725	20.3294	19.492	19.7775	20.5513	20.4711
Adss1	20.2109	22.8231	19.3131	19.4367	23.2495	23.6491
Adss2	18.2867	19.4857	18.9241	19.2434	19.7699	19.7509
Aebp1	16.7466	17.9189	18.3165	17.7385	17.9718	18.0315
Afdn	17.3899	16.818	16.4671	18.0433	17.2854	16.7618
Afg1l	22.6151	21.674	21.8032	22.5671	20.3084	20.8556
Afg3l1	17.4723	16.8447	17.6971	18.1413	17.9137	17.5371
Afg3l2	22.1337	21.643	21.7905	22.4711	21.241	21.1559
Afm	16.8259	17.3005	16.7716	17.6482	16.7157	16.7118
Ager	19.3594	19.4477	19.2315	19.9584	20.9626	16.7221
Agk	20.4937	20.3813	20.1502	20.9813	19.7923	19.5345
Ago2	17.0769	17.6145	17.3362	18.1461	18.4388	16.872
Agpat1	18.8553	18.6721	18.7286	19.0695	19.0603	18.9089
Agpat2	21.8764	22.1891	22.6454	23.0199	21.0956	21.3775
Agpat3	21.8296	21.0518	21.2487	22.1117	20.5132	21.0773
Agpat4	16.4328	16.6679	16.0325	16.1452	17.0458	16.702
Agps	19.2651	19.4519	17.1292	17.5697	19.7444	17.9387
Agr2	19.6721	19.2055	19.7504	19.2403	17.5832	19.2194
Agrn	18.9471	19.141	18.6121	19.6947	18.9781	19.456
Ahctf1	15.4558	14.5616	14.399	14.8703	15.9128	16.7548
Ahcy	20.4374	21.8497	21.2714	20.6342	21.5715	21.0742
Ahcyl1	16.4618	17.1024	17.8932	17.2275	16.6709	16.1699
Ahsa1	19.8441	20.066	19.7103	19.2718	19.3683	19.1966
Ahsg	19.6416	20.7444	20.0391	21.1799	19.4439	20.7252
Aif1	16.7557	18.0521	17.4063	17.468	18.8344	16.4473
Aifm1	24.7766	23.9388	24.163	24.9989	23.2145	23.4875
Aifm2	18.6291	18.555	19.1068	20.3248	18.1542	18.4403
Aimp1	20.9195	20.6713	19.8551	20.6353	20.2787	21.1329
Aimp2	19.0592	19.1982	18.5006	19.2663	19.5623	19.4887
Aip	17.191	17.7042	17.0926	17.2214	17.922	16.9717
Ak1	23.6945	24.6212	22.329	23.1432	24.679	25.0795
Ak2	22.5453	22.4147	22.6376	23.1152	22.2009	23.73
Ak3	22.1589	21.7141	21.8604	22.5423	21.1499	21.7309
Akap1	18.0663	16.3735	14.3335	17.565	16.235	16.5508
Akap12	20.8282	21.1194	21.0626	21.8416	20.3689	20.9051
Akr1a1	19.2727	20.8924	20.9089	20.528	20.2002	20.5312
Akr1b1	21.3566	22.5361	21.5517	21.2613	22.3285	22.6554
Akr1b7	19.1842	19.6737	19.3736	18.7409	18.4129	18.7278
Akr1b8	19.1371	18.6843	18.2794	19.0432	18.4898	19.0681
Akr1e2	16.0407	17.2875	17.2585	17.2658	17.0782	16.7716
Akr7a2	19.4294	19.0268	18.7594	19.4569	18.7288	18.7844
Akt2	16.0847	16.7074	16.6828	17.7732	16.8271	16.4996
Alad	17.8269	19.2407	16.4107	15.797	17.7915	19.6395
Alb	28.6122	28.9125	28.818	29.643	28.4117	29.0823
Alcam	19.6503	20.3907	20.3758	21.083	20.1014	20.8587
Aldh16a1	14.5784	16.9075	16.4478	15.9386	16.373	14.8559
Aldh18a1	20.7469	20.4112	20.0891	20.6759	20.2665	20.0919
Aldh1a1	23.5589	25.3433	26.2149	25.3886	24.1297	24.577
Aldh1a7	19.8457	21.2938	21.272	21.0886	21.3115	21.649
Aldh1b1	24.3907	22.3558	22.3053	24.014	20.3768	21.6484
Aldh1l1	18.4648	20.157	20.0216	20.6931	18.9405	18.5553
Aldh1l2	20.8262	18.9821	18.7468	19.3725	17.0246	18.0955
Aldh2	26.1541	25.9561	26.0282	26.4164	25.2207	25.5662
Aldh3a1	18.818	22.9418	20.7449	20.3812	24.3577	24.9409
Aldh3a2	20.7152	20.7248	20.9661	21.4646	20.74	20.3203
Aldh3b1	17.6055	19.4804	19.8237	19.203	21.5009	19.2438
Aldh3b2	15.303	17.95	16.5016	16.99	18.7588	19.2148
Aldh4a1	20.6016	20.1336	20.3316	20.7833	19.7858	19.8077
Aldh5a1	20.9732	20.0252	19.9701	20.1101	17.0436	18.0107
Aldh6a1	24.3841	23.8308	23.9848	24.6153	22.6504	23.1237
Aldh7a1	20.8447	20.4881	20.4021	20.8751	19.9661	19.5158
Aldh9a1	18.9196	20.2371	20.0948	20.7459	19.9508	19.8638
Aldoa	25.5983	27.0198	25.447	25.8481	27.3406	27.5904
Aldoc	17.7739	16.5018	16.7598	16.9509	16.8543	17.2486
Alg2	17.3855	17.2898	16.8182	16.8039	18.1746	18.7703
Alg5	17.8731	18.0514	18.3069	18.4154	18.1805	17.8905
Alox12	16.9156	17.3045	16.9483	17.7836	17.2836	17.0294
Alox5ap	18.419	18.5098	18.358	17.748	19.4282	18.0802
Alyref	19.6039	20.7662	19.471	17.1849	20.7977	20.0964
Amacr	18.0605	17.3687	17.4636	16.2388	17.1325	15.5932
Ampd1	23.2388	22.2347	20.4716	22.3974	21.7941	22.105
Ank1	22.0868	22.114	21.4347	21.6448	21.2763	21.49
Ank2	20.5107	18.2071	18.9752	20.2727	17.4164	18.3599
Ank3	19.8817	20.3361	19.9527	20.7426	19.7946	20.8365
Ankfy1	16.2532	17.2745	16.3884	15.7859	17.2195	16.6307
Ankrd17	16.5938	16.4079	15.5798	16.7922	16.8267	16.5302
Ano10	19.3921	19.328	18.8936	20.3813	19.7965	20.2542
Ano6	18.7727	18.6018	19.5558	19.1773	19.0224	18.3264
Anp32a	17.6487	19.9172	19.2175	19.1213	19.7769	19.7506
Anp32b	16.3696	20.1745	18.8518	19.0346	20.1266	19.8425
Anp32e	22.0227	21.3601	21.761	22.2937	20.578	21.0214
Anpep	22.4442	22.4667	22.5151	22.7173	22.6211	22.6893
Antkmt	18.5845	18.1463	17.6264	18.8168	17.918	18.1715
Anxa1	22.2465	23.3307	22.991	22.9988	23.6909	24.0602
Anxa11	22.7297	22.7321	22.481	22.9147	22.5231	22.7818
Anxa2	24.4963	25.2039	25.1857	25.3612	25.2463	25.6491
Anxa3	21.1992	22.0619	22.099	22.0686	21.6114	21.8363
Anxa4	20.9066	22.6573	21.7106	21.6746	22.9683	23.0313
Anxa5	24.0414	24.8485	24.9657	25.1344	24.4757	24.8403
Anxa6	25.6414	26.1917	25.7738	25.8536	25.9816	26.1383
Anxa7	20.9492	21.8246	21.3395	20.9832	21.8657	22.4143
Anxa8	19.9945	20.1064	19.0731	17.3801	20.8481	21.154
Aoc3	24.5984	24.4074	24.6024	25.2321	24.4529	24.8549
Aox1	16.1407	17.4298	17.1483	17.1176	16.7691	17.2041
Aox3	17.0702	17.5795	17.2311	17.1359	17.4464	17.5265
Ap1b1	19.9767	20.5642	20.2086	19.779	20.3535	20.8748
Ap1g1	19.0621	19.4176	19.0288	19.0695	19.6262	19.0348
Ap1m1	20.6171	20.7352	20.5129	20.2951	20.55	19.795
Ap1s1	16.1149	17.8249	17.5211	16.4379	17.9362	16.6028
Ap2a1	20.467	20.2319	19.9205	19.77	20.0722	20.0566
Ap2a2	21.5323	21.734	21.5455	21.6597	21.6604	21.3686
Ap2b1	22.1031	22.4803	22.1953	22.1289	22.3899	22.0707
Ap2m1	21.0399	21.2284	20.5944	20.9156	21.076	21.2015
Ap2s1	18.9025	19.4818	19.0791	18.6811	19.1242	18.6876
Ap3b1	19.3164	19.5218	19.8619	19.595	20.0109	18.8619
Ap3d1	18.5616	19.1179	18.8986	18.8453	19.3888	18.9761
Ap3m1	17.8561	18.1828	17.8287	17.6281	17.9782	17.299
Apeh	20.6162	20.8872	20.5328	19.9122	20.3654	19.4787
Apex1	16.8294	18.7637	17.6337	16.4572	18.5856	17.6497
Api5	19.4591	20.77	19.6659	19.7253	20.6084	19.2488
Apip	17.313	17.4839	17.0679	17.5241	16.5979	16.7206
Apmap	20.808	20.9252	21.2998	21.4818	18.7254	20.9314
Apoa1	24.9876	25.1152	25.3459	25.1016	24.4798	24.1557
Apoa4	24.2999	24.4992	24.502	25.0081	24.058	23.987
Apobec2	22.0572	23.6385	20.6655	21.3931	24.3197	24.9534
Apoc1	20.9983	20.4958	20.7937	20.7512	20.3698	20.3401
Apoc3	21.3967	19.8548	20.4538	20.8032	20.1148	19.3738
Apoc4	19.0088	19.1483	18.4369	19.0175	19.145	19.0923
Apoe	22.2223	21.7946	22.3304	22.6325	21.5465	21.4483
Apoh	20.5889	18.463	18.934	21.1886	19.0158	20.7381
Apoo	23.1715	21.9864	22.3261	23.0894	20.9432	21.9067
Apool	22.5109	21.323	21.5559	22.5908	20.7849	21.2558
Appl1	19.5487	19.9724	19.5307	19.6284	20.024	20.155
Aprt	17.8547	17.3011	17.1301	17.9769	17.9034	18.9374
Aqp1	21.4819	21.3817	21.5368	21.7824	21.0569	21.4105
Aqp3	16.4157	17.2898	16.6287	17.0577	17.9568	18.1594
Arcn1	21.0282	20.9481	20.0828	21.0954	21.114	20.6281
Arf2	23.9008	24.1717	24.0296	24.0702	24.1662	23.6108
Arf4	19.5455	20.2081	19.0641	19.4903	20.2019	19.9615
Arf5	21.7595	21.7594	21.5977	21.7057	21.6138	21.4414
Arf6	20.0678	20.8129	20.2034	20.5514	21.0462	20.3171
Arfgef1	17.0834	15.9703	16.1694	17.6587	16.6888	16.7614
Arfip1	17.684	18.532	18.2836	18.3107	18.7639	18.6007
Arhgap1	18.8645	20.497	20.6342	19.0444	20.399	20.23
Arhgap17	15.7369	16.9047	16.1762	15.4694	17.6091	16.6694
Arhgap30	17.9435	18.4341	18.993	17.5235	16.3048	16.7129
Arhgap45	17.9241	18.4518	16.1525	18.0724	19.4547	18.9535
Arhgap5	21.5855	21.1437	21.0971	21.655	19.56	20.1816
Arhgdia	22.7914	23.9584	23.1319	23.3063	23.8077	23.3995
Arhgdib	17.4433	21.3156	19.6907	17.1805	21.2399	18.634
Arhgef1	18.3778	20.437	19.4075	17.7111	20.7662	18.3838
Arhgef7	17.0042	18.2884	17.7383	16.6611	18.5834	15.9017
Arih1	15.3967	15.7706	15.3806	15.5948	16.273	15.8946
Arl1	19.694	20.6201	19.7474	20.3099	20.4477	20.0699
Arl2	16.2444	16.7321	17.1831	16.618	16.2038	16.2897
Arl6ip5	20.7086	20.9066	19.8765	20.5117	21.0433	21.1873
Arl8b	19.8543	19.1364	18.3813	19.3474	18.0477	18.9883
Armc1	18.8668	17.6098	17.8981	19.226	17.3163	16.7136
Armc10	18.1224	17.8607	17.7562	17.009	18.4673	16.341
Arpc1a	18.5475	19.0756	18.0101	17.3852	19.2942	19.8555
Arpc1b	17.8329	20.2604	19.214	17.7631	19.8907	19.3181
Arpc2	20.8205	22.4878	21.755	20.8909	22.4021	21.2956
Arpc3	18.939	20.1273	19.3075	18.8001	20.7246	19.5134
Arpc4	21.0925	22.5252	21.791	21.4323	22.8908	21.9356
Arpc5	19.8264	21.6175	21.0928	20.0815	21.5945	20.7912
Arpc5l	19.3432	20.4699	19.87	20.2108	20.7421	20.205
Arrb1	16.0691	16.5023	16.2783	16.2195	16.3787	16.0819
Art3	22.7285	20.8968	21.3174	22.0398	20.0789	21.4088
Art4	16.9392	16.5681	16.6034	17.0022	16.8623	16.2517
Arxes2	15.8847	16.7011	16.3514	15.3466	17.122	16.6497
Asah1	19.134	19.4823	18.9432	19.4918	19.728	18.6207
Asl	17.5376	18.1091	18.2025	16.852	17.4065	17.7882
Asns	14.9225	14.9706	14.5607	14.6928	15.4032	15.6407
Asph	22.2998	21.2494	21.2295	21.6414	21.0546	21.4764
Aspn	24.0954	24.6717	24.0652	24.9355	25.2778	26.0377
Asprv1	17.1584	22.1967	17.7087	18.5239	23.375	23.7059
Asrgl1	20.5114	19.4589	19.329	21.0123	18.8864	19.4068
Ass1	17.9436	20.4625	19.5941	19.6957	20.3475	20.2117
Atad1	21.7584	20.5875	20.4095	21.1598	20.2556	20.4887
Atad3	20.428	20.336	20.4956	21.0486	20.1679	19.8759
Atg3	16.8258	17.1396	17.1815	16.9811	16.9699	16.8491
Atic	20.4093	22.3358	21.6347	21.0454	21.8247	21.8774
Atl2	19.5497	19.552	19.218	19.0103	19.158	18.7671
Atl3	21.8763	22.2217	21.9974	22.4709	22.0441	22.5386
Atox1	18.9554	20.1172	19.4939	19.4704	19.3807	19.3958
Atp13a1	18.67	18.9274	18.7283	18.3364	18.6982	18.208
Atp1a1	25.6224	24.5746	24.5014	25.1644	24.1229	24.3603
Atp1a2	25.1965	24.761	24.6067	25.2108	24.7956	25.1954
Atp1a3	15.0172	17.8129	19.5642	19.9386	19.1204	19.3054
Atp1b1	24.152	22.9889	22.7886	23.9699	22.8035	23.4142
Atp1b3	20.4319	20.1569	19.9541	21.2179	20.5278	20.6825
Atp2a1	20.5745	26.2972	19.461	18.8584	27.3587	27.7945
Atp2a2	30.2179	28.3335	28.3384	29.6355	27.3921	28.2562
Atp2a3	20.837	21.2841	20.9826	21.144	21.0778	20.0483
Atp2b1	16.8882	17.3462	16.5378	17.5358	16.4562	17.3508
Atp2b4	21.2316	20.6674	21.1453	21.5873	20.8371	21.0477
Atp5f1a	30.199	28.5088	28.5246	29.6083	27.9145	28.4286
Atp5f1b	30.3326	28.7371	28.7715	29.8978	28.2675	28.7331
Atp5f1c	25.6995	24.0676	24.0742	25.215	23.2612	23.7755
Atp5f1d	20.7137	18.5072	18.6361	20.0292	18.2696	18.8173
Atp5f1e	20.1633	17.882	18.0369	19.092	17.2791	17.7975
Atp5me	24.5907	22.9979	23.0184	23.9017	22.0665	22.5949
Atp5mf	26.2113	24.4368	24.443	25.5667	23.845	24.4347
Atp5mg	24.9988	22.8965	22.9318	24.3743	22.5928	22.9486
Atp5mj	23.2149	21.7889	22.3315	22.2646	20.749	21.0234
Atp5mk	24.6926	22.931	23.0656	24.2824	22.2304	22.8329
Atp5pb	26.0065	24.4917	24.5517	25.3551	23.7852	24.1436
Atp5pd	26.0431	24.0816	23.9951	25.1838	23.729	23.5769
Atp5pf	23.4458	21.9717	21.4337	22.6483	21.7963	21.241
Atp5po	26.5075	24.2418	24.2144	26.0734	23.9755	24.5448
Atp6v0a1	20.5637	20.2664	20.3398	20.886	20.7339	20.3145
Atp6v0c	18.3001	17.7034	17.1342	18.2958	18.8025	17.5432
Atp6v0d1	19.2973	19.3779	19.0878	19.232	19.4268	19.223
Atp6v1a	20.9107	21.7548	21.3649	21.3538	21.4841	21.5344
Atp6v1b2	20.9191	21.4223	21.1342	21.6102	21.4703	21.2125
Atp6v1c1	17.2941	17.5075	17.2045	17.8401	17.7695	17.8224
Atp6v1d	17.6139	16.2466	17.705	17.4647	17.2325	17.3938
Atp6v1e1	19.2031	20.0251	19.5886	19.8792	19.9146	20.0873
Atp6v1f	16.0805	17.3511	17.2073	17.503	17.6059	17.1169
Atp6v1g1	18.021	17.5985	17.521	17.985	16.4491	17.0916
Atp6v1h	18.2773	19.5619	19.0187	19.5629	19.8145	19.6362
Atp8a1	20.3027	19.7745	19.4444	20.664	19.6337	20.4742
Atp9a	18.4729	17.3938	18.7769	18.7834	17.3814	17.6316
Atpaf2	17.3827	16.9163	17.0508	17.3738	15.5438	16.146
Atxn10	15.8883	15.6934	15.2976	15.6527	15.973	15.8516
Atxn2l	15.3336	15.8347	14.8018	15.4634	15.3707	15.4141
Auh	21.1685	20.6475	20.7234	21.5404	19.1779	19.1636
Aup1	18.413	18.7931	18.1688	18.3386	18.5591	17.3429
Azgp1	17.2705	17.5074	17.9004	17.2875	15.0901	16.2131
B2m	17.8574	17.7028	16.9966	17.8995	16.4857	14.9296
Babam2	17.2375	17.3957	16.9239	17.3727	17.586	16.7382
Bag1	17.3406	16.8199	17.047	17.8343	17.8823	16.8996
Bag2	20.0868	19.0221	18.8293	19.754	19.18	19.6508
Bag3	21.4643	20.983	20.7302	21.3757	20.7267	21.276
Bag5	18.6877	18.0452	16.1375	18.63	17.8059	18.9221
Bag6	19.0024	18.6703	18.5437	18.6245	19.4358	18.858
Baiap2	16.7875	18.0783	16.9174	16.6159	18.3073	17.0519
Bak1	17.2232	17.8074	18.1229	17.0137	17.7602	17.0173
Banf1	20.2982	20.215	19.5617	20.4543	21.2491	20.6433
Basp1	17.6446	19.0575	18.7195	18.8464	18.6303	17.8068
Bax	17.3898	18.5189	17.6989	16.1224	18.3551	17.6671
Baz1b	16.8919	17.6411	16.4938	16.8075	18.4452	15.9067
Bcam	21.4726	20.8294	20.371	21.4875	21.1224	21.1804
Bcap31	20.3522	21.0262	20.583	20.9177	20.7706	20.6056
Bcat2	20.8474	19.583	19.8476	20.7129	19.1283	20.2878
Bche	17.8152	17.4073	17.0703	17.0526	17.0826	16.819
Bckdha	22.1211	21.1534	21.4433	22.7085	20.1177	20.6224
Bckdhb	20.649	18.0134	19.105	21.1876	15.9325	20.7115
Bckdk	18.8345	18.708	18.7358	18.1928	18.3454	18.6558
Bcl2l1	16.3092	15.2108	14.9127	15.8254	15.3623	15.3812
Bcl2l13	20.0272	19.0193	18.5455	19.932	18.3506	18.4765
Bcs1l	20.447	19.7168	19.8294	20.3066	18.884	19.6429
Bdh1	22.3902	21.4434	21.4875	21.5899	21.2948	21.637
Bgn	24.5469	24.1173	24.1428	24.9348	24.5373	24.9368
Bid	17.2134	17.0139	16.5749	16.9848	17.0754	16.9551
Bin1	17.5461	22.734	19.8608	18.8943	23.2202	23.4921
Bin2	18.445	19.6271	18.5739	18.2042	19.7992	18.9344
Birc6	16.1857	17.1289	16.3005	17.5071	17.2244	15.2262
Blmh	20.0062	21.3415	20.0338	20.2098	21.9467	22.3084
Blvra	20.3488	20.7386	20.4238	20.8874	20.3699	19.6713
Blvrb	20.452	21.2708	21.1631	20.5028	20.3094	20.5114
Bola2	17.2747	17.6942	16.9104	17.363	17.4643	17.4127
Bphl	20.1587	20.9127	20.6477	20.5912	19.8648	20.0882
Bpifa1	21.7115	21.4772	22.6128	23.4161	22.0636	21.8155
Bpifb1	21.4385	22.2246	21.5089	21.9748	21.5749	20.7826
Bpnt1	17.1888	18.3235	17.9671	17.6303	17.2347	17.6061
Bpnt2	17.6608	17.6701	17.1907	17.7454	18.1017	17.6313
Bri3bp	18.2656	17.6824	17.5367	18.0203	18.2233	18.939
Brox	16.2981	17.3334	16.9801	16.3896	17.164	16.8849
Bscl2	18.7509	19.9937	20.0775	19.6044	20.3014	20.8145
Bsg	22.0855	22.0448	22.6814	22.7963	21.6432	21.5446
Bst1	14.8602	16.6261	15.6811	15.9364	17.1413	16.4978
Btf3	19.3268	19.6921	18.6603	18.9722	21.2824	20.7508
Btf3l4	18.967	19.5441	18.7785	19.9922	17.2272	18.3746
Btnl9	17.5192	17.0892	16.8207	17.3661	15.4985	16.0233
Bub3	15.7887	19.2382	18.7488	17.9246	19.1514	16.0096
Bves	20.2999	19.7548	19.0454	19.7544	19.4044	19.6383
Bzw1	15.6427	18.3119	17.5672	17.2232	17.7265	17.5353
Bzw2	19.5616	18.9538	18.4764	19.08	19.2025	18.8576
C1qb	16.5415	16.7423	16.8534	17.0607	16.9165	16.2375
C1qbp	22.7318	21.9902	21.4766	22.332	21.765	21.9445
C3	23.2982	23.45	23.9395	24.0216	23.5892	23.2787
C4b	20.713	20.6955	21.1525	21.0728	20.4726	19.9099
C5	18.1112	19.2535	20.6154	18.9821	17.9614	16.7685
C8b	20.0728	17.3228	18.913	16.8594	17.9024	18.6488
C8g	17.3125	19.4881	19.1347	19.5452	17.3701	18.6077
C9	19.0698	19.6377	20.1323	18.6672	17.8522	18.0967
CTSD	18.7143	19.392	18.747	19.1496	19.0307	19.405
Ca1	20.2728	20.9277	20.2946	20.2012	18.4759	18.7953
Ca2	22.7442	23.2546	23.0777	22.2268	21.6107	21.5958
Ca3	22.3525	25.066	23.4787	23.2076	24.9526	25.2514
Ca4	16.5442	16.6142	17.3006	17.5201	16.0887	15.6452
Cab39	19.1859	20.0782	19.5993	19.6116	20.064	20.1335
Cacna1s	17.3168	16.3349	15.7711	17.8672	16.2535	18.7397
Cacna2d1	19.9264	20.4861	19.0407	20.4114	21.0932	21.5018
Cad	18.4282	19.1791	18.1364	18.9623	19.8287	19.5454
Cadm4	16.0287	16.1965	16.8638	16.0112	16.0919	16.0454
Calm2	23.498	24.3312	24.048	24.2391	24.6241	24.0244
Calm4	18.6753	20.8814	16.9798	16.2948	21.9344	22.4984
Calml3	19.3068	20.9503	18.6508	19.2427	22.7135	22.9928
Calr	23.8947	24.7328	23.9707	23.6822	24.3184	24.2039
Calu	22.2536	22.0798	21.7406	21.7966	21.4032	21.5566
Camk1	16.8462	16.5267	16.2201	16.5959	16.1519	15.9475
Camk2a	19.2664	18.0549	17.47	18.1869	17.5642	18.66
Camk2d	22.448	21.6133	20.9875	22.1892	21.1631	21.4058
Camk2g	19.9266	19.3678	18.4299	19.7733	19.6669	19.8465
Cand1	21.9596	22.2366	22.0211	22.1386	22.2427	21.8362
Cand2	20.5358	18.8686	17.2187	19.7196	19.2118	19.9686
Canx	23.981	23.9199	23.6885	23.9085	23.7046	23.6194
Cap1	22.2296	23.1992	22.549	22.4271	23.5359	22.5403
Cap2	21.6333	20.1383	19.4508	20.7632	19.9855	20.9318
Capg	19.5979	22.3092	20.9685	20.5123	22.4245	22.3153
Capn1	20.8672	21.9856	20.6656	21.1243	22.601	22.8064
Capn2	21.0454	21.1302	21.0005	21.6209	20.5929	21.4533
Capn3	16.7463	18.7729	18.5769	18.137	17.8794	18.3692
Capns1	18.7134	18.4043	18.1621	18.8354	18.4006	18.7759
Capns2	17.3381	18.953	18.1507	17.8387	18.6518	19.27
Caprin1	16.7352	17.7314	17.3463	16.8628	17.5734	17.1668
Capza1	21.1697	22.2798	21.4947	21.4287	22.5803	21.6431
Capza2	24.1615	23.9288	23.2035	23.7804	24.3343	24.282
Capzb	22.6449	23.0579	22.3798	22.4114	23.2242	22.9977
Card19	18.931	17.8348	17.7068	18.697	18.1504	18.3835
Carhsp1	15.9415	16.2768	16.9447	16.7602	16.4014	16.7699
Carm1	18.5469	18.5883	17.8219	18.1465	18.9317	18.9929
Cars1	17.0545	18.1085	17.5224	17.521	18.2104	18.818
Casp3	16.0812	16.9708	16.1791	16.0749	16.7544	14.898
Casp6	16.1683	17.0661	16.2465	16.1849	17.0391	15.6257
Casq1	23.1365	24.2064	22.11	23.3145	25.0177	25.6428
Casq2	24.9581	22.552	22.8417	24.1745	21.6394	22.8281
Cast	18.2133	18.854	17.9049	18.7107	20.0268	19.1512
Cat	21.859	21.8299	21.9532	22.5283	21.4515	21.5609
Cav1	25.2365	24.6853	24.5197	25.3039	24.1654	24.5619
Cav2	21.679	21.5916	21.6363	22.0934	21.5982	21.4106
Cav3	20.0544	19.2609	16.6643	19.0676	19.7173	19.6838
Cavin1	25.972	25.3081	25.5914	26.1951	24.9062	25.2113
Cavin2	23.8794	23.137	23.3378	23.9712	22.8127	22.5042
Cavin3	20.983	20.5656	20.7453	20.7272	19.542	20.3442
Cavin4	19.9187	19.8099	18.1464	18.6233	20.3721	20.9139
Cbfb	17.5286	17.0398	15.3373	17.5733	17.8831	18.2633
Cbl	18.3976	18.6056	17.9914	18.5888	19.2442	18.8827
Cbln4	14.7885	14.521	13.8856	14.8194	15.4608	15.2133
Cbr1	19.9657	21.3954	20.8493	21.2438	20.7861	20.9908
Cbr2	25.7002	27.1327	27.416	27.1643	25.4344	26.1117
Cbr3	19.5083	20.2781	19.7229	18.4774	20.5867	20.6338
Cbr4	20.6311	20.4019	20.7381	21.1432	19.9384	19.8961
Cbx1	17.4055	18.6948	19.4992	18.1467	20.0834	18.7579
Cbx3	20.6173	21.841	21.2731	20.5576	22.6655	20.3963
Ccar1	15.1425	17.874	17.0874	16.097	17.146	16.0733
Ccar2	18.133	18.8751	16.831	18.2859	19.0019	18.126
Ccdc141	19.551	17.0622	17.8145	19.5005	19.0257	17.9444
Ccdc47	20.1729	20.146	19.6362	20.3258	20.4606	20.3922
Ccdc51	18.8691	19.0842	18.6369	18.6152	19.0453	19.0077
Ccdc90b	16.8239	16.551	17.0078	17.4307	16.1343	16.3053
Ccdc93	15.1835	15.0547	15.4526	15.1699	15.2173	15.0525
Ccn2	20.3637	15.8676	16.1704	16.9341	17.7692	15.7666
Cct2	22.3048	22.9899	22.4111	22.1613	23.146	22.8166
Cct3	22.7746	23.098	22.2646	22.6801	23.2368	23.1226
Cct4	22.1776	22.6615	22.0935	22.4189	22.8264	22.6129
Cct5	21.9374	22.1281	21.6514	21.7134	22.1227	22.2804
Cct6a	22.1399	22.4251	21.8582	22.0205	22.7043	22.3871
Cct7	21.8974	22.2434	21.6536	21.8331	22.2391	22.2364
Cct8	22.7291	23.1017	22.5556	22.6785	23.2565	23.2106
Cd109	14.9914	17.9606	13.5669	16.9286	18.9693	19.0641
Cd14	25.224	23.3636	24.1288	24.972	22.9972	23.3831
Cd151	19.6035	20.0293	20.165	20.4699	19.2191	19.5672
Cd163	19.0415	16.2703	18.3417	17.3213	18.0682	18.5215
Cd180	17.9782	17.7155	17.2699	18.021	18.0061	17.6045
Cd1d1	16.6532	17.2097	16.7362	17.6841	17.5036	16.8823
Cd200	17.3319	17.6012	17.9643	17.9756	17.7708	17.7552
Cd209b	15.9294	20.55	20.2977	16.5472	20.7643	18.3681
Cd2ap	13.954	15.4653	15.391	14.2444	15.4296	13.8324
Cd34	18.2298	17.0226	15.7664	18.6241	17.5747	19.1377
Cd36	24.623	23.7959	24.5896	25.1543	23.3452	23.627
Cd44	18.1685	19.4972	18.6984	18.4941	20.0477	19.1964
Cd47	21.1585	21.2191	21.1297	21.3701	21.407	21.0532
Cd48	16.2685	18.5633	17.7131	16.1159	18.8899	18.3933
Cd59a	19.1068	18.0468	18.3462	20.0973	18.2044	20.0216
Cd63	18.6982	19.4902	18.8202	18.5812	19.4691	18.9621
Cd74	17.9326	20.8709	19.856	18.2387	21.4888	18.8094
Cd81	21.2816	20.4852	20.1592	21.6487	20.4875	21.4941
Cd82	19.0537	18.6394	19.2234	19.1613	18.3549	19.6814
Cd9	18.9648	18.5879	19.1168	20.2409	18.2685	19.8503
Cdc16	16.9407	16.456	16.0985	16.8343	16.1716	15.7001
Cdc37	20.1084	20.9462	20.0533	20.2333	20.9975	20.9698
Cdc42	20.0619	20.9832	20.6045	20.5101	21.1312	20.8722
Cdc42bpb	17.2497	18.1339	18.1006	17.5819	16.8742	17.4128
Cdc5l	17.8818	18.2296	17.6242	18.013	19.3035	17.7372
Cdc73	18.1205	17.5055	17.8478	18.6381	17.1666	17.0602
Cdh1	17.7712	16.3184	15.8699	18.0971	16.55	19.4029
Cdh13	24.066	22.4569	22.2496	23.6178	21.5116	23.2788
Cdh2	21.3519	19.3632	19.1415	21.2195	17.1081	18.3361
Cdh5	17.5168	18.6284	17.6651	18.2089	18.5901	18.0508
Cdipt	20.6283	20.4443	20.0273	20.4224	20.4586	20.2641
Cdk5	15.9136	16.9823	18.1391	16.1084	16.1422	17.6932
Cdk5rap3	17.0872	18.0578	16.3989	16.8847	18.1838	16.1097
Cdk6	18.9614	16.8507	17.0684	18.583	16.94	15.8656
Cds2	21.8713	21.2852	20.9836	21.8707	21.0378	21.0656
Cdsn	17.0644	16.3624	16.4449	15.8502	16.3592	16.5858
Ceacam1	16.8455	16.315	16.4417	17.7483	16.7632	17.8347
Cenpv	20.8176	20.7541	20.7194	21.424	20.6125	20.5296
Cept1	18.2866	18.4538	18.2953	18.2627	19.0396	18.8115
Cers2	18.7163	18.5368	18.8041	19.1115	18.8288	18.7265
Ces1c	20.6763	21.3968	20.8079	21.8846	20.9111	21.066
Ces1d	24.4896	24.8592	24.9401	25.1153	23.9049	24.3662
Ces1f	18.9676	19.3024	19.0477	20.1229	17.9347	19.111
Cetn2	15.616	18.1231	17.8743	18.223	16.4625	17.8015
Cfb	18.4027	18.283	18.7682	18.9144	18.0435	18.0875
Cfh	20.4748	19.3856	19.5563	20.8582	18.3877	20.5023
Cfi	17.7332	18.1509	17.8569	17.552	18.1994	17.9135
Cfl1	22.4336	24.2728	23.3778	22.7569	24.1072	22.9357
Cfl2	20.5187	21.1409	19.6033	20.0843	21.3811	21.9669
Chad	21.2561	21.0803	21.3814	22.2953	21.6045	22.0517
Chchd1	16.7923	15.9517	17.0268	16.2934	16.4617	16.459
Chchd2	20.4717	19.3947	19.2263	19.9581	19.3392	19.467
Chchd3	23.3904	22.0864	22.5234	23.1644	21.2418	21.9159
Chchd4	19.6625	18.793	18.8563	19.6855	18.0535	17.8616
Chchd6	18.172	17.7454	18.2477	19.1477	17.0716	17.9454
Chchd7	17.9837	15.3365	16.1707	17.6711	15.9297	16.449
Chd4	20.2377	20.9302	20.2155	20.0133	21.0351	20.8066
Chdh	18.9817	19.4689	19.678	20.575	19.1924	19.0573
Cherp	14.9911	15.7811	16.0028	15.0398	16.1737	14.3047
Chid1	16.1799	17.0097	16.44	16.4334	16.2021	16.297
Chit1	16.6374	16.8291	14.6474	15.1682	17.2915	16.2081
Chl1	17.5318	17.4472	17.957	17.3662	18.739	19.2349
Chmp2a	17.2716	17.1854	16.0166	17.2335	17.0757	17.2905
Chmp4b	14.9666	16.7565	15.9483	15.3029	16.8229	17.1475
Chordc1	17.223	18.4115	17.862	16.8895	18.447	18.1245
Chp1	20.1323	20.0319	20.263	20.6967	19.5715	19.889
Chrm2	18.0436	15.9687	16.1224	17.3099	15.1548	15.1775
Chtop	17.2294	18.9218	16.7571	17.2103	18.992	17.6769
Ciao2b	15.193	14.9377	15.1418	15.8549	16.128	14.2297
Cisd1	24.6942	24.0705	24.1299	24.3728	22.9452	23.257
Cisd2	19.8633	19.3607	19.2234	19.6211	19.4843	18.8384
Cisd3	18.5194	16.723	17.1414	19.3108	16.6572	18.5806
Ckap4	22.6141	22.2187	21.4987	22.3252	22.6913	22.0555
Ckap5	20.1586	16.6288	17.1567	19.7865	19.8371	19.7946
Ckb	22.675	24.508	24.2485	23.3193	23.8769	23.9761
Ckm	26.4586	28.6511	24.9865	25.5263	28.9766	29.2415
Ckmt1	19.941	21.3365	20.6226	21.1034	21.9004	22.5157
Ckmt2	27.1525	24.643	25.097	26.2919	22.8522	24.7147
Clasp1	17.7544	18.0954	17.7726	18.1161	17.671	17.0289
Clcc1	17.3193	17.6809	16.7749	16.8224	15.2231	18.0258
Cldn7	16.8251	16.7375	16.7298	17.0904	16.2594	17.0169
Clec10a	17.6051	17.2577	17.3268	18.2188	17.5174	17.6928
Clec2d	16.9738	17.9528	17.137	17.9154	19.0156	18.2072
Clic1	19.4175	21.9725	20.7551	20.3208	22.2273	22.1492
Clic4	19.2763	19.0836	19.0415	19.5491	18.9049	19.2963
Clic5	19.2091	17.7597	17.8928	18.8034	16.5193	17.2659
Clint1	17.746	18.6954	17.9654	17.1399	17.4023	16.5816
Clip1	19.773	20.0238	19.2362	18.4622	20.3169	19.9701
Clpb	17.9362	17.2771	16.9927	18.317	17.2506	17.2884
Clpp	21.5067	21.0774	20.9838	21.6276	20.563	20.7394
Clptm1	19.5492	19.5937	19.256	19.444	19.6649	19.6158
Clpx	18.7852	18.3821	18.2421	19.0163	17.7467	17.741
Clta	14.3332	16.7704	17.0146	15.7324	15.329	16.1142
Cltc	25.3974	25.5596	25.1956	25.5363	25.6454	25.4511
Clu	22.0717	21.1701	21.3431	21.7583	20.9112	21.1052
Cluh	20.4647	19.9379	20.1201	20.835	19.1877	20.1645
Clybl	22.504	21.5181	22.0898	22.7877	20.563	21.1469
Cma1	21.1013	21.7156	21.2944	22.0081	21.2828	21.8099
Cmas	15.1873	20.8232	16.3188	19.7541	20.686	21.6951
Cmbl	19.5921	20.082	17.1789	19.047	20.1602	20.7121
Cmklr1	15.6602	16.4116	16.7902	15.6423	16.2646	14.5363
Cmpk1	19.6437	21.0989	20.802	20.7714	21.062	20.7585
Cmpk2	15.7784	16.5884	16.2429	16.5615	16.3826	16.3758
Cmya5	21.0761	19.1631	18.4131	20.4202	17.3863	19.1478
Cndp2	21.0206	22.0869	21.5487	22.1434	21.6962	21.5743
Cnih4	18.3635	16.763	16.5077	17.7598	16.7934	17.3498
Cnn1	21.1058	22.2238	21.9543	21.84	21.4194	22.5046
Cnn2	19.6029	20.0686	19.005	20.1679	20.3768	19.9683
Cnot1	17.4489	15.3281	17.5896	14.4829	17.9762	17.7959
Cnot7	15.6357	15.3026	15.0587	15.7902	14.4576	15.9125
Cnot9	14.575	15.5385	14.6266	15.2143	16.4193	15.5819
Cnp	18.4928	20.8199	20.9807	21.126	20.9151	21.1539
Cnpy2	23.7287	18.6548	18.6552	23.2049	19.187	16.5043
Cnpy4	19.1233	18.8481	18.9261	19.2931	18.2961	18.0421
Coa3	18.6909	18.3144	18.2231	19.0899	17.766	18.0439
Coa7	18.6549	17.3384	17.6525	18.6871	16.6367	16.8197
Coasy	20.7222	22.1118	21.3547	21.5877	22.1976	21.2087
Col12a1	20.0252	22.0884	21.1701	21.3314	22.7884	22.7277
Col14a1	21.1638	21.5498	25.1786	22.3497	21.6493	21.8017
Col15a1	23.4118	22.6142	22.5453	23.3642	22.5712	22.6564
Col18a1	19.9877	19.5995	19.4798	20.0145	19.7302	19.46
Col1a1	17.7383	18.1743	18.0132	18.8657	18.1113	18.2218
Col28a1	16.5647	17.1228	17.1062	15.93	17.7128	17.5491
Col6a1	24.9783	25.3301	24.5259	25.7717	25.6844	26.3657
Col6a2	24.8205	25.3547	24.4135	25.1911	25.6751	25.7044
Col6a5	21.4405	21.5818	20.9186	22.2434	22.1571	22.3282
Col6a6	22.2618	21.3353	20.6389	22.3861	21.3803	21.6206
Col7a1	18.4793	17.659	17.2591	16.3479	18.5158	16.7721
Colgalt1	18.0041	18.6752	17.8927	18.6666	18.3455	18.0292
Commd3	16.6133	16.5845	15.7293	16.4301	16.1654	15.898
Comp	16.9993	17.2348	17.2528	17.6238	17.6287	18.0736
Comt	20.5263	20.154	20.1442	20.9493	19.7986	19.9913
Copa	22.0812	22.4452	21.8469	22.0842	22.4083	22.0539
Copb1	21.8097	22.1299	21.7231	21.8371	22.2281	21.8367
Copb2	21.8541	21.5127	21.2422	20.9893	22.0639	21.9056
Cope	20.0457	20.5404	19.9289	20.0443	21.0148	20.9603
Copg1	20.811	21.1604	20.2107	20.6146	21.2052	20.5963
Copg2	16.1475	18.0011	15.5653	16.1692	16.1105	17.7966
Cops2	20.1309	19.9358	18.9032	19.607	20.0946	19.8365
Cops3	18.4312	18.2578	17.7682	17.8418	18.2311	17.7863
Cops4	20.1069	20.3711	19.7948	20.3078	20.6011	20.1737
Cops5	19.8372	19.9043	19.3364	19.8292	20.1706	19.8056
Cops6	18.4213	18.0267	18.2155	17.4507	18.0537	17.0671
Cops7a	21.5084	20.9388	20.7098	20.987	20.4267	20.4198
Cops8	17.7504	18.4438	16.9384	17.6352	17.0315	18.0585
Copz1	15.6952	16.6191	16.8604	15.9887	16.7199	16.1872
Coq3	21.2343	19.8312	19.9503	21.4408	17.9402	18.7835
Coq5	21.0472	20.0872	20.2361	20.9181	18.9029	19.8808
Coq6	20.9866	19.8107	20.4976	20.6661	18.7134	19.455
Coq7	19.2716	18.1553	18.1885	18.9398	16.177	17.6147
Coq8a	22.4685	21.5406	21.9445	22.7311	20.7594	21.3398
Coq8b	15.1416	15.6213	14.9568	15.3708	14.8835	15.4249
Coq9	21.6823	20.4417	20.6249	21.3761	19.8587	20.2426
Coro1a	18.3773	22.2759	20.8539	18.4307	22.4231	18.8913
Coro1b	17.833	20.1523	19.4249	18.3914	19.7952	18.01
Coro1c	19.5077	20.7317	20.4092	20.0182	20.3299	20.7513
Coro6	18.9996	17.4667	17.1193	18.042	17.6076	18.0908
Cotl1	16.2983	20.2089	17.9598	17.5777	19.2719	17.1428
Cox15	19.5907	19.6331	19.7691	19.9319	18.8386	18.5569
Cox20	20.6479	18.3655	19.8835	20.3641	18.0722	17.2483
Cox4i1	27.5322	26.8018	27.0662	27.6877	25.9375	26.4212
Cox5a	26.4466	25.1583	25.5659	26.5099	24.5936	24.8295
Cox5b	24.115	23.0656	23.662	25.0374	22.8194	22.7675
Cox6b1	25.2333	22.9064	23.2951	25.2936	22.3339	24.5651
Cox6c	22.9037	21.8235	22.0356	22.7227	21.5055	21.4136
Cox7a1	25.98	24.5449	24.4829	25.8928	23.8787	24.4968
Cox7a2	22.4601	20.8069	21.2934	22.9358	21.3622	21.303
Cox7a2l	17.668	17.3577	17.8886	17.7509	15.9005	16.7265
Cox7b	16.4001	15.2079	15.8605	16.6214	14.9903	15.132
Cox7c	21.6758	19.8621	21.1324	21.9667	19.7436	19.7569
Cp	22.3479	22.0396	22.2967	22.3406	21.2702	21.5093
Cpa3	23.3074	23.9318	23.62	24.0898	23.6335	23.9948
Cpn2	16.1786	17.5984	17.7721	17.919	16.1705	15.406
Cpne1	18.3378	20.1526	19.1083	18.4406	20.1201	19.7487
Cpne3	18.4021	18.9727	18.6573	19.025	19.0363	19.4283
Cpox	19.303	19.3894	17.0457	19.47	19.1239	19.0986
Cpq	18.5203	18.2685	18.8027	18.4207	17.3328	17.2855
Cpsf1	18.4543	19.5432	19.3919	19.0229	18.5359	18.8058
Cpsf2	15.2639	16.088	14.3314	15.5959	16.2079	15.7651
Cpsf3	17.7251	18.6316	16.9318	16.898	18.5657	17.5381
Cpt1a	19.9333	19.3233	18.7786	19.0095	20.6199	19.3655
Cpt1b	25.4792	24.5273	24.8259	25.8284	23.9334	24.6207
Cpt2	24.636	24.0898	24.2914	25.2376	23.2845	23.5339
Cr1l	18.7774	18.4009	18.1524	18.3082	18.8225	18.7417
Crat	23.9329	23.0598	23.4659	24.1506	22.1403	22.9504
Creb1	19.4929	19.3302	18.7514	19.8949	19.3912	19.604
Creg1	16.2439	16.8149	16.3134	15.8111	16.9106	17.1195
Crip2	20.4988	19.0428	18.9468	18.7581	18.9664	19.4054
Crk	17.9727	18.6457	17.5761	17.9998	18.1906	18.4736
Crkl	16.5825	19.5066	19.1293	18.7962	19.2789	18.9864
Crlf3	16.5455	17.3728	17.1833	17.22	17.7315	17.2962
Crocc2	17.2564	16.6901	16.3817	16.8759	16.4339	16.3335
Crot	16.5266	17.302	16.8228	18.2792	20.9775	19.9875
Cryab	26.1661	24.9164	24.6156	25.1911	24.3584	24.8791
Cryl1	15.7666	16.4986	16.6009	16.1666	15.4243	15.579
Cryz	17.5173	18.4523	18.0891	18.8324	18.4073	19.1176
Cryzl2	15.1521	16.2431	16.378	16.444	14.8839	14.8855
Cs	26.4915	25.547	25.7125	26.5342	24.8008	25.3884
Csad	18.2407	19.0306	19.3154	19.9779	18.2711	18.5029
Csde1	18.2343	18.2954	18.3474	18.8617	18.419	18.3448
Cse1l	22.1117	21.0728	20.3405	21.7535	21.7065	21.7739
Csnk1a1	18.1133	19.1531	17.8317	18.5399	19.3712	19.1343
Csnk2a1	19.7516	20.0481	19.5645	19.8548	20.77	20.2207
Csnk2a2	17.1401	16.9831	16.9151	17.5266	16.5507	17.3234
Csnk2b	17.4116	18.3515	17.1481	18.4557	18.4084	18.5467
Cspg4	21.9177	21.8677	22.2011	22.8923	21.5546	22.1367
Csrp1	22.0349	22.8253	22.4838	22.875	22.7381	24.0257
Csrp2	18.2916	15.9588	16.5525	17.478	16.9408	17.5673
Csrp3	23.5204	22.552	21.2746	22.6916	22.4561	23.724
Cst3	19.8303	18.3796	18.1441	19.1348	17.7127	18.3008
Csta	18.6657	18.4543	16.8886	18.7674	20.0679	20.2535
Cstb	18.7712	20.7933	19.767	20.2246	20.7803	20.7722
Ctbp1	19.4713	19.4276	18.9588	19.3808	19.6115	20.0479
Ctnna1	22.0087	21.9772	21.6006	22.4097	21.7967	22.0894
Ctnna3	19.0814	16.7756	15.7921	18.6704	16.773	16.0682
Ctnnb1	19.5767	20.2386	19.7715	20.3158	19.9336	19.3171
Ctnnd1	19.4037	19.252	19.0968	19.5169	19.4222	19.1519
Ctps2	16.2528	17.786	17.6783	17.3754	17.3248	17.126
Ctsa	18.8344	19.4992	18.7229	18.523	19.6391	18.1672
Ctsb	21.4152	20.1216	21.1919	21.929	19.6421	20.9904
Ctsc	13.8547	16.5208	16.1032	14.2107	16.2052	15.0709
Ctsd	22.493	22.0967	22.1758	22.6716	22.3135	23.0249
Ctsh	18.7004	19.4771	18.823	19.1405	19.275	19.2825
Ctss	17.7586	18.9281	17.8415	16.7486	18.8762	17.7953
Cttn	18.8343	18.1283	18.5158	18.8714	17.8007	18.3388
Cul1	19.9681	20.1554	19.72	20.0714	19.9172	19.9249
Cul2	15.4168	15.4363	15.2385	15.2935	15.0674	15.6957
Cul3	19.1087	19.3212	19.1134	19.1982	19.5952	18.9671
Cul4b	15.8709	17.75	15.8981	15.9183	18.5541	18.7003
Cul5	19.2883	19.3851	18.7719	18.5293	19.3952	19.3665
Cuta	17.3579	16.9825	16.4482	17.5758	17.2867	17.0726
Cyb5a	23.2297	23.3677	23.8264	23.5391	23.0443	22.7674
Cyb5b	21.468	21.554	21.6936	22.0384	21.5657	21.837
Cyb5r1	19.6497	19.8536	19.0576	19.4197	20.0841	20.3002
Cyb5r3	23.5344	23.258	23.3511	24.0243	23.1432	23.442
Cybb	16.3974	18.6847	17.1795	16.6287	18.9736	16.7046
Cybc1	17.1629	19.3492	17.4972	18.2739	19.5667	18.6224
Cyc1	26.3431	25.3888	25.6247	26.6387	24.8804	25.0384
Cycs	25.0804	24.5879	24.6716	25.3388	23.2775	24.0921
Cyfip1	19.3385	20.613	19.9532	19.7843	20.3644	20.4212
Cygb	18.6887	19.2748	19.118	19.3449	18.426	18.5837
Cyp27a1	18.3909	18.008	17.8181	18.8124	18.9068	19.2957
Cyp2a5	21.7726	23.1534	23.5361	23.4163	22.791	22.6347
Cyp2b10	19.1969	19.974	20.018	20.256	18.7924	20.389
Cyp2b19	17.9533	18.8562	19.3178	18.6793	17.8441	18.1304
Cyp2d26	19.5637	18.8036	18.6143	19.4557	18.4652	18.499
Cyp2e1	18.8467	19.1576	19.5205	18.4265	17.163	17.4311
Cyp2f2	23.2208	24.3711	24.552	24.3984	23.6557	24.2681
Cyp2s1	18.537	20.1945	20.8311	20.0328	20.1168	21.1776
Cyp4b1	19.0177	20.2896	20.6199	19.992	19.9031	19.4328
Cyp51a1	15.5142	16.5271	15.0261	17.4281	19.2653	18.7399
Cyrib	21.3141	22.9425	22.0884	21.7491	22.7662	22.794
Cyth2	15.4118	16.4895	15.6378	16.0764	17.4398	16.7143
Czib	18.1537	18.1636	17.2127	18.5326	18.0836	18.2659
D17h6s53e	16.9413	15.7848	16.1828	16.8304	16.9986	16.0893
Daam1	18.3048	17.7301	18.1351	18.028	15.9176	17.0231
Dad1	19.7841	19.6543	19.8624	20.0087	20.0383	20.3902
Dag1	20.3252	19.806	19.856	20.1102	19.3934	19.5364
Dap3	20.4595	19.6542	19.697	20.6636	19.4047	18.9268
Dapk3	16.1745	16.6207	16.1079	16.5642	16.6628	16.3734
Dars1	21.6593	21.8879	21.3274	21.6499	22.0128	21.6851
Dazap1	16.381	18.3565	14.7113	17.3155	16.2686	18.2737
Dbi	24.1347	24.2816	24.7464	25.4474	23.6794	25.0552
Dbn1	17.3489	17.7042	17.2448	18.0028	18.0362	17.5816
Dbnl	16.4047	18.418	16.2601	17.7096	18.9976	16.898
Dbt	22.2418	20.8912	21.77	22.6871	19.9197	20.9109
Dcakd	19.1497	18.5473	18.6672	19.5583	18.1189	19.397
Dclk1	15.0375	16.7229	16.5658	16.6376	17.3764	16.6375
Dcn	25.2085	25.6049	25.36	25.974	25.9174	26.1571
Dcps	18.1153	19.2619	19.0826	18.7801	19.6231	18.8039
Dctn1	21.1124	19.9764	19.6474	20.1713	20.1832	20.1058
Dctn2	21.7805	22.0795	21.6633	21.9674	21.9796	21.8589
Dctn3	18.7114	17.366	16.3293	18.2398	17.7949	18.6574
Dctn4	16.1739	18.0432	18.9658	18.047	18.6503	17.6158
Dcun1d2	17.533	16.7375	16.4545	17.9299	16.802	17.9293
Dcxr	16.0981	17.0725	17.3886	16.4523	15.0479	15.6462
Ddah1	18.0653	17.3198	17.8375	17.9198	17.1485	17.3094
Ddah2	18.2425	19.2573	19.4295	18.6381	19.2061	18.7025
Ddb1	21.7078	21.3528	21.039	21.1161	21.1607	21.0941
Ddhd2	15.398	17.5998	17.4535	18.6232	17.426	15.1641
Ddost	22.2577	22.4324	22.1597	22.5155	22.3768	22.102
Ddrgk1	17.3779	19.2938	19.3269	19.5707	17.9901	17.8056
Ddt	21.691	21.8268	22.0854	21.753	20.912	21.0345
Ddx1	21.4057	21.3171	20.7917	21.0669	21.1528	21.1105
Ddx17	21.4813	22.3886	21.2188	21.6348	22.602	21.881
Ddx21	15.8732	20.5638	19.3527	17.6405	21.2493	19.4704
Ddx39b	21.7303	22.8045	21.8705	21.8572	23.0332	22.0879
Ddx3x	21.4597	21.7127	20.9624	21.5379	21.9597	21.3484
Ddx5	20.7954	21.5643	20.6494	21.0915	22.0689	20.914
Ddx6	19.9698	20.1648	19.7436	20.2761	20.3303	19.996
Decr1	25.5726	24.7467	25.1411	26.0581	23.4557	24.243
Dek	19.4362	20.4322	19.2393	18.8645	20.6855	22.0368
Dera	18.0154	18.3409	17.9707	18.1749	17.0151	16.9778
Derl1	18.9966	19.1847	18.5863	19.3129	19.1958	18.7404
Des	27.453	26.8799	26.3113	27.2996	27.0643	27.3816
Dgat1	20.7673	21.306	21.6526	21.6662	20.0031	20.3766
Dglucy	21.2223	19.7816	19.4102	20.5491	19.3566	19.6064
Dhdh	19.501	20.1677	20.4569	20.7224	19.3246	19.6762
Dhodh	20.881	20.1437	20.59	21.4472	19.0921	20.2179
Dhrs1	17.4917	18.4171	17.7485	17.9684	18.5371	18.1132
Dhrs3	15.6014	16.2449	16.4367	17.3991	16.0234	15.9917
Dhrs4	20.9611	19.9754	21.1913	22.0366	19.2864	21.0422
Dhrs7	22.2204	21.9795	22.0374	22.5773	21.2509	21.2071
Dhrs7b	20.9424	21.244	21.2708	21.7445	20.4493	20.7698
Dhrs7c	21.9445	19.8616	19.8989	21.0882	18.3649	19.7912
Dhx15	19.6514	21.1217	20.4349	19.8419	21.3677	19.9803
Dhx29	14.9713	15.3651	14.5418	14.5408	16.0355	15.6802
Dhx9	21.6139	22.6297	22.0703	21.9326	23.0066	21.8461
Diaph1	18.7336	18.2743	19.1052	19.1243	18.901	18.2769
Dkc1	17.9736	19.3631	18.0489	17.6855	19.8398	18.2568
Dlat	26.7685	25.6649	25.9522	26.874	24.6281	25.1458
Dld	24.7691	23.8605	24.2913	25.0797	22.9298	23.6149
Dlg1	18.4123	17.5588	18.4256	20.2893	18.9813	18.0698
Dlst	25.1415	23.962	24.8027	25.2444	22.7766	23.2324
Dmac2l	18.0647	16.2999	16.7093	17.8859	15.7119	16.5888
Dmd	24.673	23.9629	23.2581	24.3269	24.1108	24.1449
Dmkn	20.0032	21.4302	20.1852	15.2628	22.5065	23.2459
Dmtn	16.6891	17.4413	16.9408	16.7191	17.1667	16.9074
Dnaja1	18.5908	19.5815	19.4151	18.8346	19.3856	18.3607
Dnaja2	21.1397	20.5925	20.7137	20.6318	20.3546	20.7587
Dnaja3	21.1065	20.7198	20.5481	21.4142	20.2001	20.5808
Dnaja4	21.0108	20.5037	19.7179	20.0584	20.5558	21.2126
Dnajb1	18.543	18.1318	17.0278	18.6045	18.5899	20.0166
Dnajb11	20.6191	20.9265	20.3392	20.4527	21.0351	20.5343
Dnajb4	20.7893	20.553	20.1593	19.7557	19.2034	20.6439
Dnajb6	19.678	19.4901	19.4996	19.9206	19.2323	19.2022
Dnajc10	18.2932	17.6096	17.5487	18.6888	16.7613	17.3234
Dnajc11	21.07	19.7275	20.0954	20.8892	18.8313	19.7458
Dnajc19	17.4807	17.1159	16.872	17.6515	16.9713	17.2169
Dnajc3	18.9789	19.5622	18.9867	19.5995	19.7379	19.0436
Dnajc30	16.9813	16.3048	16.9748	16.9354	15.696	16.0521
Dnajc5	17.4798	16.8991	17.4057	17.4722	17.8715	17.0402
Dnajc7	15.0303	17.3876	16.4677	15.658	18.9715	17.9969
Dnajc8	15.908	17.7049	17.0806	16.1496	17.8472	17.5639
Dnajc9	17.3962	19.1235	17.7838	17.441	19.819	17.9753
Dnm1	16.6558	17.0826	17.3589	17.0659	17.3657	17.0483
Dnm1l	22.1857	21.4134	21.175	22.2501	21.1971	21.2413
Dnm2	21.5805	22.2051	21.7516	21.7735	22.257	21.9053
Dnpep	18.5924	18.5859	18.7766	18.9955	18.6284	18.7416
Dock1	16.306	17.1059	16.6658	16.154	17.419	16.68
Dock10	20.4246	19.7663	19.2323	20.3771	19.4413	17.1881
Dock11	15.3534	16.13	15.8736	15.2615	16.484	14.9162
Dock2	18.48	20.9198	19.7982	18.4562	21.616	16.9803
Dolk	14.6011	15.0625	14.7359	15.9098	14.7743	15.3051
Dpep1	23.3947	22.6693	22.5951	23.2979	22.1525	22.1949
Dpf2	18.947	17.4798	16.9719	19.7968	18.9651	20.0384
Dpm1	19.8116	20.5436	20.5045	20.6524	20.9078	19.5935
Dpp3	20.8205	20.9194	20.5265	20.5594	20.7864	20.8464
Dpp4	19.1908	19.7579	19.6833	19.2657	20.319	19.4181
Dpp7	15.485	15.2162	15.8416	15.5979	15.4188	15.3061
Dpt	19.4307	18.9743	19.0673	20.3283	19.2951	20.7779
Dpysl2	24.3394	24.6722	24.5049	24.7658	24.1807	24.3068
Dpysl3	21.8204	22.4396	22.2659	23.219	22.0361	21.8931
Dpysl5	15.9736	16.5152	17.2576	16.4677	16.6461	16.2466
Drap1	14.8393	16.5887	16.1518	15.5727	17.4154	15.7225
Drg1	18.2678	18.2999	18.3643	18.4002	19.1879	18.8365
Drg2	17.9357	18.6668	17.7369	18.8749	18.8986	17.039
Dsc2	17.1514	16.3417	15.1636	17.2546	17.0225	17.6472
Dsg1b	17.0966	15.4664	15.474	16.8069	16.6117	17.509
Dsg2	19.9895	18.5032	18.6063	19.7574	14.5169	15.4316
Dsp	22.2245	22.0616	21.704	21.9047	21.9205	22.6362
Dst	19.3379	19.1322	19.6734	19.3101	19.8371	18.4548
Dstn	21.7102	22.7429	22.6051	22.3452	22.3059	22.7671
Dtd1	17.001	17.2017	17.1318	17.2396	17.2611	17.471
Dtna	21.5752	20.7691	20.0108	21.127	20.6645	20.9536
Dusp3	20.3835	20.1792	19.9586	21.3885	20.1979	20.8844
Dync1h1	25.1345	25.0645	24.8292	25.2352	25.1209	25.0005
Dync1i2	17.6124	17.455	17.3736	18.0822	16.8977	17.2932
Dync1li1	20.8731	20.0688	20.4096	20.8192	20.8336	20.8203
Dync1li2	19.0606	18.1877	18.4829	19.3678	18.2315	19.0842
Dync2h1	17.2932	16.6413	16.7296	17.075	15.6346	16.1164
Dynll1	18.8956	18.5789	18.0668	18.9091	18.772	21.2367
Dynll2	19.1544	17.3018	15.9528	18.5253	18.5522	19.1556
Dynlrb1	20.3717	19.5223	18.9735	20.3729	19.6418	20.0596
Dysf	22.2245	21.4486	21.2261	22.0739	21.2065	22.0728
Ech1	25.1359	23.839	24.1415	25.1086	22.3994	23.3861
Echdc1	20.8078	21.6827	22.015	22.1824	19.9816	20.8128
Echdc2	17.9155	16.661	16.4079	18.3633	17.0914	17.3365
Echdc3	20.2479	19.3883	19.5307	20.7368	18.1913	18.9122
Echs1	23.997	22.9183	23.2341	24.3057	21.787	22.6652
Eci1	24.7089	24.4556	24.931	25.1566	23.2862	23.7805
Eci2	22.463	21.3358	21.5064	22.2336	20.3529	21.0417
Ecpas	19.9778	19.7985	19.1203	19.6236	20.1524	20.2078
Ecsit	18.2093	17.9599	18.469	18.3744	13.8381	17.3224
Edc4	20.1321	19.5614	19.0901	19.4142	19.4422	19.7141
Edf1	13.6761	16.9978	15.4495	16.3248	17.8066	17.6058
Eea1	16.8206	17.5755	15.7698	16.9967	16.8563	16.8536
Eef1a1	24.9857	25.6496	25.0325	25.3454	25.9761	25.5693
Eef1a2	22.9774	21.9496	20.8684	22.013	21.886	22.5481
Eef1b	21.904	22.4254	21.3895	21.6654	22.2878	22.2961
Eef1d	21.7136	21.7043	21.1784	20.9883	21.6379	21.2376
Eef1g	22.6672	22.5062	21.9067	22.1705	22.5487	22.8287
Eef2	23.3735	24.2898	23.5405	23.5696	24.5671	24.6924
Eefsec	19.2046	18.8002	15.2755	20.0418	19.8972	18.8675
Efhd2	20.007	20.7381	20.5179	19.3645	20.8331	19.6572
Efl1	17.7177	18.0909	17.5428	16.395	14.5453	14.4661
Efr3a	17.5639	16.7799	17.4563	17.4034	17.12	15.6054
Eftud2	20.3549	21.4338	20.7293	20.3765	21.4385	20.4311
Egfr	17.9735	18.5793	19.1118	18.0641	18.2582	18.5537
Ehbp1l1	15.9224	16.5547	16.5674	16.4606	16.7874	18.5724
Ehd1	22.8142	22.7897	22.5622	23.1786	22.5372	22.0953
Ehd2	26.2227	24.7601	25.1382	25.7207	24.4612	24.5636
Ehd3	18.1329	18.5857	18.0448	17.0555	18.6553	17.4176
Ehd4	25.6086	23.8429	23.5667	24.6662	23.3144	23.5033
Ehhadh	17.104	17.782	18.4964	18.4082	16.4162	15.3691
Eif1	18.5647	19.2147	18.2026	18.4417	19.4554	19.2655
Eif2s1	19.8563	20.2728	19.8413	20.0611	20.4386	20.3429
Eif2s2	19.7956	20.3876	19.4325	19.5786	20.5426	20.8571
Eif2s3x	20.4217	20.2936	20.1515	20.2773	20.1618	20.7817
Eif3a	21.5508	21.6845	21.6825	21.9475	22.0068	22.0497
Eif3b	22.4376	22.2089	22.1378	21.58	21.6807	21.6751
Eif3c	20.0491	20.3691	19.8123	20.1989	20.6971	20.5131
Eif3d	19.2628	19.9763	19.5401	19.1343	19.9525	19.5542
Eif3e	20.7623	21.2188	20.6271	20.8531	21.6903	21.2475
Eif3f	21.0399	21.2168	20.9439	20.9336	21.5305	20.8663
Eif3g	17.8326	18.4452	18.0724	18.2743	18.5535	17.8244
Eif3h	17.33	18.2712	16	17.1345	18.6679	18.1939
Eif3i	17.1707	18.4368	18.007	18.2582	19.0083	20.4178
Eif3k	19.8549	19.7686	19.0674	19.5592	20.1657	20.5106
Eif3l	21.3071	21.5699	20.75	21.4532	21.8206	21.6849
Eif3m	19.1737	19.7996	19.1759	18.6333	19.9685	19.5168
Eif4a1	22.9808	23.6389	23.0174	23.2332	23.9917	23.8467
Eif4a2	21.85	21.2681	21.0129	20.9845	20.7872	20.6226
Eif4a3	21.2286	21.3848	20.8841	20.8881	21.8181	21.4876
Eif4e	15.6437	16.9006	16.3387	15.5181	15.584	15.0346
Eif4g1	21.2812	21.6458	20.7974	21.3483	21.6869	21.7207
Eif4g2	19.539	19.6682	18.9473	19.7032	19.6726	19.7043
Eif4h	18.9071	19.7326	19.0891	19.4345	19.4218	19.6639
Eif5	19.4051	19.09	19.1825	19.0262	19.2892	19.6609
Eif5a	20.2571	21.6163	20.1605	20.6966	21.523	22.5902
Elac2	16.8391	16.4546	16.3823	17.3476	15.855	16.5143
Elapor1	16.2782	15.682	15.8568	16.2743	15.6823	14.1371
Elavl1	20.8345	21.2768	20.5775	20.8899	21.253	20.3239
Elmo1	17.0982	18.4946	17.799	18.806	19.8416	19.3324
Eloc	20.6668	20.3611	19.9678	20.3679	20.3546	20.386
Elp1	15.732	16.8992	16.7303	16.3076	17.137	16.1632
Elp3	17.661	17.6421	17.3962	17.2554	17.7112	16.3953
Emb	15.7859	17.0467	17.2663	17.3991	17.0877	16.6776
Emc1	21.0287	22.1427	21.3334	21.0133	22.0023	20.9486
Emc10	16.9825	17.0731	16.762	16.4508	16.5962	17.5129
Emc2	18.7687	18.4714	18.4062	19.1069	18.3535	18.4906
Emc3	19.8123	19.7217	19.3524	20.2251	19.6919	19.83
Emc4	18.1063	18.2788	17.5433	18.7748	18.062	18.0618
Emc6	17.5143	17.7544	18.2756	18.7676	17.2155	17.0287
Emc7	19.5074	19.1534	19.2479	19.8982	19.0448	18.5939
Emc8	19.6494	17.8278	19.1415	18.3037	17.8043	18.8914
Emd	19.5346	19.3842	18.5401	19.4182	19.5838	19.9362
Emilin1	16.9218	17.4472	17.5188	17.436	17.9339	17.169
Eml2	19.5401	20.2828	19.6178	20.4304	19.6391	20.0307
Endod1	19.2798	20.333	20.0597	20.3549	20.6068	20.9345
Endog	18.6251	17.1768	17.6218	18.1214	16.6133	16.6726
Endou	19.764	18.4453	16.3402	21.0879	20.0608	20.6959
Eng	20.4018	20.9232	19.4743	20.5593	19.7438	20.5911
Engase	19.2695	17.4638	17.718	19.0498	17.1387	16.8533
Eno1	25.7261	26.5927	26.4166	26.9171	26.3783	26.8765
Eno3	23.9012	24.8393	22.5137	23.5194	25.1519	25.4212
Enoph1	14.8017	15.2471	14.954	14.7338	15.2134	15.7976
Enpep	18.9433	18.7703	18.3843	19.5533	18.6987	18.8506
Enpp3	16.6074	16.5854	16.7394	17.2157	16.4931	17.4633
Enpp4	17.7543	17.0703	16.4979	16.9275	17.6133	15.8914
Entpd1	20.5965	20.0357	20.052	20.7854	20.4437	20.353
Entpd2	20.7964	20.6887	20.8832	21.5478	20.992	21.3713
Eny2	14.7642	16.5096	15.2548	15.4509	17.2572	16.3193
Eogt	18.1957	17.4646	16.5229	17.1633	16.743	17.563
Epb41	20.4885	20.7386	19.709	20.5857	19.6323	19.9647
Epb41l1	17.0857	16.9574	16.5528	17.4512	17.3679	16.637
Epb41l2	21.6633	22.0783	21.9983	22.5861	21.874	22.1832
Epb41l3	18.6546	19.5198	19.5464	20.1223	19.3456	18.8343
Epb42	19.7657	19.8565	19.213	19.0946	19.1884	18.7425
Epdr1	18.7901	18.6877	18.9335	19.3358	17.4213	18.5052
Epha4	18.92	17.2282	16.355	18.1188	16.4751	17.5321
Ephx1	20.8446	22.3865	22.221	21.5719	22.8253	22.7603
Ephx2	22.4024	21.9339	22.2057	22.8398	20.2116	21.0866
Epn1	15.7657	15.857	15.6314	16.0701	15.8387	14.8747
Epn2	16.2726	16.184	15.7915	16.381	16.0525	16.1678
Eppk1	18.4351	19.1168	17.5207	19.2526	20.686	20.8686
Eprs1	22.0505	21.9368	21.335	21.6188	21.9725	21.9588
Eps15	19.9111	19.6117	18.7357	19.091	20.5061	19.4238
Eps15l1	19.4418	19.1247	18.3873	18.4965	18.8536	18.9439
Eps8l2	18.7955	17.4225	17.8894	18.6806	17.1133	17.8848
Erap1	18.7914	19.5269	18.9743	18.0612	19.5349	18.9797
Erc1	16.8768	17.0957	16.9595	17.1286	17.3652	17.1101
Ergic1	19.6074	19.6836	19.5726	19.7804	19.7559	19.7659
Ergic2	15.9547	15.0602	15.3229	16.4669	15.4146	15.6283
Erlin2	21.2868	21.1325	21.2848	21.503	21.1033	21.1758
Ermp1	19.1273	19.2767	19.5746	19.5854	19.6574	19.4472
Erp29	19.7337	20.965	20.2122	19.6685	21.2976	20.325
Erp44	20.4213	20.7227	20.0452	19.934	20.574	19.3016
Esd	21.869	21.9353	20.4484	20.1075	22.2694	22.3817
Esyt1	22.4374	22.7647	22.5531	22.668	22.9245	22.3413
Esyt2	20.7877	20.5366	20.3818	21.6102	21.1041	20.6779
Etf1	20.9698	21.7006	21.0656	21.7012	21.8006	22.0364
Etfa	26.4597	25.6282	25.8015	26.6057	24.2459	25.0852
Etfb	25.5165	25.0049	25.3858	26.0083	23.7991	24.6206
Etfdh	25.2155	24.6284	25.1254	25.7447	23.5978	24.2729
Etfrf1	16.0326	15.8191	15.2459	17.4175	15.2834	15.182
Ethe1	19.9598	19.9079	19.3319	20.3945	19.7867	19.9875
Evpl	16.4094	17.2342	17.2347	15.9365	19.7422	20.3242
Ewsr1	16.5544	17.5921	16.0547	16.6866	17.8402	16.9519
Exoc2	16.6624	15.9416	15.9052	17.5038	16.6193	16.313
Exoc3	19.7945	19.9335	19.4445	19.488	19.7374	19.4516
Exoc5	15.753	16.4907	15.041	16.1803	16.8732	16.5431
Exog	17.6293	16.1873	17.3587	17.9386	17.9412	17.219
Exosc2	14.3016	17.4085	16.3808	14.0652	17.8353	17.1076
Exosc4	15.4221	16.0246	15.4261	15.5952	16.2208	14.9959
Exosc7	18.3411	18.7975	18.5349	18.3681	18.3982	18.1132
Exosc9	16.7479	16.2345	16.1974	17.0544	17.2016	16.3132
Ezr	17.5423	21.4007	20.3571	19.1563	21.9008	21.7541
F11r	16.9773	16.9143	16.861	18.0457	16.9848	17.1082
F12	19.6038	18.159	18.053	18.7778	16.8848	17.3482
F13a1	22.4223	22.559	22.4186	22.4814	22.1704	22.5514
F2	19.6198	19.0916	18.9522	19.9875	18.0596	19.2993
FAM120A	18.8312	18.8275	18.5828	19.3151	19.8657	19.4265
Fabp3	24.0661	23.1128	23.6378	24.1307	21.3391	22.3109
Fabp4	26.2097	27.2306	27.8794	27.6726	25.3953	26.369
Fabp5	19.4702	23.245	20.3914	20.6923	23.9939	25.5259
Faf1	16.5804	16.1438	15.6966	15.8129	16.4333	16.4188
Faf2	18.8782	19.0013	18.2087	19.5966	19.0335	18.9041
Fah	17.9809	18.6727	19.0224	19.4856	18.0216	17.4459
Fahd1	18.8359	17.4679	17.6429	18.4734	16.7277	16.9002
Fahd2a	20.544	19.4241	19.8434	20.9053	18.3295	19.6735
Fam114a1	16.945	15.4899	15.3138	17.0422	16.2488	16.2619
Fam162a	20.8853	20.115	20.1983	21.0647	19.7321	20.164
Fam210a	19.3802	18.3864	18.4808	19.4238	18.1523	18.05
Fam234a	17.1346	15.7887	17.3882	18.1947	16.9107	16.7733
Fam3c	16.1719	18.2119	17.1512	17.1607	17.0889	16.2767
Fam98a	16.6049	17.6155	17.5814	18.3473	16.3963	19.3052
Far1	14.9577	16.3764	16.0107	15.8118	17.1561	15.122
Farsa	19.477	19.1835	19.5599	19.4895	18.7761	18.2389
Farsb	19.2023	20.241	19.701	19.3987	20.0498	19.9155
Fasn	26.8763	27.6832	28.1242	28.7991	26.2111	26.5965
Fastk	16.6702	16.3077	16.4864	16.9154	16.0641	15.7983
Fau	19.2341	19.5159	19.4622	19.9936	19.1504	19.2798
Fbl	19.4026	21.2808	20.3356	19.1068	21.7913	20.3708
Fbln1	18.159	18.6872	18.5005	18.6891	18.5905	18.8309
Fbln2	16.8282	16.5383	16.0236	16.2476	16.2893	15.3034
Fbln5	22.4832	21.7346	21.7588	22.3646	20.9371	21.5578
Fbn1	17.5585	15.3685	17.1523	18.0026	16.9625	18.845
Fbp2	17.0456	19.0959	17.2444	17.4565	19.5153	19.91
Fbxl20	18.2144	18.1227	17.7628	17.8567	18.0156	15.8636
Fbxo6	15.923	21.9428	21.3119	16.4267	16.4365	16.4581
Fcgr2	15.0513	16.6726	15.2669	15.9909	16.4055	15.4546
Fdps	15.5392	20.0503	18.5664	19.1819	20.8555	21.0319
Fdx1	15.8823	15.5161	15.3977	15.4863	14.9262	15.2027
Fdxr	17.9097	17.8897	18.2257	18.1526	17.7522	16.9397
Fech	20.1795	19.7484	19.4753	19.8682	19.5485	19.8279
Fermt2	21.7294	21.2836	20.685	21.6096	20.7279	21.3848
Fermt3	20.1979	20.6554	19.48	19.4599	21.0383	19.3259
Fetub	19.5644	20.0032	19.1515	19.0648	19.9815	21.0834
Fga	23.4939	23.0422	23.3219	23.2	22.5227	22.314
Fgb	23.2166	22.9274	23.0004	22.6154	22.3503	21.9815
Fgf1	15.933	15.7331	15.9935	16.0467	15.1575	15.3807
Fgg	22.751	22.2488	22.5535	22.234	21.6785	21.3975
Fh	25.9892	24.9782	25.1401	25.9936	23.8578	24.4582
Fhl1	21.516	23.843	21.5119	21.9373	24.6038	25.6805
Fhl2	21.4232	18.4261	18.3581	21.112	15.9956	19.4439
Fhl3	15.0831	17.4058	13.5033	13.7803	18.2437	20.2582
Fis1	20.1307	19.7766	19.265	20.0143	19.9815	19.4799
Fitm1	19.6732	18.5132	15.8324	18.4818	18.03	18.9653
Fitm2	21.8489	20.3981	20.499	21.5909	16.4959	20.5311
Fkbp10	16.9219	17.7558	15.0616	17.4672	17.5737	17.9592
Fkbp1a	19.9921	20.3763	19.629	19.0352	19.8936	20.5935
Fkbp2	18.1768	20.0774	19.9718	19.517	19.3198	18.9804
Fkbp3	20.1956	20.8875	19.4183	19.7926	20.7857	21.248
Fkbp4	16.6021	19.7331	18.9311	18.7394	19.5919	18.4862
Fkbp8	17.6803	18.0262	18.8764	18.1475	19.0264	18.8398
Fkbp9	18.0531	17.813	17.587	17.8292	18.3147	20.2347
Flad1	18.0686	17.7764	17.1172	17.7337	16.3449	16.5663
Flii	18.7046	19.929	18.5148	18.6352	20.6035	20.4945
Flna	26.7552	27.2561	26.8441	27.1909	26.9986	27.3211
Flnb	22.3418	23.3022	22.7521	23.2437	23.4371	23.433
Flnc	25.4122	25.5632	24.0045	25.2396	26.1962	26.6906
Flot1	20.7212	20.4337	20.2536	21.1332	20.5287	20.8835
Flot2	20.9678	20.6294	20.7495	21.6532	20.5559	21.0585
Fmnl1	18.1784	18.8315	18.8107	15.0171	20.284	18.7199
Fmo1	21.4658	21.9013	21.9325	22.2993	21.2753	21.2237
Fmo2	22.0181	21.627	21.7471	22.2979	21.4659	21.621
Fmo3	20.4116	21.55	21.9446	21.2154	20.0795	20.6992
Fmo5	18.3968	18.3855	18.4172	18.9067	16.0344	17.9928
Fmod	18.3493	19.2292	18.5845	20.2023	19.7693	20.5824
Fn1	23.7125	23.52	23.3042	23.9759	23.3459	23.3946
Fn3krp	15.8627	17.9591	17.2471	17.5781	16.1539	17.4997
Fnta	16.9039	17.5926	15.9817	17.0075	18.145	15.8768
Fntb	15.1097	15.7089	14.819	14.6574	15.5174	15.876
Fry	15.6522	14.2957	14.5523	15.8262	14.3102	14.9163
Fscn1	17.8918	19.9822	19.6296	19.0994	21.1303	20.3169
Fsd2	17.0358	17.4376	14.6723	16.2166	17.3747	17.1132
Fth1	21.9827	22.8073	22.0416	22.1339	21.7509	22.0244
Ftl1	22.6112	24.8454	23.4617	23.0513	23.2658	22.7814
Fubp1	17.8641	20.2859	19.2631	18.5542	20.1942	18.5198
Fundc2	21.5746	20.3864	20.1162	21.2354	20.0054	20.7691
Fus	20.3268	21.2591	20.4291	20.8891	21.4319	20.703
Fxr1	20.9969	20.5436	19.9264	20.52	20.3812	20.3802
Fxr2	15.0742	14.6719	14.4579	15.3292	14.8647	16.0691
G3bp1	18.9875	20.5057	17.9334	18.666	21.3355	18.7208
G6pdx	20.5635	21.7807	21.381	21.8193	21.9855	22.4094
Gadd45gip1	17.7608	16.9522	17.06	17.9857	15.1943	15.518
Gak	17.3746	17.5019	18.0627	17.2359	17.1176	15.7445
Gale	14.5193	17.2662	17.0502	16.829	17.0324	17.103
Galk1	16.2766	17.8003	17.5113	17.5017	17.1401	16.1149
Galm	16.7908	17.645	17.0841	17.4864	16.7598	16.4571
Galnt2	17.1867	16.1653	16.1436	16.635	16.0336	15.9598
Gamt	16.5296	16.7769	17.0065	17.3574	17.1824	17.1531
Ganab	22.1186	22.5309	22.2777	22.3309	22.274	21.8604
Gap43	16.4393	17.436	17.3977	17.7651	17.1837	16.9324
Gapdh	27.0298	27.282	26.42	27.117	27.5117	28.0656
Gapvd1	20.1053	18.4857	16.9422	19.7411	19.1046	17.5511
Gar1	17.5897	18.3665	18.1533	17.0055	19.2838	18.511
Gars1	20.2073	20.3636	19.8716	19.7483	20.6407	20.6512
Gart	17.4385	18.8214	17.3931	17.2026	18.1986	18.4233
Gatc	15.8298	14.3511	15.1309	15.6479	15.4523	15.1909
Gatd1	16.7872	17.8201	17.8402	17.2168	17.0491	17.4602
Gatd3	23.8486	22.4928	22.3738	23.4879	21.4009	22.0219
Gba1	17.3102	19.2961	18.1115	18.4287	19.6351	19.8444
Gbe1	20.0759	21.1361	20.8392	21.3877	20.9292	21.3171
Gbf1	17.6411	17.4512	16.4916	16.4807	17.3946	15.1928
Gbp2	18.0601	19.3848	18.9971	18.6725	18.8306	17.6106
Gc	21.9311	21.2343	21.5197	22.6558	21.2078	22.3326
Gcdh	21.1374	20.1022	20.0004	20.9544	19.3316	19.0175
Gclm	17.3665	17.1358	16.849	17.4359	17.1752	17.3529
Gcn1	19.9493	18.9762	19.0389	19.5225	19.7422	18.8765
Gcsh	17.4256	16.9496	17.1557	17.6849	17.0997	16.7157
Gda	17.1966	18.7966	17.3492	17.1924	17.4015	19.5087
Gde1	15.2884	16.0378	16.3849	16.08	15.8432	15.977
Gdi1	19.7327	20.7354	20.3299	19.9636	20.2594	20.4345
Gdi2	22.9465	23.7216	23.1574	23.3371	23.6171	23.6526
Gdpd1	18.5916	16.4691	14.8201	17.928	16.2058	15.9194
Get3	19.8133	20.2289	19.9979	20.34	19.6902	19.5996
Get4	17.2686	18.878	17.2309	16.0582	18.8437	17.1015
Gfm1	21.5381	20.3498	20.439	21.3013	19.3672	20.6405
Gfpt1	19.2553	19.1911	18.8211	19.035	19.8913	19.3862
Gfpt2	17.1027	17.6018	16.6931	18.5685	18.0903	17.3635
Gga3	15.5702	17.1182	16.2217	15.8871	16.2665	15.604
Ggh	16.9727	19.8622	18.4534	19.3467	20.6495	20.9643
Ghitm	19.0031	18.6355	19.0494	18.5322	18.5826	18.1887
Gimap4	17.547	20.9603	19.1326	18.1857	21.0699	14.7797
Gja1	22.8934	21.1068	21.2105	22.3719	20.6466	21.1222
Gk	21.0909	19.8226	19.7676	20.891	17.4209	19.5787
Glb1	18.8888	18.5183	19.2917	17.7784	18.416	15.0405
Glg1	19.8324	19.3942	19.2162	19.7762	19.5838	19.7389
Glo1	19.7888	20.6224	20.2409	20.5168	20.3241	20.4958
Glod4	21.2225	21.4026	20.7706	21.1947	21.02	21.2395
Glrx	18.2922	18.998	17.7724	18.4506	19.7544	20.1788
Glrx3	18.934	19.7342	19.1429	19.1645	19.5012	20.188
Gls	18.5533	17.6332	16.7496	17.7075	17.403	17.4901
Glud1	23.5292	23.7845	23.3678	23.7099	23.5148	23.3278
Glul	21.5778	22.4651	22.6744	23.2547	20.6061	21.3467
Glyr1	17.1415	18.7146	17.9589	17.6054	19.0882	18.3721
Gmfb	18.4063	20.2414	17.6276	17.4566	19.2802	17.6159
Gmppb	16.4252	17.333	16.9888	16.1087	17.9727	16.6659
Gmps	20.1533	18.3331	17.4977	19.1881	20.2283	19.3072
Gna11	19.9851	19.5775	19.8011	20.7733	19.901	20.1261
Gna13	19.2198	19.8935	19.7107	20.2387	20.212	19.5441
Gnai2	23.2363	23.363	22.8886	23.6989	23.1843	22.7722
Gnai3	19.0723	20.0706	19.559	20.1831	20.7136	20.3321
Gnao1	18.7252	17.5947	18.6995	19.1233	17.6651	18.1189
Gnaq	21.2331	21.1865	21.4002	21.8972	21.3032	21.6976
Gnas	22.4369	22.2288	22.4495	22.9842	22.2409	22.152
Gnb1	22.5291	22.4859	22.3935	22.7028	22.4211	22.8761
Gnb2	20.4501	19.6633	18.8059	21.0951	19.0393	21.2106
Gng12	18.7649	20.0358	19.6601	19.6661	19.7238	19.5821
Gns	19.1149	18.5479	18.6122	19.3346	18.3114	17.6946
Golga2	18.6324	18.459	18.0508	17.4604	17.791	17.3332
Golga3	15.4539	15.4405	15.5505	15.2295	15.816	14.0894
Golga5	15.7437	17.2202	16.9468	15.9283	16.4676	17.1329
Golga7	17.8975	17.0261	17.8849	19.0187	16.4917	16.8527
Golim4	15.5897	15.8593	16.0792	18.0132	17.0691	16.8113
Golt1b	18.7607	17.9714	17.6741	18.5466	18.3552	18.2558
Gorasp2	18.5987	18.026	17.7353	18.0216	17.9048	17.268
Got1	24.7821	23.5919	23.3428	24.2135	22.5174	23.3224
Got2	26.946	25.0816	24.8721	26.2113	24.585	25.4216
Gp1bb	18.6761	18.1427	17.6508	18.5041	16.3177	16.1599
Gpam	18.0333	17.6002	17.4629	18.6582	16.7584	16.2342
Gpat3	19.0105	19.2438	18.6882	19.4039	18.6282	17.8932
Gpc1	21.8245	19.1375	19.6848	20.639	19.7619	19.9142
Gpc4	18.8156	18.0008	17.8913	18.4293	17.2417	17.6727
Gpd1	24.1045	24.7894	25.489	25.8766	23.5086	24.4487
Gpd1l	14.6966	15.945	16.2915	14.5101	15.6013	14.1603
Gpd2	25.4111	26.0326	26.4959	27.4275	25.4094	25.998
Gphn	15.6252	16.332	15.8182	15.5628	16.272	16.5729
Gpi	24.256	23.8935	23.9122	24.3128	23.4085	23.5547
Gpld1	17.7732	18.2249	16.8	17.1962	18.2473	17.9068
Gpm6b	16.6798	16.6779	16.6878	17.7115	17.2395	17.5041
Gpr107	18.404	17.6098	17.495	18.3892	16.4778	17.8435
Gprc5a	16.2376	17.2168	16.1101	17.7452	18.4626	16.4151
Gps1	19.7082	19.6205	18.3427	19.3976	19.1363	19.2221
Gpt	17.275	17.7965	16.5062	17.5512	17.5586	17.963
Gpx1	21.6267	21.9763	21.75	21.9073	21.8996	21.908
Gpx2	16.0744	19.2724	17.921	15.989	19.0003	19.0941
Gpx3	22.7386	22.3448	22.3743	22.4505	21.7347	22.3744
Gpx4	19.4731	18.3104	19.1639	20.7895	18.6367	19.5807
Gpx8	16.6171	13.932	16.2737	16.8069	15.8808	15.0163
Grb2	19.2034	20.0215	18.8569	18.5504	19.9766	19.6598
Grhpr	20.3278	19.8258	20.3737	20.705	20.4327	20.5216
Grk2	16.0013	16.2535	14.9124	15.9712	17.3648	15.6847
Grm1	15.3812	15.9121	14.9356	15.2971	16.425	15.5238
Grpel1	20.6087	20.363	20.3518	21.0767	19.6832	19.7302
Grsf1	17.7618	17.87	17.3774	18.153	17.1414	17.302
Gsk3b	19.3848	18.8463	18.4298	19.146	18.7073	18.9096
Gsn	24.1796	24.3304	23.9858	24.5268	24.5392	24.5721
Gsr	18.1903	20.3069	19.8835	18.8678	19.7416	18.7794
Gss	15.5489	16.7453	15.8227	16.3911	17.2613	17.3436
Gsta1	14.1247	17.8588	16.6795	15.7024	19.3292	19.2339
Gsta3	17.4869	20.1859	20.5191	19.6876	18.8195	18.6511
Gsta4	20.1771	22.5934	21.5808	20.9515	23.0927	23.2513
Gstk1	23.0908	21.8917	22.0171	22.5401	20.7865	21.4485
Gstm1	22.8184	24.0451	23.8273	22.9452	23.5043	23.8055
Gstm2	21.1734	22.1019	22.1313	21.3559	21.576	21.7997
Gstm5	19.3522	19.8262	19.0087	19.3738	19.0879	20.1893
Gsto1	20.5938	23.1072	23.3365	22.632	22.7226	23.235
Gstp1	21.6243	23.3685	22.589	21.5492	23.3513	23.7139
Gstt1	19.7589	19.9623	19.7096	19.4812	19.2338	19.1009
Gstt2	17.0014	17.3218	17.044	16.9394	16.2317	16.7101
Gstt3	17.1918	18.0943	18.309	15.8951	17.0702	17.6995
Gstz1	20.2794	20.9656	21.2902	21.0971	19.3296	19.8324
Gtf2a1	15.3736	15.9043	15.5852	15.7066	16.9817	16.3797
Gtpbp1	15.2874	15.4761	15.7032	15.2321	15.6509	15.3836
Gtpbp4	17.1975	17.5795	15.7558	16.5386	17.8428	16.4569
Gucy1b1	19.0302	18.4172	18.6271	19.341	19.1565	18.5893
Guf1	19.2758	18.1562	17.3473	19.1455	16.7974	15.717
Gusb	15.2861	16.3226	16.3172	15.6649	16.5532	15.7551
Gvin1	15.7902	18.407	17.4313	18.4776	18.9105	16.4469
Gyg1	21.293	21.385	20.4972	20.9154	21.4316	21.5945
Gypc	18.5792	17.3225	17.7503	18.8521	17.4294	17.4335
Gys1	21.5149	21.8524	20.7305	21.6375	22.1956	22.7612
H1-0	21.7694	22.5752	22.1517	22.42	21.723	21.5473
H1-1	17.8438	19.0079	17.1192	15.7379	19.7799	16.2047
H1-2	22.7656	25.2675	24.6373	23.5553	25.6567	23.272
H1-4	21.3357	23.3731	22.9323	22.0854	23.0148	21.6185
H1-5	17.7221	20.9811	20.0722	18.6785	23.3779	18.7033
H2-Aa	18.3979	22.0584	20.6089	16.9783	21.8924	19.6265
H2-Ab1	18.7098	22.5461	21.4887	18.5333	23.3261	20.0727
H2-D1	21.2809	23.0463	22.5423	20.8409	23.2381	20.3693
H2-Eb1	16.6384	17.543	17.108	17.3145	18.1467	15.4644
H2-K1	19.6334	21.2642	20.1674	19.3763	21.5515	19.6691
H2-Q10	19.8527	19.7371	19.0626	19.4902	18.7762	18.9418
H2-Q7	16.0311	18.1347	17.0588	16.0269	18.7053	17.0738
H2ac11	27.5755	28.5641	28.0695	27.928	29.4538	28.0255
H2ac21	21.4835	22.1958	21.4234	21.5098	23.1978	21.3335
H2az1	21.7772	22.7141	22.3076	22.1573	23.4969	22.2386
H2bc11; H2bc13; H2bc15; H2bc7	28.0941	29.1003	28.5502	28.4251	29.8393	28.4888
H3-5	23.8797	24.5609	24.2368	24.1388	25.2664	23.9681
H4c1; H4c11; H4c12; H4c14; H4c16; H4c2; H4c3; H4c4; H4c6; H4c8; H4c9; Hist1h4m	28.4247	29.3526	28.9512	28.8502	30.043	28.7582
H6pd	21.8277	22.071	21.4112	22.2145	20.3434	20.9005
Hacd2	19.2156	18.8575	19.13	19.8556	18.3114	18.6003
Hacd3	19.6709	20.5289	18.0388	19.6732	21.2328	21.4075
Hadh	22.0425	21.6916	21.7297	22.5636	20.9164	21.0168
Hadha	28.1208	27.4121	27.8743	28.7564	26.5021	26.9995
Hadhb	26.7249	26.2182	26.7159	27.4613	25.3186	25.7203
Hagh	18.0649	18.8928	18.375	18.2282	18.1019	18.515
Hars1	19.2662	20.4725	19.769	19.349	20.3847	20.1182
Hba	29.2902	29.4998	29.3112	28.9214	28.1705	28.5878
Hbb-b1	29.7951	29.9081	29.9208	29.3971	28.4634	28.849
Hbb-bh0	18.4461	17.9929	18.7118	18.1425	14.9565	16.0266
Hccs	19.389	18.3712	18.5033	18.8739	16.6413	17.96
Hcfc1	22.3198	22.8409	22.1508	22.3649	21.1521	22.6384
Hcls1	17.002	18.0235	16.3514	17.2402	17.7171	17.1755
Hcn4	17.9296	17.7873	17.6789	18.1689	16.5611	17.3517
Hdac1	18.0648	19.4767	19.27	17.8816	19.9025	18.8222
Hdgf	18.8734	18.4216	19.0487	19.2533	19.7623	19.9793
Hdgfl3	16.895	17.7584	18.0045	17.6059	18.1392	17.2285
Hdhd2	18.7428	18.9165	18.5373	19.2544	18.3849	18.9567
Hdlbp	21.3135	21.3671	20.8474	21.4735	21.5565	21.0416
Hebp1	18.716	19.9784	17.2783	20.5914	19.2021	18.541
Hectd1	14.1689	15.1634	13.8272	14.5521	15.2307	15.1251
Herc4	17.0754	17.4762	17.1677	16.4669	18.072	17.8903
Hexa	16.5707	18.0217	17.7292	17.9992	18.1204	17.3601
Hexb	18.2652	20.0667	19.4857	18.4299	20.185	19.3231
Hexim1	16.2884	17.2918	16.4488	16.1596	18.0456	17.7079
Hhatl	22.2341	21.4006	21.0871	20.734	20.4513	20.7781
Hibadh	22.4162	21.8653	22.0183	22.5492	20.6094	21.1398
Hibch	22.5547	22.2544	22.4332	22.8389	21.5356	22.1572
Hint2	21.799	21.7818	20.7614	21.422	19.4616	19.7442
Hint3	17.5403	17.0772	17.388	17.8771	16.4091	16.5507
Hip1	16.986	17.6801	16.0583	17.2024	17.4155	17.3597
Hist2h2aa1; Hist2h2aa2	16.0372	18.4639	16.4089	18.1493	21.1689	18.1754
Hk1	24.7418	23.8916	23.8699	24.7474	23.6291	23.9646
Hk2	23.5163	23.2954	23.1888	24.3115	23.069	23.4785
Hm13	19.3823	20.9742	20.5422	20.0539	21.3286	20.575
Hmga1	17.308	18.6709	17.9925	16.8845	18.4914	16.5016
Hmgb1	19.3332	21.2137	20.1583	19.3071	21.3229	20.0384
Hmgb2	18.2319	19.9322	17.9481	16.4782	20.4382	17.9846
Hmgcl	19.6964	19.3573	19.1086	19.2636	18.1485	18.6236
Hmgcs2	18.1837	19.8622	19.9341	19.4823	20.2802	18.4896
Hmgn5	17.1668	18.5416	18.2705	17.7048	18.1133	17.7809
Hmox2	18.4277	19.6493	19.2591	18.254	19.8593	19.6393
Hnrnpa0	19.4305	20.6345	19.5935	18.4715	20.9775	19.1153
Hnrnpa1	21.1906	22.0145	20.7353	20.9547	22.001	21.3641
Hnrnpa2b1	24.2797	24.8086	24.0662	24.1373	24.8622	23.8959
Hnrnpa3	21.429	23.8085	22.8889	22.3541	24.0311	23.1765
Hnrnpab	20.8599	21.9798	21.1054	20.3699	22.1297	21.3451
Hnrnpc	21.5405	22.6127	22.0748	21.4764	22.7772	21.5518
Hnrnpd	22.5938	22.1937	22.2659	22.3268	21.9698	21.7971
Hnrnpdl	18.4594	18.9992	18.6979	18.3641	18.9403	18.3306
Hnrnpf	19.9711	21.8107	20.4991	20.0813	22.0305	20.5459
Hnrnph1	21.1002	21.9265	21.0193	21.2828	22.5818	21.5857
Hnrnph2	20.0379	19.5939	18.885	17.9684	19.5207	19.795
Hnrnpk	22.8136	23.5938	22.7492	22.726	23.7536	22.9744
Hnrnpl	21.5428	22.3649	21.6631	21.8593	22.4541	21.459
Hnrnpll	17.4771	19.2869	17.4389	17.8452	19.1713	19.5079
Hnrnpm	22.2101	23.0618	22.1526	22.089	23.4194	22.4332
Hnrnpu	22.7772	23.3863	22.6773	22.7251	24.0198	23.0397
Hnrnpul1	18.4796	18.3169	17.7586	18.1797	18.6896	17.5928
Hnrnpul2	20.4661	21.0567	20.4542	20.5944	21.3011	21.1112
Homer1	17.8913	17.2777	17.0278	16.3988	17.1237	16.2939
Hook3	18.6349	19.9705	18.9763	19.1881	19.9813	20.8175
Hp	18.5206	20.0687	21.8979	20.8871	20.1765	20.5045
Hp1bp3	19.1467	19.5289	19.1381	19.1227	20.0071	18.9572
Hpcal1	18.9783	20.6255	20.1772	20.0015	20.8123	20.1781
Hprt1	19.2643	20.6983	19.7298	19.2783	21.4574	21.0438
Hpx	23.1037	23.379	23.9762	23.456	22.3631	23.3644
Hras	17.2433	16.86	16.9319	17.4207	17.3239	17.3216
Hrg	20.6217	19.7224	19.615	20.2429	19.3039	19.5526
Hsd11b1	17.5799	18.3353	19.4371	18.9598	18.0502	17.3549
Hsd17b10	22.5628	21.8104	21.6928	22.7397	21.7877	21.4644
Hsd17b11	20.7205	21.072	20.9513	20.3661	21.1552	20.5553
Hsd17b12	22.6985	23.1256	23.3423	23.6198	22.6503	22.6977
Hsd17b4	22.3784	22.2345	22.8175	23.212	21.6377	21.6674
Hsd17b7	17.9417	17.1158	16.914	17.4128	17.0369	17.4376
Hsd17b8	21.4304	20.2931	20.5279	21.7566	19.6658	20.6272
Hsdl1	19.133	19.222	18.8231	19.3939	19.5924	18.8957
Hsdl2	22.3813	21.4181	21.5016	22.362	20.4088	21.0562
Hsp90aa1	22.822	23.7067	23.4636	23.0258	23.1386	22.9588
Hsp90ab1	25.9188	26.7317	26.1681	25.8454	26.4881	26.3625
Hsp90b1	25.26	25.654	25.3266	25.1506	25.5982	24.8675
Hspa12a	20.9441	21.1109	21.3908	21.981	20.9471	21.1698
Hspa12b	20.4019	19.7549	20.4018	20.6808	19.2501	19.3387
Hspa14	16.1894	17.7805	17.2051	18.0918	17.7393	17.6812
Hspa1a	21.9634	23.2174	22.4676	22.122	23.3118	23.4838
Hspa2	19.9594	19.314	19.3149	19.6881	18.1138	18.9752
Hspa4	22.6489	22.7975	22.6581	22.501	22.7309	22.4702
Hspa4l	20.4441	20.3246	20.3278	20.1347	19.1107	19.9392
Hspa5	25.9367	25.9926	25.4795	25.7712	26.0212	25.475
Hspa8	26.997	27.1911	26.7671	26.936	27.1958	27.0405
Hspa9	26.2587	25.5257	25.5285	26.3923	24.7592	25.04
Hspb1	25.3072	25.0726	24.0895	24.5705	25.5197	26.0001
Hspb2	20.5158	19.5759	17.9042	19.3031	20.1319	20.4943
Hspb6	21.3754	21.7683	19.5867	20.5064	22.3207	22.1344
Hspb7	20.3704	19.5502	18.6763	19.9923	20.2337	20.2722
Hspb8	19.3469	18.4034	18.1432	18.6801	18.7756	19.2122
Hspd1	26.4947	25.9915	25.9643	26.5998	25.0766	25.4368
Hspe1	24.2286	23.559	23.6118	24.2218	22.8744	23.1675
Hspg2	25.2076	24.5743	24.5287	25.7281	24.721	25.2879
Hsph1	19.5697	20.6498	20.9036	19.2879	20.042	20.443
Htatip2	16.1689	16.2166	17.3142	18.1096	16.5199	17.3939
Htra1	16.4221	15.4553	14.6953	15.7697	15.2718	15.7494
Htra2	21.0344	20.4796	21.0622	21.3526	20.3251	20.1751
Huwe1	19.5865	19.602	19.4053	20.1927	20.4175	20.2078
Hyou1	22.3025	22.6848	22.0891	21.754	22.5472	21.988
Iars1	21.3732	21.5158	21.0114	21.0553	21.2877	21.2877
Iars2	22.465	22.002	21.7094	22.5541	21.5764	21.8145
Iba57	17.386	16.9061	16.9991	17.2939	16.2224	16.4095
Icam1	20.132	20.5983	20.0748	20.7974	21.1516	18.3848
Ide	20.2315	22.0922	20.8591	20.7508	22.8543	23.2747
Idh1	22.3209	23.0329	23.1039	23.0688	22.5571	22.7425
Idh2	26.7755	25.0737	25.1376	26.2668	24.27	25.0464
Idh3a	26.2957	25.0184	25.2548	26.3121	24.1301	24.6591
Idh3g	24.1117	23.0831	23.1594	24.0242	21.3171	22.3528
Idi1	18.1631	17.7682	16.9575	15.8833	18.5266	19.0183
Ifi35	16.2	17.0023	16.0601	15.8171	17.1171	15.66
Ifih1	18.5254	16.1833	16.3156	18.1884	16.448	16.9606
Ifitm3	18.1215	19.302	18.8328	18.9814	19.5304	18.7758
Igbp1	17.6126	17.236	17.0097	17.4427	16.5304	15.8138
Igf2r	18.6887	18.4389	19.5506	18.9031	18.7912	18.1106
Ighg1	20.4473	21.9076	22.488	19.7551	20.3402	18.9026
Ighg2b	20.8819	21.4371	21.3121	18.2465	20.5736	20.1264
Ighm	23.8983	24.4804	22.5889	22.4355	24.5474	22.8038
Igkc	22.7449	23.2303	22.1621	20.6609	22.5801	21.4398
Igkv9-120	16.5677	18.6256	17.799	17.1529	18.5847	17.9959
Igtp	18.7937	17.258	17.0795	17.2669	19.1105	17.1563
Ik	15.9508	16.5445	16.4678	16.2874	16.9384	16.711
Ikbip	17.1709	16.2875	16.6088	17.3587	17.2384	17.1477
Il16	23.156	21.3258	21.3519	22.547	20.4416	20.0534
Il1rap	16.9295	17.3606	17.1806	17.3232	16.4939	16.6864
Ilf2	20.7771	21.1213	20.824	21.0796	21.3845	20.9632
Ilf3	19.1421	19.5653	18.9755	18.8535	19.466	19.1379
Ilk	22.0191	21.6429	21.4258	21.9764	21.3049	21.6341
Ilvbl	17.2936	17.3642	16.9389	17.3419	17.5548	17.0683
Immp2l	16.2022	16.2587	16.274	16.4789	16.7726	16.7775
Immt	26.0732	25.3111	25.5651	26.2129	24.4989	24.9476
Impa1	18.0624	19.8474	19.4656	19.0621	19.6125	18.4565
Impa2	20.5812	20.5879	19.7621	20.9265	19.944	19.9331
Impdh2	16.3101	19.3421	17.2712	16.673	20.1117	19.4362
Ina	18.1911	18.115	18.3535	18.4791	17.9281	18.3117
Inf2	14.8687	15.672	14.7643	15.6645	15.5772	15.9051
Inhca	17.8125	17.9734	18.1022	18.2738	17.7264	17.8711
Inmt	20.8165	22.1374	22.194	22.1755	21.7987	21.7227
Inpp1	18.2883	16.6601	17.6518	18.8538	15.9885	15.566
Inpp5a	17.9323	17.2383	16.9202	18.2285	17.3887	17.326
Inpp5d	18.1773	17.3706	16.8979	18.6101	19.9597	19.0177
Ipo11	17.0116	17.898	17.536	16.1456	17.9006	16.9491
Ipo5	21.3575	21.7895	20.2489	21.6251	21.3782	21.4163
Ipo7	19.8584	19.8511	19.1755	20.2041	20.4294	20.0779
Ipo9	16.5986	16.5651	16.9319	16.8455	16.6366	17.1081
Iqgap1	23.1465	24.3498	23.7526	23.6769	24.711	23.7487
Iqgap2	19.1224	19.9687	19.7967	19.7093	19.6699	18.3262
Iqsec1	16.6068	16.2897	16.0822	16.8873	16.44	16.7259
Irag1	18.092	18.2443	17.2222	18.7059	16.4931	18.7165
Irgm1	19.9213	20.0529	19.773	19.8595	20.2722	19.5968
Isca1	18.9015	17.6302	17.2356	18.585	17.4581	17.3411
Isca2	21.1064	20.5084	19.4331	20.9017	19.9952	20.1439
Islr	17.8515	15.5009	17.6224	18.313	16.8843	14.9202
Isoc1	20.2875	21.4097	19.8122	20.243	19.8352	19.4791
Ist1	15.03	15.7338	15.4231	14.6511	15.986	15.7177
Itch	15.3677	15.5748	16.2085	15.7504	16.583	16.2743
Itga1	20.3285	20.1796	20.1947	20.896	20.6051	20.2551
Itga2	18.8314	18.2447	16.5922	19.1647	17.8005	19.127
Itga2b	19.6296	19.2392	18.3416	19.1139	18.5924	18.9377
Itga3	16.7505	17.4616	16.1608	16.0828	18.2374	16.5018
Itga5	18.585	19.5265	19.6748	20.271	19.4096	19.6167
Itga6	20.364	21.4267	20.9954	21.7207	21.3189	21.7091
Itga7	20.9054	19.8829	19.8328	20.9003	19.5899	20.301
Itga8	20.1241	19.1756	18.8599	19.9265	18.8568	18.7577
Itgal	15.7228	16.9257	15.4754	15.1409	18.729	18.8837
Itgam	17.267	18.9673	18.4723	17.3412	18.5855	16.0298
Itgav	19.8418	19.7109	18.9922	20.2806	19.8036	19.926
Itgb1	24.0345	23.3941	23.2407	24.2001	23.3775	23.6955
Itgb2	19.1641	20.0622	19.7579	18.603	20.9661	18.8264
Itgb3	18.8588	18.4024	18.1503	18.396	16.4706	18.3271
Itgb4	20.2452	21.0141	21.0503	21.3939	21.2517	21.3224
Itih1	21.1177	20.4734	20.5521	20.9952	19.9754	20.5867
Itih2	17.5568	18.8243	18.8761	18.0304	18.5772	18.8358
Itih3	20.3406	19.7861	20.3062	19.1865	18.8374	19.5345
Itih4	20.0327	20.7892	21.0594	20.4836	20.9539	21.2183
Itih5	17.7447	18.5166	17.7984	18.5043	19.1	19.5057
Itm2b	18.8905	18.187	17.9373	18.3045	18.1966	17.9004
Itpa	16.6728	17.2081	15.9271	17.1359	17.1797	17.6159
Itpr1	19.4777	19.9377	19.9286	20.4174	19.9098	20.1055
Itpr2	18.1933	17.9855	18.0067	18.5989	18.1743	17.9579
Ivd	22.3073	20.609	20.8334	21.4313	19.2576	19.259
Jagn1	18.5866	18.4143	18.3095	18.323	18.3626	18.1533
Jak1	17.3605	17.7419	17.6243	17.6562	17.4289	17.2304
Jam2	16.3489	16.3875	16.5306	16.4922	16.0742	16.3822
Jchain	18.446	18.9571	17.6004	17.0377	18.9084	17.0599
Jph1	16.4554	16.7019	17.7211	16.9534	18.5044	19.4804
Jph2	21.6435	19.6052	19.8775	20.9069	19.5893	19.9603
Jsrp1	17.8097	16.6722	15.8343	18.483	17.5189	19.7061
Jup	22.6269	22.1091	21.1439	22.3313	23.0236	23.9957
KRT1	25.1243	26.0695	25.0753	25.2709	25.9817	27.5875
KRT10	23.4289	23.532	22.6892	23.9801	23.7789	24.6317
KRT14	18.8525	19.6012	19.2058	19.951	19.7038	20.9568
KRT16	16.7564	16.8996	15.2918	16.9172	17.022	17.428
KRT2	21.9777	22.1723	21.6939	23.139	22.6414	23.4315
KRT222	18.6368	18.3885	18.6543	19.1398	16.788	17.8072
KRT3	18.5615	19.0775	17.8567	18.8699	19.1726	19.8991
KRT5	21.4579	21.622	21.0478	22.2791	22.0578	22.7941
KRT6A	20.4182	21.514	21.0717	22.163	21.5153	22.1434
KRT9	23.3979	24.4996	23.3774	23.039	23.8697	25.6779
Kank1	15.6348	16.8595	16.6385	15.4013	15.5497	17.5442
Kank2	20.1184	20.0435	20.0914	20.8041	20.2446	20.1358
Kars1	20.3512	20.9858	20.1837	20.4158	21.172	21.2386
Kcnj5	17.6145	15.6856	15.5819	16.0281	16.3001	14.8541
Kcnk4	17.7306	18.4119	17.9309	18.4664	18.032	18.7176
Kctd12	18.4818	20.8483	20.117	19.734	20.8652	19.3491
Kdsr	19.4902	16.7629	19.8591	20.1675	16.9944	17.5054
Kgd4	23.5283	22.385	22.5536	23.4827	21.6583	21.9627
Khdrbs1	18.3472	20.0344	18.7292	18.9305	19.9172	18.888
Khsrp	20.1946	21.3985	20.5926	20.7228	21.7806	20.614
Kif13a	16.1923	16.2179	15.4547	16.2719	16.3326	16.1026
Kif1b	16.0666	16.0436	16.5132	16.8269	16.9845	17.3805
Kif1c	17.6833	17.3987	17.4027	18.0547	17.0281	17.0781
Kif5b	21.432	21.537	21.4219	21.476	21.7595	21.562
Klc1	15.0132	16.2439	15.4468	16.0666	16.6673	16.4067
Klc3	16.237	15.6694	14.9038	16.0469	16.5303	16.5644
Klhl40	16.1103	19.0441	18.3488	18.6615	19.5246	19.9184
Klhl41	21.3489	22.8932	20.416	21.3018	23.5771	24.2093
Klk14	15.5605	20.9595	19.5857	16.6969	21.9496	23.0294
Kng1	19.804	20.0554	20.5627	20.6295	19.5253	18.5967
Kpna1	16.5776	18.6019	18.7546	17.0616	18.4867	16.9024
Kpna3	21.2441	19.8968	19.2191	19.547	19.8251	19.1746
Kpnb1	22.0828	22.3627	21.8482	22.0432	22.553	21.9829
Kras	17.433	17.4296	17.396	18.1458	17.6238	17.9901
Krt13	21.9484	26.1791	21.996	22.0493	27.6926	28.5307
Krt14	17.4057	22.5807	18.0944	18.4468	23.6049	24.4878
Krt15	20.4966	22.7381	21.7123	21.6029	23.6997	24.6384
Krt16	16.6158	17.5267	15.8785	15.404	16.7744	18.7196
Krt18	20.0152	21.1503	21.1691	21.0116	19.5922	20.1053
Krt19	23.49	23.9878	24.3632	24.3529	22.9413	23.4897
Krt23	22.365	20.8114	20.7049	21.2682	19.3044	20.5782
Krt4	23.3013	27.0235	22.6786	23.0427	28.3052	29.0949
Krt42	15.9098	15.4312	14.6977	15.8896	15.6322	15.9785
Krt5	21.5085	24.4556	21.3095	21.7244	25.5633	26.3167
Krt6a	16.8054	18.638	13.7935	17.8807	19.1877	20.361
Krt7	22.2142	22.8666	22.892	22.7844	21.4883	22.1849
Krt8	23.612	24.4063	24.8232	24.5394	23.2135	23.8409
Krtcap2	18.0937	18.6037	17.9074	18.534	18.8107	18.7436
Ktn1	20.8662	19.6155	19.154	20.1697	18.926	20.0877
Kyat1	17.9947	20.6032	17.3953	17.8622	21.3325	21.9203
Kyat3	20.8926	20.2332	19.9167	20.7447	18.9083	20.0107
L1cam	16.9137	18.2545	18.2293	18.7493	18.3155	18.4406
L2hgdh	19.0224	16.7931	18.4298	15.6407	16.2137	17.5648
L3hypdh	16.6267	16.635	16.2023	17.0546	15.6999	15.0923
Lactb	16.9545	18.945	18.5557	19.7838	18.7739	18.0538
Lama2	25.6293	25.0759	24.5671	25.4677	25.1805	25.6457
Lama4	23.497	23.1536	23.0274	24.1515	23.1865	23.7338
Lama5	20.944	21.1886	20.6366	21.8951	21.4693	21.1537
Lamb1	24.1755	23.7655	23.7016	24.3628	23.5855	24.2069
Lamb2	24.4901	24.0015	23.5894	24.7792	24.3351	24.6122
Lamc1	25.2035	24.6429	24.5135	25.6246	24.8186	25.3814
Lamp1	16.3275	15.9624	16.2905	16.9053	19.9842	19.9223
Lamp2	21.0025	20.9014	20.5138	20.8832	20.9281	20.7109
Lamtor1	19.5798	19.757	19.4468	18.736	19.3764	19.0464
Lamtor2	16.2396	18.2941	18.0464	15.4799	18.0272	16.8048
Lamtor3	18.1103	17.8908	18.0149	18.5431	18.1245	17.7693
Lamtor5	17.7357	17.5505	17.7311	18.4147	18.0333	17.255
Lancl1	18.218	18.5374	17.7034	17.2809	17.1768	17.8603
Lap3	21.3672	21.5515	21.3822	21.7514	21.2187	21.3718
Larp1	17.1252	17.9147	17.498	16.4454	17.8345	17.6057
Lars1	20.8659	20.6871	19.702	20.7544	20.7437	20.7252
Lasp1	19.3763	19.9864	19.4635	19.4088	19.9813	19.0901
Lbp	16.1026	17.3065	16.3925	17.4211	16.4462	17.9743
Lbr	19.562	20.0789	19.3507	19.8113	20.8448	19.5894
Lck	16.5941	17.0283	16.392	16.4887	17.5539	16.5931
Lclat1	19.2285	18.6665	18.8688	19.5474	18.2211	18.9818
Lcp1	22.2183	25.0375	23.7413	22.2084	24.834	22.555
Ldah	17.4884	19.1738	18.1097	20.0446	18.0467	18.4215
Ldb3	24.7547	24.3149	22.9755	24.2908	24.6142	25.019
Ldha	24.4727	25.9024	25.0077	24.9362	25.8185	25.9074
Ldhb	24.7508	24.132	24.2837	24.6405	22.6432	23.3784
Letm1	24.1574	23.9383	24.03	24.9084	23.2972	23.6972
Letmd1	22.8873	23.4039	23.9106	24.9069	22.818	23.2051
Lgals1	23.468	23.8444	23.809	24.288	23.5175	24.3629
Lgals12	19.3078	19.1228	18.6057	18.959	18.7095	19.0713
Lgals3	21.3686	22.1969	21.4253	21.8767	22.9429	22.7664
Lgals3bp	19.08	20.1111	19.4489	18.7105	19.4328	18.5791
Lgals7	20.0555	21.9509	18.9126	20.3269	23.131	23.2987
Limch1	17.0329	16.3464	14.75	17.1562	16.7482	16.7196
Lims1	19.6396	19.5679	19.6406	19.7844	19.4616	20.0184
Lin7c	18.603	17.8078	17.9612	18.6631	17.436	17.0373
Lipe	22.3247	22.5618	23.2789	24.0941	21.8633	21.9647
Lipt1	15.8805	16.0315	16.7669	16.8591	16.4235	16.3905
Lman1	20.2921	19.9616	19.4403	20.0814	20.6062	19.5771
Lman2	21.1178	21.5128	21.097	21.2078	21.5819	21.1474
Lman2l	16.8082	16.0264	17.7938	16.3709	17.5607	16.6352
Lmbrd1	17.3468	17.2693	17.0256	17.6853	16.803	16.9268
Lmcd1	17.3847	17.4738	16.1711	17.5209	17.0924	18.0494
Lmf1	17.3816	16.9142	16.3846	17.09	16.342	15.837
Lmna	25.345	25.4805	25.0731	25.5304	25.8298	25.8589
Lmnb1	23.1859	24.1743	23.4886	23.3841	24.5569	23.5306
Lmnb2	21.4259	21.7949	21.16	21.496	21.9462	21.3963
Lmod1	21.4789	22.0362	21.5012	21.8446	22.1414	22.4258
Lmod2	20.8413	18.9378	18.2066	20.1877	18.5404	19.6528
Lnpep	22.2255	21.5233	21.2719	21.9649	21.0063	21.1044
Lnpk	18.7432	17.1783	17.4983	18.3048	16.7555	17.6684
Lonp1	23.8443	23.1496	23.2219	24.0376	22.5581	22.778
Lonp2	17.023	15.1039	16.8572	17.1041	15.1351	15.3015
Lpcat1	15.2353	16.3461	16.4093	15.539	17.091	15.9424
Lpcat3	19.4953	19.5003	19.5146	19.4512	19.1665	19.0799
Lpin1	19.0422	19.2846	19.7439	20.5932	19.0302	18.5763
Lpl	19.6133	18.3279	16.9117	18.2844	17.2452	17.2294
Lpp	20.6143	21.4027	21.102	21.0808	20.5881	21.1369
Lrch3	15.9701	15.2624	15.609	16.5171	16.4253	16.1942
Lrp1	21.8748	21.589	21.4373	22.1271	22.0003	22.0807
Lrpap1	19.6512	19.2194	19.0914	19.2178	18.6533	19.1558
Lrpprc	23.6092	22.7381	22.887	23.6585	22.0138	22.4844
Lrrc47	16.3565	17.3253	16.4499	15.6954	18.3582	17.0318
Lrrc57	18.0798	17.0757	18.0704	18.8445	18.1455	18.1248
Lrrc59	21.0081	21.3986	21.1162	21.7642	21.6914	21.4185
Lrrfip1	18.3661	19.8802	18.7788	14.0504	20.2526	19.0328
Lrrfip2	17.7013	17.4636	17.423	17.5796	17.343	18.0496
Lsm3	16.5796	17.8491	17.4243	17.7642	18.3425	17.5261
Lsm4	18.1944	19.7555	19.0887	18.5631	19.2717	18.6621
Lsm8	16.1826	17.0539	15.3657	15.4005	16.5975	15.8141
Lsp1	19.3852	22.4474	21.5091	20.3021	22.8494	20.5034
Lta4h	20.7728	22.1619	21.2502	20.9133	21.9435	21.7413
Ltbp4	17.671	17.2372	16.9945	17.9716	14.6157	17.927
Ltf	17.2486	17.3775	17.6673	17.5223	17.4096	17.2691
Ltn1	15.2488	15.1186	14.7588	14.4524	15.4559	14.8769
Luc7l2	16.2621	17.679	17.0239	17.3651	17.97	17.0883
Lum	25.2246	25.7672	25.6369	26.0064	26.0364	26.4173
Lxn	18.1444	19.4117	19.2386	18.7863	19.3567	18.708
Ly6c1	19.2773	17.2481	18.8654	20.2178	17.4515	19.7507
Lyar	17.3941	17.0009	15.6233	17.2046	17.5109	17.5146
Lyn	18.5925	20.3786	19.069	19.4371	20.1195	17.9874
Lypla1	16.7517	16.329	15.9122	16.8266	16.9009	17.0852
Lypla2	18.1929	17.3159	16.2336	18.6454	17.4363	18.0786
Lyrm4	18.1628	16.9159	17.0204	18.2903	16.7364	16.7437
Lyrm7	17.382	15.5071	16.9416	17.6414	15.1573	15.6457
Lyve1	15.2195	17.548	17.5528	17.789	17.1679	16.8625
Lyz1	17.4335	18.5467	18.4412	18.1444	17.1615	15.6275
Lyz2	18.0407	18.5072	18.1423	17.779	18.2351	17.6691
Lzic	16.1289	16.7615	17.4094	16.99	16.5694	17.4433
M6pr	18.5212	19.4696	19.3178	19.0652	20.1057	19.1077
Macf1	18.6282	18.6208	18.1162	18.425	19.5893	19.1527
Macrod1	18.5105	19.5072	15.1458	18.9823	16.4979	19.1731
Macroh2a1	23.0707	24.0606	23.5459	23.4449	24.7535	23.3392
Macroh2a2	21.2821	21.0493	21.1699	21.2649	21.0312	21.1614
Mag	16.9732	16.6134	16.7619	17.6492	16.3252	17.6639
Magoh	18.6433	19.9317	18.8928	18.7093	16.2388	18.6626
Magt1	14.7592	14.0641	13.7498	15.0649	14.6299	14.5811
Maip1	20.7209	19.0178	20.1389	20.9036	18.8225	20.0829
Mak	18.8966	17.6203	16.4737	18.0379	17.9399	18.5093
Mal2	17.5393	19.1406	18.8562	19.6141	19.7497	19.3334
Man1a1	17.9142	18.1334	17.9179	17.6925	17.5622	16.7067
Man2a1	18.668	18.9129	19.5097	20.2037	19.8558	19.5946
Man2b1	16.1194	16.9166	16.1081	15.7345	17.1824	16.4296
Man2c1	15.8873	17.3321	17.0629	16.8461	16.7442	17.0413
Manf	17.5754	19.3303	18.0695	19.1793	19.1697	18.4028
Maoa	21.5389	21.3473	21.4444	22.0131	21.14	21.5025
Maob	24.0291	22.9951	23.1935	24.1047	22.2033	22.5155
Map1b	20.1959	20.4078	20.8555	21.1785	20.2424	20.4158
Map1lc3b	16.3415	16.6442	17.0814	16.576	16.3874	16.3417
Map1s	17.0248	17.2251	16.8579	17.0114	17.7422	16.8972
Map2k1	16.0778	17.4955	15.3524	16.5826	17.1043	17.7028
Map2k3	16.1494	17.3691	16.3301	14.0412	17.5848	17.8354
Map2k4	17.7599	17.6219	15.7177	18.008	18.0113	17.4948
Map3k20	19.0794	19.0662	18.4797	19.1665	19.2457	19.6247
Map4	21.1367	21.0024	19.975	20.4393	21.0507	20.8317
Map7d1	18.9662	19.1108	18.0541	18.7381	18.0593	22.906
Mapk1	18.9132	21.0371	19.6905	19.95	20.9044	20.7804
Mapk14	17.394	18.4885	16.9137	17.7376	18.7463	18.9317
Mapk3	18.3156	19.2265	18.9532	19.058	19.3941	19.0921
Mapk9	15.5074	15.1059	14.9941	15.5636	14.5557	14.3637
Mapre1	19.6535	19.5493	18.8766	18.8297	19.5702	19.3053
Mapre2	18.2465	16.048	15.318	17.8205	16.3948	17.6818
Marchf5	18.4185	18.7891	18.9667	19.7454	17.839	18.0577
Mark2	17.9433	18.1644	18.0186	17.7537	17.4318	17.7146
Mars1	18.6633	18.7158	18.5539	18.6471	19.0734	18.5319
Mat2a	19.104	19.9741	19.2237	19.9304	19.657	19.6797
Mat2b	19.3507	20.0015	19.5483	19.4751	19.4736	19.291
Matn1	14.8015	14.2917	14.3983	15.7357	15.9854	16.1248
Matn2	15.1248	16.4716	16.5407	16.4954	16.9999	16.4804
Matr3	20.7332	21.1448	20.6066	21.1652	21.3264	20.6029
Mavs	18.5582	17.5641	18.4605	18.7838	17.4475	17.868
Mb	25.4572	25.7285	24.0658	24.4825	25.3598	25.9335
Mbd2	17.062	17.3174	16.8999	18.3622	18.952	18.17
Mbl2	18.7296	16.7936	15.7255	17.1516	16.3432	16.1361
Mboat7	17.9445	18.0017	17.7159	17.9608	18.2543	18.0379
Mbp	19.0817	22.4867	23.1511	22.694	22.4304	22.181
Mcam	22.1522	22.1004	22.0815	23.0183	22.0348	22.5611
Mcat	16.4413	16.1358	16.4177	16.5854	15.5233	15.5584
Mccc1	23.9803	23.005	23.3374	24.2082	22.0597	22.3126
Mccc2	23.1984	22.2468	22.4931	23.4171	20.9154	21.5703
Mcee	19.0663	18.804	18.4628	19.2634	17.5657	17.6931
Mcfd2	18.5199	18.2399	18.1681	17.7092	17.9853	18.2192
Mcl1	15.724	16.189	15.4422	15.1823	16.3634	15.6315
Mcm7	15.1156	16.0775	14.6638	15.4496	16.5545	14.5889
Mcpt4	22.9558	23.3931	23.047	23.9852	23.3575	23.9749
Mcts1	18.0854	18.9222	17.6701	18.2331	17.6336	18.5006
Mcu	19.5694	20.4796	19.8148	20.1504	20.6913	21.0075
Mdh1	26.4881	25.5814	25.1846	26.0971	24.6063	25.2009
Mdh2	28.3366	26.9085	26.961	27.9975	26.007	26.9046
Mdp1	16.6586	16.9862	16.776	15.4808	16.7018	16.0213
Me1	22.5999	23.5174	23.6569	24.207	22.9259	23.5951
Me2	18.8732	19.0393	18.6465	17.636	20.4599	19.2711
Me3	21.0842	20.3698	17.1248	20.3509	15.8457	19.6175
Mecp2	21.3597	21.2858	20.9855	21.5306	21.6527	21.4221
Mecr	21.9104	21.6784	22.0017	22.9056	21.1783	21.7779
Mesd	16.187	16.6934	16.82	16.415	16.9204	15.5021
Metap1	16.5536	18.315	17.4234	16.934	18.6301	18.5098
Metap2	18.0718	19.3212	18.1968	18.0979	19.4998	18.9931
Mettl26	15.4713	15.2251	15.7628	15.2308	15.1251	15.1122
Mfap4	20.3259	18.9703	19.0884	19.9473	19.0404	19.6201
Mfap5	15.3631	17.2443	17.0377	16.9134	14.8357	17.5644
Mff	18.4827	17.6041	17.2094	18.291	17.3995	17.6038
Mfge8	21.3232	21.2336	20.5514	20.9785	20.5268	20.1917
Mfn1	21.4003	19.8003	19.1758	20.6657	19.3107	19.4256
Mfn2	19.8626	19.8525	19.5794	20.4038	19.2801	19.52
Mfsd10	17.5484	17.3676	16.9507	17.6185	17.7432	17.844
Mgll	21.6143	21.4107	22.122	22.6401	20.6224	21.2647
Mgp	18.5748	18.1383	18.1325	19.0484	19.4773	18.8057
Mgst1	21.5811	21.9574	21.925	22.1742	20.955	21.5645
Mgst3	20.6913	18.8009	18.6568	19.9316	18.4752	19.439
Mia3	19.7982	19.0325	18.7908	19.1865	18.5779	18.1031
Micos13	21.9483	20.3282	21.3036	21.8035	20.231	20.6152
Micu1	16.5061	15.9488	15.7038	16.4137	16.5604	16.5465
Micu2	16.4387	16.2412	15.7666	16.5975	15.9492	16.6407
Mif	16.9205	14.3891	15.3712	17.8752	18.2838	19.4012
Mix23	18.4372	17.7028	17.564	18.2019	17.6632	16.9439
Mlec	18.5378	19.1225	19.5645	18.6162	18.8545	18.7577
Mlip	19.6585	18.7103	16.8613	19.23	19.1382	19.2005
Mlycd	21.0482	19.5438	19.8512	20.7699	19.0267	19.8103
Mmaa	16.8441	17.0691	15.9958	16.4886	15.0568	15.6834
Mme	16.7111	17.7885	18.1121	19.0991	17.9786	18.5401
Mmrn1	16.9745	16.9278	15.1844	16.9226	15.6823	15.5715
Mmut	22.911	22.3805	22.4772	23.0773	20.8728	21.6105
Mob1b	17.9647	18.5579	18.1492	18.4169	18.9603	18.4143
Mob3a	15.9045	16.8907	16.2001	16.5361	17.5326	16.5125
Mob4	16.6176	17.1961	16.5901	16.8418	17.1162	16.8053
Mogs	19.4388	19.5281	19.4504	19.6932	19.8581	19.0861
Mon2	16.1848	16.2736	15.9955	16.4076	17.2611	16.4422
Mpc1	18.7583	18.3926	18.7145	18.5952	17.2749	18.1332
Mpc2	24.1271	23.848	24.3343	24.857	22.9262	23.2412
Mpdu1	19.2113	19.4352	19.3319	19.9307	19.6714	19.4236
Mpi	20.1013	19.9012	19.0921	19.1701	19.0781	19.746
Mpp1	20.9475	20.9617	21.0005	21.3571	20.0716	20.252
Mpst	17.8722	17.5527	16.8967	17.8853	17.6097	17.6794
Mpv17	19.7604	18.7539	19.2671	20.3601	18.5242	19.1103
Mpz	22.9475	25.3678	26.2911	25.8996	25.6601	26.1213
Mrc1	19.9878	20.0098	19.4819	19.7705	19.5382	19.6498
Mrpl1	17.7376	17.2009	17.3121	17.8083	17.0219	17.1968
Mrpl12	20.8823	19.2416	19.3799	20.3903	18.9233	18.7348
Mrpl13	18.483	17.4595	17.4634	18.4303	16.5476	17.0842
Mrpl14	18.819	17.6391	17.9506	18.8036	17.1776	16.7607
Mrpl15	18.6361	17.5589	18.1537	18.3372	17.2455	17.0903
Mrpl16	17.8864	16.6223	15.9392	17.9886	16.081	16.5472
Mrpl17	17.1071	14.5915	16.2052	17.3235	15.3842	15.7364
Mrpl18	16.6865	15.9552	16.2024	17.2455	14.6609	16.202
Mrpl19	19.8777	17.8267	18.9453	18.455	17.4956	18.6306
Mrpl20	18.5282	17.7592	17.4736	18.2254	16.4786	17.2715
Mrpl21	18.6894	18.0559	17.5674	18.6986	17.9402	17.6057
Mrpl22	19.7429	19.3326	18.8933	20.2433	18.3662	18.3211
Mrpl23	18.0833	17.0893	17.2095	18.2675	16.2302	16.3754
Mrpl24	16.6239	17.3232	17.2828	16.1027	16.4878	16.0141
Mrpl27	18.5858	18.1077	18.4162	18.9073	17.1688	17.698
Mrpl28	19.5102	18.6666	18.8201	19.1603	18.0633	18.1926
Mrpl37	20.4494	18.6874	18.7739	20.5496	18.331	19.2705
Mrpl38	17.6745	16.5978	17.1909	18.3281	16.4905	16.1457
Mrpl39	18.4543	18.322	19.114	18.581	18.1733	16.1134
Mrpl4	18.7417	17.7864	17.1568	18.9532	16.8346	17.1126
Mrpl40	19.0719	18.7641	18.4193	19.483	18.4774	17.8834
Mrpl43	15.4829	15.1448	15.6725	16.3996	16.0099	15.7289
Mrpl44	18.1796	17.3177	17.3945	18.5924	16.2411	17.066
Mrpl45	17.9961	16.9414	17.1507	18.1767	15.6949	16.2816
Mrpl46	18.775	17.7557	18.1345	18.9102	17.4176	17.736
Mrpl47	19.1869	18.819	18.1814	19.615	16.8394	17.6837
Mrpl48	17.5184	16.0225	15.7988	17.0168	15.0989	15.5322
Mrpl49	17.7203	18.5057	17.8648	18.0323	18.3574	16.0287
Mrpl50	18.2553	17.9072	17.7889	18.3757	18.1552	17.7426
Mrpl55	18.4641	17.3852	17.7725	18.4867	16.7101	16.7896
Mrpl57	19.3822	17.7002	17.6107	19.3235	17.478	18.1939
Mrpl9	17.9215	17.3413	17.0586	17.8358	16.827	16.923
Mrps10	19.2784	18.3876	18.3961	19.547	17.7887	18.1406
Mrps11	18.3002	17.6529	17.849	18.2633	16.6575	16.71
Mrps14	16.4812	15.7802	14.4621	15.79	15.5361	15.8162
Mrps15	17.4384	16.0904	16.2839	17.8621	15.5437	15.2472
Mrps16	19.0918	17.8547	18.059	19.0026	17.4426	17.8812
Mrps2	18.6571	17.4829	17.6553	18.7859	16.4603	17.0307
Mrps21	19.0851	18.6005	18.7752	19.5092	17.9776	18.034
Mrps22	17.3352	16.9255	16.8857	17.6132	16.9597	16.9582
Mrps23	18.5423	18.1101	18.1858	19.0743	17.4856	17.1619
Mrps26	17.7564	15.6329	15.5987	17.8835	15.7673	16.2214
Mrps27	19.2228	18.2349	18.44	19.4163	17.7589	18.0825
Mrps28	17.2034	16.4294	15.7773	17.4428	16.1491	15.7104
Mrps30	18.9919	17.6729	17.824	18.9101	17.687	16.8298
Mrps33	18.6362	18.2528	18.6461	18.4728	17.1419	17.5771
Mrps34	18.8733	18.744	18.6612	19.4398	18.5583	17.4793
Mrps35	17.8527	16.4421	16.5077	17.9407	16.7161	16.2344
Mrps5	16.8499	16.0648	15.5679	16.9217	15.1405	15.3324
Mrps6	17.3472	15.696	16.3065	17.2536	15.4275	15.9914
Mrps7	18.6031	18.146	18.3124	18.6841	16.3762	17.6474
Mrps9	19.4079	17.8028	16.3746	19.7416	17.6611	18.5192
Mrrf	19.8178	18.5889	17.9675	19.1758	16.6459	17.9533
Ms4a1	18.286	19.2657	18.3024	17.649	18.6802	17.069
Msi2	19.6611	18.6696	18.2084	17.4698	19.9139	19.3967
Msln	17.0938	16.2079	16.4725	16.6808	16.2582	16.012
Msn	23.1179	24.0408	23.504	23.4579	24.0636	23.2608
Msra	19.1335	19.4265	19.5945	18.7893	18.6546	15.1539
Mt-Cyb	22.3943	21.8879	22.1255	22.2832	20.9509	21.248
Mta1	15.5456	15.8186	15.8052	16.1742	15.5327	16.159
Mta2	17.7082	16.0087	18.0743	14.7891	18.7902	17.8836
Mtap	18.7279	19.6275	19.0208	19.1299	19.5103	19.9878
Mtarc2	20.8054	20.7206	20.9079	21.5557	20.438	21.153
Mtatp6	17.8313	17.5966	17.4241	17.8571	15.9188	15.5841
Mtatp8	23.15	20.5307	20.9342	22.8319	20.5091	20.9197
Mtch1	20.802	20.5055	20.4419	20.9677	19.5664	19.8599
Mtch2	24.3229	23.9971	24.1231	24.9388	23.2942	23.8118
Mtco1	21.0031	20.3657	20.5307	20.5903	18.8904	17.733
Mtco2	27.4076	26.3884	26.6372	27.542	25.6246	26.0944
Mtdh	20.6884	20.8175	19.6999	20.1189	21.0662	20.4259
Mtfp1	22.3311	20.641	21.3079	22.0276	19.9025	20.5121
Mtfr1l	19.5795	20.5266	21.1451	20.6496	19.6826	17.772
Mthfd1	19.5061	20.0462	19.3646	19.6436	20.0381	20.1717
Mthfd1l	17.9443	19.7559	18.4572	18.7358	19.2608	18.7776
Mtnd1	22.5105	22.118	21.6666	22.7006	22.0267	22.7927
Mtnd4	22.7182	21.9074	22.2532	22.6813	21.2038	21.4573
Mtnd5	21.7964	21.2238	21.6167	21.8572	19.9921	20.5966
Mtor	16.4111	16.9318	16.5532	17.2369	16.9856	16.6496
Mtpn	17.9158	18.8286	18.4262	18.758	18.9028	17.9535
Mtres1	17.92	17.471	17.6859	18.0516	16.6638	18.0059
Mtrex	18.3764	18.3415	18.2358	18.2458	19.2901	18.3493
Mtx1	20.2721	20.01	20.0977	20.4367	19.7682	18.8695
Mtx2	20.1034	19.2711	19.6014	19.9568	18.7187	19.5249
Mug1	23.9949	23.899	23.9206	23.7	22.604	23.0046
Mup11	18.3751	20.5548	20.7318	17.1033	16.8219	16.5513
Mvp	23.4059	22.7133	22.4629	22.6784	22.7665	22.8136
Myadm	20.4246	20.0055	19.6625	20.7714	20.2746	20.4344
Mybbp1a	18.5821	19.7813	18.6062	18.531	20.4637	19.6959
Mybpc2	18.7807	25.0184	18.8514	21.0135	25.7264	26.2054
Mybpc3	27.3008	25.2521	25.3411	26.4157	23.0449	24.5952
Mybph	14.7543	21.114	16.9503	20.8978	21.9721	23.3843
Mybphl	23.8069	21.2183	21.4251	23.3962	17.5211	21.1296
Mydgf	18.3408	18.4556	17.0249	16.7204	18.3667	17.3218
Myg1	18.2381	18.3149	18.9366	19.5123	17.116	17.5375
Myh1	28.1996	29.2765	26.5309	27.6993	30.1766	30.6058
Myh10	22.7868	21.9691	22.3774	22.94	22.4105	22.4374
Myh11	28.2477	28.3831	27.9745	28.8242	28.5653	28.8837
Myh14	23.3632	23.351	23.0088	23.8489	23.1124	23.1653
Myh3	19.7126	18.4626	19.0483	19.5822	18.663	18.8944
Myh4	21.1079	25.7601	20.2533	21.2938	26.1403	26.1829
Myh6	32.7103	30.6836	30.9705	32.1575	28.3655	29.8116
Myh7	21.071	18.8784	17.8284	20.503	18.0307	17.8614
Myh8	31.2197	31.5909	29.7089	30.7259	32.2402	32.6055
Myh9	25.6196	26.3818	25.8957	26.1679	26.9629	26.3225
Myl1	24.3448	25.6751	22.9945	23.8678	26.6148	26.9179
Myl11	19.8992	27.6806	20.1008	21.1163	28.7909	29.1335
Myl12b	20.6474	21.7268	21.0792	20.9272	22.2605	21.1416
Myl2	19.3224	19.5091	18.1964	19.5759	20.5812	19.489
Myl3	23.988	28.5411	23.0605	23.8138	29.5072	29.8547
Myl4	28.9987	27.051	27.3088	28.3574	24.926	26.1242
Myl6	24.4317	24.8926	24.6835	25.0874	25.3692	25.2297
Myl7	29.4606	27.3321	27.4818	28.807	24.9637	26.4134
Myl9	23.8637	24.0546	23.7883	24.1986	24.4021	24.4123
Mylk	22.5577	23.3054	23.0127	23.1739	22.2626	23.1146
Mylk3	19.5451	16.5229	16.9964	16.4391	18.0294	17.4709
Myo18a	20.2374	20.4415	19.041	20.4942	20.7717	21.3045
Myo1b	17.6954	18.7671	18.6788	19.0251	18.8282	18.2152
Myo1c	23.8266	23.6317	23.7015	24.4885	23.7306	23.6205
Myo1d	18.2909	18.9101	18.9931	19.8827	19.7889	19.6164
Myo1e	16.7007	18.3246	16.3155	16.5651	18.9157	18.8339
Myo1g	17.2918	20.0791	20.0663	17.9077	21.6131	18.5045
Myo5a	16.7358	16.4343	15.8827	15.8951	16.8238	16.3188
Myo6	17.9227	18.7868	18.7032	19.6279	18.7153	19.0892
Myof	22.9293	23.2294	22.8629	23.5932	23.6363	23.4823
Myom1	26.0952	25.2985	24.3205	25.3847	25.5134	25.9878
Myom3	18.5773	23.3392	18.8516	19.7072	24.2914	24.8442
Myoz1	14.0006	22.8111	14.4487	17.6052	23.9446	24.0519
Myoz2	24.8165	22.8968	22.899	24.3252	20.5762	21.7973
Mypn	18.4109	18.0447	16.1883	18.6865	21.0512	21.4472
Myt1l	18.607	18.377	18.832	18.7026	17.23	18.0446
Myzap	18.6729	18.2826	17.6305	18.7552	18.4238	16.5168
Naa15	18.4057	19.1733	16.22	15.8329	18.9314	18.4905
Naa25	15.4619	16.7399	14.8859	16.2983	16.9842	17.0989
Naalad2	19.7741	19.1585	18.3133	20.0044	19.5126	19.0508
Naca	23.5104	22.6456	21.8202	22.657	22.0757	22.3944
Nadk2	17.9924	17.493	16.6096	18.0152	16.1316	17.1779
Nae1	17.5493	18.1814	17.7213	16.4881	18.1996	18.1934
Naga	14.2406	18.3974	18.613	18.3845	15.8633	14.4232
Nampt	20.0001	21.2074	21.2746	21.2001	21.2075	20.9719
Nans	19.1373	20.3068	18.7669	19.4301	19.5064	18.8243
Nap1l1	19.4121	20.5459	19.7973	19.877	20.6783	20.3322
Nap1l4	21.3256	21.4607	21.1309	21.3243	21.667	21.1482
Napa	21.9751	21.8902	21.7455	22.2451	21.9645	21.9806
Napb	15.6686	15.8423	16.8746	17.1749	16.3764	16.5511
Napg	18.6611	18.7408	18.8351	19.171	18.8671	18.7887
Nars1	20.3672	20.6914	19.8574	20.4653	20.7964	21.1654
Naxd	20.3386	20.5379	20.2334	20.3728	19.9254	20.235
Naxe	20.8597	20.3522	19.9101	20.8066	20.0194	20.6906
Ncald	16.2121	16.2276	16.5528	16.8634	15.8771	16.1783
Ncam1	21.5957	20.6165	20.6695	22.0902	20.8	21.1587
Ncbp1	16.4152	18.713	17.2238	14.7534	18.7593	17.3999
Nceh1	21.8247	20.7266	20.8965	21.349	20.4322	19.7824
Ncf1	18.5494	17.6502	17.9954	18.6943	16.4189	17.333
Nckap1	19.1203	19.1448	19.195	19.4356	19.5596	20.5006
Nckap1l	20.2028	18.6173	19.2929	19.7106	19.001	19.0265
Ncl	22.3014	23.8558	22.9064	22.4812	24.3803	23.3012
Ncln	19.6724	19.3988	19.4562	20.1486	19.3186	18.6723
Ncstn	19.0558	19.0424	18.9358	19.442	19.3484	19.103
Ndel1	15.9682	15.533	15.4996	16.0592	16.1348	15.2495
Ndrg1	17.2058	19.7003	18.9654	18.4927	19.7978	19.4442
Ndrg2	21.395	21.1076	20.3016	20.5426	21.0374	21.2873
Ndrg3	17.3556	16.504	17.145	17.7183	17.0665	16.8768
Ndufa10	25.1624	24.2089	24.4038	25.3468	23.4653	23.9277
Ndufa11	23.8243	22.7069	23.0294	23.9333	21.7013	23.0698
Ndufa12	22.9488	22.1307	22.0189	23.1068	21.2948	21.9627
Ndufa13	25.225	24.1827	24.5955	25.5419	23.4263	23.8808
Ndufa2	23.6619	23.0025	23.1571	23.9366	22.0816	22.1831
Ndufa3	22.2794	20.8752	21.3574	22.7002	19.943	21.3217
Ndufa4	27.1299	26.1278	26.4638	27.0894	25.0673	25.6201
Ndufa5	22.6438	21.1654	21.3994	22.9369	20.666	22.2045
Ndufa6	24.3033	23.3534	23.7373	24.4476	22.5106	22.8064
Ndufa7	22.0562	20.9624	21.3456	22.4033	20.1059	20.8743
Ndufa8	24.5131	23.7408	24.0125	24.6522	22.7586	22.914
Ndufa9	25.3028	24.4654	24.733	25.3518	23.6005	24.1781
Ndufaf1	17.4373	17.1984	17.5158	18.0642	16.4238	17.1544
Ndufaf2	17.9316	17.7768	18.0147	18.2841	17.8236	17.4539
Ndufaf3	19.6912	17.2621	17.6063	19.5306	17.1637	16.6452
Ndufaf4	20.8585	19.9582	19.9953	19.6221	19.2489	19.9597
Ndufb1	22.4712	21.4979	21.9355	22.6808	20.7358	21.297
Ndufb10	25.052	24.0058	24.1745	25.252	23.3465	23.9688
Ndufb11	24.021	23.089	23.373	23.8154	22.3684	22.9395
Ndufb3	21.7554	20.7955	20.9257	21.879	19.9738	20.3453
Ndufb4	24.0174	23.186	23.517	24.2591	22.3642	22.8485
Ndufb5	24.0376	23.2958	23.603	24.1787	22.262	22.9939
Ndufb6	23.7594	22.5808	22.8655	23.8913	21.6162	22.4506
Ndufb7	24.6352	23.7174	23.9891	24.6467	22.1453	23.5185
Ndufb8	24.7054	23.7324	24.1693	24.9108	23.0081	23.3255
Ndufb9	22.6848	22.0865	22.2897	22.626	21.0386	21.381
Ndufc2	23.0502	22.1998	22.0718	23.3107	21.2996	22.4868
Ndufs1	27.1663	26.547	26.4249	27.3802	25.0943	25.6968
Ndufs2	25.975	25.0759	25.3762	26.1829	24.2855	24.8272
Ndufs3	26.6939	25.5371	25.818	26.8596	24.8402	25.4422
Ndufs4	24.8626	23.9809	24.1683	25.0899	23.0355	23.6318
Ndufs5	22.2725	20.2164	20.8088	22.9242	19.4108	21.9671
Ndufs6	23.7769	22.3189	22.8275	24.0129	21.5337	22.5462
Ndufs7	23.4122	22.0361	22.5035	23.229	21.2767	21.7884
Ndufs8	23.7833	23.3779	23.4814	23.8946	22.6616	23.0453
Ndufv1	25.0327	24.0125	24.2586	25.0736	23.0531	23.8952
Ndufv2	25.2702	24.1421	24.4499	25.5141	23.4399	24.0768
Ndufv3	17.7818	16.4565	17.0263	17.523	17.6354	15.8625
Nebl	22.527	21.2124	20.8306	22.4852	18.8909	19.9379
Nectin2	18.0599	18.3017	17.6777	18.5304	18.4685	16.0288
Nedd4	21.2373	21.2407	20.8536	21.7168	21.4535	21.535
Nedd8	19.1516	19.3273	18.5208	19.5687	19.2016	19.7535
Nefh	14.5496	18.1493	19.4391	19.7935	19.3933	19.9175
Nefl	19.2064	21.8209	22.7901	22.2949	21.7663	22.5035
Nefm	19.7525	22.2013	22.7308	23.1336	22.4543	23.0613
Nek9	17.9918	18.1074	17.67	17.9759	17.5339	16.0829
Nenf	17.6419	17.6543	16.7656	17.34	16.9311	17.3282
Neu2	15.0571	19.3829	17.9862	16.5383	19.1313	20.6691
Nexn	19.3402	18.607	18.8865	19.3118	18.1919	16.5526
Nfib	17.7324	17.8945	17.9362	18.6614	18.0886	18.9802
Nfkb2	15.7811	17.8723	17.9871	16.9377	18.7117	17.6622
Nfs1	16.9509	17.7631	15.3975	18.3559	17.7205	19.423
Nfu1	19.7447	19.0152	18.0618	19.418	18.2427	18.3326
Ngly1	17.5031	18.0669	18.4803	18.4837	16.8087	18.2815
Nherf1	16.9316	17.5092	16.1195	17.1028	17.2109	17.1912
Nherf2	20.2869	20.0718	19.9777	20.6952	19.8982	20.0843
Nhp2	17.1129	17.5421	15.6516	17.2915	18.2201	16.8525
Niban1	21.0702	21.1455	20.9904	21.7714	21.4416	21.0293
Niban2	18.1024	18.8425	18.1433	18.0955	19.5955	19.8373
Nid1	24.302	24.0021	24.3962	24.5171	24.1751	24.3162
Nid2	22.37	22.3862	21.9301	22.6984	22.5711	23.0169
Nipsnap2	22.8166	21.2723	21.3947	21.6778	20.6907	21.1301
Nipsnap3b	16.5145	16.5529	18.5595	17.9775	16.0261	17.1383
Nisch	16.3238	16.3064	15.7751	16.6078	16.2244	15.8694
Nit1	16.2675	17.3276	17.6206	16.7384	16.3986	15.7056
Nit2	17.2472	17.6019	17.2995	17.5075	16.5461	16.336
Nln	15.544	15.5871	15.5545	15.4602	15.1524	15.2218
Nlrx1	19.9836	19.3088	19.1826	20.37	19.3556	19.6575
Nme1	23.4981	24.2946	23.8838	23.7941	24.1087	23.8427
Nme2	22.3329	22.7368	21.6598	22.4937	22.6308	22.4971
Nme3	19.5205	19.3408	19.265	19.425	18.7053	18.5492
Nmral1	17.182	17.156	16.0702	17.8087	17.5081	17.4892
Nmt1	17.2361	18.1389	17.7325	17.7425	18.0788	14.0247
Nnt	25.425	23.414	23.488	24.7526	23.7635	23.3882
Nol3	15.5432	15.6001	15.3109	15.6618	15.8672	15.5267
Nolc1	17.2333	17.8211	17.3895	17.1561	18.4908	17.9824
Nomo1	21.5609	20.7121	20.4727	21.7673	20.117	20.1262
Nono	20.8814	21.2883	20.5571	20.5204	21.2563	20.8641
Nop56	19.6081	21.5522	20.5221	20.1994	22.0117	20.8864
Nop58	18.0846	20.5149	19.4096	17.8511	20.7259	19.2932
Npc1	18.2393	16.983	16.8418	16.4357	17.1314	16.9705
Npc2	18.2767	18.0097	18.2287	18.953	18.3008	19.2868
Npdc1	17.0466	17.0972	17.3416	17.1642	17.3995	16.962
Npepl1	17.7109	19.3858	18.3362	18.4761	19.2346	18.7677
Npepps	21.6209	21.6988	21.1733	21.5856	21.5805	21.9738
Nploc4	16.629	17.5049	16.3351	16.6262	17.2517	16.5877
Npm1	21.1358	22.4862	21.4388	21.3447	22.5485	22.2729
Nppa	23.9403	19.1276	17.4038	21.1108	16.4557	19.1959
Nptn	20.4211	19.2435	19.4096	21.08	19.8022	20.5383
Nqo1	16.2077	16.7058	14.3197	17.2176	19.2521	19.4056
Nqo2	15.0002	19.5456	17.7603	18.6867	19.7582	20.2548
Nrdc	17.3078	16.2952	17.4571	17.262	17.6717	17.5424
Nrp1	18.4341	17.7332	17.8092	18.8756	17.644	17.0624
Nsdhl	16.9654	17.9374	17.2677	18.8219	18.0668	18.1971
Nsf	21.0417	21.4873	21.1904	21.1553	21.589	20.342
Nsfl1c	19.6812	20.3288	19.7831	20.0001	20.7982	20.5357
Nsun2	17.4047	18.2115	17.5191	17.7948	18.3459	16.5923
Nt5c	18.3983	19.5578	18.0202	17.5199	18.3822	17.6265
Nt5c2	16.8266	16.4872	15.8932	16.7449	15.8979	15.4418
Nt5c3a	21.1087	21.307	20.5043	21.1057	21.2408	21.1363
Nubpl	17.8523	17.2544	16.7921	18.1075	16.6487	16.9829
Nucb1	20.8755	20.7135	20.2062	20.7442	20.9321	20.7687
Nucb2	16.8955	17.2857	17.1377	16.894	17.8333	17.4284
Nudc	18.1049	19.3381	18.9197	18.3075	19.1709	18.9413
Nudt21	19.4081	20.0727	19.355	19.0253	20.4113	19.9448
Nudt3	17.2551	16.7775	17.9201	17.8215	16.0389	17.0438
Nudt7	16.9032	16.7334	16.8896	17.662	15.3262	15.6692
Numa1	19.845	21.0755	20.471	20.0202	21.7097	20.813
Nup107	15.212	15.7488	15.3969	16.0328	16.5115	16.4932
Nup155	19.0743	19.9193	19.3472	20.0113	20.7192	19.6615
Nup160	16.9091	16.4941	16.3577	17.7699	16.3918	16.6193
Nup210	16.7144	17.5211	16.6913	17.051	18.4682	14.774
Nup43	15.9666	17.0046	16.423	16.0534	17.1653	16.1834
Nup58	17.1358	17.0365	15.791	15.8368	16.8947	16.2163
Nup62	16.278	17.0597	16.0576	15.573	17.0229	16.9951
Nup93	22.2903	19.4157	18.6661	17.7525	19.5746	18.8486
Nup98	18.0177	18.3057	18.4844	18.4226	19.5404	18.8494
Oat	22.8002	22.3711	22.1927	22.6882	21.8965	22.4549
Obscn	23.5894	21.8541	21.3591	22.9818	21.7922	22.4528
Ociad1	21.1998	20.5993	20.7178	21.5387	19.9317	20.2105
Ociad2	16.5198	14.7307	13.848	15.7046	15.2644	16.0109
Odr4	18.5406	18.5649	17.8176	18.6709	18.0691	17.736
Ogdh	27.3287	26.2909	26.3922	27.5195	25.2327	25.9528
Ogn	23.9734	23.9898	23.9628	24.5272	24.4366	24.7447
Ogt	17.8143	18.795	18.2002	17.4086	18.9793	17.9575
Ola1	20.641	20.8938	19.8195	19.5529	20.352	20.7573
Oma1	18.1052	16.7381	16.4658	17.1647	16.1725	17.3126
Opa1	24.1457	25.8101	26.5239	26.3678	25.7966	26.4679
Opa3	19.4844	18.9378	19.0394	19.3417	17.85	18.5418
Oplah	20.5466	20.5889	20.7266	21.4089	19.7529	19.1696
Orm1	16.7409	17.5866	18.5615	17.1882	15.6028	16.0312
Osbp	19.3914	19.6618	18.8192	19.3346	19.3558	19.0039
Osbpl10	17.1699	17.1403	16.9831	17.7507	17.024	15.8087
Osbpl8	17.3281	16.8825	16.1183	17.263	17.1596	16.4203
Osbpl9	16.8726	16.8741	16.8294	17.9354	17.3129	16.8947
Osgepl1	16.2493	15.7224	15.0159	16.1108	15.7132	15.2104
Ostf1	18.3959	19.9159	18.6831	17.8579	20.0216	18.5421
Otub1	18.4875	19.1347	18.609	18.9366	19.4391	19.3062
Oxct1	23.8996	22.847	22.521	23.3722	22.2574	22.5312
Oxsm	18.4995	18.2586	17.6574	18.9389	18.2199	17.2437
Oxsr1	20.1387	20.4754	19.4037	20.1015	20.997	20.6747
P2rx4	16.3929	16.9921	16.6109	15.1254	17.2671	16.5837
P2rx7	16.5304	16.076	16.5405	16.8636	16.3642	16.3574
P4ha1	18.5155	18.0008	18.1255	18.2688	17.6103	17.1692
P4hb	23.7867	24.528	23.7654	23.668	24.6348	24.5384
Pa2g4	19.0083	20.8917	19.7435	19.3493	20.7364	20.4799
Pabpc1	21.6914	22.6331	22.2021	22.3498	23.0621	22.6157
Pabpn1	16.9738	18.9208	17.7539	17.6176	19.1045	18.0289
Pacc1	15.0365	14.6978	15.0772	15.4871	14.3691	15.217
Pacs1	20.6252	17.3481	16.6044	20.3053	18.6407	20.7154
Pacsin2	19.8353	19.96	19.6344	19.5249	19.2931	19.1505
Pacsin3	19.4728	19.1287	17.7831	17.9491	19.5413	20.3558
Pafah1b1	18.615	19.4533	19.0134	18.5824	19.2286	19.552
Pafah1b2	17.9782	18.8638	18.287	18.4515	18.4578	18.5961
Pafah1b3	16.8983	18.0149	16.5911	15.9969	17.9361	16.2547
Paics	21.1279	20.6974	20.435	20.9723	20.5914	20.5716
Pak2	17.7303	18.8099	18.0447	18.3033	19.9338	17.6309
Pakap	16.1266	16.4872	16.4576	16.4754	15.7821	15.2951
Palld	18.048	18.75	17.5856	17.8854	19.4384	18.4015
Palm	15.6434	15.3069	15.4156	15.9676	15.3575	15.474
Palmd	17.5382	17.2549	17.0711	18.0152	16.2279	16.4463
Pam	23.588	20.2129	19.3299	21.6865	17.9856	19.5995
Pank4	17.5061	16.6526	16.6613	16.9879	15.6141	15.6869
Park7	21.6366	22.263	21.5975	21.7647	21.9641	22.4573
Parl	16.9065	16.9981	17.6413	17.2678	15.8007	16.6228
Parp1	20.1022	21.9414	21.0227	19.8361	22.1535	20.8662
Parp3	15.2019	16.0702	15.4067	15.5215	16.2099	15.0367
Parp9	14.8489	16.3915	16.3215	14.7189	15.9526	14.9832
Parva	21.9546	21.806	21.5722	22.3498	21.597	21.6662
Parvb	19.7929	18.7639	18.5592	18.5286	18.8353	18.7274
Pbdc1	16.1349	15.9101	15.7038	16.0468	16.9832	15.8882
Pbxip1	18.6604	18.8161	17.2102	18.4318	19.4934	19.4074
Pc	24.3981	24.9892	25.1023	25.4835	23.2441	23.5817
Pcbd2	17.5019	16.0422	17.3119	18.0489	15.984	17.7288
Pcbp1	22.2161	22.4893	21.8974	22.4301	22.7508	22.6766
Pcbp2	20.9435	21.2013	20.5118	21.1307	21.3355	20.7966
Pcca	24.3618	23.742	23.9333	24.8818	22.6069	23.1654
Pccb	23.8866	23.2998	23.5162	24.4332	22.0093	22.6279
Pck1	19.9704	21.4391	21.662	22.2733	18.6392	19.4487
Pck2	19.0816	19.9369	19.276	19.8082	19.7287	20.1894
Pclo	16.1572	14.6159	14.9623	15.8955	14.9531	14.7278
Pcmt1	18.9758	19.2408	18.3464	18.7674	18.8709	19.2414
Pcsk7	18.3834	18.6334	18.3111	18.8478	18.6072	19.3295
Pcyox1	21.0023	21.0585	20.814	21.195	21.3097	21.3285
Pcyt1a	18.519	18.2297	18.3724	19.1237	18.1832	18.157
[truncated: 1,190 more rows]
