# Supplementary material for: Endothelial MerTK impairment accelerates the development of atherosclerosis
Source: Redox Biol. 2025 Sep 11;87:103861. doi: 10.1016/j.redox.2025.103861 (PMC12628026; doi:10.1016/j.redox.2025.103861)
Supplement: Multimedia component 1 [file mmc1.zip › Supplement data/Proteomics in AA/IPA format/IPA/IPA format-HFD 2M AA ECMerKO vs Flox-Final.xlsx]

## Sheet: IPA format
Tag	logFC	AveExpr	t	P.Value	adj.P.Val	B
Serpina1e	-3.34717	21.9576	-7.09409	0.000158199	0.41638	-4.10521
Vrk3	1.7748	18.5982	4.9867	0.00139647	0.969492	-4.17475
Mup11	-3.06175	18.3564	-4.73021	0.0018929	0.969492	-4.18784
Efl1	-2.64832	16.4597	-4.66352	0.00205187	0.969492	-4.19147
Cyp51a1	2.78865	17.0834	4.64068	0.00210963	0.969492	-4.19274
Crot	2.8643	18.3159	4.22971	0.00352282	0.969492	-4.21775
Fmod	1.46367	19.4528	3.67047	0.00737007	0.969492	-4.25947
Rpl30	1.45407	21.6356	3.58398	0.00829551	0.969492	-4.26684
Tmod4	1.42734	19.7882	3.48596	0.00949777	0.969492	-4.27551
Golim4	1.45515	16.5703	3.47891	0.00959117	0.969492	-4.27615
Cyp2e1	-1.50143	18.4242	-3.42172	0.0103864	0.969492	-4.28138
Ca2	-1.21441	22.4183	-3.40914	0.0105706	0.969492	-4.28255
Inpp5d	1.7139	18.3389	3.39632	0.0107619	0.969492	-4.28375
Sdhd	-1.42122	18.9751	-3.38227	0.0109759	0.969492	-4.28507
C9	-1.40789	18.9093	-3.37103	0.0111502	0.969492	-4.28613
Lamp1	2.74381	17.5653	3.36957	0.0111732	0.969492	-4.28627
Abcd2	1.20651	19.6868	3.35909	0.0113389	0.969492	-4.28726
Eppk1	1.91153	19.3133	3.22777	0.0136525	0.969492	-4.30007
Elmo1	1.52938	18.562	3.19765	0.014251	0.969492	-4.3031
Vps4b	1.92992	17.8573	3.19761	0.0142518	0.969492	-4.3031
Rps27	1.51208	18.1646	3.15181	0.0152161	0.969492	-4.30778
Rdh11	0.959035	14.5213	3.13066	0.0156844	0.969492	-4.30997
Ighg1	-1.94835	20.6401	-3.1286	0.0157309	0.969492	-4.31019
KRT2	1.12268	22.5093	3.10598	0.0162505	0.969492	-4.31255
Dpf2	1.80056	18.6998	3.08538	0.0167395	0.969492	-4.31472
Abcd1	1.98526	20.3218	2.99814	0.0189891	0.969492	-4.32411
Myo1d	1.03128	19.247	2.96252	0.0199977	0.969492	-4.32803
Saa4	-1.16492	17.7764	-2.961	0.0200421	0.969492	-4.3282
mt-Co3	-1.21411	19.3505	-2.87009	0.0228859	0.969492	-4.33845
Tpsb2	0.993155	19.2985	2.84823	0.0236311	0.969492	-4.34097
Rab3b	-1.3566	18.098	-2.84244	0.0238327	0.969492	-4.34164
Rpl23	1.02656	20.9152	2.83911	0.0239493	0.969492	-4.34202
Tmtc3	0.884323	16.2691	2.82024	0.0246222	0.969492	-4.34422
Aspn	1.13952	24.8472	2.76114	0.0268608	0.969492	-4.35119
Amacr	-1.3094	16.9762	-2.75698	0.027026	0.969492	-4.35168
KRT5	1.00113	21.8764	2.74536	0.0274936	0.969492	-4.35307
Col6a5	0.929286	21.7783	2.74516	0.0275016	0.969492	-4.3531
Ppl	1.75071	21.5516	2.74019	0.0277043	0.969492	-4.3537
Tgfbi	1.2096	21.5438	2.72665	0.0282639	0.969492	-4.35532
Cyp27a1	0.932611	18.5387	2.70929	0.0289993	0.969492	-4.35742
Ano10	0.939437	19.6743	2.69327	0.029695	0.969492	-4.35937
Ttn	1.339	24.488	2.68929	0.0298704	0.969492	-4.35986
Hbb-b1	-0.971482	29.3889	-2.67372	0.0305678	0.969492	-4.36177
Ptk7	2.17373	17.1062	2.66481	0.0309743	0.969492	-4.36286
Synm	1.30703	20.528	2.66197	0.0311051	0.969492	-4.36321
Itih3	-0.958202	19.6652	-2.64994	0.0316653	0.969492	-4.3647
Rps11	1.12698	19.9857	2.64595	0.0318533	0.969492	-4.36519
Plin3	1.73524	19.0146	2.61291	0.0334565	0.969492	-4.36931
Col6a1	0.995873	25.4427	2.60908	0.0336477	0.969492	-4.36979
Hbb-bh0	-2.00841	17.3794	-2.60518	0.0338433	0.969492	-4.37028
Serpina3k	-1.04968	25.4298	-2.60333	0.0339366	0.969492	-4.37051
Pdlim7	1.40642	18.2417	2.59883	0.0341646	0.969492	-4.37108
Ptms	1.11791	18.3366	2.59349	0.0344373	0.969492	-4.37175
Srpx	1.45257	18.4274	2.58556	0.0348464	0.969492	-4.37275
Ca1	-1.34094	19.8279	-2.5815	0.0350578	0.969492	-4.37327
Tmem43	0.918732	22.5253	2.57264	0.0355233	0.969492	-4.37439
Nfs1	1.79596	17.6018	2.56741	0.0358014	0.969492	-4.37505
Prelp	0.805835	24.9926	2.56686	0.0358305	0.969492	-4.37512
Rab33b	1.06818	15.7811	2.55745	0.0363368	0.969492	-4.37632
Gpm6b	0.803199	17.0834	2.52457	0.0381638	0.969492	-4.38054
Ighg2b	-1.56156	20.4296	-2.51839	0.0385177	0.969492	-4.38134
Aldh5a1	-1.93471	19.3555	-2.50387	0.0393621	0.969492	-4.38321
Cd109	2.81438	16.9135	2.49498	0.0398886	0.969492	-4.38437
Ube2m	1.56749	18.4577	2.48782	0.040318	0.969492	-4.3853
Golga2	-0.852505	17.9545	-2.48762	0.0403301	0.969492	-4.38533
Itih5	1.01673	18.5283	2.45784	0.0421678	0.969492	-4.38923
Psmb7	1.19067	14.8839	2.43121	0.0438827	0.969492	-4.39274
Mrpl24	-0.87505	16.6391	-2.42075	0.0445759	0.969492	-4.39413
Ptgr1	2.79294	20.0708	2.40272	0.0457972	0.969492	-4.39654
Cacna2d1	1.1844	20.4099	2.40188	0.0458552	0.969492	-4.39665
Hdgf	0.883711	19.2231	2.40152	0.0458795	0.969492	-4.3967
Huwe1	0.741413	19.902	2.39202	0.046538	0.969492	-4.39797
Plxdc2	0.809586	19.1006	2.39058	0.0466388	0.969492	-4.39816
Nsdhl	0.971736	17.8761	2.38632	0.0469372	0.969492	-4.39873
Akr1b7	-0.783331	19.0189	-2.37913	0.0474468	0.969492	-4.3997
FAM120A	0.788603	19.1415	2.37606	0.0476654	0.969492	-4.40011
Azgp1	-1.36259	16.8782	-2.37354	0.0478461	0.969492	-4.40045
Pls3	1.29228	21.6535	2.36315	0.0485979	0.969492	-4.40185
Mgp	0.828605	18.6961	2.35475	0.0492149	0.969492	-4.40299
Postn	1.11593	22.8912	2.34721	0.0497748	0.969492	-4.40401
Hba	-0.807154	28.9635	-2.33746	0.0505089	0.969492	-4.40534
Steap4	-1.73292	19.605	-2.33515	0.0506846	0.969492	-4.40565
Tmem201	0.85785	17.5579	2.32983	0.0510906	0.969492	-4.40638
Ckmt1	1.20646	21.2366	2.31669	0.0521089	0.969492	-4.40817
Abca8b	0.789607	18.7848	2.30149	0.0533127	0.969492	-4.41026
Hhatl	-0.91947	21.1142	-2.29284	0.0540101	0.969492	-4.41145
Clec2d	1.02487	17.867	2.28947	0.0542843	0.969492	-4.41191
Fbxo6	-3.28544	18.0832	-2.27449	0.0555202	0.969492	-4.41398
KRT6A	0.939252	21.4709	2.27029	0.0558719	0.969492	-4.41456
Man2a1	0.85451	19.4575	2.26601	0.0562324	0.969492	-4.41516
Trip10	-0.978272	17.4386	-2.26233	0.0565446	0.969492	-4.41567
Hist2h2aa1; Hist2h2aa2	2.19451	18.0673	2.24945	0.0576501	0.969492	-4.41746
L2hgdh	-1.60872	17.2774	-2.24822	0.0577566	0.969492	-4.41763
Orm1	-1.3556	16.9519	-2.24402	0.0581226	0.969492	-4.41821
KRT10	0.913525	23.6735	2.24376	0.0581448	0.969492	-4.41825
Mtco1	-1.56191	19.8522	-2.23699	0.0587404	0.969492	-4.4192
Prodh	-0.893463	19.36	-2.2323	0.0591555	0.969492	-4.41985
Ceacam1	0.914693	16.9914	2.22107	0.0601629	0.969492	-4.42142
Actl6a	0.942424	18.372	2.21872	0.0603762	0.969492	-4.42175
KRT14	0.984074	19.7119	2.21784	0.060456	0.969492	-4.42188
Tpt1	0.944656	21.1233	2.20958	0.0612118	0.969492	-4.42304
Plp1	1.2051	17.7099	2.20702	0.0614476	0.969492	-4.4234
Trim40	0.764191	15.5783	2.20281	0.0618382	0.969492	-4.42399
Mal2	1.05363	19.0389	2.18612	0.0634098	0.969492	-4.42635
Eif3i	1.35665	18.5498	2.18433	0.0635803	0.969492	-4.4266
Polr2c	1.04304	18.0667	2.18218	0.0637867	0.969492	-4.4269
Mug1	-0.835309	23.5205	-2.17467	0.0645105	0.969492	-4.42797
Gnai3	0.842328	19.9885	2.17424	0.0645522	0.969492	-4.42803
Fgb	-0.732371	22.6819	-2.17283	0.0646893	0.969492	-4.42823
Chad	0.744555	21.6115	2.17159	0.0648105	0.969492	-4.4284
Glb1	-1.82132	17.989	-2.16983	0.0649823	0.969492	-4.42865
Aqp3	0.946608	17.2513	2.16277	0.065675	0.969492	-4.42966
Rigi	-2.07934	18.6031	-2.1615	0.065801	0.969492	-4.42984
Eif4e	-0.915462	15.8366	-2.15967	0.0659824	0.969492	-4.4301
Vat1	0.722004	21.8318	2.1492	0.0670292	0.969492	-4.43159
Dpt	0.976322	19.6456	2.14597	0.0673552	0.969492	-4.43205
Susd2	0.771072	18.7463	2.13624	0.0683483	0.969492	-4.43344
Sh3gl1	0.870257	16.7211	2.13466	0.068511	0.969492	-4.43367
Aldh3b2	1.73633	17.453	2.13233	0.0687512	0.969492	-4.434
Polr2a	0.881365	18.0258	2.11406	0.0706648	0.969492	-4.43662
Rcn3	-0.928938	18.2454	-2.10803	0.0713082	0.969492	-4.43748
Ckap5	1.82467	18.8937	2.10422	0.0717179	0.969492	-4.43803
Cast	0.972152	18.8101	2.09386	0.0728437	0.969492	-4.43953
Slc2a1	1.35563	19.1921	2.09263	0.0729784	0.969492	-4.4397
Apeh	-0.759952	20.2987	-2.08296	0.0740468	0.969492	-4.4411
Gss	0.959663	16.5188	2.07732	0.0746766	0.969492	-4.44192
Pf4	-1.00785	18.3858	-2.07143	0.0753395	0.969492	-4.44277
Cd34	1.43925	17.7259	2.07026	0.0754727	0.969492	-4.44294
Prune1	1.1154	19.7138	2.06996	0.075507	0.969492	-4.44298
Fdps	2.30451	19.2042	2.06563	0.0759997	0.969492	-4.44361
Hint2	-1.23812	20.8283	-2.06324	0.0762722	0.969492	-4.44396
Igkc	-1.15215	22.1363	-2.05931	0.0767239	0.969492	-4.44453
Pon2	0.652885	19.5373	2.05893	0.0767684	0.969492	-4.44458
Prkcb	-1.4634	18.1139	-2.0567	0.0770248	0.969492	-4.44491
Nefh	2.3221	18.5404	2.05627	0.077075	0.969492	-4.44497
Csnk2b	0.83316	18.0537	2.05197	0.0775748	0.969492	-4.4456
Dnajb1	1.16942	18.4856	2.05017	0.0777848	0.969492	-4.44586
Naa25	1.09789	16.2449	2.04112	0.078849	0.969492	-4.44718
Cad	0.864209	19.0133	2.04069	0.0788996	0.969492	-4.44724
Tmem35a	-1.61906	17.5165	-2.03967	0.0790203	0.969492	-4.44739
Jup	1.15687	22.5384	2.03957	0.0790319	0.969492	-4.4474
Fgg	-0.747776	22.1439	-2.02984	0.080195	0.969492	-4.44882
Casq1	1.50736	23.9046	2.0214	0.0812173	0.969492	-4.45006
Cpq	-0.850811	18.1051	-2.0098	0.0826421	0.969492	-4.45175
Aprt	0.843918	17.8506	2.00111	0.0837265	0.969492	-4.45303
Nfib	0.722395	18.2156	2.00099	0.0837422	0.969492	-4.45305
Myo18a	0.950184	20.3817	1.99747	0.0841846	0.969492	-4.45356
Rmdn1	-2.6202	23.4	-1.99723	0.0842153	0.969492	-4.4536
Glrx	1.10706	18.9077	1.9952	0.0844717	0.969492	-4.4539
Atp5mj	-1.09944	21.8954	-1.99295	0.0847574	0.969492	-4.45423
Eif3b	-0.616145	21.9534	-1.98789	0.0854034	0.969492	-4.45497
Lgals3	0.865084	22.0961	1.98688	0.0855326	0.969492	-4.45512
Cbln4	0.766123	14.7815	1.98278	0.08606	0.969492	-4.45572
Msra	-1.85223	18.4587	-1.9797	0.0864572	0.969492	-4.45618
Jph1	1.35327	17.6361	1.97572	0.0869748	0.969492	-4.45676
Nqo2	2.13118	18.501	1.97523	0.0870385	0.969492	-4.45684
Rbp1	-0.918034	19.3431	-1.96816	0.0879657	0.969492	-4.45788
G6pdx	0.829642	21.6566	1.9661	0.088237	0.969492	-4.45818
Dcn	0.625037	25.7036	1.96511	0.0883684	0.969492	-4.45833
Sirt3	-1.34781	15.7021	-1.95893	0.0891899	0.969492	-4.45924
Thrap3	2.2467	16.3872	1.95602	0.0895796	0.969492	-4.45967
Cryz	0.766217	18.4027	1.94743	0.090739	0.969492	-4.46094
Banf1	0.757265	20.4036	1.94175	0.0915141	0.969492	-4.46179
Nmral1	0.799215	17.2024	1.93688	0.0921832	0.969492	-4.46251
Tubb2a	0.752027	22.0253	1.92644	0.0936345	0.969492	-4.46406
Obscn	1.55649	20.8641	1.92393	0.0939859	0.969492	-4.46443
Klc1	0.812231	15.9741	1.92207	0.0942477	0.969492	-4.46471
Ogn	0.594179	24.2724	1.92154	0.0943223	0.969492	-4.46479
Dsg2	-2.46439	17.8008	-1.92146	0.0943341	0.969492	-4.4648
Lgals7	1.94588	21.2793	1.9188	0.0947097	0.969492	-4.46519
Atp1a3	1.99002	18.4598	1.91187	0.0956965	0.969492	-4.46623
Pgp	0.96857	18.1809	1.91177	0.0957109	0.969492	-4.46624
Krt15	1.6647	22.4813	1.90847	0.0961832	0.969492	-4.46673
Ahsa1	-0.594587	19.5762	-1.89699	0.0978479	0.969492	-4.46844
Tubb6	-0.896266	19.2738	-1.89323	0.0983989	0.969492	-4.469
Calml3	2.01367	20.6428	1.88392	0.099776	0.969492	-4.47039
Plg	-0.68508	20.268	-1.88167	0.100112	0.969492	-4.47073
Comp	0.613053	17.4688	1.87573	0.101002	0.969492	-4.47162
Ryr1	1.52021	21.7554	1.86638	0.102422	0.969492	-4.47302
Twf1	0.610625	19.0913	1.86582	0.102507	0.969492	-4.4731
Abce1	0.993286	18.8039	1.86578	0.102513	0.969492	-4.47311
Col12a1	1.1879	21.6885	1.85598	0.104021	0.969492	-4.47458
Lancl1	-0.713606	17.7961	-1.85483	0.104199	0.969492	-4.47475
Cyth2	0.897131	16.2949	1.85169	0.104689	0.969492	-4.47522
Ppp3r1	1.08941	20.794	1.84964	0.105008	0.969492	-4.47553
Endod1	0.741238	20.2614	1.84812	0.105247	0.969492	-4.47576
Cops6	-0.697361	17.8725	-1.84286	0.106075	0.969492	-4.47654
Rab8a	-0.900494	19.5655	-1.84025	0.106488	0.969492	-4.47694
Flnc	1.04882	25.5177	1.83994	0.106536	0.969492	-4.47698
Serpinb5	2.11018	20.7336	1.83711	0.106987	0.969492	-4.47741
C5	-1.4227	18.6153	-1.83468	0.107374	0.969492	-4.47777
Hacd3	1.35831	20.092	1.83334	0.107588	0.969492	-4.47797
Adprhl1	-0.987364	18.0039	-1.83229	0.107756	0.969492	-4.47813
Synpo	0.72755	19.1858	1.83111	0.107946	0.969492	-4.47831
Septin2	0.629831	21.4931	1.83084	0.107989	0.969492	-4.47835
Spta1	-0.661152	23.067	-1.82999	0.108127	0.969492	-4.47848
Eefsec	1.84209	18.6811	1.82642	0.108703	0.969492	-4.47902
Mdp1	-0.738988	16.4375	-1.82324	0.109218	0.969492	-4.47949
Gys1	0.832196	21.782	1.82052	0.109661	0.969492	-4.4799
Mcpt4	0.640516	23.4522	1.81696	0.110242	0.969492	-4.48044
Skic3	0.710901	15.7419	1.81655	0.11031	0.969492	-4.4805
Mmaa	-0.893426	16.1896	-1.81121	0.111188	0.969492	-4.4813
Snrpe	0.798181	19.6471	1.81016	0.111363	0.969492	-4.48146
Slc22a3	0.587303	17.3745	1.80813	0.111699	0.969492	-4.48177
Ppa2	-0.775481	20.4503	-1.80703	0.111882	0.969492	-4.48193
Slc16a3	0.992452	16.9797	1.80663	0.111948	0.969492	-4.48199
Npc2	0.67519	18.5093	1.801	0.112889	0.969492	-4.48284
Myoz1	4.78044	19.477	1.79857	0.113296	0.969492	-4.48321
Lum	0.610449	25.8481	1.79852	0.113305	0.969492	-4.48322
Myof	0.563407	23.2889	1.78964	0.114809	0.969492	-4.48456
Txnl1	0.670448	20.9538	1.78072	0.116338	0.969492	-4.4859
Pir	1.10324	17.2269	1.77954	0.116542	0.969492	-4.48608
Aldh1l2	-1.35414	18.8413	-1.77917	0.116606	0.969492	-4.48614
KRT3	0.815276	18.9062	1.77706	0.116971	0.969492	-4.48646
Atp1b3	0.628404	20.4952	1.77459	0.117401	0.969492	-4.48683
Spag9	-1.32815	17.7856	-1.76261	0.119503	0.969492	-4.48864
Gstt3	-0.976785	17.3766	-1.76004	0.119959	0.969492	-4.48903
Fbn1	1.24354	17.3149	1.75773	0.120371	0.969492	-4.48938
Rap2b	0.56569	17.5254	1.75706	0.120489	0.969492	-4.48948
Hmgcl	-0.708859	19.033	-1.75061	0.121646	0.969492	-4.49046
Prps1	0.980432	19.1317	1.75004	0.121748	0.969492	-4.49054
Pkp2	-2.36115	18.3301	-1.74955	0.121836	0.969492	-4.49062
Magoh	-1.28571	18.5131	-1.74942	0.121861	0.969492	-4.49064
Tbl2	-1.27043	17.1437	-1.74868	0.121994	0.969492	-4.49075
Ptpn1	-1.15205	17.8046	-1.74775	0.122162	0.969492	-4.49089
Man1a1	-0.667992	17.6545	-1.74727	0.122248	0.969492	-4.49096
S100a11	0.632416	19.6982	1.7469	0.122316	0.969492	-4.49102
Myl2	0.872732	19.4457	1.74504	0.122653	0.969492	-4.4913
Snx9	0.579269	17.4096	1.74418	0.122809	0.969492	-4.49143
Atp6v1h	0.718603	19.3119	1.74355	0.122924	0.969492	-4.49153
Tapt1	0.713518	18.5967	1.74182	0.123238	0.969492	-4.49179
Nefm	1.32159	22.2223	1.74043	0.123492	0.969492	-4.492
Scin	0.64727	17.0604	1.73807	0.123924	0.969492	-4.49236
Thop1	2.27281	19.7986	1.73751	0.124026	0.969492	-4.49244
Tmem135	-0.750093	15.4216	-1.73641	0.124227	0.969492	-4.49261
Btf3	1.10871	19.7807	1.73626	0.124254	0.969492	-4.49263
Ivd	-1.26727	20.6163	-1.73569	0.124361	0.969492	-4.49272
Nckap1	0.678567	19.4926	1.73415	0.124643	0.969492	-4.49295
Serpinf2	-0.836725	19.7561	-1.73254	0.12494	0.969492	-4.49319
Myl6	0.559524	24.949	1.7322	0.125003	0.969492	-4.49325
Rsl1d1	0.833187	17.8743	1.73179	0.125079	0.969492	-4.49331
Capn1	1.00443	21.675	1.73108	0.12521	0.969492	-4.49342
Mybpc2	3.4316	22.5993	1.73108	0.125211	0.969492	-4.49342
Gp1bb	-1.16263	17.5752	-1.72948	0.125507	0.969492	-4.49366
Gba1	1.06347	18.771	1.72644	0.126071	0.969492	-4.49412
Col6a2	0.660646	25.1932	1.7244	0.126452	0.969492	-4.49443
Ipo7	0.608812	19.9327	1.72316	0.126683	0.969492	-4.49462
Myh11	0.555974	28.4797	1.7229	0.126732	0.969492	-4.49465
Ddt	-0.634539	21.5505	-1.72088	0.127111	0.969492	-4.49496
Epb42	-0.603225	19.3101	-1.7186	0.12754	0.969492	-4.49531
Tnpo2	1.00453	18.0525	1.71463	0.128289	0.969492	-4.49591
Fabp5	2.36849	22.2198	1.71399	0.128411	0.969492	-4.49601
Gprc5a	1.01945	17.0312	1.71194	0.128798	0.969492	-4.49632
Pank4	-0.843707	16.5182	-1.70885	0.129388	0.969492	-4.49679
Fhl1	1.78358	23.1821	1.70241	0.130622	0.969492	-4.49776
Tm9sf2	-1.2249	21.4282	-1.701	0.130893	0.969492	-4.49798
Etf1	0.600733	21.5457	1.69794	0.131485	0.969492	-4.49844
Plcb3	0.85102	17.2632	1.69625	0.131813	0.969492	-4.4987
Snrpd2	0.807463	19.7975	1.69564	0.131931	0.969492	-4.49879
Aldh3a1	2.39172	22.0308	1.6956	0.131939	0.969492	-4.4988
Gstt1	-0.538269	19.5411	-1.69308	0.13243	0.969492	-4.49918
Ugp2	0.869895	23.1055	1.69109	0.132819	0.969492	-4.49948
Tmem167a	-0.731304	17.007	-1.68429	0.134155	0.969492	-4.50052
Nup98	0.668232	18.6034	1.67516	0.135969	0.969492	-4.5019
Itga6	0.654177	21.2558	1.67451	0.136099	0.969492	-4.502
ALB	-0.545834	17.8486	-1.67196	0.136611	0.969492	-4.50239
Hspa4l	-0.637281	20.0469	-1.6694	0.137124	0.969492	-4.50278
Cisd1	-0.773202	23.9116	-1.66631	0.137749	0.969492	-4.50325
Csrp1	0.764904	22.8305	1.66586	0.137839	0.969492	-4.50331
Pdgfrb	0.561718	18.053	1.66393	0.138232	0.969492	-4.50361
Acss1	-1.30478	21.5411	-1.66376	0.138266	0.969492	-4.50363
Pdcd5	1.32481	17.3279	1.66223	0.138577	0.969492	-4.50387
Usp24	0.710379	15.1447	1.66136	0.138754	0.969492	-4.504
Adss2	0.689238	19.2434	1.65768	0.139507	0.969492	-4.50456
Cox7a2l	-0.845457	17.2154	-1.65607	0.139835	0.969492	-4.5048
Tpm2	0.967233	25.5207	1.65418	0.140224	0.969492	-4.50509
Klhl41	1.47671	22.2911	1.64828	0.141443	0.969492	-4.50599
Slc12a2	1.0811	17.9318	1.64555	0.142011	0.969492	-4.5064
Ndufaf4	-0.660453	19.9404	-1.64409	0.142315	0.969492	-4.50662
Asprv1	2.84703	20.4448	1.63891	0.1434	0.969492	-4.50741
Rhot1	-0.994125	19.6913	-1.63714	0.143771	0.969492	-4.50768
Dynll1	1.1255	19.0765	1.63711	0.143779	0.969492	-4.50769
Nit1	-0.791027	16.6764	-1.6356	0.144096	0.969492	-4.50792
Fxr2	0.686358	15.0778	1.63547	0.144125	0.969492	-4.50794
Mapk14	0.873153	18.0353	1.63544	0.144129	0.969492	-4.50794
Inf2	0.613931	15.4086	1.6336	0.144518	0.969492	-4.50822
Pip4k2a	0.565894	18.3296	1.63173	0.144915	0.969492	-4.5085
Serpina1a	-0.670008	24.3911	-1.62994	0.145295	0.969492	-4.50877
Myo6	0.673232	18.8075	1.62905	0.145485	0.969492	-4.50891
Dlg1	0.981227	18.6228	1.62888	0.145521	0.969492	-4.50894
Anxa1	0.727217	23.2197	1.62615	0.146103	0.969492	-4.50935
Mcu	0.661762	20.2855	1.62576	0.146187	0.969492	-4.50941
Srpra	0.653291	16.1773	1.62568	0.146203	0.969492	-4.50942
Fga	-0.607046	22.9825	-1.62474	0.146406	0.969492	-4.50957
Nup155	0.683728	19.7888	1.62133	0.147137	0.969492	-4.51008
Pbxip1	0.881967	18.6699	1.61734	0.147998	0.969492	-4.51069
KRT16	0.806428	16.7192	1.61732	0.148002	0.969492	-4.51069
Lama5	0.582945	21.2146	1.61558	0.14838	0.969492	-4.51096
Scamp3	-0.755459	18.3546	-1.61402	0.148717	0.969492	-4.5112
Abat	-1.88856	18.8392	-1.60864	0.149892	0.969492	-4.51201
Ide	1.23231	21.6771	1.60745	0.150152	0.969492	-4.5122
Lamtor1	-0.54156	19.3237	-1.60311	0.151107	0.969492	-4.51285
Dusp3	0.649865	20.4987	1.603	0.151131	0.969492	-4.51287
Eif4a2	-0.578906	21.0876	-1.60215	0.151318	0.969492	-4.513
Bgn	0.533963	24.536	1.60088	0.151599	0.969492	-4.51319
Ecsit	-1.70114	17.3622	-1.59992	0.151812	0.969492	-4.51334
Nptn	0.782113	20.0825	1.59627	0.152623	0.969492	-4.5139
Myom3	2.69161	21.6018	1.59613	0.152653	0.969492	-4.51392
Ubqln1	0.632908	19.8502	1.59509	0.152886	0.969492	-4.51407
Gapdh	0.654132	27.2377	1.59492	0.152924	0.969492	-4.5141
Flad1	-0.772415	17.2679	-1.59064	0.15388	0.969492	-4.51475
Krt5	2.11027	23.4797	1.58951	0.154133	0.969492	-4.51492
Ptgs1	0.565674	20.2368	1.58826	0.154415	0.969492	-4.51511
Nid2	0.53335	22.4955	1.58777	0.154526	0.969492	-4.51519
Psmd14	1.69455	18.4463	1.5875	0.154587	0.969492	-4.51523
Serpinb12	1.81712	21.4793	1.58378	0.155427	0.969492	-4.51579
Myh1	1.49155	28.7481	1.58228	0.155765	0.969492	-4.51602
Cd59a	0.941148	18.9705	1.57998	0.156289	0.969492	-4.51637
Cnn2	0.612193	19.8649	1.57838	0.156652	0.969492	-4.51661
Blmh	1.02784	20.9744	1.57363	0.15774	0.969492	-4.51734
Serpina1b	-0.811111	24.2042	-1.57063	0.15843	0.969492	-4.51779
Entpd2	0.514283	21.0466	1.56894	0.158819	0.969492	-4.51805
Stard7	0.559209	16.7789	1.56576	0.159554	0.969492	-4.51853
Gpd1l	-0.887131	15.2008	-1.56271	0.160264	0.969492	-4.51899
Ehbp1l1	0.92532	16.8108	1.56103	0.160654	0.969492	-4.51925
Sar1b	-1.59037	18.7052	-1.56081	0.160707	0.969492	-4.51928
Actn3	3.47409	22.8269	1.55829	0.161295	0.969492	-4.51967
Wdr44	1.15331	19.1331	1.55798	0.161367	0.969492	-4.51971
Sars1	0.881086	20.5164	1.55632	0.161758	0.969492	-4.51997
Rala	0.491604	20.5522	1.55569	0.161905	0.969492	-4.52006
Rps26	0.61261	21.0991	1.55517	0.162028	0.969492	-4.52014
Flnb	0.572597	23.085	1.55514	0.162035	0.969492	-4.52014
Ikbip	0.559248	16.9687	1.55406	0.162289	0.969492	-4.52031
Septin8	0.691689	20.4531	1.55282	0.162582	0.969492	-4.5205
Kras	0.500388	17.6697	1.55031	0.163174	0.969492	-4.52088
Fkbp9	0.97515	18.3053	1.54982	0.163289	0.969492	-4.52095
Pnpla2	-2.07803	18.9543	-1.54776	0.16378	0.969492	-4.52127
Actn4	0.576561	24.5351	1.54772	0.163788	0.969492	-4.52127
L1cam	0.702609	18.1505	1.54307	0.164897	0.969492	-4.52198
Sun2	0.578376	21.7225	1.53833	0.166032	0.969492	-4.5227
Atp6v1c1	0.475312	17.573	1.53668	0.16643	0.969492	-4.52295
Itgb4	0.552824	21.0463	1.53548	0.166719	0.969492	-4.52313
Ldhb	-0.834791	23.9714	-1.5344	0.16698	0.969492	-4.52329
Apoa1	-0.570525	24.8643	-1.52949	0.168171	0.969492	-4.52404
Prxl2b	0.52437	18.2695	1.52837	0.168442	0.969492	-4.52421
Asl	-0.600815	17.6493	-1.52593	0.169038	0.969492	-4.52458
Plcd1	0.976288	19.6595	1.52296	0.169766	0.969492	-4.52503
Pacsin2	-0.487082	19.5664	-1.52183	0.170044	0.969492	-4.5252
Tsg101	0.594354	18.9652	1.51985	0.170531	0.969492	-4.5255
Hccs	-0.929422	18.2898	-1.51472	0.1718	0.969492	-4.52628
Myl1	1.46204	25.0692	1.51348	0.172108	0.969492	-4.52646
Krt14	2.81959	20.77	1.51331	0.172148	0.969492	-4.52649
Myh8	1.01739	31.3485	1.51121	0.172671	0.969492	-4.52681
Esyt2	0.562024	20.8497	1.51092	0.172744	0.969492	-4.52685
Lgals3bp	-0.639222	19.2271	-1.50966	0.173058	0.969492	-4.52704
Eif5a	0.925292	21.1406	1.50876	0.173283	0.969492	-4.52718
Rpap3	-0.60111	18.1141	-1.50727	0.173656	0.969492	-4.5274
Rap2c	0.482739	19.3844	1.50537	0.174131	0.969492	-4.52769
Plscr4	0.583794	15.8537	1.50532	0.174145	0.969492	-4.5277
Plec	0.520693	25.3795	1.50166	0.175067	0.969492	-4.52825
Aimp2	0.519717	19.1792	1.49908	0.175718	0.969492	-4.52864
Cstb	0.815209	20.1848	1.49872	0.17581	0.969492	-4.5287
Tnnc1	-1.64501	24.62	-1.49704	0.176235	0.969492	-4.52895
Cmklr1	-0.806262	15.8842	-1.49461	0.176853	0.969492	-4.52932
Atpaf2	-0.76207	16.7356	-1.49426	0.176942	0.969492	-4.52937
Slc44a2	0.715417	18.5056	1.49121	0.177722	0.969492	-4.52984
Mon2	0.552312	16.4275	1.49092	0.177796	0.969492	-4.52988
Ranbp2	0.999437	17.8292	1.48082	0.180397	0.969492	-4.53141
Lamb2	0.548477	24.3013	1.48051	0.180477	0.969492	-4.53145
Zmpste24	0.693467	20.9979	1.47659	0.181497	0.969492	-4.53204
Lrrc57	0.629632	18.0568	1.47467	0.181997	0.969492	-4.53233
Xpo7	0.647572	18.1448	1.47467	0.181999	0.969492	-4.53234
Thbs1	-0.791126	20.7192	-1.47231	0.182616	0.969492	-4.53269
Pkm	0.51321	24.1097	1.46963	0.183319	0.969492	-4.5331
Ppp1r12a	0.810106	18.4565	1.46717	0.183967	0.969492	-4.53347
Krt13	2.71637	24.7327	1.46629	0.184199	0.969492	-4.5336
Mt-Cyb	-0.641853	21.8149	-1.46529	0.184463	0.969492	-4.53375
Nup93	-1.3988	19.4246	-1.46505	0.184527	0.969492	-4.53379
Hook3	0.801715	19.5948	1.4642	0.184752	0.969492	-4.53391
Mpc1	-0.620705	18.3114	-1.4626	0.185177	0.969492	-4.53416
Rtn2	0.739399	22.5632	1.46044	0.18575	0.969492	-4.53448
Exoc2	0.642314	16.4909	1.45845	0.186281	0.969492	-4.53478
Macf1	0.60058	18.7554	1.45753	0.186526	0.969492	-4.53492
Fbp2	1.16527	18.3779	1.45601	0.186935	0.969492	-4.53515
Magt1	0.567584	14.4748	1.45301	0.187739	0.969492	-4.5356
Aldoa	0.904669	26.474	1.44848	0.18896	0.969492	-4.53629
Blvrb	-0.520729	20.7016	-1.4472	0.189305	0.969492	-4.53648
Cnp	0.967167	20.5814	1.4458	0.189685	0.969492	-4.53669
Arhgap5	-0.809887	20.8705	-1.44228	0.190642	0.969492	-4.53722
Igbp1	-0.690478	16.9409	-1.44157	0.190835	0.969492	-4.53733
Snx18	0.53809	15.7843	1.44034	0.191171	0.969492	-4.53751
Abcb10	-1.28711	17.9759	-1.43947	0.191409	0.969492	-4.53764
Pdhx	-0.882854	22.8237	-1.43891	0.191561	0.969492	-4.53773
Pygm	1.2795	26.5796	1.43763	0.191912	0.969492	-4.53792
Drg1	0.497546	18.5594	1.43727	0.192012	0.969492	-4.53797
Ptpn6	-1.48859	19.6994	-1.43664	0.192184	0.969492	-4.53807
Krtcap2	0.494489	18.4489	1.43648	0.192226	0.969492	-4.53809
Fabp3	-1.012	23.0995	-1.43311	0.193155	0.969492	-4.5386
Rbm8a	-0.585357	18.2869	-1.43227	0.193385	0.969492	-4.53872
Ubap2l	-0.610143	19.4242	-1.43072	0.193813	0.969492	-4.53896
Myl4	-1.31693	27.1277	-1.43014	0.193975	0.969492	-4.53905
Tgm2	0.505409	25.2299	1.42987	0.19405	0.969492	-4.53909
Ldb3	1.17248	21.8295	1.42985	0.194054	0.969492	-4.53909
Cpne3	0.4858	18.9203	1.42935	0.194194	0.969492	-4.53916
Rpl10	0.545786	21.6938	1.42918	0.194241	0.969492	-4.53919
Gamt	0.459962	17.001	1.42898	0.194296	0.969492	-4.53922
Sf3b6	-0.786188	19.2006	-1.42847	0.194438	0.969492	-4.5393
Nit2	-0.586343	17.0897	-1.42706	0.194827	0.969492	-4.53951
Atl2	-0.461411	19.2092	-1.42501	0.195399	0.969492	-4.53982
Nedd4	0.457888	21.3395	1.42429	0.195597	0.969492	-4.53992
Coq6	-0.820101	20.0215	-1.42385	0.195721	0.969492	-4.53999
Scara3	0.808464	18.5164	1.42383	0.195728	0.969492	-4.53999
RtcA	1.33401	20.1066	1.42264	0.196059	0.969492	-4.54017
Ptges3	0.795113	18.7552	1.42168	0.196326	0.969492	-4.54031
Fscn1	1.01433	19.6751	1.42068	0.196606	0.969492	-4.54046
Rps3a	0.56691	21.4262	1.419	0.197077	0.969492	-4.54072
Rps27a	0.481501	25.0672	1.41573	0.197999	0.969492	-4.54121
Krt4	2.47983	25.5744	1.41518	0.198154	0.969492	-4.54129
Sh3kbp1	-0.99358	18.1406	-1.41358	0.198604	0.969492	-4.54153
Serpina1d	-0.563368	25.2132	-1.41252	0.198905	0.969492	-4.54169
Mrps11	-0.723764	17.5722	-1.41176	0.199119	0.969492	-4.5418
Surf1	-0.816521	16.9562	-1.4104	0.199504	0.969492	-4.54201
Csnk1a1	0.649092	18.6906	1.40725	0.2004	0.969492	-4.54248
Gstz1	-0.758702	20.4657	-1.40703	0.200464	0.969492	-4.54251
Limch1	0.831585	16.4589	1.40165	0.202002	0.969492	-4.54332
Mtnd5	-0.730356	21.1805	-1.40114	0.202148	0.969492	-4.5434
Adh7	1.19167	20.859	1.40046	0.202341	0.969492	-4.5435
Ghitm	-0.46151	18.6653	-1.39939	0.20265	0.969492	-4.54366
Myl9	0.435492	24.1199	1.39761	0.203163	0.969492	-4.54392
Pcsk7	0.485554	18.6854	1.39655	0.203467	0.969492	-4.54408
Pfkp	1.12828	19.2613	1.39561	0.203739	0.969492	-4.54422
Dnajb4	-0.632802	20.1841	-1.39504	0.203905	0.969492	-4.54431
Kyat1	1.70724	19.518	1.39484	0.203962	0.969492	-4.54434
Lrrc59	0.450388	21.3995	1.39344	0.204368	0.969492	-4.54455
Tnni3	-1.39242	24.8048	-1.39291	0.204521	0.969492	-4.54463
Osbpl9	0.522325	17.1198	1.39044	0.20524	0.969492	-4.545
Myl11	3.78664	24.4536	1.38978	0.20543	0.969492	-4.54509
Tnnt2	-1.33604	25.8602	-1.38932	0.205564	0.969492	-4.54516
AHSG	0.501296	17.8977	1.38884	0.205704	0.969492	-4.54523
Pmpcb	-0.54651	18.4965	-1.38883	0.205708	0.969492	-4.54524
Alg2	0.751766	17.5404	1.38841	0.205831	0.969492	-4.5453
Farsa	-0.571966	19.1208	-1.38765	0.206052	0.969492	-4.54541
Snx5	0.941964	17.503	1.38587	0.206573	0.969492	-4.54568
Ndufb9	-0.67177	22.0178	-1.38544	0.206698	0.969492	-4.54574
Mybpc3	-1.27943	25.325	-1.38417	0.20707	0.969492	-4.54593
Pdk1	-0.742009	19.6227	-1.38288	0.207448	0.969492	-4.54613
Spr	-0.471188	21.0353	-1.37963	0.208403	0.969492	-4.54661
Anxa4	0.79997	22.1581	1.37619	0.209421	0.969492	-4.54712
Cavin3	-0.560154	20.4846	-1.37616	0.20943	0.969492	-4.54713
Tgm1	1.34652	19.8684	1.37445	0.209936	0.969492	-4.54738
Rras2	0.529664	18.2234	1.37431	0.209976	0.969492	-4.5474
Nek9	-0.725482	17.5603	-1.37309	0.210341	0.969492	-4.54759
Lrp1	0.43565	21.8515	1.37249	0.21052	0.969492	-4.54768
Trappc5	0.758802	17.5435	1.37116	0.210916	0.969492	-4.54787
Map2k4	0.804839	17.4356	1.37106	0.210945	0.969492	-4.54789
Pgls	0.522796	20.2313	1.3694	0.211438	0.969492	-4.54813
Otub1	0.48355	18.9855	1.36801	0.211856	0.969492	-4.54834
Oxsr1	0.585179	20.2985	1.36691	0.212184	0.969492	-4.54851
Nedd8	0.50803	19.2539	1.36663	0.212267	0.969492	-4.54855
Wdr5	0.7825	18.7018	1.36427	0.212977	0.969492	-4.5489
Mtfr1l	-1.04898	19.8926	-1.3596	0.214384	0.969492	-4.54959
Lmna	0.440164	25.5196	1.35913	0.214525	0.969492	-4.54966
Myh6	-1.34327	30.7832	-1.35835	0.214761	0.969492	-4.54978
Xpnpep1	0.66334	17.7422	1.35718	0.215116	0.969492	-4.54995
Nsfl1c	0.513642	20.1878	1.35698	0.215175	0.969492	-4.54998
Ehhadh	-1.06296	17.2626	-1.35667	0.215272	0.969492	-4.55003
Phkb	0.756914	18.9218	1.35567	0.215575	0.969492	-4.55018
Nexn	-0.925818	18.4817	-1.35472	0.215864	0.969492	-4.55032
Gbf1	-0.838649	16.7753	-1.3546	0.2159	0.969492	-4.55034
Phka1	0.98359	18.1315	1.34861	0.217727	0.969492	-4.55123
KRT1	0.85696	25.8515	1.34656	0.218357	0.969492	-4.55153
Psmb2	0.540172	20.3101	1.34583	0.218582	0.969492	-4.55164
Adhfe1	-1.03012	18.2164	-1.34557	0.21866	0.969492	-4.55168
Coq7	-0.961273	18.0578	-1.34258	0.21958	0.969492	-4.55212
Prkacb	0.655354	16.8516	1.34205	0.219744	0.969492	-4.5522
Rps27l	0.549257	18.462	1.34068	0.22017	0.969492	-4.5524
Myl7	-1.36348	27.4098	-1.3402	0.220317	0.969492	-4.55247
Map3k20	0.470572	19.1104	1.34	0.220379	0.969492	-4.5525
Cdc42bpb	-0.538412	17.5589	-1.33895	0.220705	0.969492	-4.55266
Timmdc1	-1.07086	16.9923	-1.3387	0.220781	0.969492	-4.5527
Serpina3m	1.0437	18.461	1.33836	0.220888	0.969492	-4.55275
Mrps7	-0.784636	17.9615	-1.33714	0.221266	0.969492	-4.55293
Myh9	0.518768	26.225	1.337	0.22131	0.969492	-4.55295
Apobec2	1.43495	22.8379	1.33697	0.22132	0.969492	-4.55295
Txndc12	0.738907	18.6566	1.33608	0.221597	0.969492	-4.55309
Acadl	-0.887161	26.1564	-1.33331	0.22246	0.969492	-4.5535
Hspb7	0.633769	19.8492	1.33299	0.222559	0.969492	-4.55354
Gbe1	0.527563	20.9475	1.33293	0.222577	0.969492	-4.55355
Prx	1.38146	23.4855	1.3317	0.222962	0.969492	-4.55373
Dnajc7	1.24691	16.9186	1.3315	0.223023	0.969492	-4.55376
Cp	-0.521377	21.9674	-1.33063	0.223295	0.969492	-4.55389
Rpl29	0.544969	17.3298	1.32993	0.223515	0.969492	-4.55399
Agrn	0.476232	19.1382	1.32939	0.223686	0.969492	-4.55407
Lsm3	0.593263	17.581	1.32901	0.223806	0.969492	-4.55413
Cars1	0.621357	17.8725	1.32891	0.223836	0.969492	-4.55415
Isoc1	-0.650662	20.1778	-1.32733	0.224334	0.969492	-4.55438
Flii	0.8616	19.4803	1.32708	0.224412	0.969492	-4.55442
Spryd7	-0.661279	16.9089	-1.32604	0.224739	0.969492	-4.55457
Auh	-0.885806	20.4036	-1.3254	0.224941	0.969492	-4.55466
Gstk1	-0.741465	21.9624	-1.32499	0.22507	0.969492	-4.55473
Dolk	0.52989	15.0648	1.32425	0.225302	0.969492	-4.55483
Mia3	-0.584662	18.9148	-1.3233	0.225602	0.969492	-4.55497
Tuba4a	0.656262	23.1597	1.32311	0.225662	0.969492	-4.555
Ubxn1	0.616291	17.6761	1.32214	0.22597	0.969492	-4.55515
Parl	-0.618186	16.8729	-1.32157	0.226149	0.969492	-4.55523
Calu	-0.439178	21.805	-1.32066	0.226439	0.969492	-4.55536
Anp32b	1.20259	19.0666	1.3202	0.226584	0.969492	-4.55543
Nars1	0.503676	20.5572	1.32003	0.226637	0.969492	-4.55546
Apoh	0.985522	19.8214	1.31931	0.226867	0.969492	-4.55556
Lmod1	0.465156	21.9047	1.31804	0.22727	0.969492	-4.55575
Nme3	-0.482251	19.1343	-1.31776	0.22736	0.969492	-4.55579
Sod2	-0.68719	23.4912	-1.31741	0.227471	0.969492	-4.55584
Csnk2a1	0.493743	20.0349	1.31706	0.227583	0.969492	-4.5559
Myoz2	-1.30456	22.8852	-1.31701	0.227597	0.969492	-4.5559
Sntb1	0.465742	19.8464	1.31486	0.228282	0.969492	-4.55622
Rps12	0.563616	20.5586	1.31413	0.228517	0.969492	-4.55633
Dbn1	0.440907	17.6531	1.30992	0.229866	0.969492	-4.55695
Gmps	0.913148	19.118	1.30955	0.229982	0.969492	-4.557
Tpd52	0.678628	19.1598	1.30863	0.230278	0.969492	-4.55714
Rbpms	-0.777523	18.0116	-1.30778	0.230553	0.969492	-4.55726
Alcam	0.542119	20.41	1.30756	0.230624	0.969492	-4.5573
Myl3	2.52871	26.4609	1.30462	0.231572	0.969492	-4.55773
Rab32	0.86398	18.7058	1.30422	0.231701	0.969492	-4.55779
Itgav	0.488472	19.7592	1.30392	0.231799	0.969492	-4.55783
Trappc6b	-0.505366	15.4945	-1.30304	0.232083	0.969492	-4.55796
Abcb1a	0.422103	18.7411	1.30259	0.232229	0.969492	-4.55803
Sri	-0.633463	19.7088	-1.30236	0.232303	0.969492	-4.55806
Sqor	-0.512722	22.1583	-1.30102	0.232739	0.969492	-4.55826
Gna11	0.478874	20.0274	1.29856	0.233538	0.969492	-4.55862
Matn2	0.612906	16.3521	1.29756	0.233863	0.969492	-4.55877
Scyl2	-0.643362	17.2476	-1.29728	0.233955	0.969492	-4.55881
Unc45a	0.455419	19.3828	1.29629	0.234277	0.969492	-4.55895
Eno3	0.946075	24.2245	1.29511	0.234662	0.969492	-4.55912
Hectd1	0.582845	14.6779	1.2931	0.235319	0.969492	-4.55942
Tmx2	-0.685631	18.8348	-1.29293	0.235377	0.969492	-4.55945
Stat5b	1.53478	18.2168	1.28922	0.236595	0.969492	-4.55999
Rpl8	0.397921	19.3985	1.28862	0.236791	0.969492	-4.56008
Myadm	0.462607	20.2622	1.28652	0.237484	0.969492	-4.56038
Dlst	-0.884304	24.1933	-1.28635	0.237542	0.969492	-4.56041
Itgb3	-0.739258	18.1009	-1.28296	0.238662	0.969492	-4.56091
Pck2	0.47725	19.6702	1.28142	0.239174	0.969492	-4.56113
Pvalb	2.64814	19.7196	1.28094	0.239334	0.969492	-4.5612
Cox15	-0.555158	19.3867	-1.27777	0.24039	0.969492	-4.56166
Mpz	1.02483	25.3812	1.27678	0.24072	0.969492	-4.56181
Lamc1	0.488238	25.0307	1.27476	0.241396	0.969492	-4.5621
Anxa2	0.456881	25.1904	1.27442	0.24151	0.969492	-4.56215
Nipsnap2	-0.661704	21.4971	-1.2736	0.241785	0.969492	-4.56227
Mmut	-0.736053	22.2216	-1.27144	0.242509	0.969492	-4.56259
Scp2	-0.77722	20.0769	-1.27066	0.242774	0.969492	-4.5627
Pabpc1	0.500324	22.4257	1.27022	0.24292	0.969492	-4.56277
Rack1	0.482093	22.1295	1.27001	0.242991	0.969492	-4.5628
Tmem109	0.40446	21.809	1.26973	0.243085	0.969492	-4.56284
Phgdh	0.687351	19.7493	1.26707	0.243985	0.969492	-4.56323
Idh3g	-0.886685	23.0081	-1.26536	0.244561	0.969492	-4.56348
Opa3	-0.576007	18.8659	-1.26298	0.24537	0.969492	-4.56382
Raly	-1.06318	18.9909	-1.26169	0.245806	0.969492	-4.56401
Itgam	-0.916705	17.7772	-1.26135	0.245921	0.969492	-4.56406
Hspa2	-0.603716	19.2276	-1.25997	0.246393	0.969492	-4.56426
Eif3k	0.514852	19.8211	1.25873	0.246815	0.969492	-4.56444
Afg1l	-0.787108	21.6372	-1.25788	0.247105	0.969492	-4.56456
Cmbl	1.02212	19.462	1.25583	0.247807	0.969492	-4.56486
Acad8	-1.00543	20.6088	-1.25515	0.24804	0.969492	-4.56496
Ugt1a6	-0.538427	20.587	-1.2548	0.248161	0.969492	-4.56501
Eno1	0.478861	26.4846	1.25465	0.248212	0.969492	-4.56503
Rpl14	0.475198	22.257	1.25442	0.24829	0.969492	-4.56507
Pdzd8	0.458718	13.5481	1.25407	0.248411	0.969492	-4.56512
Cybc1	0.81792	18.412	1.25403	0.248424	0.969492	-4.56512
Fhl3	2.09664	16.3791	1.25365	0.248554	0.969492	-4.56518
U2af1	-0.658652	18.376	-1.25359	0.248574	0.969492	-4.56519
Eif4a1	0.478161	23.4514	1.25354	0.248593	0.969492	-4.5652
Rplp2	0.51339	23.3813	1.25182	0.249182	0.969492	-4.56544
Faf2	0.481964	18.9371	1.24906	0.250135	0.969492	-4.56585
Pcbp1	0.418235	22.41	1.24892	0.250185	0.969492	-4.56587
Emd	0.493099	19.3995	1.24783	0.25056	0.969492	-4.56602
H2-Q10	-0.481397	19.3101	-1.24431	0.251779	0.969492	-4.56653
Pkn1	0.936836	16.4172	1.24223	0.252502	0.969492	-4.56684
Hibadh	-0.667156	21.7664	-1.24107	0.252905	0.969492	-4.567
Aldh3b1	1.01272	19.4762	1.24079	0.253004	0.969492	-4.56704
Tpm4	0.43214	21.81	1.23889	0.253667	0.969492	-4.56732
Rps14	0.70209	21.215	1.23857	0.253778	0.969492	-4.56737
Ccdc47	0.407822	20.189	1.23806	0.253956	0.969492	-4.56744
Fmo3	-0.637401	20.9834	-1.23709	0.254297	0.969492	-4.56758
Cope	0.501488	20.4224	1.23673	0.254424	0.969492	-4.56763
Tubb5	0.440767	23.0249	1.23557	0.254831	0.969492	-4.5678
Eif3l	0.443913	21.431	1.23471	0.255131	0.969492	-4.56792
Rplp0	0.427613	23.4575	1.23324	0.255647	0.969492	-4.56814
Akt2	0.541692	16.7625	1.23171	0.256185	0.969492	-4.56836
Smtn	0.490524	20.7347	1.23049	0.256617	0.969492	-4.56853
Dctn3	0.761823	17.8498	1.22782	0.25756	0.969492	-4.56892
Vbp1	0.444239	17.2341	1.22701	0.257844	0.969492	-4.56903
Gsn	0.380777	24.3557	1.22545	0.258397	0.969492	-4.56926
Ephx2	-0.801334	21.78	-1.22542	0.258408	0.969492	-4.56926
Myh4	2.16524	23.4564	1.22346	0.259107	0.969492	-4.56955
Lama4	0.464586	23.4583	1.22231	0.259515	0.969492	-4.56971
Ryr2	-1.13794	23.9222	-1.22137	0.259849	0.969492	-4.56985
Tpp2	0.65026	20.3321	1.21771	0.261158	0.969492	-4.57037
Stub1	0.44604	17.9074	1.21666	0.261532	0.969492	-4.57053
Tram1	0.499566	18.1555	1.21603	0.261758	0.969492	-4.57062
Creb1	0.438509	19.4108	1.21455	0.262289	0.969492	-4.57083
Nceh1	-0.628067	20.8352	-1.21404	0.262472	0.969492	-4.5709
Sec61a1	0.862889	17.2533	1.21098	0.263574	0.969492	-4.57134
Rpl18a	0.7024	19.6357	1.21042	0.263776	0.969492	-4.57142
Atp6v1f	0.528963	17.1441	1.20911	0.26425	0.969492	-4.57161
Itga2	0.807981	18.2934	1.20874	0.264386	0.969492	-4.57166
Gsta4	0.981407	21.9411	1.20787	0.264701	0.969492	-4.57179
Mfge8	-0.470401	20.8009	-1.2069	0.265051	0.969492	-4.57193
Arpc5l	0.491572	20.1402	1.20548	0.265565	0.969492	-4.57213
Prrc1	0.422757	17.5298	1.20359	0.266253	0.969492	-4.5724
Eif3h	0.798433	17.5996	1.20265	0.266596	0.969492	-4.57254
Pdha1	-0.759005	25.5233	-1.20158	0.266987	0.969492	-4.57269
Eef2	0.541767	24.0055	1.20113	0.267148	0.969492	-4.57275
Krt42	0.4872	15.5898	1.19994	0.267582	0.969492	-4.57292
Cd81	0.568097	20.926	1.19961	0.267705	0.969492	-4.57297
Mrpl28	-0.526875	18.7355	-1.19824	0.268206	0.969492	-4.57317
Dnajc30	-0.525812	16.4907	-1.19757	0.268451	0.969492	-4.57326
Pmpca	-0.65292	17.8535	-1.19555	0.269191	0.969492	-4.57355
Eci1	-0.624062	24.3864	-1.19532	0.269276	0.969492	-4.57358
Abcc1	-1.05125	17.586	-1.19292	0.270161	0.969492	-4.57393
Pdcd6	0.426737	20.8358	1.19078	0.270946	0.969492	-4.57423
Dad1	0.378843	19.9563	1.19069	0.270982	0.969492	-4.57424
Eif3a	0.362086	21.8203	1.19014	0.271184	0.969492	-4.57432
Cfl2	0.723138	20.7825	1.18998	0.271244	0.969492	-4.57434
Ctsd	0.414868	22.4626	1.18731	0.27223	0.969492	-4.57472
Rpl12	0.439063	21.8883	1.1855	0.272902	0.969492	-4.57498
Il16	-0.930552	21.4793	-1.18192	0.274234	0.969492	-4.57549
F11r	0.462022	17.1486	1.18122	0.274496	0.969492	-4.57559
Sco2	0.696594	18.1216	1.18075	0.274672	0.969492	-4.57566
Endog	-0.672112	17.4718	-1.18019	0.274883	0.969492	-4.57574
Usp14	0.573696	19.6662	1.17925	0.275231	0.969492	-4.57587
Rpl18	0.388283	22.7559	1.17862	0.275467	0.969492	-4.57596
Ap1m1	-0.408334	20.4176	-1.178	0.275701	0.969492	-4.57605
Col1a1	0.424361	18.1874	1.17638	0.276309	0.969492	-4.57628
Hspg2	0.475455	25.0079	1.17501	0.276821	0.969492	-4.57647
Pc	-0.726759	24.4665	-1.17463	0.276966	0.969492	-4.57653
Cops7a	-0.441168	20.8318	-1.1742	0.277125	0.969492	-4.57659
Mrrf	-0.866384	18.3582	-1.17417	0.277139	0.969492	-4.57659
Camk2g	0.520818	19.5018	1.17406	0.27718	0.969492	-4.57661
Cse1l	0.569614	21.4598	1.17344	0.277411	0.969492	-4.57669
Hnrnpll	0.773849	18.4545	1.17304	0.277562	0.969492	-4.57675
Txndc17	0.845502	17.835	1.17269	0.277693	0.969492	-4.5768
Ass1	0.751531	19.7092	1.17226	0.277858	0.969492	-4.57686
Mrpl15	-0.558549	17.8369	-1.16907	0.279061	0.969492	-4.57731
Adam10	0.440523	18.8705	1.16812	0.279422	0.969492	-4.57745
Sod1	-0.529296	23.3493	-1.16794	0.27949	0.969492	-4.57747
H6pd	-0.617175	21.4614	-1.16728	0.279741	0.969492	-4.57757
Wdr43	0.745567	15.4183	1.16617	0.280161	0.969492	-4.57772
Thy1	0.744801	19.367	1.16373	0.281088	0.969492	-4.57807
Mrpl19	-0.689498	18.5385	-1.16328	0.281258	0.969492	-4.57813
Rtn4	0.437001	20.304	1.16123	0.282041	0.969492	-4.57842
Plbd2	0.479924	16.02	1.16075	0.282226	0.969492	-4.57849
Aarsd1	-0.599737	21.8462	-1.16073	0.282232	0.969492	-4.57849
Mcee	-0.603626	18.4759	-1.1602	0.282432	0.969492	-4.57857
Rpl9	0.412994	22.3419	1.15979	0.282589	0.969492	-4.57862
Mcam	0.426684	22.3247	1.15954	0.282687	0.969492	-4.57866
Gnb2	0.8086	20.0441	1.15946	0.282716	0.969492	-4.57867
Ank1	-0.408092	21.6744	-1.1579	0.283313	0.969492	-4.57889
Tpp1	-0.434547	18.8926	-1.15721	0.283578	0.969492	-4.57899
Rps5	0.530044	20.3348	1.15713	0.283608	0.969492	-4.579
Actbl2	0.51632	20.0984	1.15485	0.284484	0.969492	-4.57932
Opa1	0.71753	25.852	1.1543	0.284697	0.969492	-4.5794
Xpo5	0.529804	15.1314	1.1531	0.285157	0.969492	-4.57957
Ppp2r5b	0.487245	17.3199	1.15197	0.285595	0.969492	-4.57973
Fdx1	-0.393611	15.4019	-1.15102	0.285961	0.969492	-4.57986
Itga5	0.503685	19.5139	1.15084	0.286028	0.969492	-4.57989
Sts	0.399727	17.5495	1.1501	0.286314	0.969492	-4.57999
Eif3c	0.392888	20.2733	1.14953	0.286534	0.969492	-4.58007
Mlip	0.779546	18.7998	1.14896	0.286754	0.969492	-4.58015
Acadm	-0.719452	25.0385	-1.14865	0.286877	0.969492	-4.58019
Porcn	0.468997	17.5373	1.14859	0.286897	0.969492	-4.5802
Guf1	-1.03982	17.7399	-1.14681	0.287588	0.969492	-4.58045
Armc10	-0.640673	17.5928	-1.14506	0.288269	0.969492	-4.5807
Krt7	-0.505092	22.405	-1.1449	0.288331	0.969492	-4.58072
Bin1	1.82186	20.9579	1.14416	0.288619	0.969492	-4.58082
Ndufa8	-0.647176	23.7652	-1.14321	0.288988	0.969492	-4.58096
Tgm3	2.16879	21.545	1.14272	0.289178	0.969492	-4.58103
Tmed9	0.368432	20.8358	1.1426	0.289224	0.969492	-4.58104
mt-Nd2	-0.619905	20.8476	-1.1397	0.290355	0.969492	-4.58145
Rps16	0.402281	22.6714	1.13896	0.290646	0.969492	-4.58155
Ubl4a	1.06109	17.511	1.13785	0.29108	0.969492	-4.58171
Lmcd1	0.544374	17.282	1.13647	0.291622	0.969492	-4.5819
Aldh1a7	0.545868	21.0767	1.13559	0.291966	0.969492	-4.58202
Hmga1	-0.697981	17.6415	-1.13396	0.292607	0.969492	-4.58225
Bckdk	-0.3614	18.5787	-1.13177	0.293468	0.969492	-4.58256
Rars2	0.697152	17.5308	1.13174	0.293483	0.969492	-4.58256
Grhpr	0.37735	20.3644	1.13073	0.29388	0.969492	-4.5827
Rps7	0.483155	21.2852	1.12967	0.294297	0.969492	-4.58285
Gpx4	0.686468	19.3257	1.12945	0.294387	0.969492	-4.58288
S100a14	-0.635154	18.8493	-1.12937	0.294419	0.969492	-4.58289
Iba57	-0.455097	16.8695	-1.12882	0.294635	0.969492	-4.58297
Pdlim3	1.07994	20.4379	1.12806	0.294934	0.969492	-4.58307
Manf	0.592189	18.6212	1.12621	0.295667	0.969492	-4.58333
Qars1	0.461295	20.6463	1.12601	0.295746	0.969492	-4.58336
Bak1	-0.454106	17.4908	-1.12579	0.295835	0.969492	-4.58339
Asns	0.427645	15.0317	1.12494	0.296174	0.969492	-4.58351
Clic5	-0.757691	17.9083	-1.12292	0.296977	0.969492	-4.58379
Dbnl	0.840785	17.448	1.12291	0.296981	0.969492	-4.58379
Mapk1	0.664658	20.2126	1.12251	0.29714	0.969492	-4.58385
Acta1	0.481954	30.5541	1.1223	0.297221	0.969492	-4.58388
Psmb1	0.353463	21.7036	1.12039	0.297983	0.969492	-4.58414
Pltp	0.373868	18.8062	1.11943	0.298368	0.969492	-4.58428
Ndufa4	-0.648244	26.2497	-1.11578	0.299828	0.969492	-4.58478
Mrpl20	-0.595178	17.6228	-1.11548	0.299951	0.969492	-4.58482
Sirt2	-0.631638	19.4905	-1.11523	0.300049	0.969492	-4.58486
Tubb3	0.559843	20.6482	1.11356	0.300719	0.969492	-4.58509
Fitm2	-1.37604	20.2273	-1.11312	0.300899	0.969492	-4.58515
Eef1a1	0.407687	25.4264	1.11092	0.301783	0.969492	-4.58545
Atp13a1	-0.361045	18.5947	-1.10836	0.30282	0.969492	-4.58581
Ctbp1	0.39419	19.483	1.10765	0.303104	0.969492	-4.58591
Uqcc1	1.19141	18.7309	1.1072	0.303287	0.969492	-4.58597
Aldh6a1	-0.603422	23.7649	-1.10613	0.303722	0.969492	-4.58612
Flot1	0.378963	20.659	1.10331	0.304867	0.969492	-4.58651
KRT222	-0.648212	18.2358	-1.09788	0.30708	0.969492	-4.58726
Clic1	0.850715	21.1404	1.09742	0.30727	0.969492	-4.58732
Mcat	-0.442556	16.1103	-1.09737	0.30729	0.969492	-4.58733
Rmnd1	-0.566932	19.4021	-1.09727	0.307332	0.969492	-4.58734
Kpna3	-0.604439	19.8178	-1.09602	0.307841	0.969492	-4.58751
Lactb	0.718763	18.5111	1.09409	0.308633	0.969492	-4.58778
Use1	-0.579303	16.519	-1.08791	0.311178	0.969492	-4.58862
Vtn	-0.37611	20.0216	-1.08694	0.311582	0.969492	-4.58876
Fmo5	-0.755185	18.0222	-1.08591	0.312007	0.969492	-4.5889
Dgat1	-0.559961	20.962	-1.08553	0.312166	0.969492	-4.58895
Vamp2	0.34141	19.859	1.08437	0.312648	0.969492	-4.58911
Gnaq	0.35938	21.453	1.08375	0.312904	0.969492	-4.58919
Ssr1	0.365638	20.3794	1.08312	0.313165	0.969492	-4.58928
Kars1	0.435259	20.7245	1.08233	0.313492	0.969492	-4.58939
Rap2a	0.415405	15.471	1.0823	0.313507	0.969492	-4.58939
Pzp	-0.456996	23.1528	-1.08214	0.313572	0.969492	-4.58941
Strap	0.417419	20.4962	1.08136	0.313896	0.969492	-4.58952
Poldip2	-0.568502	18.4638	-1.08067	0.314185	0.969492	-4.58962
Xpnpep2	-1.75775	20.6727	-1.07963	0.314618	0.969492	-4.58976
Sec61b	0.391939	16.1392	1.07859	0.315052	0.969492	-4.5899
Mpdu1	0.349103	19.5007	1.07726	0.315609	0.969492	-4.59008
Gc	0.503673	21.8135	1.07703	0.315705	0.969492	-4.59011
Ak2	0.48279	22.774	1.07631	0.316006	0.969492	-4.59021
Dync1li1	0.373887	20.6374	1.07604	0.316117	0.969492	-4.59025
Gcdh	-0.645514	20.0906	-1.07562	0.316293	0.969492	-4.5903
Svil	-0.503038	19.5633	-1.07225	0.317706	0.969492	-4.59076
Gk	-0.930174	19.762	-1.07205	0.317792	0.969492	-4.59079
Pygb	-0.599409	23.5721	-1.07138	0.318075	0.969492	-4.59088
Jchain	-0.665861	18.0016	-1.07071	0.318354	0.969492	-4.59097
Ndufs1	-0.655628	26.3849	-1.06963	0.31881	0.969492	-4.59112
Atp5me	-0.68131	23.195	-1.06937	0.318922	0.969492	-4.59116
Fkbp8	0.476967	18.4327	1.06877	0.319175	0.969492	-4.59124
Tcp1	0.464752	21.8763	1.06866	0.319221	0.969492	-4.59125
Cyp2b19	-0.491145	18.4635	-1.06754	0.319694	0.969492	-4.5914
Itpr1	0.362891	19.9628	1.06746	0.319724	0.969492	-4.59141
Erp44	-0.459821	20.1665	-1.06675	0.320027	0.969492	-4.59151
S100a9	0.545372	16.9932	1.06595	0.320364	0.969492	-4.59162
Tppp3	0.708053	21.8293	1.06568	0.320479	0.969492	-4.59166
Arfip1	0.391929	18.3625	1.06565	0.320492	0.969492	-4.59166
Iqsec1	0.358208	16.5053	1.06518	0.320689	0.969492	-4.59172
S100a10	0.356944	20.4174	1.06475	0.320871	0.969492	-4.59178
Nefl	0.915785	21.7304	1.06189	0.322088	0.969492	-4.59217
Elp3	-0.445815	17.3435	-1.06149	0.322255	0.969492	-4.59222
Acot13	-0.643194	21.6906	-1.06132	0.322329	0.969492	-4.59225
Nmt1	-1.08715	17.1589	-1.06041	0.322715	0.969492	-4.59237
Chrm2	-0.830799	16.2962	-1.06029	0.322768	0.969492	-4.59239
Aldh7a1	-0.459299	20.3487	-1.05798	0.323752	0.969492	-4.5927
Hprt1	0.695721	20.2453	1.0576	0.323911	0.969492	-4.59275
Ada	2.6373	21.0401	1.05738	0.324006	0.969492	-4.59278
Txn	0.54531	23.3202	1.05735	0.324018	0.969492	-4.59278
Slc25a40	-0.564711	17.4035	-1.05672	0.324287	0.969492	-4.59287
Mtnd4	-0.512164	22.0369	-1.05651	0.324377	0.969492	-4.5929
Coq3	-0.950459	19.8634	-1.0562	0.324512	0.969492	-4.59294
Sucla2	-0.608076	24.5579	-1.05556	0.324783	0.969492	-4.59303
Pi4k2a	0.66	19.4393	1.05486	0.325084	0.969492	-4.59312
Atp6v0c	0.50128	17.9632	1.05407	0.32542	0.969492	-4.59323
Itga1	0.351073	20.4098	1.0537	0.32558	0.969492	-4.59328
Smpd1	0.417802	16.1235	1.05303	0.325867	0.969492	-4.59337
Krt18	-0.541798	20.5073	-1.0529	0.325925	0.969492	-4.59339
Hspb1	0.540314	25.0933	1.05242	0.32613	0.969492	-4.59345
Mob1b	0.373246	18.4105	1.05219	0.32623	0.969492	-4.59348
Slc25a5	-0.414759	24.7953	-1.05188	0.326362	0.969492	-4.59352
Eif3e	0.394233	21.0665	1.05171	0.326434	0.969492	-4.59355
Abcb8	-0.50955	20.5221	-1.05139	0.32657	0.969492	-4.59359
Tspan9	0.418433	19.3451	1.05055	0.326932	0.969492	-4.5937
Ftl1	-0.606597	23.3361	-1.0503	0.327039	0.969492	-4.59374
Ruvbl1	0.539767	20.0208	1.04945	0.327404	0.969492	-4.59385
Ndufb7	-0.677044	23.7754	-1.04769	0.328164	0.969492	-4.59409
Aacs	0.917929	19.3013	1.04708	0.328428	0.969492	-4.59417
Etfa	-0.650886	25.6377	-1.04634	0.328747	0.969492	-4.59427
Ezr	1.17035	20.3519	1.04609	0.328856	0.969492	-4.5943
Rps6	0.426922	22.7273	1.04511	0.329279	0.969492	-4.59443
Srp54	0.547125	18.7347	1.04482	0.329402	0.969492	-4.59447
Pdk4	-0.669294	20.6722	-1.04432	0.32962	0.969492	-4.59454
Dek	0.826358	20.1158	1.04315	0.330128	0.969492	-4.5947
Wdr26	-0.523498	16.783	-1.04276	0.330295	0.969492	-4.59475
Nebl	-0.943262	20.6553	-1.041	0.331058	0.969492	-4.59499
S100a13	0.395151	19.0636	1.04087	0.331116	0.969492	-4.595
Ak1	0.752347	23.9244	1.03947	0.331723	0.969492	-4.59519
Afdn	0.47182	17.1276	1.03895	0.33195	0.969492	-4.59526
Sgce	0.39438	18.7126	1.03874	0.33204	0.969492	-4.59529
Gna13	0.390302	19.8032	1.03805	0.332343	0.969492	-4.59538
Ca3	0.838131	24.0514	1.038	0.332363	0.969492	-4.59539
Luc7l2	0.486124	17.2314	1.03702	0.33279	0.969492	-4.59552
Pcyox1	0.319476	21.118	1.03677	0.332899	0.969492	-4.59555
Septin11	0.393547	20.3765	1.03623	0.333137	0.969492	-4.59563
Bphl	-0.391589	20.3772	-1.03584	0.333304	0.969492	-4.59568
Mtnd1	0.408314	22.3025	1.03577	0.333336	0.969492	-4.59569
Rufy3	0.427715	16.6049	1.0353	0.333542	0.969492	-4.59575
Cyb5r1	0.41436	19.7275	1.03409	0.33407	0.969492	-4.59591
Sfxn3	0.31517	21.9905	1.03405	0.334089	0.969492	-4.59592
Ckmt2	-1.01126	25.1252	-1.03348	0.334337	0.969492	-4.59599
Anp32a	0.621796	19.2387	1.03329	0.334422	0.969492	-4.59602
Mtap	0.417269	19.334	1.03327	0.334428	0.969492	-4.59602
Timm13	0.42445	20.1393	1.03231	0.334849	0.969492	-4.59615
Impdh2	1.09916	18.1907	1.03227	0.334869	0.969492	-4.59615
Hspb6	0.743693	21.282	1.03218	0.334907	0.969492	-4.59617
Cept1	0.359387	18.5249	1.03019	0.335778	0.969492	-4.59643
Ech1	-0.740792	24.0018	-1.02961	0.336035	0.969492	-4.59651
Lmf1	-0.470427	16.6582	-1.02944	0.336109	0.969492	-4.59653
Snx3	0.467948	17.9994	1.02882	0.33638	0.969492	-4.59661
Sh3bgr	0.636073	20.2118	1.02826	0.33663	0.969492	-4.59669
Stk39	-1.05547	17.3427	-1.02815	0.336678	0.969492	-4.5967
Adck1	0.395551	17.0803	1.02797	0.336753	0.969492	-4.59673
Rnh1	0.491053	21.6165	1.02777	0.336844	0.969492	-4.59675
Them6	0.436463	19.4674	1.02732	0.337041	0.969492	-4.59681
Efr3a	-0.557129	16.9881	-1.02697	0.337197	0.969492	-4.59686
Adss1	1.32938	21.4471	1.02478	0.338159	0.969492	-4.59715
Mecp2	0.324761	21.3727	1.02394	0.338532	0.969492	-4.59726
Mcfd2	-0.338092	18.1403	-1.02315	0.338882	0.969492	-4.59737
Cd9	0.56339	19.1715	1.02283	0.339021	0.969492	-4.59741
Mybphl	-1.46779	21.4162	-1.0205	0.340055	0.969492	-4.59772
Mccc2	-0.678489	22.3068	-1.0202	0.34019	0.969492	-4.59776
Tars1	0.35053	19.9835	1.02015	0.34021	0.969492	-4.59777
Aldh1b1	-1.00419	22.5152	-1.01953	0.340486	0.969492	-4.59785
Pi4ka	-0.430203	17.3108	-1.01887	0.340777	0.969492	-4.59794
Mtch1	-0.451828	20.3572	-1.01717	0.341535	0.969492	-4.59816
Ephx1	0.568416	22.1016	1.01698	0.34162	0.969492	-4.59819
Arl6ip5	0.416842	20.7057	1.0153	0.342366	0.969492	-4.59841
Pdlim1	0.851281	18.6328	1.01423	0.342843	0.969492	-4.59855
Slc25a13	-0.890867	19.733	-1.01202	0.34383	0.969492	-4.59884
Cnpy4	-0.422081	18.7548	-1.0107	0.34442	0.969492	-4.59902
Vps29	-0.323577	17.4855	-1.00978	0.344834	0.969492	-4.59914
Yif1b	-0.348341	18.5426	-1.00952	0.344949	0.969492	-4.59917
Niban1	0.345367	21.2414	1.00835	0.345474	0.969492	-4.59933
Fam98a	0.748953	17.6418	1.00835	0.345477	0.969492	-4.59933
Gpc4	-0.454694	18.0086	-1.00822	0.345536	0.969492	-4.59934
Psap	-0.34274	20.4	-1.00819	0.345549	0.969492	-4.59935
Suox	0.392907	18.6962	1.00782	0.345713	0.969492	-4.5994
L3hypdh	-0.539051	16.2185	-1.00773	0.345752	0.969492	-4.59941
Acad11	-0.775173	18.0679	-1.00761	0.34581	0.969492	-4.59943
Acot2	-0.435639	21.6652	-1.00757	0.345824	0.969492	-4.59943
Nudt7	-0.62293	16.5306	-1.00703	0.346069	0.969492	-4.5995
Atp6v1e1	0.354756	19.783	1.00702	0.346075	0.969492	-4.5995
Kng1	-0.556828	19.8623	-1.00491	0.347024	0.969492	-4.59978
Smc3	0.845298	17.6637	1.00475	0.347094	0.969492	-4.5998
Pam	-1.28639	20.4004	-1.00471	0.347111	0.969492	-4.59981
Cpox	0.651454	18.9051	1.00426	0.347314	0.969492	-4.59987
Map7d1	1.19077	19.3057	1.00411	0.347381	0.969492	-4.59988
Add1	0.358269	19.7079	1.00222	0.348234	0.969492	-4.60013
Cav3	0.829699	19.0747	0.999851	0.349307	0.969492	-4.60045
Elapor1	-0.574458	15.6518	-0.99984	0.349312	0.969492	-4.60045
Atp5pb	-0.588685	24.7223	-0.997146	0.350533	0.969492	-4.6008
Hebp1	0.787232	19.0512	0.997052	0.350576	0.969492	-4.60081
Lpl	-0.697985	17.9353	-0.996577	0.350792	0.969492	-4.60087
Hnrnph1	0.468116	21.5827	0.995425	0.351315	0.969492	-4.60103
Ank3	0.40108	20.2574	0.995051	0.351485	0.969492	-4.60107
Ckm	1.2161	27.3068	0.994899	0.351555	0.969492	-4.60109
Tomm40l	-0.829842	18.2307	-0.993404	0.352235	0.969492	-4.60129
Capg	0.792165	21.3546	0.993084	0.352381	0.969492	-4.60133
Cycs	-0.543806	24.508	-0.992619	0.352593	0.969492	-4.60139
Ago2	0.476413	17.5808	0.991891	0.352925	0.969492	-4.60149
Ssr3	0.40378	20.3285	0.99158	0.353067	0.969492	-4.60153
Fh	-0.599291	25.0695	-0.990681	0.353478	0.969492	-4.60165
Tmem38a	0.493827	20.3243	0.990545	0.35354	0.969492	-4.60166
Dhrs7c	-0.820222	20.1582	-0.988673	0.354396	0.969492	-4.60191
Serpinb1a	1.01303	22.3463	0.987368	0.354994	0.969492	-4.60208
Xdh	0.348698	21.1596	0.987056	0.355137	0.969492	-4.60212
Efhd2	-0.469432	20.1863	-0.98573	0.355745	0.969492	-4.60229
Slc1a3	0.3705	18.204	0.984112	0.356489	0.969492	-4.6025
H2-D1	-0.807066	21.8863	-0.98366	0.356697	0.969492	-4.60256
Gorasp2	-0.388552	17.9257	-0.983197	0.35691	0.969492	-4.60262
Eci2	-0.559047	21.4889	-0.983116	0.356947	0.969492	-4.60263
Cdh2	-1.06429	19.42	-0.982631	0.35717	0.969492	-4.60269
Atp8a1	0.416736	20.0489	0.982292	0.357327	0.969492	-4.60274
Rpsa	0.429262	22.84	0.981389	0.357743	0.969492	-4.60286
Eif2s2	0.454174	20.099	0.981134	0.35786	0.969492	-4.60289
Fgf1	-0.358221	15.7074	-0.980762	0.358032	0.969492	-4.60294
Scara5	0.39261	17.3058	0.980275	0.358257	0.969492	-4.603
Tmem186	-0.638246	17.9173	-0.97957	0.358582	0.969492	-4.60309
Stt3a	0.321195	20.5226	0.978092	0.359266	0.969492	-4.60328
Acsf3	-0.717088	18.9085	-0.977226	0.359666	0.969492	-4.6034
Snx6	0.343687	18.5748	0.97628	0.360105	0.969492	-4.60352
Samhd1	-0.793402	20.2069	-0.976239	0.360123	0.969492	-4.60352
Coq5	-0.556224	20.1787	-0.975982	0.360243	0.969492	-4.60356
Ttll12	-0.438749	17.216	-0.975848	0.360305	0.969492	-4.60357
Emc8	-0.5398	18.603	-0.97569	0.360378	0.969492	-4.60359
QNG1	0.452187	18.4952	0.974432	0.360962	0.969492	-4.60376
Abca1	0.386556	20.0998	0.974013	0.361156	0.969492	-4.60381
Tuba8	0.616965	22.5041	0.973486	0.361401	0.969492	-4.60388
Adh1	0.387338	20.6854	0.973128	0.361568	0.969492	-4.60393
Mybbp1a	0.573672	19.2767	0.970636	0.362727	0.969492	-4.60425
Rps13	0.344097	22.5417	0.970036	0.363007	0.969492	-4.60432
Ndufa2	-0.540059	23.0038	-0.968427	0.363758	0.969492	-4.60453
Cyb5a	-0.357664	23.2958	-0.967499	0.364192	0.969492	-4.60465
Stx7	-0.415693	19.4929	-0.967054	0.3644	0.969492	-4.60471
Mpp1	-0.409648	20.7651	-0.967041	0.364406	0.969492	-4.60471
Slc25a4	-0.639647	26.9321	-0.966796	0.36452	0.969492	-4.60474
Got1	-0.554507	23.6283	-0.965146	0.365293	0.969492	-4.60495
Hpx	-0.42515	23.2737	-0.964544	0.365575	0.969492	-4.60503
Atl3	0.319441	22.1915	0.964419	0.365633	0.969492	-4.60505
Cand2	0.758966	19.2538	0.9642	0.365736	0.969492	-4.60508
Lamtor2	-0.756073	17.1486	-0.963174	0.366218	0.969492	-4.60521
Fdxr	-0.393501	17.8116	-0.962583	0.366495	0.969492	-4.60528
Prph	0.414412	22.5016	0.962289	0.366633	0.969492	-4.60532
Mapre2	0.761509	16.9183	0.961485	0.367011	0.969492	-4.60543
Tagln3	0.422117	18.348	0.961413	0.367045	0.969492	-4.60543
Pfkm	0.531206	24.582	0.960149	0.367639	0.969492	-4.6056
Tbc1d15	0.422228	16.2443	0.960009	0.367705	0.969492	-4.60561
Ccdc141	0.680967	18.483	0.959238	0.368069	0.969492	-4.60571
Mrpl47	-0.683065	18.3876	-0.959079	0.368143	0.969492	-4.60573
Pnp	-0.406929	20.6068	-0.958994	0.368183	0.969492	-4.60574
Rpl7a	0.344514	23.0058	0.958453	0.368438	0.969492	-4.60581
Mrpl45	-0.644977	17.0402	-0.956635	0.369297	0.969492	-4.60605
Rps2	0.340895	23.1622	0.956589	0.369318	0.969492	-4.60605
Synpo2	0.423742	20.7137	0.95648	0.36937	0.969492	-4.60607
Mtx1	-0.435144	19.909	-0.956429	0.369394	0.969492	-4.60607
Atp2a1	2.55962	23.3907	0.955847	0.369669	0.969492	-4.60615
Ahcyl1	-0.463003	16.9209	-0.953558	0.370752	0.969492	-4.60644
Hnrnpd	-0.31989	22.1912	-0.953288	0.37088	0.969492	-4.60647
Chchd3	-0.559357	22.3871	-0.952639	0.371188	0.969492	-4.60656
Hcn4	-0.438003	17.5796	-0.951929	0.371525	0.969492	-4.60665
Pdk2	0.389148	21.7613	0.950452	0.372226	0.969492	-4.60684
Mag	0.429934	16.9978	0.950269	0.372313	0.969492	-4.60686
Mrpl55	-0.545111	17.6014	-0.950265	0.372315	0.969492	-4.60686
Sephs1	-0.604459	17.2931	-0.949768	0.372551	0.969492	-4.60692
Bcam	0.37246	21.0772	0.949575	0.372643	0.969492	-4.60695
Pnpla8	-0.529613	17.8848	-0.94909	0.372874	0.969492	-4.60701
Gfpt1	0.348338	19.2633	0.948756	0.373033	0.969492	-4.60705
Pck1	-0.903453	20.5721	-0.947821	0.373478	0.969492	-4.60717
Rps3	0.335102	24.002	0.947163	0.373792	0.969492	-4.60726
Eif4g1	0.343812	21.4134	0.947161	0.373793	0.969492	-4.60726
Ube2h	-0.462172	20.034	-0.947044	0.373848	0.969492	-4.60727
Sdr39u1	-0.667212	18.5343	-0.946228	0.374238	0.969492	-4.60737
Rpl21	0.355891	21.2083	0.94614	0.37428	0.969492	-4.60739
Ndufb11	-0.453211	23.2677	-0.946125	0.374287	0.969492	-4.60739
Trappc4	-0.432537	18.7201	-0.946119	0.37429	0.969492	-4.60739
Rab18	-0.355254	20.3579	-0.944645	0.374993	0.969492	-4.60758
Hspd1	-0.445792	25.9273	-0.944458	0.375083	0.969492	-4.6076
Ecpas	0.362417	19.8134	0.944406	0.375108	0.969492	-4.60761
Mapk3	0.349639	19.0066	0.944329	0.375145	0.969492	-4.60762
Metap1	0.593968	17.7276	0.944228	0.375193	0.969492	-4.60763
Ndufa6	-0.54314	23.5264	-0.943864	0.375367	0.969492	-4.60767
Ppp2ca	0.334538	21.5946	0.94376	0.375417	0.969492	-4.60769
Stim1	0.481334	20.2745	0.942137	0.376193	0.969492	-4.60789
Tpi1	0.458362	24.3003	0.941153	0.376665	0.969492	-4.60802
Sun1	0.359769	18.8723	0.940485	0.376985	0.969492	-4.6081
Rpl22	0.327639	21.5313	0.940439	0.377007	0.969492	-4.60811
Tcap	0.470573	20.9495	0.939945	0.377245	0.969492	-4.60817
Prkar2a	0.462799	20.17	0.939333	0.377539	0.969492	-4.60825
Adrm1	-0.331991	17.1605	-0.939109	0.377646	0.969492	-4.60828
Mtor	0.325323	16.7947	0.938941	0.377727	0.969492	-4.6083
Ap2s1	-0.323502	18.9927	-0.938392	0.37799	0.969492	-4.60837
Lbr	0.417986	19.8728	0.938348	0.378012	0.969492	-4.60837
Capza2	0.367612	23.9484	0.938064	0.378148	0.969492	-4.60841
Tardbp	0.302983	20.1575	0.937794	0.378278	0.969492	-4.60844
Cpn2	-0.684538	16.8408	-0.937776	0.378287	0.969492	-4.60845
Lgals1	0.348956	23.8816	0.936605	0.37885	0.969492	-4.60859
Actn2	0.471742	27.9418	0.936306	0.378994	0.969492	-4.60863
Cisd3	0.721546	17.8221	0.935709	0.379282	0.969492	-4.60871
Uba1	0.386889	23.3743	0.935195	0.37953	0.969492	-4.60877
Sacm1l	0.313929	21.528	0.934756	0.379742	0.969492	-4.60883
Ndufb5	-0.500592	23.3952	-0.934618	0.379808	0.969492	-4.60885
Sec63	0.409423	18.054	0.93424	0.379991	0.969492	-4.60889
Mccc1	-0.580686	23.1505	-0.933208	0.380489	0.969492	-4.60902
Psmd7	0.354086	20.6339	0.932476	0.380842	0.969492	-4.60912
Hspb2	0.64452	19.6542	0.932264	0.380945	0.969492	-4.60914
Des	0.367092	27.065	0.931345	0.381389	0.969492	-4.60926
Ociad2	0.62711	15.3464	0.930192	0.381948	0.969492	-4.6094
Cavin4	0.678127	19.6307	0.92959	0.38224	0.969492	-4.60948
Ap3m1	-0.32075	17.7955	-0.929343	0.38236	0.969492	-4.60951
Sptlc2	0.386064	18.8182	0.928493	0.382772	0.969492	-4.60962
Tmx4	-0.534382	19.1081	-0.92742	0.383293	0.969492	-4.60975
Hnrnpul2	0.343221	20.8306	0.927198	0.3834	0.969492	-4.60978
Fabp4	-0.627565	26.7928	-0.927139	0.383429	0.969492	-4.60979
Gatd3	-0.601524	22.6043	-0.925158	0.384393	0.969492	-4.61004
Mrps9	0.778873	18.2512	0.924274	0.384823	0.969492	-4.61015
Rpl35	0.385854	19.2547	0.923826	0.385041	0.969492	-4.6102
Ybx3	0.386649	20.6492	0.922156	0.385856	0.969492	-4.61041
Mtfp1	-0.612609	21.1203	-0.922065	0.3859	0.969492	-4.61042
Bpifa1	0.497902	22.1828	0.921683	0.386087	0.969492	-4.61047
Sbspon	0.452355	18.6864	0.919767	0.387024	0.969492	-4.61071
Ccar2	0.524901	18.2088	0.919534	0.387138	0.969492	-4.61074
Rdh14	-0.455923	18.259	-0.918805	0.387494	0.969492	-4.61083
Ncstn	0.286455	19.1546	0.917933	0.387922	0.969492	-4.61094
Naalad2	0.440618	19.3023	0.917691	0.38804	0.969492	-4.61097
Cryzl2	-0.519946	15.6644	-0.917524	0.388122	0.969492	-4.61099
Kank2	0.310415	20.2396	0.916491	0.388629	0.969492	-4.61112
Serpinb6	0.545736	24.6115	0.913738	0.389982	0.969492	-4.61146
Scn7a	0.397298	19.5236	0.913003	0.390343	0.969492	-4.61155
Gucy1b1	0.33745	18.8602	0.912755	0.390466	0.969492	-4.61159
Carm1	0.371302	18.5047	0.912741	0.390473	0.969492	-4.61159
Rplp1	0.369519	20.7835	0.912724	0.390481	0.969492	-4.61159
Dlat	-0.579238	25.8389	-0.912518	0.390582	0.969492	-4.61161
Ndufs7	-0.552585	22.3743	-0.912058	0.390809	0.969492	-4.61167
Srprb	-0.367681	19.3576	-0.911982	0.390846	0.969492	-4.61168
Sympk	0.400461	17.1554	0.911912	0.390881	0.969492	-4.61169
Mrpl14	-0.555587	17.8584	-0.911427	0.39112	0.969492	-4.61175
Aldh9a1	0.436278	19.9687	0.910882	0.391389	0.969492	-4.61182
Rpl31	0.350471	21.0503	0.9106	0.391528	0.969492	-4.61185
Hsph1	-0.450071	20.1493	-0.908937	0.392349	0.969492	-4.61206
C4b	-0.36854	20.6694	-0.907587	0.393017	0.969492	-4.61223
Slc36a2	0.602994	17.8104	0.907163	0.393227	0.969492	-4.61228
Cct4	0.308495	22.4651	0.906882	0.393366	0.969492	-4.61231
Cyp2s1	0.588229	20.1483	0.906644	0.393484	0.969492	-4.61234
Golga3	-0.436706	15.2633	-0.906291	0.393658	0.969492	-4.61239
Ergic2	0.390701	15.6413	0.906054	0.393776	0.969492	-4.61242
Cdc5l	0.439405	18.1315	0.905873	0.393866	0.969492	-4.61244
Nolc1	0.395119	17.6789	0.904982	0.394307	0.969492	-4.61255
Tomm22	0.432435	19.1921	0.903764	0.394912	0.969492	-4.6127
U2af2	0.434836	20.6302	0.903445	0.395071	0.969492	-4.61274
Hip1	0.417751	17.117	0.903193	0.395195	0.969492	-4.61277
Acbd3	0.795175	18.6137	0.902514	0.395533	0.969492	-4.61285
Ndrg1	0.621089	18.9344	0.902506	0.395537	0.969492	-4.61286
Apmap	-0.631455	20.6953	-0.901222	0.396176	0.969492	-4.61301
Rps17	0.340549	21.5571	0.899103	0.397232	0.969492	-4.61328
Cma1	0.329857	21.5353	0.899033	0.397267	0.969492	-4.61328
Eif1	0.393544	18.8574	0.898373	0.397596	0.969492	-4.61337
Calm2	0.336787	24.1275	0.898308	0.397629	0.969492	-4.61337
Eif4g2	0.308509	19.5391	0.898107	0.397729	0.969492	-4.6134
Mpi	-0.366808	19.5148	-0.897716	0.397924	0.969492	-4.61345
Adk	-0.415874	20.0684	-0.89631	0.398627	0.969492	-4.61362
Rps18	0.291753	22.2062	0.895004	0.39928	0.969492	-4.61378
Apip	-0.340759	17.1179	-0.894506	0.399529	0.969492	-4.61384
Rpl10a	0.341024	23.115	0.894079	0.399743	0.969492	-4.61389
Ethe1	0.323052	19.8947	0.893796	0.399885	0.969492	-4.61393
Aoc3	0.310541	24.6914	0.892911	0.400329	0.969492	-4.61404
Serping1	-0.436436	19.837	-0.89054	0.401519	0.969492	-4.61433
Hspa12b	-0.429637	19.9713	-0.888941	0.402324	0.969492	-4.61452
Psmb10	-0.645761	17.6609	-0.888604	0.402493	0.969492	-4.61456
Adipoq	-0.387002	22.1958	-0.887449	0.403075	0.969492	-4.61471
Nap1l1	0.377377	20.1071	0.886918	0.403343	0.969492	-4.61477
Sugt1	0.391971	19.514	0.886619	0.403494	0.969492	-4.61481
Smyd1	0.584115	21.4174	0.886545	0.403531	0.969492	-4.61482
Dynlrb1	0.402286	19.8236	0.886329	0.40364	0.969492	-4.61484
Dhrs7	-0.400714	21.8788	-0.886214	0.403698	0.969492	-4.61486
Acat2	0.617947	19.1471	0.885918	0.403847	0.969492	-4.61489
Ldah	0.580273	18.5474	0.885907	0.403853	0.969492	-4.61489
Rtn3	-0.336405	20.9437	-0.884769	0.404428	0.969492	-4.61503
Lrpap1	-0.311676	19.1648	-0.884514	0.404557	0.969492	-4.61506
Mapk9	-0.374799	15.015	-0.883347	0.405147	0.969492	-4.61521
Enpep	0.334935	18.8668	0.883131	0.405256	0.969492	-4.61523
Mlec	-0.332159	18.9089	-0.881507	0.406079	0.969492	-4.61543
Cdc37	0.364277	20.5514	0.881186	0.406241	0.969492	-4.61547
Eif2s1	0.290747	20.1355	0.880782	0.406446	0.969492	-4.61552
Ndufa9	-0.456938	24.6053	-0.880123	0.40678	0.969492	-4.6156
Rbm39	-0.368534	20.0731	-0.879063	0.407319	0.969492	-4.61573
Polr2b	0.348893	18.3229	0.878832	0.407436	0.969492	-4.61576
Pgd	0.406071	22.8324	0.878793	0.407456	0.969492	-4.61576
Chmp2a	0.375394	17.0122	0.877877	0.407922	0.969492	-4.61587
Stk38	0.482518	17.0497	0.877674	0.408025	0.969492	-4.6159
Aup1	-0.378086	18.2692	-0.877608	0.408058	0.969492	-4.6159
Tmpo	0.359682	20.2376	0.87735	0.408189	0.969492	-4.61594
Cox4i1	-0.451273	26.9078	-0.876889	0.408424	0.969492	-4.61599
Oplah	-0.510216	20.3656	-0.876749	0.408495	0.969492	-4.61601
Arhgef7	-0.628266	17.3629	-0.875472	0.409146	0.969492	-4.61616
Gbp2	-0.442775	18.5926	-0.875427	0.409169	0.969492	-4.61617
Clybl	-0.53811	21.7683	-0.874988	0.409392	0.969492	-4.61622
Steap3	-0.783902	18.6895	-0.874655	0.409562	0.969492	-4.61626
Mbp	0.861968	22.0042	0.874381	0.409702	0.969492	-4.6163
Scpep1	-0.479908	17.7495	-0.873598	0.410102	0.969492	-4.61639
Mat2a	0.321757	19.5948	0.873299	0.410254	0.969492	-4.61643
Ldha	0.426444	25.3408	0.872855	0.410481	0.969492	-4.61648
Lama2	0.340486	25.261	0.871876	0.410981	0.969492	-4.6166
Mthfd1	0.312139	19.795	0.871292	0.41128	0.969492	-4.61667
Sdha	-0.558932	24.4898	-0.870427	0.411722	0.969492	-4.61677
Sdhb	-0.615602	24.5117	-0.870147	0.411866	0.969492	-4.61681
Qsox1	0.369439	17.6921	0.868669	0.412623	0.969492	-4.61699
Apoc3	-0.471191	20.3328	-0.868537	0.412691	0.969492	-4.617
Dag1	-0.315735	19.8379	-0.868346	0.412789	0.969492	-4.61702
Ywhaq	0.333166	21.5489	0.868304	0.41281	0.969492	-4.61703
Mrpl49	-0.557478	17.7515	-0.867654	0.413144	0.969492	-4.61711
Entpd1	0.299312	20.3777	0.867437	0.413255	0.969492	-4.61713
Ppp3ca	0.352671	19.8365	0.867306	0.413322	0.969492	-4.61715
Lpcat3	-0.270865	19.368	-0.86565	0.414173	0.969492	-4.61735
Slc27a1	-0.463952	21.4812	-0.864518	0.414755	0.969492	-4.61749
Pccb	-0.54411	23.2955	-0.864395	0.414818	0.969492	-4.6175
Palld	0.447233	18.3515	0.864375	0.414829	0.969492	-4.6175
Trim28	-0.531751	21.2813	-0.86424	0.414899	0.969492	-4.61752
Hsdl2	-0.491365	21.5213	-0.864075	0.414984	0.969492	-4.61754
Gvin1	0.735495	17.5772	0.863677	0.415188	0.969492	-4.61759
Atp5f1e	-0.637861	18.3751	-0.863099	0.415486	0.969492	-4.61766
Vapb	-0.374251	21.6841	-0.862822	0.415629	0.969492	-4.61769
Slc25a3	-0.548219	25.8863	-0.861626	0.416246	0.969492	-4.61783
Cd44	0.458047	19.017	0.86116	0.416486	0.969492	-4.61789
Retsat	-0.432318	17.32	-0.861061	0.416537	0.969492	-4.6179
Tpm1	0.376024	28.1468	0.859335	0.417429	0.969492	-4.61811
Ehd2	-0.45851	25.1444	-0.858439	0.417892	0.969492	-4.61821
Epb41l2	0.301164	22.0639	0.858402	0.417911	0.969492	-4.61822
Mdh1	-0.449923	25.5264	-0.857853	0.418196	0.969492	-4.61828
Aco2	-0.534938	28.0407	-0.857738	0.418255	0.969492	-4.6183
Tuba1c	-0.302461	23.5182	-0.857326	0.418469	0.969492	-4.61835
Pgm1	0.303928	23.1989	0.85724	0.418513	0.969492	-4.61836
Etfb	-0.493073	25.0559	-0.856777	0.418753	0.969492	-4.61841
Xrn2	-0.450469	17.9432	-0.855737	0.419292	0.969492	-4.61854
Dazap1	0.803015	16.8844	0.855349	0.419493	0.969492	-4.61858
Tns1	-0.692356	24.27	-0.852634	0.420904	0.969492	-4.61891
Cryab	-0.423127	25.0211	-0.852207	0.421125	0.969492	-4.61896
Kyat3	-0.459616	20.1177	-0.850608	0.421958	0.969492	-4.61915
Actn1	0.30064	25.1134	0.849866	0.422345	0.969492	-4.61924
Decr1	-0.56789	24.8695	-0.849562	0.422503	0.969492	-4.61927
Tmed2	0.295669	21.0055	0.849457	0.422558	0.969492	-4.61929
Krt8	-0.415885	24.0725	-0.84853	0.423042	0.969492	-4.6194
Ube2k	0.310703	19.7261	0.847885	0.423378	0.969492	-4.61947
Psip1	0.824787	17.9668	0.847738	0.423455	0.969492	-4.61949
Apoo	-0.514934	22.2372	-0.847037	0.423821	0.969492	-4.61957
Fetub	0.47017	19.8081	0.844027	0.425396	0.969492	-4.61993
Rars1	0.31532	20.8016	0.843925	0.42545	0.969492	-4.61994
Emc3	0.286834	19.7722	0.842916	0.425979	0.969492	-4.62006
Abcc9	0.592025	16.2233	0.840655	0.427166	0.969492	-4.62033
Yme1l1	-0.60989	17.8973	-0.840568	0.427212	0.969492	-4.62034
Bcs1l	-0.386566	19.8045	-0.840442	0.427278	0.969492	-4.62035
Cpsf1	-0.341565	18.959	-0.840133	0.427441	0.969492	-4.62039
Rbm3	0.559323	17.2802	0.839841	0.427594	0.969492	-4.62042
Immt	-0.430011	25.4348	-0.839314	0.427871	0.969492	-4.62049
Emc4	0.323435	18.1378	0.838269	0.428422	0.969492	-4.62061
Ube2l3	0.497154	17.4064	0.838024	0.428551	0.969492	-4.62064
Glrx3	0.347509	19.4441	0.837898	0.428617	0.969492	-4.62065
Ndufs8	-0.347085	23.374	-0.837674	0.428735	0.969492	-4.62068
Sf3a2	0.489773	18.0103	0.837533	0.428809	0.969492	-4.6207
Gpx3	-0.299385	22.3362	-0.836934	0.429125	0.969492	-4.62077
Bpnt1	-0.33605	17.6584	-0.836572	0.429316	0.969492	-4.62081
Cab39	0.31522	19.7787	0.836515	0.429346	0.969492	-4.62081
Lrrfip1	-1.22977	18.3935	-0.834653	0.430329	0.969492	-4.62103
Rpl23a	0.30388	21.8057	0.834078	0.430633	0.969492	-4.6211
Camk1	-0.299249	16.3814	-0.833471	0.430953	0.969492	-4.62117
Sgcd	0.32576	21.803	0.832051	0.431705	0.969492	-4.62134
Fth1	-0.307435	22.1235	-0.83158	0.431955	0.969492	-4.62139
Dhrs1	0.320433	18.046	0.83139	0.432055	0.969492	-4.62142
Hspe1	-0.378557	23.6105	-0.83043	0.432564	0.969492	-4.62153
Hint3	-0.389519	17.1404	-0.829108	0.433265	0.969492	-4.62168
Cpa3	0.286309	23.7629	0.828787	0.433436	0.969492	-4.62172
Fus	0.336311	20.8398	0.82841	0.433636	0.969492	-4.62176
Cbr2	-0.51285	26.4932	-0.827853	0.433932	0.969492	-4.62183
Pdhb	-0.539458	25.4835	-0.826155	0.434835	0.969492	-4.62203
Scfd2	0.650403	16.1996	0.825605	0.435128	0.969492	-4.62209
Anp32e	-0.416853	21.5062	-0.824037	0.435963	0.969492	-4.62227
Hspa1a	0.423049	22.761	0.823596	0.436199	0.969492	-4.62233
Btf3l4	-0.565212	18.8139	-0.822864	0.436589	0.969492	-4.62241
Apoc1	-0.275591	20.6248	-0.822638	0.43671	0.969492	-4.62244
Atp6v1b2	0.272526	21.2948	0.821506	0.437314	0.969492	-4.62257
Scrn3	0.489965	15.3038	0.82086	0.437659	0.969492	-4.62264
Ssrp1	0.508421	19.2058	0.820789	0.437697	0.969492	-4.62265
Fkbp3	0.441643	20.388	0.81968	0.438291	0.969492	-4.62278
Psmd4	0.299511	20.1546	0.819067	0.438619	0.969492	-4.62285
Echdc1	-0.509535	21.247	-0.819031	0.438638	0.969492	-4.62286
Crkl	0.614386	18.7133	0.818841	0.43874	0.969492	-4.62288
Exosc7	-0.264684	18.4255	-0.816653	0.439912	0.969492	-4.62313
Gga3	-0.384133	16.1113	-0.816605	0.439938	0.969492	-4.62314
Parvb	-0.341597	18.8679	-0.816318	0.440092	0.969492	-4.62317
Ncam1	0.389036	21.1551	0.816294	0.440105	0.969492	-4.62317
Mydgf	-0.470818	17.705	-0.816216	0.440147	0.969492	-4.62318
Mrpl23	-0.503012	17.2092	-0.815793	0.440374	0.969492	-4.62323
Anxa7	0.383311	21.5627	0.815164	0.440712	0.969492	-4.6233
Actb	0.399891	26.5335	0.81477	0.440924	0.969492	-4.62335
Mak	0.498801	17.9129	0.813759	0.441467	0.969492	-4.62347
Nt5c2	-0.374128	16.2153	-0.813694	0.441502	0.969492	-4.62347
Rpl13a	0.325124	20.1892	0.810218	0.443375	0.969492	-4.62387
Stat1	-0.866479	19.4367	-0.808471	0.444318	0.969492	-4.62407
Tnnc2	2.31182	22.9277	0.807637	0.444769	0.969492	-4.62417
Slc8a1	-0.520628	20.4384	-0.807202	0.445004	0.969492	-4.62422
Hexa	0.38608	17.6335	0.807179	0.445016	0.969492	-4.62422
Cct3	0.300793	22.8628	0.806903	0.445166	0.969492	-4.62425
Hcfc1	-0.385345	22.2445	-0.805814	0.445755	0.969492	-4.62438
Slc25a11	-0.474599	24.8868	-0.805601	0.44587	0.969492	-4.6244
Vps13a	-0.435767	19.2842	-0.805472	0.44594	0.969492	-4.62442
Ppid	0.524097	18.4129	0.805329	0.446017	0.969492	-4.62444
Sap18	0.426825	17.3345	0.804538	0.446446	0.969492	-4.62453
Iqgap2	-0.394174	19.4322	-0.803757	0.44687	0.969492	-4.62462
Ifitm3	0.343778	18.924	0.803286	0.447125	0.969492	-4.62467
Maob	-0.464775	23.1735	-0.802483	0.447561	0.969492	-4.62476
Ptgfrn	0.430637	18.8677	0.802259	0.447683	0.969492	-4.62479
Hsp90aa1	-0.289705	23.1859	-0.801653	0.448012	0.969492	-4.62486
Lars1	0.322717	20.5797	0.800148	0.44883	0.969492	-4.62503
Uqcrc2	-0.432101	26.2785	-0.799755	0.449044	0.969492	-4.62507
Atp5f1c	-0.529863	24.3488	-0.799548	0.449157	0.969492	-4.6251
Fbln5	-0.37239	21.806	-0.798682	0.449628	0.969492	-4.62519
Csrp3	0.508276	22.7031	0.798452	0.449753	0.969492	-4.62522
Ndufb8	-0.454192	23.9753	-0.798284	0.449845	0.969492	-4.62524
Ces1c	0.326888	21.1238	0.798162	0.449911	0.969492	-4.62525
Ppp5c	0.295294	18.3241	0.797631	0.450201	0.969492	-4.62531
Capns2	0.439554	18.3671	0.797446	0.450302	0.969492	-4.62534
Hpcal1	0.403623	20.1288	0.797171	0.450452	0.969492	-4.62537
Cops4	0.269932	20.2259	0.796377	0.450885	0.969492	-4.62546
Ehd4	-0.511416	24.0837	-0.796358	0.450895	0.969492	-4.62546
Rela	-0.30764	16.6198	-0.794545	0.451886	0.969492	-4.62566
Emc1	-0.272812	19.2222	-0.792707	0.452891	0.969492	-4.62587
Tns2	-0.408211	17.7165	-0.792222	0.453156	0.969492	-4.62593
Coq9	-0.423833	20.7044	-0.792205	0.453166	0.969492	-4.62593
Scarb2	0.248269	20.198	0.790402	0.454154	0.969492	-4.62613
Flot2	0.306959	20.9357	0.788953	0.454949	0.969492	-4.6263
Etfdh	-0.451312	24.7641	-0.786905	0.456075	0.969492	-4.62653
Kgd4	-0.454381	22.5951	-0.785526	0.456834	0.969492	-4.62668
Mpc2	-0.428315	23.889	-0.785293	0.456962	0.969492	-4.62671
Kif13a	0.280752	16.0953	0.785202	0.457013	0.969492	-4.62672
Atp5pd	-0.54336	24.4349	-0.785062	0.45709	0.969492	-4.62674
Mrpl13	-0.447932	17.578	-0.784602	0.457343	0.969492	-4.62679
Ddx5	0.355064	21.1806	0.783148	0.458145	0.969492	-4.62695
Acads	-0.510655	23.4791	-0.782444	0.458533	0.969492	-4.62703
Slc4a1	-0.277025	23.0671	-0.780436	0.459643	0.969492	-4.62726
Bax	-0.487678	17.6254	-0.779503	0.460159	0.969492	-4.62736
Snrnp200	0.370316	21.0964	0.779433	0.460198	0.969492	-4.62737
Dnajc11	-0.475572	20.0599	-0.779157	0.460351	0.969492	-4.6274
Fbln1	0.254555	18.5762	0.779104	0.46038	0.969492	-4.6274
Psmd3	0.285887	21.3454	0.778326	0.460811	0.969492	-4.62749
Nme2	0.297356	22.3919	0.777961	0.461013	0.969492	-4.62753
Sel1l	0.400447	19.1037	0.776238	0.461968	0.969492	-4.62773
Myom1	0.390539	25.4333	0.775749	0.46224	0.969492	-4.62778
Mrpl12	-0.485125	19.5921	-0.775138	0.462579	0.969492	-4.62785
Aldh2	-0.311715	25.8903	-0.774774	0.462781	0.969492	-4.62789
Adh5	0.267425	19.4656	0.774648	0.462851	0.969492	-4.6279
Nfkb2	0.557038	17.492	0.774565	0.462897	0.969492	-4.62791
Cmpk1	0.349157	20.6894	0.772734	0.463916	0.969492	-4.62812
Dnajc3	0.284398	19.3181	0.771089	0.464832	0.969492	-4.6283
Rpl3	0.272854	21.4914	0.770836	0.464972	0.969492	-4.62833
Gimap4	-1.20153	18.6125	-0.770735	0.465029	0.969492	-4.62834
H2ac11	0.399387	28.2694	0.770684	0.465057	0.969492	-4.62834
Mrps2	-0.506161	17.6787	-0.769993	0.465442	0.969492	-4.62842
Dnaja1	-0.335459	19.0281	-0.769023	0.465984	0.969492	-4.62853
Septin7	0.281293	21.5889	0.768804	0.466106	0.969492	-4.62855
Rpl39	0.29572	18.2881	0.768476	0.466289	0.969492	-4.62859
Prkaa1	0.279572	18.1284	0.767852	0.466638	0.969492	-4.62866
Csde1	0.249483	18.4171	0.766877	0.467182	0.969492	-4.62877
Abcf1	0.355043	17.4869	0.76603	0.467657	0.969492	-4.62886
Dhrs3	0.37704	16.2829	0.763884	0.468858	0.969492	-4.6291
Tufm	-0.389858	23.4089	-0.763874	0.468864	0.969492	-4.6291
Atp6v0a1	0.254891	20.5174	0.763839	0.468883	0.969492	-4.6291
Syngr3	0.339699	17.0941	0.763565	0.469037	0.969492	-4.62913
Prdx5	-0.33969	24.0564	-0.763467	0.469092	0.969492	-4.62914
Sf3b1	0.408401	20.4666	0.762958	0.469378	0.969492	-4.6292
Idh3a	-0.489257	25.2784	-0.762799	0.469467	0.969492	-4.62922
Pcca	-0.461038	23.7819	-0.762485	0.469643	0.969492	-4.62925
Ndufb4	-0.416228	23.3654	-0.760388	0.47082	0.969492	-4.62948
Mpst	0.284269	17.5827	0.760158	0.47095	0.969492	-4.62951
Cherp	-0.418937	15.3822	-0.759584	0.471273	0.969492	-4.62957
Grm1	0.338986	15.5791	0.758996	0.471603	0.969492	-4.62963
Gpam	-0.481873	17.4579	-0.758412	0.471932	0.969492	-4.6297
Rps9	0.265145	23.0262	0.757855	0.472246	0.969492	-4.62976
Ddx17	0.343012	21.8678	0.756199	0.473179	0.969492	-4.62994
Sgcb	0.339673	20.8284	0.755206	0.473739	0.969492	-4.63005
Krt19	-0.35233	23.7708	-0.754075	0.474377	0.969492	-4.63017
H2az1	0.364665	22.4486	0.753719	0.474579	0.969492	-4.63021
Cdc42	0.296136	21.6692	0.753439	0.474737	0.969492	-4.63024
Sh3bgrl	0.364486	19.2301	0.752782	0.475109	0.969492	-4.63031
Prdx3	-0.37845	23.5629	-0.751844	0.475639	0.969492	-4.63042
Atp1a1	-0.350245	24.7243	-0.751833	0.475645	0.969492	-4.63042
Ywhaz	0.271625	24.8584	0.751468	0.475852	0.969492	-4.63046
Cyb5b	0.241871	21.6928	0.75134	0.475924	0.969492	-4.63047
Cox6c	-0.373639	22.0674	-0.750182	0.47658	0.969492	-4.6306
Nup160	0.340046	16.757	0.750033	0.476665	0.969492	-4.63061
Psmd11	0.254759	21.8578	0.750005	0.476681	0.969492	-4.63062
Nucb2	0.27892	17.2458	0.749342	0.477057	0.969492	-4.63069
Col6a6	0.383647	21.6038	0.749307	0.477076	0.969492	-4.63069
Dpep1	-0.337954	22.7174	-0.749221	0.477125	0.969492	-4.6307
Epdr1	-0.383013	18.6123	-0.748548	0.477507	0.969492	-4.63078
Palmd	-0.391582	17.0923	-0.747514	0.478093	0.969492	-4.63089
Rps15	0.333598	19.2169	0.746212	0.478833	0.969492	-4.63103
Ndufb3	-0.426192	20.9458	-0.746004	0.478951	0.969492	-4.63105
Cavin2	-0.355363	23.2737	-0.745954	0.47898	0.969492	-4.63106
Ipo5	0.341247	21.3026	0.745805	0.479065	0.969492	-4.63107
Ddx6	0.2414	20.0801	0.745055	0.479491	0.969492	-4.63116
Rida	-0.310375	16.3358	-0.744965	0.479543	0.969492	-4.63117
Ndufv1	-0.427295	24.2209	-0.743326	0.480476	0.969492	-4.63134
Oxct1	-0.368935	22.9047	-0.742059	0.481198	0.969492	-4.63148
Uso1	-0.291737	20.152	-0.741277	0.481644	0.969492	-4.63156
Ermp1	0.237125	19.4448	0.740492	0.482092	0.969492	-4.63165
Tubb1	-0.572385	17.3411	-0.739659	0.482568	0.969492	-4.63174
Appl1	0.251871	19.8098	0.739185	0.482839	0.969492	-4.63179
Emb	0.355156	16.8772	0.738569	0.483191	0.969492	-4.63186
Map1lc3b	-0.254034	16.562	-0.736249	0.484519	0.969492	-4.63211
Plcg2	0.48812	21.0928	0.736064	0.484625	0.969492	-4.63213
Cd2ap	-0.434621	14.7194	-0.736041	0.484638	0.969492	-4.63213
Ca4	-0.401705	16.6188	-0.736011	0.484655	0.969492	-4.63213
Eif4h	0.263838	19.3748	0.735468	0.484966	0.969492	-4.63219
Gdi2	0.26041	23.4054	0.734387	0.485586	0.969492	-4.6323
Sf3b3	0.283292	20.8382	0.733588	0.486045	0.969492	-4.63239
Timm23	-0.339173	19.5762	-0.733522	0.486083	0.969492	-4.6324
Rpl36	0.250533	21.3895	0.732958	0.486407	0.969492	-4.63246
Rpl24	0.264705	22.5103	0.732803	0.486496	0.969492	-4.63247
Dld	-0.432163	24.0909	-0.731983	0.486967	0.969492	-4.63256
Uqcrq	-0.363274	21.6732	-0.731729	0.487113	0.969492	-4.63259
Nop56	0.471722	20.7966	0.731308	0.487355	0.969492	-4.63263
Ces1d	-0.300825	24.6126	-0.730568	0.487781	0.969492	-4.63271
Uqcrb	-0.37577	23.8022	-0.730344	0.48791	0.969492	-4.63274
Lnpep	-0.315041	21.5161	-0.729984	0.488117	0.969492	-4.63278
Hspa9	-0.373808	25.5841	-0.729582	0.488348	0.969492	-4.63282
Npm1	0.368429	21.8712	0.729534	0.488376	0.969492	-4.63282
Atp2a2	-0.53536	28.6956	-0.72879	0.488804	0.969492	-4.6329
Eef1d	-0.259893	22.3852	-0.728355	0.489055	0.969492	-4.63295
Arf6	0.276864	20.4998	0.727117	0.489769	0.969492	-4.63308
Ddb1	-0.242893	21.2451	-0.726983	0.489846	0.969492	-4.6331
Dync1li2	0.317435	18.7358	0.726871	0.489911	0.969492	-4.63311
Crat	-0.405801	23.2833	-0.726156	0.490324	0.969492	-4.63318
Sec23b	-0.342757	17.791	-0.725335	0.490798	0.969492	-4.63327
Nlrx1	0.302712	19.643	0.725123	0.49092	0.969492	-4.63329
Pdcd6ip	0.263038	21.5708	0.724541	0.491257	0.969492	-4.63336
Ap2a1	-0.240172	20.0864	-0.724185	0.491462	0.969492	-4.63339
Aifm1	-0.392465	24.0965	-0.724164	0.491475	0.969492	-4.6334
Ndufs4	-0.418215	24.1282	-0.723656	0.491769	0.969492	-4.63345
Agpat2	-0.405961	22.034	-0.723139	0.492068	0.969492	-4.6335
Sntb2	0.234159	19.4374	0.722358	0.49252	0.969492	-4.63359
Ilf2	0.234941	21.025	0.721654	0.492927	0.969492	-4.63366
Rprd1b	-0.505146	18.1598	-0.720964	0.493328	0.969492	-4.63373
M6pr	0.323338	19.2645	0.720254	0.493739	0.969492	-4.63381
Cct8	0.253084	22.922	0.718658	0.494665	0.969492	-4.63398
Smchd1	0.512751	17.9072	0.717892	0.49511	0.969492	-4.63406
Rps25	0.275281	20.9548	0.717337	0.495433	0.969492	-4.63412
Glul	-0.503294	21.9875	-0.716647	0.495834	0.969492	-4.63419
Rpl35a	0.233302	18.0066	0.716555	0.495887	0.969492	-4.6342
Hnrnph2	-0.410905	19.3001	-0.71582	0.496315	0.969492	-4.63428
Myo1b	0.309061	18.535	0.712691	0.498138	0.969492	-4.6346
Numa1	0.38379	20.6557	0.712325	0.498352	0.969492	-4.63464
Ank2	-0.661472	19.7919	-0.711863	0.498621	0.969492	-4.63469
Cops5	0.242545	19.8139	0.711618	0.498764	0.969492	-4.63472
Art3	-0.471765	21.4117	-0.710029	0.499692	0.969492	-4.63488
Gsto1	0.517331	22.6045	0.709013	0.500287	0.969492	-4.63499
Rab11b	0.225942	22.416	0.708811	0.500405	0.969492	-4.63501
Slc9a6	-0.23871	17.1203	-0.708656	0.500496	0.969492	-4.63503
Hyou1	-0.2624	22.2276	-0.70662	0.501688	0.969492	-4.63524
Pnpt1	-0.266734	19.216	-0.706461	0.501781	0.969492	-4.63526
Washc5	0.32243	15.6028	0.706352	0.501845	0.969492	-4.63527
Sec61g	0.285574	18.6489	0.706023	0.502038	0.969492	-4.6353
Ndufb1	-0.397009	21.7697	-0.705113	0.502571	0.969492	-4.6354
Rpl13	0.273664	22.4837	0.704652	0.502842	0.969492	-4.63544
Dapk3	0.232387	16.4172	0.703456	0.503544	0.969492	-4.63557
Lrpprc	-0.359202	22.8985	-0.702583	0.504057	0.969492	-4.63566
Rps19	0.270962	22.1119	0.702351	0.504194	0.969492	-4.63568
Tmlhe	0.714541	17.7657	0.701916	0.504449	0.969492	-4.63573
Pgam2	0.428973	23.1857	0.701755	0.504544	0.969492	-4.63574
Hnrnpu	0.314592	23.1042	0.701719	0.504565	0.969492	-4.63575
Psma4	0.257101	20.2316	0.701213	0.504863	0.969492	-4.6358
Idh2	-0.467889	25.4283	-0.701111	0.504923	0.969492	-4.63581
Kpna1	-0.494487	17.7308	-0.700034	0.505557	0.969492	-4.63592
Npepl1	0.348533	18.6519	0.699463	0.505893	0.969492	-4.63598
Rcc2	1.14212	15.9536	0.696813	0.507456	0.969492	-4.63625
Gpi	-0.261904	23.8896	-0.696108	0.507873	0.969492	-4.63633
Hk2	0.286184	23.4766	0.695781	0.508065	0.969492	-4.63636
Echs1	-0.463834	23.1512	-0.69529	0.508355	0.969492	-4.63641
Acaa2	-0.450152	27.35	-0.694764	0.508666	0.969492	-4.63647
Col14a1	-0.697184	22.2821	-0.693682	0.509306	0.969492	-4.63658
Cst3	-0.401899	18.5837	-0.693223	0.509578	0.969492	-4.63662
Nppa	-1.23641	19.539	-0.693218	0.509581	0.969492	-4.63662
Slc25a51	-0.4052	18.7074	-0.693047	0.509683	0.969492	-4.63664
Dnaja2	-0.23359	20.6985	-0.692294	0.510128	0.969492	-4.63672
CTSD	0.243985	19.0731	0.692004	0.5103	0.969492	-4.63675
Rps4x	0.246585	22.8268	0.691893	0.510366	0.969492	-4.63676
Mdh2	-0.432328	27.1859	-0.69077	0.511031	0.969492	-4.63688
Nampt	0.299175	20.9769	0.689911	0.511541	0.969492	-4.63696
Bdh1	-0.266479	21.6405	-0.68958	0.511737	0.969492	-4.637
Ctnna1	0.23641	21.9804	0.689553	0.511754	0.969492	-4.637
Tor1aip1	0.258671	20.0587	0.689392	0.511849	0.969492	-4.63702
Hnrnpa3	0.478448	22.948	0.689385	0.511853	0.969492	-4.63702
Clasp1	-0.268773	17.7397	-0.688987	0.512089	0.969492	-4.63706
Mrps23	-0.372111	18.0933	-0.688973	0.512098	0.969492	-4.63706
Ogdh	-0.435617	26.4528	-0.688835	0.51218	0.969492	-4.63707
Dtd1	0.2124	17.2177	0.685941	0.5139	0.969492	-4.63737
Mtco2	-0.390768	26.6157	-0.68592	0.513913	0.969492	-4.63737
Acot7	0.291863	19.7367	0.685373	0.514238	0.969492	-4.63743
Ndufs2	-0.3771	25.2871	-0.684673	0.514655	0.969492	-4.6375
Myg1	-0.441281	18.2759	-0.684085	0.515006	0.969492	-4.63756
Pi16	0.336395	18.2463	0.683729	0.515218	0.969492	-4.63759
Nup58	-0.338531	16.4852	-0.682897	0.515714	0.969492	-4.63768
Pacsin3	0.487209	19.0385	0.682538	0.515928	0.969492	-4.63771
Casq2	-0.569946	23.1656	-0.681795	0.516371	0.969492	-4.63779
Pgm5	0.262945	23.209	0.680094	0.517387	0.969492	-4.63796
Syncrip	0.249273	22.2203	0.679864	0.517525	0.969492	-4.63798
Cox5a	-0.412633	25.5173	-0.679181	0.517933	0.969492	-4.63805
Cd14	-0.454715	24.0114	-0.677764	0.518781	0.969492	-4.6382
Rsph4a	-0.417569	16.1628	-0.677234	0.519098	0.969492	-4.63825
Tubb4b	0.213441	26.6437	0.676116	0.519768	0.969492	-4.63836
Atp2a3	-0.277913	20.8956	-0.675431	0.520179	0.969492	-4.63843
Pygl	-0.500606	22.141	-0.674922	0.520484	0.969492	-4.63848
Atp5f1a	-0.427001	28.864	-0.674745	0.52059	0.969492	-4.6385
Cmpk2	0.23673	16.3216	0.674577	0.520691	0.969492	-4.63852
Igf2r	-0.291074	18.7472	-0.673888	0.521104	0.969492	-4.63859
Pak2	0.427729	18.4088	0.673881	0.521108	0.969492	-4.63859
Rpl34	0.225474	17.9962	0.673618	0.521266	0.969492	-4.63861
Cbx1	0.462827	18.7646	0.672925	0.521683	0.969492	-4.63868
H1-0	-0.268663	22.0311	-0.67278	0.52177	0.969492	-4.6387
Sec11a	0.244908	19.8553	0.672284	0.522068	0.969492	-4.63875
Pdpr	-0.397486	20.9312	-0.671445	0.522572	0.969492	-4.63883
Adsl	0.268681	20.1323	0.671417	0.522589	0.969492	-4.63883
Mta1	0.232199	15.8392	0.670989	0.522847	0.969492	-4.63888
Hsdl1	0.234633	19.1767	0.670425	0.523186	0.969492	-4.63893
Acsf2	-0.367999	21.1533	-0.669159	0.523948	0.969492	-4.63906
Carhsp1	0.256136	16.5157	0.668963	0.524066	0.969492	-4.63908
Me1	0.317905	23.417	0.66876	0.524188	0.969492	-4.6391
Clpx	-0.301817	18.3189	-0.668402	0.524405	0.969492	-4.63914
H2bc11; H2bc13; H2bc15; H2bc7	0.336223	28.7496	0.667666	0.524848	0.969492	-4.63921
Perm1	-0.906083	16.5732	-0.667318	0.525058	0.969492	-4.63924
Arf4	0.27868	19.7452	0.666097	0.525795	0.969492	-4.63936
Arl1	0.255274	20.1482	0.665891	0.525919	0.969492	-4.63939
Pelp1	0.317062	16.2763	0.665098	0.526398	0.969492	-4.63946
Coq8a	-0.37446	21.7973	-0.664426	0.526804	0.969492	-4.63953
Echdc3	-0.442211	19.5012	-0.664016	0.527052	0.969492	-4.63957
Anpep	0.200553	22.5756	0.662297	0.528092	0.969492	-4.63974
Flna	0.218406	27.061	0.662045	0.528244	0.969492	-4.63977
Mix23	-0.298336	17.7522	-0.660901	0.528938	0.969492	-4.63988
Ctsh	0.232465	19.1164	0.660261	0.529325	0.969492	-4.63994
Hadhb	-0.386309	26.3599	-0.659779	0.529617	0.969492	-4.63999
Agpat4	0.253249	16.5044	0.659456	0.529813	0.969492	-4.64002
Arcn1	0.259519	20.8161	0.659345	0.529881	0.969492	-4.64003
Inpp5a	0.284145	17.5057	0.658593	0.530337	0.969492	-4.64011
Pxdn	-0.354378	16.9322	-0.657951	0.530726	0.969492	-4.64017
Dbi	0.339788	24.5574	0.657882	0.530769	0.969492	-4.64018
Hrg	-0.286619	19.8431	-0.657777	0.530832	0.969492	-4.64019
Clu	-0.270041	21.3933	-0.657538	0.530977	0.969492	-4.64021
Ufsp2	-0.283332	18.6986	-0.656542	0.531582	0.969492	-4.64031
Ndufb6	-0.415899	22.8606	-0.656419	0.531658	0.969492	-4.64032
Hm13	0.352909	20.476	0.655984	0.531922	0.969492	-4.64036
Glg1	0.218739	19.5903	0.655829	0.532016	0.969492	-4.64038
Egfr	-0.262898	18.4234	-0.654746	0.532675	0.969492	-4.64049
Mat2b	-0.220259	19.5234	-0.65422	0.532995	0.969492	-4.64054
Atp5mk	-0.44788	23.3392	-0.653942	0.533164	0.969492	-4.64057
Alb	0.264755	28.9133	0.65261	0.533976	0.969492	-4.6407
H4c1; H4c11; H4c12; H4c14; H4c16; H4c2; H4c3; H4c4; H4c6; H4c8; H4c9; Hist1h4m	0.307642	29.0633	0.649826	0.535674	0.969492	-4.64097
Fkbp4	0.517107	18.6806	0.64924	0.536032	0.969492	-4.64102
Cs	-0.342534	25.7457	-0.648426	0.53653	0.969492	-4.6411
Pgk1	0.234313	25.4766	0.647751	0.536942	0.969492	-4.64117
Ranbp1	0.446631	19.3739	0.647667	0.536994	0.969492	-4.64118
Txndc5	0.353827	20.6751	0.646397	0.537771	0.969492	-4.6413
Glo1	0.228189	20.3314	0.645959	0.538039	0.969492	-4.64134
Ddx21	0.856834	19.025	0.644862	0.538711	0.969492	-4.64145
Ddx3x	0.237093	21.4968	0.644282	0.539066	0.969492	-4.64151
Cct6a	0.229581	22.2558	0.644198	0.539118	0.969492	-4.64151
Gyg1	0.255426	21.1861	0.64388	0.539313	0.969492	-4.64155
Vwf	0.263734	19.9085	0.643743	0.539397	0.969492	-4.64156
Metap2	0.333681	18.6968	0.643134	0.539771	0.969492	-4.64162
Sgcg	0.344005	20.771	0.642801	0.539974	0.969492	-4.64165
Acot9	0.204451	20.9339	0.642702	0.540035	0.969492	-4.64166
Abhd5	-0.458228	20.2744	-0.642207	0.540339	0.969492	-4.64171
Bag6	0.233969	18.8558	0.641441	0.540809	0.969492	-4.64178
Acat1	-0.356665	25.3768	-0.64144	0.54081	0.969492	-4.64178
Golt1b	0.250474	18.2606	0.64143	0.540816	0.969492	-4.64178
Rps15a	0.236895	20.3651	0.641185	0.540967	0.969492	-4.64181
Spcs2	0.339474	20.0783	0.640572	0.541343	0.969492	-4.64187
Hadh	-0.322315	21.6601	-0.640526	0.541372	0.969492	-4.64187
Mrps21	-0.313315	18.6636	-0.640242	0.541546	0.969492	-4.6419
Khsrp	0.310548	20.8838	0.640198	0.541573	0.969492	-4.6419
Tgfb1i1	0.197941	18.1832	0.639681	0.541891	0.969492	-4.64195
Slc25a19	0.377983	19.4484	0.639508	0.541998	0.969492	-4.64197
Atp5mf	-0.41488	24.8229	-0.639207	0.542183	0.969492	-4.642
Sae1	0.280675	16.7851	0.638959	0.542336	0.969492	-4.64202
Nucb1	0.216636	20.7067	0.638443	0.542653	0.969492	-4.64207
Bpifb1	-0.279864	21.5841	-0.637687	0.543118	0.969492	-4.64214
Abhd6	-0.329722	20.7557	-0.637514	0.543225	0.969492	-4.64216
Cers2	0.203181	18.7873	0.637305	0.543354	0.969492	-4.64218
Timm17b	0.292155	18.1091	0.637089	0.543487	0.969492	-4.6422
Tnni2	1.93023	22.8214	0.636248	0.544005	0.969492	-4.64228
Alyref	-0.587377	19.6534	-0.636104	0.544094	0.969492	-4.64229
Npepps	0.21562	21.6055	0.635963	0.544181	0.969492	-4.64231
H2-Aa	-0.855971	19.9271	-0.635661	0.544367	0.969492	-4.64234
Ndufa13	-0.384751	24.4754	-0.634824	0.544883	0.969492	-4.64242
Mesd	-0.287641	16.423	-0.634266	0.545228	0.969492	-4.64247
Iqgap1	0.295875	23.8976	0.634009	0.545386	0.969492	-4.6425
Ufm1	0.49462	17.7269	0.633026	0.545994	0.969492	-4.64259
Rnpep	0.263109	20.164	0.632998	0.54601	0.969492	-4.64259
Cndp2	0.25253	21.6784	0.632925	0.546056	0.969492	-4.6426
Ykt6	0.213417	19.3961	0.632631	0.546238	0.969492	-4.64263
Taldo1	0.284014	21.8657	0.632128	0.546549	0.969492	-4.64267
Sumo3	-0.284831	15.6832	-0.631858	0.546715	0.969492	-4.6427
Arl8b	-0.329543	18.9592	-0.631817	0.546741	0.969492	-4.6427
Snd1	0.384676	21.182	0.631602	0.546874	0.969492	-4.64273
Dbt	-0.46178	21.4035	-0.631295	0.547063	0.969492	-4.64275
Itih4	0.25819	20.7562	0.630124	0.547788	0.969492	-4.64287
Sf3b2	0.306887	19.7801	0.630033	0.547844	0.969492	-4.64287
Atp5pf	-0.38851	22.0895	-0.629896	0.547929	0.969492	-4.64289
Hadha	-0.383088	27.6109	-0.629518	0.548163	0.969492	-4.64292
Mgst1	-0.256599	21.6928	-0.628509	0.548788	0.969492	-4.64302
Ssr4	0.249678	20.9814	0.626193	0.550225	0.969492	-4.64324
Gclm	0.20424	17.2192	0.625842	0.550443	0.969492	-4.64327
Pdxdc1	-0.220654	18.1014	-0.624718	0.551141	0.969492	-4.64338
Rpl4	0.210149	23.5014	0.623655	0.551801	0.969492	-4.64348
Slc27a4	0.476583	19.5503	0.623506	0.551894	0.969492	-4.64349
Timm22	-0.377065	17.969	-0.622567	0.552478	0.969492	-4.64358
Napg	0.196604	18.844	0.622252	0.552674	0.969492	-4.64361
Hsd17b11	-0.222383	20.8034	-0.62214	0.552743	0.969492	-4.64362
Acsl3	-0.355986	17.3081	-0.621994	0.552835	0.969492	-4.64364
Cygb	-0.242299	18.906	-0.621857	0.55292	0.969492	-4.64365
Mrps5	-0.362597	15.9795	-0.620543	0.553738	0.969492	-4.64377
Myo1c	0.226567	23.8332	0.620084	0.554024	0.969492	-4.64382
Prpf19	0.284361	20.4983	0.619952	0.554106	0.969492	-4.64383
Sdcbp	0.307596	16.6179	0.619784	0.554211	0.969492	-4.64384
KRT9	0.437216	23.9769	0.619521	0.554375	0.969492	-4.64387
Gnb1	0.197165	22.568	0.618871	0.55478	0.969492	-4.64393
Naga	-0.85998	16.6537	-0.618842	0.554799	0.969492	-4.64393
Atp1a2	0.21257	24.961	0.618373	0.555091	0.969492	-4.64398
Supt16h	0.26042	20.1349	0.61779	0.555455	0.969492	-4.64403
Ndufa10	-0.345104	24.4191	-0.617326	0.555745	0.969492	-4.64407
Tomm34	0.288471	18.6211	0.617222	0.55581	0.969492	-4.64408
Napa	0.193193	21.9668	0.617155	0.555851	0.969492	-4.64409
Sgca	0.340058	19.715	0.616878	0.556024	0.969492	-4.64412
Top1	0.291244	18.0395	0.61615	0.556479	0.969492	-4.64418
Actr1a	0.197692	21.7895	0.615155	0.557101	0.969492	-4.64428
Abhd12	-0.29853	17.9306	-0.615137	0.557112	0.969492	-4.64428
Speg	-0.380801	19.8861	-0.615047	0.557169	0.969492	-4.64429
Park7	0.22963	21.9472	0.614564	0.557471	0.969492	-4.64433
Set	0.469482	21.2702	0.613904	0.557884	0.969492	-4.64439
Rab7a	0.192551	23.0499	0.613813	0.55794	0.969492	-4.6444
Bsg	-0.275885	22.1326	-0.613156	0.558352	0.969492	-4.64446
Eif4a3	0.23212	21.2819	0.61278	0.558587	0.969492	-4.6445
Surf4	0.229645	20.8719	0.612777	0.558589	0.969492	-4.6445
Vars1	0.364027	22.9421	0.612426	0.558809	0.969492	-4.64453
Mtarc2	0.237592	20.9301	0.611358	0.559478	0.969492	-4.64463
Cyrib	0.321435	22.2757	0.611198	0.559578	0.969492	-4.64464
Cmya5	-0.56605	19.2678	-0.611135	0.559618	0.969492	-4.64465
Cbr1	0.270108	20.8718	0.610926	0.559749	0.969492	-4.64467
Ywhah	0.236441	20.0129	0.610727	0.559874	0.969492	-4.64469
Bckdha	-0.423052	21.3611	-0.610702	0.55989	0.969492	-4.64469
Shmt2	-0.232359	20.8395	-0.610558	0.55998	0.969492	-4.6447
Hspb8	0.25812	18.7603	0.610422	0.560065	0.969492	-4.64472
Stxbp3	0.222446	19.2825	0.610391	0.560085	0.969492	-4.64472
Cbr4	-0.264461	20.4581	-0.610261	0.560166	0.969492	-4.64473
Srsf2	-0.346234	19.7508	-0.609743	0.560491	0.969492	-4.64478
Sec22b	-0.215692	21.1753	-0.609463	0.560667	0.969492	-4.64481
Rps10	0.236453	21.8062	0.608478	0.561285	0.969492	-4.6449
Ap3d1	0.210727	18.9647	0.608334	0.561375	0.969492	-4.64491
Grpel1	-0.277806	20.3023	-0.607673	0.561791	0.969492	-4.64497
Acad10	-0.655779	22.989	-0.607186	0.562097	0.969492	-4.64502
Skic8	-0.299878	16.5223	-0.606933	0.562256	0.969492	-4.64504
Lyrm7	-0.462044	16.3792	-0.605657	0.563059	0.969492	-4.64516
Ncl	0.366411	23.2044	0.603749	0.56426	0.969492	-4.64533
Prcp	-0.813315	18.7619	-0.60323	0.564587	0.969492	-4.64538
Psmc3	0.195029	21.9617	0.602918	0.564783	0.969492	-4.64541
P4hb	0.253722	24.1535	0.602917	0.564784	0.969492	-4.64541
Ssb	0.267185	20.8541	0.602473	0.565064	0.969492	-4.64545
Ckap4	0.246806	22.2339	0.602377	0.565125	0.969492	-4.64546
Hsd17b4	-0.304415	22.3246	-0.602067	0.56532	0.969492	-4.64549
Cpt1a	0.319876	19.505	0.602051	0.56533	0.969492	-4.64549
Ptbp1	0.474688	20.8039	0.601757	0.565516	0.969492	-4.64552
Cd200	0.201393	17.7332	0.601444	0.565713	0.969492	-4.64554
Psmd1	0.206324	21.5352	0.600083	0.566572	0.969492	-4.64567
Sparc	0.362677	17.2177	0.5987	0.567446	0.969492	-4.6458
Myl12b	0.292002	21.2971	0.598208	0.567757	0.969492	-4.64584
Rps24	0.213619	22.2517	0.598104	0.567823	0.969492	-4.64585
Snx2	-0.222112	20.5894	-0.597215	0.568385	0.969492	-4.64593
Tmem14c	-0.260769	22.4036	-0.59601	0.569148	0.969492	-4.64604
Stk24	0.240914	20.2255	0.595296	0.5696	0.969492	-4.64611
Atxn10	0.199352	15.7261	0.594897	0.569853	0.969492	-4.64614
Rap1a	0.186181	22.3008	0.594551	0.570072	0.969492	-4.64617
Sfpq	0.211599	21.2455	0.594419	0.570156	0.969492	-4.64618
Rcc1	0.483269	19.1261	0.593412	0.570794	0.969492	-4.64628
Naxd	-0.192196	20.2738	-0.593296	0.570868	0.969492	-4.64629
Atad1	-0.283757	20.7766	-0.592848	0.571152	0.969492	-4.64633
Trabd	-0.271109	18.6603	-0.5922	0.571563	0.969492	-4.64639
Gatd1	-0.240472	17.3623	-0.592151	0.571594	0.969492	-4.64639
Hsp90b1	-0.208097	25.3095	-0.591275	0.57215	0.969492	-4.64647
Mrpl22	-0.346079	19.1499	-0.590655	0.572544	0.969492	-4.64653
Fam3c	-0.336235	17.0102	-0.590053	0.572927	0.969492	-4.64658
Myh10	0.218189	22.4869	0.587986	0.574241	0.969492	-4.64677
Rdx	0.223804	19.4367	0.587936	0.574273	0.969492	-4.64677
Snrpd3	0.231871	20.8004	0.587819	0.574348	0.969492	-4.64678
Rpn2	0.187034	23.1906	0.586608	0.575118	0.969492	-4.64689
Vkorc1l1	-0.27053	18.2734	-0.586497	0.575189	0.969492	-4.6469
Psma7	0.216773	21.8731	0.586266	0.575336	0.969492	-4.64692
Mtx2	-0.258499	19.5294	-0.585357	0.575916	0.969492	-4.647
Rpl27a	0.198123	22.3989	0.585154	0.576046	0.969492	-4.64702
Card19	0.25275	18.2839	0.584067	0.576739	0.969492	-4.64712
Pus1	0.49675	18.2663	0.582952	0.57745	0.969492	-4.64722
Ptcd3	-0.310775	20.7748	-0.581942	0.578095	0.969492	-4.64731
Epb41	-0.251145	20.1865	-0.58191	0.578116	0.969492	-4.64731
Naca	-0.283003	22.5172	-0.581704	0.578247	0.969492	-4.64733
Rpl27	0.226833	22.5095	0.581401	0.578441	0.969492	-4.64735
Lonp1	-0.280693	23.2649	-0.580525	0.579001	0.969492	-4.64743
Rpl11	0.221198	22.23	0.578566	0.580255	0.969492	-4.64761
mt-Nd3	0.474407	17.6189	0.577876	0.580697	0.969492	-4.64767
Lamtor5	0.228534	17.7867	0.57726	0.581091	0.969492	-4.64772
Gfm1	-0.339341	20.606	-0.576027	0.581881	0.969492	-4.64783
Slc25a24	0.204304	19.3746	0.575574	0.582172	0.969492	-4.64787
Vdac3	-0.315826	24.9089	-0.57533	0.582329	0.969492	-4.64789
Macroh2a1	0.286819	23.7025	0.57497	0.58256	0.969492	-4.64793
Aldh4a1	-0.23003	20.2406	-0.574654	0.582762	0.969492	-4.64795
Cpt2	-0.320383	24.1788	-0.574587	0.582805	0.969492	-4.64796
Fastk	-0.22884	16.3737	-0.573749	0.583343	0.969492	-4.64803
Mrpl9	-0.245262	17.3179	-0.573639	0.583414	0.969492	-4.64804
Ptrh2	0.199992	19.5897	0.573472	0.583521	0.969492	-4.64806
Gstm2	-0.225009	21.6897	-0.57321	0.583689	0.969492	-4.64808
Drap1	0.376927	16.0484	0.572778	0.583967	0.969492	-4.64812
Psma1	-0.258534	20.0086	-0.5726	0.584082	0.969492	-4.64813
Mrps30	-0.353986	17.9859	-0.570308	0.585555	0.969492	-4.64833
Hibch	-0.236863	22.2957	-0.570085	0.585699	0.969492	-4.64835
Tuba1a	0.185379	27.3144	0.569747	0.585917	0.969492	-4.64838
Rps28	0.293499	20.7497	0.569669	0.585967	0.969492	-4.64839
Trap1	-0.276947	22.5909	-0.568966	0.58642	0.969492	-4.64845
Pcbp2	0.202097	20.9866	0.567936	0.587083	0.969492	-4.64854
Eml2	0.219844	19.9235	0.567768	0.587191	0.969492	-4.64856
Coro1b	-0.404561	18.9345	-0.567257	0.587521	0.969492	-4.6486
Ahsg	0.30796	20.2957	0.566416	0.588063	0.969492	-4.64868
Coasy	0.268436	21.5305	0.566381	0.588086	0.969492	-4.64868
Rpl6	0.214676	22.8932	0.56576	0.588487	0.969492	-4.64873
Sdc4	0.326731	17.4938	0.565384	0.588729	0.969492	-4.64876
Ociad1	-0.278649	20.6996	-0.564246	0.589464	0.969492	-4.64886
Sypl1	0.175194	20.1204	0.564219	0.589481	0.969492	-4.64887
Vwa1	0.209345	19.9445	0.564178	0.589508	0.969492	-4.64887
Cox7a2	0.346866	21.6936	0.563489	0.589953	0.969492	-4.64893
Sp100	-0.571268	18.2885	-0.563008	0.590264	0.969492	-4.64897
Srl	-0.382794	26.3252	-0.562714	0.590454	0.969492	-4.649
Matr3	0.203281	20.9298	0.560052	0.592177	0.969492	-4.64923
Ighm	-0.393662	23.459	-0.560031	0.592191	0.969492	-4.64923
Htra2	-0.241146	20.7382	-0.55977	0.59236	0.969492	-4.64925
Eps15l1	-0.219963	18.8746	-0.559479	0.592548	0.969492	-4.64928
Apoe	-0.239993	21.9958	-0.558903	0.592921	0.969492	-4.64933
Abcc4	0.253745	17.6807	0.55741	0.593889	0.969492	-4.64945
Uqcrfs1	-0.342639	25.4259	-0.556899	0.594221	0.969492	-4.6495
Ppia	0.243099	25.7007	0.556698	0.594351	0.969492	-4.64952
H2ac21	0.312794	21.8573	0.554873	0.595536	0.969492	-4.64967
Smdt1	0.282179	15.8332	0.554195	0.595977	0.969492	-4.64973
Timm44	-0.304845	21.0794	-0.554083	0.596049	0.969492	-4.64974
Dcps	0.249164	18.9445	0.553888	0.596176	0.969492	-4.64976
Hspa12a	0.217321	21.2573	0.553292	0.596564	0.969492	-4.64981
Tmbim6	0.180449	18.0789	0.553065	0.596712	0.969492	-4.64983
Ppp1cb	0.308091	19.7491	0.552525	0.597063	0.969492	-4.64987
Phb2	0.223482	24.3922	0.551255	0.597889	0.969492	-4.64998
Gja1	-0.356701	21.5586	-0.55098	0.598068	0.969492	-4.65
Sepsecs	-0.276271	17.9034	-0.550251	0.598543	0.969492	-4.65007
Tln2	0.267624	22.3272	0.549747	0.598871	0.969492	-4.65011
Stard10	-0.349075	17.2307	-0.548199	0.599881	0.969492	-4.65024
Fcgr2	0.286706	15.807	0.547971	0.60003	0.969492	-4.65026
Vdac2	-0.279409	25.4547	-0.547964	0.600034	0.969492	-4.65026
Aebp1	0.253276	17.7873	0.543939	0.602663	0.969492	-4.6506
Pgrmc1	-0.208034	18.536	-0.543775	0.60277	0.969492	-4.65061
Gsr	-0.330599	19.2949	-0.542583	0.60355	0.969492	-4.65071
Hsd11b1	-0.329147	18.2862	-0.542504	0.603602	0.969492	-4.65072
Cox7c	-0.401053	20.6896	-0.54202	0.603919	0.969492	-4.65076
Rab1b	0.201482	21.3478	0.541905	0.603994	0.969492	-4.65077
Itm2b	-0.204438	18.2361	-0.539639	0.605479	0.969492	-4.65096
Suclg1	-0.32894	22.9675	-0.539179	0.605781	0.969492	-4.651
Ccn2	-0.64388	17.1453	-0.539065	0.605855	0.969492	-4.65101
Plxnb2	0.21722	18.7387	0.537995	0.606557	0.969492	-4.6511
Sord	-0.221843	19.3375	-0.53797	0.606574	0.969492	-4.6511
Rpl17	0.189203	21.443	0.537178	0.607093	0.969492	-4.65117
Micos13	-0.31012	21.0383	-0.53596	0.607894	0.969492	-4.65127
Tst	-0.294674	22.572	-0.534646	0.608757	0.969492	-4.65138
Dmd	0.229548	24.0794	0.534117	0.609105	0.969492	-4.65142
Cd36	-0.294006	24.1892	-0.533508	0.609505	0.969492	-4.65147
Nt5c3a	0.18756	21.0671	0.533077	0.609789	0.969492	-4.65151
Rps23	0.165424	21.1867	0.533041	0.609813	0.969492	-4.65151
Cdk5	-0.363695	16.8298	-0.532601	0.610103	0.969492	-4.65155
Dnajc5	0.199778	17.3614	0.532532	0.610148	0.969492	-4.65155
Psmd5	0.194763	19.9504	0.532313	0.610292	0.969492	-4.65157
Stat3	0.196041	20.494	0.531781	0.610643	0.969492	-4.65161
Arpc4	0.283315	21.9446	0.53104	0.611131	0.969492	-4.65168
Fitm1	0.486047	18.2493	0.530848	0.611257	0.969492	-4.65169
Srsf10	-0.300443	18.8856	-0.530833	0.611267	0.969492	-4.65169
Mrpl44	-0.330808	17.4652	-0.52841	0.612865	0.969492	-4.65189
Psma5	0.208403	21.9287	0.528202	0.613003	0.969492	-4.65191
Dctn4	0.376718	17.916	0.527972	0.613154	0.969492	-4.65193
Hnrnpa0	-0.364746	19.7038	-0.527801	0.613267	0.969492	-4.65194
Agk	-0.239058	20.2222	-0.527774	0.613285	0.969492	-4.65194
Scd1	0.337459	21.6238	0.527723	0.613318	0.969492	-4.65195
Snap23	-0.200606	19.2973	-0.526946	0.613831	0.969492	-4.65201
Slc25a22	-0.28351	19.6786	-0.526063	0.614415	0.969492	-4.65208
Mrc1	-0.17365	19.7397	-0.524222	0.615632	0.969492	-4.65223
Rnase4	0.409075	18.2087	0.524177	0.615662	0.969492	-4.65224
Clpp	-0.212619	21.083	-0.524164	0.615671	0.969492	-4.65224
Hdlbp	0.181233	21.2666	0.523521	0.616096	0.969492	-4.65229
Dglucy	-0.300645	19.9877	-0.523258	0.61627	0.969492	-4.65231
Akr1b1	0.26695	21.9483	0.522747	0.616609	0.969492	-4.65235
Arhgef1	-0.453736	19.1806	-0.522528	0.616754	0.969492	-4.65237
Rps20	0.17911	22.1234	0.521834	0.617213	0.969492	-4.65243
Slc2a4	0.208263	20.9797	0.521029	0.617746	0.969492	-4.65249
Rrbp1	-0.193952	21.6131	-0.52005	0.618395	0.969492	-4.65257
Gphn	0.210768	16.0305	0.519856	0.618524	0.969492	-4.65259
Pgap1	0.235321	16.1145	0.519672	0.618646	0.969492	-4.6526
Prxl2a	-0.259252	22.6636	-0.519644	0.618665	0.969492	-4.65261
Afg3l2	-0.233085	21.7392	-0.519501	0.61876	0.969492	-4.65262
Ndufa7	-0.326889	21.2913	-0.519124	0.619009	0.969492	-4.65265
Dap3	-0.27191	19.801	-0.518339	0.619531	0.969492	-4.65271
Tubb4a	-0.240329	19.2783	-0.517334	0.620198	0.969492	-4.65279
Slc16a1	-0.23396	19.7352	-0.517202	0.620286	0.969492	-4.6528
Pa2g4	0.307386	20.0349	0.516215	0.620941	0.969492	-4.65288
Atp5f1b	-0.314269	29.1233	-0.515968	0.621106	0.969492	-4.6529
Mrps15	-0.386568	16.4109	-0.515841	0.62119	0.969492	-4.65291
Srrt	0.400579	18.3865	0.51506	0.621709	0.969492	-4.65298
Mrps34	-0.267045	18.626	-0.515033	0.621727	0.969492	-4.65298
H3-5	0.231952	24.3418	0.514933	0.621794	0.969492	-4.65299
Vim	-0.18045	27.5565	-0.514927	0.621797	0.969492	-4.65299
Cr1l	0.180551	18.5338	0.514785	0.621892	0.969492	-4.653
Lcp1	-0.466566	23.4324	-0.513698	0.622615	0.969492	-4.65309
Tjp2	0.159547	17.8656	0.513579	0.622694	0.969492	-4.65309
Stxbp1	-0.213311	18.6868	-0.513357	0.622842	0.969492	-4.65311
Cyfip1	0.221765	20.0791	0.511845	0.623849	0.969492	-4.65323
Gars1	0.199218	20.2471	0.51182	0.623866	0.969492	-4.65324
Itgb1	0.201291	23.6571	0.511772	0.623898	0.969492	-4.65324
Arhgdia	0.210593	23.3992	0.511321	0.624198	0.969492	-4.65328
Erap1	-0.238928	18.9781	-0.510877	0.624494	0.969492	-4.65331
Gpd2	0.298426	26.1291	0.510762	0.624571	0.969492	-4.65332
Cltc	0.160074	25.4642	0.509263	0.62557	0.969492	-4.65344
Ndufs3	-0.302332	25.8652	-0.508628	0.625994	0.969492	-4.65349
Rasa3	0.209278	16.5914	0.508378	0.626161	0.969492	-4.65351
Nsf	-0.211051	21.1343	-0.506757	0.627243	0.969492	-4.65364
Nfu1	-0.276128	18.8025	-0.505102	0.628349	0.969492	-4.65377
Jagn1	-0.15716	18.3582	-0.505049	0.628385	0.969492	-4.65377
Ctsa	-0.242388	18.8976	-0.504701	0.628618	0.969492	-4.6538
Capza1	0.23594	21.7661	0.504432	0.628798	0.969492	-4.65382
Galk1	-0.277207	17.0575	-0.50215	0.630325	0.969492	-4.654
Acadvl	-0.306753	27.1461	-0.501538	0.630735	0.969492	-4.65405
Septin9	0.204469	20.7781	0.501322	0.63088	0.969492	-4.65407
Dcakd	0.236655	18.9064	0.501243	0.630933	0.969492	-4.65407
Cct7	0.171369	22.0171	0.50106	0.631056	0.969492	-4.65409
Anxa5	0.198273	24.7177	0.500353	0.631529	0.969492	-4.65414
Ipo9	0.164875	16.781	0.500107	0.631694	0.969492	-4.65416
Eps15	0.254162	19.5466	0.499582	0.632046	0.969492	-4.6542
Gstp1	0.34419	22.6994	0.499282	0.632248	0.969492	-4.65423
Fasn	-0.358982	27.3817	-0.498097	0.633043	0.969492	-4.65432
Pdcd10	0.180814	19.5981	0.497417	0.6335	0.969492	-4.65437
Acin1	0.453435	17.13	0.497142	0.633684	0.969492	-4.65439
Ola1	-0.230691	20.3361	-0.495223	0.634974	0.969492	-4.65454
Mfn1	-0.324806	19.9631	-0.493095	0.636406	0.969492	-4.65471
Bag2	0.215514	19.4205	0.492244	0.636979	0.969492	-4.65477
Map1s	0.181004	17.1264	0.491743	0.637316	0.969492	-4.65481
Tsn	0.164835	19.6432	0.4909	0.637883	0.969492	-4.65488
H1-4	-0.307472	22.3933	-0.490721	0.638004	0.969492	-4.65489
Hnrnpdl	-0.173834	18.6319	-0.490177	0.638371	0.969492	-4.65493
Mmrn1	-0.303457	16.2105	-0.490115	0.638413	0.969492	-4.65494
Prkag1	0.319524	19.286	0.489429	0.638876	0.969492	-4.65499
Pdlim4	-0.199256	19.2708	-0.488595	0.639438	0.969492	-4.65505
Tmco1	0.178421	15.3528	0.488388	0.639578	0.969492	-4.65507
Actg2	-0.280472	28.237	-0.488329	0.639618	0.969492	-4.65507
Tagln2	-0.169376	23.6349	-0.487024	0.640499	0.969492	-4.65517
Nectin2	-0.337227	17.8445	-0.486666	0.640741	0.969492	-4.6552
Selenof	0.156966	19.2043	0.486205	0.641052	0.969492	-4.65524
Tomm40	-0.176165	21.6395	-0.486087	0.641132	0.969492	-4.65525
Itih1	-0.195316	20.6168	-0.485937	0.641233	0.969492	-4.65526
Sh3glb1	-0.23382	17.7352	-0.484176	0.642424	0.969492	-4.65539
Clpb	0.216683	17.5104	0.483962	0.642568	0.969492	-4.65541
Herc4	0.236614	17.3581	0.483109	0.643146	0.969492	-4.65547
Ergic1	0.146223	19.6943	0.483066	0.643175	0.969492	-4.65548
Capzb	0.183539	22.786	0.483037	0.643194	0.969492	-4.65548
Aldh1a1	-0.340629	24.8687	-0.482007	0.643891	0.969492	-4.65556
Skp1	0.16333	19.9838	0.480521	0.644898	0.969492	-4.65567
Vwa8	-0.27002	23.371	-0.479673	0.645473	0.969492	-4.65573
Cyc1	-0.266341	25.6523	-0.479478	0.645605	0.969492	-4.65575
Bzw1	0.321034	17.3345	0.479298	0.645727	0.969492	-4.65576
Bcl2l13	-0.277627	19.0585	-0.478792	0.646071	0.969492	-4.6558
Pgrmc2	0.189003	19.7859	0.478083	0.646551	0.969492	-4.65585
G3bp1	0.431903	19.3581	0.47691	0.647348	0.969492	-4.65594
Eogt	-0.237966	17.2754	-0.476061	0.647924	0.969492	-4.656
Gpr107	-0.266077	17.7032	-0.476047	0.647934	0.969492	-4.656
Rps6ka3	0.176207	18.2823	0.475852	0.648066	0.969492	-4.65602
Blvra	-0.194236	20.4066	-0.475723	0.648154	0.969492	-4.65603
Trappc12	0.197476	16.9308	0.475	0.648645	0.969492	-4.65608
Gap43	0.202729	17.1924	0.47469	0.648856	0.969492	-4.65611
H1-5	0.661391	19.9225	0.474661	0.648876	0.969492	-4.65611
Mlycd	-0.278733	20.0083	-0.474447	0.649021	0.969492	-4.65612
Sltm	-0.199119	18.2782	-0.473665	0.649552	0.969492	-4.65618
Timm50	-0.182187	21.6548	-0.472283	0.650493	0.969492	-4.65629
Chdh	0.23204	19.4922	0.47081	0.651496	0.969492	-4.6564
Tnc	0.217362	20.3082	0.470791	0.651509	0.969492	-4.6564
Aimp1	0.200327	20.5821	0.470735	0.651547	0.969492	-4.6564
Cspg4	0.199026	22.095	0.470542	0.651679	0.969492	-4.65642
Dhodh	-0.28583	20.3953	-0.470472	0.651726	0.969492	-4.65642
Dock11	-0.231757	15.6698	-0.469896	0.652119	0.969492	-4.65646
Dars1	0.157697	21.7037	0.469555	0.652351	0.969492	-4.65649
Ppp2r5a	-0.219362	20.7616	-0.469437	0.652432	0.969492	-4.6565
Ptpn11	-0.150406	18.9313	-0.46819	0.653282	0.969492	-4.65659
Sec23a	-0.176903	20.051	-0.467687	0.653625	0.969492	-4.65663
Tap2	-0.364402	19.324	-0.467505	0.653749	0.969492	-4.65664
Tm9sf3	-0.198397	17.6051	-0.467332	0.653867	0.969492	-4.65665
Lamb1	0.170834	23.9663	0.466874	0.654179	0.969492	-4.65669
S100a1	-0.256348	20.0004	-0.466591	0.654373	0.969492	-4.65671
Smc1a	0.224848	19.3463	0.465912	0.654836	0.969492	-4.65676
Lrrc47	0.317919	16.8695	0.465597	0.655052	0.969492	-4.65678
Psmc5	0.153068	21.7576	0.465048	0.655426	0.969492	-4.65682
Rab5b	0.153058	19.9954	0.464988	0.655467	0.969492	-4.65683
Myh7	-0.460895	19.0288	-0.463539	0.656458	0.969492	-4.65693
Ttc38	-0.245943	18.0081	-0.463518	0.656472	0.969492	-4.65693
Ndufv2	-0.277126	24.4822	-0.462636	0.657075	0.969492	-4.657
Ganab	-0.153998	22.2321	-0.462403	0.657235	0.969492	-4.65701
Vdac1	-0.261173	27.0177	-0.462161	0.657401	0.969492	-4.65703
Ndufa11	-0.2854	23.0442	-0.461629	0.657764	0.969492	-4.65707
Psma6	0.179647	21.0578	0.459143	0.659467	0.969492	-4.65725
Uqcrh	0.387362	22.2384	0.458529	0.659888	0.969492	-4.6573
Ncbp1	-0.479818	17.2108	-0.458487	0.659916	0.969492	-4.6573
Unc45b	0.334065	19.9207	0.458039	0.660224	0.969492	-4.65733
Lman1	0.190212	19.9931	0.457449	0.660628	0.969492	-4.65737
Ubtf	-0.301269	18.3613	-0.457142	0.660838	0.969492	-4.6574
Dpysl3	0.20745	22.279	0.456894	0.661008	0.969492	-4.65741
Osbpl10	-0.236648	16.9795	-0.45682	0.66106	0.969492	-4.65742
Acaa1a	0.150105	22.1296	0.456495	0.661282	0.969492	-4.65744
Vps41	-0.209996	16.7021	-0.456214	0.661476	0.969492	-4.65746
Ptges2	-0.229194	20.9682	-0.455981	0.661635	0.969492	-4.65748
Ppp6c	0.152581	17.844	0.455097	0.662242	0.969492	-4.65754
Coro1a	-0.587342	20.2087	-0.454453	0.662684	0.969492	-4.65759
Derl1	0.160503	19.0028	0.454415	0.66271	0.969492	-4.65759
Ndufa12	-0.24471	22.2438	-0.453568	0.663292	0.969492	-4.65765
Ppic	0.17342	19.3891	0.453156	0.663575	0.969492	-4.65768
Hp	0.360344	20.3426	0.452165	0.664257	0.969492	-4.65775
Vps26a	-0.207112	20.4853	-0.451991	0.664376	0.969492	-4.65777
Kdsr	-0.481641	18.4632	-0.450784	0.665207	0.969492	-4.65785
Lmnb1	0.207617	23.7201	0.450698	0.665266	0.969492	-4.65786
Ruvbl2	0.2062	20.5528	0.450691	0.665271	0.969492	-4.65786
Serpinc1	-0.172529	22.519	-0.450113	0.665668	0.969492	-4.6579
Hagh	-0.162583	18.363	-0.449076	0.666382	0.969492	-4.65797
Arpc1a	0.300574	18.6947	0.448831	0.666551	0.969492	-4.65799
Uchl1	-0.258142	19.4638	-0.447863	0.667218	0.969492	-4.65806
Fahd2a	-0.301029	19.7866	-0.447775	0.667279	0.969492	-4.65807
Serpina3n	-0.177705	20.32	-0.447549	0.667434	0.969492	-4.65808
Acss2	0.244222	18.9634	0.447487	0.667477	0.969492	-4.65809
Cops2	0.189427	19.7513	0.444983	0.669204	0.969492	-4.65826
Apool	-0.252792	21.6702	-0.444654	0.669431	0.969492	-4.65829
Ndufaf3	-0.406713	17.9832	-0.444479	0.669552	0.969492	-4.6583
Cisd2	-0.167874	19.3985	-0.443078	0.670519	0.969492	-4.6584
Pdp1	-0.224567	18.3479	-0.442763	0.670737	0.969492	-4.65842
Tmem120a	-0.170378	18.8492	-0.442142	0.671166	0.969492	-4.65846
Prdx4	0.292697	20.3236	0.442012	0.671256	0.969492	-4.65847
Antkmt	0.183022	18.2106	0.441181	0.671831	0.969492	-4.65853
Itga2b	-0.188793	18.9757	-0.440899	0.672026	0.969492	-4.65855
Qrsl1	0.288633	17.8604	0.439849	0.672751	0.969492	-4.65863
Akr1b8	0.166762	18.7836	0.439367	0.673085	0.969492	-4.65866
Nadk2	-0.256762	17.2366	-0.438564	0.673641	0.969492	-4.65871
Kif5b	0.135529	21.5314	0.438327	0.673805	0.969492	-4.65873
Sccpdh	-0.298724	17.3018	-0.438149	0.673928	0.969492	-4.65874
Cox7b	-0.24159	15.7021	-0.437576	0.674325	0.969492	-4.65878
Ybx1	0.146028	15.8389	0.437334	0.674493	0.969492	-4.6588
Eef1b	0.176792	21.9947	0.436853	0.674826	0.969492	-4.65883
Vps26c	-0.220178	18.86	-0.436664	0.674957	0.969492	-4.65885
Rbmxl1	0.200926	20.4546	0.436619	0.674988	0.969492	-4.65885
Nomo1	-0.245081	20.7927	-0.436543	0.675041	0.969492	-4.65886
Rcn1	0.185272	16.9148	0.435052	0.676074	0.969492	-4.65896
Dmac2l	-0.295779	16.8768	-0.433922	0.676858	0.969492	-4.65904
Dnpep	0.136893	18.7201	0.433779	0.676957	0.969492	-4.65905
Trim55	-0.283704	17.182	-0.433125	0.677411	0.969492	-4.65909
Hspa4	-0.13416	22.6344	-0.433056	0.677459	0.969492	-4.6591
Prpf8	0.172205	21.7566	0.432513	0.677836	0.969492	-4.65913
Snw1	-0.176178	17.035	-0.431356	0.678639	0.969492	-4.65921
Adpgk	0.271773	17.7485	0.431148	0.678784	0.969492	-4.65923
Lmnb2	0.152547	21.5366	0.431135	0.678793	0.969492	-4.65923
Cyb5r3	0.155351	23.4588	0.428859	0.680375	0.969492	-4.65938
Dnajc9	0.310589	18.2564	0.428847	0.680384	0.969492	-4.65938
Ralb	0.149195	20.6798	0.428838	0.68039	0.969492	-4.65939
Slc25a10	0.132368	21.1541	0.428774	0.680435	0.969492	-4.65939
Lims1	0.138787	19.6854	0.427127	0.681581	0.969492	-4.6595
Gsta3	-0.344558	19.225	-0.426892	0.681744	0.969492	-4.65952
Sh3bgrl3	0.174618	21.7291	0.426675	0.681895	0.969492	-4.65953
Capn2	0.16369	21.1405	0.426558	0.681976	0.969492	-4.65954
Dsp	0.157099	22.0752	0.426379	0.682101	0.969492	-4.65955
Ywhag	0.141914	21.7181	0.426269	0.682178	0.969492	-4.65956
Slc25a31	-0.388678	21.1959	-0.425959	0.682393	0.969492	-4.65958
Psmb6	0.129871	18.4055	0.425748	0.682541	0.969492	-4.6596
Vps13c	-0.199625	22.3426	-0.425369	0.682805	0.969492	-4.65962
Palm	0.144388	15.5275	0.424829	0.683181	0.969492	-4.65966
Sec31a	0.15166	20.6516	0.424618	0.683328	0.969492	-4.65967
Cyp2d26	-0.187219	18.9002	-0.424316	0.683538	0.969492	-4.65969
Sfxn5	-0.230653	19.221	-0.424244	0.683589	0.969492	-4.6597
P2rx7	0.146122	16.4553	0.423212	0.684308	0.969492	-4.65977
Trim72	0.252424	22.5526	0.422938	0.684499	0.969492	-4.65979
Cavin1	-0.186264	25.5307	-0.422935	0.684501	0.969492	-4.65979
Cd151	-0.180523	19.8423	-0.422434	0.684851	0.969492	-4.65982
Atp5mg	-0.303795	23.4571	-0.422428	0.684855	0.969492	-4.65982
Mrps16	-0.226349	18.222	-0.420914	0.685912	0.969492	-4.65992
Jak1	-0.137103	17.507	-0.420633	0.686108	0.969492	-4.65994
Psmc1	0.19982	21.443	0.419564	0.686854	0.969492	-4.66001
Rnf213	0.220592	18.5338	0.418719	0.687444	0.969492	-4.66007
Epb41l3	0.193808	19.3372	0.418338	0.687711	0.969492	-4.66009
Tjp1	0.139484	19.4246	0.41721	0.6885	0.969492	-4.66017
Acsl1	-0.237928	26.8977	-0.417151	0.688541	0.969492	-4.66017
Eef1g	0.155932	22.438	0.416475	0.689014	0.969492	-4.66022
Itga8	-0.206199	19.2834	-0.41531	0.689829	0.969492	-4.66029
Colgalt1	0.156398	18.2689	0.414763	0.690212	0.969492	-4.66033
Ppp2r1a	0.13237	22.9453	0.413624	0.691009	0.969492	-4.66041
Dnaja4	0.19812	20.5098	0.413572	0.691046	0.969492	-4.66041
Ppm1a	0.139798	18.8543	0.412575	0.691744	0.969492	-4.66048
Macrod1	0.496604	17.9694	0.412521	0.691782	0.969492	-4.66048
Ugdh	0.247073	19.7586	0.412101	0.692077	0.969492	-4.66051
Fam210a	-0.207087	18.6456	-0.412007	0.692142	0.969492	-4.66051
Wdr1	0.205232	22.2432	0.411802	0.692286	0.969492	-4.66053
Fah	-0.240951	18.4382	-0.410921	0.692904	0.969492	-4.66058
Txlnb	-0.186439	20.5671	-0.410812	0.69298	0.969492	-4.66059
Ctsc	-0.330637	15.3276	-0.410635	0.693104	0.969492	-4.6606
Dst	-0.180503	19.2909	-0.410529	0.693179	0.969492	-4.66061
Ace	0.198055	19.7126	0.409869	0.693642	0.969492	-4.66065
Abhd14b	0.282231	19.0226	0.409778	0.693706	0.969492	-4.66066
Cyp4b1	-0.199777	19.8758	-0.409561	0.693858	0.969492	-4.66067
Etfrf1	0.261789	15.8301	0.407998	0.694955	0.969492	-4.66078
Actr3	0.207206	22.3167	0.406016	0.696348	0.969492	-4.6609
Rangap1	-0.354586	19.9187	-0.40485	0.697168	0.969492	-4.66098
Fmo1	-0.167098	21.683	-0.404664	0.697299	0.969492	-4.66099
Lamtor3	0.14029	18.0755	0.404023	0.697749	0.969492	-4.66103
Ddx39b	0.191017	22.2306	0.403636	0.698022	0.969492	-4.66106
Stx4	-0.324407	16.9704	-0.403411	0.69818	0.969492	-4.66107
Lnpk	-0.230339	17.6914	-0.403314	0.698248	0.969492	-4.66108
Letmd1	0.242677	23.522	0.402309	0.698956	0.969492	-4.66114
Mrps27	-0.213304	18.5259	-0.402214	0.699022	0.969492	-4.66115
Ndufs6	-0.276824	22.836	-0.402037	0.699148	0.969492	-4.66116
Fhl2	-0.551987	19.1265	-0.40144	0.699568	0.969492	-4.6612
St13	0.144896	21.4454	0.400595	0.700163	0.969492	-4.66125
Nenf	-0.154145	17.2768	-0.400389	0.700309	0.969492	-4.66127
Tpr	-0.233172	20.1212	-0.400339	0.700344	0.969492	-4.66127
Far1	0.248344	15.9058	0.400249	0.700407	0.969492	-4.66128
Oma1	-0.219736	16.9931	-0.399999	0.700583	0.969492	-4.66129
Rabgap1l	0.313916	19.4166	0.399938	0.700626	0.969492	-4.6613
Serpinf1	0.173009	18.2585	0.399483	0.700947	0.969492	-4.66132
Mrpl46	-0.20049	18.1215	-0.399344	0.701045	0.969492	-4.66133
Mthfd1l	0.20561	18.8219	0.399054	0.701249	0.969492	-4.66135
Rps8	0.140102	23.5415	0.398431	0.701688	0.969492	-4.66139
Crk	0.156475	18.1431	0.397865	0.702088	0.969492	-4.66143
Inmt	0.182986	21.8075	0.396968	0.702721	0.969492	-4.66149
Nudt21	0.181904	19.7029	0.396168	0.703285	0.969492	-4.66154
Vps4a	0.126658	16.7455	0.395569	0.703708	0.969492	-4.66157
Me2	0.269336	18.9877	0.395158	0.703999	0.969492	-4.6616
Rpl38	0.152505	19.9894	0.394155	0.704707	0.969492	-4.66166
Samm50	-0.204264	23.5914	-0.393687	0.705038	0.969492	-4.66169
Qki	0.226157	17.5512	0.393011	0.705516	0.969492	-4.66174
Psme3	0.297095	18.3959	0.39154	0.706556	0.969492	-4.66183
Rmdn3	-0.306272	18.937	-0.391513	0.706575	0.969492	-4.66183
Ndufb10	-0.221614	24.2999	-0.391374	0.706673	0.969492	-4.66184
Ccdc90b	-0.170816	16.7088	-0.390766	0.707104	0.969492	-4.66188
Pura	0.14201	20.4421	0.390563	0.707248	0.969492	-4.66189
Slmap	0.178125	21.9119	0.390422	0.707347	0.969492	-4.6619
Mrpl4	-0.261501	17.7642	-0.39036	0.707392	0.969492	-4.6619
Cct5	0.133221	21.9722	0.389283	0.708154	0.969492	-4.66197
Tpm3	0.211067	21.9925	0.389153	0.708246	0.969492	-4.66198
Cap1	0.175163	22.7469	0.388402	0.708778	0.969492	-4.66202
Atp2b4	0.142591	21.0861	0.387878	0.709149	0.969492	-4.66206
Gpx1	0.120624	21.8447	0.387808	0.709198	0.969492	-4.66206
Dhrs7b	-0.164537	21.0701	-0.38779	0.709211	0.969492	-4.66206
Eef1a2	0.217255	22.0404	0.386302	0.710266	0.969492	-4.66215
Tln1	0.132926	25.1859	0.385898	0.710553	0.969492	-4.66218
Sncg	-0.184531	18.9897	-0.385302	0.710975	0.969492	-4.66222
Osbpl8	0.171339	16.862	0.385277	0.710993	0.969492	-4.66222
Arpc3	0.221438	19.5686	0.384882	0.711273	0.969492	-4.66224
Prkcsh	0.149681	20.0339	0.384674	0.711421	0.969492	-4.66226
Ndel1	0.147598	15.7407	0.384465	0.711569	0.969492	-4.66227
Khdrbs1	0.208284	19.1411	0.383154	0.7125	0.969492	-4.66235
Arf5	-0.118563	21.6463	-0.382897	0.712682	0.969492	-4.66237
Cttn	-0.155873	18.4149	-0.382522	0.712948	0.969492	-4.66239
Cox7a1	-0.246523	24.8793	-0.382274	0.713125	0.969492	-4.6624
Cpne1	0.236878	19.318	0.382185	0.713188	0.969492	-4.66241
Mrps26	0.294728	16.4767	0.381841	0.713432	0.969492	-4.66243
Selenbp1	-0.140595	24.7727	-0.381833	0.713438	0.969492	-4.66243
Ywhae	0.12894	23.4014	0.381409	0.713739	0.969492	-4.66246
Get3	-0.136791	19.945	-0.381371	0.713766	0.969492	-4.66246
Dnm2	0.132843	21.9122	0.381283	0.713828	0.969492	-4.66246
Gar1	0.230248	18.1516	0.381064	0.713984	0.969492	-4.66248
Vti1b	0.150941	17.9542	0.380918	0.714088	0.969492	-4.66249
Pml	-0.392065	18.7949	-0.37936	0.715196	0.969492	-4.66258
Prkca	0.272407	17.0895	0.379124	0.715363	0.969492	-4.6626
Preb	-0.166552	20.1592	-0.378984	0.715463	0.969492	-4.6626
Septin6	-0.40743	17.2094	-0.37809	0.716099	0.969492	-4.66266
Chd4	0.15718	20.5397	0.377307	0.716656	0.969492	-4.66271
Canx	-0.118935	23.8036	-0.377293	0.716666	0.969492	-4.66271
Lsm4	-0.180574	18.9226	-0.376768	0.71704	0.969492	-4.66274
Pgam1	0.160223	22.6001	0.376233	0.717421	0.969492	-4.66277
Myh14	0.134513	23.3083	0.374295	0.718802	0.969492	-4.66289
Pspc1	0.158212	18.3699	0.373779	0.719169	0.969492	-4.66292
Usp5	0.146987	21.2084	0.373629	0.719276	0.969492	-4.66293
Arhgdib	-0.465078	19.2507	-0.373382	0.719452	0.969492	-4.66294
Poglut3	-0.204614	17.4307	-0.373099	0.719654	0.969492	-4.66296
Uqcr10	-0.221499	25.086	-0.373018	0.719712	0.969492	-4.66297
Ubqln2	0.125858	17.9939	0.372977	0.719741	0.969492	-4.66297
Lrrfip2	0.128138	17.5934	0.371907	0.720504	0.969492	-4.66303
Mgll	-0.206571	21.6124	-0.371504	0.720792	0.969492	-4.66306
Prep	0.236224	19.394	0.371419	0.720852	0.969492	-4.66306
Pdia3	0.148926	24.6216	0.370878	0.721239	0.969492	-4.66309
Cnpy2	-0.714219	19.9892	-0.369879	0.721951	0.969492	-4.66315
Anxa6	0.122179	25.9301	0.368793	0.722727	0.969492	-4.66322
Dnm1	0.127561	17.0962	0.368724	0.722776	0.969492	-4.66322
Ilvbl	0.122784	17.2603	0.368001	0.723293	0.969492	-4.66326
Mrps6	-0.225711	16.337	-0.367378	0.723738	0.969492	-4.6633
Pebp1	0.148886	22.6246	0.367187	0.723874	0.969492	-4.66331
Odr4	-0.149058	18.2332	-0.367169	0.723887	0.969492	-4.66331
Rpl37a	-0.15486	19.2256	-0.366514	0.724356	0.969492	-4.66335
Eea1	0.180254	16.8121	0.366298	0.72451	0.969492	-4.66337
Psma2	0.142305	20.2064	0.364968	0.725461	0.969492	-4.66344
Hdhd2	0.13315	18.7988	0.364866	0.725535	0.969492	-4.66345
Rtn4ip1	-0.19877	20.8771	-0.364532	0.725773	0.969492	-4.66347
Pecam1	0.154347	20.1141	0.364385	0.725879	0.969492	-4.66348
Trappc2l	-0.219086	20.7409	-0.364314	0.725929	0.969492	-4.66348
Ccar1	-0.262509	16.57	-0.364089	0.72609	0.969492	-4.6635
Hnrnpm	0.17238	22.561	0.363251	0.72669	0.969492	-4.66354
Gstm5	0.15462	19.473	0.363166	0.726751	0.969492	-4.66355
Ndufaf1	-0.169705	17.299	-0.362533	0.727205	0.969606	-4.66359
Psmc4	-0.132902	20.6594	-0.361606	0.727868	0.96992	-4.66364
Prdx6	-0.16708	24.2482	-0.359411	0.729441	0.96992	-4.66377
Mrps10	-0.195238	18.5897	-0.358507	0.73009	0.96992	-4.66382
Epn2	0.117751	16.1416	0.358267	0.730262	0.96992	-4.66383
Mrps22	0.128222	17.1129	0.357967	0.730477	0.96992	-4.66385
Timm21	-0.182682	19.3912	-0.356415	0.731591	0.96992	-4.66394
Spcs3	0.230476	19.2174	0.356346	0.731641	0.96992	-4.66394
Cfb	-0.136186	18.4165	-0.35576	0.732061	0.96992	-4.66398
Nae1	-0.190329	17.7222	-0.354759	0.73278	0.96992	-4.66404
Jph2	-0.223225	20.2638	-0.353653	0.733575	0.96992	-4.6641
Ndufs5	0.334765	21.2666	0.353537	0.733658	0.96992	-4.66411
Ctnnd1	0.112811	19.3072	0.353501	0.733684	0.96992	-4.66411
Ppa1	0.135325	21.9663	0.353331	0.733806	0.96992	-4.66412
Suclg2	-0.151293	22.4433	-0.351777	0.734923	0.96992	-4.66421
Tra2b	0.158958	20.1874	0.351662	0.735006	0.96992	-4.66421
Mtpn	0.14787	18.4641	0.351629	0.73503	0.96992	-4.66421
Cnn1	0.159991	21.8413	0.351108	0.735405	0.96992	-4.66424
Dysf	0.151333	21.7087	0.350182	0.736071	0.96992	-4.6643
Serbp1	0.248719	19.7151	0.349996	0.736205	0.96992	-4.66431
Dync1h1	0.109466	25.0641	0.349345	0.736673	0.96992	-4.66434
Pafah1b2	0.125467	18.439	0.349245	0.736745	0.96992	-4.66435
Eif2s3x	0.117993	20.3479	0.349241	0.736749	0.96992	-4.66435
Aifm2	0.209466	18.8684	0.348673	0.737157	0.96992	-4.66438
Pitpna	0.195409	19.7987	0.347348	0.738112	0.96992	-4.66446
Gda	0.253406	17.9075	0.347289	0.738154	0.96992	-4.66446
[truncated: 633 more rows]

## Sheet: Proteomics original
Gene Symbol	Abundance: F16: Sample, Flox_Flox	Abundance: F17: Sample, Flox_Flox	Abundance: F18: Sample, Flox_Flox	Abundance: F13: Sample, KO	Abundance: F14: Sample, KO	Abundance: F15: Sample, KO
Perm1	527778	39206.2	114919	303585	109600	10859.3
Pdzd8	13556.2	7997.38	9836.1	17147.1	11380.9	14185.4
Cd2ap	15868.5	45237.8	42967.5	19407.3	44133.6	14585.7
Nmt1	154372	288637	217771	219298	276855	16665.6
Golga3	44883.3	44466.3	47992.4	38416.8	57686.1	17430
Elapor1	79471.6	52572.5	59343.7	79257.2	52583.2	18015.9
Gpd1l	26553	63081.9	80208.4	23332.3	49710.5	18308.5
Cherp	32565.1	56309.3	65661.8	33683.2	73921.1	20235.4
Mapk9	46577.2	35263.1	32632.3	48428.3	24081.3	21080.1
Naga	19356.4	345276	400922	342192	59612.4	21968.5
Efl1	215559	279191	190945	86176.6	23909.2	22631.6
Cmklr1	51783.5	87171.8	113329	51142.6	78729.7	23759.9
Sirt3	108882	84894.7	66549.9	99936.8	15555	23997
Magt1	27730.6	17127.2	13774.1	34274.5	25352.1	24509.1
Pclo	73080.1	25108.4	31921.4	60954.6	31718.1	27132.7
Gimap4	191504	2.04023e+06	574739	298160	2.20127e+06	28125.9
Rexo2	16778.7	39328.3	31432.8	20384.7	36555.3	29198
Cryzl2	36411.4	77564	85165.7	89152.2	30232.9	30267.8
Tmem135	37166.6	58280.6	85131.9	46525.8	27133.5	30701.1
Dock11	41863.1	71712.4	60036.8	39278.9	91657.2	30918.1
Fry	51496.4	20110.2	24024.6	58096.4	20313.1	30919.3
Islr	236508	46369.3	201777	325666	120970	31003.2
Sumo3	39409.6	85777.1	57931.8	54640.2	63893.9	31023.1
Trappc6b	56619.6	77198.4	38061.4	45527.1	39771.7	32123
Stx4	132240	241337	92949.1	159721	284197	33287
Eif4e	51193.6	122345	82877.6	46924.2	49117.1	33562.3
Glb1	485396	375470	641783	224818	349754	33700.3
Rad23a	17982.1	47685.8	37748.1	29410	30919.6	33713.7
Rdh11	16660.6	17592.1	16364.5	34470.3	29976.8	34104.5
Ctsc	14813.6	94023.8	70396.5	18958.9	75553.5	34418.1
L3hypdh	101187	101770	75402.6	136125	53228.5	34932.4
Far1	31820.3	85070.1	66023	57520.5	146044	35657.4
Hectd1	18417.4	36696.2	14533.3	24022	38448.6	35736.2
Cox7b	86483.2	37847.2	59492.8	100819	32548.2	35906.9
Msra	575119	704636	791651	453049	412659	36456.4
Ddhd2	43178	198633	179482	403765	176091	36713.3
Chrm2	270186	64126.9	71338.4	162481	36479.8	37057.3
Washc5	38892.7	70572.2	32108.8	59882	77630.4	37066.9
Etfrf1	67032.3	57812.3	38857.3	175063	39880.9	37173.6
Abcb10	514713	377023	336563	519685	231508	37351.4
Gbf1	204413	179198	92143.8	91446.7	172300	37451.6
Usp24	35994.7	37511.8	16819.6	47593.4	55488.6	37672.9
Fdx1	60399.2	46861	43168.6	45903.4	31133.4	37710.7
Xpo5	21596.5	45669.5	27025.5	31075.7	68379	37749.8
Cbln4	28299.5	23510	15134.4	28912	45098.9	37988.8
Tmco1	30683.7	35942.9	55188.7	50555.4	45547.6	38306.6
Birc6	74537	143318	80713.3	186283	153128	38328.1
Mrps15	177612	69771	79786.6	238242	47764.1	38890.5
Ndel1	64104.1	47412	46326.1	68280.9	71955.3	38952.4
Thoc2	34275.1	62531.2	36984.6	29827.3	93697.9	39864.5
Dolk	24852	34216.6	27285.6	61561.7	28020.8	40484.8
Mrps5	118116	68545.1	48571.8	124150	36119.9	41258.4
Ehhadh	140866	225372	369801	347861	87451.5	42319.5
Fgf1	62563.1	54465.1	65238.4	67689.9	36547.5	42662.4
Gtpbp1	39991.4	45579.2	53348.5	38485.7	51450.3	42748.1
Rsph4a	42353.7	89824.9	160206	120975	49417.2	42784.7
Cpn2	74171.2	198445	223837	247825	73756.3	43416.6
Atxn2l	41292.4	58440.2	28560.1	45178.8	42366.5	43662
Dsg2	1.04101e+06	371541	399086	886273	23443	44193.1
Nt5c2	116224	91864.8	60859.4	109830	61055.6	44509.1
Rap2a	29354.6	56403.7	36739	49593.4	65200.7	44626.4
Fcgr2	33953.9	104459	39426.3	65121.5	86804	44904.3
Palm	51183.7	40534.9	43707.9	64081.5	41980.8	45513.1
Wdr43	23872.6	63490.8	25514.1	31015.3	128366	45781.8
Smu1	125469	400645	353250	338664	710202	46148.9
Mesd	74606.8	105973	115697	87380.2	124033	46405.9
Spag9	290464	625434	252621	330637	188276	46574.7
Grm1	42675.6	61662.7	31336.3	40259	87984.3	47111.1
Tbl2	177993	264138	241926	313436	54756.6	47206.8
Mcat	88985.7	72002.2	87542.3	98335.1	47093.1	48255.2
Mmrn1	128772	124677	37235.8	124223	52580.4	48695.9
Emc1	133234	60903.3	57050	98427.3	44570	48957.2
Amacr	273367	169233	180746	77331.3	143680	49434
Gga3	48649.3	142258	76420.4	60602.7	78832	49803.2
Efr3a	193753	112524	179838	173354	142438	49850.8
Pgm3	39475.4	129150	86945.4	99704.4	98440.6	50551.6
Ergic2	63508.1	34162.2	40987.4	90579.6	43677.6	50650.1
Mcl1	54125.5	74708.8	44520.6	37180.3	84310.8	50760.6
Sar1b	1.10052e+06	547592	676920	1.10145e+06	266569	50881.9
Tubb1	419800	157460	125546	349949	141193	51083.3
Asns	31052.7	32105.2	24165.1	26481.5	43333.1	51087.2
Ca4	95567.4	100315	161440	187959	69689.1	51248
Lyrm7	170806	46567.1	125869	204456	36542.5	51266
Pgap1	79437.5	86306.2	40780.5	82692.4	106180	51943.6
Nudt7	122563	108955	121418	207394	41081.1	52104.9
Mmaa	117644	137505	65345.8	91948.6	34083	52621.6
Pank4	186154	103021	103643	129977	50154.2	52749
Nit1	78885.9	164483	201526	109334	86390.4	53438.5
Stx8	103196	76405.2	61902.3	114292	78697	53626
Guf1	634756	292113	166751	579928	113898	53860.8
Ist1	33455.7	54494.5	43933.3	25728.1	64903.3	53888.7
Drap1	29313.6	98556.5	72807.3	48735.9	174806	54066.3
Tbc1d8b	48331.6	84633.8	83523	59262.7	115760	54193.1
Htra1	87807.5	44925.3	26527.8	55866.7	39559	55086.7
Slc16a11	22417.4	87778.3	75957.2	65549.6	49229.3	55412.1
Ccn2	1.34918e+06	59786.8	73749.6	125223	223384	55746.5
Ybx1	54446.8	67916.7	46775.9	57853.7	72164.7	56129.9
Fastk	104289	81114.9	91810.4	123605	68513.2	56984
Rab33b	50021.1	34848.3	33735.8	128675	73668.3	57191.7
Osbpl10	147453	144458	129549	220548	133267	57396.5
Igbp1	200407	154370	131958	178146	94653.1	57601.2
Stk39	641120	178040	120533	535079	49510.2	57843.7
Lmf1	170757	123502	85553.2	139512	83065.4	58535
Pkp2	1.96871e+06	388725	544556	1.37171e+06	37903.2	59099.4
Atxn10	60652.7	52987.7	40273	51514.1	64319.1	59130.2
Abca6	47443.4	83109.8	84666.1	88256.6	71563.7	59506.2
Ndufv3	225351	89929	133485	188343	203604	59578.4
Snx18	37781	66745.6	40729.1	62756	83569.8	59958.1
Fntb	35354.8	53559	28903.3	25840.7	46901	60135.6
Fnta	122624	197655	64709.3	131752	289854	60169.2
Plscr4	32153.1	55817.1	63052.9	76120.4	83121.3	60215.7
Arhgef7	131456	320163	218655	103628	392795	61218
Abcc1	75244.4	570353	529432	188676	220632	61328.9
Inf2	29915.5	52207.2	27828.8	51935.8	48887.6	61362.7
Baz1b	121611	204402	92285.9	114698	356911	61428.9
Rida	56106.4	122389	113791	87817.7	75858.4	61514.5
Skic3	50162.8	43372.6	36117.7	52086.9	106069	62376.4
Camk1	117820	94409.8	76337.2	99048.9	72810.9	63193.5
Srpra	79131.5	51681.4	50452.6	101585	124909	63260.9
Sco1	177141	103003	111799	183588	154317	64247.6
Slc25a44	45473.7	109662	156415	137320	73106.5	64278.4
Krt42	61561.1	44181.3	26572.1	60706.1	50785.5	64564.6
Mrps6	166739	53082	81046.5	156260	44069.9	65146.1
Dhrs3	49715.8	77659.3	88702.2	172842	66606.5	65156.9
Scfd2	218942	36171.9	27370.4	131587	97142.6	65576
Yme1l1	309805	395911	223662	508115	231363	65649.6
Bub3	56605.6	618407	440496	248800	582284	65971.5
Ociad2	93962.2	27188	14744.2	53400.2	39356.8	66031.7
Mrpl24	100995	163982	159451	70372.1	91903.6	66180.7
Tmem35a	667168	215903	246340	345106	53519	66282.8
Mdp1	103453	129822	112223	45725.8	106597	66509.8
Hbb-bh0	357137	260861	429360	289362	31793.6	66756.7
Mrpl49	215937	372197	238696	268073	335839	66850.6
Nectin2	273254	323117	209664	378611	362720	66855.1
Itgam	157717	512551	363686	166040	393369	66904.9
Orm1	109527	196825	386870	149332	49763.6	66967.5
Rasa3	96623.9	100952	79398.8	108993	162015	67772.9
Dnajc30	129385	80952.2	128798	125327	53083.8	67944.1
Fxr2	34496.4	26100.6	22503	41164.7	29834.3	68751.9
Ccar1	36168.3	240217	139255	70092.2	145030	68951.8
Seh1l	135891	101992	59436.4	108223	140957	69199.1
Pkn1	22928.8	65407.8	168729	134832	189885	69339.7
Nek9	260653	282394	208546	257797	189776	69409.5
Timmdc1	340776	106773	185419	285512	36290.3	70238.1
Kif13a	74877.1	76220.4	44908.2	79129.3	82527.3	70365.4
Trmt10c	111281	74410.9	69255.5	91499.9	110079	70503.9
Galk1	79383.9	228264	186826	185576	144435	70969
Plbd2	36662.4	86749.3	56018	71569.5	94275.8	71632.3
Mrpl38	209190	99183.3	149614	329088	92069.4	72498.5
Atpaf2	170894	123680	135769	169839	47767.7	72515.5
Mta1	47827.5	57790.7	57257.5	73948.1	47403.7	73169.2
Gp1bb	418866	289397	205784	371781	81679.4	73218
Scyl2	145476	275245	183718	119591	220318	73265.2
Elp1	54423.8	122230	108719	81107.1	144125	73382.5
Epn2	79166.9	74448	56717.3	85342.2	67965.8	73620.6
Pelp1	43328.2	118351	70123.1	73054.7	129131	73699.5
Ahcyl1	90256.3	140709	243439	153457	104340	73725.1
Scrn3	25352.2	75543.1	20760	29311.2	50935.3	73770.4
Copz1	53053.6	100654	118983	65025.9	107939	74614.7
Trip10	278941	235666	235782	198797	136427	74737.1
Psmb7	28593.7	18449.6	15190.2	49346.8	25820.9	74801.6
Tlcd1	109141	90370.8	108241	161712	99472.3	75191.5
Use1	96839.6	128679	121385	38588.2	155305	75668.4
Chit1	101941	116429	25661.2	36818.2	160418	75702.2
Trim40	36607	46394.7	31150.9	51819.6	65926.5	75874.5
Azgp1	158104	186321	244655	159972	34877.5	75965.4
Nup58	144009	134432	56698.5	58526	121844	76135
Mrps26	221413	50813	49620.8	241807	55773.1	76404.4
Gpam	268272	198700	180653	413686	110864	77086.5
Mrps35	236707	89034.1	93178.9	251587	107658	77097
C1qb	95386.4	109631	118408	136704	123697	77263.3
Art4	125660	97158	99564.4	131270	119138	78026.6
Ppp1r12c	80110.6	72628.7	83402.5	160617	45044.6	78110.4
Fam3c	73829	303620	145550	146518	139399	79390.6
Tbc1d15	47667.3	99205.9	63770.6	67324.3	135573	79496.6
Mrpl45	261429	125852	145499	296293	53042.3	79661.7
Sec61b	56829.3	78619.1	55983.2	64416.4	109579	80056.5
Spryd7	274049	121948	110876	156763	74178.5	80560.1
Ccdc90b	116007	96015	131786	176672	71926.3	80979
Exoc2	103725	62933.6	61367	185849	100673	81414.4
Smdt1	33949.3	78635.4	55581.7	35615.3	90917.8	82401
Surf1	109092	113205	389008	142299	74778.1	82650.2
Nit2	155573	198933	161312	186331	95691.7	82722.8
Armc10	285350	238008	221391	131888	362429	83006.8
Map1lc3b	83036.9	102423	138684	97690.8	85719.4	83050.6
Retsat	188103	181890	200685	291765	114362	83749
P2rx7	94653.3	69077.7	95319.4	119248	84353.2	83958.6
Reep5	246321	88664.2	91187.8	234736	85922	84715.2
Dapk3	73962.5	100771	70624.3	96897.7	103749	84893.3
Mrpl23	277728	139445	151555	315546	76871.1	85015
Cmpk2	56203.3	98540.8	77552.6	96718.4	85438.6	85035.9
Septin6	39198	439780	308379	60995.3	438969	85095.8
Jam2	83467.4	85729.4	94664.5	92179.8	68993.3	85412.9
Rprd1b	250920	448052	377729	286216	603105	86052
Ppox	204269	139287	127958	328540	88495.5	86060.8
Elp3	207245	204556	172499	156457	214587	86192.9
Klc1	33068.8	77603.5	44663.4	68633	104074	86877.2
Rela	87926	99414.6	160876	73540.2	116059	86901.1
Iba57	171283	122808	130985	160691	76457.6	87046.2
Gprc5a	77266.5	152329	70733.7	219697	361238	87385.9
Osbpl8	164540	120821	71133.5	157287	146400	87698.3
Man2b1	71191	123709	70634.6	54520.8	148732	88266.1
Pxdn	135253	87279.8	239446	199925	76270.2	88717.2
Sae1	92454.4	151537	76775.1	188371	114994	89013.6
Mon2	74488.6	79221.3	65332.6	86928.7	157074	89040.3
Palmd	190343	156398	137688	264928	76749.4	89294.2
Acsl6	423125	128230	110216	393363	107811	89329.5
Gvin1	56663.6	347575	176748	365007	492738	89333.3
Stx6	72286.2	205526	153277	210924	115830	89509.9
Acsl3	225499	104177	263381	287358	114353	89813.8
Fbxo6	62129.2	4.03121e+06	2.60321e+06	88091.4	88689	90029.6
Plaa	144003	155603	507051	368283	326122	90321.5
Sp100	182910	670054	485014	151957	1.3171e+06	90542.5
Srsf6	67513.6	254943	202041	107720	345534	90978.3
Matn2	35727.4	90871.2	95332.3	92385.4	131063	91432.5
Pld4	40464.4	509995	295369	58182.4	817609	92085.3
Akt2	69495.9	107008	105202	224005	116268	92657.9
Hmga1	162262	417340	260785	120983	368517	92781.8
Cnpy2	1.39013e+07	412729	412844	9.66864e+06	596830	92956.8
Elac2	117242	89808.1	85417.7	166777	59266.6	93604
Hint3	190613	138276	171511	240743	87019.8	95994.9
Mup11	339976	1.54036e+06	1.7414e+06	140797	115848	96038.3
Nexn	663719	399268	484615	650752	299444	96119.9
Flad1	274910	224504	142165	217963	83235.4	97040.6
Sh3kbp1	332580	604118	337455	143335	615711	97321
Gphn	50541.6	82491	57776.7	48400.1	79134.9	97485.3
Pex16	128987	121993	187047	191317	130972	97633
Psmb10	196642	484180	182916	96152.4	482732	97968
Rufy3	58618.1	110595	97906.7	165397	95209.6	98093.8
Vps41	65340.7	164254	140479	130906	75651.9	98375.3
Nploc4	101351	186000	82670.5	101154	156057	98490.8
Dmac2l	274169	80677.3	107153	242211	53672.2	98562.1
Pmpca	428910	231117	264215	371848	183557	98712
Ap1s1	70968.3	232179	188100	88775.8	250805	99522.8
Trappc12	120172	161110	82029.9	126531	188368	100470
Snrpa	77099.6	162699	148857	77060	227522	100512
Nup160	123065	92301.1	83976	223499	85982.9	100671
Tom1l2	170091	100309	83275	172662	88542.4	100689
Parl	122845	130900	204432	157807	57080.4	100914
Tmem167a	180757	193003	140092	63680.9	165582	101300
Rbm25	74030.2	249690	144647	41577.4	359073	101362
Acin1	32901.9	282562	198068	111371	417190	101752
Ndufaf3	846516	157187	199535	757342	146816	102496
Mtor	87143.8	125019	96164.5	154464	129773	102805
Endog	404298	148156	201691	285156	100252	104460
Emb	56498.1	135382	157647	172847	139290	104819
Dock1	81020	141057	103969	72920.2	175238	104998
Ablim3	110243	100288	74642.2	164318	61747.8	105116
Tmtc3	58469.5	66277.3	50684	111770	104870	105396
Wdr26	111240	165160	134503	48109.2	163814	105571
Scpep1	167065	369405	285581	166365	366565	106538
Agpat4	88464.5	104122	67027.2	72475.5	135295	106610
Cybb	86319	421354	148442	101326	514775	106802
Stx18	377887	125461	137647	463116	107392	106858
Skic8	66772.8	162410	105027	50286.9	113558	106911
Sympk	170870	123944	96861.5	174030	253523	106918
Man1a1	247004	287534	247640	211826	193529	106962
Smpd1	87091.4	50248.7	53846.9	87209.5	60172.4	107058
Rbpms	596035	260870	266347	417946	183539	107181
Mrps11	322778	206089	236093	314629	103374	107202
Afm	116171	161425	111876	205415	107630	107336
Cyth2	43591.7	92008	50985.2	69096.7	177793	107523
Limch1	134098	83320.5	27552.9	146061	110081	107921
Apip	162832	183301	137386	188484	99185.7	107991
Tmem165	70210.1	121609	78387.8	65662.8	125200	107997
Sdcbp	187663	68646	57348.2	112133	115535	108109
Iqsec1	99798.9	80107.3	69376.3	121226	88905.8	108388
Cox7a2l	208259	167949	242661	220575	61167	108437
S100a9	66494.3	150678	125679	126231	284017	109171
Babam2	154521	172434	124332	169706	196754	109317
Stk38	53446.7	177337	159524	176763	212396	109842
Adrm1	179016	186047	133311	117697	171288	110425
Stard7	108875	102181	71452	136192	168835	110591
Mrpl14	462454	204127	253312	457563	148241	111034
Afdn	171744	115540	90588.8	270122	159739	111125
Yipf3	151661	130426	110111	104205	151074	111604
C5	283146	624996	1.60638e+06	517823	255220	111638
Carhsp1	62929.1	79398.8	126142	110999	86555.4	111745
Abcg2	167365	122118	165518	188006	178506	111929
Smurf1	123264	155754	147682	179767	120143	112345
Vps4a	118174	98630.1	99764.2	133518	100790	112444
Mrpl55	361606	171184	223902	367329	107213	113283
Lamtor2	77374.2	321410	270710	45697.8	267131	114480
Ttll12	117356	283546	167321	104800	186272	114535
Golim4	49311.7	59445.6	69233.5	264552	137501	115005
Mrps30	521348	208971	232035	492604	211013	116487
Slc9a6	188990	161050	121781	136333	141141	117259
Sftpa1	64534.4	406816	179971	170448	391945	117660
Golga7	244162	133468	242049	531112	92146.9	118345
Saa4	246241	313971	491426	178848	159155	118405
Eea1	115742	195327	55871.3	130776	118647	118425
Tns2	287678	211908	250521	398963	137894	118786
Adpgk	147901	252948	215179	190221	625541	119049
Ago2	138252	200674	165473	290082	355330	119944
Smap2	197185	364703	35407.8	43276	288091	120551
Qrsl1	193380	154173	334785	659421	228701	120620
Brox	80579.1	165142	129277	85855.6	146851	121017
Thrap3	41171.8	213498	6927.81	154879	345302	121742
Osbpl9	119989	120114	116454	250660	162814	121848
Map1s	133345	153198	118772	132110	219240	122054
Dbnl	86759.1	350238	78482	214344	523424	122122
Kpna1	97802.6	397852	442288	136786	367327	122494
Trim55	438672	90952.4	110674	207640	95802.9	123055
Smchd1	96468.3	338358	266975	332698	617069	123285
Mrpl9	248265	166056	136508	233935	116258	124256
Slc25a40	336645	150978	184419	269841	86357	124308
Gap43	88864.7	177315	172674	222751	148874	125068
Fdxr	246232	242840	306538	291396	220768	125707
Rtn4	104229	214358	112881	101257	231671	125935
Mix23	354944	213340	193769	301513	207568	126073
Snw1	97189.1	198560	150715	96869.4	164410	126604
Tm9sf3	262813	258033	143633	206426	245868	127039
Mrps22	165353	124477	121087	200488	127461	127329
Vps26b	171296	169314	131393	166754	146763	128243
Aip	149625	213545	139756	152808	248339	128524
Nubpl	236629	156349	113479	282431	102741	129529
Sephs1	131435	320495	184358	59075.8	287202	130230
Bak1	152997	229389	285446	132319	222000	132648
Sh3glb1	295929	304414	147031	326168	187802	132971
Emc6	187209	221115	317322	446282	152191	133706
Clasp1	221107	280059	223916	284117	208688	133726
Mrps2	413378	183177	206428	451974	90162.7	133886
Lrrc47	83903.4	164226	89517.9	53060.6	336029	133996
Acox3	262138	286534	207822	331587	317985	134444
Drg2	250718	416158	218437	480731	488707	134666
Dnajc5	182788	122214	173634	181823	239806	134775
Dnm1	103251	138791	168087	137200	168889	135530
Jchain	357113	508915	198729	134543	492023	136625
Nrp1	354175	217880	229670	480980	204826	136861
Poglut3	390661	133669	130632	260770	124846	136919
Mrpl44	296904	163364	172288	395238	77454.3	137205
Cops6	351045	267049	304373	179130	272077	137315
Ilvbl	160652	168712	125634	166121	192542	137428
H2-Q7	66962	287793	136528	66768	427419	137948
Xrn2	261923	528829	184615	339839	213741	137968
Mrpl13	366387	180238	180714	353249	95789.6	138948
Luc7l2	78591.4	209852	133264	168820	256746	139345
Mrpl15	407400	193082	291608	331159	155387	139537
Prkacb	58814.2	147124	96695.6	100529	232292	139989
Naa25	45132.5	109450	30276	80588.8	129645	140372
Rpl29	168632	148316	101424	192677	290795	140608
Exosc2	20192	173974	85333.8	17140.1	233866	141218
Ipo9	99237.2	96956.2	125030	117761	101882	141273
F11r	129028	123516	119030	270579	129698	141282
Mrpl4	438348	226074	146121	507564	116873	141715
Vps29	179346	226942	212563	179396	173365	141939
Abca9	146743	124508	125412	119334	115786	142040
Atp6v1f	69295.8	167186	151328	185755	199483	142129
Stard10	383537	192340	70893.1	184355	95966	143041
Steap4	1.62984e+06	1.14824e+06	1.64204e+06	468915	1.24374e+06	143467
Tomm40l	657722	289680	362003	895022	95638.2	143477
Nipsnap3b	93618.5	96139.4	386336	258080	66733.5	144256
Cotl1	80585.9	1.21198e+06	254948	195624	633043	144709
Ikbip	147551	79985.1	99940.1	168074	154627	145197
Gamt	94599.1	112290	131665	167913	148737	145742
Ndufaf1	177476	150396	187399	274075	87909.7	145874
Igtp	454432	156739	138498	157703	566031	146070
Mrps23	381750	282928	298165	551986	183516	146642
Sh3gl1	56790.8	128182	70083.4	126706	167625	146728
Abhd12	395219	318807	168805	347955	223261	147168
Nadk2	260760	184465	99994.5	264921	71792.4	148270
Podn	559719	82510.9	110856	541058	110232	149568
Ptpn1	296451	417360	321264	60982.6	395129	150303
Aox1	72248.4	176558	145262	142207	111686	150988
Rmdn3	319687	702884	773528	1.27425e+06	477058	151239
Acad11	471579	238502	412940	708049	85943.3	152266
Yipf4	308484	133512	153461	243372	136666	152284
Dnajc19	182903	142038	119944	205886	128488	152331
Hdgfl3	121871	221721	262962	199478	288687	153566
Adck1	119881	178306	82517.3	166920	156626	153572
Lpl	802026	329027	123292	319262	155348	153659
Jak1	168284	219200	202044	206561	176443	153765
Pi4ka	186987	199566	180132	83511.9	213635	154011
Oxsm	370594	313597	206735	502536	305302	155186
Aldoc	224122	92798.3	110965	126688	118478	155719
Scara5	178884	97626.8	161901	255923	159984	156232
Lamtor5	218267	191970	217566	349432	268273	156409
Clic5	606045	221928	243367	457491	93926.3	157595
Gorasp2	396982	266915	218204	266093	245400	157833
Prkaa2	213898	117219	108254	157722	107962	157964
Mrpl20	378051	221851	182005	306464	91319.4	158216
Timm22	279383	248199	360480	581411	123713	158656
Sec23b	164965	413901	243991	166818	307810	159073
Cpq	375978	315757	457266	350893	165079	159755
Clpb	250809	158828	130407	326568	155937	160080
Pnn	25586.8	332348	204430	62592.6	309324	160187
Chmp2a	158219	149048	66292.7	154103	138136	160306
Ap3m1	237255	297547	232799	202579	258217	161252
Grsf1	222240	239548	170258	291481	144566	161595
Psip1	62355.1	638234	179205	245735	992307	162537
Oma1	281969	109309	90506.7	146920	73860.4	162781
Mydgf	332002	359502	133350	107981	338007	163821
Ecsit	303077	254960	362853	339809	14643.6	163892
Ppih	105374	317515	136841	103187	389447	164050
Inpp5a	250127	154611	124018	307142	171603	164299
Tsfm	458466	297393	204539	512518	244395	164332
Nenf	204517	206280	111415	165902	124956	164556
Tmcc1	241485	182802	110307	276765	113677	165078
Golga2	406351	360336	271531	180341	226786	165130
Rcc2	9967.21	239094	32706.9	9572.82	529775	165234
Aup1	349042	454230	294672	331489	386236	166235
Gss	47938.3	109861	57958.1	85942.6	157099	166315
U2af1	246663	468504	675785	433408	274243	167020
Cnih4	337250	111217	93178	221944	113579	167040
Hcn4	249652	226208	209829	294698	96690.5	167258
Gclm	168981	144009	118043	177307	147992	167398
Hsd11b1	195915	330736	709809	509865	271419	167627
Psmd8	176047	201255	153126	139460	209077	167848
Spryd4	447162	196601	145842	448630	162658	168115
Ufc1	108003	211877	215873	126255	220779	168165
Hip1	129804	210004	68237.9	150815	174820	168181
Hexa	97333.2	266107	217279	261999	284964	168234
Steap3	965544	476797	370779	1.40301e+06	141617	168310
Sts	185615	175551	142989	232684	272468	168743
Slc22a3	140191	136089	139620	248383	215268	168959
Rcn1	94519.8	136261	120777	78267.2	171325	170528
Poldip2	583813	413106	353899	608442	251826	170798
Snx5	115984	236396	87782	681119	145722	171940
Tmem186	367622	244754	327369	526117	85940.8	172778
Ncbp1	87388.7	429721	153065	27618.4	443724	172933
Smc3	41297.6	291604	308662	238776	517869	174332
Cdc42bpb	155837	287638	281073	196196	120129	174487
Sap18	202949	195054	73165.7	133993	299653	175232
KRT16	110706	122264	40113.1	123756	133083	176339
Nucb2	121916	159775	144202	121788	233543	176384
Cyp2e1	471447	584809	752076	352315	146744	176721
Snx9	128812	170958	131229	232288	234665	176823
Fah	258701	417874	532479	734113	266107	178536
Tom1	447785	215428	122649	221869	247002	179058
Rdh14	466684	290967	365167	530484	200965	180229
Gatd1	113097	231403	234663	152325	135606	180321
Dtd1	131166	150743	143610	154756	157076	181679
Adissp	137644	193230	284527	378004	102154	181900
Mrps34	480193	439030	414563	711127	386004	182723
Trappc5	65793.4	230673	208716	322256	259903	183228
Nmral1	148697	146041	68804.9	229586	186403	183978
Map2k4	221959	201712	53887.9	263598	264208	184695
Fn3krp	59585.3	254823	155560	195669	72913.9	185322
Scin	79890.9	133379	122226	132683	203319	185482
Porcn	103757	237114	171800	245603	245675	185760
Gpm6b	104984	104842	105565	214636	154738	185885
Kdsr	736436	111205	950997	1.17766e+06	130560	186056
Emc10	129490	137888	111140	89573	99068.3	187032
Tmem11	428055	197123	155008	595499	70482.4	187219
Vbp1	127462	181419	99836.1	156193	197512	188489
Lsm3	97939.4	236106	175885	222616	332382	188743
Aox3	137610	195861	153843	144021	178598	188800
Znf207	61994.4	401597	168685	79349.9	424733	188805
Epha4	496006	153535	83816.7	284650	91095.3	189539
Bzw1	51158	325413	194207	153000	216869	189957
Myg1	309190	326083	501739	747799	142043	190242
Cpsf3	216664	406120	125019	122120	387992	190318
Vps4b	106231	182252	92966	708668	737478	190528
Rbm3	119163	249304	75881.9	91493.8	413276	190765
ALB	322153	231617	310831	215920	180844	190907
Atp6v0c	322761	213430	143852	321805	457217	191003
Gapvd1	1.128e+06	367078	125920	876334	563714	192040
Smarca5	168571	541357	360203	242827	870654	193387
Eogt	300233	180865	94164.2	146781	109685	193633
L2hgdh	532506	113558	353125	51086.7	75996.8	193883
Ptpmt1	353682	185690	128238	238753	133495	194803
Dbn1	166936	213549	155305	262657	268806	196148
Qki	73432	323680	235615	246408	185034	196581
Hnrnpul1	365534	326532	221745	296911	422799	197684
Sec61a1	289792	38355.1	139858	175000	269416	198341
Mff	366317	199231	151546	320735	172892	199196
Mrpl21	422722	272497	194223	425441	251495	199458
Bpnt1	149393	328027	256230	202890	154223	199515
Gbp2	273297	684538	523247	417817	466207	200128
Coq7	632884	291930	298737	502877	74087.6	200707
Pnpla8	464437	292521	180982	367281	110856	200758
Dctn4	73928.5	270107	512018	270814	411428	200854
Prkca	221947	206131	44664.6	219202	81435.9	201702
Pak2	217442	459546	270389	323475	1.00157e+06	202963
Abcf1	115694	262893	140864	144128	306451	202963
Rbm8a	374247	508704	315793	216423	402873	204138
Stat1	388530	2.18942e+06	1.0342e+06	261477	2.71311e+06	204620
Mrps7	398191	290070	325528	421178	85061.8	205296
Ube2l3	102685	173960	175032	95550.1	446319	206146
Sepsecs	424302	197345	234552	384460	138838	207149
Acyp1	160480	277496	239821	239228	180255	207368
Nfkb2	56307.4	239936	259818	125528	429324	207426
Uchl5	140977	326842	152753	94017.2	514409	207628
Mag	128657	100262	111133	205565	82103.6	207669
Bax	171736	375613	212763	71338.2	335303	208123
Lnpk	438803	148313	185140	323815	110642	208313
Gpc4	461384	262291	243125	353001	154978	208929
Prkcb	648498	488292	330148	58250.5	408418	209556
AHSG	231657	216535	172378	346197	337538	209859
Mpst	239922	192266	122014	242115	200011	209907
Abcc4	261487	183136	148756	382746	150056	210228
Mapre2	310981	67753.6	40848.1	231468	86160.5	210262
Mrpl47	596792	462468	297262	802950	117260	210540
Mcee	548939	457686	361281	629297	193999	211911
Cdk5	61723.4	129468	288672	70646.5	72323.8	211931
Gstt3	149706	279858	324749	60937	137606	212852
Stat6	331963	445457	95360.7	213454	491363	212939
Syngr3	121317	185274	85575.3	172227	105485	214573
Rap2b	146608	168821	150648	201141	276721	217208
Mtco1	2.10166e+06	1.3511e+06	1514799	1.57871e+06	485948	217856
Raly	861648	862438	574766	142731	1.50487e+06	217964
Odr4	381318	387777	231011	417340	275002	218305
Mrpl46	448562	221313	287761	492633	175066	218309
Cdc5l	241514	307367	202023	264517	647040	218494
Clpx	451771	341639	310042	530248	219935	219061
Rad23b	215501	251882	93044.9	86170.7	325023	219177
Rpap3	331495	415813	309518	348308	158837	220946
Cd200	164979	198827	255730	257739	223632	221233
Ubl4a	278223	307454	25275.2	257083	345192	221313
Pml	178709	1.24601e+06	635147	166441	1.69693e+06	221587
Ubqln2	255810	284831	214186	277264	329712	221784
Sccpdh	377578	71937.3	211833	172573	80741	221877
Sf3a2	132405	405098	206217	222616	616046	223321
Sdr39u1	825870	346574	382529	844949	144883	223341
Lamtor3	282977	243025	264867	381970	285764	223403
Srrt	255590	469827	220963	196730	1.38755e+06	223584
Mtfr1l	783459	1.51053e+06	2.31903e+06	1.64497e+06	841503	223825
Psmd9	162547	252506	131182	146885	185387	224258
Ppp6c	192330	267664	215855	225747	301169	224472
Srp14	723518	270324	777382	853318	542816	224693
Hmgn5	147138	381584	316205	213637	283561	225205
Asl	190254	282727	301647	118294	173727	226350
Trappc3	204176	299911	392312	289318	319039	227150
Cnot1	178917	41134.2	197247	22896.8	257858	227556
Vkorc1l1	194843	469865	460269	382042	276117	227589
Copg2	72587.9	262341	48487.2	73688.1	70752.1	227676
Atp5f1e	1174236	241560	268937	558817	159049	227816
Slc36a2	96357.4	259319	259676	667968	149003	228434
Ppp2r5b	137384	154949	123973	114189	278389	228666
Ddrgk1	170318	642716	657641	778677	260347	229094
Basp1	204907	545597	431655	471352	405759	229285
KRT222	407609	343153	412576	577621	113159	229354
Abcc9	56492.3	69928.1	61247.3	30643.5	117203	230730
Tjp2	231537	232983	213907	242873	285901	231559
Atp6v1c1	160711	186329	151030	234638	223439	231783
Eif3g	233427	356900	275634	317042	384722	232106
Ceacam1	117756	81524.8	89010.1	220171	111229	233771
Gpr107	346858	200019	184722	343324	91266.1	235199
Ubtf	261662	539079	370296	146243	805904	236870
Prkaa1	239251	289617	253886	443438	299017	237283
Lancl1	304910	380473	213422	159250	148159	237944
Myh7	2.20289e+06	481909	232753	1.48603e+06	267782	238129
Mavs	385990	193785	360724	451321	178744	239228
Inhca	230201	257360	281395	316923	216855	239743
Sdc4	284077	164536	95768.4	340240	108203	239864
Pdxdc1	251863	365839	303655	217490	338716	240044
Mrps16	558731	237020	273087	525230	178135	241422
Tmbim6	287528	260849	234613	318436	333072	241448
Pnpla2	1.65193e+06	496517	1.3862e+06	1.88836e+06	33089.9	241718
Mrpl40	551089	445208	350550	732747	364970	241792
Stub1	294049	175158	181425	343111	284582	241947
Herc4	138105	182325	147230	90577.7	275555	242945
Alg5	240072	271644	324292	349609	297077	242987
Tmem201	180661	99587.9	163656	240250	299975	243207
Xpnpep1	88897.3	268434	221594	348595	246743	244218
Itm2b	485959	298426	251003	323743	300418	244659
Cfi	217883	291046	237381	192160	301004	246890
Supt6h	34469.7	279510	428654	31506.3	487131	249470
Rab3b	444750	539447	377221	238130	90513.8	250030
Sirt2	925268	1.05957e+06	786046	1.0748e+06	770389	250254
Slc1a3	218752	349850	244760	402487	400602	251018
Agps	630026	717159	143350	194540	878341	251236
Ccdc141	768127	136844	230511	741705	533695	252234
Chchd6	295336	219726	311252	580791	137740	252406
Abcb7	704798	327545	370000	850196	473995	252632
Mrrf	924191	394289	256296	592215	102546	253802
Mtpn	247277	465570	352243	443317	490112	253829
Ogt	230479	454834	301169	173988	516806	254526
Hccs	686526	339056	371588	480407	102219	254973
Snx3	351513	249533	126104	309381	368859	256477
Prrc1	183692	190918	124504	182940	223437	257304
Rps6ka3	369052	322061	226975	406830	371505	257489
Dnajc9	172492	571139	225660	177933	924925	257687
Zyx	383549	259958	219486	325731	282735	258094
Nolc1	154080	231565	171699	146052	368367	258957
Rnf213	241137	477473	377428	323698	818242	259561
Lyn	395282	1.36321e+06	549989	709827	1.13912e+06	259861
Kras	176946	176539	172465	290025	201975	260343
Slc29a1	385348	358394	290157	367435	367465	260382
Fmo5	345131	342437	350051	491461	67116.5	260838
Dnajc7	33463.3	171468	90626.1	51702.9	514015	261574
Tmx1	272211	326894	278572	300454	251824	261643
Slc16a3	108913	150324	46985.9	111530	207155	262224
Mtres1	248005	181672	210859	271692	103822	263223
Tmem126b	229588	584836	495663	828385	365922	263234
Acsf3	665776	463514	813744	1.25368e+06	170973	263734
Coro1b	233495	1.16533e+06	703862	343836	909811	263972
Aldh5a1	2.0586e+06	1.06703e+06	1.0271e+06	1.13177e+06	135089	264098
mt-Nd3	334011	69445.2	214681	570523	88233.3	265293
Yif1b	516553	380299	407102	411362	352958	266939
Sdhd	850290	736854	957211	527361	221436	267365
Sparc	130504	99936.9	186203	279184	69149.3	267416
Colgalt1	262889	418585	243360	416101	333067	267495
Polr2b	317063	372189	207848	401862	471023	267683
Aebp1	109961	247809	326454	218692	257067	267935
Top1	187390	388773	198290	206702	477947	267942
Pgrmc1	342641	454606	437639	523998	314710	268211
Mrps21	556161	397478	448628	746212	258111	268397
Cnpy4	571084	471882	498099	642400	321861	269896
Rars2	272593	121898	98993.5	450476	115270	269977
Coa3	423169	325963	305991	558009	222891	270244
Lmcd1	171123	182022	73788.9	188068	139740	271277
Lrrfip2	213112	180744	175731	195884	166253	271314
Fam210a	682351	342663	365829	703308	291330	271396
Lactb	127003	504681	385328	902674	448240	272101
Sec63	420592	171043	183048	345060	327770	272781
Marchf5	350369	452986	512322	878916	234457	272839
Cops8	220491	356573	125591	203570	133966	272988
Emc4	282191	318025	191005	448528	273656	273619
Dlg1	348865	193078	352084	1.28143e+06	517522	275138
Comp	131010	154240	156174	201972	202658	275867
Adhfe1	907429	281516	322756	468759	74629.9	276712
Alox5ap	350476	373256	335968	220129	705447	277122
Mrps27	611820	308494	355622	699652	221805	277571
Cfb	346543	318957	446478	494080	270169	278527
Rpl35a	224832	289472	220179	254754	327819	278728
Slc25a51	435464	435853	629641	904061	204178	278770
Coro6	524148	181138	142373	269881	199718	279171
Aldh1l2	1.85913e+06	517808	439897	678759	133324	280084
C9	550274	815720	1.14928e+06	416278	236620	280320
Mia3	911727	536233	453504	596647	391282	281571
Igf2r	422518	355358	767934	490231	453655	283036
Dhrs1	184298	350035	220212	256455	380394	283537
Exosc7	332056	455643	379815	338337	345460	283548
Gnao1	433366	197932	425706	571062	207839	284655
Ptgr2	192257	332495	258073	461366	132348	284704
Plcb3	70807.3	215122	105471	222064	149089	284789
Pus1	600584	130834	237966	1.18376e+06	155797	284837
Slc12a2	61926.4	265052	309503	530748	317235	285722
Chordc1	152979	348676	238222	121407	357363	285763
Lrrc57	277047	138137	275244	470724	289960	285822
Ccar2	287458	480806	116585	319600	524970	286075
Cyp2b19	253790	474565	653492	419800	235300	286944
Scamp3	483899	447262	381631	139567	428244	287235
Tmx2	979333	474096	449045	698835	249502	287377
Mpc1	443416	344124	430152	396004	158589	287489
Ranbp2	59205.4	300735	250913	237219	520831	288942
Mrps10	635883	342934	344955	766017	226430	288974
Smarce1	322529	497012	251345	265384	515849	290408
Tgfb1i1	271781	288985	273269	358349	310651	290983
Jagn1	393664	349346	324873	327924	337051	291539
Pcyt1a	375636	307395	339345	571237	297637	292282
Aqp3	87417.5	160229	101326	136423	254409	292765
Rab8a	906749	1.23783e+06	1.06132e+06	965451	646281	293505
Ctsa	467418	741047	432655	376692	816489	294345
Rcn3	261551	507740	593634	233437	166253	294349
Antkmt	393087	290129	202329	461755	247663	295225
Hist2h2aa1; Hist2h2aa2	67246	361560	87011.9	290726	2.35755e+06	296024
Timm17b	408426	215567	189464	469337	220342	296131
Ghitm	525418	407235	542562	379090	392581	298773
Mrpl28	746701	416113	462811	585915	273909	299574
Nae1	191807	297273	216090	91919.1	301036	299739
Mrpl57	683298	212959	200141	656067	182557	299852
Eif3h	164755	316347	65534.5	143882	416496	299859
Nsdhl	127965	251020	157798	463391	274575	300512
Clec2d	128712	253709	144129	247215	530001	302629
Atp13a1	417101	498562	434286	330977	425332	302798
Sf3a3	245489	510233	251978	239790	545484	304048
Myo1b	212245	446127	419644	533481	465430	304309
Mcfd2	375881	309569	294537	214282	259486	305154
Qsox1	193267	121162	276165	183226	249173	305382
Xirp1	639818	436341	262300	579458	416115	305388
Col1a1	218657	295797	264547	477690	283159	305718
Pspc1	223597	485453	303813	301534	495889	306463
Sf3b6	1.25289e+06	831908	475218	358838	877583	306687
Adprhl1	569933	199865	445028	119995	175799	308382
Sco2	97445.7	238698	483353	442654	349721	309158
Pdcd4	89246.5	478798	298392	102220	679803	309173
Farsa	729749	595396	772908	736089	448935	309354
Sltm	246959	440514	363215	200189	420294	310407
Tram1	209844	349726	201748	266713	504587	310891
Pfas	85185.5	526491	318883	123695	459637	311690
Ptpn6	1.60646e+06	3.12795e+06	577249	177102	2.37734e+06	311780
Ubxn1	138003	241426	145259	149198	374013	312417
Golt1b	444164	256993	209139	382903	335325	313001
Vps26c	474388	767195	372113	331259	824416	313733
Ppp1r3a	973789	352866	312196	432056	671300	313745
Stxbp1	376437	369114	675063	560325	341472	314603
Rpl34	243428	273552	212285	224869	318798	315142
Abhd16a	624732	392360	146254	589928	283831	315670
Pdp1	530862	495369	178352	392821	236281	316782
Ufd1	308778	437011	306566	272148	382354	316805
Dazap1	85344.4	335626	26823.3	163112	78946.4	316908
Tpp1	427159	686206	617901	428441	538528	318000
Sar1a	567531	441099	295916	540245	388152	318350
Rsl1d1	183293	228396	139334	183768	558473	321415
Cst3	932192	341042	289680	575644	214804	322912
Rac2	294721	2.0359e+06	881224	301895	3.31851e+06	327398
Mrpl22	877441	660213	486897	1.24118e+06	337882	327490
Polr2a	133674	317641	179045	333986	433620	328143
Iqgap2	570721	1.02609e+06	910733	857195	834094	328646
Ano6	447862	397832	770679	592842	532483	328700
Itgb3	475407	346482	290918	344949	90812.3	328849
Hnrnpdl	360436	524003	425223	337400	503024	329652
Nfu1	878508	529846	273618	700497	310171	330114
Cdh2	2.67645e+06	674370	578312	2.44174e+06	141269	330915
Cttn	467388	286533	374819	479579	228312	331525
Xpo7	140787	367145	240180	316911	453100	332372
Trabd	687404	394055	348028	605945	266070	332750
Csde1	308359	321717	333517	476368	350486	332922
Wfs1	999900	454906	210181	761653	404797	335811
Dnaja1	394800	784540	699093	467508	684944	336614
Ufsp2	624373	303384	545750	556925	305663	336912
Nebl	2.42907e+06	1.15712e+06	435591	2.25507e+06	500639	338068
Cd209b	62404.4	1.5352e+06	1.28885e+06	95760.3	1.78109e+06	338326
Wars1	208135	1.69828e+06	309193	204777	1.08997e+06	338502
Tmem33	603358	414443	390081	692406	498264	338927
Trappc4	704014	393281	456014	617259	245139	339439
Tbrg4	694146	304288	337445	828038	184968	339568
Btf3l4	512416	764488	449651	1.04289e+06	153425	339854
Snx6	315559	432419	305175	499469	501182	339947
Card19	499793	233773	213935	424957	290939	341961
Arhgef1	340620	1.4195e+06	695418	214571	1.78337e+06	342036
Icam1	1.14902e+06	1.58747e+06	1.10436e+06	1.82239e+06	2.32944e+06	342268
Cd48	78938.5	387355	214863	71016.6	485762	344289
Pdgfrb	286928	201934	193558	361266	289223	345156
Asph	436289	234611	128077	204168	304067	345253
Ppt1	419523	474776	315357	429375	447356	345263
Tubb6	864316	1.07899e+06	693469	331393	875913	345543
Palld	271011	440861	196697	242117	710456	346271
Manf	195309	659188	275081	593670	589723	346579
Samhd1	698971	2.91378e+06	1.98607e+06	907659	2.4582e+06	348223
Rae1	1.09168e+06	212274	79907.3	113453	366536	349157
Mob1b	255804	385897	290703	349976	510042	349350
Ldah	183881	591399	282857	1.08149e+06	270765	351084
Gart	177629	463229	172126	150831	300830	351542
Aifm2	405434	385135	564567	1.31335e+06	291720	355689
L1cam	123462	312724	307302	440664	326223	355764
Dst	662646	574615	836120	649987	936599	359300
Impa1	273739	943348	723962	547357	801570	359712
Sec61g	393177	428471	306293	357600	721091	362375
Crk	257230	410132	195402	262105	299160	364006
Bcl2l13	1.06855e+06	531344	382603	1.00027e+06	334266	364743
Srp54	349729	392236	342616	341810	1.16991e+06	366650
mt-Co3	830175	798904	1.5915e+06	610313	377520	366879
Fkbp4	99474.3	871445	499828	437647	790201	367204
Rpl39	332705	361993	200238	280558	432575	367523
Hmgcs2	297735	953045	1.00176e+06	732402	1.27335e+06	368076
Psmb6	315090	360339	322129	357840	363767	368086
Naa15	347271	591185	76329.1	58365.9	499952	368291
Emc2	446622	363457	347391	564606	334939	368310
Tap2	414742	975914	1.02019e+06	273083	1.92202e+06	368747
Serpinf2	939663	1.16189e+06	1.51766e+06	1.13895e+06	690009	370096
Cyp2d26	774902	457552	401300	719015	361901	370470
Pdxk	184339	734131	691323	508429	327364	370517
Mcts1	278130	496775	208560	308121	203347	370891
Csad	309735	535542	652419	1.03261e+06	316340	371481
Myo1g	160456	1.1077e+06	1.0979e+06	245896	3.20765e+06	371884
Epdr1	453288	422241	500674	661672	175518	372074
Pir	47622.9	166830	144269	125109	243692	372791
Mak	488037	201486	91004.6	269114	251446	373118
Pdk1	1.92789e+06	752067	784844	980578	664723	373162
Metap1	96189.6	326107	175776	125209	405718	373248
Gar1	197259	337969	291523	131572	638250	373566
Hagh	274206	486741	339966	307060	281319	374593
Mrps9	695618	228646	84962.9	876613	207262	375694
Fubp1	238569	1.27837e+06	629188	384927	1.19963e+06	375846
Cd163	539575	79039.5	332201	163769	274839	376284
Synj2bp	602312	349819	395640	670938	341439	378895
Mars1	415157	430544	384846	410508	551640	379002
Stx7	1.04371e+06	863646	686465	814244	842997	379790
Ttc38	192284	489562	251337	272130	137087	380297
Hebp1	430598	1.03301e+06	158960	1.57988e+06	603105	381410
Opa3	733469	502174	538789	664402	236263	381628
Vti1b	198009	323787	218331	201144	249581	381640
Csnk2b	174345	334468	145245	359507	347921	382911
Nme3	752041	663970	629996	703876	427422	383582
Pdcd5	122576	255404	35877.2	119927	382977	384412
Egfr	257372	391685	566521	274048	313509	384784
Aldh1l1	361781	1.16911e+06	1.06439e+06	1.69534e+06	503105	385224
Cox15	789552	813091	893490	1.00022e+06	468794	385632
Tmem120a	497139	518419	487871	690250	330318	386952
Ufm1	76231.7	382345	209441	98007	449042	387970
Rhot1	1.67647e+06	973750	1.04487e+06	1.51504e+06	366776	388414
Ehbp1l1	62102.9	96259.3	97113.6	90181.1	113114	389813
Lpin1	539836	638636	877999	1.58183e+06	535372	390859
Suox	330709	327881	469689	723940	407321	390989
Lgals3bp	554185	1.1325e+06	715667	428956	707697	391624
Cisd3	375755	108175	144570	650316	103348	392018
Sfxn5	368839	687034	1.14463e+06	954377	479838	392070
Pi16	437357	333066	145461	420405	258424	392564
Cygb	422526	634317	568974	665898	352191	392870
Pf4	815797	375744	373796	177028	202503	393053
Gucy1b1	535389	350039	404876	664094	584356	394412
Emc7	745246	583091	622596	977142	540815	395669
Pitpnb	440505	675799	531178	777669	524494	396151
Pafah1b2	258203	477044	319847	358469	360038	396251
Kng1	915382	1.08962e+06	1.54879e+06	1.62223e+06	754597	396439
Pmpcb	472344	429224	440421	377326	191407	396813
Hacd2	608798	474974	573736	948686	325307	397423
Arfip1	210576	379048	319079	325141	445147	397534
Ppp5c	237942	431982	252931	318422	379437	397625
Svil	1.35191e+06	836243	693872	1.01726e+06	680845	397912
Aars1	255842	555608	363922	236029	470341	400411
Asah1	575317	732425	504032	737267	868382	403064
Cybc1	146734	667851	185005	316952	776535	403551
Hmgcl	849576	671629	565275	629382	290563	403899
Mrpl19	963378	232464	504774	359330	184798	405861
Arhgdib	178220	2.60989e+06	846253	148536	2.47657e+06	406807
Tmlhe	122799	683971	62681.2	609390	93624.8	407740
Rps27l	180846	374186	393019	405544	499536	411373
Gsta3	183685	1.19277e+06	1.50262e+06	844419	462615	411657
Serpinf1	457790	270373	208132	381587	234680	412232
Bckdk	467452	428212	436560	299618	333064	413015
Dctn3	429237	168917	82340	309542	227411	413476
Camk2a	630598	272307	181552	298395	193801	414217
Lsm4	299961	885082	557522	387295	632931	414798
Magoh	409452	1.00012e+06	486730	428612	77334	414950
Ppm1a	429484	500204	428451	648052	457734	414975
Ncln	835547	691212	719270	1.16233e+06	653857	417745
Picalm	518754	489579	339607	546991	352666	418127
Tmx4	1.46716e+06	569090	376643	721729	341831	419572
Ap2s1	490011	732176	553837	420308	571433	422201
Srsf10	424796	782116	467301	219152	896166	423240
Prxl2b	250148	335023	218252	319578	402278	423332
Srprb	1.07914e+06	580142	709649	640566	758596	425629
Ddah2	310116	626647	706115	407981	604806	426589
H1-5	216219	2.06987e+06	1.10241e+06	419560	1.09004e+07	426815
Plp1	104944	120191	223185	503282	160126	428098
Lxn	289748	697447	618565	452111	671346	428235
Abcb1a	342976	377912	418413	598280	506276	430690
Irag1	279402	310506	152896	427612	92240.4	430756
G3bp1	519775	1.48878e+06	250309	415930	2.64615e+06	432052
Cers2	430694	380312	457705	566402	465612	433748
Parvb	908362	445140	386268	378142	467728	434012
Vps13a	1.17397e+06	570058	611772	1.09801e+06	347106	434072
Akr1b7	595701	836349	679266	438105	348998	434144
Mrpl12	1.93285e+06	619872	682246	1.37436e+06	497147	436257
Cyp51a1	46797.7	94435.7	33364.8	176348	630116	437807
Derl1	523064	595902	393585	651282	600501	437959
Dnpep	395246	393460	449066	522659	405221	438323
Cr1l	449335	346115	291343	324568	463592	438337
Epb42	891392	949318	607691	559822	597423	438595
Krtcap2	279741	398364	245849	379567	459827	438926
Rab32	123842	598485	429512	436208	999862	440065
Itga8	1.14276e+06	592151	475753	996488	474744	443220
Mlec	380560	570763	775372	401824	473982	443220
Cbx1	173615	424314	741063	290210	1.11097e+06	443292
Slc44a2	371446	411273	160381	362516	673444	444261
Atl2	767435	768654	609814	528060	584962	446131
Tomm34	246764	595102	330702	308432	642885	446205
Npepl1	214534	685037	330926	364646	616847	446323
Alg2	171216	160236	115551	114412	295862	447126
Ifitm3	285184	646366	466928	517583	757269	448833
Snrpa1	454014	738294	578912	334148	974683	449328
Mthfd1l	252212	885332	359896	436560	628155	449389
Gsr	299101	1.29712e+06	967220	478377	876651	449952
Coq3	2.46698e+06	932818	1.01307e+06	2.8465e+06	251503	451229
Akr7a2	706043	534114	443758	719618	434445	451524
Abhd11	785738	498672	556803	1.0007e+06	398732	452787
Napg	414523	438078	467645	590275	478140	452854
Slc43a3	641764	539430	542100	668335	572179	453522
Tagln3	383939	326361	191127	499830	253590	454506
Ca1	1.26686e+06	1.9947e+06	1.28617e+06	1.20548e+06	364594	454933
Sncg	411137	431666	962915	728029	351540	454937
Rbp1	738428	899682	1.15009e+06	846635	292821	456839
Dcps	283945	628634	555164	450172	807511	457661
Mgp	390446	288517	287350	542176	729855	458219
Cpsf1	359164	763974	687906	532682	380060	458265
Prkag1	319108	1.31423e+06	446768	1.37741e+06	576017	458934
Ablim2	616837	630494	348345	567766	472823	459322
Cd74	250178	1.9176e+06	948979	309309	2.94279e+06	459392
Cept1	319749	359034	321680	314489	538875	460083
Rras2	364339	232754	194886	297552	363114	460166
S100a14	1322979	332465	463563	424679	277761	461395
Atp5f1d	1.71967e+06	372594	407417	1.07002e+06	316015	461939
Cars1	136116	282620	188264	188084	303308	462154
Tnpo2	281948	327584	76545	348867	353677	462731
Hdac1	274184	729579	632181	241483	980073	463500
Nans	576629	1.29704e+06	446057	706402	744774	464169
Itgb2	587442	1.09476e+06	886606	398157	2.0485e+06	464834
Rab35	726153	864770	763537	700635	1.18368e+06	465632
Fbln1	292691	422097	370863	422636	394727	466293
Epb41l3	412658	751681	765707	1.14138e+06	666203	467386
Tm9sf4	305073	550016	204452	285467	279618	467723
Itih2	192803	464166	481128	267731	391095	467899
Drg1	315603	322719	337442	345953	597223	468103
Cisd2	953768	673225	612094	806364	733422	468738
Pltp	337388	510331	379217	554941	545855	469010
Fkbp8	210034	266941	481226	290361	533962	469192
Acbd3	234752	623513	192880	1.83001e+06	171566	469865
Pdlim4	993366	535172	585629	823650	530711	470628
Fbn1	193036	42303.9	145667	262608	127708	470863
Snap23	944154	610177	571856	791678	580965	471977
Nup93	5.12903e+06	699367	415972	220812	780822	472045
Nup98	265375	324023	366727	351360	762528	472329
Enpep	504091	447115	342155	769381	425479	472726
Puf60	269033	853303	430092	280219	926786	473654
Bzw2	773803	507748	364716	554197	603310	475002
Bag6	525175	417176	382129	404130	709204	475157
Ap3b1	652864	752724	952824	791925	1.05655e+06	476434
Sgce	485144	280689	386316	643961	388631	477314
Tfam	1.37632e+06	876750	347868	772018	1.15288e+06	477775
Eefsec	604164	456471	39661.5	1.07941e+06	976426	478294
Ptms	211343	310184	173046	735724	329266	478720
Mtx1	1.26623e+06	1.05584e+06	1.12207e+06	1.41923e+06	892932	478945
Actl6a	277057	310480	170365	323004	671203	479752
Upf1	334560	692288	514547	535822	533168	480027
Gcn1	1.01237e+06	515721	538611	753127	877001	481284
Uqcc2	1.01995e+06	415794	468680	941340	345421	482470
Tapbp	355910	1.67105e+06	580830	391375	2.36225e+06	482631
Safb	731658	568553	720729	795684	606511	484608
Khdrbs1	333467	1.07387e+06	434573	499628	990066	485126
Ptpn11	607755	551183	436104	445631	494027	485354
Coro1a	340490	5.07842e+06	1.89521e+06	353349	5.62363e+06	486236
Emc8	822364	232652	578323	323554	228887	486278
Scfd1	493192	504955	399635	433511	415280	487129
Myh3	859181	361252	542139	784925	415068	487281
Hsdl1	574914	611482	463783	688864	790471	487727
Abat	1.80552e+06	553011	736033	875936	33807.1	488882
Timm23	888597	695585	1.09944e+06	1.26441e+06	541753	490043
Ighg1	1.42976e+06	3.93407e+06	5.88245e+06	884867	1.32738e+06	490060
Rmnd1	870749	773227	890559	1.19191e+06	315747	490105
Faf2	481850	524775	302952	792798	536591	490582
Gsk3b	684574	471300	353110	580128	428018	492450
Rragc	863262	396190	508341	903014	345804	492991
Echdc3	1.24518e+06	686206	757389	1.74737e+06	299315	493326
Plxnb2	571627	360111	324408	337448	629795	493633
Acss2	286602	734957	491810	1.03057e+06	337435	495024
Wdr5	377157	147053	619508	791826	445575	495634
Dap3	1.4419e+06	825104	849949	1.66097e+06	694055	498335
Spcs3	452766	668760	588638	316966	1.82074e+06	498738
Mapk14	172231	367778	123458	218553	439740	500036
Smarcc2	867963	1.09324e+06	850074	793732	1.54518e+06	500843
Bin2	356867	809720	390204	301999	912333	500996
Ubap2l	1.44739e+06	768357	590372	537531	685389	501095
Twf2	427330	982560	454316	432769	887622	501557
Abhd5	1.23572e+06	1.16855e+06	2.27499e+06	3.27375e+06	771049	501875
Aprt	237032	161496	143438	257974	245164	502038
Itga2b	811153	618815	332168	567338	395255	502118
Timm21	1.12923e+06	541928	642373	1.21548e+06	440366	502309
Tomm22	832645	434132	379148	1.13592e+06	590069	502538
Nudc	281919	662759	495895	324418	590202	503399
Serpina3m	69232	392499	584153	692518	398794	503558
H2-Q10	946814	873923	547520	736443	448945	503569
Eps15l1	712148	571610	342879	369822	473697	504281
Serping1	641820	1.25854e+06	1.60107e+06	914605	1.12183e+06	508614
Hdhd2	438662	494807	380447	625389	342303	508800
Hp1bp3	580386	756476	576964	570824	1.05374e+06	508964
Cd63	425323	736416	462840	392201	725760	510687
Fitm1	836037	374136	58348.2	366068	267642	511818
Cul3	565305	655007	567174	601517	792045	512457
Serpind1	409783	709525	686286	637513	536045	512925
Pip4k2a	278244	315860	225864	337984	370736	513880
Hspa2	1.0195e+06	651750	652171	844720	283655	515368
Ap3d1	386911	568936	488692	470992	686471	515679
Srsf3	349700	738980	474191	311277	1.02433e+06	516412
Spcs1	367051	906133	557394	321905	1.17564e+06	516705
Erap1	453713	755388	515040	273500	759633	516960
Nfib	217765	243658	250800	414618	278750	517155
Fkbp2	296321	1.10638e+06	1.02828e+06	750240	654387	517212
Lclat1	614283	416089	478707	766228	305570	517724
Crkl	98135.8	744858	573432	455223	636101	519376
Arl8b	947872	576255	341440	667020	270953	520042
Carm1	382966	394135	231703	290162	500033	521696
Metap2	275512	655009	300463	280545	741368	521779
Slc25a19	495100	672136	742787	2.04797e+06	504847	524668
Osbp	687691	829461	462539	661132	670918	525703
Ccdc51	478800	555813	407637	401541	540994	527107
Gcdh	2.30673e+06	1.12554e+06	1.04889e+06	2.03187e+06	659773	530685
Inpp5d	296430	169466	122115	400137	1.01969e+06	530767
Susd2	259441	468953	313536	546702	651684	532130
Rhog	1.12237e+06	777273	805286	1.06916e+06	1.39487e+06	532387
Sort1	1.2387e+06	809186	521466	1.10581e+06	656483	534423
Prmt1	428078	626656	409015	401595	662231	535963
Txnrd1	437700	828541	645648	556634	669401	536270
Lrrfip1	337878	965037	449764	16965.8	1.24922e+06	536357
Ap1g1	547360	700316	534850	550152	809248	537073
Polr2c	232366	238614	126189	226243	501387	539640
Dnajc3	516684	774134	519469	794391	874398	540374
Tubb4a	912792	372821	969905	738900	501260	540647
Sugt1	514356	603428	899523	1.29625e+06	899092	541245
Lamtor1	783601	886012	714626	436619	680590	541437
Ace	1.19068e+06	653813	663073	1.49432e+06	961907	542119
Naalad2	896611	585188	325721	1.0518e+06	747948	543075
Chdh	517663	725642	838838	1.56203e+06	599092	545529
Rab5a	658480	557916	428575	579367	529696	547660
Cd109	32572.1	255086	12134.5	124746	513265	548114
Adam10	270681	499790	514717	532244	595091	549481
Akr1b8	576546	421242	318159	540206	368104	549644
Rps27	210583	89543.9	279253	515509	430935	549997
Plpbp	660408	586052	525446	767623	548936	551938
Ppp1r7	76707.7	846489	545202	107759	780891	553248
Lpcat3	739064	741597	748976	716803	588405	554148
Dync1li2	546784	298571	366348	676547	307765	555792
Mogs	710646	756055	716385	847690	950332	556513
Myo6	248464	452268	426801	810193	430400	557717
Lasp1	680519	1.03874e+06	722954	696049	1.03506e+06	558070
Mapk3	326236	613430	507562	545804	688970	558862
Rigi	1.1047e+06	729383	680805	354288	36657.7	559571
Gpx2	69004.2	633225	248183	65039	524400	559630
Tapt1	413346	300795	238622	682589	342287	559909
Scp2	1.75662e+06	920119	1.87793e+06	2.05066e+06	524321	560802
Cpox	646828	686728	135289	726178	571321	561353
Psmb5	842452	450238	295886	543886	386159	561851
Gstt1	887189	1.02155e+06	857369	731874	616530	562273
Ncstn	544968	539914	501472	712227	667481	563093
Snrpc	250776	495948	347083	195261	507635	563497
Pmm2	494637	288986	397995	551885	216786	564473
M6pr	376219	726010	653466	548533	1.1283e+06	564914
Pgp	158302	360852	167811	240672	527825	565494
Mpv17	888116	442049	630918	1.34591e+06	377008	565927
Ces1f	512658	646542	541929	1.14184e+06	250535	566232
Hnrnpa0	706587	1.62786e+06	791090	363475	2.06476e+06	567893
Ppif	2.02872e+06	709009	653656	1.72793e+06	622285	568676
Cryz	187602	358663	278839	466795	347651	568821
Rnase4	348156	140140	372422	698653	106486	571804
Itga2	466446	310596	98798.3	587697	228283	572538
Sri	723133	1.71409e+06	980940	500713	1.13437e+06	573424
Csnk1a1	283565	582986	233284	381134	678126	575434
Cd34	307408	133144	55739.6	404040	195217	576813
Ilf3	578540	775760	515456	473647	724162	576877
Abca8b	297139	295450	461715	641776	562561	579899
Psme3	233013	582958	221788	123373	780424	580376
Cmya5	2.21079e+06	587052	349053	1.40309e+06	171310	580833
Pacsin2	935481	1.01993e+06	813822	754344	642409	581936
Slc1a5	914999	566386	1.12702e+06	1.58849e+06	662879	582207
Cast	303912	473826	245413	429011	1.06821e+06	582209
Ctnnd1	693558	624356	560690	750192	702509	582494
Smc1a	605657	739152	523592	459153	1.39852e+06	582621
Macf1	405187	403104	284123	351936	788783	582823
Psmd6	1.06778e+06	855353	544670	762598	890943	583083
Lrpap1	823373	610410	558562	609745	412299	584060
Ppic	523118	744595	693873	1.07025e+06	618498	585585
Auh	2.35694e+06	1.64249e+06	1.73133e+06	3.05005e+06	593105	587260
S100a13	406620	453709	591228	890456	473547	588307
Txndc17	79005.4	317841	211311	129939	401892	589536
Oplah	1.53156e+06	1.57713e+06	1.73513e+06	2.7844e+06	883529	589670
Txndc12	496927	175893	374417	853716	301779	590465
Macrod1	373434	745147	36250.6	517889	92545.6	591102
Kpna3	2.48377e+06	976195	610265	766002	928875	591719
Rhot2	1.11181e+06	740607	823101	1597848	516939	592564
Stk4	525915	472188	166393	57995.3	716202	594025
Selenof	659240	588699	482403	610983	714390	594479
Tpr	976161	2.02675e+06	955423	861149	2.25838e+06	598503
RTRAF	901631	1.02831e+06	568332	629480	1.18458e+06	599986
Nppa	1.60969e+07	572752	173402	2.26456e+06	89879.2	600525
Cd44	294615	740035	425366	369221	1.08382e+06	600738
Ahsa1	941202	1.09765e+06	857814	632991	676744	600831
Prodh	858289	853040	1.05365e+06	648865	308227	601724
Uqcr11	1.07032e+06	570566	598079	1.49268e+06	572694	601844
Ucp3	611960	986756	1.14517e+06	1.6707e+06	656834	602032
Mlip	827531	428905	119053	614896	576989	602450
Dnajb6	838815	736400	741259	992397	615871	603186
Ptk7	26345.6	116950	95094	104545	426520	603546
Hspb8	666810	346724	289504	420027	448765	607367
Sel1l	731340	706150	228329	579638	769548	607892
Aldh3b2	40423.9	253218	92783.2	130164	443571	608451
Sord	506131	869730	831773	866923	436149	610509
Gps1	856585	806037	332437	690637	576222	611552
Atp6v0d1	644258	681297	557175	615756	704773	611932
Ank2	2.90148e+06	520593	985045	2.40795e+06	254719	613049
Slc25a13	5.51539e+06	566703	534532	776230	549771	614045
Rpl35	610296	663801	404497	532353	1.10795e+06	619776
Pcmt1	515563	619535	333289	446217	479404	619786
Aldh3b1	199430	731453	927937	603502	2.96774e+06	620822
Trnt1	533550	799410	596563	480799	714835	621094
Api5	720743	1.78808e+06	831817	866771	1.59864e+06	622967
Rabgap1l	1.34645e+06	311415	589744	2.14346e+06	355346	623620
Slc25a22	942723	683964	1.23069e+06	1.59271e+06	442741	624086
Tjp1	754017	561749	711654	885331	727752	625273
Thy1	259371	863187	636471	566112	1.89332e+06	625609
Ivd	5.18986e+06	1.59933e+06	1.86845e+06	2.82782e+06	626792	627398
Eif1	387718	608421	301657	356037	718877	630216
Capns2	165683	507487	291014	234408	411855	632207
Mrpl37	1.43182e+06	422140	448228	1.53475e+06	329743	632409
Ptgfrn	885463	363795	217163	539645	501706	632648
Me2	480160	538778	410355	203687	1.4423e+06	632660
Sun1	572557	464461	285880	516171	489962	635186
Fau	616667	749679	722298	1.04391e+06	581877	636482
Ctsh	425983	729803	463762	577922	634364	637708
Sntb2	610412	723470	635230	802145	891599	638292
Rpl26	687974	818296	671127	635381	987188	638640
Npc2	317560	263914	307175	507487	322924	639601
Rbm39	1.17787e+06	1.31698e+06	1.26915e+06	1.6136e+06	886053	639901
Mat2b	668550	1.04968e+06	766709	728774	728005	641473
Nop58	277983	1.49834e+06	696443	236436	1.73425e+06	642448
Cyp27a1	343732	263599	231096	460356	491487	643554
Clic4	634958	555581	539598	767141	490856	643802
F2	805676	558645	507214	1.03952e+06	273204	645167
Tsg101	511647	533593	264657	567434	678472	645911
Erp44	1.40418e+06	1.73039e+06	1.08191e+06	1.0017e+06	1560976	646197
QNG1	267704	448963	262305	252379	494787	646497
Fam98a	99670.8	200815	196128	333485	86250.8	647797
Mapre1	824685	767215	481296	465905	778406	647853
Atp1a3	33159.3	230258	775205	1.00485e+06	569919	647896
Otub1	367527	575603	399829	501743	710783	648272
Gmps	1.16615e+06	330233	185072	597312	1.22834e+06	648714
Ctnnb1	781934	1.23717e+06	894961	1.30519e+06	1.00142e+06	653188
Arpc1b	233468	1.256e+06	608134	222445	972100	653621
Hexb	315049	1.09818e+06	734147	353153	1.19203e+06	655886
Fermt3	1.20278e+06	1.65152e+06	731247	721132	2.1536e+06	657171
Pcsk7	341935	406627	325232	471793	399325	658804
Elmo1	140306	369344	228051	458329	939533	660122
Mal2	190482	577972	474557	802453	881532	660572
Hspa12b	1.38538e+06	884729	1.3853e+06	1.68085e+06	623526	663038
Pnpt1	787730	726568	520708	394459	653372	664050
Prdx4	796647	2.59294e+06	806915	2.1614e+06	2.12928e+06	665656
Snrpg	581987	1.01512e+06	603530	521112	1.02984e+06	666062
Slc16a1	779358	808643	1.34539e+06	1.35109e+06	578606	666788
Kctd12	366077	1.88777e+06	1.13719e+06	872025	1.9101e+06	667813
Cpt1a	1.00122e+06	655964	449709	527749	1.61138e+06	675447
Cul5	640262	684685	447621	378342	689523	675929
Sptlc2	530423	469217	265565	388959	559688	677592
Apoc3	2.76087e+06	948185	1.43615e+06	1.82969e+06	1.13541e+06	679330
Srsf2	625286	1.86526e+06	843796	496510	1.42001e+06	679444
Ppp1r12a	128200	477221	327714	360593	440495	680374
Qdpr	567622	909235	669266	894992	676548	681746
Wdfy4	3.81445e+06	971737	1.20798e+06	3.89284e+06	1.41484e+06	682378
Gfpt1	625797	598545	463143	537166	972471	685238
Ykt6	728794	731586	493363	723607	824586	687120
Snx1	352232	755753	501680	450004	512501	687991
Tmem126a	1.43168e+06	610950	790010	1.57339e+06	449767	688510
Atox1	508326	1.13729e+06	738329	726396	682603	689799
Dcakd	581626	383093	416284	772044	284672	690355
CTSD	430092	687987	439951	581558	535548	694217
Slc25a24	826541	653360	470259	676376	827041	694296
Uso1	1.39719e+06	1.46085e+06	1.04944e+06	1.19572e+06	1.40545e+06	694886
Asrgl1	1.49462e+06	720608	658584	2.11511e+06	484600	695075
Pbxip1	414327	461533	151632	353620	738062	695351
Twf1	387351	541757	440075	611458	772696	695842
Slc44a1	227627	818885	730179	301050	731653	695913
Dpp4	598417	886571	841928	630322	1.30808e+06	700517
Rpl37a	569056	905620	525092	375369	745713	700573
Nfs1	126687	222446	43161.4	335483	215974	702921
Mpdu1	606968	708883	659905	999372	834983	703217
Eps15	985937	801117	436518	558425	1.4892e+06	703332
Mfn1	2.76781e+06	913025	592230	1.66337e+06	650287	704184
FAM120A	466389	465209	392632	652256	955380	704641
Cpne3	346416	514459	413436	533455	537633	705497
Cyp4b1	530756	1.28168e+06	1.61137e+06	1.04275e+06	980469	707685
Rap2c	550327	666294	529169	821709	910150	707957
Impdh2	81249.5	664604	158184	104492	1.13297e+06	709402
Mgst3	1.69322e+06	456710	413302	1.00001e+06	364404	710771
Rab21	1.24451e+06	933269	651612	1.18234e+06	912812	712865
Fhl2	2.81204e+06	352221	336007	2.26639e+06	65335.8	713184
Sptan1	819919	672771	716935	1.04498e+06	745433	713222
Ndrg1	151168	851863	511846	368864	911444	713302
Ermp1	572655	635123	780809	786647	826938	714807
Pck1	1.02732e+06	2.84324e+06	3.31832e+06	5.0691e+06	408285	715550
Coq6	2.07772e+06	919602	1.4804e+06	1.66381e+06	429828	718696
Agrn	505395	578112	400693	848613	516400	719185
Slc3a2	1.15885e+06	1.09116e+06	834951	1.40008e+06	1.34133e+06	720548
Col18a1	1.0397e+06	794399	731134	1.0592e+06	869729	721201
Chchd2	1.45415e+06	689268	613313	1.01854e+06	663257	724679
Rps15	459083	765458	455088	426783	1.03371e+06	725391
Ddx21	60021.5	1.54999e+06	669494	204329	2.49269e+06	726419
Scn7a	474542	800731	745503	1.40012e+06	634533	728431
Apeh	1.60728e+06	1.93939e+06	1517025	986657	1.35085e+06	730583
Isoc1	1.27979e+06	2.78578e+06	920577	1.2409e+06	935412	730800
Fis1	1.14802e+06	898153	630014	1.05905e+06	1.03523e+06	731201
Jph1	89858.5	106604	216064	126904	371854	731473
Srsf5	367375	1.0933e+06	678407	216845	1.18534e+06	732555
Ptrh2	794124	704702	712980	1.16276e+06	709265	733300
Aimp2	546255	601513	370888	630559	774167	735658
Myl2	655567	746125	300380	781488	1.56878e+06	735820
Sh3bgrl	647303	514703	477809	1.22221e+06	374315	742506
Itih5	219633	375019	227949	371828	561907	744372
Hnrnpll	182440	639627	177671	235474	590373	745508
Gda	150207	455359	166964	149772	173130	745951
Sbspon	201764	427166	544216	413385	389019	747143
Arpc3	502584	1.14528e+06	648842	456451	1.7327e+06	748376
Aldh7a1	1.88318e+06	1.47072e+06	1.38559e+06	1.92329e+06	1.02421e+06	749607
Eif3m	591381	912557	592287	406623	1.0259e+06	750162
Stat5b	660193	21851.1	397421	478118	388207	751389
Mfn2	953306	946673	783395	1.38724e+06	636609	751797
Mtx2	1.12645e+06	632682	795426	1.01764e+06	431396	754365
Phkb	648612	505998	169901	471712	754302	756261
Tsn	964701	750564	638818	954159	899901	758933
Psme2	936358	1.7612e+06	1.44132e+06	1.40583e+06	1.91413e+06	759131
Itih3	1.32782e+06	904094	1.29652e+06	596630	468412	759373
Agk	1.47649e+06	1.36576e+06	1.16364e+06	2.07007e+06	908003	759375
Dag1	1.31372e+06	916615	948995	1.13185e+06	688632	760398
Pdcd10	752519	953273	577436	731950	1.07966e+06	763418
Tfrc	1.21546e+06	860054	432815	1.12838e+06	656272	763557
Gna13	610578	973987	858024	1.23729e+06	1.21459e+06	764489
Cad	352716	593603	288146	510751	931160	765172
Unc45a	534868	727101	511601	657342	1.01643e+06	767696
Pdlim5	5.37066e+06	648812	520934	3.14743e+06	639345	767843
Pafah1b1	401474	717821	529187	392528	614292	768678
Hrg	1.61342e+06	865050	802988	1240823	647200	768962
Eif3d	629032	1.03151e+06	762353	575441	1.01463e+06	769851
Plxdc2	322979	461736	513393	695528	768233	771508
Pdlim7	190246	356669	101679	390920	425208	773141
Psmb8	586297	1.93644e+06	1.13652e+06	869381	1.82754e+06	773708
Ssrp1	333446	919606	424934	346215	1.39757e+06	775136
Tmpo	573307	895753	496847	623203	1.23459e+06	775885
Yars1	403288	806747	530224	419740	696535	775982
Synpo	679243	491893	297923	810165	718170	776683
Cd151	796627	1.07006e+06	1.1756e+06	1.45224e+06	610276	776834
Ube2h	2.05067e+06	1008353	967665	1.53295e+06	640685	779253
Plpp3	796205	692247	724661	912755	684749	779579
Lman1	1.28393e+06	1.02101e+06	711419	1.10941e+06	1.59618e+06	782172
Gk	2.23359e+06	927264	892551	1.94455e+06	175476	783017
Gpx4	727772	325076	587349	1.81242e+06	407560	784097
Txnrd2	741008	832102	1.18605e+06	1.80032e+06	510922	786867
Lbr	774018	1.10748e+06	668559	920038	1.88325e+06	788848
Dpm1	920233	1.52837e+06	1.48757e+06	1.64813e+06	1.96732e+06	791090
Man2a1	416514	493584	746456	1.20763e+06	948859	791701
Irgm1	992879	1.08773e+06	895936	951291	1.26635e+06	792897
Pam	1.26097e+07	1.21532e+06	658977	3.37502e+06	259546	794407
Get3	921321	1.22887e+06	1.04707e+06	1.32728e+06	845926	794439
Spcs2	634528	1.48856e+06	1.00936e+06	1.0357e+06	2.34545e+06	795029
Scara3	429842	339456	155885	262512	584127	796817
Creb1	737812	659128	441297	974885	687590	796853
Dglucy	2.44645e+06	901257	696712	1.5342e+06	671314	798216
Clptm1	767184	791187	626096	713227	831208	803436
Myo1d	320699	492616	521792	966689	905818	803745
Itga5	393222	755195	836941	1.26526e+06	696406	803938
Sub1	439002	2.93507e+06	1.14896e+06	508825	2.23432e+06	804043
Sf3a1	727842	2.14122e+06	1.02174e+06	853417	2.68815e+06	805199
Pitpna	457839	1.58264e+06	854430	701051	1.64575e+06	805620
Mfap4	1.31437e+06	513591	557408	1.01094e+06	539189	805840
Map3k20	553933	548898	365553	588444	621640	808397
H2-Aa	345395	4.36767e+06	1.59913e+06	129115	3.89292e+06	809426
Prkar1a	1.06178e+06	1.24853e+06	800490	1.25935e+06	1.20087e+06	809603
Rdx	529237	899704	594647	581064	955146	812514
Atp6v1h	317693	773945	531145	774520	922085	814875
Bves	1.29084e+06	884653	541037	884467	693903	816049
Hmox2	352615	822304	627415	312609	951165	816642
Acadsb	2.24489e+06	951918	944248	2.80733e+06	694023	818432
Bcs1l	1.42945e+06	861696	931602	1.29685e+06	483779	818677
Ube2v1	550616	1.04529e+06	641800	480516	869744	820526
Mrc1	1.03972e+06	1.05572e+06	732199	894348	761346	822588
Plbd1	167370	1577996	943803	72377.9	2.61323e+06	822792
Tmem205	947333	767337	923643	1.3705e+06	554697	823072
Bag2	1.11358e+06	532398	465781	884164	593969	823138
Vtn	1.50666e+06	1.01377e+06	1.16724e+06	1.15969e+06	854111	823372
Srpx	172861	469410	119252	480572	501264	823553
Lmod2	1.87866e+06	502173	302508	1.19423e+06	381252	824293
Efhd2	1.05368e+06	1.74906e+06	1.50143e+06	674996	1.86799e+06	826807
Nlrx1	1.0367e+06	649437	595024	1.35513e+06	670853	826972
Grb2	603678	1.06433e+06	474787	383919	1.03168e+06	828295
Eif5	694230	558018	594983	533878	640649	828955
Nup155	551996	991502	666962	1.05683e+06	1.7262e+06	829282
Eif4h	491576	871155	557671	708529	702332	830680
H2-K1	813292	2.51862e+06	1.17758e+06	680539	3.07352e+06	833646
Blvra	1.33536e+06	1.74965e+06	1.40662e+06	1.93963e+06	1.35503e+06	834921
Fahd2a	1.5288e+06	703442	940714	1.96396e+06	329397	836233
Dhdh	741980	1.17785e+06	1.4393e+06	1.73013e+06	656567	837798
Mat2a	563493	1.02989e+06	612220	999167	826695	839810
Cd82	544162	408334	612108	586309	335251	840793
Acat2	199765	793199	649579	1.31872e+06	335360	841261
Cav3	1.08891e+06	628224	103859	549438	861998	842205
Prcp	1.22777e+06	399276	417384	1.37668e+06	32489.8	843018
Abce1	305278	382660	292168	292544	1.08852e+06	845556
Mybbp1a	392432	901091	399049	378779	1.44606e+06	849305
Eif4g2	761777	833119	505494	853599	835678	854221
Tspan9	889601	502577	427589	847544	630181	854438
Ppp1r12b	1.12221e+06	831254	690466	1.04376e+06	564072	855433
Pitrm1	1.60155e+06	700664	747094	1.49382e+06	781823	855882
Rhoa	758682	905940	903538	934452	779334	858905
Edc4	1.14912e+06	773684	558083	698650	712335	860073
Ran	503709	1.33098e+06	821179	334433	1.50118e+06	867652
Grpel1	1.59894e+06	1.34858e+06	1.33814e+06	2.2116e+06	841872	869709
Sec23a	1.55179e+06	1.24591e+06	796949	1.16557e+06	1.05112e+06	870562
Ranbp1	219067	1219083	738117	469413	1.21941e+06	871726
Rcc1	292563	1.23101e+06	314719	242752	1.45793e+06	874860
Aacs	102529	981375	1.0318e+06	1.10903e+06	721678	874914
Glg1	933563	689029	609033	897919	785820	874988
Preb	1.90299e+06	1.09355e+06	917211	1.65784e+06	927534	877934
Hint2	3.64877e+06	3.6055e+06	1.77745e+06	2.80978e+06	721957	878195
Obscn	695809	78102.2	35505.7	1.48297e+06	932724	878323
Rpl8	587584	626354	593004	717596	791766	878678
Dnajc11	2.20144e+06	868104	1.12025e+06	1.94208e+06	466419	879153
Mpi	1.12486e+06	979198	558842	589886	553462	879311
Cpne1	331299	1.1656e+06	565160	355764	1.13963e+06	880919
Sync	1.07259e+06	796058	400841	850106	627375	881524
Anp32a	205492	990065	609605	570260	898354	882119
Adss2	319765	734131	497417	620634	893970	882289
Nedd8	582397	657799	376108	777603	602920	883903
Cox7c	3.35021e+06	952975	2.29879e+06	4.09849e+06	877836	885989
Ppa2	2.2348e+06	1.57285e+06	1.87351e+06	1.86213e+06	793268	888840
Rcn2	1.30615e+06	934478	702563	1.08848e+06	784544	889244
Ergic1	798755	842094	779695	900518	885358	891540
Phka1	255039	269356	123953	133681	551686	892690
Acp1	735181	1.14646e+06	812738	625795	993226	895493
Ube2m	451188	206993	97911.5	729588	364121	896224
Pdlim1	176796	828306	189240	187827	966003	896859
Psma1	876046	1.84225e+06	951638	698453	1.42786e+06	899590
Ppid	152813	482188	334574	210655	386802	899739
Sod3	1.11646e+06	760243	834815	1.39937e+06	712848	900073
Add1	562930	1.03216e+06	744855	1.03568e+06	976561	901359
Vrk3	200486	261188	188557	553425	792889	901609
Nceh1	3.7143e+06	1.73509e+06	1.952e+06	2.67108e+06	1.41485e+06	901741
Acot11	985113	1.58907e+06	2.46997e+06	3.51077e+06	817468	902776
Dhrs7c	4.03602e+06	952660	977604	2.22941e+06	337589	907278
Ckap5	1.1704e+06	101339	146112	904318	936615	909420
Hnrnph2	1.0765e+06	791326	484103	256472	752155	909653
Ap1m1	1.6083e+06	1.74547e+06	1.49619e+06	1.28661e+06	1.53518e+06	909698
Pecam1	1.54103e+06	931704	867149	1.81718e+06	1.03752e+06	910285
Tpd52	334525	749978	395484	403228	1.10807e+06	910650
Rab5b	1.06431e+06	959075	954205	1.3686e+06	1.07385e+06	911102
Stxbp3	486745	756090	559111	594445	602327	912679
Serpina1e	7.48588e+06	1.64685e+07	1.77921e+07	1.81538e+06	1.25185e+06	915801
Cops5	936650	981248	661948	931514	1.18017e+06	916404
Aldh4a1	1.59113e+06	1.1503e+06	1.31955e+06	1.80462e+06	903889	917709
Sec11a	750996	1.11215e+06	791950	866966	1.38175e+06	918843
Mlycd	2.16841e+06	764292	945793	1787981	534083	919400
Stx12	1.31217e+06	920583	779844	1.41138e+06	937841	919921
Abcb8	2.03159e+06	1.80187e+06	1.58427e+06	2.52903e+06	859770	924444
Supt16h	890051	1.37815e+06	949116	1.06786e+06	2.02191e+06	926694
Adk	1.05125e+06	1.39907e+06	1.39251e+06	1.66633e+06	556900	929465
Fech	1.18751e+06	880788	728846	957023	766814	930636
Emc3	920682	864614	669352	1.22566e+06	846918	931990
Gstz1	1.27261e+06	2.04773e+06	2.56445e+06	2.24312e+06	658843	933580
Vwf	963439	1.22935e+06	611733	902775	1.48469e+06	935449
Cops2	1.14818e+06	1.00292e+06	490251	798516	1.11967e+06	936247
Synpo2l	3.1233e+06	1.38608e+06	799196	2.92217e+06	1.11404e+06	936264
Sf3b2	756216	1.25914e+06	557131	653033	1.64157e+06	936761
Prkcsh	696654	1.07029e+06	1.41994e+06	1.15829e+06	1.32899e+06	938920
Anp32b	84669.5	1.18343e+06	473114	537027	1.14471e+06	940149
Slc27a4	1.20471e+06	1.24146e+06	184357	642529	1.22932e+06	940402
Adh5	631751	844003	538991	751975	708014	941316
Gba1	162513	643746	283207	352846	814254	941391
Camk2g	996591	676541	353132	896127	832417	942722
Cd9	511653	394013	568494	1.2391e+06	315755	945252
Rock2	919489	1.4446e+06	1.06853e+06	1.47127e+06	775358	948367
Arpc1a	383125	552490	263984	171179	642890	948639
Mtch1	1.82827e+06	1.48854e+06	1.42442e+06	2.05072e+06	776361	951539
Aldh9a1	495876	1.23589e+06	1.1198e+06	1.75843e+06	1.0134e+06	954080
Plg	1.41363e+06	1.584e+06	1.83256e+06	1.37316e+06	749872	958862
Atad3	1.41071e+06	1.32355e+06	1.47839e+06	2.16903e+06	1.17798e+06	962116
Tmed5	965255	1.12313e+06	940515	1.04449e+06	1.19627e+06	962797
Coq5	2.16689e+06	1.11394e+06	1.23502e+06	1.98143e+06	490174	965432
Sgca	1.23947e+06	1.09167e+06	330777	815211	1.15196e+06	966635
Them6	721475	788876	425107	564955	1.09631e+06	968157
Chp1	1.14928e+06	1.07199e+06	1.25823e+06	1.69955e+06	779106	970942
Cbr4	1.62394e+06	1.38546e+06	1.74898e+06	2.316e+06	1.00478e+06	975681
KRT3	386881	553218	237356	479078	590903	977734
Pgrmc2	910776	829350	803403	1.4431e+06	636305	979059
C4b	1.71882e+06	1.69811e+06	2.331e+06	2.20576e+06	1.455e+06	985125
Fbp2	135284	560334	155262	179855	749339	985148
Gpc1	3.71392e+06	576697	842810	1.63291e+06	889047	988021
Speg	2.17508e+06	822498	755649	1.49112e+06	415578	988251
Slc2a1	130270	542413	742778	1.01087e+06	880156	988640
Farsb	603221	1.23919e+06	852271	691191	1.08537e+06	988943
Nefh	23980.7	290718	710787	908717	688608	990286
Usp9x	805604	721930	766260	689744	778978	992059
Vwa1	1.0841e+06	1.00934e+06	755179	1.50624e+06	854286	992478
Lamp1	82234.3	63848.3	80151.5	122742	1.03716e+06	993565
Cul1	1.02566e+06	1.16786e+06	863579	1.10181e+06	990114	995409
Rer1	1.323e+06	947384	741837	919516	1.01955e+06	995617
Wdr44	1.26458e+06	194649	232752	1.12703e+06	561755	995765
Itgav	939673	858139	521477	1.27374e+06	915138	996177
Impa2	1.56878e+06	1.57605e+06	889171	1.99297e+06	1.00862e+06	1.00103e+06
Psmd5	871803	1.33522e+06	729583	1.00996e+06	1.25712e+06	1.00289e+06
Emd	759441	684268	381166	700586	785786	1.00319e+06
Hspa4l	1.4265e+06	1.31317e+06	1.31607e+06	1.15121e+06	566117	1.00529e+06
Nudt21	695690	1.10273e+06	670566	533571	1.39449e+06	1.00925e+06
Tinagl1	1.00591e+06	894295	803819	993639	743656	1.01192e+06
Psap	1.33419e+06	1.86332e+06	1.52145e+06	1.23477e+06	1.48311e+06	1.0127e+06
Ndufaf4	1.90129e+06	1.01859e+06	1.04519e+06	806920	622996	1.01971e+06
Jph2	3.276e+06	797535	963192	1.96605e+06	788799	1.02013e+06
Arf4	765212	1.21124e+06	548115	736470	1.20612e+06	1.02097e+06
Uchl1	411658	1.14725e+06	1.04692e+06	805317	351327	1.02165e+06
Epb41	1.4711e+06	1.74958e+06	857065	1.57368e+06	812656	1.0232e+06
Cnn2	796262	1.09961e+06	526098	1.17797e+06	1.36152e+06	1.02581e+06
Cand2	1.52013e+06	478657	152523	863328	607194	1.02602e+06
Ube2k	825503	917042	623750	716864	1.22392e+06	1.02689e+06
Clip1	895909	1.06605e+06	617549	361146	1.30615e+06	1.02706e+06
Hdgf	480230	351124	542290	624906	889281	1.03362e+06
Pnp	1.148e+06	2.22142e+06	2.43742e+06	1.54424e+06	1.67014e+06	1.03406e+06
Dhx15	823475	2.28169e+06	1.41749e+06	939770	2.70586e+06	1.03434e+06
Uqcc1	67623.8	1.53296e+06	230204	341032	804785	1.03568e+06
Sntb1	578985	1.00658e+06	885696	1.21693e+06	1.07756e+06	1.03681e+06
Ethe1	1.01975e+06	983759	659884	1.37836e+06	904490	1.03951e+06
Crot	94406.9	161588	115921	318121	2.06473e+06	1.03956e+06
Mtap	434164	809962	531894	573676	746745	1.03977e+06
Pon2	636220	567632	618627	1.03568e+06	805117	1.04143e+06
Comt	1.51022e+06	1.16672e+06	1.15877e+06	2.02477e+06	911980	1042271
Serpina3n	914826	1.54005e+06	1.91476e+06	1.48542e+06	1.20303e+06	1.04322e+06
Vwa5a	1.09554e+06	1.59115e+06	1.38607e+06	1.47267e+06	1.27586e+06	1.04523e+06
Ddx6	1.02687e+06	1.17548e+06	877863	1.26976e+06	1.31836e+06	1.0457e+06
Snx2	1.39143e+06	2.08685e+06	1.70397e+06	1.73875e+06	1.71372e+06	1.04628e+06
Skp1	924072	1.27737e+06	796932	1.04899e+06	1.20353e+06	1.04644e+06
Ttr	1.05505e+06	1.27364e+06	1.34298e+06	1.66281e+06	951497	1.04714e+06
Acot7	464767	1.18855e+06	891249	968776	889892	1.04778e+06
Abhd14b	192192	1.06283e+06	551370	391998	492214	1.04975e+06
Tpsb2	475344	531245	378003	1.01954e+06	702279	1.05146e+06
Ttn	76079.7	1.02621e+06	351056	1.38697e+06	1.04375e+06	1.05574e+06
Kyat3	1.94668e+06	1.23255e+06	989748	1.75703e+06	491984	1.05637e+06
Snrpe	474030	957847	531607	763266	1.56893e+06	1.05984e+06
Dnajb1	381949	287223	133625	398574	394563	1.06068e+06
Lims1	816797	777180	817347	903046	721968	1.06207e+06
Rab6a	1.58998e+06	1.08481e+06	1.15211e+06	1.48855e+06	973601	1063884
Tnpo1	1.37724e+06	1.49478e+06	1.58352e+06	1.78196e+06	1.73693e+06	1.06405e+06
Cd59a	564583	270795	333229	1.12175e+06	302040	1.06438e+06
Tor1aip1	1.15564e+06	1.24206e+06	693493	1.09056e+06	1.45983e+06	1.07068e+06
Eml2	762361	1.27565e+06	804529	1.41309e+06	816500	1.07114e+06
Hmgb1	660506	2.43198e+06	1.17022e+06	648660	2623171	1.07683e+06
Dpf2	505366	182788	128539	910807	511770	1.07687e+06
Snrpd2	435933	1.20129e+06	624093	953733	1.70411e+06	1.07797e+06
Rpl38	1.04413e+06	1.21169e+06	760708	808014	1.51131e+06	1.08223e+06
Ctbp1	726826	705181	509522	682677	801023	1.08399e+06
Atp2a3	1.87315e+06	2.55366e+06	2.07199e+06	2.31721e+06	2.21332e+06	1.08427e+06
S100a1	1.82351e+06	853239	968217	1.6676e+06	487352	1.08771e+06
Il16	9.3467e+06	2.62843e+06	2.6764e+06	6127889	1.4241e+06	1.08813e+06
Acsf2	1.74706e+06	3.03322e+06	3.51e+06	3.99139e+06	1.9886e+06	1.09021e+06
Ap2a1	1.44933e+06	1.23146e+06	992327	894059	1.10241e+06	1.09052e+06
Abcd1	861357	526179	630403	6.87725e+06	2.36003e+06	1.09263e+06
Dynlrb1	1.35671e+06	753029	514734	1.35786e+06	818040	1.09283e+06
Pdk4	3.25183e+06	1.63301e+06	1.76193e+06	3.30827e+06	641075	1.09689e+06
Arl1	848183	1.61169e+06	880160	1.29979e+06	1.43008e+06	1.10061e+06
H2-Ab1	428746	6.12408e+06	2.9427e+06	379389	1.05158e+07	1.10278e+06
Tnc	664155	1.77838e+06	1.4779e+06	1.45868e+06	1.70189e+06	1.10497e+06
Ipo7	950516	945757	592118	1.20793e+06	1.41214e+06	1.10673e+06
Maip1	1.72832e+06	530796	1.15453e+06	1.96167e+06	463597	1.11057e+06
Stk24	1.53345e+06	1.31053e+06	713768	1.37153e+06	1.5533e+06	1.11116e+06
Nherf2	1.27931e+06	1.10212e+06	1.03248e+06	1.69771e+06	977138	1.11166e+06
Atp6v1e1	603541	1.06698e+06	788427	964366	988297	1.11397e+06
Ktn1	1.91134e+06	803282	583334	1.17945e+06	498089	1.11432e+06
Bphl	1.17048e+06	1.97396e+06	1.64273e+06	1.57964e+06	954794	1.1147e+06
Aldh18a1	1.75965e+06	1.39436e+06	1.1154e+06	1.6752e+06	1.26136e+06	1.11757e+06
Stt3b	819627	1.16126e+06	1.19716e+06	935841	1.07995e+06	1.11895e+06
Alyref	796843	1.78344e+06	726686	148990	1.82282e+06	1.12104e+06
Slc8a1	4.233e+06	1.23941e+06	939490	1.93265e+06	768891	1.12348e+06
Krt18	1.05968e+06	2.32735e+06	2.35795e+06	2.11411e+06	790391	1.128e+06
Itpr1	730059	1.00427e+06	997976	1.40037e+06	985022	1.12814e+06
Dctn1	2.26708e+06	1.0316e+06	821226	1.18077e+06	1.19055e+06	1.12833e+06
Ubr4	2.13544e+06	879715	1.1834e+06	1.62579e+06	1.29375e+06	1.12867e+06
Tardbp	917664	1.10298e+06	1.15348e+06	1.28356e+06	1.50773e+06	1.13277e+06
Trappc2l	1.13646e+06	2.44499e+06	2.43211e+06	3722095	1.01382e+06	1.13557e+06
Hars1	630515	1.45494e+06	893423	667766	1.36904e+06	1.13813e+06
Snrpn	817992	1.46367e+06	1.09946e+06	784738	2.01821e+06	1.14324e+06
Gna11	1.0378e+06	782392	913548	1.79222e+06	979008	1.14434e+06
Nomo1	3.09368e+06	1.71782e+06	1.45516e+06	3.56949e+06	1.13718e+06	1.14446e+06
Ighg2b	1.93234e+06	2.83936e+06	2.60362e+06	310977	1.56057e+06	1.14455e+06
Ppp3ca	731757	1.23929e+06	627103	789664	1.30645e+06	1.14773e+06
Cab39	596394	1.10695e+06	794268	801079	1.0961e+06	1.1502e+06
Kank2	1.13823e+06	1.08066e+06	1.11719e+06	1.83093e+06	1.2423e+06	1.15207e+06
Isca2	2.25765e+06	1.4916e+06	707842	1.95897e+06	1.04512e+06	1.15855e+06
Rpl32	1.09626e+06	1.67372e+06	1.18732e+06	1.76518e+06	926817	1.15893e+06
Scarb2	1.22552e+06	1.01832e+06	1.07728e+06	1.43215e+06	1.34879e+06	1.1663e+06
Appl1	766887	1.02867e+06	757398	810444	1.06614e+06	1.16751e+06
Rab18	1.6845e+06	1.12459e+06	1.85325e+06	1.53797e+06	933363	1.16836e+06
Rbbp4	690394	1.90238e+06	1.24431e+06	781342	1.976e+06	1.17018e+06
Vcan	1.67438e+06	961170	953242	1.38039e+06	845933	1.17223e+06
Fam162a	1.93685e+06	1.13556e+06	1.20311e+06	2.19333e+06	870878	1.17478e+06
Tpd52l2	1.83731e+06	1.331e+06	1.32036e+06	1.51584e+06	1.72263e+06	1.17504e+06
Cluh	1.44712e+06	1.00441e+06	1.13963e+06	1.87047e+06	597118	1.17519e+06
Mthfd1	744573	1.0827e+06	675053	819028	1.07665e+06	1.18106e+06
Cops4	1.12922e+06	1.35615e+06	909581	1.29793e+06	1.59054e+06	1.18278e+06
Htra2	2.14775e+06	1.46211e+06	2.18957e+06	2.67776e+06	1.31359e+06	1.1839e+06
Hpcal1	516473	1.61764e+06	1.1856e+06	1.04963e+06	1.84131e+06	1.18634e+06
Glrx	320994	523578	223882	358244	884445	1.18694e+06
Vamp2	919517	744733	880583	1.04479e+06	987734	1.18846e+06
Arhgap5	3.14684e+06	2.31673e+06	2.24322e+06	3.30232e+06	772926	1.18922e+06
Rtn4ip1	3.57938e+06	1.44466e+06	1.6984e+06	3.38708e+06	1.43657e+06	1.19386e+06
Glrx3	500853	872118	578897	587610	742073	1.19449e+06
Abcd2	779762	456523	481676	1.46409e+06	1.20407e+06	1.19551e+06
Gstm5	669271	929568	527469	679359	557234	1.19558e+06
Pck2	554804	1.00372e+06	634838	918055	868843	1.19566e+06
Mfge8	2.62378e+06	2.46578e+06	1.53672e+06	2.06614e+06	1.51075e+06	1.19759e+06
Arpc5l	665107	1.45229e+06	958247	1.21356e+06	1.75384e+06	1208663
Sfxn1	776960	2.32161e+06	2.79912e+06	2.8626e+06	1.62669e+06	1.2103e+06
Ecpas	1.03253e+06	911897	569863	807765	1.16542e+06	1.21102e+06
Huwe1	787252	795777	694337	1.19839e+06	1.40052e+06	1.21102e+06
Timm13	1.47283e+06	931041	722418	1824555	1.08323e+06	1.21158e+06
Ociad1	2.40871e+06	1.58854e+06	1.72454e+06	3.04649e+06	1.00011e+06	1.21328e+06
Ass1	252101	1.44481e+06	791455	849178	1.33413e+06	1.21427e+06
Rab3d	965689	897694	790125	698611	838803	1.21723e+06
Dhodh	1.93105e+06	1.15839e+06	1.57839e+06	2.85924e+06	558833	1.21955e+06
Csnk2a1	882729	1.08415e+06	775329	948175	1.78808e+06	1.22186e+06
Tmod3	860265	1.7614e+06	1.44283e+06	1.02821e+06	2.32776e+06	1.22403e+06
Arhgap1	477292	1.47987e+06	1.62742e+06	540659	1.38264e+06	1.22982e+06
Fkbp9	271973	230280	196881	232877	326032	1.23382e+06
Naxd	1.32593e+06	1.52238e+06	1.23267e+06	1.35774e+06	995752	1.23411e+06
Tars1	833858	1.19862e+06	774209	1.01031e+06	1.28344e+06	1.23699e+06
Tmed4	1.67254e+06	1.16135e+06	994987	1753968	1.02606e+06	1.23731e+06
Ubqln1	612342	1.12456e+06	635027	903914	1.45648e+06	1.23855e+06
Coq9	3.36525e+06	1.42417e+06	1.61704e+06	2.72172e+06	950753	1.24059e+06
Mpp1	2.02218e+06	2.04221e+06	2.09788e+06	2.68612e+06	1.10195e+06	1.24872e+06
Ano10	688001	658127	487000	1.3658e+06	910608	1.25057e+06
Nqo2	32771.1	765250	222021	421941	886757	1.25111e+06
Itga1	1.31675e+06	1.18758e+06	1.2001e+06	1.95125e+06	1.59493e+06	1.25135e+06
Ppp2r5a	2.25626e+06	1.71571e+06	1.82324e+06	3.14217e+06	1.1365e+06	1.25249e+06
Fhl3	34710.3	173651	11611.1	14069.1	310383	1.25406e+06
Cdipt	1.62077e+06	1.42673e+06	1.0686e+06	1.4053e+06	1.44097e+06	1.25924e+06
Hspb7	1.3555e+06	767731	418908	1.04301e+06	1.23295e+06	1.26633e+06
Sypl1	961103	1.19733e+06	1.07264e+06	1.15533e+06	1.21283e+06	1.26807e+06
Bcat2	1.88662e+06	785336	943474	1.71868e+06	573029	1.28009e+06
Tra2b	639317	1.82282e+06	1.23814e+06	1.09446e+06	1.42784e+06	1.28502e+06
Ptpa	830163	2.02675e+06	1.27952e+06	1.30433e+06	1.50043e+06	1.2854e+06
Rbmxl1	907816	2.02975e+06	1.30665e+06	1.17256e+06	2.42283e+06	1.28705e+06
Cyb5r1	822524	947421	545638	701336	1.11151e+06	1.2911e+06
Atp6v0a1	1.5498e+06	1.26119e+06	1.32706e+06	1.93785e+06	1.74397e+06	1.304e+06
Fscn1	243207	1.03572e+06	811153	561695	2.29539e+06	1.30617e+06
Arf6	1.099e+06	1.84209e+06	1.20734e+06	1.53671e+06	2.16537e+06	1.30631e+06
Stat3	1.64941e+06	1.58794e+06	1.00277e+06	1.54061e+06	1.96063e+06	1.30714e+06
Psma2	1.06317e+06	1.46735e+06	978973	893259	1.75729e+06	1.30798e+06
Aldh3a2	1.72149e+06	1.73297e+06	2.0485e+06	2.89393e+06	1.75132e+06	1.30924e+06
Elavl1	1.86982e+06	2.54078e+06	1.56475e+06	1.94311e+06	2.49909e+06	1.31252e+06
Erp29	871836	2.04689e+06	1.21476e+06	833318	2.57758e+06	1.31349e+06
Ugt1a6	1.0724e+06	2.45382e+06	2.59912e+06	1.30449e+06	1.30117e+06	1.31523e+06
Tpm3	873127	3.10832e+06	2.10978e+06	1.07282e+06	4.03047e+06	1.3189e+06
Gnai3	551228	1.10116e+06	772422	1.19049e+06	1.71961e+06	1.32002e+06
Nap1l1	697627	1.53087e+06	911161	962891	1.67793e+06	1.32011e+06
Ptges3	275388	437612	314482	448892	333039	1.3245e+06
Apoc1	2.09472e+06	1.47862e+06	1.81769e+06	1.76492e+06	1.35496e+06	1.3273e+06
Nsf	2.15871e+06	2.93977e+06	2.39301e+06	2.33556e+06	3.15445e+06	1.32904e+06
mt-Nd2	3.26679e+06	1.90212e+06	2.0599e+06	3.16351e+06	838333	1.32981e+06
Eif2s1	949165	1.26687e+06	939328	1.09397e+06	1.42108e+06	1.32996e+06
Cavin3	2.07262e+06	1.55189e+06	1.75774e+06	1.7358e+06	763383	1.33113e+06
Ndufb3	3.54016e+06	1.82005e+06	1.9919e+06	3.85689e+06	1.02969e+06	1.3321e+06
S100a11	569922	814280	687281	786470	1.12877e+06	1.33834e+06
Entpd1	1.58546e+06	1.07482e+06	1.08705e+06	1.80731e+06	1.42615e+06	1.33921e+06
Sf3b1	711031	2.0896e+06	1.33906e+06	1.21116e+06	2.86652e+06	1.33973e+06
Acad8	4.03773e+06	1.54844e+06	1.86032e+06	3.05579e+06	351114	1.33985e+06
Pacsin3	727631	573207	225552	253061	763002	1.34187e+06
H2-D1	2.54786e+06	8.66227e+06	6.10813e+06	1.8782e+06	9.89358e+06	1.35446e+06
Pura	1.78943e+06	1.44645e+06	963678	1650411	1.49821e+06	1.35529e+06
Fbl	693062	2.54773e+06	1.32316e+06	564581	3.62944e+06	1.35586e+06
Ptcd3	2.83503e+06	1.67545e+06	1.67937e+06	3.29878e+06	934547	1.35588e+06
Ruvbl2	866725	1.95088e+06	1.73704e+06	1.34605e+06	2.46176e+06	1.36091e+06
Dgat1	1.78481e+06	2.59259e+06	3.29661e+06	3.32804e+06	1.05083e+06	1361374
Fxr1	2.09261e+06	1.52841e+06	996444	1.5036e+06	1.36566e+06	1.36473e+06
Actr1b	1.58524e+06	822738	508022	905830	721984	1.36743e+06
Eloc	1.66466e+06	1.34684e+06	1.02542e+06	1.35316e+06	1.34071e+06	1.37022e+06
Cyp2b10	600953	1.02986e+06	1.06172e+06	1.25217e+06	454032	1.37306e+06
Dad1	902804	825167	953165	1.05495e+06	1.0768e+06	1.37425e+06
Ccdc47	1.18207e+06	1.16027e+06	814885	1.31426e+06	1.44291e+06	1.37619e+06
Cbx3	1.60846e+06	3.75652e+06	2.53427e+06	1.54327e+06	6.65259e+06	1.38007e+06
Rangap1	3.03388e+06	1.09389e+06	424133	309897	1.5554e+06	1.39698e+06
Map1b	1.20108e+06	1.39109e+06	1.89733e+06	2.37334e+06	1.24038e+06	1.39885e+06
Eif3i	147530	354842	263418	313530	527330	1.40082e+06
Psmd4	1.03085e+06	1.46823e+06	769380	1.17649e+06	1.31708e+06	1.40093e+06
Cops7a	2.98322e+06	2.01008e+06	1.71497e+06	2.07839e+06	1.40945e+06	1.4027e+06
Cyfip1	662921	1.60368e+06	1.01511e+06	902947	1.34988e+06	1.40413e+06
Rtn3	2.18061e+06	1.94341e+06	2.74663e+06	2.61835e+06	1.57243e+06	1.40455e+06
Mtdh	1.68983e+06	1.84798e+06	851666	1.13863e+06	2.19564e+06	1.40868e+06
Ugdh	415163	1.10438e+06	1.17727e+06	1.33189e+06	480805	1.40899e+06
Pgls	685750	1.44311e+06	1.09426e+06	1.5646e+06	1.45539e+06	1.41038e+06
Ssr3	1.76906e+06	1.09681e+06	773131	1.81177e+06	1.35732e+06	1.41251e+06
Eftud2	1.341e+06	2.83286e+06	1.73833e+06	1.3613e+06	2.84207e+06	1.41379e+06
Ppp1cb	1.10484e+06	1.05754e+06	425103	1.25925e+06	529099	1.41475e+06
Phgdh	473513	1.17179e+06	603748	588938	1.67845e+06	1.41514e+06
Myadm	1.40744e+06	1.0526e+06	829844	1.78987e+06	1.26846e+06	1.417e+06
Gdi1	871209	1.74569e+06	1.31802e+06	1.02244e+06	1.25517e+06	1.41708e+06
Stt3a	1.30791e+06	1.47434e+06	1.26923e+06	1.61432e+06	2.08279e+06	1.41954e+06
Hsph1	778153	1.64517e+06	1.96166e+06	640079	1.07956e+06	1.42549e+06
Prep	796147	1.00962e+06	318226	373803	778298	1.43691e+06
Timm44	3.46797e+06	2.10497e+06	2.04614e+06	4.38211e+06	1.25617e+06	1.43954e+06
Ruvbl1	626428	1.08541e+06	1.01014e+06	665193	2.20054e+06	1.44155e+06
Unc45b	2.49765e+06	902525	306467	1.07685e+06	886473	1.4496e+06
Pfkp	298460	867766	296440	1.97345e+06	280338	1.44964e+06
Adsl	1.18179e+06	1.3175e+06	737354	898737	1.53658e+06	1.45353e+06
Atp8a1	1.29339e+06	896869	713419	1.66141e+06	813468	1.45658e+06
Pa2g4	527299	1.9455e+06	877781	667904	1.74696e+06	1.46243e+06
Sgpl1	1.13903e+06	2.48241e+06	1.8616e+06	1.37584e+06	3.00863e+06	1.46833e+06
Atad1	3.54754e+06	1.57565e+06	1.39274e+06	2.34284e+06	1.2518e+06	1.47135e+06
Sorbs1	1.87856e+06	2.10444e+06	1.49229e+06	3.3436e+06	1.56402e+06	1.47443e+06
Hspb2	1.49921e+06	781484	245296	646862	1.14899e+06	1.47708e+06
Flii	427226	998242	374538	407161	1.59319e+06	1.47726e+06
Glo1	905773	1.61416e+06	1.23913e+06	1.50028e+06	1.31266e+06	1.47855e+06
Xpnpep2	32343130	1.47329e+06	609498	3.15729e+06	160558	1481447
Ssr1	1.40296e+06	1.32625e+06	932477	1.43094e+06	1.74895e+06	1.48291e+06
Nckap1	569867	579636	600171	709085	772701	1.48355e+06
Cfh	1.45721e+06	684940	770970	1.90085e+06	342972	1.48533e+06
Lsp1	684734	5.71933e+06	2.98465e+06	1.29287e+06	7.55721e+06	1.48642e+06
Hp	376060	1.0997e+06	3.90769e+06	1.93934e+06	1.18506e+06	1.48758e+06
Stoml2	1.70246e+06	1.69325e+06	1.60071e+06	2.34382e+06	1423741	1.48769e+06
Usp14	417815	1.17791e+06	644484	878903	798367	1.49027e+06
Ywhah	1.08257e+06	1.25622e+06	681005	1.05001e+06	966456	1.49219e+06
Eif3k	948211	893214	549367	772534	1.17617e+06	1.4938e+06
Blvrb	1.43441e+06	2.53008e+06	2.34811e+06	1.48582e+06	1.29938e+06	1.49471e+06
Mtfp1	5.27614e+06	1635176	2.59606e+06	4.27538e+06	980024	1.49535e+06
Ralb	1.62011e+06	1.41881e+06	1.76561e+06	2.38323e+06	1.55279e+06	1.49561e+06
Psma3	1.20794e+06	2.05103e+06	1.3127e+06	1.04106e+06	1.77549e+06	1.4958e+06
Eif3c	1.08484e+06	1.35427e+06	920640	1.20358e+06	1.69998e+06	1.49643e+06
Psma4	1.01095e+06	1.47548e+06	957658	1.01925e+06	1.59686e+06	1.49799e+06
Grhpr	1.3161e+06	929278	1.35861e+06	1.70934e+06	1.41534e+06	1.5053e+06
Ldb3	72513.6	957698	89053.5	94091.2	1.5913e+06	1.51188e+06
Cenpv	1.84813e+06	1.76853e+06	1.72646e+06	2.81356e+06	1.60315e+06	1.51365e+06
Fitm2	3.77719e+06	1.38179e+06	1.48187e+06	3.15864e+06	92417.8	1.51522e+06
Akr1a1	633391	1.94649e+06	1.96885e+06	1.51197e+06	1.20469e+06	1.51531e+06
Dnajb11	1.61057e+06	1.99305e+06	1.32647e+06	1.43512e+06	2.14887e+06	1.51854e+06
Abca1	1.39631e+06	1.04606e+06	649910	1.26832e+06	1.10055e+06	1.51931e+06
Nsfl1c	840706	1.31694e+06	902186	1.04865e+06	1.82341e+06	1.52005e+06
Rps15a	1.03035e+06	1.66363e+06	1.12342e+06	1.1413e+06	1.81366e+06	1.52253e+06
Nptn	1.40401e+06	620676	696414	2.21674e+06	914221	1.52285e+06
Txndc5	1.07622e+06	2.84341e+06	1.06171e+06	1.35257e+06	3.28116e+06	1.52791e+06
Vps26a	1.70847e+06	1.67278e+06	1.37257e+06	2.21237e+06	754226	1.5282e+06
Psmc4	2.05143e+06	2.05775e+06	1.23543e+06	1.35576e+06	1.90682e+06	1.53021e+06
Hnrnpf	1.02775e+06	3.67848e+06	1.48195e+06	1.10933e+06	4.28387e+06	1.53083e+06
Prune1	683572	1.07456e+06	271449	1.23873e+06	1.06609e+06	1.53549e+06
U2af2	954342	2.25642e+06	1.26316e+06	1.42611e+06	3.06581e+06	1.53666e+06
Ptges2	2.54871e+06	1.95106e+06	2.20345e+06	3.88212e+06	1.14034e+06	1.53677e+06
Hsd17b11	1.72775e+06	2.20448e+06	2.0276e+06	1.35148e+06	2.33537e+06	1.54089e+06
Tm9sf2	9.92179e+06	2.82317e+06	2.86664e+06	4.32817e+06	940082	1.54537e+06
Septin9	1.05721e+06	2.15446e+06	2.06368e+06	2.30147e+06	2.00603e+06	1.55759e+06
Paics	2.29153e+06	1.70038e+06	1.41762e+06	2.05733e+06	1.57991e+06	1.55838e+06
Hm13	683373	2.06e+06	1.52691e+06	1.08847e+06	2.63357e+06	1.56202e+06
Dnaja3	2.25778e+06	1.72699e+06	1.53322e+06	2.79457e+06	1.20458e+06	1.56835e+06
Fmod	333955	614559	393086	1.20643e+06	893612	1.57006e+06
Itih1	2.27549e+06	1.45586e+06	1.53747e+06	2.09021e+06	1.03087e+06	1.57477e+06
Fkbp1a	1.04286e+06	1.36102e+06	810827	537242	973994	1.58222e+06
Copg1	1.8396e+06	2.34381e+06	1.21346e+06	1.60548e+06	2.4177e+06	1.58529e+06
Mtnd5	3.64228e+06	2.44912e+06	3.21573e+06	3.79891e+06	1.04284e+06	1.58566e+06
Matr3	1.74309e+06	2.31858e+06	1.59658e+06	2.35156e+06	2.6295e+06	1.59253e+06
Bcap31	1.33855e+06	2.13556e+06	1.57069e+06	1.98089e+06	1.78883e+06	1.59549e+06
Aco1	1.35188e+06	2.43751e+06	2.3544e+06	3.0606e+06	1.41514e+06	1.59762e+06
Srsf7	1.36118e+06	2.51011e+06	1.51983e+06	1.32245e+06	3.00323e+06	1.59816e+06
Psmc6	1.50049e+06	1.66869e+06	1.00178e+06	1.05754e+06	1.74272e+06	1.60183e+06
Khsrp	1.19999e+06	2.76431e+06	1.58126e+06	1.73055e+06	3.60261e+06	1.60479e+06
Micos13	4046715	1.31643e+06	2.58836e+06	3.66021e+06	1.23069e+06	1.60622e+06
Pi4k2a	594167	1.0147e+06	300032	446989	991123	1.61076e+06
Bckdha	4.56157e+06	2.33242e+06	2.85155e+06	6.85404e+06	1.13774e+06	1.61421e+06
Eif4a2	3.78019e+06	2.52547e+06	2.11593e+06	2.07477e+06	1.80956e+06	1.61439e+06
Hsd17b8	2.82607e+06	1.28479e+06	1.51182e+06	3.54309e+06	831754	1.61956e+06
Arcn1	2.13848e+06	2.02303e+06	1.11053e+06	2.24058e+06	2.26963e+06	1.62066e+06
Septin11	818715	1.71899e+06	1.19041e+06	1.47121e+06	1.58716e+06	1.62634e+06
Rnpep	744311	1.6636e+06	996134	1.04933e+06	1.24447e+06	1.63245e+06
Psmd14	390812	94221.9	212489	113719	1.42883e+06	1.63298e+06
Gfm1	3.04527e+06	1.3363e+06	1.42149e+06	2.58416e+06	676239	1.63456e+06
Trim28	2.03695e+06	4.82317e+06	2.92898e+06	1.17276e+06	4.96313e+06	1.63624e+06
Banf1	1.28936e+06	1.21705e+06	773870	1.43671e+06	2.49239e+06	1.63774e+06
Dnajb4	1.81213e+06	1.53837e+06	1.17095e+06	885220	603688	1.63851e+06
Slc25a31	8.68088e+06	1.03458e+06	2.31197e+06	5.66344e+06	995887	1.64062e+06
Xpo1	1.15899e+06	2.55149e+06	1.73306e+06	1.312e+06	2.83138e+06	1.64145e+06
Gars1	1.21057e+06	1.34917e+06	959316	880689	1.63483e+06	1.64678e+06
Rpl13a	831539	1.49891e+06	977746	945700	1.53116e+06	1.65472e+06
Psmb2	935533	1.39357e+06	961022	1.05636e+06	2.18586e+06	1.66843e+06
Nebl	9.65848e+06	3.70248e+06	3.29394e+06	9.48737e+06	471594	1.67074e+06
Oxsr1	1.1544e+06	1.4578e+06	693567	1.125e+06	2.09286e+06	1.67385e+06
Ptgs1	1.26042e+06	1.1013e+06	754718	1.26012e+06	1.60751e+06	1.67685e+06
Acss1	9.9215e+06	3.6679e+06	3.03179e+06	5.56303e+06	784164	1.67742e+06
Esyt2	1.81019e+06	1.52101e+06	1.36623e+06	3.20115e+06	2.25401e+06	1.67755e+06
Thbs1	4.05572e+06	1.90371e+06	1.51651e+06	1.83399e+06	733347	1.68014e+06
Atp1b3	1.41457e+06	1.16908e+06	1.01576e+06	2.43901e+06	1.51179e+06	1.68291e+06
Tmem143	2.98966e+06	1.8399e+06	2.51279e+06	5.46879e+06	1.32943e+06	1.69003e+06
Naxe	1.9028e+06	1.33851e+06	985258	1.83401e+06	1062780	1.69232e+06
Sorbs2	5.70058e+06	3.43096e+06	1.52127e+06	8.54596e+06	1.3793e+06	1.70037e+06
Fmo3	1.39481e+06	3.07047e+06	4.03625e+06	2.4348e+06	1.10799e+06	1.70242e+06
Fus	1.31517e+06	2.50977e+06	1.4118e+06	1.94194e+06	2.82904e+06	1.707e+06
Lamp2	2.10082e+06	1.95856e+06	1.49717e+06	1.93405e+06	1.99526e+06	1.71634e+06
Bckdhb	1.64421e+06	264584	563868	2.38842e+06	62537.2	1.71711e+06
Cmbl	790320	1.10987e+06	148378	541655	1.17176e+06	1.71771e+06
Prkar2a	1.79211e+06	1.04972e+06	539386	1.31521e+06	1.17546e+06	1.71824e+06
Abhd6	1.99987e+06	1.87628e+06	2.08383e+06	2.9703e+06	768992	1.72453e+06
Ptgr3	3.36521e+06	1.68938e+06	1.75302e+06	4.47029e+06	1.22597e+06	1.72858e+06
Lars1	1.91106e+06	1.68829e+06	852901	1.76884e+06	1.7558e+06	1.73341e+06
Ahsg	817917	1.75665e+06	1.07741e+06	2.37567e+06	713167	1.73347e+06
Prps1	328311	607298	342949	466437	647296	1.73957e+06
Rplp1	1.43457e+06	2168531	1.28714e+06	1.62665e+06	3.03504e+06	1.74889e+06
Apoh	1.57721e+06	361345	500854	2.39006e+06	530076	1.74901e+06
Snta1	2.54327e+06	1.55789e+06	703758	1.3026e+06	1.42886e+06	1.74993e+06
Strap	1.34778e+06	1.73995e+06	893825	1.3847e+06	2.06052e+06	1.75001e+06
Clpp	2.97961e+06	2.2128e+06	2.07371e+06	3.24019e+06	1.54907e+06	1.75064e+06
Thrsp	1.54911e+06	2.16254e+06	3.64175e+06	6.10175e+06	1.0642e+06	1.7584e+06
Btf3	657578	847033	414300	514272	2.55053e+06	1764430
Coro1c	745442	1.74127e+06	1.39243e+06	1.06189e+06	1.31801e+06	1.76506e+06
Rab5c	1.89389e+06	2.87541e+06	1.88016e+06	2.09912e+06	3.40585e+06	1.76524e+06
Ptbp1	720911	3.17521e+06	1.63608e+06	964338	5.89164e+06	1.76881e+06
Ola1	1.63516e+06	1.9483e+06	925229	769122	1.33832e+06	1.77246e+06
Cmpk1	819087	2.24591e+06	1.82817e+06	1.78984e+06	2.18931e+06	1.77393e+06
Dnaja2	2.31031e+06	1.58115e+06	1.71965e+06	1.62481e+06	1.34075e+06	1.77411e+06
Sec22b	3.25968e+06	2.23756e+06	2.27851e+06	2.71572e+06	2.20155e+06	1.775e+06
Psmd7	1.56855e+06	1.93664e+06	981347	1.63315e+06	2.14041e+06	1.78081e+06
Nucb1	1.92372e+06	1.71937e+06	1.20968e+06	1.75637e+06	2.00076e+06	1.78655e+06
Fundc2	3.12323e+06	1.37065e+06	1.1365e+06	2.46879e+06	1.05248e+06	1.787e+06
Dhrs7b	2.01511e+06	2.48355e+06	2.53011e+06	3.5135e+06	1.43169e+06	1.78785e+06
Acsl5	1.2447e+06	2.83242e+06	3.57079e+06	4.44851e+06	1.24635e+06	1.78807e+06
Sec31a	1.59766e+06	2.10295e+06	1.13621e+06	1.67041e+06	1.7508e+06	1.78927e+06
Cstb	447408	1.81723e+06	892195	1.22521e+06	1.80096e+06	1.79087e+06
Prpf19	1.04477e+06	1.99185e+06	1.16178e+06	1.01025e+06	2.40557e+06	1.79705e+06
Psmd2	1.67687e+06	1.98947e+06	1.58652e+06	1.6335e+06	1.99728e+06	1.79716e+06
Dpt	706679	515043	549342	1.31655e+06	643301	1.79789e+06
Hhatl	4.93332e+06	2.76835e+06	2.22761e+06	1.74407e+06	1.43368e+06	1.79813e+06
Mapk1	493687	2.15175e+06	846132	1.01284e+06	1.96273e+06	1.80104e+06
Eif2s3x	1.40453e+06	1.28525e+06	1.1647e+06	1.27078e+06	1.17305e+06	1.80263e+06
Bpifb1	2.84209e+06	4.90068e+06	2.98417e+06	4.12178e+06	3.12386e+06	1.80384e+06
Pdpr	3.62352e+06	1.74515e+06	1.9112e+06	3.5254e+06	828688	1.81011e+06
Arpc5	929691	3217587	2.2365e+06	1.10955e+06	3.16654e+06	1.81454e+06
Tmem65	4.20622e+06	1.66779e+06	2.04508e+06	3.82267e+06	1.4805e+06	1.81877e+06
Rhoc	1.34023e+06	1.22728e+06	1.10946e+06	1.05946e+06	1.12361e+06	1.81936e+06
Pcbp2	2.01655e+06	2.41111e+06	1495094	2.29603e+06	2.64627e+06	1.82136e+06
Chd4	1.2364e+06	1.99808e+06	1.21751e+06	1.05827e+06	2.14879e+06	1.83401e+06
Serbp1	784379	1.22122e+06	513880	316211	1.41971e+06	1.83917e+06
Echdc1	1.83558e+06	3.36617e+06	4.238e+06	4.75954e+06	1.03531e+06	1.84194e+06
Numa1	941734	2.20984e+06	1.45337e+06	1.06332e+06	3.42979e+06	1.84216e+06
Pon1	1.45079e+06	1.82288e+06	2.6063e+06	2.11596e+06	1.47145e+06	1.84449e+06
Hook3	407070	1.02737e+06	515758	597306	1.0351e+06	1.84793e+06
Shmt2	1.98936e+06	2.77219e+06	1.52529e+06	1.34259e+06	2.09044e+06	1.84871e+06
Dync1li1	1.92057e+06	1.09981e+06	1.39283e+06	1.85019e+06	1.86874e+06	1.85154e+06
S100a10	1.02392e+06	1.327e+06	1.39467e+06	1.62463e+06	1.32281e+06	1.8523e+06
Map4	2.30552e+06	2.10061e+06	1.03059e+06	1.42184e+06	2.17216e+06	1.86619e+06
Ank3	965990	1.32369e+06	1.01472e+06	1.75447e+06	909401	1.87246e+06
Rps11	1.09946e+06	709090	444734	1.46711e+06	1.31246e+06	1.87585e+06
Synpo2	2.04833e+06	1.96788e+06	812094	2.13049e+06	1.97013e+06	1.88238e+06
Dpp3	1851848	1.98321e+06	1.51037e+06	1.54523e+06	1.8085e+06	1.88528e+06
Afg1l	6.42443e+06	3.34606e+06	3.65947e+06	6.21385e+06	1.29849e+06	1.89739e+06
Eif2s2	910071	1.37177e+06	707585	782971	1.5273e+06	1.89944e+06
Alcam	822842	1.37468e+06	1.36062e+06	2.22138e+06	1.12494e+06	1.90145e+06
Nono	1.93167e+06	2.56113e+06	1.54275e+06	1.50408e+06	2.50481e+06	1.90857e+06
Slc27a1	5.26341e+06	2.78226e+06	2.77525e+06	5.05808e+06	1.6038e+06	1.90915e+06
Parp1	1.12552e+06	4.02744e+06	2.13036e+06	935958	4.66516e+06	1.91146e+06
Eif3f	2.15597e+06	2.43722e+06	2.01714e+06	2.00278e+06	3.02929e+06	1.91153e+06
Eppk1	354425	568501	188039	624623	1.68693e+06	1.91458e+06
Rtn4	801105	1.43426e+06	1198602	1.28943e+06	1.38411e+06	1.91459e+06
Ssb	1.19143e+06	2.57521e+06	1.68104e+06	1.52244e+06	3.08213e+06	1.91583e+06
Slc2a4	2.66831e+06	2.11531e+06	1.2615e+06	2.73614e+06	2.08887e+06	1.921e+06
Ndufa7	4.36091e+06	2.04314e+06	2.66489e+06	5.54724e+06	1.12843e+06	1.92218e+06
Ap1b1	1.03181e+06	1.55034e+06	1.21173e+06	899638	1.3397e+06	1.92278e+06
Tmod4	669445	686198	366347	1.11658e+06	1.51667e+06	1.93326e+06
Flot1	1.72867e+06	1.41628e+06	1.25008e+06	2.30001e+06	1.51266e+06	1.9345e+06
Dusp3	1.36783e+06	1.18725e+06	1.0189e+06	2.74527e+06	1.20274e+06	1.93569e+06
Nop56	799149	3.075e+06	1.50578e+06	1.20399e+06	4.2286e+06	1.93829e+06
Tmed9	1.74373e+06	1.86987e+06	1.37069e+06	2.12209e+06	2.32274e+06	1.95071e+06
Tecr	3.14518e+06	2.01278e+06	2.08396e+06	3.73453e+06	1.72328e+06	1.95223e+06
H6pd	3.72206e+06	4.40601e+06	2.78876e+06	4.8665e+06	1.33041e+06	1.95738e+06
Akap12	1.86174e+06	2.27804e+06	2.19008e+06	3.75816e+06	1.35408e+06	1.96358e+06
Psmd13	1.81907e+06	1.94579e+06	1.56371e+06	1.53417e+06	2.20026e+06	1.96455e+06
Stim1	689456	1.64947e+06	1.08772e+06	834336	2.05166e+06	1.96611e+06
Dbt	4.95977e+06	1.94488e+06	3.57622e+06	6.75319e+06	991816	1.97156e+06
Cavin4	991092	919152	290135	403801	1.35714e+06	1.97569e+06
Ddx5	1.81987e+06	3.101e+06	1.64476e+06	2.23447e+06	4.39936e+06	1.97577e+06
Plin3	292183	361033	231833	335893	1.35651e+06	1.98075e+06
Mtatp8	9.308e+06	1.51477e+06	2.00367e+06	7.46622e+06	1.49233e+06	1.98363e+06
Rtcb	1.72358e+06	2.1581e+06	1.40995e+06	1.68715e+06	1.88016e+06	1.98573e+06
Rsu1	2.0512e+06	1.8953e+06	1.7289e+06	2.25725e+06	1.62689e+06	1.99055e+06
Apmap	1.83579e+06	1.99119e+06	2.58148e+06	2.92863e+06	433425	1.9997e+06
Cap2	3.25287e+06	1.15405e+06	716610	1.77963e+06	1.03807e+06	2.00027e+06
Tubb3	661163	1.66323e+06	2.25479e+06	2.27933e+06	1.74083e+06	2.00167e+06
Endod1	636481	1.32079e+06	1.09288e+06	1.34101e+06	1.59681e+06	2.00407e+06
Tmpo	1.79095e+06	2.51556e+06	1.47006e+06	1.82116e+06	3.45706e+06	2.00678e+06
Rap1b	2.13781e+06	2.53056e+06	2.21518e+06	2.26364e+06	2.71785e+06	2.00899e+06
Tcap	2.9827e+06	1.68127e+06	1.01525e+06	3.60645e+06	1.86728e+06	2.01142e+06
Ssr4	1.627e+06	2.4483e+06	1718168	1.6904e+06	3.38032e+06	2.01303e+06
Acot9	1.93974e+06	2.02688e+06	1.65303e+06	2.47987e+06	1.98489e+06	2.01988e+06
Tmem38a	1.7667e+06	1.24569e+06	615385	1.03916e+06	1.79702e+06	2.02513e+06
Qars1	1.91199e+06	1.68538e+06	849163	1.70054e+06	2.06952e+06	2029130
Dtna	3.12456e+06	1.787e+06	1.05647e+06	2.29013e+06	1.66204e+06	2.03084e+06
Rpl15	1.27706e+06	2.28203e+06	1.32642e+06	748243	1.87163e+06	2.03137e+06
Sf3b3	1.39879e+06	2.19369e+06	1.59928e+06	1.52135e+06	2.85966e+06	2.03303e+06
Psmb3	1.67056e+06	3.35971e+06	1.89995e+06	1.80397e+06	3.12064e+06	2.03485e+06
KRT14	473332	795318	604668	1.01358e+06	853972	2.03531e+06
Actbl2	1.23858e+06	896157	745109	806937	1.47209e+06	2.03721e+06
Cope	1.08229e+06	1.52503e+06	998141	1.08126e+06	2.11877e+06	2.04027e+06
Ilf2	1.79695e+06	2.28109e+06	1.85636e+06	2.21612e+06	2.73758e+06	2.04433e+06
Rala	1227375	1425070	1.24652e+06	1.5865e+06	1.8674e+06	2.04551e+06
Spr	2.40018e+06	2.90753e+06	2.32144e+06	2.11559e+06	1.40075e+06	2.05215e+06
Cdc37	1.13037e+06	2.02032e+06	1.08804e+06	1.23266e+06	2.09354e+06	2.05371e+06
Nampt	1.04867e+06	2.42134e+06	2.53675e+06	2.40917e+06	2.42163e+06	2.05674e+06
Slc25a42	2.43364e+06	2.01671e+06	2.52018e+06	4.65005e+06	1.36565e+06	2.06018e+06
Pdcd6	1.94004e+06	1.88368e+06	1.15108e+06	2.46821e+06	2.00788e+06	2.06151e+06
Add3	1.97219e+06	1.9869e+06	2.40747e+06	2.75421e+06	2.06756e+06	2.07098e+06
Ctsb	2.79654e+06	1.14077e+06	2.39545e+06	3.99301e+06	818210	2.08331e+06
Cbr1	1.02394e+06	2.75842e+06	1.88909e+06	2.4832e+06	1.80822e+06	2.08382e+06
Acot13	7.60831e+06	3.26032e+06	3.05098e+06	5.88071e+06	1.60925e+06	2.09928e+06
Rac1	2.27999e+06	3.11534e+06	2.65598e+06	2.55002e+06	3.74638e+06	2.10562e+06
Mcu	778007	1.4621e+06	922269	1.16377e+06	1.69313e+06	2.1081e+06
Rps25	1.75917e+06	2.39003e+06	1.5e+06	1.70428e+06	3.10362e+06	2.11346e+06
Ptprc	1.67651e+06	5.8378e+06	3.10512e+06	1.84368e+06	9.0675e+06	2.11346e+06
Surf4	2.56634e+06	1.67426e+06	1.29543e+06	1.85473e+06	2.28135e+06	2.12066e+06
Hadh	4.31961e+06	3.38702e+06	3.47762e+06	6.19905e+06	1.97905e+06	2.12169e+06
Ablim1	2.39063e+06	2.47973e+06	1.31893e+06	1.51815e+06	2.47647e+06	2.12358e+06
Adh1	1.00386e+06	1.93616e+06	1.64928e+06	2.3154e+06	1.45846e+06	2.12416e+06
Rrbp1	3.37157e+06	4.20053e+06	2.85107e+06	3.55927e+06	3.56609e+06	2.12536e+06
Plcd1	369562	1.24823e+06	446170	590656	1.24814e+06	2.12599e+06
Anp32e	4.26068e+06	2.69171e+06	3.55401e+06	5.14136e+06	1.56533e+06	2.12856e+06
Atp5mj	9.73591e+06	3.62331e+06	5.27783e+06	5.03855e+06	1.76229e+06	2.13138e+06
Niban1	2.20178e+06	2.31973e+06	2.08327e+06	3.57969e+06	2.84814e+06	2.14016e+06
Fdps	47615.4	1.08575e+06	388185	594759	1.89725e+06	2.14407e+06
Ddt	3.38558e+06	3.71982e+06	4.45017e+06	3.5344e+06	1.97311e+06	2.14792e+06
Hdlbp	2.60617e+06	2.70487e+06	1.8866e+06	2.91192e+06	3.08433e+06	2.15854e+06
Eci2	5.78154e+06	2.64683e+06	2.97903e+06	4.93159e+06	1.33912e+06	2.15858e+06
Dhrs4	2.04129e+06	1.03087e+06	2.39454e+06	4.302e+06	639436	2.15941e+06
Uqcrq	5.08699e+06	2.83223e+06	3.78718e+06	5.68736e+06	2.08542e+06	2161380
Snrpd3	1.59233e+06	2.18457e+06	1.3756e+06	1.36209e+06	2.63202e+06	2.1617e+06
Hprt1	629706	1.70137e+06	869482	635851	2.87956e+06	2.1618e+06
Prkaca	2.32807e+06	2.40972e+06	2.13403e+06	2.77324e+06	2.14245e+06	2.16287e+06
Atp2b4	2.46242e+06	1.66534e+06	2.3194e+06	3.15087e+06	1.87329e+06	2.1676e+06
Cd47	2.34075e+06	2.44114e+06	2.29448e+06	2.71054e+06	2.78075e+06	2.17597e+06
Hsdl2	5.46314e+06	2.80221e+06	2.96911e+06	5.39042e+06	1.39202e+06	2.18048e+06
Flot2	2.05093e+06	1.62205e+06	1.76288e+06	3.29804e+06	1.54153e+06	2.18394e+06
Ybx3	1.52699e+06	2.09367e+06	930586	1.43006e+06	2.12449e+06	2.18813e+06
Sh3bgr	1.8144e+06	1.24915e+06	407848	978844	1.6195e+06	2.18869e+06
Cds2	3.83623e+06	2.55558e+06	2.0734e+06	3.83464e+06	2.1528e+06	2.19477e+06
Ces1c	1.67571e+06	2.76113e+06	1.83569e+06	3.87194e+06	1.97184e+06	2.1953e+06
Txlnb	2.51004e+06	1.55588e+06	1.16545e+06	1.01331e+06	1.38337e+06	2.2034e+06
Ahcy	1.41992e+06	3.7794e+06	2.53128e+06	1.62745e+06	3.11657e+06	2.20786e+06
Agpat3	3.72693e+06	2.17383e+06	2.49165e+06	4.53203e+06	1.49652e+06	2.21255e+06
Fetub	775327	1.0509e+06	582352	548363	1.03522e+06	2.22197e+06
Ephx2	5.54375e+06	4.00637e+06	4.83717e+06	7.50699e+06	1.21426e+06	2.22685e+06
Snrnp200	1.77978e+06	2.60117e+06	1.6565e+06	1.60038e+06	4.63757e+06	2.23173e+06
Ddb1	3.42533e+06	2.6781e+06	2.15466e+06	2.27296e+06	2.3442e+06	2.23855e+06
Psmc1	4.06407e+06	1.95542e+06	2.36861e+06	5.20314e+06	2.43196e+06	2.25388e+06
Lnpep	4.904e+06	3.01409e+06	2.53209e+06	4.0935e+06	2.1063e+06	2.25455e+06
Sgcb	2.86544e+06	1.42964e+06	1.10704e+06	2.50776e+06	1.62536e+06	2.25476e+06
Clu	4.40811e+06	2.3595e+06	2.6602e+06	3.54741e+06	1.97194e+06	2.25586e+06
Ddx1	2.77817e+06	2.61275e+06	1.81519e+06	2.19675e+06	2.33141e+06	2.26411e+06
Hnrnpul2	1.44851e+06	2.18119e+06	1.43659e+06	1.58316e+06	2.58388e+06	2.26523e+06
Sgcg	3.01086e+06	1.66313e+06	800035	2439908	1.47553e+06	2.27548e+06
Gja1	7791017	2.25834e+06	2.42665e+06	5.42757e+06	1.64151e+06	2.28248e+06
Rpl19	2.09483e+06	2.17899e+06	1.00302e+06	1.06408e+06	2.60191e+06	2.28974e+06
Mybphl	1.46753e+07	2.43976e+06	2.81571e+06	1.10396e+07	188090	2.29429e+06
Nipsnap2	7.38744e+06	2.53284e+06	2.75713e+06	3.35473e+06	1.6925e+06	2.29507e+06
Aimp1	1.98341e+06	1.66982e+06	948383	1.62875e+06	1.27201e+06	2.29949e+06
Nt5c3a	2.26127e+06	2.59449e+06	1.48737e+06	2.25651e+06	2.47805e+06	2.30495e+06
Lpp	1.60523e+06	2.7723e+06	2.25075e+06	2.21795e+06	1.57624e+06	2.30582e+06
Hibadh	5.59682e+06	3.82037e+06	4.24792e+06	6.13721e+06	1.59971e+06	2.31052e+06
Tpp2	1.51681e+06	1.37573e+06	560624	979984	1.99677e+06	2.31117e+06
Myl12b	1.64238e+06	3.47063e+06	2.2155e+06	1.99395e+06	5.02445e+06	2.31342e+06
Slc25a35	2.16515e+06	2.64816e+06	3.54816e+06	5.504e+06	1.62602e+06	2.31738e+06
Snrpd1	2.17685e+06	4.25131e+06	2.38005e+06	2.18454e+06	4.43737e+06	2.32011e+06
Smtn	1.92399e+06	1.79272e+06	924843	2.10606e+06	1.81002e+06	2.32069e+06
Clybl	5.94811e+06	3.00328e+06	4.46372e+06	7.24061e+06	1.54909e+06	2.32198e+06
Lman2	2.27557e+06	2.9922e+06	2.24307e+06	2.42206e+06	3.13915e+06	2.32281e+06
Nap1l4	2.62808e+06	2.88606e+06	2.29635e+06	2.62582e+06	3.32987e+06	2.32396e+06
Timm50	3.25891e+06	3.50964e+06	3.80326e+06	4.78556e+06	2.67557e+06	2.32601e+06
Sfpq	2.21634e+06	2.80969e+06	1.98043e+06	2.30569e+06	3.5683e+06	2.32749e+06
Rpl18a	519766	692224	723811	486298	990415	2.32965e+06
Mtarc2	1.83254e+06	1.7279e+06	1.96745e+06	3.08259e+06	1.42051e+06	2.33177e+06
Lama5	2.01736e+06	2.39009e+06	1.63014e+06	3.90016e+06	2.90329e+06	2.33293e+06
Cnp	368889	1.85109e+06	2.06925e+06	2.28851e+06	1.97731e+06	2.33318e+06
Afg3l2	4.60156e+06	3.27493e+06	3.62736e+06	5.81381e+06	2.47837e+06	2.33655e+06
Ncam1	3.1692e+06	1.60767e+06	1.66778e+06	4.46484e+06	1.82565e+06	2.34099e+06
Macroh2a2	2.55005e+06	2.17e+06	2.35918e+06	2.51984e+06	2.14294e+06	2.34533e+06
Nars1	1.35248e+06	1.69333e+06	949919	1.44765e+06	1.82116e+06	2.35185e+06
Rps14	2.40151e+06	3.14102e+06	921502	2.47373e+06	5.14152e+06	2.3532e+06
Rab1b	2.94713e+06	2.36276e+06	2.21387e+06	4.13734e+06	2.40207e+06	2.35842e+06
Hspa12a	2.0175e+06	2.26469e+06	2.74965e+06	4.13928e+06	2.02158e+06	2.35908e+06
Erlin2	2.55843e+06	2.29894e+06	2.5549e+06	2.97198e+06	2.25289e+06	2.36896e+06
Cyp2s1	380346	1.19992e+06	1.86546e+06	1.0727e+06	1.137e+06	2.37194e+06
Bcam	2.90994e+06	1.86326e+06	1.35605e+06	2.94029e+06	2.28289e+06	2.37643e+06
Arl6ip5	1.71359e+06	1.96573e+06	962572	1.495e+06	2.16101e+06	2.38788e+06
Vapb	5.64859e+06	3.32502e+06	3.00582e+06	4.56707e+06	2.37221e+06	2.3929e+06
Ap2m1	2.15598e+06	2.45694e+06	1.58323e+06	1.97792e+06	2.21059e+06	2.41147e+06
Dhrs7	4.88675e+06	4.13525e+06	4.30442e+06	6.2581e+06	2.49543e+06	2.42085e+06
Coasy	1.72987e+06	4.53228e+06	2.68172e+06	3.15175e+06	4.81007e+06	2.4236e+06
Gnb2	1.43249e+06	830320	458274	2.24009e+06	538774	2.42678e+06
Psmd12	2.82948e+06	2.87905e+06	2.08152e+06	2.11181e+06	2.84367e+06	2.42759e+06
Atp6v1b2	1.98272e+06	2.81022e+06	2.30155e+06	3.20128e+06	2.90543e+06	2.42998e+06
Dnaja4	2.11295e+06	1.48667e+06	862312	1.09186e+06	1.54134e+06	2.4301e+06
Acox1	1.85304e+06	1.68894e+06	2.65654e+06	3.46037e+06	1.02673e+06	2.43559e+06
Itih4	1.07258e+06	1.81202e+06	2.1853e+06	1.46617e+06	2.03115e+06	2.43974e+06
Fmo1	2.89625e+06	3.91685e+06	4.00261e+06	5.16117e+06	2.53809e+06	2.44882e+06
Dynll1	487696	391554	274567	492272	447643	2.47106e+06
Kars1	1.33755e+06	2.07659e+06	1.19097e+06	1.39885e+06	2.36271e+06	2.47433e+06
Glod4	2.4469e+06	2.77222e+06	1.78887e+06	2.40009e+06	2.12637e+06	2.47579e+06
Atp5pf	1.14258e+07	4.11296e+06	2.83264e+06	6.57394e+06	3.64212e+06	2.47852e+06
Dnm1l	4.77047e+06	2.79303e+06	2.36758e+06	4.98817e+06	2.40421e+06	2.47895e+06
Eif3e	1.77855e+06	2.44061e+06	1.61953e+06	1.89414e+06	3.38399e+06	2.48967e+06
Mt-Cyb	5.51254e+06	3.88062e+06	4.57543e+06	5.10383e+06	2.02705e+06	2.49043e+06
Fkbp3	1.20083e+06	1.93984e+06	700632	908197	1.80768e+06	2.49045e+06
Apool	5.97648e+06	2.62345e+06	3.08308e+06	6.31694e+06	1.80668e+06	2.50392e+06
Itga7	3.80459e+06	1.86516e+06	1.81748e+06	3.83838e+06	1.54027e+06	2.51914e+06
Mgll	3.21033e+06	2.78781e+06	4.56431e+06	6.53673e+06	1.61425e+06	2.51944e+06
Psma6	1.69418e+06	2.59203e+06	1.96488e+06	1.59273e+06	3.10332e+06	2.53633e+06
Bag3	2.8933e+06	2.07254e+06	1.73951e+06	2.7209e+06	1.73525e+06	2.53934e+06
Srsf1	772847	3.29069e+06	2.5774e+06	939965	4.2806e+06	2.55261e+06
Rps26	1.97234e+06	2.33625e+06	1.30097e+06	2.20962e+06	3.79497e+06	2.55554e+06
Ndrg2	2.7576e+06	2.25961e+06	1.29239e+06	1.52731e+06	2.15222e+06	2.55918e+06
Iars1	2.71619e+06	2.99844e+06	2.11378e+06	2.17905e+06	2.56003e+06	2.55991e+06
Rps12	972566	1.76222e+06	1.19615e+06	1.20864e+06	2.13527e+06	2.56455e+06
Arpc2	1.85175e+06	5.88178e+06	3.53932e+06	1.94444e+06	5.54249e+06	2.57403e+06
Ndufb1	5.81449e+06	2.96145e+06	4.01103e+06	6.72346e+06	1.74621e+06	2.5766e+06
Cox7a2	5.76975e+06	1.83447e+06	2.57012e+06	8.02336e+06	2.69568e+06	2.58732e+06
Myo18a	1.23617e+06	1.42397e+06	539383	1.47694e+06	1.79027e+06	2.58998e+06
Abcd3	2.76899e+06	3.21336e+06	3.19938e+06	5.0653e+06	2.41863e+06	2.59543e+06
Rpl21	2.08887e+06	2.94621e+06	1.59645e+06	2.32267e+06	3.40688e+06	2.60248e+06
Gbe1	1.10523e+06	2.3047e+06	1.87597e+06	2.74362e+06	1.99678e+06	2.61261e+06
Ndufa3	5.09047e+06	1.92335e+06	2.68662e+06	6.81472e+06	1.00792e+06	2.62096e+06
Tmed2	2.37265e+06	1.96786e+06	1.46946e+06	1.98189e+06	2.44253e+06	2.62109e+06
Itgb4	1.24285e+06	2.11771e+06	2.17153e+06	2.75548e+06	2.49695e+06	2.62235e+06
Rps5	1.38997e+06	1.02665e+06	934031	1.64157e+06	930603	2.62689e+06
Pcyox1	2.10052e+06	2.18394e+06	1.84346e+06	2.40061e+06	2.59935e+06	2.63348e+06
Tomm70	3.12652e+06	2.70182e+06	2.37418e+06	3.284e+06	2.43222e+06	2.6339e+06
H2ac21	2.93213e+06	4.80413e+06	2.81246e+06	2.98604e+06	9.62139e+06	2.6426e+06
Rps23	2.31885e+06	2.47025e+06	1.99906e+06	2.40897e+06	2.5364e+06	2.64352e+06
Coq8a	5.80355e+06	3.05053e+06	4.0361e+06	6.96208e+06	1.77506e+06	2.65404e+06
Hnrnpab	1.90308e+06	4.13593e+06	2.25614e+06	1.35501e+06	4.58871e+06	2.66388e+06
Glul	3.13025e+06	5.78997e+06	6.69384e+06	1.00082e+07	1.59604e+06	2.66691e+06
Ddx3x	2.88404e+06	3.43687e+06	2.04317e+06	3.04473e+06	4.07871e+06	2.67001e+06
Aarsd1	5.39439e+06	3.82641e+06	4.84375e+06	6.26445e+06	1.71693e+06	2.67094e+06
Slc25a10	2.09271e+06	2.38545e+06	2.21817e+06	2305972	2.35132e+06	2.68935e+06
Hnrnpa1	2.39335e+06	4.2368e+06	1.74564e+06	2.03226e+06	4.19715e+06	2.69928e+06
Acot2	4.67319e+06	3.48181e+06	3.5559e+06	4.72067e+06	1.83419e+06	2.70085e+06
Ap2a2	3.03298e+06	3.488e+06	3.06077e+06	3.31304e+06	3.31462e+06	2.7077e+06
Entpd2	1.82106e+06	1.69011e+06	1.93405e+06	3.06574e+06	2.08551e+06	2.7127e+06
Lap3	2.70503e+06	3.07354e+06	2.73334e+06	3.5303e+06	2.44049e+06	2.71367e+06
Agpat2	3.84988e+06	4.78176e+06	6.56062e+06	8.50514e+06	2.24084e+06	2.72438e+06
Rars1	1.44346e+06	1.95334e+06	1.55998e+06	1.44291e+06	2.15494e+06	2.72513e+06
Ndufb9	6.74205e+06	4.45339e+06	5.12704e+06	6.47312e+06	2.154e+06	2.73099e+06
Fermt2	3.47703e+06	2.55267e+06	1.68584e+06	3.19988e+06	1.73666e+06	2.73811e+06
Rpl31	2298189	2.37801e+06	1.30147e+06	1.97036e+06	2.71785e+06	2.75276e+06
Lmnb2	2.81742e+06	3.63851e+06	2.34311e+06	2.95752e+06	4.0408e+06	2.76018e+06
Fgg	7.05888e+06	4.9839e+06	6.1559e+06	4.933e+06	3.35639e+06	2.7625e+06
Sars1	684043	1.93777e+06	1.01837e+06	1.05033e+06	2.89494e+06	2.77349e+06
Psmb4	1.97787e+06	3.59334e+06	2.31061e+06	1.44046e+06	4.09602e+06	2.77766e+06
Rps28	1.36024e+06	2347736	1.26497e+06	990374	2.7033e+06	2777824
Camk2d	5.72179e+06	3.20815e+06	2.07905e+06	4.78222e+06	2.34815e+06	2.77842e+06
Hacd3	834696	1.51292e+06	269288	836041	2.46438e+06	2.78167e+06
Art3	6.94973e+06	1.95244e+06	2.6133e+06	4.31153e+06	1.10756e+06	2.78415e+06
Aqp1	2.92891e+06	2.73231e+06	3.04252e+06	3607058	2.18149e+06	2.78748e+06
Cav2	3.35763e+06	3.16022e+06	3.25969e+06	4.47497e+06	3.17465e+06	2.78755e+06
Cox6c	7.84681e+06	3.71139e+06	4.29898e+06	6.92189e+06	2.97712e+06	2.79347e+06
Ipo5	2.6868e+06	3.62488e+06	1.24601e+06	3.23455e+06	2.7257e+06	2.79858e+06
Lrrc59	2.10898e+06	2.76446e+06	2.27306e+06	3.56176e+06	3.38649e+06	2.80298e+06
Mecp2	2.69104e+06	2.55665e+06	2.07623e+06	3.02941e+06	3.29687e+06	2.80994e+06
Tomm40	4.48309e+06	3.34807e+06	2.78981e+06	3.95479e+06	2.61097e+06	2.81144e+06
Ube2n	2.98132e+06	3.27432e+06	2.5344e+06	2.76091e+06	3.21846e+06	2.84234e+06
Igkc	7.02894e+06	9.84033e+06	4.69297e+06	1.65783e+06	6.27037e+06	2.8446e+06
Arf5	3.55028e+06	3.55e+06	3.1737e+06	3.42028e+06	3.20929e+06	2.84781e+06
Usp5	1.5715e+06	3.35188e+06	2.31812e+06	2.13253e+06	2.72031e+06	2.85738e+06
Apoe	4.89298e+06	3.63764e+06	5.27391e+06	6.50228e+06	3.06287e+06	2.86151e+06
Gstk1	8.93326e+06	3.89085e+06	4.24435e+06	6.09889e+06	1.80866e+06	2.86187e+06
Capn2	2.16416e+06	2.29514e+06	2.09791e+06	3.22507e+06	1.5815e+06	2.87145e+06
Mtnd4	6.90033e+06	3.93346e+06	4.99913e+06	6.72601e+06	2.41528e+06	2.87928e+06
Hnrnpl	3.05519e+06	5.40139e+06	3.32085e+06	3.80459e+06	5.74577e+06	2.88267e+06
Tgm1	665869	1.27485e+06	254710	350485	3.51379e+06	2.88724e+06
Ywhab	2.17543e+06	3.36739e+06	3.00693e+06	3.09949e+06	2.8539e+06	2.89101e+06
Hsd17b10	6.19553e+06	3.67789e+06	3.38993e+06	7.00357e+06	3.62023e+06	2.89356e+06
Sqor	6.33088e+06	5.33222e+06	5.17712e+06	6.15494e+06	3.35045e+06	2.9181e+06
Eif4a3	2.45717e+06	2.73826e+06	1.93524e+06	1.94069e+06	3.69738e+06	2.9405e+06
Stom	4.84706e+06	2.8588e+06	2.9505e+06	6.37904e+06	2.37286e+06	2.9415e+06
Ank1	4.45429e+06	4.53904e+06	2.83452e+06	3.27894e+06	2.5398e+06	2.94542e+06
Cd81	2549174	1.46781e+06	1.17088e+06	3.28786e+06	1.47013e+06	2.95364e+06
Rpl17	2.30941e+06	3.15691e+06	2.61088e+06	2.41044e+06	3.96025e+06	2.95528e+06
Scd1	3.11789e+06	1.78163e+06	4.27758e+06	8.78725e+06	1.84392e+06	2.95827e+06
Cacna2d1	996398	1.46869e+06	539293	1.39456e+06	2.23707e+06	2.96958e+06
Maoa	3.04696e+06	2.66796e+06	2.85377e+06	4.23263e+06	2.31081e+06	2.971e+06
Cp	5.33814e+06	4.31109e+06	5.15211e+06	5.31113e+06	2.52916e+06	2.98503e+06
Sacm1l	3.00822e+06	2.88517e+06	2.29851e+06	4.20094e+06	3.05516e+06	2.98574e+06
Vapa	4.218e+06	4.06041e+06	2.6844e+06	3.46369e+06	3.55114e+06	3.00626e+06
Txnl1	1.53886e+06	2.27137e+06	1.19374e+06	2.15508e+06	2.58083e+06	3.02447e+06
St13	1.99431e+06	3.72492e+06	2.69639e+06	2.74544e+06	3.25583e+06	3.02881e+06
Septin8	1.13361e+06	1.51404e+06	839640	1.35412e+06	1.47758e+06	3.03492e+06
Atp6v1a	1.97122e+06	3.53862e+06	2.70068e+06	2.67996e+06	2.93331e+06	3.03741e+06
Nedd4	2.47216e+06	2.478e+06	1.89476e+06	3.44681e+06	2.87183e+06	3.03859e+06
Pygl	3.00371e+06	5.88448e+06	9.41821e+06	1.09607e+07	1.76223e+06	3.04329e+06
Bsg	4.45042e+06	4.32668e+06	6.72625e+06	7.28376e+06	3.27521e+06	3.05903e+06
H1-0	3.57482e+06	6.24895e+06	4.65934e+06	5.6118e+06	3.46162e+06	3.06463e+06
Septin7	2.33151e+06	3.72064e+06	2.70031e+06	2.99861e+06	4.5665e+06	3.07043e+06
Rpl3	2.37859e+06	3.47779e+06	2.33256e+06	2.74131e+06	4.03901e+06	3.07351e+06
Hnrnpc	3.05028e+06	6.41358e+06	4.41763e+06	2.91769e+06	7.18802e+06	3.07424e+06
Calu	5.00023e+06	4.43285e+06	3.50395e+06	3.64269e+06	2.77343e+06	3.08442e+06
Fbln5	5.86309e+06	3.48953e+06	3.54856e+06	5.40014e+06	2.00767e+06	3.08706e+06
Cat	3.80367e+06	3.72792e+06	4.06039e+06	6.04925e+06	2.86773e+06	3.09374e+06
Kif5b	2.82935e+06	3.04286e+06	2.80949e+06	2.91687e+06	3.5502e+06	3.09614e+06
Mgst1	3.13721e+06	4.07231e+06	3.98177e+06	4.73247e+06	2.03275e+06	3.1014e+06
Mccc2	9.62542e+06	4.97687e+06	5.90317e+06	1.1201e+07	1.97772e+06	3.11389e+06
Cndp2	2.12738e+06	4.45475e+06	3.06765e+06	4.63247e+06	3397867	3.12257e+06
Hnrnph1	2.24797e+06	3.98583e+06	2.12541e+06	2.55131e+06	6.27753e+06	3.14739e+06
Xdh	1.66422e+06	2.74109e+06	1.961e+06	2.4205e+06	2.41077e+06	3.1656e+06
Gyg1	2.56948e+06	2.73856e+06	1.48001e+06	1.97778e+06	2.82843e+06	3.16651e+06
Ca2	7.02586e+06	1.00074e+07	8.85299e+06	4.90848e+06	3.20235e+06	3.16936e+06
Mmut	7.88701e+06	5.46018e+06	5.83884e+06	8.85063e+06	1.92015e+06	3.20195e+06
H1-4	2.64655e+06	1.08643e+07	8.00394e+06	4.45004e+06	8.47495e+06	3.21966e+06
Col6a6	5.02889e+06	2.64587e+06	1.63283e+06	5.48151e+06	2.72965e+06	3.22436e+06
Fmo2	4.24733e+06	3.23865e+06	3.5198e+06	5.15633e+06	2.89653e+06	3.22537e+06
Pdcd6ip	2.89203e+06	3.72801e+06	2.13283e+06	2.96295e+06	4.12838e+06	3.24847e+06
Rmdn1	3.4045e+06	9.90768e+07	6.12975e+07	1.34804e+07	2.03037e+06	3.25026e+06
Ilk	4.25018e+06	3.2746e+06	2.81716e+06	4.12624e+06	2.59066e+06	3.2547e+06
Bdh1	5.49701e+06	2.85175e+06	2.9403e+06	3.15642e+06	2.57269e+06	3.26132e+06
Capza1	2.3589e+06	5.09216e+06	2.95501e+06	2.82281e+06	6271201	3.27501e+06
Aldh1b1	2.19958e+07	5.36754e+06	5.18274e+06	1.69411e+07	1.36155e+06	3.28717e+06
Aldh1a7	942190	2.57082e+06	2.53224e+06	2.22997e+06	2.60255e+06	3.28841e+06
Synm	760437	1.70509e+06	684946	1.56503e+06	2.59369e+06	3.3143e+06
Rpl22	2480603	3.13222e+06	2.54882e+06	2.67054e+06	4.41798e+06	3.31753e+06
Psmd3	3.1291e+06	2.67188e+06	1.68055e+06	2.80404e+06	2.73211e+06	3.32345e+06
Parva	4.06433e+06	3.66656e+06	3.11793e+06	5.34509e+06	3.17205e+06	3.32786e+06
Hsd17b4	5.45232e+06	4.93445e+06	7.39181e+06	9.71668e+06	3.26292e+06	3.33068e+06
Ywhaq	1.81913e+06	3.86671e+06	2.90362e+06	3.32143e+06	3.67821e+06	3.34242e+06
Eif3b	5.68063e+06	4.84774e+06	4.61461e+06	3.13499e+06	3.36165e+06	3.34848e+06
Septin2	1.82184e+06	3.00411e+06	2.44087e+06	4.04592e+06	3.65066e+06	3.351e+06
Rpl23	1.67087e+06	1.55784e+06	1.0217e+06	2.32703e+06	2.87723e+06	3.35804e+06
Eif3l	2.59465e+06	3.11311e+06	1.76347e+06	2.87111e+06	3.70395e+06	3.37146e+06
Dars1	3.31198e+06	3.88085e+06	2.63148e+06	3.29051e+06	4.23159e+06	3.37181e+06
Prkar2b	4.23308e+06	3.60495e+06	4.43771e+06	9.56918e+06	2.25932e+06	3.37569e+06
Rpl5	2.00402e+06	3.79805e+06	2.3523e+06	1.92529e+06	3.31897e+06	3.38991e+06
Vps13c	5.60079e+06	5.16232e+06	6.40307e+06	9.5989e+06	3.74766e+06	3.39799e+06
Gnaq	2.46498e+06	2.38662e+06	2.7675e+06	3.90573e+06	2.58767e+06	3.40116e+06
Itga6	1.34955e+06	2.81896e+06	2.09046e+06	3.45595e+06	2.61594e+06	3.4285e+06
Rps17	2.50907e+06	3.61862e+06	2.27072e+06	2.64136e+06	4.61658e+06	3.43255e+06
Zmpste24	2.47758e+06	1.84271e+06	978023	3.01785e+06	1.81133e+06	3.45463e+06
Rpl36	2.35751e+06	3.09637e+06	2.18879e+06	2.42692e+06	3.20778e+06	3.45544e+06
Eif4g1	2.54845e+06	3.2812e+06	1.82237e+06	2.66971e+06	3.37597e+06	3.45602e+06
Inmt	1.8467e+06	4.61342e+06	4.79783e+06	4.73673e+06	3.64811e+06	3.46076e+06
Rps7	2.10594e+06	2.8457e+06	1.68525e+06	1.89233e+06	4.19553e+06	3.47416e+06
Ak3	4.68275e+06	3.44039e+06	3.80738e+06	6.10794e+06	2.32681e+06	3.48063e+06
Lta4h	1.79162e+06	4.69242e+06	2.49434e+06	1.97484e+06	4.03323e+06	3.50573e+06
Prpf8	2.82208e+06	4.6926e+06	2.80837e+06	2.89859e+06	5.23301e+06	3.50764e+06
Ezr	190876	2.76846e+06	1.34305e+06	584265	3.91547e+06	3.53692e+06
Psmd1	3.13105e+06	3.42267e+06	2.11331e+06	3.05263e+06	3.21061e+06	3.54883e+06
Cse1l	4.53198e+06	2.20567e+06	1.32771e+06	3.53542e+06	3.42216e+06	3.58592e+06
Mecr	3.94165e+06	3.35619e+06	4.19918e+06	7.85703e+06	2.37311e+06	3.5959e+06
Ndufs7	1.11626e+07	4.30069e+06	5.94603e+06	9.83146e+06	2.54057e+06	3.62199e+06
Hnrnpd	6.33012e+06	4.79684e+06	5.04333e+06	5.26071e+06	4.10732e+06	3.64412e+06
Myoz2	2.95473e+07	7.80927e+06	7.82169e+06	2.10184e+07	1.56334e+06	3.64453e+06
Gstm2	2.36496e+06	4.5013e+06	4.5939e+06	2.68387e+06	3.12615e+06	3.65064e+06
Col14a1	2.34923e+06	3.06996e+06	3.79768e+07	5.34462e+06	3.28914e+06	3.65559e+06
Uggt1	5.67347e+06	5538445	3.37347e+06	3.73738e+06	6.19848e+06	3.67299e+06
Sun2	3.35155e+06	2.82572e+06	2.39814e+06	3.36127e+06	6.12206e+06	3.67429e+06
Cma1	2.24966e+06	3.44385e+06	2.57181e+06	4.2179e+06	2.55132e+06	3.67644e+06
Iars2	5.78931e+06	4.2001e+06	3.42907e+06	6.15832e+06	3.1271e+06	3.68826e+06
Bpifa1	3.43418e+06	2.91923e+06	6.41414e+06	1.11929e+07	4.38335e+06	3.6909e+06
Rab1a	4.96662e+06	4.32824e+06	4.26721e+06	5.60279e+06	3.85767e+06	3.69702e+06
[truncated: 648 more rows]
