# Supplementary material for: Endothelial MerTK impairment accelerates the development of atherosclerosis
Source: Redox Biol. 2025 Sep 11;87:103861. doi: 10.1016/j.redox.2025.103861 (PMC12628026; doi:10.1016/j.redox.2025.103861)
Supplement: Multimedia component 1 [file mmc1.zip › Supplement data/Proteomics in AA/IPA format/IPA/IPA format-HFD 2M AA ECMerKO vs Flox-LogFC P.txt]

Tag	logFC	AveExpr	t	P.Value	adj.P.Val	B
Serpina1e	-3.347173827	21.95763907	-7.028182004	0.000162609	0.518559802	-4.449820986
Vrk3	1.774801173	18.59824443	4.893640492	0.001526804	0.97910424	-4.47060702
Mup11	-3.06174973	18.35637146	-4.714331626	0.001893372	0.97910424	-4.473298795
Efl1	-2.648321483	16.45965258	-4.638423701	0.002076859	0.97910424	-4.47450093
Cyp51a1	2.788648723	17.08343237	4.62006422	0.002124114	0.97910424	-4.474797522
Matn1	1.451498097	15.22290773	4.257181265	0.003347619	0.97910424	-4.48116121
Crot	2.864301753	18.31594797	4.217996239	0.003520284	0.97910424	-4.481909287
Mif	2.959790893	17.04017472	4.169348167	0.003748287	0.97910424	-4.482855691
Mbd2	1.401663063	17.79394015	3.826089264	0.005895299	0.97910424	-4.490126333
Fmod	1.463671057	19.45282903	3.618087966	0.007822811	0.97910424	-4.495081892
Nqo1	2.88068358	17.18474957	3.564817607	0.008419083	0.97910424	-4.496423292
Rpl30	1.45406597	21.63556259	3.534934957	0.008774803	0.97910424	-4.497189137
Arhgap30	-1.609790487	17.65197367	-3.466070426	0.00965747	0.97910424	-4.498991276
Tmod4	1.427336073	19.7882458	3.43931912	0.010025614	0.97910424	-4.499705553
Golim4	1.455152163	16.57030371	3.434757019	0.010089882	0.97910424	-4.499828167
Cyp2e1	-1.50142825	18.42424202	-3.383239442	0.010847017	0.97910424	-4.501229166
Inpp5d	1.713895737	18.33890593	3.370141422	0.011049046	0.97910424	-4.501590195
Lamp1	2.743811337	17.56534306	3.366709718	0.01110264	0.97910424	-4.501685111
Ca2	-1.214412223	22.41830926	-3.345648725	0.011437694	0.97910424	-4.50227061
Sdhd	-1.42122349	18.9750872	-3.3398278	0.011532189	0.97910424	-4.502433339
C9	-1.407893903	18.90932504	-3.328086723	0.011725335	0.97910424	-4.50276277
Rbp2	2.08320195	17.80450432	3.300605976	0.012191021	0.97910424	-4.50354012
Abcd2	1.20651284	19.68682832	3.297707654	0.012241273	0.97910424	-4.503622621
Mypn	2.846989737	18.9714568	3.273104789	0.012676835	0.97910424	-4.504326936
Eppk1	1.91152509	19.31330083	3.212675006	0.013818203	0.97910424	-4.506087422
Vps4b	1.929923143	17.85725357	3.183622684	0.014405352	0.97910424	-4.506949405
Elmo1	1.529381977	18.56197117	3.169019297	0.014710433	0.97910424	-4.50738655
Rps27	1.512080637	18.16456677	3.123821056	0.015698864	0.97910424	-4.508756026
Ighg1	-1.94835368	20.64013031	-3.11639277	0.015867931	0.97910424	-4.508983495
Trex2	2.45614819	18.16410606	3.092704011	0.016420074	0.97910424	-4.50971344
Sult2b1	2.215578693	17.30411027	3.078185817	0.016768479	0.97910424	-4.510164236
Dpf2	1.800562603	18.69983168	3.070206882	0.016963274	0.97910424	-4.510413099
KRT2	1.122676567	22.50932644	3.050043453	0.017466267	0.97910424	-4.511045528
Rdh11	0.959035247	14.5212936	3.049027908	0.017492013	0.97910424	-4.511077515
Rgs10	1.487603343	17.63153267	3.038813124	0.01775322	0.97910424	-4.51139997
Abcd1	1.98525965	20.32175275	2.988985223	0.019087679	0.97910424	-4.512991673
Vat1l	-1.121742807	16.84430988	-2.98655879	0.019155302	0.97910424	-4.513069981
Tollip	1.729297487	18.41546245	2.975545865	0.019465407	0.97910424	-4.513426335
Mybph	4.478560437	19.84546338	2.974802661	0.019486524	0.97910424	-4.513450439
Endou	2.431700597	19.39899642	2.938961778	0.020534012	0.97910424	-4.51462114
Saa4	-1.16491991	17.77641079	-2.917333489	0.021194595	0.97910424	-4.515335498
Myo1d	1.031282903	19.24700376	2.904360171	0.021601499	0.97910424	-4.515766852
mt-Co3	-1.214112793	19.35050249	-2.834676907	0.023931629	0.97910424	-4.518120606
Rab3b	-1.356601923	18.09797222	-2.816838507	0.024569404	0.97910424	-4.518733162
Tpsb2	0.99315474	19.29847025	2.792526161	0.025467342	0.97910424	-4.519574617
Rpl23	1.026557783	20.91522085	2.788024728	0.025637317	0.97910424	-4.519731248
Tmtc3	0.884322713	16.26914269	2.750346598	0.027107242	0.97910424	-4.521052513
Amacr	-1.309404663	16.97621499	-2.731820009	0.027861922	0.97910424	-4.521708895
Ppl	1.750710523	21.55155999	2.730498322	0.027916588	0.97910424	-4.521755891
Csta	1.69340962	18.84958084	2.727704368	0.028032517	0.97910424	-4.521855309
Aspn	1.13951634	24.84721351	2.724905028	0.028149171	0.97910424	-4.521955021
Pex5	-1.18563402	17.81822306	-2.716841488	0.028488021	0.97910424	-4.522242805
Sfn	4.815003637	19.06230674	2.711160988	0.028729271	0.97910424	-4.522446042
KRT5	1.001130437	21.87643623	2.696920779	0.029343416	0.97910424	-4.522957355
Tgfbi	1.209597787	21.54379416	2.696841832	0.029346858	0.97910424	-4.522960196
Col6a5	0.929285643	21.77826101	2.687753183	0.029745983	0.97910424	-4.52328791
Abi1	-1.226237707	18.32699211	-2.675081766	0.030311856	0.97910424	-4.523746582
Ptk7	2.17372845	17.10618405	2.66258947	0.030880653	0.97910424	-4.524200791
Cyp27a1	0.932611473	18.53865849	2.654726535	0.031244322	0.97910424	-4.524487709
Ano10	0.939436633	19.67426131	2.640638026	0.031907052	0.97910424	-4.525003782
Synm	1.30702824	20.52802114	2.639799006	0.031946976	0.97910424	-4.525034596
Clint1	-1.094322687	17.58842989	-2.633731582	0.032237227	0.97910424	-4.5252577
Hbb-b1	-0.9714818	29.38891157	-2.626146917	0.032603896	0.97910424	-4.525537258
Rps11	1.12698236	19.98567714	2.61385969	0.033207068	0.97910424	-4.525991706
Plin3	1.735236837	19.01462559	2.605023429	0.033647946	0.97910424	-4.526319713
Itih3	-0.95820246	19.66521907	-2.602262363	0.033786941	0.97910424	-4.52642241
Hbb-bh0	-2.008407607	17.37942386	-2.601668932	0.033816893	0.97910424	-4.526444495
Pdlim7	1.406424963	18.24168826	2.582543493	0.034796981	0.97910424	-4.527158673
Srpx	1.452566917	18.42742116	2.571148798	0.035394771	0.97910424	-4.527586386
Col6a1	0.995873453	25.44269365	2.567719197	0.035576757	0.97910424	-4.527715444
Serpina3k	-1.04967985	25.42982864	-2.567161385	0.035606447	0.97910424	-4.527736448
Pigs	1.03160296	14.80982614	2.565865566	0.035675517	0.97910424	-4.527785259
Jsrp1	1.79726419	17.67070302	2.563315217	0.03581186	0.97910424	-4.527881386
Ca1	-1.340936327	19.82793643	-2.563197075	0.035818189	0.97910424	-4.527885841
Ptms	1.11791066	18.3365562	2.562966374	0.035830551	0.97910424	-4.527894541
Nfs1	1.795959933	17.60181742	2.561298065	0.035920077	0.97910424	-4.527957475
Strip1	0.900364743	15.47213341	2.550953533	0.036480354	0.97910424	-4.528348491
Nup107	0.893271243	15.89919826	2.548017221	0.036641021	0.97910424	-4.528459729
Tmem43	0.91873217	22.52526315	2.525002968	0.037925743	0.97910424	-4.529335363
Rab33b	1.06818324	15.78114414	2.524874052	0.037933068	0.97910424	-4.529340287
Sypl2	3.709171487	18.88442353	2.519230797	0.038255156	0.97910424	-4.529556028
Ighg2b	-1.56156242	20.4295981	-2.508404585	0.038880934	0.97910424	-4.529971033
Prelp	0.805835083	24.99262837	2.503410841	0.03917311	0.97910424	-4.530162956
Aldh5a1	-1.934706863	19.35549638	-2.500554164	0.039341261	0.97910424	-4.530272887
Cd109	2.814383637	16.91351295	2.498047489	0.039489418	0.97910424	-4.530369433
Ube2m	1.567493163	18.45768301	2.478535068	0.04066241	0.97910424	-4.531123649
Gpm6b	0.803198943	17.08342414	2.463965747	0.041561443	0.97910424	-4.531689893
Golga2	-0.852505257	17.95445366	-2.437018894	0.043278139	0.97910424	-4.532744123
Kif1b	0.8561716	16.63589159	2.435906752	0.043350525	0.97910424	-4.532787825
Ggh	1.890743297	19.37479364	2.426399106	0.043974409	0.97910424	-4.533162053
Itih5	1.016734937	18.52827191	2.425771609	0.044015906	0.97910424	-4.533186791
Psmb7	1.190672997	14.8839334	2.410820829	0.045016484	0.97910424	-4.533777619
Rab25	2.32864358	17.55620496	2.407378642	0.045250113	0.97910424	-4.533914034
Ptgr1	2.792944197	20.07082397	2.405988123	0.04534484	0.97910424	-4.533969181
Cmas	3.268643893	19.07740916	2.38652767	0.046691917	0.97910424	-4.534743439
Cacna2d1	1.184401717	20.4099276	2.382111525	0.047003228	0.97910424	-4.534919778
Mrpl24	-0.875050233	16.63910193	-2.377167577	0.047354247	0.97910424	-4.535117471
Azgp1	-1.362588963	16.87815802	-2.361212764	0.048505288	0.97910424	-4.535757455
Hdgf	0.88371069	19.22308916	2.360035529	0.048591334	0.97910424	-4.535804797
Rsph9	1.21070679	17.89055988	2.354851565	0.048972083	0.97910424	-4.536013465
Nsdhl	0.97173574	17.87606146	2.35396247	0.049037688	0.97910424	-4.536049286
Pls3	1.292279513	21.65351082	2.348809564	0.04941967	0.97910424	-4.536257075
Plxdc2	0.809585727	19.1006273	2.340629595	0.050032247	0.97910424	-4.536587576
Huwe1	0.74141336	19.90195713	2.331218041	0.050746569	0.97910424	-4.536968815
Steap4	-1.732920807	19.60499234	-2.331107694	0.050755005	0.97910424	-4.536973291
Akr1b7	-0.783331493	19.01886642	-2.326183507	0.051132908	0.97910424	-4.537173179
Postn	1.115930177	22.89118054	2.325845968	0.051158916	0.97910424	-4.537186891
FAM120A	0.788602883	19.14147496	2.324121356	0.05129201	0.97910424	-4.537256973
Slc30a9	-1.052499527	18.15998027	-2.315573964	0.051956825	0.97910424	-4.53760482
Mgp	0.828605423	18.69614276	2.309642566	0.052423278	0.97910424	-4.537846706
Ckmt1	1.20645858	21.23659253	2.300393774	0.053159065	0.97910424	-4.538224694
Hba	-0.807153873	28.96349418	-2.290720849	0.053939743	0.97910424	-4.538621073
Tmem201	0.857849887	17.5579079	2.289640254	0.05402767	0.97910424	-4.538665421
Fbxo6	-3.285436177	18.08316574	-2.279297314	0.054876606	0.97910424	-4.539090574
Clec2d	1.02487338	17.86697846	2.265018597	0.056070703	0.97910424	-4.539679514
Krt6a	2.73083716	17.77770694	2.261615149	0.056359163	0.97910424	-4.539820234
Hhatl	-0.91947021	21.11419563	-2.260560293	0.05644887	0.97910424	-4.539863875
Abca8b	0.78960716	18.78480032	2.254793296	0.05694185	0.97910424	-4.540102685
Hist2h2aa1; Hist2h2aa2	2.194505873	18.06725465	2.250493176	0.057312251	0.97910424	-4.540280996
L2hgdh	-1.60871774	17.27742468	-2.243451324	0.057924051	0.97910424	-4.540573443
KRT6A	0.939252153	21.47093363	2.2406796	0.058166654	0.97910424	-4.540688704
Trip10	-0.978271593	17.43856271	-2.235917502	0.058585854	0.97910424	-4.540886934
Orm1	-1.35559543	16.95186613	-2.234232243	0.05873493	0.97910424	-4.540957145
Mtco1	-1.561909047	19.85221392	-2.231614057	0.058967286	0.97910424	-4.541066287
Man2a1	0.85450957	19.45747082	2.229047694	0.059195938	0.97910424	-4.541173342
Edf1	1.871264767	16.31009372	2.215756464	0.060394423	0.97910424	-4.541728942
KRT10	0.91352522	23.67347009	2.213322621	0.060616504	0.97910424	-4.541830891
Sp110	1.500632827	17.66978622	2.207617269	0.061140309	0.97910424	-4.542070129
Prodh	-0.893463107	19.36004617	-2.200725797	0.061779053	0.97910424	-4.542359575
Dcxr	-1.13761825	16.28427163	-2.197727559	0.062059028	0.97910424	-4.542485663
KRT14	0.98407374	19.71185504	2.193603063	0.062446245	0.97910424	-4.542659273
Plp1	1.205103363	17.70993152	2.193564525	0.062449875	0.97910424	-4.542660896
Ceacam1	0.91469299	16.99138711	2.191773554	0.062618776	0.97910424	-4.54273634
Actl6a	0.94242368	18.37196167	2.191620961	0.062633188	0.97910424	-4.542742769
Tpt1	0.944656113	21.12334804	2.183028714	0.063450053	0.97910424	-4.543105204
Pip4k2b	0.77130893	16.92432209	2.182915803	0.063460858	0.97910424	-4.543109972
Eif3i	1.35664987	18.54982	2.17572119	0.064153143	0.97910424	-4.543414064
Lrch3	0.76499775	15.99633629	2.174195394	0.064300925	0.97910424	-4.543478625
Glb1	-1.82132494	17.98896377	-2.168536986	0.064851943	0.97910424	-4.543718262
Mal2	1.053633933	19.03887395	2.166947597	0.065007564	0.97910424	-4.543785635
Polr2c	1.043039137	18.06672416	2.162601829	0.06543497	0.97910424	-4.543969981
Rigi	-2.079341683	18.60313752	-2.162318017	0.06546298	0.97910424	-4.543982027
Trim40	0.764190703	15.57829755	2.159223437	0.065769168	0.97910424	-4.544113428
Gnai3	0.842328297	19.98846995	2.140974906	0.067603946	0.97910424	-4.544890304
Mug1	-0.83530934	23.52051823	-2.140712067	0.067630742	0.97910424	-4.544901518
Aqp3	0.946607927	17.25133367	2.138293133	0.067877839	0.97910424	-4.54500476
Eif4e	-0.9154617	15.83661059	-2.133155346	0.068405651	0.97910424	-4.545224242
Aldh3b2	1.736333567	17.4530244	2.130518012	0.06867817	0.97910424	-4.545337011
Chad	0.74455521	21.61153789	2.127459659	0.068995543	0.97910424	-4.54546787
Fgb	-0.732370777	22.68193176	-2.126947011	0.069048885	0.97910424	-4.545489815
Cbfb	1.271312207	17.27089759	2.126926105	0.069051061	0.97910424	-4.545490709
Dpt	0.976321803	19.64562183	2.124002751	0.069356029	0.97910424	-4.545615896
Pes1	0.958434303	17.21039566	2.120140827	0.069760961	0.97910424	-4.545781406
Tuft1	0.95393479	16.46509355	2.109026705	0.070939433	0.97910424	-4.546258554
Sh3gl1	0.870257393	16.72114449	2.105787777	0.071286566	0.97910424	-4.546397836
Ckap5	1.824671867	18.89371717	2.103512515	0.071531424	0.97910424	-4.54649574
Vat1	0.722003793	21.83184008	2.103475499	0.071535415	0.97910424	-4.546497334
Susd2	0.77107202	18.7463416	2.097642504	0.072166993	0.97910424	-4.54674856
Polr2a	0.88136544	18.02580977	2.087012007	0.073332254	0.97910424	-4.547207266
Slc2a1	1.35562986	19.1920703	2.085626354	0.073485507	0.97910424	-4.547267137
Rcn3	-0.928937657	18.24542854	-2.08458527	0.073600858	0.97910424	-4.547312132
Cast	0.97215182	18.81012706	2.073543759	0.074835317	0.97910424	-4.54778998
Fdps	2.304507617	19.20419537	2.068056749	0.075456355	0.97910424	-4.548027874
Cd34	1.43924544	17.72591608	2.065181766	0.075783783	0.97910424	-4.548152634
Nefh	2.322104193	18.54037611	2.058805781	0.076514943	0.97910424	-4.548429597
Gss	0.959663197	16.51883255	2.05689451	0.076735468	0.97910424	-4.548512693
Prune1	1.115404747	19.71382871	2.05681124	0.07674509	0.97910424	-4.548516314
Hint2	-1.238121573	20.82831626	-2.054030495	0.077067094	0.97910424	-4.548637275
Pf4	-1.007854143	18.38578786	-2.053739588	0.077100857	0.97910424	-4.548649933
Prkcb	-1.463403163	18.11392837	-2.052211822	0.077278412	0.97910424	-4.548716424
Sult1d1	-1.162716413	16.46144368	-2.050888643	0.077432515	0.97910424	-4.548774029
Rtn4	0.69675323	21.078758	2.049841255	0.077554713	0.97910424	-4.548819639
Igkc	-1.15214671	22.13633334	-2.047682307	0.077807196	0.97910424	-4.548913684
Apeh	-0.759951567	20.29874922	-2.046247176	0.077975477	0.97910424	-4.548976223
Dnajb1	1.169424547	18.48560605	2.039291266	0.078796207	0.97910424	-4.549279607
Tmem35a	-1.619060363	17.51647796	-2.037477277	0.079011634	0.97910424	-4.549358796
Pgm2	-1.02733791	17.20525045	-2.034018496	0.079423999	0.97910424	-4.549509872
Jup	1.156868723	22.53841784	2.02855249	0.080079988	0.97910424	-4.549748838
Naa25	1.09788583	16.24486774	2.028082394	0.080136653	0.97910424	-4.549769403
Csnk2b	0.833159803	18.05366078	2.023939293	0.080637769	0.97910424	-4.549950728
Casq1	1.50735648	23.90464822	2.018002256	0.08136123	0.97910424	-4.550210831
Cad	0.86420852	19.0133496	2.015576491	0.081658653	0.97910424	-4.550317193
Pon2	0.652884703	19.53726877	2.009135546	0.08245356	0.97910424	-4.550599857
Dsc2	1.089211703	16.76350119	2.00522705	0.082939619	0.97910424	-4.550771558
Mme	1.002043437	18.0382632	2.002738457	0.08325056	0.97910424	-4.55088095
Rmdn1	-2.620196897	23.4000283	-2.000863608	0.083485571	0.97910424	-4.550963399
Fgg	-0.74777619	22.14390863	-1.994862627	0.084242162	0.97910424	-4.551227501
Klhl40	1.533770147	18.60128269	1.986008468	0.085370742	0.97910424	-4.551617724
Cpq	-0.850810743	18.10506965	-1.985049818	0.085493818	0.97910424	-4.551660013
Glrx	1.107062577	18.90774043	1.983635281	0.08567574	0.97910424	-4.551722427
Atp5mj	-1.099441987	21.8953712	-1.981184118	0.085991877	0.97910424	-4.551830619
Msra	-1.852233417	18.45872721	-1.980102196	0.086131779	0.97910424	-4.55187839
Myo18a	0.950183797	20.38172075	1.979320859	0.086232951	0.97910424	-4.551912894
Nqo2	2.131184193	18.50095767	1.977240639	0.086502877	0.97910424	-4.552004784
Aprt	0.84391799	17.85060839	1.976229196	0.086634418	0.97910424	-4.552049475
Jph1	1.353270143	17.63610434	1.970524186	0.087380035	0.97910424	-4.552301711
Arhgap45	1.31742355	18.16815451	1.969636777	0.087496577	0.97910424	-4.55234097
Nfib	0.722394783	18.21556476	1.964852617	0.088127487	0.97910424	-4.552552729
Uba6	0.900266287	16.66642683	1.964423863	0.088184245	0.97910424	-4.552571716
Lgals3	0.865084313	22.09612735	1.96408555	0.088229056	0.97910424	-4.552586698
Thrap3	2.246703253	16.38723989	1.958578442	0.088961619	0.97910424	-4.552830717
Gfpt2	0.874949567	17.56999443	1.955199675	0.089413997	0.97910424	-4.552980549
Sirt3	-1.34781217	15.70208947	-1.953886022	0.089590484	0.97910424	-4.553038827
Cbln4	0.76612295	14.78146993	1.952247554	0.089811085	0.97910424	-4.553111534
Rbp1	-0.91803425	19.34314171	-1.9493002	0.090209245	0.97910424	-4.553242375
Adprs	-1.00823162	17.34145402	-1.94557882	0.090714423	0.97910424	-4.553407674
G6pdx	0.829641563	21.65656195	1.941691378	0.091245082	0.97910424	-4.553580463
Eif3b	-0.616145087	21.95335355	-1.937355911	0.091840459	0.97910424	-4.553773302
Homer1	-0.793433397	17.00220226	-1.931009223	0.092718843	0.97910424	-4.554055855
Src	1.198528847	17.48690543	1.925569767	0.093478154	0.97910424	-4.554298258
Dsg2	-2.464388143	17.80082436	-1.924804109	0.093585518	0.97910424	-4.554332396
Lgals7	1.94587713	21.27927699	1.920125256	0.094244211	0.97910424	-4.554541105
Cryz	0.76621701	18.40266829	1.918718942	0.09444307	0.97910424	-4.554603867
Dcn	0.62503682	25.70364698	1.917905639	0.09455826	0.97910424	-4.554640171
Sbk2	1.249827567	13.35739799	1.916049626	0.094821643	0.97910424	-4.554723036
Gak	-0.947020023	17.17286935	-1.914040628	0.095107536	0.97910424	-4.554812759
Atp1a3	1.990023283	18.45977489	1.913457817	0.09519063	0.97910424	-4.554838793
Banf1	0.75726513	20.40360487	1.912506135	0.095326467	0.97910424	-4.55488131
Nmral1	0.799214663	17.20237254	1.911452465	0.09547708	0.97910424	-4.554928391
Krt15	1.66469673	22.48134887	1.907913178	0.095984679	0.97910424	-4.555086595
Daam1	-1.067069407	17.52311318	-1.905421917	0.096343538	0.97910424	-4.555198005
Klc1	0.812230863	15.97408831	1.898291874	0.097377788	0.97910424	-4.555517106
Mtatp6	-1.164002037	17.03533838	-1.897493378	0.09749428	0.97910424	-4.555552864
Tubb2a	0.7520267	22.02534512	1.897492952	0.097494342	0.97910424	-4.555552883
Pgp	0.968569737	18.18090695	1.897194863	0.097537865	0.97910424	-4.555566233
Usp39	1.522535983	18.40036562	1.897186519	0.097539083	0.97910424	-4.555566607
Calml3	2.01366699	20.64283375	1.885743651	0.099224094	0.97910424	-4.556079546
Pigu	-0.69396813	15.1336647	-1.879039063	0.100224394	0.97910424	-4.556380496
Tubb6	-0.896265553	19.27384248	-1.875794353	0.100711978	0.97910424	-4.556526249
Ogn	0.594178843	24.27241668	1.87244666	0.101217434	0.97910424	-4.5566767
Them5	1.66285495	18.60814072	1.865928874	0.102208552	0.97910424	-4.556969828
Ryr1	1.520214833	21.75536573	1.864797005	0.102381618	0.97910424	-4.55702076
Abce1	0.99328564	18.80394985	1.853485539	0.10412673	0.97910424	-4.557530196
Ahctf1	1.04051807	15.32572228	1.850775	0.104549135	0.97910424	-4.557652388
Ahsa1	-0.594587467	19.57618703	-1.849929991	0.104681156	0.97910424	-4.557690491
Col12a1	1.187899713	21.68851715	1.84946412	0.10475401	0.97910424	-4.557711499
Plg	-0.685079523	20.2679787	-1.848344823	0.104929248	0.97910424	-4.55776198
Ppp3r1	1.0894106	20.79398077	1.840831466	0.106112852	0.97910424	-4.558101028
Serpinb5	2.110179777	20.73363099	1.839509858	0.106322369	0.97910424	-4.558160701
Cyth2	0.89713147	16.29493448	1.83568509	0.106930958	0.97910424	-4.558333456
Comp	0.61305326	17.46884633	1.833302176	0.107311809	0.97910424	-4.558441128
C5	-1.422695727	18.61533884	-1.83231392	0.107470139	0.97910424	-4.558485793
Flnc	1.048819027	25.51767998	1.830162685	0.107815565	0.97910424	-4.558583037
Hacd3	1.358309733	20.09202056	1.830140194	0.107819182	0.97910424	-4.558584054
Urod	-0.696012083	16.67395018	-1.830105611	0.107824744	0.97910424	-4.558585618
Eefsec	1.842087507	18.68112297	1.827621433	0.108224988	0.97910424	-4.558697946
Lancl1	-0.713606387	17.79613872	-1.825978947	0.108490401	0.97910424	-4.558772235
Rab8a	-0.900494143	19.56547315	-1.824775223	0.108685309	0.97910424	-4.558826688
Twf1	0.610625033	19.09130172	1.823735282	0.108853968	0.97910424	-4.558873738
Endod1	0.741237593	20.26143179	1.822105179	0.109118843	0.97910424	-4.558947502
Adprhl1	-0.98736413	18.00386796	-1.820659971	0.10935419	0.97910424	-4.559012912
Cops6	-0.697360597	17.87249885	-1.813043598	0.110602533	0.97910424	-4.559357814
Synpo	0.727550327	19.18582304	1.804749761	0.111977399	0.97910424	-4.559733748
Myoz1	4.780443937	19.47702179	1.804133969	0.112080126	0.97910424	-4.559761674
Gys1	0.832196417	21.78199925	1.802110402	0.112418336	0.97910424	-4.559853458
Mrps33	-0.7810533	18.12114448	-1.798540036	0.113017445	0.97910424	-4.560015451
Mdp1	-0.738988487	16.4374515	-1.798230852	0.11306947	0.97910424	-4.560029482
Spta1	-0.661152027	23.06704205	-1.796995955	0.113277485	0.97910424	-4.560085528
Mmaa	-0.893426083	16.18963255	-1.796321297	0.113391284	0.97910424	-4.560116151
Slc16a3	0.992451637	16.97973574	1.795820681	0.113475796	0.97910424	-4.560138875
Septin2	0.629830997	21.49305951	1.793923057	0.113796692	0.97910424	-4.560225026
Snrpe	0.798180843	19.64711101	1.79005601	0.114453304	0.97910424	-4.560400642
Skic3	0.710900913	15.74189991	1.789421174	0.114561441	0.97910424	-4.560429479
Ppa2	-0.775480887	20.45025238	-1.785522069	0.115227747	0.97910424	-4.560606637
Mcpt4	0.64051572	23.45223122	1.782302306	0.115780741	0.97910424	-4.560752984
Aldh1l2	-1.35414312	18.8412856	-1.776548088	0.11677532	0.97910424	-4.56101465
Pir	1.10323553	17.22689791	1.772478595	0.117483602	0.97910424	-4.561199799
Klc3	0.77716446	15.99197309	1.772139988	0.117542719	0.97910424	-4.561215207
Npc2	0.675189627	18.50929363	1.771211872	0.117704903	0.97910424	-4.561257446
Dsg1b	0.963534873	16.49409892	1.77084053	0.117769853	0.97910424	-4.561274346
Slc22a3	0.58730349	17.37445302	1.766664435	0.11850262	0.97910424	-4.561464453
Cnot9	0.825108327	15.32592282	1.765781961	0.118658018	0.97910424	-4.561504636
Phpt1	-0.99651572	15.79305768	-1.761493792	0.119415894	0.97910424	-4.561699942
Lum	0.61044888	25.84812851	1.761133274	0.119479819	0.97910424	-4.561716365
Spag9	-1.328149063	17.7856342	-1.759840005	0.119709403	0.97910424	-4.561775285
KRT3	0.815275857	18.90621237	1.759264395	0.119811721	0.97910424	-4.561801511
Fbn1	1.24353947	17.31489868	1.753774677	0.120791722	0.97910424	-4.562051709
Pkp2	-2.361146007	18.33007233	-1.752898821	0.120948777	0.97910424	-4.562091638
Txnl1	0.670447813	20.95376498	1.751565718	0.121188194	0.97910424	-4.562152419
Gstt3	-0.97678452	17.37664008	-1.749844364	0.121498003	0.97910424	-4.562230912
Magoh	-1.28570553	18.5130963	-1.746215101	0.122153655	0.97910424	-4.562396445
Myof	0.563407187	23.28890881	1.745671898	0.122252076	0.97910424	-4.562421225
Tbl2	-1.27043205	17.1436585	-1.745261962	0.122326401	0.97910424	-4.562439927
Ptpn1	-1.152051417	17.80456739	-1.742302784	0.122864191	0.97910424	-4.562574946
Atp1b3	0.628403847	20.49520424	1.741086843	0.123085819	0.97910424	-4.562630436
Thop1	2.272814883	19.79858418	1.740654218	0.123164764	0.97910424	-4.562650181
Prps1	0.980432467	19.13168112	1.740200438	0.123247621	0.97910424	-4.562670891
Nefm	1.321592387	22.22229182	1.737822677	0.123682645	0.97910424	-4.562779426
Mybpc2	3.431600913	22.59931803	1.735860772	0.124042677	0.97910424	-4.562868995
Ivd	-1.26726668	20.61627042	-1.732386009	0.124682767	0.97910424	-4.563027667
Myl2	0.87273192	19.44565907	1.731238353	0.124894862	0.97910424	-4.563080084
Btf3	1.108708517	19.78074965	1.730112276	0.1251033	0.97910424	-4.56313152
Hmgcl	-0.708858507	19.03300018	-1.726535761	0.125767495	0.97910424	-4.563294914
Gp1bb	-1.16262699	17.57522281	-1.724527496	0.126141907	0.97910424	-4.563386682
Capn1	1.004430547	21.67500274	1.722403124	0.126539108	0.97910424	-4.563483771
Lyz1	-1.16264967	17.55912577	-1.722181198	0.126580671	0.97910424	-4.563493914
Atp6v1h	0.718602857	19.3119346	1.720592203	0.126878633	0.97910424	-4.563566547
Man1a1	-0.667992327	17.65448724	-1.71968223	0.127049566	0.97910424	-4.563608145
Gtf2a1	0.73497544	15.98853186	1.719538253	0.127076631	0.97910424	-4.563614727
Gba1	1.06346553	18.7710141	1.719428844	0.127097201	0.97910424	-4.563619729
Tapt1	0.71351822	18.59669014	1.718538241	0.127264764	0.97910424	-4.563660445
Serpinf2	-0.836725417	19.75605309	-1.717435324	0.127472561	0.97910424	-4.563710872
Fabp5	2.36849188	22.21978156	1.71738896	0.127481304	0.97910424	-4.563712992
Rsl1d1	0.833186877	17.87432304	1.71653279	0.127642843	0.97910424	-4.563752139
Tmem135	-0.75009287	15.42160007	-1.716090106	0.127726442	0.97910424	-4.563772382
Rap2b	0.565689917	17.52537459	1.715971867	0.12774878	0.97910424	-4.563777789
S100a11	0.632415537	19.69824666	1.71555114	0.127828294	0.97910424	-4.563797028
Scin	0.64726958	17.06035104	1.708867327	0.129097743	0.97910424	-4.564102745
Nckap1	0.678566583	19.49264205	1.708244803	0.12921658	0.97910424	-4.564131227
Tnpo2	1.004531017	18.05247352	1.706308682	0.129586835	0.97910424	-4.564219815
Snx9	0.5792695	17.40961964	1.706104879	0.129625867	0.97910424	-4.564229141
Tpm2	1.353135297	25.89020525	1.704694046	0.129896372	0.97910424	-4.564293702
Gprc5a	1.019446833	17.03123706	1.704090915	0.130012175	0.97910424	-4.564321304
Fhl1	1.783581543	23.18209053	1.703885447	0.130051648	0.97910424	-4.564330708
Mrpl43	0.612737293	15.73974978	1.702108848	0.130393421	0.97910424	-4.56441202
Aldh3a1	2.391717903	22.03075178	1.699068815	0.130980204	0.97910424	-4.56455118
Cdh1	1.363542317	17.33492184	1.698900024	0.131012857	0.97910424	-4.564558907
Tm9sf2	-1.224900893	21.42821084	-1.697513043	0.131281456	0.97910424	-4.564622407
Col6a2	0.660645563	25.1932188	1.697305255	0.13132174	0.97910424	-4.56463192
Pank4	-0.843706847	16.51815402	-1.694833398	0.131801853	0.97910424	-4.564745104
Myl6	0.5595245	24.94902025	1.691984272	0.132357287	0.97910424	-4.564875583
Ddt	-0.63453897	21.55046474	-1.691288759	0.132493209	0.97910424	-4.564907438
Ipo7	0.60881154	19.93273647	1.690461524	0.132655044	0.97910424	-4.564945328
Epb42	-0.603225147	19.31012617	-1.685487599	0.133632022	0.97910424	-4.565173188
Plcb3	0.851019597	17.26315238	1.682956868	0.134131691	0.97910424	-4.565289148
Myh11	0.55597399	28.47974448	1.68281498	0.134159758	0.97910424	-4.56529565
Snrpd2	0.807463467	19.79750169	1.680278324	0.13466245	0.97910424	-4.565411898
Ugp2	0.869894723	23.10546741	1.678754767	0.134965222	0.97910424	-4.565481726
Lypla1	0.606577587	16.63428366	1.674453803	0.135823381	0.97910424	-4.56567888
Exoc5	0.77065169	16.14688115	1.66982302	0.136753048	0.97910424	-4.5658912
Etf1	0.60073331	21.54571871	1.665821387	0.137561192	0.97910424	-4.566074712
Tmem167a	-0.731303943	17.00701129	-1.664831433	0.137761804	0.97910424	-4.566120115
Dynll2	1.274718137	18.10701287	1.663990243	0.137932484	0.97910424	-4.566158698
Dera	-0.71974007	17.74913703	-1.662712449	0.138192129	0.97910424	-4.566217308
Acss1	-1.304780657	21.5410728	-1.661785958	0.138380675	0.97910424	-4.566259807
Pdcd5	1.324810997	17.32793265	1.660506615	0.138641424	0.97910424	-4.566318495
Timm29	1.063272537	19.25799817	1.658032798	0.139146923	0.97910424	-4.566431985
Gstt1	-0.53826896	19.54112291	-1.65237186	0.140310147	0.97910424	-4.566691734
Hspa14	0.779120097	17.44789487	1.651475607	0.14049514	0.97910424	-4.566732863
Nup98	0.66823167	18.60337251	1.651269331	0.140537749	0.97910424	-4.56674233
Itpa	0.707863377	16.95658444	1.651119569	0.140568692	0.97910424	-4.566749202
Cisd1	-0.77320193	23.91162919	-1.650118267	0.140775737	0.97910424	-4.566795155
Itga6	0.654176763	21.25580987	1.649398879	0.140924665	0.97910424	-4.56682817
Csrp1	0.764903673	22.8304601	1.649217688	0.140962198	0.97910424	-4.566836486
Klhl41	1.476714767	22.29105124	1.648123474	0.141189059	0.97910424	-4.566886706
Cox7a2l	-0.84545677	17.21536961	-1.643725903	0.142104229	0.97910424	-4.567088556
Asprv1	2.847025043	20.44477097	1.643072661	0.142240643	0.97910424	-4.567118543
Hspa4l	-0.63728084	20.04685464	-1.642949869	0.142266299	0.97910424	-4.56712418
Agr2	-0.861755213	19.11180907	-1.64189423	0.14248704	0.97910424	-4.56717264
Usp24	0.710378553	15.14471398	1.641407067	0.142589016	0.97910424	-4.567195004
Slc12a2	1.08110468	17.9318227	1.640353593	0.142809767	0.97910424	-4.567243367
Tmem41a	-0.64216322	16.8422381	-1.638168306	0.143268699	0.97910424	-4.567343695
Adss2	0.68923766	19.24342999	1.636321611	0.143657592	0.97910424	-4.567428483
Dynll1	1.125501003	19.07651257	1.63287321	0.144386409	0.97910424	-4.567586823
Rhot1	-0.994125443	19.69129984	-1.630135195	0.14496753	0.97910424	-4.567712555
Pdgfrb	0.56171799	18.05295011	1.62891378	0.145227464	0.97910424	-4.567768646
Cacna1s	1.145856153	17.04718329	1.62877724	0.145256548	0.97910424	-4.567774917
Sptlc1	0.804122733	16.31791882	1.62567228	0.145919397	0.97910424	-4.567917515
Mapk14	0.873152687	18.03529088	1.624761334	0.146114398	0.97910424	-4.567959353
Nt5c	-0.815879293	18.25082483	-1.624171667	0.146240753	0.97910424	-4.567986436
Dlg1	0.981226523	18.62284908	1.621707472	0.146769882	0.97910424	-4.568099618
Nit1	-0.791026883	16.67638508	-1.621393816	0.14683736	0.97910424	-4.568114024
Ndufaf4	-0.660452553	19.94044877	-1.62103743	0.146914065	0.97910424	-4.568130394
Ppm1f	0.640752143	15.84545247	1.617965811	0.147576709	0.97910424	-4.568271485
Fkbp10	1.0869567	17.12324586	1.615608844	0.148087055	0.97910424	-4.568379756
Fxr2	0.68635841	15.07782755	1.614879839	0.148245234	0.97910424	-4.568413244
Abat	-1.888556057	18.83917103	-1.610894164	0.14911281	0.97910424	-4.568596344
Anxa1	0.727217107	23.21970076	1.608740431	0.149583573	0.97910424	-4.56869529
Serpina1a	-0.670008127	24.39107759	-1.608345047	0.149670144	0.97910424	-4.568713455
Myo6	0.67323206	18.80751952	1.607745109	0.149801593	0.97910424	-4.568741017
Pbxip1	0.8819669	18.66988816	1.607439701	0.14986855	0.97910424	-4.568755049
Inf2	0.613931197	15.40862722	1.606741256	0.15002178	0.97910424	-4.568787138
Ide	1.232309357	21.67711223	1.605195872	0.150361331	0.97910424	-4.568858139
KRT16	0.80642752	16.71916405	1.604425212	0.150530925	0.97910424	-4.568893546
Mcu	0.661761803	20.28550419	1.6036902	0.150692839	0.97910424	-4.568927317
Srpra	0.653290827	16.17732536	1.602911291	0.150864598	0.97910424	-4.568963104
Ecsit	-1.701143417	17.36218591	-1.601426927	0.15119242	0.97910424	-4.569031304
Nup155	0.683728157	19.78879909	1.601170239	0.151249176	0.97910424	-4.569043098
Myom3	2.691607357	21.60180147	1.600095345	0.151487058	0.97910424	-4.569092486
Pip4k2a	0.565893807	18.32962352	1.599421899	0.151636273	0.97910424	-4.569123429
Scamp3	-0.75545875	18.35458226	-1.598701032	0.151796145	0.97910424	-4.56915655
Fga	-0.607045733	22.98245011	-1.597649476	0.152029635	0.97910424	-4.569204867
Krt5	2.110271863	23.47965711	1.592465697	0.153185499	0.97910424	-4.569443054
Psmd14	1.694553153	18.44625897	1.589024227	0.153957334	0.97910424	-4.569601187
Lama5	0.582944803	21.21455102	1.586368478	0.154555397	0.97910424	-4.569723219
Serpinb12	1.817124963	21.479305	1.585839496	0.154674777	0.97910424	-4.569747525
Pacs1	1.694576987	19.03985927	1.584934152	0.154879289	0.97910424	-4.569789126
Nptn	0.782113193	20.08245551	1.582892276	0.155341452	0.97910424	-4.56988295
Myh1	1.491550363	28.74809783	1.582677383	0.155390165	0.97910424	-4.569892824
Btnl9	-0.84707419	16.71949176	-1.582430861	0.155446065	0.97910424	-4.569904152
Evpl	1.70814157	17.81353975	1.582397616	0.155453605	0.97910424	-4.569905679
Dusp3	0.649864927	20.4986751	1.581023225	0.155765609	0.97910424	-4.569968832
Flad1	-0.772414953	17.26786396	-1.57698087	0.15668661	0.97910424	-4.570154576
Gapdh	0.654132423	27.23767962	1.573663494	0.157446168	0.97910424	-4.570307005
Eif4a2	-0.578905877	21.08755095	-1.573275618	0.157535197	0.97910424	-4.570324827
Cd59a	0.94114774	18.97051833	1.572737461	0.157658798	0.97910424	-4.570349554
Ubqln1	0.63290821	19.85024457	1.572045915	0.157817758	0.97910424	-4.570381329
Cbl	0.573684497	18.6183745	1.571348228	0.157978279	0.97910424	-4.570413386
Lamtor1	-0.541560047	19.32374099	-1.569428957	0.158420631	0.97910424	-4.57050157
Blmh	1.027838187	20.97440887	1.568535334	0.158626979	0.97910424	-4.570542629
Bgn	0.533963107	24.53595846	1.566271507	0.159150827	0.97910424	-4.570646642
Ms4a1	-0.818650623	18.208706	-1.56501084	0.159443232	0.97910424	-4.570704563
Actn3	3.474090607	22.8268852	1.562836558	0.159948701	0.97910424	-4.570804458
Sar1b	-1.590369753	18.70519311	-1.56192422	0.160161235	0.97910424	-4.570846373
Serpina1b	-0.811110563	24.20419688	-1.559301824	0.160773576	0.97910424	-4.57096685
Ptgs1	0.56567445	20.23678192	1.558666456	0.160922259	0.97910424	-4.570996039
Wdr44	1.153311053	19.13305306	1.555249265	0.16172408	0.97910424	-4.571153021
Cnn2	0.612193343	19.86490493	1.554299361	0.161947617	0.97910424	-4.571196657
Gpd1l	-0.88713105	15.20079667	-1.55428825	0.161950233	0.97910424	-4.571197167
Nid2	0.533349693	22.49545784	1.553979654	0.162022916	0.97910424	-4.571211343
Ehbp1l1	0.92532018	16.81081021	1.553759324	0.162074827	0.97910424	-4.571221464
Pnpla2	-2.078032917	18.95428854	-1.550688122	0.162800015	0.97910424	-4.57136254
Sars1	0.88108611	20.51638666	1.547856029	0.163471368	0.97910424	-4.571492624
Timp3	0.840348213	16.88054693	1.547544421	0.163545389	0.97910424	-4.571506936
Fkbp9	0.975150137	18.30528191	1.544006969	0.164387847	0.97910424	-4.571669405
Stard7	0.55920939	16.77887617	1.536773925	0.166122759	0.97910424	-4.572001561
Septin8	0.691688767	20.45314049	1.536018018	0.16630503	0.97910424	-4.57203627
Entpd2	0.51428327	21.04655004	1.533677765	0.166870487	0.97910424	-4.572143721
Rps26	0.612609907	21.09910183	1.532305216	0.16720294	0.97910424	-4.572206738
Itgal	1.543259033	16.81289243	1.530360284	0.167675065	0.97910424	-4.572296028
Flnb	0.572596713	23.08498156	1.528307326	0.168174728	0.97910424	-4.572390272
L1cam	0.702608933	18.15049143	1.527302849	0.168419698	0.97910424	-4.572436382
Ikbip	0.559247883	16.96866239	1.525786006	0.168790237	0.97910424	-4.572506007
Rdh12	0.937457747	18.34026807	1.525260823	0.168918703	0.97910424	-4.572530113
Ldhb	-0.83479068	23.97140048	-1.524937976	0.168997719	0.97910424	-4.572544932
Actn4	0.576560937	24.53509821	1.521739914	0.169782256	0.97910424	-4.572691711
Rala	0.49160434	20.55221114	1.517785132	0.170757001	0.97910424	-4.572873195
Plcd1	0.976288273	19.65952716	1.517643353	0.17079204	0.97910424	-4.572879701
Krt14	2.819585127	20.77004128	1.517349451	0.170864694	0.97910424	-4.572893187
Chl1	0.8013489	18.04601009	1.516398662	0.171099928	0.97910424	-4.572936813
Kras	0.50038837	17.6697088	1.514255192	0.17163132	0.97910424	-4.573035158
Myl1	1.462044323	25.06915382	1.51408807	0.171672815	0.97910424	-4.573042825
Niban2	0.8133416	18.76943476	1.513920409	0.171714452	0.97910424	-4.573050517
Sun2	0.578376477	21.72254463	1.51306068	0.171928104	0.97910424	-4.57308996
Gsta1	1.86754562	17.15474236	1.5102357	0.172631837	0.97910424	-4.573219552
Mrpl39	-1.007568923	18.12632649	-1.509615352	0.172786721	0.97910424	-4.573248007
Hccs	-0.929421567	18.28978055	-1.508473053	0.173072252	0.97910424	-4.573300402
Pycard	1.547145827	19.32313192	1.50818544	0.173144212	0.97910424	-4.573313594
Itgb4	0.55282367	21.04626786	1.50757523	0.173296974	0.97910424	-4.573341582
Myh8	1.017393923	31.3485183	1.506913802	0.173462695	0.97910424	-4.573371918
Apoa1	-0.570524883	24.86431847	-1.503892298	0.174221563	0.97910424	-4.573510484
Asl	-0.600815053	17.64930557	-1.503473585	0.174326962	0.97910424	-4.573529684
Eif5a	0.9252925	21.14060775	1.502529057	0.174564931	0.97910424	-4.573572995
Tnnc1	-1.64501049	24.62002997	-1.498698853	0.175532945	0.97910424	-4.573748604
Atp6v1c1	0.47531206	17.57302314	1.497442011	0.175851645	0.97910424	-4.573806221
Prxl2b	0.524369833	18.26950982	1.497362903	0.175871722	0.97910424	-4.573809847
Tsg101	0.594354423	18.96515784	1.49711052	0.175935789	0.97910424	-4.573821416
Lgals3bp	-0.639221817	19.22706469	-1.491076677	0.177473754	0.97910424	-4.57409796
Cstb	0.815208597	20.18478545	1.489472042	0.177884796	0.97910424	-4.574171487
Pacsin2	-0.487081837	19.56637493	-1.485771003	0.178836127	0.97910424	-4.574341047
Rpap3	-0.60111025	18.11406976	-1.485762004	0.178838446	0.97910424	-4.57434146
Esyt2	0.562024257	20.84970412	1.485467526	0.178914337	0.97910424	-4.574354949
Cmklr1	-0.806262457	15.88420031	-1.485152279	0.178995613	0.97910424	-4.57436939
Atpaf2	-0.76206961	16.73557385	-1.483090342	0.179528037	0.97910424	-4.574463835
Plscr4	0.583793697	15.85371608	1.482346822	0.179720374	0.97910424	-4.574497889
Uap1	0.562051323	17.3290716	1.481810577	0.179859208	0.97910424	-4.574522448
B2m	-1.080655833	16.97859863	-1.479181296	0.180541327	0.97910424	-4.574642851
Pld3	0.86450322	18.3511625	1.478312913	0.180767125	0.97910424	-4.574682613
Slc44a2	0.715416567	18.50560425	1.477964682	0.180857743	0.97910424	-4.574698557
Ranbp2	0.99943711	17.82919875	1.476655222	0.181198863	0.97910424	-4.574758509
Plec	0.520692777	25.37952963	1.471912275	0.18243927	0.97910424	-4.574975611
Krt13	2.716366547	24.73269336	1.470189455	0.182891719	0.97910424	-4.575054452
Rap2c	0.482738747	19.38440415	1.469858447	0.182978764	0.97910424	-4.575069599
Pkm	0.499332997	25.47827176	1.469444098	0.183087777	0.97910424	-4.575088559
Aimp2	0.519716863	19.1792208	1.469377944	0.183105188	0.97910424	-4.575091586
Mon2	0.552311547	16.42745817	1.465558986	0.184112774	0.97910424	-4.575266307
Nup93	-1.39880372	19.42462401	-1.465537045	0.184118577	0.97910424	-4.575267311
F12	-0.935036223	18.13775524	-1.463397922	0.184685147	0.97910424	-4.575365155
Thbs1	-0.791126427	20.71917928	-1.462876345	0.184823529	0.97910424	-4.575389009
Zmpste24	0.693466913	20.99786963	1.462697908	0.184870892	0.97910424	-4.57539717
Ppp1r12a	0.81010614	18.45653079	1.458531821	0.185979811	0.97910424	-4.57558767
Xpo7	0.647572163	18.1447608	1.458114247	0.186091287	0.97910424	-4.575606761
Bst1	0.802713607	16.12380349	1.457623402	0.186222401	0.97910424	-4.5756292
Lrrc57	0.629632263	18.0567778	1.456895649	0.18641695	0.97910424	-4.575662469
Hook3	0.801715027	19.59478596	1.455352261	0.186830143	0.97910424	-4.575733016
Lamb2	0.548477127	24.30125227	1.455331588	0.186835683	0.97910424	-4.575733961
Fbp2	1.16526757	18.37794155	1.45454848	0.187045654	0.97910424	-4.575769753
Lyar	0.737251123	17.04139202	1.450379727	0.188166959	0.97910424	-4.575960246
Dclk1	0.775110193	16.49628368	1.449430024	0.188423248	0.97910424	-4.576003633
Rtn2	0.739399187	22.5631611	1.449288621	0.188461434	0.97910424	-4.576010093
Mt-Cyb	-0.641852883	21.81494716	-1.448742882	0.188608876	0.97910424	-4.576035023
Htatip2	0.774599303	16.9538525	1.44622331	0.189290925	0.97910424	-4.576150105
Mpc1	-0.620704507	18.31143711	-1.444698086	0.189704874	0.97910424	-4.576219757
Aldoa	0.904669063	26.47403927	1.442886627	0.190197557	0.97910424	-4.576302469
Exoc2	0.6423144	16.49088439	1.442204846	0.190383284	0.97910424	-4.576333595
Cnp	0.967167223	20.5814012	1.441568817	0.190556693	0.97910424	-4.576362631
Abcb10	-1.287110247	17.97585538	-1.439308027	0.191174225	0.97910424	-4.576465826
Trim29	0.88902393	18.29433316	1.438959894	0.191269476	0.97910424	-4.576481715
Macf1	0.600579763	18.7553528	1.438333633	0.19144093	0.97910424	-4.576510296
Ptpn6	-1.488588297	19.69939915	-1.437798145	0.191587641	0.97910424	-4.576534733
Plgrkt	0.546480587	17.85799895	1.437617243	0.191637227	0.97910424	-4.576542988
Pygm	1.279503487	26.57960737	1.437423443	0.191690361	0.97910424	-4.576551832
Ttn	0.74464392	28.80852328	1.435253595	0.192286159	0.97910424	-4.576650837
Arhgap5	-0.809886787	20.87047981	-1.434227051	0.192568603	0.97910424	-4.576697668
Pdhx	-0.882854147	22.82372591	-1.432977505	0.192912902	0.97910424	-4.576754667
Magt1	0.567584267	14.47482513	1.431210175	0.193400807	0.97910424	-4.576835272
Myl4	-1.316934827	27.12767584	-1.430271703	0.193660336	0.97910424	-4.576878068
Fabp3	-1.01199944	23.09953479	-1.429852906	0.193776252	0.97910424	-4.576897165
Igbp1	-0.690477967	16.9408803	-1.428710408	0.19409279	0.97910424	-4.576949258
RtcA	1.33400668	20.10656871	1.422948407	0.195696215	0.97910424	-4.577211883
Blvrb	-0.520729113	20.70158591	-1.420864635	0.196278969	0.97910424	-4.57730682
Sf3b6	-0.786188493	19.20061564	-1.419969906	0.196529664	0.97910424	-4.577347577
Krt4	2.47983278	25.5743518	1.418795088	0.196859269	0.97910424	-4.577401086
Fscn1	1.014331717	19.67505125	1.417635019	0.197185218	0.97910424	-4.577453918
Coq6	-0.820100717	20.02154496	-1.416538593	0.197493724	0.97910424	-4.577503844
Snx18	0.538089633	15.784253	1.416318454	0.197555717	0.97910424	-4.577513868
Scara3	0.80846424	18.51638279	1.416162338	0.197599691	0.97910424	-4.577520976
Ptges3	0.79511336	18.75523229	1.41364709	0.198309373	0.97910424	-4.577635481
Ubap2l	-0.610143333	19.42416563	-1.413424669	0.198372238	0.97910424	-4.577645605
Rbm8a	-0.585356793	18.28689749	-1.413021389	0.198486266	0.97910424	-4.577663961
Sh3kbp1	-0.993580467	18.14059487	-1.410295599	0.199258512	0.97910424	-4.577788005
Drg1	0.49754594	18.55942713	1.408689888	0.199714672	0.97910424	-4.577861058
Nit2	-0.58634285	17.08972144	-1.408132582	0.19987321	0.97910424	-4.57788641
Krtcap2	0.4944886	18.44887346	1.407557691	0.200036868	0.97910424	-4.57791256
Cryl1	-0.565376487	16.00600578	-1.407424104	0.200074914	0.97910424	-4.577918637
Rpl10	0.54578583	21.69381546	1.406549157	0.20032426	0.97910424	-4.577958432
Cul4b	1.21790125	17.11528091	1.406365288	0.200376695	0.97910424	-4.577966794
Surf1	-0.816521347	16.9561509	-1.403279707	0.201258436	0.97910424	-4.578107097
Tgm2	0.505408633	25.22990185	1.402759036	0.201407562	0.97910424	-4.578130767
Mrps11	-0.723763603	17.57215426	-1.401363861	0.201807637	0.97910424	-4.578194186
Gstt2	-0.495379893	16.87473004	-1.399982748	0.20220437	0.97910424	-4.578256954
Adh7	1.191667607	20.85904937	1.399785035	0.202261221	0.97910424	-4.578265939
Cpne3	0.48580037	18.92028571	1.399722774	0.202279127	0.97910424	-4.578268768
Rps3a	0.56691032	21.42617841	1.398843147	0.202532247	0.97910424	-4.578308738
Gstz1	-0.758701923	20.46570763	-1.398109612	0.202743541	0.97910424	-4.578342066
Kyat1	1.707240833	19.51801685	1.39702966	0.203054976	0.97910424	-4.578391128
Gamt	0.45996218	17.00096855	1.395542562	0.203484513	0.97910424	-4.578458676
Limch1	0.831585377	16.4588964	1.395133623	0.203602772	0.97910424	-4.578477249
Pfkp	1.128281573	19.26131251	1.394340072	0.203832429	0.97910424	-4.578513287
Myl11	3.786643463	24.45356386	1.39410505	0.203900489	0.97910424	-4.578523959
Tnni3	-1.392415493	24.80478789	-1.393760229	0.204000382	0.97910424	-4.578539617
Csnk1a1	0.649092173	18.69059866	1.393355553	0.20411767	0.97910424	-4.578557992
Bri3bp	0.56597093	18.11123406	1.392416596	0.204390039	0.97910424	-4.578600623
Serpina1d	-0.56336838	25.21319664	-1.392365572	0.204404849	0.97910424	-4.57860294
Atl2	-0.46141101	19.20918685	-1.392098225	0.204482463	0.97910424	-4.578615077
Mtnd5	-0.730355923	21.18047401	-1.391307479	0.20471218	0.97910424	-4.578650974
Nedd4	0.457888197	21.33950302	1.390877599	0.204837158	0.97910424	-4.578670487
Tnnt2	-1.336043523	25.86022422	-1.389846625	0.205137164	0.97910424	-4.57871728
Lypla2	0.80594534	17.65044849	1.388884503	0.205417485	0.97910424	-4.578760943
Rps27a	0.481501333	25.06721731	1.386430228	0.206134082	0.97910424	-4.578872297
Krt23	-0.91012946	20.83868471	-1.384529866	0.206690458	0.97910424	-4.578958493
Mybpc3	-1.279429373	25.32497171	-1.384335755	0.206747364	0.97910424	-4.578967296
Adam17	-0.550492367	15.50925129	-1.384238307	0.206775936	0.97910424	-4.578971716
Snx5	0.941963803	17.50300977	1.382089835	0.207406773	0.97910424	-4.579069135
Dnajb4	-0.632802207	20.18409272	-1.380643268	0.207832469	0.97910424	-4.579134712
Alg2	0.75176577	17.54038029	1.379718581	0.208104988	0.97910424	-4.579176623
Gadd45gip1	-1.02502329	16.74516165	-1.378391439	0.208496665	0.97910424	-4.579236766
Tgm1	1.346523853	19.86835601	1.37512417	0.20946369	0.97910424	-4.579384783
Pdk1	-0.742008527	19.62270916	-1.37398381	0.209802131	0.97910424	-4.579436428
Ndufb9	-0.67177014	22.01775605	-1.373492097	0.209948212	0.97910424	-4.579458695
Farsa	-0.571966173	19.12084185	-1.369383325	0.211172363	0.97910424	-4.579644691
Anxa4	0.799969933	22.15811735	1.369332516	0.211187539	0.97910424	-4.579646991
Pcsk7	0.485554307	18.68538897	1.369058828	0.211269308	0.97910424	-4.579659376
Ghitm	-0.461510453	18.66526029	-1.368362319	0.211477526	0.97910424	-4.579690893
Pmpcb	-0.54650976	18.496539	-1.368357811	0.211478874	0.97910424	-4.579691097
Osbpl9	0.522324727	17.11983496	1.367549936	0.211720611	0.97910424	-4.579727649
Tspan8	0.68127815	19.1210721	1.366618195	0.211999712	0.97910424	-4.5797698
Afg3l1	0.526039083	17.60102063	1.365936415	0.212204141	0.97910424	-4.579800639
Abcf2	0.553210057	17.98126614	1.365805355	0.212243459	0.97910424	-4.579806567
Map2k4	0.804839023	17.43561295	1.364451767	0.212649906	0.97910424	-4.579867784
Nek9	-0.725481997	17.56030672	-1.363832724	0.212836016	0.97910424	-4.579895776
AHSG	0.50129572	17.89768554	1.363749956	0.21286091	0.97910424	-4.579899519
Trappc5	0.75880167	17.54352081	1.36314041	0.213044322	0.97910424	-4.579927079
Lmna	0.45387747	25.52645417	1.3630008	0.21308635	0.97910424	-4.579933391
Arfgef1	0.628607197	16.72198811	1.362890145	0.213119667	0.97910424	-4.579938393
Myl9	0.435491643	24.11991731	1.362491228	0.213239813	0.97910424	-4.579956428
Lrrc59	0.450388487	21.39948913	1.361131885	0.213649666	0.97910424	-4.580017874
Myh6	-1.343265613	30.78315873	-1.359094861	0.214265134	0.97910424	-4.580109928
Mtfr1l	-1.048984237	19.89257875	-1.357776046	0.214664428	0.97910424	-4.580169511
Cavin3	-0.560154413	20.48455834	-1.35747609	0.214755336	0.97910424	-4.580183061
Wdr5	0.782499867	18.70176914	1.357161508	0.214850713	0.97910424	-4.580197271
Myt1l	-0.612897273	18.29886091	-1.356995485	0.214901063	0.97910424	-4.58020477
Ehhadh	-1.06296082	17.26262647	-1.35504634	0.21549296	0.97910424	-4.580292797
Map2k1	0.821358753	16.71922755	1.353825709	0.215864354	0.97910424	-4.580347908
Rras2	0.529663783	18.22338505	1.353025014	0.21610828	0.97910424	-4.580384054
Immp2l	0.431364327	16.46064122	1.352800266	0.216176791	0.97910424	-4.580394199
Spr	-0.471187987	21.03529448	-1.351353216	0.216618356	0.97910424	-4.580459509
Nexn	-0.925817743	18.48165766	-1.351115075	0.2166911	0.97910424	-4.580470255
Oxsr1	0.585179093	20.29850603	1.35054143	0.216866416	0.97910424	-4.580496141
Gbf1	-0.838648867	16.77532772	-1.349196788	0.217277847	0.97910424	-4.580556807
Phkb	0.756914113	18.92182982	1.347962379	0.217656148	0.97910424	-4.580612487
Pgls	0.522795927	20.23126598	1.347707855	0.217734222	0.97910424	-4.580623967
Dcun1d2	0.64539829	17.2310286	1.347319698	0.217853333	0.97910424	-4.580641472
Phka1	0.983589763	18.13145072	1.346034224	0.218248205	0.97910424	-4.580699438
Xpnpep1	0.663340247	17.74221957	1.345732547	0.218340965	0.97910424	-4.58071304
Rab24	0.44915994	17.43580526	1.344460524	0.218732463	0.97910424	-4.580770384
Adhfe1	-1.030123553	18.21639761	-1.343666048	0.218977294	0.97910424	-4.580806194
Nedd8	0.5080296	19.25392378	1.34357657	0.219004883	0.97910424	-4.580810227
Otub1	0.483549623	18.98552072	1.342070892	0.219469588	0.97910424	-4.580878078
KRT1	0.856960257	25.85152123	1.34172265	0.21957719	0.97910424	-4.580893769
Myl7	-1.363480057	27.40977507	-1.341149475	0.219754393	0.97910424	-4.580919592
Coq7	-0.96127317	18.05782123	-1.339745756	0.220188892	0.97910424	-4.580982824
Lrp1	0.43565032	21.85152485	1.339369538	0.220305471	0.97910424	-4.580999768
Apobec2	1.434947947	22.83789209	1.33829061	0.220640098	0.97910424	-4.581048356
Timmdc1	-1.07086026	16.99227033	-1.337357459	0.220929868	0.97910424	-4.581090371
Serpina3m	1.043695973	18.46101325	1.336699679	0.221134327	0.97910424	-4.581119983
Nsfl1c	0.51364177	20.18784303	1.335044744	0.22164946	0.97910424	-4.581194472
Rmc1	-0.435505513	15.66968556	-1.334010573	0.221971895	0.97910424	-4.581241009
Ankrd17	0.522543913	16.4551039	1.333126332	0.222247909	0.97910424	-4.581280792
Eny2	0.832910443	15.92601777	1.332802754	0.222348987	0.97910424	-4.581295349
Prx	1.381463463	23.48553457	1.332785205	0.22235447	0.97910424	-4.581296138
Dnajc7	1.246908297	16.9186475	1.331780886	0.222668458	0.97910424	-4.581341314
Prkacb	0.655353723	16.85159636	1.330705436	0.223005109	0.97910424	-4.58138968
Mrps7	-0.78463635	17.96154076	-1.330687539	0.223010715	0.97910424	-4.581390485
Acadl	-0.88716112	26.15643611	-1.329317192	0.223440329	0.97910424	-4.5814521
Txndc12	0.73890728	18.65655681	1.328248864	0.223775755	0.97910424	-4.581500124
Psmb2	0.54017227	20.31008447	1.326917679	0.224194322	0.97910424	-4.581559952
Exog	0.641149907	17.3790265	1.325887212	0.224518799	0.97910424	-4.581606254
Rps27l	0.549256747	18.46197927	1.322763629	0.225504851	0.97910424	-4.581746554
Flii	0.861600153	19.48027703	1.322675882	0.225532605	0.97910424	-4.581750494
TXN	0.595627013	16.21769879	1.321965035	0.225757552	0.97910424	-4.581782411
Auh	-0.885806233	20.40356107	-1.321504364	0.225903434	0.97910424	-4.581803093
Hspb7	0.633768987	19.84919167	1.320858183	0.226108201	0.97910424	-4.5818321
Anp32b	1.202592033	19.06661075	1.320228	0.226308052	0.97910424	-4.581860385
Cdc42bpb	-0.53841169	17.55885356	-1.320223885	0.226309357	0.97910424	-4.58186057
Dync2h1	-0.612674717	16.58168556	-1.317987105	0.22701995	0.97910424	-4.58196094
Myoz2	-1.304559433	22.88516346	-1.317743252	0.227097535	0.97910424	-4.58197188
Gstk1	-0.741465	21.9624419	-1.317510603	0.227171577	0.97910424	-4.581982316
Apoh	0.985521517	19.82142675	1.31711561	0.227297333	0.97910424	-4.582000035
Myh9	0.518768313	26.22504975	1.316619216	0.227455458	0.97910424	-4.5820223
Cars1	0.62135731	17.87248003	1.316257553	0.227570725	0.97910424	-4.58203852
Isoc1	-0.650662397	20.17777069	-1.316220375	0.227582577	0.97910424	-4.582040187
Spryd7	-0.66127948	16.90889372	-1.315466025	0.227823171	0.97910424	-4.582074016
Lsm3	0.593262557	17.58095764	1.314708089	0.228065131	0.97910424	-4.582108
Map3k20	0.470571877	19.11037246	1.314216023	0.228222334	0.97910424	-4.582130061
Uchl3	-0.6425544	17.85183179	-1.314045606	0.2282768	0.97910424	-4.582137701
Mfsd10	0.446353383	17.51205302	1.3137126	0.228383263	0.97910424	-4.582152629
Gbe1	0.52756256	20.94753687	1.313558705	0.228432478	0.97910424	-4.582159527
Tuba4a	0.656262327	23.15967093	1.312401736	0.228802764	0.97910424	-4.582211382
Rpl29	0.544968753	17.32978499	1.312172623	0.228876153	0.97910424	-4.582221649
Cp	-0.52137733	21.9673974	-1.310820591	0.229309646	0.97910424	-4.58228223
Ubxn1	0.616290957	17.67609859	1.309445476	0.229751266	0.97910424	-4.582343828
P4ha1	-0.53118183	17.94833953	-1.309238046	0.229817946	0.97910424	-4.582353118
Parl	-0.61818583	16.87286876	-1.309003061	0.229893504	0.97910424	-4.582363642
Mia3	-0.584662193	18.91483758	-1.308681736	0.229996858	0.97910424	-4.582378032
Sod2	-0.687190163	23.49123066	-1.308183787	0.230157104	0.97910424	-4.58240033
Myl3	2.528713973	26.46090562	1.308179009	0.230158642	0.97910424	-4.582400544
Gmps	0.913148287	19.11797137	1.30638979	0.230735229	0.97910424	-4.582480646
Dolk	0.52988976	15.06477493	1.305509473	0.231019374	0.97910424	-4.582520047
Agrn	0.476232397	19.13817925	1.304947486	0.231200927	0.97910424	-4.582545197
Rbpms	-0.777522737	18.01156234	-1.301746028	0.23223752	0.97910424	-4.582688411
Fbxl20	-0.788012083	17.63928496	-1.301143317	0.232433118	0.97910424	-4.582715362
Rab32	0.863979867	18.70580646	1.300243523	0.232725391	0.97910424	-4.582755592
Zpr1	0.54076158	15.97580724	1.299487805	0.232971109	0.97910424	-4.582789374
Tpd52	0.678627977	19.15981915	1.299312122	0.233028263	0.97910424	-4.582797227
Nars1	0.503675733	20.5571875	1.299089753	0.233100623	0.97910424	-4.582807166
Rps12	0.563615767	20.55859834	1.29846377	0.233304425	0.97910424	-4.582835143
Csnk2a1	0.493742803	20.03493841	1.295272034	0.234345943	0.97910424	-4.582977732
Nme3	-0.482250917	19.13427453	-1.294699495	0.234533195	0.97910424	-4.5830033
Lbp	0.68001046	16.94054655	1.294455787	0.234612939	0.97910424	-4.583014182
Lmod1	0.465156473	21.90468138	1.292960026	0.235102883	0.97910424	-4.58308096
Eno3	0.946075333	24.2244727	1.292657735	0.235202007	0.97910424	-4.583094453
Calu	-0.43917767	21.80504979	-1.2919134	0.235446233	0.97910424	-4.583127674
Sri	-0.63346257	19.70884336	-1.291225407	0.235672166	0.97910424	-4.583158376
Stat5b	1.534784263	18.21683498	1.29110215	0.235712663	0.97910424	-4.583163875
Alcam	0.54211923	20.40997778	1.290594431	0.235879539	0.97910424	-4.583186529
Sntb1	0.46574188	19.84642006	1.290055559	0.236056765	0.97910424	-4.583210569
Cd1d1	0.490309843	17.11152483	1.289962074	0.236087522	0.97910424	-4.58321474
Scyl2	-0.643361697	17.2476335	-1.286773285	0.237138717	0.97910424	-4.583356941
Matn2	0.612905773	16.35212858	1.28554073	0.237546106	0.97910424	-4.583411879
Smarca2	-0.846315447	17.43478936	-1.285000981	0.237724695	0.97910424	-4.583435933
Pvalb	2.64813937	19.71959823	1.28455777	0.237871428	0.97910424	-4.583455682
Tmx2	-0.685630883	18.83477493	-1.28430992	0.237953517	0.97910424	-4.583466725
Trappc6b	-0.505366497	15.49445707	-1.283154195	0.238336618	0.97910424	-4.583518211
Dlst	-0.884303967	24.19327305	-1.283021692	0.238380574	0.97910424	-4.583524113
Itgav	0.488471997	19.75920269	1.28231494	0.238615146	0.97910424	-4.583555591
Dbn1	0.44090664	17.65309022	1.282168313	0.238663836	0.97910424	-4.583562121
Sqor	-0.512721573	22.15830583	-1.281909767	0.238749712	0.97910424	-4.583573635
Hectd1	0.582845073	14.67789414	1.279538033	0.239538718	0.97910424	-4.583679223
Timm9	1.066015153	17.76430534	1.278034824	0.240039945	0.97910424	-4.583746116
Itgb3	-0.739258117	18.10086703	-1.276381229	0.240592351	0.97910424	-4.583819675
Ppp6r3	0.430135633	15.87083977	1.276242752	0.24063866	0.97910424	-4.583825834
Gna11	0.478873833	20.02735383	1.276237619	0.240640376	0.97910424	-4.583826062
Mpz	1.024831897	25.38121504	1.275537259	0.240874709	0.97910424	-4.583857208
Abcb1a	0.42210287	18.74105679	1.272557628	0.241873835	0.97910424	-4.58398966
Unc45a	0.455419203	19.38280536	1.271371926	0.242272406	0.97910424	-4.584042342
Micu1	0.453983797	16.27988732	1.269383464	0.24294208	0.97910424	-4.584130659
Mark2	-0.40873231	17.83773402	-1.267459756	0.243591446	0.97910424	-4.584216061
Scp2	-0.777219503	20.07690455	-1.265357651	0.244302723	0.97910424	-4.58430934
Mmut	-0.736053427	22.22157807	-1.265022668	0.244416232	0.97910424	-4.5843242
Nipsnap2	-0.661703773	21.49705107	-1.264578175	0.244566918	0.97910424	-4.584343916
Napb	0.572269227	16.41466531	1.264026858	0.244753928	0.97910424	-4.584368368
Myadm	0.462606503	20.26218867	1.263076458	0.245076596	0.97910424	-4.584410512
Cox15	-0.555157747	19.38669733	-1.263032929	0.245091383	0.97910424	-4.584412442
Idh3g	-0.886685147	23.00805045	-1.262378012	0.245313954	0.97910424	-4.584441478
Bche	-0.44619053	17.20782613	-1.261603103	0.245577525	0.97910424	-4.584475827
Vsnl1	0.95363822	17.65647169	1.261064832	0.24576075	0.97910424	-4.584499684
Raly	-1.063178037	18.99088532	-1.260984655	0.245788052	0.97910424	-4.584503237
C8b	-0.96601676	18.28653727	-1.260413124	0.245982744	0.97910424	-4.584528563
Pck2	0.477249713	19.67015304	1.259898632	0.246158118	0.97910424	-4.584551359
Phgdh	0.68735064	19.74931372	1.25918339	0.246402098	0.97910424	-4.584583045
Itgam	-0.916704703	17.77720313	-1.258894844	0.246500583	0.97910424	-4.584595826
Fhl3	2.09664156	16.37908619	1.256742575	0.247236244	0.97910424	-4.584691134
Rpl8	0.397921223	19.39854229	1.255601645	0.247626977	0.97910424	-4.584741637
Myo1e	0.991300037	17.60923389	1.254763839	0.247914233	0.97910424	-4.584778714
Cmbl	1.02211685	19.46204764	1.254759664	0.247915665	0.97910424	-4.584778898
Lamc1	0.488238067	25.03073755	1.25471817	0.2479299	0.97910424	-4.584780735
RO60	0.576617477	16.52344892	1.254287408	0.248077712	0.97910424	-4.584799794
Acad8	-1.00542523	20.60882605	-1.253906059	0.248208631	0.97910424	-4.584816666
Pds5a	1.348012997	16.4495179	1.253371519	0.248392239	0.97910424	-4.584840313
Afg1l	-0.78710801	21.63723739	-1.253063934	0.248497944	0.97910424	-4.584853918
Pabpc1	0.500324113	22.42568809	1.251544032	0.249020832	0.97910424	-4.584921132
Anxa2	0.456880983	25.19041728	1.25103132	0.249197429	0.97910424	-4.5849438
Opa3	-0.57600697	18.86585405	-1.250130254	0.249508048	0.97910424	-4.58498363
Cybc1	0.817919967	18.4120384	1.249950205	0.249570154	0.97910424	-4.584991588
Rack1	0.482093127	22.12947439	1.249616105	0.249685434	0.97910424	-4.585006353
Hspa2	-0.603715523	19.22757187	-1.24874363	0.24998669	0.97910424	-4.585044906
Sec23ip	-0.566668873	16.7088119	-1.247323765	0.250477612	0.97910424	-4.585107629
Cpsf2	0.628553893	15.54204974	1.247099661	0.250555171	0.97910424	-4.585117527
U2af1	-0.65865223	18.37604045	-1.245003193	0.251281713	0.97910424	-4.585210093
Eif3k	0.514851823	19.82106265	1.241846927	0.252378894	0.97910424	-4.585349358
Pkn1	0.93683583	16.41724903	1.240286263	0.252922907	0.97910424	-4.585418178
Ugt1a6	-0.538427217	20.58698615	-1.239860694	0.253071422	0.97910424	-4.58543694
Aldh3b1	1.01271775	19.4762272	1.23976255	0.253105683	0.97910424	-4.585441266
Tmem109	0.404460423	21.8090472	1.239331057	0.253256359	0.97910424	-4.585460286
Pakap	-0.50622841	16.1040076	-1.238484864	0.253552065	0.97910424	-4.585497579
Rplp2	0.513390177	23.38127803	1.2351418	0.254723169	0.97910424	-4.585644834
Eno1	0.478861103	26.48456408	1.234759327	0.254857442	0.97910424	-4.585661673
Bscl2	0.63273658	19.92371521	1.23422472	0.255045226	0.97910424	-4.585685207
Rpl14	0.475198437	22.25701409	1.234179612	0.255061076	0.97910424	-4.585687192
Eif4a1	0.478161137	23.45144171	1.233638464	0.255251285	0.97910424	-4.58571101
Hibadh	-0.66715579	21.76635023	-1.233134902	0.255428391	0.97910424	-4.585733171
Pdzd8	0.458718273	13.54812031	1.232099818	0.255792762	0.97910424	-4.585778714
Rps14	0.702090487	21.21502638	1.231867712	0.255874528	0.97910424	-4.585788924
Tbce	0.588340723	16.84429711	1.230791157	0.256254063	0.97910424	-4.585836275
Faf2	0.481964257	18.93708448	1.229766147	0.256615868	0.97910424	-4.585881346
Emd	0.493099163	19.39949883	1.229624181	0.256666012	0.97910424	-4.585887588
Fmo3	-0.63740117	20.98338255	-1.228108979	0.257201719	0.97910424	-4.585954188
Myh4	2.16524084	23.4563798	1.226607387	0.257733541	0.97910424	-4.586020163
H2-Q10	-0.48139739	19.31010976	-1.225211551	0.258228737	0.97910424	-4.586081467
Dctn3	0.761822837	17.84981302	1.222959107	0.259029515	0.97910424	-4.586180343
Pcbp1	0.418234687	22.41002885	1.222156056	0.259315516	0.97910424	-4.58621558
Ryr2	-1.137937167	23.92217659	-1.22158435	0.259519287	0.97910424	-4.586240661
Ephx2	-0.801334447	21.78000853	-1.221478301	0.2595571	0.97910424	-4.586245313
Cope	0.501488257	20.4223944	1.219780266	0.26016319	0.97910424	-4.586319781
Akt2	0.541691557	16.76246211	1.217940774	0.260821111	0.97910424	-4.586400412
Tpm4	0.432140093	21.80995965	1.214680384	0.261990666	0.97910424	-4.586543225
Smtn	0.49052403	20.73467466	1.21291119	0.262627141	0.97910424	-4.586620664
Tubb5	0.44076699	23.02489655	1.212629716	0.262728522	0.97910424	-4.586632981
Eif3l	0.443912923	21.43096272	1.212198477	0.262883909	0.97910424	-4.586651849
Ccdc47	0.40782163	20.1889635	1.210541098	0.263481821	0.97910424	-4.586724344
Tpp2	0.650260313	20.33214544	1.209760366	0.263763871	0.97910424	-4.586758482
Fbln2	-0.516595317	16.20506106	-1.209384009	0.263899925	0.97910424	-4.586774935
Rplp0	0.42761305	23.45747632	1.208811244	0.264107093	0.97910424	-4.586799972
Sec61a1	0.862889157	17.253259	1.20835814	0.264271077	0.97910424	-4.586819775
Tbl3	0.76266819	15.5636856	1.207089002	0.264730845	0.97910424	-4.58687523
Gsta4	0.981406737	21.94112861	1.206818419	0.264828956	0.97910424	-4.58688705
Rpa1	0.749294193	16.56616168	1.20677299	0.264845431	0.97910424	-4.586889034
Nceh1	-0.628067343	20.83522218	-1.20533488	0.265367409	0.97910424	-4.586951841
Itga2	0.807980953	18.29340845	1.20519122	0.2654196	0.97910424	-4.586958114
Vbp1	0.444238797	17.23411317	1.20500216	0.265488296	0.97910424	-4.586966368
Rpl18a	0.70239963	19.63574752	1.204359973	0.265721751	0.97910424	-4.586994404
Itch	0.48555485	15.95977336	1.202948868	0.266235335	0.97910424	-4.587055988
Bag5	0.829199767	18.03806551	1.202816548	0.266283536	0.97910424	-4.587061761
Lama4	0.46458556	23.45832119	1.202738592	0.266311938	0.97910424	-4.587065162
Tram1	0.49956624	18.15546192	1.199896137	0.267349237	0.97910424	-4.587189128
Eif3h	0.79843334	17.59958649	1.199013296	0.267672098	0.97910424	-4.58722761
Pdha1	-0.759004917	25.52327377	-1.197134898	0.268360123	0.97910424	-4.587309452
Stub1	0.446040493	17.90736252	1.195460359	0.268974718	0.97910424	-4.587382372
Atp6v1f	0.528962907	17.14412446	1.195411737	0.268992581	0.97910424	-4.587384489
Gsn	0.380776993	24.35565372	1.194472918	0.269337682	0.97910424	-4.587425355
Ldb3	0.626328027	24.32819452	1.192880036	0.269924052	0.97910424	-4.587494664
Abcc1	-1.05124999	17.58600902	-1.192657471	0.270006067	0.97910424	-4.587504346
Creb1	0.43850945	19.41075157	1.192624825	0.270018098	0.97910424	-4.587505766
Arpc5l	0.49157229	20.14017375	1.189190166	0.271286442	0.97910424	-4.587655088
Mfge8	-0.470400737	20.80088284	-1.188699201	0.271468149	0.97910424	-4.58767642
Cd81	0.56809654	20.92604781	1.188574327	0.271514381	0.97910424	-4.587681845
Eef2	0.541766787	24.00545592	1.188555631	0.271521303	0.97910424	-4.587682657
Pmpca	-0.652920197	17.85352248	-1.188268098	0.271627783	0.97910424	-4.587695148
Cox20	-1.070785193	19.09692853	-1.188035369	0.271713994	0.97910424	-4.587705257
Eci1	-0.62406235	24.38644739	-1.186974809	0.272107148	0.97910424	-4.587751317
Cfl2	0.723138077	20.78253272	1.184899005	0.272878024	0.97910424	-4.587841424
Mrpl28	-0.52687481	18.73551558	-1.184834989	0.272901826	0.97910424	-4.587844202
Dnajc30	-0.52581218	16.49072053	-1.184124645	0.273166056	0.97910424	-4.587875022
Krt42	0.487199833	15.58980434	1.183553835	0.273378537	0.97910424	-4.587899784
Usp15	-0.804546067	17.31114339	-1.183295233	0.273474845	0.97910424	-4.587911
Il16	-0.930552223	21.47927559	-1.1805636	0.274493875	0.97910424	-4.588029426
Prrc1	0.4227571	17.52983847	1.180441628	0.27453945	0.97910424	-4.588034711
Exosc9	0.46315378	16.62481984	1.179037039	0.275064724	0.97910424	-4.588095563
Sco2	0.69659428	18.12159003	1.175156172	0.276520379	0.97910424	-4.588263552
Endog	-0.672111657	17.4718182	-1.173892669	0.276995672	0.97910424	-4.588318199
Mrrf	-0.86638362	18.35820405	-1.172066299	0.277683893	0.97910424	-4.588397151
Nebl	-1.08530087	20.9806794	-1.171583741	0.277865968	0.97910424	-4.588418004
Mob3a	0.528633043	16.59609055	1.170774456	0.278171543	0.97910424	-4.588452968
Txndc17	0.845501837	17.83496754	1.170305013	0.278348925	0.97910424	-4.588473245
Pc	-0.726758847	24.46650233	-1.169930642	0.278490451	0.97910424	-4.588489413
Hnrnpll	0.773848717	18.45452619	1.169401299	0.278690663	0.97910424	-4.588512271
Usp14	0.573696157	19.66621489	1.169176881	0.27877558	0.97910424	-4.588521961
Pdcd6	0.426736673	20.83581349	1.168911247	0.27887612	0.97910424	-4.588533429
Ass1	0.751531233	19.70918172	1.168167954	0.279157608	0.97910424	-4.588565514
Gpt	0.498336983	17.44176455	1.166698629	0.279714738	0.97910424	-4.588628916
Rpl12	0.439063433	21.88825788	1.165329498	0.280234701	0.97910424	-4.588687966
Ctsd	0.414867537	22.46255736	1.164202539	0.280663291	0.97910424	-4.588736551
F11r	0.46202226	17.1485641	1.16355718	0.280908968	0.97910424	-4.588764365
Cse1l	0.569613543	21.45980767	1.16335472	0.280986078	0.97910424	-4.58877309
Clec10a	0.413109487	17.60310345	1.162125458	0.281454632	0.97910424	-4.588826049
Dad1	0.37884331	19.95633891	1.162106749	0.281461769	0.97910424	-4.588826855
Wdr43	0.745567443	15.4182744	1.162057403	0.281480591	0.97910424	-4.588828981
Camk2g	0.52081759	19.50184739	1.161219974	0.281800185	0.97910424	-4.588865046
Thy1	0.74480146	19.3669732	1.1596422	0.282403131	0.97910424	-4.588932967
H6pd	-0.617174943	21.46138141	-1.159425357	0.282486081	0.97910424	-4.588942299
Bag1	0.469538187	17.30393368	1.159352836	0.282513827	0.97910424	-4.58894542
Rab8b	0.40992392	17.94472776	1.158970234	0.282660245	0.97910424	-4.588961883
Hspg2	0.475455167	25.00792464	1.158829244	0.282714216	0.97910424	-4.588967949
Eif3a	0.362085693	21.82028642	1.158641327	0.282786164	0.97910424	-4.588976034
Mrpl15	-0.558549037	17.83693456	-1.158572773	0.282812416	0.97910424	-4.588978984
Mrpl19	-0.689497993	18.53847774	-1.157861267	0.283084989	0.97910424	-4.58900959
Gnb2	0.808600327	20.04405229	1.156663036	0.283544511	0.97910424	-4.589061117
Sod1	-0.529296183	23.34932843	-1.155859938	0.283852842	0.97910424	-4.58909564
Atp6v1g1	-0.538278743	17.44438493	-1.155697498	0.283915241	0.97910424	-4.589102622
Col1a1	0.424360907	18.18742709	1.155093667	0.284147292	0.97910424	-4.589128571
Cops7a	-0.441167747	20.83175369	-1.154884834	0.284227582	0.97910424	-4.589137545
Ap1m1	-0.408334267	20.41755094	-1.154646485	0.284319243	0.97910424	-4.589147785
Rpl18	0.388283063	22.75592243	1.152428688	0.285173296	0.97910424	-4.589243033
Aarsd1	-0.59973701	21.84622564	-1.152371831	0.285195219	0.97910424	-4.589245474
Mcee	-0.603625533	18.47587319	-1.152018979	0.285331301	0.97910424	-4.589260621
Opa1	0.717530013	25.85198715	1.149762282	0.286202888	0.97910424	-4.589357451
Adam10	0.440522867	18.8704704	1.149065348	0.286472501	0.97910424	-4.589387339
Uqcc5	-0.519991407	17.35755913	-1.147737518	0.286986754	0.97910424	-4.589444263
Bin1	1.82185595	20.95790394	1.14685396	0.287329364	0.97910424	-4.589482127
Guf1	-1.039821803	17.73987502	-1.146797146	0.287351406	0.97910424	-4.589484561
Mlip	0.779546073	18.79977951	1.145807612	0.287735531	0.97910424	-4.589526951
Tgm3	2.16879418	21.54495778	1.145800689	0.28773822	0.97910424	-4.589527248
Plbd2	0.479924203	16.02004965	1.145583537	0.287822573	0.97910424	-4.589536548
Rps5	0.530044167	20.33477121	1.145498784	0.2878555	0.97910424	-4.589540178
Acadm	-0.719451813	25.03854936	-1.144261287	0.288336637	0.97910424	-4.589593163
Actbl2	0.516319707	20.09840651	1.142477089	0.289031488	0.97910424	-4.589669516
Parp9	-0.63576494	15.53609576	-1.142054199	0.289196382	0.97910424	-4.589687606
Xpo5	0.529803957	15.13144862	1.141599191	0.289373885	0.97910424	-4.589707066
Arih1	0.404853503	15.71840645	1.141252206	0.289509307	0.97910424	-4.589721905
Nhp2	0.685826467	17.11180585	1.13956362	0.290169071	0.97910424	-4.589794089
Mcam	0.426684103	22.3247152	1.139505156	0.290191936	0.97910424	-4.589796587
Fam114a1	0.601403813	16.21692637	1.139429804	0.290221408	0.97910424	-4.589799807
Armc10	-0.640672523	17.5927575	-1.13859102	0.290549642	0.97910424	-4.589835646
Rpl9	0.412994003	22.34190902	1.138176003	0.290712159	0.97910424	-4.589853374
Tpp1	-0.434547277	18.89263274	-1.138145975	0.29072392	0.97910424	-4.589854657
Ubl4a	1.061087307	17.51100809	1.138054437	0.290759777	0.97910424	-4.589858566
Itga5	0.50368482	19.51392518	1.137814906	0.290853621	0.97910424	-4.589868797
Ppp2r5b	0.487244627	17.31994932	1.137746529	0.290880415	0.97910424	-4.589871717
Ndufa8	-0.6471762	23.76519869	-1.136993327	0.291175691	0.97910424	-4.58990388
Ank1	-0.40809159	21.67441994	-1.135803308	0.291642709	0.97910424	-4.589954677
Porcn	0.468997153	17.53732219	1.13312077	0.292697701	0.97910424	-4.590069103
mt-Nd2	-0.61990477	20.8476376	-1.132670751	0.292874989	0.97910424	-4.590088288
Krt7	-0.505091673	22.40504129	-1.132199221	0.293060845	0.97910424	-4.590108386
Hmga1	-0.697981353	17.64145951	-1.129338943	0.294190298	0.97910424	-4.590230227
Czib	0.450695807	18.06872256	1.12901183	0.294319693	0.97910424	-4.590244153
Pdlim3	1.079937593	20.43785019	1.128456254	0.294539565	0.97910424	-4.590267802
Fdx1	-0.393610573	15.40190255	-1.127488389	0.294922921	0.97910424	-4.590308987
Sts	0.39972653	17.54954627	1.127443604	0.29494067	0.97910424	-4.590310893
Rars2	0.697152307	17.5308377	1.127138381	0.295061654	0.97910424	-4.590323878
Lmcd1	0.544374003	17.28204752	1.126334101	0.295380647	0.97910424	-4.590358087
Eif3c	0.39288809	20.27325133	1.126007431	0.295510291	0.97910424	-4.590371978
Aldh1a7	0.54586841	21.07674909	1.125561721	0.295687252	0.97910424	-4.590390929
Gpx4	0.686467697	19.32570477	1.124626783	0.296058732	0.97910424	-4.590430671
Nrdc	0.47202792	17.2560333	1.123835686	0.296373355	0.97910424	-4.590464287
S100a14	-0.635153743	18.84929521	-1.123094342	0.296668437	0.97910424	-4.59049578
Dbnl	0.840784683	17.44799841	1.121067362	0.297476467	0.97910424	-4.590581843
Clic5	-0.75769118	17.90834945	-1.119755616	0.298000329	0.97910424	-4.590637503
Manf	0.592188797	18.62117641	1.118513767	0.298496965	0.97910424	-4.590690171
Rps16	0.402280547	22.67142464	1.117330275	0.298970886	0.97910424	-4.59074034
Mapk1	0.664658333	20.21261003	1.117255575	0.29900082	0.97910424	-4.590743506
Rps7	0.483155217	21.28521757	1.116113303	0.29945885	0.97910424	-4.590791905
Tmed9	0.368432233	20.835791	1.115971677	0.299515679	0.97910424	-4.590797904
Ehd3	-0.54498535	17.98199717	-1.115311577	0.299780666	0.97910424	-4.590825862
Fitm2	-1.376037503	20.22730762	-1.114905827	0.299943643	0.97910424	-4.590843044
Iba57	-0.455096923	16.86949558	-1.113132303	0.30065685	0.97910424	-4.590918112
Qars1	0.461294987	20.64630517	1.110967984	0.301529069	0.97910424	-4.59100965
Ndufa4	-0.64824396	26.24972022	-1.110213146	0.301833748	0.97910424	-4.591041557
Bak1	-0.45410614	17.49076715	-1.110164522	0.301853384	0.97910424	-4.591043612
Sirt2	-0.631638207	19.4904528	-1.109177629	0.302252125	0.97910424	-4.591085313
Acta1	0.481953683	30.55411122	1.10897106	0.30233564	0.97910424	-4.59109404
Uqcc1	1.191408067	18.7309426	1.108312134	0.302602166	0.97910424	-4.591121871
Mrpl20	-0.59517802	17.62277391	-1.108177752	0.302656545	0.97910424	-4.591127546
Asns	0.427644587	15.03173497	1.106932836	0.303160686	0.97910424	-4.591180106
Grhpr	0.377350473	20.36444224	1.106313833	0.30341161	0.97910424	-4.59120623
Echdc2	0.60227964	17.29593535	1.105982274	0.303546082	0.97910424	-4.591220221
Tubb3	0.559843383	20.64817861	1.104887528	0.303990424	0.97910424	-4.591266401
Bckdk	-0.361399627	18.57871782	-1.104821281	0.30401733	0.97910424	-4.591269195
Snrnp70	-0.88034725	18.2985761	-1.101902869	0.305204519	0.97910424	-4.591392202
Vars2	-0.440362247	17.42013366	-1.101228414	0.305479413	0.97910424	-4.591420609
Aldh6a1	-0.603421503	23.76485904	-1.09936493	0.306239966	0.97910424	-4.591499055
Clic1	0.85071546	21.14040801	1.095996117	0.307618758	0.97910424	-4.59164072
Pltp	0.373868023	18.80619945	1.09529875	0.3079048	0.97910424	-4.591670021
Psmb1	0.353462587	21.70356993	1.092993913	0.308851701	0.97910424	-4.591766802
KRT222	-0.648211707	18.23577144	-1.092694564	0.308974855	0.97910424	-4.591779366
Eef1a1	0.40768706	25.42642394	1.091609552	0.309421564	0.97910424	-4.591824888
Enpp3	0.413297417	16.85072911	1.09144771	0.30948824	0.97910424	-4.591831677
Lactb	0.71876261	18.51113531	1.09063658	0.309822585	0.97910424	-4.591865693
Hexim1	0.627984933	16.99034846	1.090210011	0.309998531	0.97910424	-4.591883577
Kpna3	-0.604439233	19.81777732	-1.089543938	0.310273425	0.97910424	-4.591911497
Rmnd1	-0.56693206	19.40212995	-1.089365349	0.310347164	0.97910424	-4.591918981
Ctbp1	0.394190263	19.48298747	1.086978537	0.311334013	0.97910424	-4.592018956
Slc66a3	0.43469515	16.0046835	1.084993075	0.312156833	0.97910424	-4.592102043
Fmo5	-0.75518492	18.02223438	-1.083254376	0.312878815	0.97910424	-4.592174747
Atp13a1	-0.36104471	18.59472601	-1.083097653	0.312943959	0.97910424	-4.592181298
Xpnpep2	-1.757751207	20.67273458	-1.082229704	0.313304927	0.97910424	-4.592217568
Mcat	-0.44255589	16.1103169	-1.082129116	0.313346782	0.97910424	-4.592221771
Flot1	0.378963003	20.65898193	1.080980654	0.313824974	0.97910424	-4.592269741
Use1	-0.57930297	16.51901407	-1.080751909	0.313920287	0.97910424	-4.592279293
Dgat1	-0.559960773	20.96197224	-1.077674456	0.315204847	0.97910424	-4.592407706
Poldip2	-0.56850178	18.46384406	-1.073289932	0.317042225	0.97910424	-4.592590364
Gk	-0.930174043	19.76195664	-1.07169197	0.317713982	0.97910424	-4.592656848
Gcdh	-0.64551391	20.09058761	-1.070821747	0.318080285	0.97910424	-4.592693035
Pzp	-0.456996063	23.15284433	-1.068732646	0.318961021	0.97910424	-4.592779849
Grk2	0.61781281	16.03133395	1.068507589	0.319056018	0.97910424	-4.592789197
Npc1	-0.508821047	17.10028997	-1.067277989	0.319575428	0.97910424	-4.592840251
Kars1	0.4352589	20.72451521	1.067200033	0.319608381	0.97910424	-4.592843487
Gc	0.503673027	21.81352963	1.066778014	0.31978682	0.97910424	-4.592861002
Jchain	-0.665861277	18.00158281	-1.066513367	0.319898759	0.97910424	-4.592871985
Atp5me	-0.681309783	23.19503439	-1.065541841	0.320309957	0.97910424	-4.59291229
Rap2a	0.415404543	15.47101562	1.065365808	0.320384508	0.97910424	-4.592919591
Pygb	-0.599409397	23.57205842	-1.06532695	0.320400966	0.97910424	-4.592921203
Vtn	-0.376109633	20.02157581	-1.065307646	0.320409143	0.97910424	-4.592922004
Ndufs1	-0.655627883	26.38490381	-1.065206158	0.320452132	0.97910424	-4.592926212
Ak2	0.482790307	22.77395957	1.06487328	0.320593169	0.97910424	-4.592940016
Abcc3	-0.856943163	17.23053103	-1.064866731	0.320595944	0.97910424	-4.592940288
Strap	0.417418837	20.49617516	1.064673981	0.320677633	0.97910424	-4.59294828
Hras	0.34369666	17.18357125	1.064640039	0.32069202	0.97910424	-4.592949687
Tppp3	0.708053423	21.82931436	1.062469561	0.321613058	0.97910424	-4.593039633
Svil	-0.50303783	19.56329427	-1.062138089	0.321753902	0.97910424	-4.593053362
Sult2a6	-0.473081493	17.84439171	-1.061911923	0.321850028	0.97910424	-4.593062728
Nefl	0.915785367	21.73036261	1.061482722	0.322032513	0.97910424	-4.5930805
Nmt1	-1.087146267	17.15890153	-1.061205675	0.32215035	0.97910424	-4.593091969
Ada	2.637304413	21.04013218	1.060591077	0.322411879	0.97910424	-4.593117408
Ssr1	0.365638417	20.37937751	1.060327142	0.322524243	0.97910424	-4.59312833
Pde3b	0.37952272	15.47661789	1.06010375	0.32261937	0.97910424	-4.593137574
Gnaq	0.359379803	21.45296922	1.060012119	0.322658396	0.97910424	-4.593141365
Sec61b	0.391938627	16.13920748	1.059403996	0.322917492	0.97910424	-4.593166523
Chrm2	-0.830799003	16.29615887	-1.059021367	0.323080599	0.97910424	-4.593182348
S100a9	0.54537209	16.993178	1.058053964	0.323493273	0.97910424	-4.593222347
Vamp2	0.3414097	19.85903333	1.057731155	0.323631069	0.97910424	-4.59323569
Fkbp8	0.476966923	18.43274895	1.05726031	0.323832141	0.97910424	-4.593255149
Cyp2b19	-0.49114493	18.46354223	-1.056925657	0.323975112	0.97910424	-4.593268976
Acot13	-0.643194323	21.6905921	-1.05674273	0.324053283	0.97910424	-4.593276534
Tcp1	0.464752307	21.87630345	1.056361829	0.324216105	0.97910424	-4.593292269
Coq3	-0.950458567	19.86339074	-1.056128587	0.324315839	0.97910424	-4.593301902
Dync1li1	0.373887463	20.63744758	1.054829332	0.324871844	0.97910424	-4.593355547
Hprt1	0.69572135	20.24532305	1.054282484	0.325106088	0.97910424	-4.593378116
Erp44	-0.459820527	20.16646348	-1.054195423	0.325143394	0.97910424	-4.593381709
Mpdu1	0.349103447	19.50067032	1.052424096	0.325903131	0.97910424	-4.593454772
Pi4k2a	0.659999847	19.43929967	1.050816863	0.326593698	0.97910424	-4.593521015
Sucla2	-0.608076017	24.55785251	-1.050144244	0.326883039	0.97910424	-4.593548722
Slc25a40	-0.564710723	17.40347616	-1.049842454	0.327012926	0.97910424	-4.593561151
Txn	0.54531034	23.32018201	1.049700721	0.32707394	0.97910424	-4.593566988
Elp3	-0.445814733	17.34354741	-1.048156953	0.327739094	0.97910424	-4.593630535
Mtnd4	-0.512163767	22.03686753	-1.047397423	0.328066738	0.97910424	-4.593661783
Ezr	1.170353473	20.35185077	1.047331421	0.328095222	0.97910424	-4.593664498
Arfip1	0.391928533	18.36248792	1.047217194	0.328144523	0.97910424	-4.593669197
Aacs	0.91792944	19.30125286	1.046810958	0.328319903	0.97910424	-4.593685904
Aldh7a1	-0.45929881	20.34865014	-1.045749031	0.328778705	0.97910424	-4.593729562
Itpr1	0.362890807	19.96278512	1.045353079	0.328949904	0.97910424	-4.593745835
Krt18	-0.54179753	20.50728697	-1.045224646	0.32900545	0.97910424	-4.593751113
Ftl1	-0.606596527	23.33613072	-1.044955782	0.329121756	0.97910424	-4.593762161
Hspb1	0.540313553	25.09326972	1.04470017	0.329232358	0.97910424	-4.593772662
Atp6v0c	0.501279993	17.96322558	1.044488724	0.329323872	0.97910424	-4.593781349
Ndufb7	-0.677044317	23.77538095	-1.044150013	0.329470508	0.97910424	-4.593795261
Iqsec1	0.358207987	16.50530083	1.042574159	0.330153407	0.97910424	-4.593859959
Abcb8	-0.509550207	20.52210075	-1.042314329	0.330266112	0.97910424	-4.593870622
Etfa	-0.650886033	25.63769672	-1.042239332	0.330298649	0.97910424	-4.5938737
Dek	0.826357613	20.11575058	1.042006534	0.330399661	0.97910424	-4.593883252
S100a10	0.35694405	20.41744189	1.041995171	0.330404592	0.97910424	-4.593883718
Ruvbl1	0.53976743	20.02079247	1.041797059	0.330490574	0.97910424	-4.593891846
Pdk4	-0.66929442	20.67223507	-1.04067334	0.33097861	0.97910424	-4.593937935
Smpd1	0.417801557	16.12346389	1.03781832	0.3322211	0.97910424	-4.59405492
Srp54	0.547124697	18.73472322	1.037593027	0.332319302	0.97910424	-4.594064145
Ak1	0.752347333	23.92441161	1.037398512	0.332404106	0.97910424	-4.594072108
Ca3	0.838130657	24.05144832	1.037045692	0.332557972	0.97910424	-4.594086551
Slc25a5	-0.41475852	24.79530516	-1.036450788	0.332817537	0.97910424	-4.594110898
Tspan9	0.418433497	19.34510251	1.035515695	0.333225852	0.97910424	-4.594149154
Wdr26	-0.52349848	16.78296112	-1.034603567	0.333624517	0.97910424	-4.594186453
Eif3e	0.394232733	21.06652569	1.034312498	0.333751814	0.97910424	-4.594198353
Ckmt2	-1.011256983	25.12521853	-1.033980139	0.333897214	0.97910424	-4.594211938
Impdh2	1.099162037	18.19073958	1.033247896	0.334217732	0.97910424	-4.59424186
Mob1b	0.37324604	18.41053634	1.032401297	0.334588605	0.97910424	-4.594276442
Rps6	0.426922243	22.72725478	1.031045473	0.335183227	0.97910424	-4.594331795
Itga1	0.35107302	20.40982756	1.030866533	0.335261766	0.97910424	-4.594339098
Hspb6	0.743692647	21.28197866	1.030067798	0.335612517	0.97910424	-4.594371687
Stk39	-1.055468633	17.34265429	-1.028924622	0.336115022	0.97910424	-4.594418308
Anp32a	0.621796073	19.23870348	1.028717831	0.336205983	0.97910424	-4.594426738
Afdn	0.471819693	17.12757987	1.028263786	0.336405773	0.97910424	-4.594445246
Ech1	-0.740791547	24.00176646	-1.027486206	0.336748139	0.97910424	-4.594476932
Luc7l2	0.486124067	17.2314166	1.0272175	0.336866513	0.97910424	-4.594487878
Adss1	1.329383193	21.44709457	1.026609094	0.337134656	0.97910424	-4.594512658
S100a13	0.395150673	19.06360774	1.024158019	0.338216605	0.97910424	-4.594612414
Sh3bgr	0.63607305	20.21178814	1.02414159	0.338223866	0.97910424	-4.594613082
Mybphl	-1.467794277	21.41618925	-1.022643702	0.338886403	0.97910424	-4.594673984
Sgce	0.394380047	18.71255787	1.022069037	0.339140854	0.97910424	-4.594697337
Rufy3	0.4277151	16.60491045	1.02174822	0.33928297	0.97910424	-4.594710371
Gna13	0.39030208	19.80315914	1.020998845	0.33961511	0.97910424	-4.594740808
Efr3a	-0.55712893	16.98813486	-1.020578059	0.339801723	0.97910424	-4.594757894
Mtnd1	0.408314227	22.30252416	1.020571195	0.339804768	0.97910424	-4.594758173
Aldh1b1	-1.00419137	22.51518434	-1.020059424	0.34003184	0.97910424	-4.594778949
Fahd1	-0.61513575	17.67466833	-1.019623086	0.340225536	0.97910424	-4.594796658
Septin11	0.393547483	20.3764918	1.019604428	0.340233821	0.97910424	-4.594797415
Cyb5r1	0.41436016	19.72749186	1.019503495	0.34027864	0.97910424	-4.594801511
Bphl	-0.391588587	20.3772034	-1.019046303	0.34048171	0.97910424	-4.594820061
Lmf1	-0.470427367	16.65823003	-1.019021893	0.340492555	0.97910424	-4.594821051
Mtap	0.417269287	19.33402101	1.018970923	0.3405152	0.97910424	-4.594823119
Timm13	0.42445007	20.13926739	1.018640695	0.340661947	0.97910424	-4.594836515
Rnh1	0.491052683	21.61651356	1.01853893	0.340707179	0.97910424	-4.594840642
Snx3	0.467948327	17.99943107	1.018283623	0.340820678	0.97910424	-4.594850997
Kcnk4	0.380872743	18.21490806	1.017566675	0.34113956	0.97910424	-4.594880066
Mccc2	-0.678489457	22.3068494	-1.017136953	0.341330801	0.97910424	-4.594897485
Cd9	0.563390327	19.17152307	1.016765004	0.341496399	0.97910424	-4.594912559
Them6	0.43646266	19.4673984	1.014780792	0.342380856	0.97910424	-4.594992923
Pdlim1	0.851280637	18.63277506	1.013628685	0.34289522	0.97910424	-4.595039549
Adck1	0.395550887	17.08034003	1.01198901	0.343628294	0.97910424	-4.595105858
Slc25a13	-0.890866663	19.73296201	-1.011794865	0.343715174	0.97910424	-4.595113706
Ephx1	0.568415943	22.10158776	1.011215237	0.343974658	0.97910424	-4.595137131
Pcyox1	0.319476417	21.11800517	1.01008243	0.344482224	0.97910424	-4.595182891
Cept1	0.359387357	18.52490112	1.010066174	0.344489512	0.97910424	-4.595183548
Chchd4	-0.57039441	18.81872912	-1.007521392	0.34563186	0.97910424	-4.595286247
Crlf3	0.38200976	17.22489182	1.006997441	0.345867424	0.97910424	-4.595307375
Sfxn3	0.31516952	21.99045884	1.006786762	0.345962179	0.97910424	-4.595315869
Fam98a	0.748952663	17.64176314	1.006613559	0.346040093	0.97910424	-4.595322851
Vcam1	-0.59858392	16.00594945	-1.006543556	0.346071588	0.97910424	-4.595325673
Pam	-1.286393043	20.40040428	-1.006456175	0.346110904	0.97910424	-4.595329195
Pi4ka	-0.43020348	17.31083341	-1.006241378	0.346207563	0.97910424	-4.595337853
Acad11	-0.77517251	18.06786877	-1.006227114	0.346213982	0.97910424	-4.595338428
Mtch1	-0.4518279	20.35723963	-1.006085024	0.346277936	0.97910424	-4.595344154
Map7d1	1.190770353	19.30574732	1.005563569	0.346512716	0.97910424	-4.595365166
Smc3	0.845297627	17.66369328	1.004174055	0.347138932	0.97910424	-4.595421127
Nudt7	-0.622930417	16.53059884	-1.003000067	0.347668697	0.97910424	-4.595468377
Cuta	0.382164497	17.12062512	1.001916739	0.348158106	0.97910424	-4.595511952
Arl6ip5	0.41684183	20.7056743	1.001807326	0.348207564	0.97910424	-4.595516351
Dock10	-0.80559772	19.40494902	-1.001455619	0.348366584	0.97910424	-4.595530492
L3hypdh	-0.539050807	16.21847134	-1.001190998	0.348486266	0.97910424	-4.595541129
Cpox	0.651454017	18.90509337	1.00092236	0.348607798	0.97910424	-4.595551927
Mcfd2	-0.338092393	18.14026172	-1.000562354	0.348770715	0.97910424	-4.595566394
Tars1	0.350530003	19.9835183	0.999521843	0.349241918	0.97910424	-4.595608193
Mecp2	0.324761327	21.3727454	0.999189795	0.349392391	0.97910424	-4.595621527
Cav3	0.829698587	19.07473091	0.999163365	0.349404371	0.97910424	-4.595622588
Kng1	-0.556828133	19.86229436	-0.99905606	0.34945301	0.97910424	-4.595626897
Cnpy4	-0.42208129	18.75478965	-0.997825657	0.3500111	0.97910424	-4.595676282
Gpc4	-0.454694427	18.0085775	-0.997654198	0.350088925	0.97910424	-4.595683161
Ckm	1.216103363	27.30678266	0.996455188	0.350633529	0.97910424	-4.595731251
Mettl26	-0.330353427	15.32122818	-0.996010498	0.350835677	0.97910424	-4.595749078
Hebp1	0.78723189	19.05119118	0.99593153	0.350871584	0.97910424	-4.595752244
Acot2	-0.43563931	21.6652361	-0.995808426	0.350927565	0.97910424	-4.595757178
Elapor1	-0.57445768	15.6517877	-0.994661275	0.35144956	0.97910424	-4.595803143
Lpl	-0.697984693	17.93529877	-0.994220066	0.351650485	0.97910424	-4.595820814
Tomm40l	-0.829841663	18.23070355	-0.992775313	0.352309037	0.97910424	-4.595878649
Suox	0.392906603	18.69624444	0.99263183	0.352374492	0.97910424	-4.59588439
Atp5pb	-0.588684837	24.7223113	-0.99243358	0.352464946	0.97910424	-4.595892322
Capg	0.792164967	21.35460447	0.992061254	0.352634872	0.97910424	-4.595907217
Yif1b	-0.34834065	18.5426205	-0.989304488	0.353894991	0.97910424	-4.596017404
Serpinb1a	1.013034263	22.34631963	0.988113268	0.354440566	0.97910424	-4.596064966
Dhrs7c	-0.820221973	20.15822129	-0.987990266	0.354496937	0.97910424	-4.596069875
Niban1	0.345366597	21.24141065	0.987815288	0.354577141	0.97910424	-4.596076859
Atp6v1e1	0.354756	19.78298453	0.987777198	0.354594602	0.97910424	-4.596078379
Psap	-0.34273952	20.39996291	-0.987302189	0.354812407	0.97910424	-4.596097332
Cycs	-0.543805557	24.50804524	-0.986630025	0.355120787	0.97910424	-4.596124144
Fh	-0.599291323	25.0695457	-0.986381966	0.355234646	0.97910424	-4.596134036
Hnrnph1	0.46811565	21.58270847	0.986093501	0.355367086	0.97910424	-4.596145538
Vps29	-0.323576553	17.48551322	-0.985919349	0.35544706	0.97910424	-4.596152481
Add1	0.358268973	19.70794866	0.983708327	0.356463613	0.97910424	-4.596240572
Cdh2	-1.06429329	19.42004121	-0.983649276	0.356490793	0.97910424	-4.596242923
Ago2	0.47641276	17.58077031	0.983111512	0.356738389	0.97910424	-4.596264331
H2-D1	-0.807065983	21.88629087	-0.982889519	0.356840637	0.97910424	-4.596273167
Tmem38a	0.493826873	20.32433731	0.982640737	0.35695525	0.97910424	-4.596283068
Gale	0.70958226	16.63334769	0.982028299	0.357237518	0.97910424	-4.596307435
Yy1	0.350352847	16.56973084	0.981688534	0.357394187	0.97910424	-4.596320949
Ank3	0.401080327	20.25735114	0.98121581	0.357612252	0.97910424	-4.596339748
Neu2	1.304172843	18.12748426	0.98097633	0.357722761	0.97910424	-4.59634927
Klk14	1.856735937	19.63027866	0.978732624	0.3587594	0.97910424	-4.596438416
Ssr3	0.403780147	20.3284875	0.978132123	0.359037233	0.97910424	-4.596462256
Eci2	-0.559047017	21.48889967	-0.977848819	0.359168366	0.97910424	-4.596473501
Efhd2	-0.469431597	20.18630578	-0.976799139	0.359654548	0.97910424	-4.596515147
Tmem186	-0.638246487	17.917346	-0.97636866	0.359854079	0.97910424	-4.59653222
Acsf3	-0.717087563	18.90850782	-0.975421108	0.360293575	0.97910424	-4.596569784
Samhd1	-0.793402063	20.20690774	-0.975394553	0.360305897	0.97910424	-4.596570837
Rpf2	-0.363374353	16.80496501	-0.975147698	0.360420465	0.97910424	-4.596580619
Srm	-0.589035343	18.174023	-0.973582142	0.361147695	0.97910424	-4.59664263
Eif2s2	0.454174483	20.09901256	0.971539694	0.36209813	0.97910424	-4.596723447
Coq5	-0.556224087	20.17873342	-0.970790406	0.362447281	0.97910424	-4.596753071
Rpsa	0.429261597	22.84000438	0.970262787	0.362693293	0.97910424	-4.596773924
Atp8a1	0.416736423	20.04891968	0.970258855	0.362695127	0.97910424	-4.59677408
Emc8	-0.539800363	18.60301885	-0.969981362	0.362824564	0.97910424	-4.596785044
Tuba8	0.616965287	22.50405842	0.969933313	0.36284698	0.97910424	-4.596786943
Gorasp2	-0.388551653	17.92574541	-0.968855566	0.363350055	0.97910424	-4.596829511
Xdh	0.348698473	21.15964685	0.96831909	0.36360067	0.97910424	-4.59685069
Pigt	-0.363537587	16.23867789	-0.968227756	0.36364335	0.97910424	-4.596854295
Slc1a3	0.37049961	18.20403071	0.967997203	0.363751103	0.97910424	-4.596863395
Scara5	0.392610013	17.30578396	0.966431583	0.364483465	0.97910424	-4.596925155
Mybbp1a	0.57367238	19.27670629	0.966066727	0.364654297	0.97910424	-4.596939539
Ttll12	-0.438748987	17.21597341	-0.965543557	0.36489936	0.97910424	-4.59696016
QNG1	0.452186817	18.49523235	0.964965612	0.365170227	0.97910424	-4.596982933
Slc25a4	-0.63964671	26.93207466	-0.963832125	0.365701902	0.97910424	-4.597027573
Fgf1	-0.35822055	15.70741469	-0.963522361	0.365847302	0.97910424	-4.597039768
Cand2	0.758965857	19.25384155	0.96309006	0.366050293	0.97910424	-4.597056782
Ndufa2	-0.540058837	23.00379474	-0.962901826	0.366138707	0.97910424	-4.597064189
Lamtor2	-0.75607301	17.1486419	-0.962039978	0.366543725	0.97910424	-4.597098094
Mapre2	0.761509197	16.91826164	0.960431811	0.367300375	0.97910424	-4.597161312
Got1	-0.55450692	23.62834847	-0.96014614	0.367434908	0.97910424	-4.597172535
Abca1	0.38655643	20.09981312	0.959949763	0.367527411	0.97910424	-4.59718025
Adh1	0.387337657	20.68543378	0.959176826	0.367891672	0.97910424	-4.597210604
Atp2a1	2.559621333	23.39069223	0.958807136	0.368065992	0.97910424	-4.597225118
Snx6	0.343686957	18.57481336	0.957598638	0.368636269	0.97910424	-4.59727254
Ncf1	-0.58293691	17.77353054	-0.95741847	0.368721346	0.97910424	-4.597279607
Ube2i	-0.6438448	17.67466977	-0.957171609	0.368837939	0.97910424	-4.597289289
Ccdc141	0.680966933	18.48303523	0.957117744	0.368863383	0.97910424	-4.597291401
Mrpl47	-0.683064887	18.38755067	-0.956994437	0.368921635	0.97910424	-4.597296237
Rabep2	0.40628953	14.67437017	0.956897172	0.368967589	0.97910424	-4.597300051
Stt3a	0.32119495	20.52259459	0.956199112	0.369297524	0.97910424	-4.597327416
Lyz2	-0.335666487	18.06221684	-0.955856109	0.369459724	0.97910424	-4.597340858
Stx7	-0.41569281	19.49288568	-0.955593458	0.369583963	0.97910424	-4.59735115
Mpp1	-0.409648113	20.7650709	-0.955149322	0.369794121	0.97910424	-4.597368549
Pfkm	0.53120601	24.58202867	0.954531438	0.370086643	0.97910424	-4.597392747
Mrpl45	-0.644977267	17.04021279	-0.953932161	0.370370522	0.97910424	-4.597416207
Hpx	-0.425150493	23.27372248	-0.953822244	0.370422608	0.97910424	-4.597420509
Rps13	0.344097233	22.54167249	0.951794834	0.371384317	0.97910424	-4.597499811
Pbdc1	0.389788277	16.11116949	0.951193394	0.371669974	0.97910424	-4.597523318
Cyb5a	-0.35766435	23.29577017	-0.95096371	0.371779107	0.97910424	-4.597532293
Prph	0.414412397	22.50164317	0.950938113	0.371791271	0.97910424	-4.597533293
Tagln3	0.422117197	18.34799686	0.950618477	0.371943188	0.97910424	-4.59754578
Fdxr	-0.39350118	17.81159234	-0.949653285	0.37240221	0.97910424	-4.597583473
Tbc1d15	0.422228303	16.2442884	0.949277629	0.372580977	0.97910424	-4.597598138
Pck1	-0.90345324	20.57213181	-0.948125788	0.37312952	0.97910424	-4.597643081
Chchd3	-0.55935667	22.38705288	-0.948052258	0.373164558	0.97910424	-4.597645949
Pnp	-0.40692852	20.60675957	-0.947252109	0.373545998	0.97910424	-4.59767715
Mtx1	-0.435143597	19.90902886	-0.946637817	0.373839036	0.97910424	-4.597701093
Sephs1	-0.604459477	17.29313744	-0.946358108	0.373972524	0.97910424	-4.597711992
Synpo2	0.423741853	20.71371	0.945985877	0.374150223	0.97910424	-4.597726494
Ahcyl1	-0.463002837	16.9209411	-0.945366634	0.374445982	0.97910424	-4.597750611
Mrpl55	-0.545111467	17.60136799	-0.945317687	0.374469368	0.97910424	-4.597752517
Sdr39u1	-0.667211787	18.53425312	-0.944063942	0.37506874	0.97910424	-4.597801318
Pnpla8	-0.529613127	17.88479638	-0.943685314	0.37524989	0.97910424	-4.597816048
Dhx29	0.45943099	15.18909401	0.943314027	0.375427592	0.97910424	-4.597830489
Atl3	0.319440663	22.19149975	0.943241891	0.375462125	0.97910424	-4.597833295
Hcn4	-0.438003067	17.57957238	-0.94246938	0.375832084	0.97910424	-4.59786333
Rpl7a	0.344513653	23.0058379	0.940969803	0.376551019	0.97910424	-4.597921593
Metap1	0.59396838	17.72764478	0.940681569	0.376689324	0.97910424	-4.597932785
Mag	0.429933953	16.99781685	0.940397374	0.376825727	0.97910424	-4.597943819
Ube2h	-0.462171757	20.03404191	-0.939021237	0.377486749	0.97910424	-4.597997219
Ndufa6	-0.543140337	23.52640345	-0.939000738	0.377496602	0.97910424	-4.597998015
Rps2	0.340895257	23.16220654	0.938789972	0.377597921	0.97910424	-4.598006189
Pdk2	0.38914797	21.7613356	0.937733334	0.378106172	0.97910424	-4.598047155
Ndufb11	-0.453211363	23.26771981	-0.937688799	0.378127605	0.97910424	-4.598048881
Trappc4	-0.43253727	18.72012205	-0.936555799	0.378673179	0.97910424	-4.598092776
Cpn2	-0.6845384	16.84075442	-0.935991415	0.378945166	0.97910424	-4.59811463
Hspd1	-0.445792433	25.92730059	-0.935691826	0.379089602	0.97910424	-4.598126228
Bcam	0.372460343	21.0772106	0.935471199	0.379195997	0.97910424	-4.598134768
Pkp3	0.714499637	16.5368529	0.935339101	0.37925971	0.97910424	-4.59813988
Stim1	0.48133431	20.27451449	0.935127722	0.379361678	0.97910424	-4.59814806
Cisd3	0.721546383	17.8220626	0.934450065	0.379688714	0.97910424	-4.598174276
Tpi1	0.458362317	24.30026777	0.93313475	0.380324083	0.97910424	-4.598225128
Hnrnpd	-0.319889827	22.1911886	-0.932955786	0.380410594	0.97910424	-4.598232044
Tcap	0.47057271	20.94952561	0.93253342	0.380614823	0.97910424	-4.598248363
Gfpt1	0.34833768	19.2633495	0.932279834	0.38073748	0.97910424	-4.598258159
Prkar2a	0.462799217	20.16998929	0.93158403	0.381074184	0.97910424	-4.598285029
Cdsn	-0.358826903	16.44448572	-0.931230929	0.381245137	0.97910424	-4.59829866
Rpl21	0.35589051	21.20833176	0.930614511	0.381543712	0.97910424	-4.598322449
Eif4g1	0.343812363	21.41336272	0.930271192	0.38171008	0.97910424	-4.598335694
Hspb2	0.644519667	19.65419145	0.929916656	0.381881942	0.97910424	-4.59834937
Ecpas	0.362417087	19.81338586	0.929625265	0.382023236	0.97910424	-4.598360607
Mccc1	-0.580685837	23.15053492	-0.929555771	0.382056939	0.97910424	-4.598363287
Tspan15	-0.397767913	16.50336268	-0.929270711	0.382195211	0.97910424	-4.598374277
Rps3	0.335102107	24.00202156	0.929244181	0.382208082	0.97910424	-4.5983753
Rab18	-0.35525443	20.35787063	-0.929137052	0.382260057	0.97910424	-4.59837943
Actn2	0.471742483	27.94183357	0.929055522	0.382299615	0.97910424	-4.598382573
Ndufb5	-0.50059212	23.39518504	-0.928572405	0.38253409	0.97910424	-4.598401193
Mapk3	0.349639067	19.00659537	0.928247914	0.382691637	0.97910424	-4.598413696
Lbr	0.417986163	19.87284607	0.928197496	0.38271612	0.97910424	-4.598415638
Cavin4	0.67812661	19.63072233	0.927814208	0.382902286	0.97910424	-4.598430403
Ociad2	0.62711003	15.34639095	0.927563082	0.383024296	0.97910424	-4.598440074
Ipo11	-0.483461783	17.24015778	-0.927301147	0.383151588	0.97910424	-4.598450161
Ppp2ca	0.334538213	21.59464237	0.925983607	0.383792349	0.97910424	-4.59850087
Sun1	0.359769177	18.87232495	0.925654978	0.383952296	0.97910424	-4.598513511
Fabp4	-0.627565217	26.79275526	-0.924565064	0.384483121	0.97910424	-4.598555419
Capza2	0.367612317	23.94841164	0.92410117	0.384709218	0.97910424	-4.598573247
Mrps9	0.77887317	18.25119164	0.923754258	0.384878364	0.97910424	-4.598586575
Sec63	0.409423023	18.05402407	0.923699613	0.384905013	0.97910424	-4.598588675
Uba1	0.386889367	23.37433875	0.922997124	0.385247716	0.97910424	-4.598615655
Tmx4	-0.534382487	19.1080539	-0.922661601	0.385411478	0.97910424	-4.598628537
Col7a1	-0.587207733	17.50553806	-0.922559695	0.385461226	0.97910424	-4.598632449
Gatd3	-0.60152427	22.60431604	-0.92210851	0.385681543	0.97910424	-4.598649766
Rpl22	0.327638693	21.53129099	0.922010666	0.385729333	0.97910424	-4.598653521
Adrm1	-0.33199112	17.16050284	-0.921310869	0.386071265	0.97910424	-4.598680369
Lgals1	0.34895614	23.88163184	0.920887763	0.38627811	0.97910424	-4.598696595
Mtor	0.325322897	16.79471365	0.920310657	0.386560374	0.97910424	-4.598718721
Rnps1	0.420214797	17.22922286	0.919971969	0.386726098	0.97910424	-4.598731702
Ap2s1	-0.323502053	18.99271408	-0.919559076	0.386928203	0.97910424	-4.598747523
Mtfp1	-0.612608527	21.1203497	-0.919288333	0.38706077	0.97910424	-4.598757895
Arl2	-0.34936751	16.54518416	-0.918514872	0.387439674	0.97910424	-4.598787516
Bpnt2	0.31893659	17.66666621	0.918294762	0.387547552	0.97910424	-4.598795942
Des	0.367092483	27.0649672	0.917673306	0.387852252	0.97910424	-4.598819728
Psmd7	0.35408647	20.6338884	0.917513092	0.387930834	0.97910424	-4.598825858
Casp3	-0.50128836	16.15971614	-0.91691724	0.388223192	0.97910424	-4.598848652
Sptlc2	0.386063543	18.81816451	0.916533284	0.388411668	0.97910424	-4.598863336
Tardbp	0.30298319	20.15753695	0.916030523	0.388658565	0.97910424	-4.598882557
Bpifa1	0.49790182	22.18278891	0.915874539	0.38873519	0.97910424	-4.598888519
Sacm1l	0.313928707	21.52795403	0.914855643	0.38923598	0.97910424	-4.598927449
Ccar2	0.52490067	18.208827	0.914668495	0.389328016	0.97910424	-4.598934597
Cryzl2	-0.519946467	15.66444732	-0.912552157	0.390369907	0.97910424	-4.599015365
Sbspon	0.452354907	18.68636958	0.912142142	0.390571999	0.97910424	-4.599031
Rpl35	0.385854147	19.25470037	0.912058565	0.390613202	0.97910424	-4.599034186
Hnrnpul2	0.343221113	20.8306274	0.911400976	0.390937506	0.97910424	-4.599059252
Rdh14	-0.455922673	18.25896848	-0.911376353	0.390949654	0.97910424	-4.59906019
Ap3m1	-0.320749607	17.79548408	-0.910739369	0.391263992	0.97910424	-4.599084459
Ybx3	0.386648617	20.64920601	0.910521906	0.391371348	0.97910424	-4.599092742
Serpinb6	0.545736337	24.61146444	0.909589827	0.391831739	0.97910424	-4.599128231
Naalad2	0.44061772	19.30229128	0.909560591	0.391846186	0.97910424	-4.599129344
Dlat	-0.579238183	25.83890722	-0.90920852	0.392020197	0.97910424	-4.599142743
Ndufs7	-0.55258528	22.37430967	-0.908122087	0.392557522	0.97910424	-4.59918407
Mrpl14	-0.555587063	17.85841626	-0.907579826	0.392825915	0.97910424	-4.599204686
Slc36a2	0.602994267	17.81044898	0.904436031	0.3943846	0.97910424	-4.599324062
Tmem30a	0.35310342	15.87944191	0.904380716	0.394412066	0.97910424	-4.59932616
Cyp2s1	0.588228663	20.14830242	0.903628935	0.394785488	0.97910424	-4.599354669
Aldh9a1	0.436277667	19.96865719	0.902757052	0.395218893	0.97910424	-4.599387713
Scn7a	0.3972978	19.52364732	0.902514958	0.395339297	0.97910424	-4.599396885
Acbd3	0.795175437	18.61365562	0.902317866	0.395437339	0.97910424	-4.599404351
Sympk	0.40046061	17.1554075	0.901677781	0.39575587	0.97910424	-4.599428591
Hsph1	-0.450071387	20.14934716	-0.901543946	0.395822496	0.97910424	-4.599433658
Crip2	-0.45279625	19.26971623	-0.900544425	0.396320333	0.97910424	-4.599471485
Carm1	0.371301687	18.50469003	0.900331943	0.396426225	0.97910424	-4.599479523
Ndrg1	0.621088667	18.93435082	0.90018412	0.396499905	0.97910424	-4.599485115
Rplp1	0.36951901	20.7834965	0.900168599	0.396507641	0.97910424	-4.599485702
Srprb	-0.36768121	19.35757585	-0.899308674	0.396936465	0.97910424	-4.599518217
Apmap	-0.631455413	20.69525173	-0.899094809	0.397043167	0.97910424	-4.5995263
Golga3	-0.43670578	15.26329088	-0.898339988	0.397419932	0.97910424	-4.599554822
Cdc5l	0.43940487	18.13154513	0.898069389	0.397555063	0.97910424	-4.599565043
Abhd10	-0.4752659	16.89446189	-0.897352994	0.397912979	0.97910424	-4.599592093
Kank2	0.310415367	20.23963489	0.897347491	0.397915729	0.97910424	-4.599592301
Gucy1b1	0.337449827	18.86023043	0.897157798	0.398010541	0.97910424	-4.599599461
Rpl31	0.350470507	21.05026839	0.896448277	0.398365318	0.97910424	-4.599626236
Prkcd	0.39404049	17.35389704	0.896115463	0.398531813	0.97910424	-4.599638791
Pfdn6	0.35451866	16.24494517	0.895888421	0.398645423	0.97910424	-4.599647353
Tomm22	0.432434873	19.19205894	0.895680794	0.398749338	0.97910424	-4.599655183
U2af2	0.434836263	20.63020328	0.895493472	0.398843108	0.97910424	-4.599662246
Ergic2	0.39070091	15.64127041	0.895401323	0.398889242	0.97910424	-4.59966572
C4b	-0.36854004	20.6693982	-0.89519387	0.398993117	0.97910424	-4.59967354
Ncstn	0.286454863	19.15456062	0.894943458	0.399118528	0.97910424	-4.599682979
Nolc1	0.395118793	17.67886628	0.894673813	0.399253604	0.97910424	-4.59969314
Fam234a	0.52238753	17.03168999	0.894349058	0.399416331	0.97910424	-4.599705376
Hip1	0.417751473	17.11699532	0.894341966	0.399419885	0.97910424	-4.599705643
Nln	-0.283719063	15.4200193	-0.893045391	0.400070054	0.97910424	-4.599754466
Mrpl27	-0.445227193	18.14729706	-0.889530671	0.401836397	0.97910424	-4.599886594
Eif1	0.393543707	18.85741033	0.888227369	0.402492821	0.97910424	-4.599935506
Cct4	0.30849487	22.46514025	0.888123509	0.402545165	0.97910424	-4.599939402
Adk	-0.415874053	20.06838751	-0.887598963	0.402809604	0.97910424	-4.599959074
Psmb10	-0.645760927	17.66086521	-0.886870123	0.403177243	0.97910424	-4.599986396
Mpi	-0.36680791	19.51481099	-0.885642785	0.403796885	0.97910424	-4.600032373
Rps17	0.340549027	21.55709019	0.884588335	0.404329794	0.97910424	-4.600071842
Snx27	-0.424674923	15.99817239	-0.884214273	0.404518965	0.97910424	-4.600085837
Ik	0.324563373	16.48329977	0.884147696	0.40455264	0.97910424	-4.600088327
S100a16	0.653660347	17.70234177	0.88400138	0.404626657	0.97910424	-4.6000938
Acat2	0.617946557	19.14711418	0.883780505	0.404738409	0.97910424	-4.60010206
Smyd1	0.58411478	21.41739349	0.883778814	0.404739265	0.97910424	-4.600102123
Calm2	0.336787053	24.12748494	0.883452352	0.404904481	0.97910424	-4.60011433
Cma1	0.329857023	21.53533446	0.883395263	0.404933377	0.97910424	-4.600116464
Serping1	-0.43643578	19.83703008	-0.883083885	0.405091013	0.97910424	-4.600128104
Ldah	0.580273017	18.54744295	0.883073868	0.405096085	0.97910424	-4.600128479
Hspa12b	-0.429636797	19.97134763	-0.881206194	0.406042541	0.97910424	-4.60019824
Apip	-0.34075922	17.11788195	-0.880260432	0.406522423	0.97910424	-4.600233531
Eif4g2	0.30850946	19.53909255	0.879935311	0.406687486	0.97910424	-4.600245658
Rpl10a	0.341023543	23.11504036	0.879882841	0.406714129	0.97910424	-4.600247614
Ethe1	0.32305161	19.89472323	0.877698408	0.407824465	0.97910424	-4.600329014
Pdcl3	0.415791603	15.79019638	0.877311589	0.408021311	0.97910424	-4.600343414
Adipoq	-0.387002077	22.19582454	-0.877309777	0.408022234	0.97910424	-4.600343482
Dynlrb1	0.402285657	19.82364098	0.877198681	0.408078782	0.97910424	-4.600347617
Dhrs7	-0.40071431	21.87876944	-0.876993466	0.408183251	0.97910424	-4.600355255
Sugt1	0.391971107	19.51399896	0.876839142	0.408261826	0.97910424	-4.600360998
Nap1l1	0.377376673	20.10714264	0.876132621	0.408621695	0.97910424	-4.600387281
Aoc3	0.31054138	24.69136668	0.875345078	0.409023102	0.97910424	-4.600416564
Mbp	0.861968097	22.00415644	0.874842065	0.409279635	0.97910424	-4.600435258
Rps18	0.29175268	22.20619213	0.874640438	0.409382496	0.97910424	-4.600442749
Steap3	-0.78390208	18.6894519	-0.874573525	0.409416636	0.97910424	-4.600445235
Ndufa9	-0.456937653	24.60525635	-0.873875314	0.409772997	0.97910424	-4.600471168
Arhgef7	-0.628265543	17.36286175	-0.873642911	0.409891663	0.97910424	-4.600479796
Mapk9	-0.374799197	15.01504488	-0.872528658	0.410460951	0.97910424	-4.600521147
Stk38	0.482517557	17.04972686	0.87243575	0.410508444	0.97910424	-4.600524593
Oplah	-0.510216213	20.36557614	-0.872397374	0.410528063	0.97910424	-4.600526017
Clybl	-0.538110247	21.76825232	-0.871411512	0.411032289	0.97910424	-4.600562571
Rtn3	-0.336405007	20.94369406	-0.870615161	0.411439913	0.97910424	-4.60059208
Cox4i1	-0.45127278	26.90778475	-0.870501338	0.411498199	0.97910424	-4.600596296
Pgd	0.406070823	22.83238209	0.870158352	0.41167387	0.97910424	-4.600608999
Cdc37	0.364276917	20.55141236	0.869671291	0.411923425	0.97910424	-4.600627033
Enpep	0.334934787	18.86677194	0.868918605	0.412309293	0.97910424	-4.600654888
Gbp2	-0.442775267	18.59262067	-0.868722293	0.412409976	0.97910424	-4.600662151
Scpep1	-0.479908187	17.74953066	-0.868371153	0.41259011	0.97910424	-4.600675139
Sdhb	-0.6156024	24.51170893	-0.868189583	0.412683277	0.97910424	-4.600681854
Rbm39	-0.36853389	20.07305978	-0.86796919	0.412796386	0.97910424	-4.600690003
Lrpap1	-0.311676	19.16481888	-0.8676254	0.412972868	0.97910424	-4.600702712
Sdha	-0.55893198	24.48982137	-0.867409813	0.413083565	0.97910424	-4.60071068
Chmp2a	0.37539391	17.01222452	0.867334718	0.41312213	0.97910424	-4.600713455
Aup1	-0.37808569	18.26924616	-0.867265875	0.413157485	0.97910424	-4.600715999
Tpm1	0.376069857	28.38297606	0.867165446	0.413209066	0.97910424	-4.60071971
Mlec	-0.332159263	18.90886445	-0.867101491	0.413241916	0.97910424	-4.600722073
Polr2b	0.348893127	18.32287152	0.86615312	0.413729265	0.97910424	-4.600757102
Il1rap	-0.32238042	16.99567579	-0.865571758	0.414028219	0.97910424	-4.600778563
Ldha	0.426443667	25.34082047	0.865484331	0.414073189	0.97910424	-4.60078179
Syngr1	0.395405127	17.82721816	0.86502395	0.41431006	0.97910424	-4.600798777
Mrpl49	-0.557477783	17.75152537	-0.864653265	0.414500851	0.97910424	-4.600812451
Cadm4	-0.31349916	16.20626028	-0.863723424	0.414979718	0.97910424	-4.600846734
Gvin1	0.73549508	17.57723911	0.863263991	0.415216472	0.97910424	-4.600863664
Apoc3	-0.47119121	20.33282941	-0.863135046	0.415282937	0.97910424	-4.600868415
Sytl1	0.490752577	17.51561202	0.86222731	0.415751047	0.97910424	-4.600901845
Atp5f1e	-0.637861063	18.37514722	-0.861569108	0.416090712	0.97910424	-4.600926072
Eif2s1	0.29074673	20.13551078	0.861293708	0.416232891	0.97910424	-4.600936205
Pccb	-0.544110267	23.29550451	-0.86115714	0.416303409	0.97910424	-4.600941229
Trim28	-0.531750913	21.28129114	-0.860713089	0.416532758	0.97910424	-4.600957562
Hsdl2	-0.491364917	21.52132738	-0.859445011	0.417188207	0.97910424	-4.601004173
Slc27a1	-0.46395232	21.48121712	-0.858959507	0.417439352	0.97910424	-4.601022007
Lama2	0.340485903	25.26103485	0.858789342	0.417527401	0.97910424	-4.601028256
Slc25a3	-0.5482186	25.88626525	-0.85852898	0.417662148	0.97910424	-4.601037816
Mat2a	0.321756897	19.59481197	0.858256059	0.417803428	0.97910424	-4.601047835
Palld	0.447232887	18.35147945	0.858176644	0.417844544	0.97910424	-4.60105075
Qsox1	0.369438923	17.69205626	0.858092969	0.417887869	0.97910424	-4.601053821
Lipt1	0.33140346	16.39202142	0.857919714	0.417977587	0.97910424	-4.60106018
Prmt5	0.308791787	16.5999044	0.857017313	0.418445104	0.97910424	-4.601093284
Dazap1	0.80301451	16.88443337	0.855540355	0.419211096	0.97910424	-4.601147419
Ppp3ca	0.352670757	19.83648243	0.855502956	0.419230505	0.97910424	-4.601148788
Cd44	0.45804686	19.01704345	0.855471498	0.419246831	0.97910424	-4.601149941
Mthfd1	0.31213949	19.79503907	0.855275876	0.419348368	0.97910424	-4.601157106
Ywhaq	0.333166163	21.54888704	0.854710295	0.419642027	0.97910424	-4.601177816
Aco2	-0.5349378	28.04065785	-0.854409563	0.419798232	0.97910424	-4.601188824
Retsat	-0.432318053	17.3199966	-0.854326274	0.419841501	0.97910424	-4.601191872
Alox12	0.30943445	17.21081629	0.854285414	0.419862729	0.97910424	-4.601193368
Kcnj5	-0.566553937	16.01071813	-0.8538809	0.420072929	0.97910424	-4.60120817
Dag1	-0.315734793	19.83787412	-0.852921822	0.420571599	0.97910424	-4.601243246
Ehd2	-0.45850968	25.14439871	-0.852839379	0.420614485	0.97910424	-4.60124626
Vapb	-0.374251377	21.68411524	-0.852828236	0.420620281	0.97910424	-4.601246667
Mrpl48	-0.563928713	16.16458053	-0.852562814	0.420758373	0.97910424	-4.601256369
Etfb	-0.49307346	25.05586727	-0.852363717	0.420861979	0.97910424	-4.601263646
Mdh1	-0.449923363	25.5264155	-0.851942703	0.421081125	0.97910424	-4.601279029
Tns1	-0.692355587	24.26999322	-0.851889509	0.421108819	0.97910424	-4.601280972
Rnf2	0.32277561	16.7194653	0.850425386	0.421871593	0.97910424	-4.601334428
Entpd1	0.299312327	20.37769673	0.850063657	0.422060196	0.97910424	-4.601347625
Xrn2	-0.450469003	17.94323207	-0.849905946	0.422142445	0.97910424	-4.601353378
Rab12	-0.4406534	17.33510586	-0.848543417	0.422853498	0.97910424	-4.601403051
Psip1	0.824787243	17.96680536	0.848118173	0.423075591	0.97910424	-4.601418544
Decr1	-0.56789027	24.86951285	-0.847069341	0.423623722	0.97910424	-4.601456732
Cryab	-0.423127383	25.02111756	-0.84532836	0.424534689	0.97910424	-4.601520055
Kyat3	-0.459616343	20.11769257	-0.845252119	0.424574614	0.97910424	-4.601522826
Lpcat3	-0.270865293	19.36796125	-0.844096772	0.425179956	0.97910424	-4.601564799
Apoo	-0.514933947	22.23724314	-0.843426298	0.42553153	0.97910424	-4.601589139
Epb41l2	0.301164277	22.06385958	0.841848162	0.426359865	0.97910424	-4.601646381
Krt8	-0.41588464	24.07253788	-0.841427509	0.426580851	0.97910424	-4.601661626
Pgm1	0.303928347	23.19888363	0.841100225	0.426752842	0.97910424	-4.601673485
Tuba1c	-0.30246127	23.51819005	-0.841000943	0.426805026	0.97910424	-4.601677081
Slc43a1	-0.473669657	15.69380312	-0.840747944	0.426938025	0.97910424	-4.601686246
Fetub	0.47017012	19.80814309	0.839194837	0.427755119	0.97910424	-4.601742462
Yme1l1	-0.60989007	17.89731866	-0.838914038	0.427902967	0.97910424	-4.601752619
Abcc9	0.59202544	16.22327286	0.838719829	0.428005243	0.97910424	-4.601759642
Rbm3	0.559322657	17.28020253	0.837337474	0.428733734	0.97910424	-4.601809602
Timm8a2	0.458688863	16.53349485	0.837280397	0.428763832	0.97910424	-4.601811663
Psmd4	0.30613803	19.30558896	0.83696989	0.428927595	0.97910424	-4.601822877
Lrrfip1	-1.22977436	18.39350731	-0.836461487	0.429195826	0.97910424	-4.601841233
Ube2l3	0.497154133	17.40642856	0.83412897	0.430427965	0.97910424	-4.601925351
Actn1	0.30063975	25.1133576	0.833782825	0.430611026	0.97910424	-4.60193782
Sf3a2	0.489772637	18.01033002	0.833444049	0.430790243	0.97910424	-4.601950021
Immt	-0.430010877	25.43481833	-0.833120485	0.430961462	0.97910424	-4.601961672
Ube2k	0.31070323	19.72607041	0.833094008	0.430975475	0.97910424	-4.601962625
Tmed2	0.29566935	21.005542	0.832776071	0.431143767	0.97910424	-4.601974069
Bcs1l	-0.38656564	19.80445398	-0.832082593	0.431511002	0.97910424	-4.601999021
Rars1	0.315319803	20.80156262	0.829856518	0.432691321	0.97910424	-4.602079025
Slc4a3	0.57211126	15.85093169	0.828885525	0.433206875	0.97910424	-4.602113877
Cpsf1	-0.34156481	18.95898697	-0.828694275	0.433308471	0.97910424	-4.602120738
Agpat1	0.26088209	18.88244942	0.828350338	0.433491219	0.97910424	-4.602133075
Glrx3	0.347509427	19.44413687	0.827036376	0.434189883	0.97910424	-4.602180174
Ndufs8	-0.34708496	23.37401004	-0.826789307	0.434321343	0.97910424	-4.602189025
Chmp4b	0.533967177	16.1574417	0.826769163	0.434332062	0.97910424	-4.602189746
Cdh5	0.346500503	18.11001301	0.825987707	0.43474805	0.97910424	-4.602217728
Emc3	0.28683358	19.77223377	0.825494495	0.435010742	0.97910424	-4.602235379
Emc4	0.323434897	18.13783815	0.825317749	0.435104907	0.97910424	-4.602241703
Bpnt1	-0.33605029	17.65841113	-0.824842867	0.43535798	0.97910424	-4.602258689
Scfd2	0.65040315	16.19960075	0.824660704	0.435455085	0.97910424	-4.602265203
Cbr2	-0.512849953	26.49322178	-0.824559071	0.435509269	0.97910424	-4.602268837
Pdhb	-0.539458373	25.48353385	-0.823479148	0.436085302	0.97910424	-4.602307432
Cab39	0.315220027	19.7787219	0.822846762	0.436422866	0.97910424	-4.602330017
Gmfb	-0.640835027	18.43801968	-0.82264604	0.436530048	0.97910424	-4.602337183
Hspe1	-0.378556697	23.61050945	-0.821972495	0.436889846	0.97910424	-4.602361221
Gpx3	-0.299385003	22.3362207	-0.821496701	0.437144132	0.97910424	-4.602378194
Hint3	-0.389518527	17.14039128	-0.821315486	0.437241009	0.97910424	-4.602384656
Btf3l4	-0.56521155	18.81390918	-0.820728052	0.437555152	0.97910424	-4.602405599
Sgcd	0.325760307	21.80304597	0.819637792	0.43813861	0.97910424	-4.602444442
Rpl23a	0.303879903	21.8057149	0.819331119	0.438302826	0.97910424	-4.602455361
Dhrs1	0.32043304	18.04600843	0.818512346	0.438741469	0.97910424	-4.602484501
Inpp1	-0.730638963	17.16807271	-0.818296295	0.438857265	0.97910424	-4.602492187
Camk1	-0.299249437	16.38138017	-0.818227895	0.43889393	0.97910424	-4.60249462
Anp32e	-0.416853197	21.50616068	-0.817729284	0.439161266	0.97910424	-4.602512352
Calm4	1.39702592	19.54402727	0.817643102	0.439207485	0.97910424	-4.602515416
Hspa1a	0.423049023	22.76100874	0.817563313	0.439250278	0.97910424	-4.602518253
Ssrp1	0.508420803	19.20575618	0.817522265	0.439272295	0.97910424	-4.602519712
Crkl	0.614385873	18.71331958	0.817517607	0.439274794	0.97910424	-4.602519878
Fth1	-0.307435393	22.12347223	-0.817369082	0.439354463	0.97910424	-4.602525157
Scrn3	0.48996456	15.30381563	0.817126037	0.439484856	0.97910424	-4.602533795
Fus	0.33631139	20.83983917	0.817091095	0.439503604	0.97910424	-4.602535037
Pnkp	0.525966243	17.39296647	0.815849551	0.440170128	0.97910424	-4.602579134
Echdc1	-0.509535363	21.24704231	-0.815822851	0.44018447	0.97910424	-4.602580082
Fkbp3	0.441642773	20.38795517	0.814473254	0.440909816	0.97910424	-4.602627965
Ewsr1	0.42584272	16.94665892	0.814202982	0.441055175	0.97910424	-4.602637548
Upk1b	-0.43165151	16.28249689	-0.814039907	0.441142897	0.97910424	-4.602643329
Tmpo	0.33612486	20.42884647	0.813746516	0.441300749	0.97910424	-4.602653727
Mrpl23	-0.50301233	17.20921141	-0.812489982	0.441977243	0.97910424	-4.602698233
Cpa3	0.28630906	23.76286641	0.812230908	0.442116813	0.97910424	-4.602707403
Mydgf	-0.470818293	17.70503859	-0.812044066	0.442217488	0.97910424	-4.602714016
Mak	0.498801157	17.91294337	0.810391973	0.443108375	0.97910424	-4.602772439
Lin7c	-0.41184348	17.91808296	-0.810319499	0.443147485	0.97910424	-4.602775
Tnnc2	2.311819917	22.92774295	0.810178593	0.44322353	0.97910424	-4.602779979
Clcc1	-0.567926023	16.97440296	-0.809957295	0.443342981	0.97910424	-4.602787798
Stat1	-0.8664785	19.43671802	-0.809266026	0.443716252	0.97910424	-4.60281221
Gga3	-0.384133293	16.1112698	-0.808955855	0.443883809	0.97910424	-4.60282316
Ncam1	0.389036303	21.15509611	0.80891365	0.443906612	0.97910424	-4.602824649
Actb	0.399891187	26.53353768	0.807976666	0.444413063	0.97910424	-4.602857707
Ly6c1	0.67640821	18.80180649	0.807662112	0.444583173	0.97910424	-4.602868799
Anxa7	0.383311387	21.56274456	0.807520714	0.444659655	0.97910424	-4.602873784
Parvb	-0.341596857	18.86788704	-0.805968631	0.445499777	0.97910424	-4.602928465
Nt5c2	-0.374128397	16.21527338	-0.805592555	0.445703507	0.97910424	-4.602941703
Apoc1	-0.275590953	20.62481234	-0.805026717	0.446010158	0.97910424	-4.602961614
Slc8a1	-0.520627803	20.43835128	-0.804453084	0.446321182	0.97910424	-4.602981789
Atp6v1b2	0.27252574	21.29475527	0.803529266	0.446822391	0.97910424	-4.60301426
Ppid	0.524096973	18.41292303	0.802684659	0.447280965	0.97910424	-4.603043924
Pgs1	-0.470221553	16.76590648	-0.802342758	0.447466691	0.97910424	-4.603055926
Slc25a11	-0.47459924	24.88682085	-0.801765967	0.447780133	0.97910424	-4.603076166
Sorbs3	0.270069033	16.86503181	0.800629341	0.448398244	0.97910424	-4.603116022
Vps13a	-0.43576697	19.28423609	-0.800418947	0.448512724	0.97910424	-4.603123395
Hexa	0.38607951	17.63354273	0.799952061	0.448766838	0.97910424	-4.603139752
Sap18	0.426824927	17.33447581	0.79918196	0.4491862	0.97910424	-4.603166717
Rpl13a	0.325124247	20.18923246	0.798829112	0.449378436	0.97910424	-4.603179067
Hcfc1	-0.385344747	22.24445683	-0.798595456	0.449505765	0.97910424	-4.603187242
Maob	-0.464775353	23.1735243	-0.798435567	0.44959291	0.97910424	-4.603192836
Exosc7	-0.26468418	18.42551173	-0.797833844	0.449920974	0.97910424	-4.603213879
Atp5f1c	-0.529863413	24.34883874	-0.797113748	0.450313792	0.97910424	-4.603239049
Ptgfrn	0.43063719	18.86774264	0.797104306	0.450318944	0.97910424	-4.603239379
Iqgap2	-0.394174443	19.43218607	-0.797040133	0.450353962	0.97910424	-4.603241621
Acyp2	0.53007013	19.22832651	0.796440148	0.450681459	0.97910424	-4.603262579
Csrp3	0.50827602	22.70311796	0.79558802	0.451146867	0.97910424	-4.603292325
Uqcrc2	-0.432101373	26.27845118	-0.794717224	0.451622811	0.97910424	-4.6033227
Ndufb8	-0.454192303	23.97525628	-0.794014799	0.452006982	0.97910424	-4.603347186
Ifitm3	0.343777557	18.9240133	0.793659132	0.452201589	0.97910424	-4.603359578
Ehd4	-0.511416367	24.08368594	-0.793598965	0.452234516	0.97910424	-4.603361674
Cct3	0.30079306	22.86278675	0.793378558	0.452355149	0.97910424	-4.603369351
Capns2	0.439554463	18.36705213	0.792724859	0.452713061	0.97910424	-4.603392112
Hpcal1	0.40362302	20.12880475	0.791084773	0.453611892	0.97910424	-4.603449161
Fbln5	-0.37238986	21.80601632	-0.791020809	0.453646971	0.97910424	-4.603451384
Rbm14	0.35975775	16.35836903	0.790414536	0.453979559	0.97910424	-4.603472451
Pigk	0.4973262	17.77926626	0.789383557	0.454545515	0.97910424	-4.603508249
Lars1	0.322716677	20.57972492	0.789039146	0.454734687	0.97910424	-4.603520201
Ces1c	0.326888267	21.12379765	0.787489032	0.455586772	0.97910424	-4.603573947
Hsp90aa1	-0.289704903	23.18592958	-0.787209973	0.455740284	0.97910424	-4.603583615
Coq9	-0.423833407	20.70438408	-0.787063597	0.45582082	0.97910424	-4.603588685
Tns2	-0.408211133	17.71648054	-0.786472687	0.45614604	0.97910424	-4.603609147
Stab1	0.43765148	16.50529065	0.784732109	0.457104924	0.97910424	-4.603669355
Ppp5c	0.29529375	18.32406667	0.784045066	0.457483794	0.97910424	-4.603693095
Mtrex	0.310526377	18.47316112	0.783630814	0.457712336	0.97910424	-4.603707402
Atp5pd	-0.543359813	24.43489195	-0.783095124	0.458007991	0.97910424	-4.603725896
Etfdh	-0.45131203	24.76413495	-0.782805491	0.458167898	0.97910424	-4.603735891
Rela	-0.307640353	16.61978023	-0.782371369	0.458407649	0.97910424	-4.603750867
Kgd4	-0.45438072	22.59510385	-0.781547924	0.458862644	0.97910424	-4.603779259
Mpc2	-0.42831479	23.88897875	-0.78048905	0.459448177	0.97910424	-4.603815737
Mrpl13	-0.447931537	17.57800741	-0.780452043	0.459468651	0.97910424	-4.603817011
Acads	-0.510655043	23.47908281	-0.779904336	0.459771729	0.97910424	-4.603835866
Cops4	0.269931983	20.22590876	0.779770715	0.459845689	0.97910424	-4.603840464
Coa7	-0.500790057	17.63154046	-0.777600473	0.461048077	0.97910424	-4.603915072
Flot2	0.306958677	20.93572624	0.77700504	0.461378339	0.97910424	-4.603935516
Bax	-0.487678427	17.62537187	-0.776513669	0.461651004	0.97910424	-4.603952379
Dnajc11	-0.475571563	20.05985266	-0.775882679	0.462001304	0.97910424	-4.603974022
Ddx5	0.35506431	21.18058384	0.775057034	0.462459941	0.97910424	-4.604002324
Pdlim5	0.446090897	22.92179059	0.774514486	0.462761488	0.97910424	-4.60402091
Nfkb2	0.557037637	17.49201919	0.772965432	0.463623182	0.97910424	-4.604073924
Gimap4	-1.201525623	18.61253015	-0.772514435	0.463874262	0.97910424	-4.604089345
Sirt5	-0.419923193	18.02096706	-0.772379679	0.463949302	0.97910424	-4.604093952
Snrnp200	0.37031594	21.09639267	0.772325965	0.463979216	0.97910424	-4.604095788
Mrpl12	-0.48512481	19.59205184	-0.772169614	0.464066294	0.97910424	-4.604101131
Scarb2	0.248269183	20.19803009	0.770886824	0.464781156	0.97910424	-4.604144945
Kif13a	0.280751753	16.09533867	0.770703102	0.4648836	0.97910424	-4.604151215
Sel1l	0.40044657	19.10374507	0.770623954	0.464927737	0.97910424	-4.604153917
Myom1	0.390539277	25.43334169	0.76972838	0.465427362	0.97910424	-4.604184467
Mrps2	-0.506161213	17.67867956	-0.767567674	0.466634271	0.97910424	-4.60425807
Slc4a1	-0.277024517	23.0670985	-0.765782545	0.467632982	0.97910424	-4.604318769
Nme2	0.297355583	22.39185753	0.765670004	0.467695993	0.97910424	-4.604322592
Abcb11	0.274685493	18.13346077	0.765486927	0.467798508	0.97910424	-4.604328811
Srrm2	-0.458908987	14.99617978	-0.765318561	0.467892799	0.97910424	-4.604334529
H2ac11	0.399386923	28.26939941	0.765183141	0.467968648	0.97910424	-4.604339127
Psmd3	0.285886657	21.34535933	0.764822924	0.468170447	0.97910424	-4.604351356
Cmpk1	0.349156793	20.68941149	0.764679493	0.468250816	0.97910424	-4.604356225
Aldh2	-0.31171525	25.89027782	-0.76395286	0.468658113	0.97910424	-4.604380878
Fbln1	0.25455514	18.57620243	0.761467598	0.470052965	0.97910424	-4.604465071
Dnaja1	-0.33545899	19.02806432	-0.760242954	0.470741319	0.97910424	-4.604506487
Idh3a	-0.48925697	25.27837368	-0.760142808	0.47079764	0.97910424	-4.604509871
Stk10	0.337666097	16.82896711	0.76004171	0.4708545	0.97910424	-4.604513288
Siglec1	-0.338129913	19.68718302	-0.760006983	0.470874033	0.97910424	-4.604514461
Pcca	-0.461038153	23.78185975	-0.759170772	0.471344531	0.97910424	-4.604542707
Adh5	0.26742525	19.46564344	0.759149982	0.471356233	0.97910424	-4.604543409
Abcf1	0.355042597	17.48686747	0.758563713	0.471686293	0.97910424	-4.604563198
Tufm	-0.38985763	23.40893518	-0.758174024	0.471905768	0.97910424	-4.604576346
Sf3b1	0.408401143	20.4665797	0.758013815	0.471996018	0.97910424	-4.60458175
Dnajc3	0.28439815	19.31814239	0.757838861	0.472094588	0.97910424	-4.60458765
Dhrs3	0.37703993	16.28286482	0.75761474	0.472220879	0.97910424	-4.604595207
Rpl39	0.295719663	18.28814572	0.756528075	0.472833528	0.97910424	-4.604631825
Rpl3	0.27285418	21.49139417	0.756269803	0.472979216	0.97910424	-4.604640523
Tpm3	0.359834547	22.46977962	0.756043213	0.473107058	0.97910424	-4.604648152
Ndufb4	-0.416227607	23.3653896	-0.755787761	0.473251212	0.97910424	-4.60465675
Gpam	-0.481872547	17.45787969	-0.755671153	0.473317025	0.97910424	-4.604660675
Septin7	0.28129315	21.58886294	0.755344538	0.473501396	0.97910424	-4.604671665
Syngr3	0.339699387	17.09407202	0.755278128	0.47353889	0.97910424	-4.604673899
Prdx5	-0.339689833	24.05644981	-0.755183248	0.47359246	0.97910424	-4.604677091
Cherp	-0.41893745	15.38219253	-0.755095759	0.473641862	0.97910424	-4.604680033
Supt5h	0.773431527	17.82500624	0.754658418	0.473888861	0.97910424	-4.60469474
Prkaa1	0.279571847	18.12838216	0.754255577	0.474116451	0.97910424	-4.604708281
Glyr1	0.4169064	18.14678047	0.751533242	0.475656382	0.97910424	-4.604799654
Grm1	0.33898552	15.57912172	0.750841504	0.476048205	0.97910424	-4.604822833
D17h6s53e	0.336457247	16.47117578	0.750500844	0.476241245	0.97910424	-4.604834243
Epb41l1	0.286788397	17.00865293	0.749377768	0.47687802	0.97910424	-4.604871831
Csde1	0.249483127	18.41710831	0.749350872	0.476893277	0.97910424	-4.604872731
Vps36	-0.336205973	17.68647177	-0.748642768	0.477295065	0.97910424	-4.604896408
Ddx17	0.343012133	21.86775888	0.748396389	0.477434917	0.97910424	-4.604904643
Mpst	0.284269053	17.582688	0.747512202	0.477937032	0.97910424	-4.604934179
Atp6v0a1	0.254890813	20.51738192	0.747342365	0.478033519	0.97910424	-4.60493985
Sgcb	0.339672967	20.82844591	0.747238966	0.478092269	0.97910424	-4.604943302
H2az1	0.364665267	22.44861602	0.747180252	0.478125631	0.97910424	-4.604945262
Krt19	-0.352330147	23.7708345	-0.746882335	0.478294936	0.97910424	-4.604955205
Sh3bgrl	0.364485927	19.23009081	0.746264232	0.478646329	0.97910424	-4.604975825
Prdx3	-0.378450253	23.56292355	-0.746006009	0.478793179	0.97910424	-4.604984435
Atp1a1	-0.350245397	24.72432449	-0.744604721	0.479590609	0.97910424	-4.605031125
Cox6c	-0.373638827	22.06743583	-0.744180143	0.479832398	0.97910424	-4.605045259
Col6a6	0.38364699	21.6038465	0.743767023	0.480067738	0.97910424	-4.605059006
Rps9	0.26514503	23.02624286	0.743146158	0.480421568	0.97910424	-4.605079655
Pdlim2	0.459431213	16.95152213	0.743062522	0.480469244	0.97910424	-4.605082436
Epdr1	-0.383012673	18.61225935	-0.743003278	0.480503019	0.97910424	-4.605084406
Palmd	-0.39158176	17.09226648	-0.742346025	0.480877815	0.97910424	-4.605106248
Nup160	0.340046223	16.75697628	0.74228418	0.480913092	0.97910424	-4.605108303
Ndufb3	-0.42619228	20.94578544	-0.742067513	0.481036694	0.97910424	-4.6051155
Dpep1	-0.337953553	22.71739793	-0.741376396	0.481431097	0.97910424	-4.605138447
Ndufv1	-0.427295287	24.22094721	-0.739482403	0.482513043	0.97910424	-4.605201253
Cavin2	-0.355362573	23.27372107	-0.739201977	0.482673374	0.97910424	-4.605210542
Tubb1	-0.572385037	17.34109174	-0.738689092	0.4829667	0.97910424	-4.605227525
Ipo5	0.341247397	21.30257479	0.738283289	0.483198869	0.97910424	-4.605240955
Rps15	0.333598073	19.21685054	0.738214877	0.483238015	0.97910424	-4.605243219
Ywhaz	0.271624513	24.85843404	0.737935619	0.483397836	0.97910424	-4.605252458
Cdc42	0.28797	20.69384942	0.737275229	0.483775918	0.97910424	-4.605274296
Nucb2	0.278920137	17.24578407	0.736738328	0.484083445	0.97910424	-4.60529204
Oxct1	-0.368935243	22.90474301	-0.736091549	0.484454079	0.97910424	-4.605313402
Rida	-0.310375493	16.33583576	-0.735416366	0.484841188	0.97910424	-4.605335688
Psmd11	0.254758617	21.85781684	0.734440225	0.485401209	0.97910424	-4.605367882
Plcg2	0.48812008	21.0928395	0.733829217	0.485751966	0.97910424	-4.605388017
Gpat3	-0.33908675	18.81131857	-0.73381291	0.485761329	0.97910424	-4.605388554
Cyb5b	0.241871147	21.69278943	0.73376475	0.485788984	0.97910424	-4.605390141
Lyve1	0.499662517	17.02327437	0.733267628	0.4860745	0.97910424	-4.605406513
Cd2ap	-0.434620923	14.71943499	-0.732564718	0.486478396	0.97910424	-4.605429648
Nherf1	0.31488488	17.01087071	0.73218858	0.486694618	0.97910424	-4.605442022
Emb	0.355156447	16.87723584	0.732052843	0.486772661	0.97910424	-4.605446486
Ca4	-0.401705027	16.61884096	-0.731517188	0.487080722	0.97910424	-4.605464097
Uso1	-0.291737437	20.1520244	-0.730355885	0.487749039	0.97910424	-4.605502244
Nop56	0.4717216	20.79663958	0.728818597	0.488634653	0.97910424	-4.605552673
Dld	-0.432162943	24.09087772	-0.728523801	0.488804602	0.97910424	-4.605562335
Ddx6	0.24139959	20.0801252	0.727872793	0.489180044	0.97910424	-4.605583661
Tcerg1	0.4779415	17.52687486	0.727591471	0.489342342	0.97910424	-4.605592872
Atp2a2	-0.535359637	28.69559092	-0.727451976	0.489422832	0.97910424	-4.605597438
Timm23	-0.339172993	19.57620854	-0.726327228	0.490072137	0.97910424	-4.605634234
Tgtp2	0.367742767	17.18434152	0.726183961	0.490154884	0.97910424	-4.605638918
Uqcrq	-0.36327449	21.67322285	-0.72582103	0.490364544	0.97910424	-4.60565078
Uqcrb	-0.375770013	23.80219776	-0.725020104	0.490827433	0.97910424	-4.605676943
Hspa9	-0.37380751	25.58405616	-0.724198378	0.49130264	0.97910424	-4.605703764
Appl1	0.25187143	19.809837	0.723953051	0.491444571	0.97910424	-4.605711766
Npm1	0.368429357	21.87115478	0.723922451	0.491462276	0.97910424	-4.605712764
Ermp1	0.237124893	19.44476294	0.722967348	0.492015109	0.97910424	-4.605743901
Sf3b3	0.28329232	20.8382002	0.72227745	0.492414688	0.97910424	-4.605766373
Pdap1	0.343199037	17.64730419	0.722248354	0.492431544	0.97910424	-4.60576732
Crat	-0.405801273	23.28330112	-0.722040017	0.492552255	0.97910424	-4.605774103
Eif4h	0.2638377	19.37481431	0.721990512	0.49258094	0.97910424	-4.605775714
Map1lc3b	-0.254033693	16.56202381	-0.721501316	0.492864466	0.97910424	-4.605791634
Gatc	0.326408187	15.26714632	0.72147328	0.492880718	0.97910424	-4.605792546
Lnpep	-0.31504122	21.51605202	-0.721419783	0.492911731	0.97910424	-4.605794287
Ddah1	-0.281613317	17.60004875	-0.721080706	0.493108326	0.97910424	-4.605805316
Ces1d	-0.300825003	24.61255549	-0.720927509	0.493197165	0.97910424	-4.605810298
Gdi2	0.260410453	23.40538468	0.720565616	0.49340707	0.97910424	-4.605822063
Txndc9	0.360512123	16.25920686	0.720363849	0.493524123	0.97910424	-4.60582862
Sh3bp1	0.574765327	17.07155704	0.720030615	0.493717486	0.97910424	-4.605839447
Ndufs4	-0.41821472	24.12815158	-0.719979819	0.493746965	0.97910424	-4.605841098
Aifm1	-0.392464733	24.0965399	-0.719645406	0.493941069	0.97910424	-4.605851959
Rpl24	0.264705163	22.51029441	0.71958652	0.493975254	0.97910424	-4.605853871
Rprd1b	-0.50514631	18.15981921	-0.71926162	0.494163892	0.97910424	-4.605864419
Agpat2	-0.40596103	22.03398374	-0.719099836	0.494257842	0.97910424	-4.60586967
Sec23b	-0.34275689	17.79102757	-0.718623813	0.494534341	0.97910424	-4.605885115
Dync1li2	0.317435457	18.73578084	0.718596377	0.494550281	0.97910424	-4.605886005
Rpl36	0.250532527	21.38949378	0.717960307	0.494919909	0.97910424	-4.605906631
Txnip	0.268807223	15.37631357	0.717258464	0.495327965	0.97910424	-4.605929374
Smchd1	0.512750967	17.90715068	0.716354311	0.495853969	0.97910424	-4.605958649
Nlrx1	0.302711867	19.64301798	0.715874895	0.496133023	0.97910424	-4.60597416
Arf6	0.276864303	20.49978948	0.715524994	0.496336754	0.97910424	-4.605985476
Mbl2	-0.539229813	16.81327203	-0.715448534	0.49638128	0.97910424	-4.605987948
Glul	-0.503293543	21.98747779	-0.714974805	0.496657213	0.97910424	-4.606003261
M6pr	0.323338383	19.26453698	0.712617891	0.498031518	0.97910424	-4.606079333
Hnrnph2	-0.410905373	19.30014547	-0.71210157	0.498332911	0.97910424	-4.606095973
Pdcd6ip	0.263037927	21.57083917	0.711624975	0.498611219	0.97910424	-4.606111324
Ddb1	-0.24289304	21.24509428	-0.711325793	0.498785977	0.97910424	-4.606120957
H1-1	-0.76209198	17.6092559	-0.70879202	0.500267592	0.97910424	-4.606202417
Ap2a1	-0.240172187	20.08636241	-0.708327803	0.500539348	0.97910424	-4.606217318
Art3	-0.471765043	21.41172319	-0.70789156	0.500794815	0.97910424	-4.606231314
Numa1	0.38378995	20.65570895	0.707799999	0.500848444	0.97910424	-4.606234251
Gsto1	0.517330677	22.6045287	0.707660001	0.500930451	0.97910424	-4.606238741
Rps25	0.275280517	20.9548372	0.706110418	0.501838734	0.97910424	-4.606288393
Sntb2	0.23415901	19.43738745	0.705717093	0.502069448	0.97910424	-4.606300982
Ilf2	0.234941053	21.02495562	0.705187498	0.502380202	0.97910424	-4.606317926
Cct8	0.253084337	22.92199946	0.704917557	0.502538645	0.97910424	-4.606326558
Capns1	0.24403409	18.54861158	0.704433265	0.502822982	0.97910424	-4.606342039
Myo1b	0.309060583	18.534959	0.704430998	0.502824314	0.97910424	-4.606342112
Tmlhe	0.714540607	17.76570263	0.702415392	0.504008826	0.97910424	-4.606406457
Erc1	0.223997823	17.08933807	0.701378746	0.504618728	0.97910424	-4.606439497
Ndufb1	-0.397009393	21.76970739	-0.701211886	0.504716943	0.97910424	-4.606444811
Rpl35a	0.23330191	18.00661449	0.700208021	0.505308082	0.97910424	-4.606476765
Washc5	0.322429543	15.60281715	0.699183791	0.50591167	0.97910424	-4.606509332
Idh2	-0.46788927	25.42833152	-0.699039387	0.505996806	0.97910424	-4.60651392
Pgam2	0.428972517	23.18571365	0.698822544	0.506124666	0.97910424	-4.606520809
Msln	-0.274366543	16.4542043	-0.69852115	0.506302416	0.97910424	-4.606530382
Rcc2	1.14212246	15.95362664	0.698501452	0.506314034	0.97910424	-4.606531007
Kpna1	-0.49448672	17.73079128	-0.698446644	0.506346363	0.97910424	-4.606532748
Lrpprc	-0.359202077	22.89849743	-0.697366294	0.506983871	0.97910424	-4.606567032
Cops5	0.242545203	19.81386332	0.696963049	0.507221955	0.97910424	-4.606579818
Sec61g	0.285573723	18.64886104	0.696289475	0.507619805	0.97910424	-4.606601164
Tap1	-0.792755427	17.45307947	-0.69568842	0.50797499	0.97910424	-4.606620198
Pafah1b3	-0.438863917	16.94868604	-0.695199093	0.508264267	0.97910424	-4.606635685
Nppa	-1.236405753	19.53899676	-0.695013338	0.508374108	0.97910424	-4.606641562
Pnpt1	-0.26673445	19.21603403	-0.694971081	0.508399098	0.97910424	-4.606642899
Hyou1	-0.26239967	22.227598	-0.694669725	0.508577334	0.97910424	-4.60665243
Hnrnpu	0.314592437	23.1042255	0.69425363	0.508823497	0.97910424	-4.606665585
Col14a1	-0.697183797	22.28212773	-0.694126211	0.508898895	0.97910424	-4.606669613
Rpl13	0.27366402	22.48367886	0.693934249	0.509012496	0.97910424	-4.606675679
Npepl1	0.348532917	18.65187612	0.69387394	0.50904819	0.97910424	-4.606677584
Slc9a6	-0.238710083	17.12033057	-0.693670354	0.509168694	0.97910424	-4.606684016
Echs1	-0.463833807	23.15121009	-0.693232919	0.509427676	0.97910424	-4.60669783
Acaa2	-0.450152323	27.34996178	-0.692441325	0.509896549	0.97910424	-4.606722812
Rab11b	0.225941853	22.41604758	0.691866497	0.510237201	0.97910424	-4.60674094
Rps19	0.27096187	22.11193873	0.691496843	0.51045634	0.97910424	-4.606752591
Pln	-0.577149237	15.5456941	-0.691427634	0.510497375	0.97910424	-4.606754772
Fsd2	0.519638907	16.64168248	0.690070743	0.511302321	0.97910424	-4.606797496
Cst3	-0.40189854	18.58370764	-0.689738468	0.511499559	0.97910424	-4.606807949
Slc25a51	-0.40519971	18.70735209	-0.689660857	0.511545635	0.97910424	-4.60681039
Psma4	0.257100523	20.23161396	0.6889969	0.511939926	0.97910424	-4.606831263
Mdh2	-0.432327977	27.1858739	-0.688125335	0.512457796	0.97910424	-4.60685864
Dapk3	0.232386753	16.41724707	0.687917383	0.512581407	0.97910424	-4.606865168
Hnrnpa3	0.47844825	22.94800787	0.687680579	0.512722191	0.97910424	-4.6068726
Hk2	0.286183713	23.47658816	0.686575317	0.513379612	0.97910424	-4.606907262
Tars2	-0.31775856	16.61172182	-0.686350625	0.513513326	0.97910424	-4.606914303
Ogdh	-0.435617273	26.45280261	-0.686300332	0.513543259	0.97910424	-4.606915879
Gpi	-0.261903663	23.88961942	-0.684691519	0.514501342	0.97910424	-4.606966241
Mrps23	-0.37211147	18.09331308	-0.684628565	0.514538855	0.97910424	-4.60696821
Mtco2	-0.390768143	26.61569702	-0.682266467	0.515947643	0.97910424	-4.607041983
Nampt	0.299175393	20.97694075	0.681914443	0.516157803	0.97910424	-4.607052961
Myg1	-0.441281477	18.27589396	-0.681756181	0.516252303	0.97910424	-4.607057895
Casq2	-0.569946297	23.16562601	-0.681367141	0.516484651	0.97910424	-4.60707002
Pacsin3	0.48720862	19.03848864	0.681071856	0.51666105	0.97910424	-4.607079219
Ndufs2	-0.377099893	25.28712948	-0.680610199	0.516936912	0.97910424	-4.607093596
Rps4x	0.24658474	22.82679195	0.679021614	0.517886874	0.97910424	-4.607143008
Bdh1	-0.266478663	21.64048246	-0.678965616	0.517920381	0.97910424	-4.607144748
CTSD	0.24398535	19.07309195	0.678808912	0.518014152	0.97910424	-4.607149617
Clasp1	-0.26877308	17.73973829	-0.67861845	0.518128139	0.97910424	-4.607155534
Pi16	0.33639515	18.24626329	0.678066707	0.51845843	0.97910424	-4.607172667
Tor1aip1	0.25867094	20.0586974	0.678013258	0.518490434	0.97910424	-4.607174327
Dnaja2	-0.233589783	20.69849812	-0.67770936	0.51867242	0.97910424	-4.607183758
Nup58	-0.338530837	16.48519641	-0.677360232	0.518881542	0.97910424	-4.60719459
Acot7	0.291862587	19.73672927	0.677055891	0.519063881	0.97910424	-4.607204028
Cox5a	-0.412633233	25.51730576	-0.676279171	0.519529415	0.97910424	-4.607228102
Cd14	-0.454714827	24.01144831	-0.675807188	0.519812431	0.97910424	-4.60724272
Ctnna1	0.236409903	21.98039482	0.675539864	0.51997277	0.97910424	-4.607250996
Rsph4a	-0.417568793	16.16276854	-0.674491852	0.520601656	0.97910424	-4.607283417
Pygl	-0.500605613	22.14097085	-0.673751917	0.52104596	0.97910424	-4.607306283
Atp5f1a	-0.427000907	28.86396658	-0.672268305	0.521937528	0.97910424	-4.607352074
Galnt2	-0.289053277	16.35399613	-0.671534768	0.522378694	0.97910424	-4.607374685
Pak2	0.427728633	18.40880106	0.671436369	0.522437892	0.97910424	-4.607377717
Cbx1	0.462827	18.76459781	0.671188406	0.522587086	0.97910424	-4.607385355
Eef1d	-0.244189877	21.41000161	-0.67071348	0.522872913	0.97910424	-4.607399979
Pgm5	0.262944833	23.20896245	0.669638198	0.523520415	0.97910424	-4.607433059
Lonp2	-0.481100607	16.08744806	-0.669312704	0.523716516	0.97910424	-4.607443064
Perm1	-0.906082707	16.57318212	-0.66860574	0.5241426	0.97910424	-4.607464782
Dtd1	0.212400367	17.21773163	0.668467714	0.524225813	0.97910424	-4.60746902
Pdpr	-0.397486087	20.93123334	-0.668301415	0.524326081	0.97910424	-4.607474126
Syncrip	0.24927265	22.22026387	0.668019257	0.524496234	0.97910424	-4.607482786
Atp2a3	-0.277913023	20.89563089	-0.666501833	0.52541189	0.97910424	-4.607529309
Igf2r	-0.291074413	18.74719549	-0.665998701	0.525715713	0.97910424	-4.607544717
Acsf2	-0.367999	21.15332154	-0.665169352	0.526216765	0.97910424	-4.607570095
Ppp2r2a	0.30374847	15.42554425	0.6648513	0.526408995	0.97910424	-4.607579821
H1-0	-0.268663027	22.03110794	-0.663210602	0.527401321	0.97910424	-4.607629935
Me1	0.317905293	23.41703603	0.66267155	0.527727603	0.97910424	-4.607646379
H2bc11; H2bc13; H2bc15; H2bc7	0.33622325	28.74964897	0.662488752	0.527838277	0.97910424	-4.607651953
Echdc3	-0.44221133	19.5011895	-0.662036171	0.528112351	0.97910424	-4.607665748
Adsl	0.268680993	20.13231368	0.661915524	0.528185427	0.97910424	-4.607669424
Cmpk2	0.23673036	16.3216141	0.661575474	0.528391431	0.97910424	-4.607679783
Clpx	-0.301817167	18.31891276	-0.661422685	0.528484006	0.97910424	-4.607684436
Coq8a	-0.374460217	21.79732341	-0.660760861	0.528885127	0.97910424	-4.607704581
Sec11a	0.244907843	19.85526106	0.660394463	0.529107275	0.97910424	-4.607715727
Tubb4b	0.21344073	26.64372698	0.659604485	0.529586438	0.97910424	-4.607739742
Rpl34	0.22547421	17.99615282	0.659169909	0.529850146	0.97910424	-4.607752943
Pelp1	0.317062377	16.27632976	0.659089409	0.529899003	0.97910424	-4.607755388
Carhsp1	0.25613587	16.51573647	0.658437081	0.53029502	0.97910424	-4.607775189
Me3	-0.921562347	19.06548531	-0.658247243	0.530410302	0.97910424	-4.607780949
Arf4	0.27868002	19.74523286	0.657647843	0.530774397	0.97910424	-4.607799126
Mta1	0.23219865	15.83921968	0.657637891	0.530780443	0.97910424	-4.607799428
Hsdl1	0.234633493	19.1766612	0.657423041	0.530910989	0.97910424	-4.60780594
Hadhb	-0.386308833	26.35985819	-0.656571736	0.531428446	0.97910424	-4.607831727
Arl1	0.255274263	20.14816133	0.655443921	0.532114455	0.97910424	-4.60786585
Ndufb6	-0.415898853	22.8606218	-0.654020329	0.532981151	0.97910424	-4.607908856
Mix23	-0.298335803	17.75217238	-0.65399429	0.532997012	0.97910424	-4.607909642
Pxdn	-0.35437832	16.93215649	-0.653767579	0.533135119	0.97910424	-4.607916483
Dbi	0.339787863	24.55742949	0.653139614	0.533517773	0.97910424	-4.607935425
Atp5mk	-0.447879823	23.33916205	-0.652221256	0.534077684	0.97910424	-4.607963099
Rtn1	-0.22909395	17.08051417	-0.652067972	0.534171174	0.97910424	-4.607967716
Hm13	0.35290944	20.47602481	0.651798141	0.534335773	0.97910424	-4.60797584
Inpp5a	0.284145257	17.50567593	0.650860765	0.534907819	0.97910424	-4.608004041
Hrg	-0.286619463	19.84306823	-0.650246356	0.535282975	0.97910424	-4.608022509
Arcn1	0.259519083	20.81611277	0.649632906	0.535657705	0.97910424	-4.608040934
Agpat4	0.253248983	16.50436854	0.649153047	0.535950942	0.97910424	-4.608055338
Ufsp2	-0.28333168	18.6985756	-0.648838844	0.536143001	0.97910424	-4.608064764
Micu2	0.246970563	16.27230408	0.648834621	0.536145583	0.97910424	-4.608064891
Clu	-0.27004062	21.39327452	-0.648805331	0.536163489	0.97910424	-4.608065769
Fkbp4	0.5171072	18.68061266	0.648562276	0.536312091	0.97910424	-4.608073058
Ctsh	0.232464937	19.11643772	0.647630188	0.536882195	0.97910424	-4.608100991
Flna	0.21840584	27.06097844	0.647376529	0.537037408	0.97910424	-4.608108588
Engase	-0.469877833	17.91552136	-0.647080456	0.537218608	0.97910424	-4.608117451
Ddx21	0.856834133	19.02500255	0.646061685	0.537842393	0.97910424	-4.608147925
Ranbp1	0.446630643	19.37394161	0.646016078	0.537870328	0.97910424	-4.608149288
Egfr	-0.26289835	18.42342177	-0.645556843	0.538151667	0.97910424	-4.608163012
Anpep	0.200553047	22.57560351	0.644589982	0.538744284	0.97910424	-4.60819188
Cs	-0.342534283	25.7457379	-0.644053284	0.539073413	0.97910424	-4.60820789
H4c1; H4c11; H4c12; H4c14; H4c16; H4c2; H4c3; H4c4; H4c6; H4c8; H4c9; Hist1h4m	0.307641723	29.06331149	0.643842923	0.53920245	0.97910424	-4.608214163
Alb	0.264755393	28.91328535	0.643677893	0.539303694	0.97910424	-4.608219082
Txndc5	0.353826847	20.67514404	0.642486261	0.540035087	0.97910424	-4.608254575
Ank2	-0.547991243	18.95700757	-0.642009417	0.540327931	0.97910424	-4.608268763
Glg1	0.218738673	19.59028894	0.641649016	0.540549327	0.97910424	-4.608279481
Chid1	-0.232366663	16.42701154	-0.641554355	0.540607487	0.97910424	-4.608282295
Abhd5	-0.458228433	20.27442976	-0.640824743	0.54105589	0.97910424	-4.608303976
Uba3	0.26165327	15.66029974	0.640548753	0.541225566	0.97910424	-4.608312172
Mat2b	-0.22025925	19.52337536	-0.64036939	0.541335854	0.97910424	-4.608317497
Galm	-0.272192763	17.03720069	-0.639982309	0.541573912	0.97910424	-4.608328984
Polr2e	-0.239500853	16.82237516	-0.639432051	0.541912433	0.97910424	-4.608345305
Gns	-0.31142719	18.60261419	-0.638643805	0.542397589	0.97910424	-4.608368666
Sgcg	0.344005403	20.77097608	0.638633147	0.542404151	0.97910424	-4.608368982
Metap2	0.333680663	18.69675677	0.638559111	0.542449733	0.97910424	-4.608371175
Tnni2	1.930231893	22.82144543	0.638275708	0.542624239	0.97910424	-4.608379567
Nudt3	-0.349502557	17.14282783	-0.637762512	0.542940326	0.97910424	-4.608394757
Acat1	-0.356665313	25.376847	-0.637745812	0.542950614	0.97910424	-4.608395251
Csrp2	0.39437345	17.13149746	0.637255476	0.543252729	0.97910424	-4.608409755
Atp5mf	-0.4148802	24.82291244	-0.637084522	0.543358085	0.97910424	-4.60841481
H2-Aa	-0.855971337	19.92707629	-0.636871579	0.543489334	0.97910424	-4.608421104
Slc25a19	0.377982863	19.44844158	0.636497206	0.543720129	0.97910424	-4.608432167
Spcs2	0.3394738	20.07834798	0.636293949	0.543845458	0.97910424	-4.608438171
Alyref	-0.587377253	19.65335916	-0.636176449	0.543917917	0.97910424	-4.608441641
Pgk1	0.23431252	25.47656796	0.636106724	0.543960918	0.97910424	-4.6084437
Hadh	-0.322314777	21.66008403	-0.635548374	0.544305334	0.97910424	-4.608460181
Vwf	0.263733557	19.90848077	0.635141649	0.544556303	0.97910424	-4.608472179
Mrps21	-0.313315113	18.66361748	-0.634859875	0.544730213	0.97910424	-4.608480488
Khsrp	0.310548067	20.88384801	0.634683861	0.544838865	0.97910424	-4.608485677
Tnnt3	1.424536293	22.42820774	0.634621927	0.544877099	0.97910424	-4.608487502
Gyg1	0.255425743	21.18611438	0.634574023	0.544906674	0.97910424	-4.608488914
Glo1	0.22818945	20.33144351	0.633695431	0.545449257	0.97910424	-4.608514793
Ddx3x	0.23709341	21.4967799	0.63315292	0.545784453	0.97910424	-4.608530758
Abhd6	-0.32972192	20.7557143	-0.632937484	0.545917597	0.97910424	-4.608537095
Slc12a4	-0.357234917	16.64480551	-0.632922522	0.545926844	0.97910424	-4.608537535
Ufm1	0.494620283	17.72692162	0.632253046	0.546340722	0.97910424	-4.608557216
Cct6a	0.229580503	22.25584237	0.63221274	0.546365646	0.97910424	-4.608558401
Ndufa13	-0.384751153	24.47537156	-0.632088066	0.546442744	0.97910424	-4.608562064
Tmem87a	-0.246014377	18.41860234	-0.631907646	0.546554327	0.97910424	-4.608567364
Golt1b	0.25047405	18.26064332	0.631800227	0.546620768	0.97910424	-4.608570519
Sae1	0.28067498	16.78505876	0.631793135	0.546625155	0.97910424	-4.608570727
Timm17b	0.292154603	18.10910246	0.630701609	0.547300566	0.97910424	-4.608602761
Bpifb1	-0.279863543	21.58405821	-0.630519356	0.547413388	0.97910424	-4.608608105
Rps15a	0.236894553	20.36514086	0.630212107	0.547603621	0.97910424	-4.608617113
Bag6	0.233969337	18.8558002	0.630130865	0.547653928	0.97910424	-4.608619494
Dbt	-0.461779637	21.40347548	-0.630107573	0.547668352	0.97910424	-4.608620176
Apoc4	0.22027033	18.97480146	0.629120218	0.548279982	0.97910424	-4.608649093
Snd1	0.384676357	21.18201602	0.628927234	0.548399577	0.97910424	-4.608654741
Iqgap1	0.29587479	23.89760495	0.627941934	0.549010423	0.97910424	-4.608683554
Mesd	-0.287641387	16.42297676	-0.62771763	0.549149539	0.97910424	-4.608690108
Arl8b	-0.329542927	18.95921542	-0.627391986	0.549351545	0.97910424	-4.608699621
Atp5pf	-0.38851006	22.0894953	-0.627348999	0.549378215	0.97910424	-4.608700876
Acot9	0.204451077	20.93387465	0.627268393	0.549428225	0.97910424	-4.60870323
Hadha	-0.38308799	27.61088078	-0.626843707	0.549691759	0.97910424	-4.608715627
Taldo1	0.284013913	21.86569069	0.625440783	0.550562864	0.97910424	-4.608756533
Sumo3	-0.284830987	15.68315474	-0.625230951	0.550693224	0.97910424	-4.608762645
Nucb1	0.216636247	20.70669084	0.625161973	0.550736082	0.97910424	-4.608764654
Rnpep	0.26310869	20.16402343	0.624837702	0.550937584	0.97910424	-4.608774095
Sf3b2	0.306886843	19.78014635	0.624667848	0.551043148	0.97910424	-4.608779039
Enoph1	0.24732486	15.12461602	0.624628422	0.551067653	0.97910424	-4.608780186
Cndp2	0.252530137	21.67835255	0.623903671	0.551518237	0.97910424	-4.608801268
Tgfb1i1	0.197941167	18.18320485	0.623362556	0.551854795	0.97910424	-4.608816994
Npepps	0.215619677	21.60547508	0.622709874	0.552260908	0.97910424	-4.608835949
Slc27a4	0.47658278	19.5502949	0.62261409	0.552320522	0.97910424	-4.60883873
Tmem120b	0.231903277	16.7313315	0.622599416	0.552329655	0.97910424	-4.608839156
Cers2	0.203181147	18.78732372	0.622075123	0.552656035	0.97910424	-4.608854368
Itih4	0.258189827	20.75616934	0.621707967	0.552884663	0.97910424	-4.608865015
Naga	-0.859979847	16.65366248	-0.620080306	0.553898887	0.97910424	-4.608912154
Mgst1	-0.2565986	21.69284981	-0.620039085	0.553924587	0.97910424	-4.608913346
Timm22	-0.3770653	17.96899922	-0.619877279	0.554025474	0.97910424	-4.608918027
Ykt6	0.213417273	19.39608005	0.619297411	0.554387116	0.97910424	-4.608934792
Cd180	0.222672523	17.76586819	0.61892604	0.5546188	0.97910424	-4.608945522
Acsl3	-0.355986047	17.30809403	-0.618730638	0.554740726	0.97910424	-4.608951166
KRT9	0.437216437	23.97693105	0.618109935	0.555128138	0.97910424	-4.608969085
Mrps5	-0.362596687	15.97953551	-0.617505233	0.555505716	0.97910424	-4.608986528
Ssr4	0.24967769	20.98136237	0.61725302	0.555663244	0.97910424	-4.608993798
Nol3	0.200494443	15.58498121	0.616706255	0.556004835	0.97910424	-4.609009553
Sdcbp	0.30759638	16.61786107	0.614775033	0.55721236	0.97910424	-4.609065108
Ndufa10	-0.345103587	24.4191199	-0.613830689	0.557803389	0.97910424	-4.609092223
Prpf19	0.28436143	20.49829493	0.613740152	0.557860072	0.97910424	-4.609094821
Sgca	0.34005769	19.71499934	0.613226884	0.558181482	0.97910424	-4.609109542
Set	0.46948197	21.27020315	0.613028464	0.558305762	0.97910424	-4.609115231
Pdxdc1	-0.220654247	18.1014132	-0.612853977	0.558415066	0.97910424	-4.609120232
Speg	-0.380800723	19.88614949	-0.612594217	0.55857781	0.97910424	-4.609127674
Cygb	-0.242298527	18.90603013	-0.612471451	0.558654735	0.97910424	-4.609131191
Gclm	0.204239607	17.21921315	0.611637277	0.559177591	0.97910424	-4.609155071
Tomm34	0.288471223	18.62114728	0.611338802	0.559364744	0.97910424	-4.60916361
Cmya5	-0.566050423	19.26775762	-0.611217354	0.559440906	0.97910424	-4.609167083
Hsd17b11	-0.22238271	20.80341299	-0.610644778	0.559800061	0.97910424	-4.60918345
Rpl4	0.210149017	23.50136583	0.61047735	0.559905107	0.97910424	-4.609188233
Top1	0.291244193	18.0394642	0.610453714	0.559919938	0.97910424	-4.609188909
Supt16h	0.260420173	20.13489544	0.610099619	0.560142144	0.97910424	-4.609199022
Abhd12	-0.298529963	17.93061208	-0.609845558	0.560301607	0.97910424	-4.609206275
Vars1	0.36402742	22.94213868	0.609598571	0.560456656	0.97910424	-4.609213323
Mboat7	0.196996683	17.98585779	0.609528814	0.560500451	0.97910424	-4.609215314
Myo1c	0.226566867	23.83322049	0.609193117	0.560711239	0.97910424	-4.60922489
Bckdha	-0.42305225	21.36107826	-0.609178526	0.560720402	0.97910424	-4.609225306
Dock2	-0.71517756	19.37511817	-0.608482222	0.561157772	0.97910424	-4.609245154
Cdc16	-0.263029697	16.36688048	-0.60786571	0.561545189	0.97910424	-4.609262712
Acad10	-0.655778747	22.98902467	-0.607806659	0.561582305	0.97910424	-4.609264393
Napg	0.196604043	18.84396334	0.607084303	0.562036452	0.97910424	-4.609284946
Cyrib	0.321435393	22.27571058	0.607021854	0.562075725	0.97910424	-4.609286722
Bsg	-0.27588512	22.13262704	-0.606694091	0.562281869	0.97910424	-4.60929604
Srsf2	-0.34623399	19.75076387	-0.60646063	0.56242873	0.97910424	-4.609302675
Atp1a2	0.21256973	24.96098174	0.605882063	0.562792782	0.97910424	-4.609319109
Lyrm7	-0.462044197	16.37919108	-0.604778359	0.563487647	0.97910424	-4.609350423
Prcp	-0.813314917	18.76189501	-0.604381113	0.563737866	0.97910424	-4.609361682
Park7	0.2296298	21.94719729	0.604319865	0.563776451	0.97910424	-4.609363417
Cbr1	0.270108093	20.87184772	0.604188173	0.56385942	0.97910424	-4.609367148
Gnb1	0.19716501	22.56804816	0.604058486	0.563941132	0.97910424	-4.609370821
Cdk6	-0.497306423	17.37818857	-0.603454532	0.564321758	0.97910424	-4.60938792
Cbr4	-0.264460833	20.45813151	-0.603175797	0.564497474	0.97910424	-4.609395807
Tbc1d1	0.5380989	16.13065103	0.603010916	0.564601431	0.97910424	-4.609400471
Eif4a3	0.232120427	21.28188655	0.602890096	0.564677615	0.97910424	-4.609403888
Hspb8	0.2581195	18.76025396	0.602882243	0.564682567	0.97910424	-4.60940411
Surf4	0.229645467	20.87194953	0.602634208	0.564838987	0.97910424	-4.609411123
Mtarc2	0.23759246	20.93009777	0.602074403	0.565192112	0.97910424	-4.609426942
Skic8	-0.29987768	16.52229523	-0.601966046	0.565260479	0.97910424	-4.609430002
Napa	0.193193087	21.96683941	0.601803504	0.565363042	0.97910424	-4.609434592
Grpel1	-0.277805863	20.30226292	-0.60153043	0.565535375	0.97910424	-4.609442302
Ywhah	0.236440763	20.01288453	0.601367486	0.565638221	0.97910424	-4.6094469
Ncl	0.36641138	23.20440023	0.601159561	0.565769473	0.97910424	-4.609452767
Ptbp1	0.474688307	20.80391165	0.601075923	0.565822275	0.97910424	-4.609455127
Shmt2	-0.23235937	20.83952849	-0.600812099	0.565988848	0.97910424	-4.609462568
Actr1a	0.197691813	21.78950272	0.600710535	0.566052982	0.97910424	-4.609465431
Ctss	-0.369351233	17.99137948	-0.600654165	0.566088578	0.97910424	-4.609467021
Stxbp3	0.222445667	19.28248522	0.599605593	0.566750977	0.97910424	-4.609496562
Rps10	0.236453113	21.80623166	0.599236339	0.566984348	0.97910424	-4.609506955
Pabpn1	0.367525403	18.06658448	0.598854046	0.567226019	0.97910424	-4.609517709
Rab7a	0.192550577	23.04992122	0.598614533	0.56737746	0.97910424	-4.609524444
Cpt1a	0.319876043	19.50501115	0.598060668	0.567727752	0.97910424	-4.609540009
Sec22b	-0.215691883	21.17530626	-0.597940865	0.567803538	0.97910424	-4.609543375
Hsd17b4	-0.304414537	22.32459075	-0.597451664	0.568113062	0.97910424	-4.609557111
Ap3d1	0.210726597	18.96473823	0.596257227	0.56886921	0.97910424	-4.609590611
Sparc	0.362676883	17.21767476	0.596114743	0.568959449	0.97910424	-4.609594604
Crocc2	-0.22833502	16.66191936	-0.595904428	0.569092663	0.97910424	-4.609600495
Ssb	0.267185123	20.85407339	0.595880947	0.569107538	0.97910424	-4.609601153
P4hb	0.25372209	24.15354094	0.595379898	0.569424982	0.97910424	-4.609615182
Prpsap2	-0.279079337	16.20866871	-0.594418443	0.570034407	0.97910424	-4.609642076
Ckap4	0.24680576	22.23390313	0.594329999	0.570090487	0.97910424	-4.609644548
Myl12b	0.292002423	21.29711006	0.593143726	0.570842978	0.97910424	-4.609677676
Rcc1	0.483268787	19.1261382	0.592909556	0.570991588	0.97910424	-4.609684209
P2rx4	-0.33991566	16.49534926	-0.592240025	0.571416611	0.97910424	-4.609702877
Tmem14c	-0.26076888	22.40359338	-0.589257673	0.573312046	0.97910424	-4.609785819
Psmc3	0.195028913	21.96170066	0.588963868	0.57349897	0.97910424	-4.609793971
Cd200	0.20139301	17.73315106	0.5885543	0.573759602	0.97910424	-4.60980533
Psmd1	0.206324357	21.53515479	0.587966542	0.574133747	0.97910424	-4.609821619
Mrpl22	-0.346078763	19.14988645	-0.587790175	0.574246043	0.97910424	-4.609826504
Atad1	-0.283756817	20.77658536	-0.587550409	0.574398726	0.97910424	-4.609833144
Snx2	-0.222111783	20.58944558	-0.587151006	0.574653119	0.97910424	-4.609844199
Slc4a4	-0.355239323	16.65342628	-0.587110195	0.574679116	0.97910424	-4.609845328
Stk24	0.240914047	20.22551229	0.587099577	0.57468588	0.97910424	-4.609845622
Rps24	0.21361899	22.25174028	0.587031646	0.574729155	0.97910424	-4.609847501
Fam3c	-0.336235217	17.01021476	-0.586912523	0.574805047	0.97910424	-4.609850797
Trabd	-0.271109337	18.66034207	-0.58623582	0.575236274	0.97910424	-4.609869507
Get4	-0.45801376	17.56348064	-0.584180614	0.576547086	0.97910424	-4.609926222
Gatd1	-0.240472417	17.36226687	-0.584066991	0.576619604	0.97910424	-4.609929352
Sfpq	0.21159853	21.24550556	0.583330797	0.577089599	0.97910424	-4.609949625
Pus1	0.496749757	18.26630721	0.582676184	0.577507696	0.97910424	-4.609967633
Atxn10	0.1993524	15.72609792	0.582169152	0.577831653	0.97910424	-4.60998157
Akap1	0.525820877	16.52068922	0.582107386	0.577871124	0.97910424	-4.609983267
Ciao2b	0.313312997	15.24751914	0.581720941	0.578118114	0.97910424	-4.609993881
Vkorc1l1	-0.27053016	18.27339162	-0.580707641	0.578766033	0.97910424	-4.610021686
Vps39	-0.327190483	17.60681433	-0.580210465	0.579084087	0.97910424	-4.610035314
Hsp90b1	-0.208096993	25.30949249	-0.579954072	0.579248146	0.97910424	-4.610042338
Rap1a	0.186181367	22.30076373	0.579772986	0.579364034	0.97910424	-4.610047297
Naxd	-0.19219573	20.27384468	-0.579608382	0.579469385	0.97910424	-4.610051804
Snrpd3	0.23187119	20.80035289	0.579205675	0.579727176	0.97910424	-4.610062826
Mtx2	-0.258499123	19.52936778	-0.57888174	0.579934588	0.97910424	-4.610071687
Rdx	0.22380408	19.43667761	0.578556469	0.580142898	0.97910424	-4.61008058
Ptcd3	-0.310775297	20.77479184	-0.578144095	0.580407053	0.97910424	-4.61009185
Myh10	0.218189033	22.48686536	0.578025103	0.580483289	0.97910424	-4.6100951
mt-Nd3	0.474407283	17.61886735	0.577425808	0.58086733	0.97910424	-4.610111463
Card19	0.25274967	18.28389183	0.577261275	0.580972791	0.97910424	-4.610115952
Naca	-0.283002873	22.51723786	-0.576734248	0.581310675	0.97910424	-4.610130327
Psma7	0.21677333	21.87305152	0.576251009	0.581620585	0.97910424	-4.610143497
Lonp1	-0.28069302	23.26490275	-0.57548005	0.582115208	0.97910424	-4.610164491
Epb41	-0.251144587	20.18645724	-0.575083659	0.582369613	0.97910424	-4.610175275
Emilin1	0.21702933	17.40444222	0.574646539	0.582650231	0.97910424	-4.610187161
Gfm1	-0.339340713	20.6059733	-0.573284733	0.583524961	0.97910424	-4.610224141
Rpl27a	0.198123343	22.39885066	0.572921708	0.583758269	0.97910424	-4.610233987
Rpl27	0.226833403	22.50946258	0.572653941	0.58393039	0.97910424	-4.610241246
Rpn2	0.18703397	23.19057565	0.572592332	0.583969996	0.97910424	-4.610242915
Vdac3	-0.31582615	24.9089162	-0.571880083	0.584427989	0.97910424	-4.610262208
Cpt2	-0.32038345	24.17884785	-0.571307182	0.584796526	0.97910424	-4.610277712
Drap1	0.376926857	16.04840443	0.570981412	0.585006145	0.97910424	-4.610286522
Macroh2a1	0.28681928	23.70247539	0.570389459	0.585387152	0.97910424	-4.61030252
Rpl11	0.22119827	22.2300318	0.569430328	0.586004788	0.97910424	-4.610328412
Lamtor5	0.228533527	17.78672376	0.56887556	0.5863622	0.97910424	-4.610343371
Mrps30	-0.353986187	17.98594971	-0.568055348	0.586890851	0.97910424	-4.610365466
Slc9a1	0.24253644	16.62470179	0.566827952	0.587682445	0.97910424	-4.61039848
Mrpl9	-0.245261797	17.31786429	-0.566747487	0.58773436	0.97910424	-4.610400642
Psma1	-0.258534003	20.00864588	-0.566619645	0.587816849	0.97910424	-4.610404077
Aldh4a1	-0.2300305	20.24059171	-0.5665277	0.58787618	0.97910424	-4.610406547
Srgap2	0.2457818	14.82018704	0.566365544	0.587980825	0.97910424	-4.610410902
Coro1b	-0.404561327	18.93448131	-0.566032893	0.588195528	0.97910424	-4.610419833
Tra2a	0.313899317	17.70007813	0.565818741	0.588333772	0.97910424	-4.610425581
Fastk	-0.228839953	16.37368752	-0.565564215	0.588498103	0.97910424	-4.610432409
Rps28	0.29349931	20.74972796	0.565532554	0.588518546	0.97910424	-4.610433258
Slc25a24	0.204304383	19.37460182	0.564766626	0.58901322	0.97910424	-4.61045379
Gstm2	-0.225008953	21.6896908	-0.564712292	0.58904832	0.97910424	-4.610455246
Trap1	-0.276946773	22.59088834	-0.564111152	0.589436742	0.97910424	-4.610471343
Sp100	-0.571267617	18.28849159	-0.563397957	0.589897754	0.97910424	-4.610490421
Ahsg	0.3079603	20.29569116	0.562917174	0.590208647	0.97910424	-4.610503271
Hibch	-0.236863143	22.29566601	-0.562727588	0.590331266	0.97910424	-4.610508336
Sdc4	0.32673116	17.4937852	0.56251143	0.590471089	0.97910424	-4.610514109
Ptrh2	0.199992337	19.58971817	0.56226061	0.590633356	0.97910424	-4.610520805
Sart3	0.27752808	18.17385182	0.562099127	0.590737839	0.97910424	-4.610525114
Cox7a2	0.346866483	21.69357308	0.561193275	0.591324142	0.97910424	-4.610549271
Srl	-0.382794177	26.32521568	-0.561186513	0.59132852	0.97910424	-4.610549451
Coasy	0.268435617	21.53047174	0.561182582	0.591331065	0.97910424	-4.610549556
Xrcc5	-0.286000737	15.65862601	-0.559930195	0.592142199	0.979376959	-4.610582899
Ociad1	-0.278648693	20.6996361	-0.55962233	0.592341689	0.979376959	-4.610591086
Eml2	0.219843687	19.92349	0.559070245	0.592699522	0.979376959	-4.610605758
Ighm	-0.393662117	23.45904682	-0.558729672	0.592920323	0.979376959	-4.610614803
Acss3	0.35260776	17.124025	0.558083303	0.593339506	0.979376959	-4.610631956
Pcbp2	0.202097377	20.98655897	0.557333485	0.593825984	0.979376959	-4.610651834
Cops3	-0.199349727	18.05273582	-0.55685452	0.59413685	0.979376959	-4.610664519
Tuba1a	0.18537869	27.3144403	0.556729903	0.594217746	0.979376959	-4.610667818
Rpl6	0.214676097	22.8932361	0.556665166	0.594259773	0.979376959	-4.610669532
Uqcrfs1	-0.342638733	25.42588158	-0.554626497	0.595584106	0.980362656	-4.610723408
Vwa1	0.209344973	19.94451325	0.55461957	0.595588609	0.980362656	-4.610723591
Htra2	-0.241146233	20.73817121	-0.55317245	0.596529663	0.980362656	-4.610761733
Apoe	-0.239992867	21.9957681	-0.552261186	0.597122675	0.980362656	-4.610785708
H2ac21	0.312794073	21.8573182	0.551814928	0.597413201	0.980362656	-4.610797437
Abcc4	0.253744847	17.68072163	0.551712647	0.597479799	0.980362656	-4.610800124
Eps15l1	-0.219962913	18.87463205	-0.551215314	0.597803687	0.980362656	-4.610813184
Timm44	-0.304844757	21.07941162	-0.550784147	0.598084562	0.980362656	-4.610824498
Ppia	0.24309939	25.70072385	0.55035977	0.598361085	0.980362656	-4.610835627
Matr3	0.20328143	20.92983672	0.550063229	0.598554353	0.980362656	-4.610843399
Smdt1	0.282179237	15.83322137	0.550031175	0.598575246	0.980362656	-4.610844239
Sypl1	0.17519402	20.12041621	0.549933339	0.598639018	0.980362656	-4.610846802
Ppp1cb	0.308091093	19.74909677	0.549370953	0.59900567	0.980362656	-4.610861529
Gja1	-0.356701193	21.55856553	-0.54913161	0.599161749	0.980362656	-4.610867793
Dcps	0.24916365	18.94447437	0.548047565	0.599868951	0.980704323	-4.610896134
Stard10	-0.34907515	17.23069281	-0.546234965	0.601052466	0.980704323	-4.610943416
Sepsecs	-0.27627074	17.90341812	-0.545947877	0.601240035	0.980704323	-4.610950892
Hspa12a	0.217321317	21.25727161	0.545101086	0.60179347	0.980704323	-4.610972926
Tln2	0.26762409	22.32720923	0.545058515	0.6018213	0.980704323	-4.610974033
Fcgr2	0.286706473	15.80696532	0.544168575	0.602403253	0.980704323	-4.610997156
Vdac2	-0.279409303	25.45473581	-0.543864358	0.602602257	0.980704323	-4.611005053
Phb2	0.22348208	24.39223831	0.543697003	0.602711748	0.980704323	-4.611009396
Cox7c	-0.401052747	20.6895884	-0.541066345	0.604434275	0.980704323	-4.61107751
Tmbim6	0.180449147	18.07893864	0.540505959	0.604801556	0.980704323	-4.611091984
Gsr	-0.330598723	19.29491683	-0.540289187	0.604943663	0.980704323	-4.611097579
Hsd11b1	-0.3291473	18.28618364	-0.540174536	0.605018831	0.980704323	-4.611100538
Ccn2	-0.64387953	17.14525488	-0.539858801	0.60522586	0.980704323	-4.611108683
Aebp1	0.253276423	17.78731842	0.538702924	0.605984104	0.980704323	-4.611138466
Enpp4	-0.296799613	16.95912272	-0.538497313	0.606119036	0.980704323	-4.611143758
Suclg1	-0.32893994	22.96752455	-0.536909134	0.607161833	0.980704323	-4.611184578
Ndrg3	0.219038323	17.11102193	0.535981012	0.607771687	0.980704323	-4.611208385
Acp6	0.252898213	18.10859796	0.535241576	0.608257796	0.980704323	-4.611227327
Pgrmc1	-0.208033857	18.53597871	-0.535202445	0.608283527	0.980704323	-4.611228329
Armc1	-0.372908907	17.93844095	-0.534871674	0.608501051	0.980704323	-4.611236795
Micos13	-0.310119707	21.03831786	-0.533248266	0.609569257	0.980704323	-4.611278279
Tmod2	0.31900996	17.1347733	0.532769226	0.609884659	0.980704323	-4.6112905
Rab1b	0.201481807	21.34776275	0.532766325	0.60988657	0.980704323	-4.611290574
Tst	-0.294673907	22.57203123	-0.531480034	0.610733908	0.980704323	-4.611323341
Cdk5	-0.363695197	16.82977957	-0.531180236	0.610931489	0.980704323	-4.611330969
Itm2b	-0.204438287	18.23606299	-0.530931831	0.611095226	0.980704323	-4.611337286
Sord	-0.221842703	19.33747742	-0.530896393	0.611118588	0.980704323	-4.611338187
Fitm1	0.486047497	18.249304	0.530877576	0.611130992	0.980704323	-4.611338665
Plxnb2	0.217219657	18.73869634	0.530545133	0.611350168	0.980704323	-4.611347115
Cd36	-0.294005587	24.18915711	-0.530347839	0.611480261	0.980704323	-4.611352127
Itpr2	0.18189601	18.15276606	0.530103498	0.611641396	0.980704323	-4.611358333
Srsf10	-0.300442827	18.88558992	-0.527944726	0.613066038	0.980704323	-4.611413052
Dmd	0.22954785	24.07943107	0.527783522	0.613172492	0.980704323	-4.611417131
Arpc4	0.283315217	21.94456322	0.527564154	0.613317374	0.980704323	-4.611422679
Ppp2r5e	0.206218023	17.67755968	0.527546315	0.613329156	0.980704323	-4.61142313
Rpl17	0.189202633	21.44302919	0.526911004	0.613748853	0.980704323	-4.611439187
Dctn4	0.37671804	17.91598458	0.526835376	0.613798824	0.980704323	-4.611441097
Hnrnpa0	-0.36474558	19.70380832	-0.526469539	0.614040583	0.980704323	-4.611450334
Mrpl44	-0.330808223	17.46521226	-0.526389233	0.614093658	0.980704323	-4.611452361
Scd1	0.33745918	21.62382075	0.525863563	0.614441145	0.980704323	-4.611465623
Dnajc5	0.19977835	17.36141357	0.523738514	0.615846951	0.980704323	-4.611519118
Rnase4	0.409074893	18.2086971	0.523531409	0.615984051	0.980704323	-4.611524322
Psmd5	0.194763267	19.95038165	0.522993348	0.616340315	0.980704323	-4.611537833
Nt5c3a	0.18755991	21.06713432	0.522863584	0.616426252	0.980704323	-4.61154109
Slc25a22	-0.283510183	19.67860425	-0.52272386	0.616518791	0.980704323	-4.611544595
Stat3	0.19604147	20.493957	0.522633036	0.616578948	0.980704323	-4.611546874
Arhgef1	-0.45373591	19.1805584	-0.522356912	0.616761857	0.980704323	-4.611553799
Agk	-0.239058497	20.22221065	-0.522308183	0.616794139	0.980704323	-4.61155502
Atp9a	-0.282398673	18.07331682	-0.521721005	0.617183202	0.980704323	-4.611569734
Ltbp4	-0.46280478	17.06951142	-0.521342298	0.617434202	0.980704323	-4.611579217
[truncated: 1,190 more rows]
