# Supplementary material for: Endothelial MerTK impairment accelerates the development of atherosclerosis
Source: Redox Biol. 2025 Sep 11;87:103861. doi: 10.1016/j.redox.2025.103861 (PMC12628026; doi:10.1016/j.redox.2025.103861)
Supplement: Multimedia component 1 [file mmc1.zip › Supplement data/Proteomics in AA/IPA format/IPA/IPA format-HFD 2M AA ECMerKO vs Flox-LogFC P.xlsx]

## Sheet: Sheet1
Tag	logFC	AveExpr	t	P.Value	adj.P.Val	B
Serpina1e	-3.34717	21.9576	-7.02818	0.000162609	0.51856	-4.44982
Vrk3	1.7748	18.5982	4.89364	0.0015268	0.979104	-4.47061
Mup11	-3.06175	18.3564	-4.71433	0.00189337	0.979104	-4.4733
Efl1	-2.64832	16.4597	-4.63842	0.00207686	0.979104	-4.4745
Cyp51a1	2.78865	17.0834	4.62006	0.00212411	0.979104	-4.4748
Matn1	1.4515	15.2229	4.25718	0.00334762	0.979104	-4.48116
Crot	2.8643	18.3159	4.218	0.00352028	0.979104	-4.48191
Mif	2.95979	17.0402	4.16935	0.00374829	0.979104	-4.48286
Mbd2	1.40166	17.7939	3.82609	0.0058953	0.979104	-4.49013
Fmod	1.46367	19.4528	3.61809	0.00782281	0.979104	-4.49508
Nqo1	2.88068	17.1847	3.56482	0.00841908	0.979104	-4.49642
Rpl30	1.45407	21.6356	3.53493	0.0087748	0.979104	-4.49719
Arhgap30	-1.60979	17.652	-3.46607	0.00965747	0.979104	-4.49899
Tmod4	1.42734	19.7882	3.43932	0.0100256	0.979104	-4.49971
Golim4	1.45515	16.5703	3.43476	0.0100899	0.979104	-4.49983
Cyp2e1	-1.50143	18.4242	-3.38324	0.010847	0.979104	-4.50123
Inpp5d	1.7139	18.3389	3.37014	0.011049	0.979104	-4.50159
Lamp1	2.74381	17.5653	3.36671	0.0111026	0.979104	-4.50169
Ca2	-1.21441	22.4183	-3.34565	0.0114377	0.979104	-4.50227
Sdhd	-1.42122	18.9751	-3.33983	0.0115322	0.979104	-4.50243
C9	-1.40789	18.9093	-3.32809	0.0117253	0.979104	-4.50276
Rbp2	2.0832	17.8045	3.30061	0.012191	0.979104	-4.50354
Abcd2	1.20651	19.6868	3.29771	0.0122413	0.979104	-4.50362
Mypn	2.84699	18.9715	3.2731	0.0126768	0.979104	-4.50433
Eppk1	1.91153	19.3133	3.21268	0.0138182	0.979104	-4.50609
Vps4b	1.92992	17.8573	3.18362	0.0144054	0.979104	-4.50695
Elmo1	1.52938	18.562	3.16902	0.0147104	0.979104	-4.50739
Rps27	1.51208	18.1646	3.12382	0.0156989	0.979104	-4.50876
Ighg1	-1.94835	20.6401	-3.11639	0.0158679	0.979104	-4.50898
Trex2	2.45615	18.1641	3.0927	0.0164201	0.979104	-4.50971
Sult2b1	2.21558	17.3041	3.07819	0.0167685	0.979104	-4.51016
Dpf2	1.80056	18.6998	3.07021	0.0169633	0.979104	-4.51041
KRT2	1.12268	22.5093	3.05004	0.0174663	0.979104	-4.51105
Rdh11	0.959035	14.5213	3.04903	0.017492	0.979104	-4.51108
Rgs10	1.4876	17.6315	3.03881	0.0177532	0.979104	-4.5114
Abcd1	1.98526	20.3218	2.98899	0.0190877	0.979104	-4.51299
Vat1l	-1.12174	16.8443	-2.98656	0.0191553	0.979104	-4.51307
Tollip	1.7293	18.4155	2.97555	0.0194654	0.979104	-4.51343
Mybph	4.47856	19.8455	2.9748	0.0194865	0.979104	-4.51345
Endou	2.4317	19.399	2.93896	0.020534	0.979104	-4.51462
Saa4	-1.16492	17.7764	-2.91733	0.0211946	0.979104	-4.51534
Myo1d	1.03128	19.247	2.90436	0.0216015	0.979104	-4.51577
mt-Co3	-1.21411	19.3505	-2.83468	0.0239316	0.979104	-4.51812
Rab3b	-1.3566	18.098	-2.81684	0.0245694	0.979104	-4.51873
Tpsb2	0.993155	19.2985	2.79253	0.0254673	0.979104	-4.51957
Rpl23	1.02656	20.9152	2.78802	0.0256373	0.979104	-4.51973
Tmtc3	0.884323	16.2691	2.75035	0.0271072	0.979104	-4.52105
Amacr	-1.3094	16.9762	-2.73182	0.0278619	0.979104	-4.52171
Ppl	1.75071	21.5516	2.7305	0.0279166	0.979104	-4.52176
Csta	1.69341	18.8496	2.7277	0.0280325	0.979104	-4.52186
Aspn	1.13952	24.8472	2.72491	0.0281492	0.979104	-4.52196
Pex5	-1.18563	17.8182	-2.71684	0.028488	0.979104	-4.52224
Sfn	4.815	19.0623	2.71116	0.0287293	0.979104	-4.52245
KRT5	1.00113	21.8764	2.69692	0.0293434	0.979104	-4.52296
Tgfbi	1.2096	21.5438	2.69684	0.0293469	0.979104	-4.52296
Col6a5	0.929286	21.7783	2.68775	0.029746	0.979104	-4.52329
Abi1	-1.22624	18.327	-2.67508	0.0303119	0.979104	-4.52375
Ptk7	2.17373	17.1062	2.66259	0.0308807	0.979104	-4.5242
Cyp27a1	0.932611	18.5387	2.65473	0.0312443	0.979104	-4.52449
Ano10	0.939437	19.6743	2.64064	0.0319071	0.979104	-4.525
Synm	1.30703	20.528	2.6398	0.031947	0.979104	-4.52503
Clint1	-1.09432	17.5884	-2.63373	0.0322372	0.979104	-4.52526
Hbb-b1	-0.971482	29.3889	-2.62615	0.0326039	0.979104	-4.52554
Rps11	1.12698	19.9857	2.61386	0.0332071	0.979104	-4.52599
Plin3	1.73524	19.0146	2.60502	0.0336479	0.979104	-4.52632
Itih3	-0.958202	19.6652	-2.60226	0.0337869	0.979104	-4.52642
Hbb-bh0	-2.00841	17.3794	-2.60167	0.0338169	0.979104	-4.52644
Pdlim7	1.40642	18.2417	2.58254	0.034797	0.979104	-4.52716
Srpx	1.45257	18.4274	2.57115	0.0353948	0.979104	-4.52759
Col6a1	0.995873	25.4427	2.56772	0.0355768	0.979104	-4.52772
Serpina3k	-1.04968	25.4298	-2.56716	0.0356064	0.979104	-4.52774
Pigs	1.0316	14.8098	2.56587	0.0356755	0.979104	-4.52779
Jsrp1	1.79726	17.6707	2.56332	0.0358119	0.979104	-4.52788
Ca1	-1.34094	19.8279	-2.5632	0.0358182	0.979104	-4.52789
Ptms	1.11791	18.3366	2.56297	0.0358306	0.979104	-4.52789
Nfs1	1.79596	17.6018	2.5613	0.0359201	0.979104	-4.52796
Strip1	0.900365	15.4721	2.55095	0.0364804	0.979104	-4.52835
Nup107	0.893271	15.8992	2.54802	0.036641	0.979104	-4.52846
Tmem43	0.918732	22.5253	2.525	0.0379257	0.979104	-4.52934
Rab33b	1.06818	15.7811	2.52487	0.0379331	0.979104	-4.52934
Sypl2	3.70917	18.8844	2.51923	0.0382552	0.979104	-4.52956
Ighg2b	-1.56156	20.4296	-2.5084	0.0388809	0.979104	-4.52997
Prelp	0.805835	24.9926	2.50341	0.0391731	0.979104	-4.53016
Aldh5a1	-1.93471	19.3555	-2.50055	0.0393413	0.979104	-4.53027
Cd109	2.81438	16.9135	2.49805	0.0394894	0.979104	-4.53037
Ube2m	1.56749	18.4577	2.47854	0.0406624	0.979104	-4.53112
Gpm6b	0.803199	17.0834	2.46397	0.0415614	0.979104	-4.53169
Golga2	-0.852505	17.9545	-2.43702	0.0432781	0.979104	-4.53274
Kif1b	0.856172	16.6359	2.43591	0.0433505	0.979104	-4.53279
Ggh	1.89074	19.3748	2.4264	0.0439744	0.979104	-4.53316
Itih5	1.01673	18.5283	2.42577	0.0440159	0.979104	-4.53319
Psmb7	1.19067	14.8839	2.41082	0.0450165	0.979104	-4.53378
Rab25	2.32864	17.5562	2.40738	0.0452501	0.979104	-4.53391
Ptgr1	2.79294	20.0708	2.40599	0.0453448	0.979104	-4.53397
Cmas	3.26864	19.0774	2.38653	0.0466919	0.979104	-4.53474
Cacna2d1	1.1844	20.4099	2.38211	0.0470032	0.979104	-4.53492
Mrpl24	-0.87505	16.6391	-2.37717	0.0473542	0.979104	-4.53512
Azgp1	-1.36259	16.8782	-2.36121	0.0485053	0.979104	-4.53576
Hdgf	0.883711	19.2231	2.36004	0.0485913	0.979104	-4.5358
Rsph9	1.21071	17.8906	2.35485	0.0489721	0.979104	-4.53601
Nsdhl	0.971736	17.8761	2.35396	0.0490377	0.979104	-4.53605
Pls3	1.29228	21.6535	2.34881	0.0494197	0.979104	-4.53626
Plxdc2	0.809586	19.1006	2.34063	0.0500322	0.979104	-4.53659
Huwe1	0.741413	19.902	2.33122	0.0507466	0.979104	-4.53697
Steap4	-1.73292	19.605	-2.33111	0.050755	0.979104	-4.53697
Akr1b7	-0.783331	19.0189	-2.32618	0.0511329	0.979104	-4.53717
Postn	1.11593	22.8912	2.32585	0.0511589	0.979104	-4.53719
FAM120A	0.788603	19.1415	2.32412	0.051292	0.979104	-4.53726
Slc30a9	-1.0525	18.16	-2.31557	0.0519568	0.979104	-4.5376
Mgp	0.828605	18.6961	2.30964	0.0524233	0.979104	-4.53785
Ckmt1	1.20646	21.2366	2.30039	0.0531591	0.979104	-4.53822
Hba	-0.807154	28.9635	-2.29072	0.0539397	0.979104	-4.53862
Tmem201	0.85785	17.5579	2.28964	0.0540277	0.979104	-4.53867
Fbxo6	-3.28544	18.0832	-2.2793	0.0548766	0.979104	-4.53909
Clec2d	1.02487	17.867	2.26502	0.0560707	0.979104	-4.53968
Krt6a	2.73084	17.7777	2.26162	0.0563592	0.979104	-4.53982
Hhatl	-0.91947	21.1142	-2.26056	0.0564489	0.979104	-4.53986
Abca8b	0.789607	18.7848	2.25479	0.0569419	0.979104	-4.5401
Hist2h2aa1; Hist2h2aa2	2.19451	18.0673	2.25049	0.0573123	0.979104	-4.54028
L2hgdh	-1.60872	17.2774	-2.24345	0.0579241	0.979104	-4.54057
KRT6A	0.939252	21.4709	2.24068	0.0581667	0.979104	-4.54069
Trip10	-0.978272	17.4386	-2.23592	0.0585859	0.979104	-4.54089
Orm1	-1.3556	16.9519	-2.23423	0.0587349	0.979104	-4.54096
Mtco1	-1.56191	19.8522	-2.23161	0.0589673	0.979104	-4.54107
Man2a1	0.85451	19.4575	2.22905	0.0591959	0.979104	-4.54117
Edf1	1.87126	16.3101	2.21576	0.0603944	0.979104	-4.54173
KRT10	0.913525	23.6735	2.21332	0.0606165	0.979104	-4.54183
Sp110	1.50063	17.6698	2.20762	0.0611403	0.979104	-4.54207
Prodh	-0.893463	19.36	-2.20073	0.0617791	0.979104	-4.54236
Dcxr	-1.13762	16.2843	-2.19773	0.062059	0.979104	-4.54249
KRT14	0.984074	19.7119	2.1936	0.0624462	0.979104	-4.54266
Plp1	1.2051	17.7099	2.19356	0.0624499	0.979104	-4.54266
Ceacam1	0.914693	16.9914	2.19177	0.0626188	0.979104	-4.54274
Actl6a	0.942424	18.372	2.19162	0.0626332	0.979104	-4.54274
Tpt1	0.944656	21.1233	2.18303	0.0634501	0.979104	-4.54311
Pip4k2b	0.771309	16.9243	2.18292	0.0634609	0.979104	-4.54311
Eif3i	1.35665	18.5498	2.17572	0.0641531	0.979104	-4.54341
Lrch3	0.764998	15.9963	2.1742	0.0643009	0.979104	-4.54348
Glb1	-1.82132	17.989	-2.16854	0.0648519	0.979104	-4.54372
Mal2	1.05363	19.0389	2.16695	0.0650076	0.979104	-4.54379
Polr2c	1.04304	18.0667	2.1626	0.065435	0.979104	-4.54397
Rigi	-2.07934	18.6031	-2.16232	0.065463	0.979104	-4.54398
Trim40	0.764191	15.5783	2.15922	0.0657692	0.979104	-4.54411
Gnai3	0.842328	19.9885	2.14097	0.0676039	0.979104	-4.54489
Mug1	-0.835309	23.5205	-2.14071	0.0676307	0.979104	-4.5449
Aqp3	0.946608	17.2513	2.13829	0.0678778	0.979104	-4.545
Eif4e	-0.915462	15.8366	-2.13316	0.0684057	0.979104	-4.54522
Aldh3b2	1.73633	17.453	2.13052	0.0686782	0.979104	-4.54534
Chad	0.744555	21.6115	2.12746	0.0689955	0.979104	-4.54547
Fgb	-0.732371	22.6819	-2.12695	0.0690489	0.979104	-4.54549
Cbfb	1.27131	17.2709	2.12693	0.0690511	0.979104	-4.54549
Dpt	0.976322	19.6456	2.124	0.069356	0.979104	-4.54562
Pes1	0.958434	17.2104	2.12014	0.069761	0.979104	-4.54578
Tuft1	0.953935	16.4651	2.10903	0.0709394	0.979104	-4.54626
Sh3gl1	0.870257	16.7211	2.10579	0.0712866	0.979104	-4.5464
Ckap5	1.82467	18.8937	2.10351	0.0715314	0.979104	-4.5465
Vat1	0.722004	21.8318	2.10348	0.0715354	0.979104	-4.5465
Susd2	0.771072	18.7463	2.09764	0.072167	0.979104	-4.54675
Polr2a	0.881365	18.0258	2.08701	0.0733323	0.979104	-4.54721
Slc2a1	1.35563	19.1921	2.08563	0.0734855	0.979104	-4.54727
Rcn3	-0.928938	18.2454	-2.08459	0.0736009	0.979104	-4.54731
Cast	0.972152	18.8101	2.07354	0.0748353	0.979104	-4.54779
Fdps	2.30451	19.2042	2.06806	0.0754564	0.979104	-4.54803
Cd34	1.43925	17.7259	2.06518	0.0757838	0.979104	-4.54815
Nefh	2.3221	18.5404	2.05881	0.0765149	0.979104	-4.54843
Gss	0.959663	16.5188	2.05689	0.0767355	0.979104	-4.54851
Prune1	1.1154	19.7138	2.05681	0.0767451	0.979104	-4.54852
Hint2	-1.23812	20.8283	-2.05403	0.0770671	0.979104	-4.54864
Pf4	-1.00785	18.3858	-2.05374	0.0771009	0.979104	-4.54865
Prkcb	-1.4634	18.1139	-2.05221	0.0772784	0.979104	-4.54872
Sult1d1	-1.16272	16.4614	-2.05089	0.0774325	0.979104	-4.54877
Rtn4	0.696753	21.0788	2.04984	0.0775547	0.979104	-4.54882
Igkc	-1.15215	22.1363	-2.04768	0.0778072	0.979104	-4.54891
Apeh	-0.759952	20.2987	-2.04625	0.0779755	0.979104	-4.54898
Dnajb1	1.16942	18.4856	2.03929	0.0787962	0.979104	-4.54928
Tmem35a	-1.61906	17.5165	-2.03748	0.0790116	0.979104	-4.54936
Pgm2	-1.02734	17.2053	-2.03402	0.079424	0.979104	-4.54951
Jup	1.15687	22.5384	2.02855	0.08008	0.979104	-4.54975
Naa25	1.09789	16.2449	2.02808	0.0801367	0.979104	-4.54977
Csnk2b	0.83316	18.0537	2.02394	0.0806378	0.979104	-4.54995
Casq1	1.50736	23.9046	2.018	0.0813612	0.979104	-4.55021
Cad	0.864209	19.0133	2.01558	0.0816587	0.979104	-4.55032
Pon2	0.652885	19.5373	2.00914	0.0824536	0.979104	-4.5506
Dsc2	1.08921	16.7635	2.00523	0.0829396	0.979104	-4.55077
Mme	1.00204	18.0383	2.00274	0.0832506	0.979104	-4.55088
Rmdn1	-2.6202	23.4	-2.00086	0.0834856	0.979104	-4.55096
Fgg	-0.747776	22.1439	-1.99486	0.0842422	0.979104	-4.55123
Klhl40	1.53377	18.6013	1.98601	0.0853707	0.979104	-4.55162
Cpq	-0.850811	18.1051	-1.98505	0.0854938	0.979104	-4.55166
Glrx	1.10706	18.9077	1.98364	0.0856757	0.979104	-4.55172
Atp5mj	-1.09944	21.8954	-1.98118	0.0859919	0.979104	-4.55183
Msra	-1.85223	18.4587	-1.9801	0.0861318	0.979104	-4.55188
Myo18a	0.950184	20.3817	1.97932	0.086233	0.979104	-4.55191
Nqo2	2.13118	18.501	1.97724	0.0865029	0.979104	-4.552
Aprt	0.843918	17.8506	1.97623	0.0866344	0.979104	-4.55205
Jph1	1.35327	17.6361	1.97052	0.08738	0.979104	-4.5523
Arhgap45	1.31742	18.1682	1.96964	0.0874966	0.979104	-4.55234
Nfib	0.722395	18.2156	1.96485	0.0881275	0.979104	-4.55255
Uba6	0.900266	16.6664	1.96442	0.0881842	0.979104	-4.55257
Lgals3	0.865084	22.0961	1.96409	0.0882291	0.979104	-4.55259
Thrap3	2.2467	16.3872	1.95858	0.0889616	0.979104	-4.55283
Gfpt2	0.87495	17.57	1.9552	0.089414	0.979104	-4.55298
Sirt3	-1.34781	15.7021	-1.95389	0.0895905	0.979104	-4.55304
Cbln4	0.766123	14.7815	1.95225	0.0898111	0.979104	-4.55311
Rbp1	-0.918034	19.3431	-1.9493	0.0902092	0.979104	-4.55324
Adprs	-1.00823	17.3415	-1.94558	0.0907144	0.979104	-4.55341
G6pdx	0.829642	21.6566	1.94169	0.0912451	0.979104	-4.55358
Eif3b	-0.616145	21.9534	-1.93736	0.0918405	0.979104	-4.55377
Homer1	-0.793433	17.0022	-1.93101	0.0927188	0.979104	-4.55406
Src	1.19853	17.4869	1.92557	0.0934782	0.979104	-4.5543
Dsg2	-2.46439	17.8008	-1.9248	0.0935855	0.979104	-4.55433
Lgals7	1.94588	21.2793	1.92013	0.0942442	0.979104	-4.55454
Cryz	0.766217	18.4027	1.91872	0.0944431	0.979104	-4.5546
Dcn	0.625037	25.7036	1.91791	0.0945583	0.979104	-4.55464
Sbk2	1.24983	13.3574	1.91605	0.0948216	0.979104	-4.55472
Gak	-0.94702	17.1729	-1.91404	0.0951075	0.979104	-4.55481
Atp1a3	1.99002	18.4598	1.91346	0.0951906	0.979104	-4.55484
Banf1	0.757265	20.4036	1.91251	0.0953265	0.979104	-4.55488
Nmral1	0.799215	17.2024	1.91145	0.0954771	0.979104	-4.55493
Krt15	1.6647	22.4813	1.90791	0.0959847	0.979104	-4.55509
Daam1	-1.06707	17.5231	-1.90542	0.0963435	0.979104	-4.5552
Klc1	0.812231	15.9741	1.89829	0.0973778	0.979104	-4.55552
Mtatp6	-1.164	17.0353	-1.89749	0.0974943	0.979104	-4.55555
Tubb2a	0.752027	22.0253	1.89749	0.0974943	0.979104	-4.55555
Pgp	0.96857	18.1809	1.89719	0.0975379	0.979104	-4.55557
Usp39	1.52254	18.4004	1.89719	0.0975391	0.979104	-4.55557
Calml3	2.01367	20.6428	1.88574	0.0992241	0.979104	-4.55608
Pigu	-0.693968	15.1337	-1.87904	0.100224	0.979104	-4.55638
Tubb6	-0.896266	19.2738	-1.87579	0.100712	0.979104	-4.55653
Ogn	0.594179	24.2724	1.87245	0.101217	0.979104	-4.55668
Them5	1.66285	18.6081	1.86593	0.102209	0.979104	-4.55697
Ryr1	1.52021	21.7554	1.8648	0.102382	0.979104	-4.55702
Abce1	0.993286	18.8039	1.85349	0.104127	0.979104	-4.55753
Ahctf1	1.04052	15.3257	1.85078	0.104549	0.979104	-4.55765
Ahsa1	-0.594587	19.5762	-1.84993	0.104681	0.979104	-4.55769
Col12a1	1.1879	21.6885	1.84946	0.104754	0.979104	-4.55771
Plg	-0.68508	20.268	-1.84834	0.104929	0.979104	-4.55776
Ppp3r1	1.08941	20.794	1.84083	0.106113	0.979104	-4.5581
Serpinb5	2.11018	20.7336	1.83951	0.106322	0.979104	-4.55816
Cyth2	0.897131	16.2949	1.83569	0.106931	0.979104	-4.55833
Comp	0.613053	17.4688	1.8333	0.107312	0.979104	-4.55844
C5	-1.4227	18.6153	-1.83231	0.10747	0.979104	-4.55849
Flnc	1.04882	25.5177	1.83016	0.107816	0.979104	-4.55858
Hacd3	1.35831	20.092	1.83014	0.107819	0.979104	-4.55858
Urod	-0.696012	16.674	-1.83011	0.107825	0.979104	-4.55859
Eefsec	1.84209	18.6811	1.82762	0.108225	0.979104	-4.5587
Lancl1	-0.713606	17.7961	-1.82598	0.10849	0.979104	-4.55877
Rab8a	-0.900494	19.5655	-1.82478	0.108685	0.979104	-4.55883
Twf1	0.610625	19.0913	1.82374	0.108854	0.979104	-4.55887
Endod1	0.741238	20.2614	1.82211	0.109119	0.979104	-4.55895
Adprhl1	-0.987364	18.0039	-1.82066	0.109354	0.979104	-4.55901
Cops6	-0.697361	17.8725	-1.81304	0.110603	0.979104	-4.55936
Synpo	0.72755	19.1858	1.80475	0.111977	0.979104	-4.55973
Myoz1	4.78044	19.477	1.80413	0.11208	0.979104	-4.55976
Gys1	0.832196	21.782	1.80211	0.112418	0.979104	-4.55985
Mrps33	-0.781053	18.1211	-1.79854	0.113017	0.979104	-4.56002
Mdp1	-0.738988	16.4375	-1.79823	0.113069	0.979104	-4.56003
Spta1	-0.661152	23.067	-1.797	0.113277	0.979104	-4.56009
Mmaa	-0.893426	16.1896	-1.79632	0.113391	0.979104	-4.56012
Slc16a3	0.992452	16.9797	1.79582	0.113476	0.979104	-4.56014
Septin2	0.629831	21.4931	1.79392	0.113797	0.979104	-4.56023
Snrpe	0.798181	19.6471	1.79006	0.114453	0.979104	-4.5604
Skic3	0.710901	15.7419	1.78942	0.114561	0.979104	-4.56043
Ppa2	-0.775481	20.4503	-1.78552	0.115228	0.979104	-4.56061
Mcpt4	0.640516	23.4522	1.7823	0.115781	0.979104	-4.56075
Aldh1l2	-1.35414	18.8413	-1.77655	0.116775	0.979104	-4.56101
Pir	1.10324	17.2269	1.77248	0.117484	0.979104	-4.5612
Klc3	0.777164	15.992	1.77214	0.117543	0.979104	-4.56122
Npc2	0.67519	18.5093	1.77121	0.117705	0.979104	-4.56126
Dsg1b	0.963535	16.4941	1.77084	0.11777	0.979104	-4.56127
Slc22a3	0.587303	17.3745	1.76666	0.118503	0.979104	-4.56146
Cnot9	0.825108	15.3259	1.76578	0.118658	0.979104	-4.5615
Phpt1	-0.996516	15.7931	-1.76149	0.119416	0.979104	-4.5617
Lum	0.610449	25.8481	1.76113	0.11948	0.979104	-4.56172
Spag9	-1.32815	17.7856	-1.75984	0.119709	0.979104	-4.56178
KRT3	0.815276	18.9062	1.75926	0.119812	0.979104	-4.5618
Fbn1	1.24354	17.3149	1.75377	0.120792	0.979104	-4.56205
Pkp2	-2.36115	18.3301	-1.7529	0.120949	0.979104	-4.56209
Txnl1	0.670448	20.9538	1.75157	0.121188	0.979104	-4.56215
Gstt3	-0.976785	17.3766	-1.74984	0.121498	0.979104	-4.56223
Magoh	-1.28571	18.5131	-1.74622	0.122154	0.979104	-4.5624
Myof	0.563407	23.2889	1.74567	0.122252	0.979104	-4.56242
Tbl2	-1.27043	17.1437	-1.74526	0.122326	0.979104	-4.56244
Ptpn1	-1.15205	17.8046	-1.7423	0.122864	0.979104	-4.56257
Atp1b3	0.628404	20.4952	1.74109	0.123086	0.979104	-4.56263
Thop1	2.27281	19.7986	1.74065	0.123165	0.979104	-4.56265
Prps1	0.980432	19.1317	1.7402	0.123248	0.979104	-4.56267
Nefm	1.32159	22.2223	1.73782	0.123683	0.979104	-4.56278
Mybpc2	3.4316	22.5993	1.73586	0.124043	0.979104	-4.56287
Ivd	-1.26727	20.6163	-1.73239	0.124683	0.979104	-4.56303
Myl2	0.872732	19.4457	1.73124	0.124895	0.979104	-4.56308
Btf3	1.10871	19.7807	1.73011	0.125103	0.979104	-4.56313
Hmgcl	-0.708859	19.033	-1.72654	0.125767	0.979104	-4.56329
Gp1bb	-1.16263	17.5752	-1.72453	0.126142	0.979104	-4.56339
Capn1	1.00443	21.675	1.7224	0.126539	0.979104	-4.56348
Lyz1	-1.16265	17.5591	-1.72218	0.126581	0.979104	-4.56349
Atp6v1h	0.718603	19.3119	1.72059	0.126879	0.979104	-4.56357
Man1a1	-0.667992	17.6545	-1.71968	0.12705	0.979104	-4.56361
Gtf2a1	0.734975	15.9885	1.71954	0.127077	0.979104	-4.56361
Gba1	1.06347	18.771	1.71943	0.127097	0.979104	-4.56362
Tapt1	0.713518	18.5967	1.71854	0.127265	0.979104	-4.56366
Serpinf2	-0.836725	19.7561	-1.71744	0.127473	0.979104	-4.56371
Fabp5	2.36849	22.2198	1.71739	0.127481	0.979104	-4.56371
Rsl1d1	0.833187	17.8743	1.71653	0.127643	0.979104	-4.56375
Tmem135	-0.750093	15.4216	-1.71609	0.127726	0.979104	-4.56377
Rap2b	0.56569	17.5254	1.71597	0.127749	0.979104	-4.56378
S100a11	0.632416	19.6982	1.71555	0.127828	0.979104	-4.5638
Scin	0.64727	17.0604	1.70887	0.129098	0.979104	-4.5641
Nckap1	0.678567	19.4926	1.70824	0.129217	0.979104	-4.56413
Tnpo2	1.00453	18.0525	1.70631	0.129587	0.979104	-4.56422
Snx9	0.57927	17.4096	1.7061	0.129626	0.979104	-4.56423
Tpm2	1.35314	25.8902	1.70469	0.129896	0.979104	-4.56429
Gprc5a	1.01945	17.0312	1.70409	0.130012	0.979104	-4.56432
Fhl1	1.78358	23.1821	1.70389	0.130052	0.979104	-4.56433
Mrpl43	0.612737	15.7397	1.70211	0.130393	0.979104	-4.56441
Aldh3a1	2.39172	22.0308	1.69907	0.13098	0.979104	-4.56455
Cdh1	1.36354	17.3349	1.6989	0.131013	0.979104	-4.56456
Tm9sf2	-1.2249	21.4282	-1.69751	0.131281	0.979104	-4.56462
Col6a2	0.660646	25.1932	1.69731	0.131322	0.979104	-4.56463
Pank4	-0.843707	16.5182	-1.69483	0.131802	0.979104	-4.56475
Myl6	0.559524	24.949	1.69198	0.132357	0.979104	-4.56488
Ddt	-0.634539	21.5505	-1.69129	0.132493	0.979104	-4.56491
Ipo7	0.608812	19.9327	1.69046	0.132655	0.979104	-4.56495
Epb42	-0.603225	19.3101	-1.68549	0.133632	0.979104	-4.56517
Plcb3	0.85102	17.2632	1.68296	0.134132	0.979104	-4.56529
Myh11	0.555974	28.4797	1.68281	0.13416	0.979104	-4.5653
Snrpd2	0.807463	19.7975	1.68028	0.134662	0.979104	-4.56541
Ugp2	0.869895	23.1055	1.67875	0.134965	0.979104	-4.56548
Lypla1	0.606578	16.6343	1.67445	0.135823	0.979104	-4.56568
Exoc5	0.770652	16.1469	1.66982	0.136753	0.979104	-4.56589
Etf1	0.600733	21.5457	1.66582	0.137561	0.979104	-4.56607
Tmem167a	-0.731304	17.007	-1.66483	0.137762	0.979104	-4.56612
Dynll2	1.27472	18.107	1.66399	0.137932	0.979104	-4.56616
Dera	-0.71974	17.7491	-1.66271	0.138192	0.979104	-4.56622
Acss1	-1.30478	21.5411	-1.66179	0.138381	0.979104	-4.56626
Pdcd5	1.32481	17.3279	1.66051	0.138641	0.979104	-4.56632
Timm29	1.06327	19.258	1.65803	0.139147	0.979104	-4.56643
Gstt1	-0.538269	19.5411	-1.65237	0.14031	0.979104	-4.56669
Hspa14	0.77912	17.4479	1.65148	0.140495	0.979104	-4.56673
Nup98	0.668232	18.6034	1.65127	0.140538	0.979104	-4.56674
Itpa	0.707863	16.9566	1.65112	0.140569	0.979104	-4.56675
Cisd1	-0.773202	23.9116	-1.65012	0.140776	0.979104	-4.5668
Itga6	0.654177	21.2558	1.6494	0.140925	0.979104	-4.56683
Csrp1	0.764904	22.8305	1.64922	0.140962	0.979104	-4.56684
Klhl41	1.47671	22.2911	1.64812	0.141189	0.979104	-4.56689
Cox7a2l	-0.845457	17.2154	-1.64373	0.142104	0.979104	-4.56709
Asprv1	2.84703	20.4448	1.64307	0.142241	0.979104	-4.56712
Hspa4l	-0.637281	20.0469	-1.64295	0.142266	0.979104	-4.56712
Agr2	-0.861755	19.1118	-1.64189	0.142487	0.979104	-4.56717
Usp24	0.710379	15.1447	1.64141	0.142589	0.979104	-4.5672
Slc12a2	1.0811	17.9318	1.64035	0.14281	0.979104	-4.56724
Tmem41a	-0.642163	16.8422	-1.63817	0.143269	0.979104	-4.56734
Adss2	0.689238	19.2434	1.63632	0.143658	0.979104	-4.56743
Dynll1	1.1255	19.0765	1.63287	0.144386	0.979104	-4.56759
Rhot1	-0.994125	19.6913	-1.63014	0.144968	0.979104	-4.56771
Pdgfrb	0.561718	18.053	1.62891	0.145227	0.979104	-4.56777
Cacna1s	1.14586	17.0472	1.62878	0.145257	0.979104	-4.56777
Sptlc1	0.804123	16.3179	1.62567	0.145919	0.979104	-4.56792
Mapk14	0.873153	18.0353	1.62476	0.146114	0.979104	-4.56796
Nt5c	-0.815879	18.2508	-1.62417	0.146241	0.979104	-4.56799
Dlg1	0.981227	18.6228	1.62171	0.14677	0.979104	-4.5681
Nit1	-0.791027	16.6764	-1.62139	0.146837	0.979104	-4.56811
Ndufaf4	-0.660453	19.9404	-1.62104	0.146914	0.979104	-4.56813
Ppm1f	0.640752	15.8455	1.61797	0.147577	0.979104	-4.56827
Fkbp10	1.08696	17.1232	1.61561	0.148087	0.979104	-4.56838
Fxr2	0.686358	15.0778	1.61488	0.148245	0.979104	-4.56841
Abat	-1.88856	18.8392	-1.61089	0.149113	0.979104	-4.5686
Anxa1	0.727217	23.2197	1.60874	0.149584	0.979104	-4.5687
Serpina1a	-0.670008	24.3911	-1.60835	0.14967	0.979104	-4.56871
Myo6	0.673232	18.8075	1.60775	0.149802	0.979104	-4.56874
Pbxip1	0.881967	18.6699	1.60744	0.149869	0.979104	-4.56876
Inf2	0.613931	15.4086	1.60674	0.150022	0.979104	-4.56879
Ide	1.23231	21.6771	1.6052	0.150361	0.979104	-4.56886
KRT16	0.806428	16.7192	1.60443	0.150531	0.979104	-4.56889
Mcu	0.661762	20.2855	1.60369	0.150693	0.979104	-4.56893
Srpra	0.653291	16.1773	1.60291	0.150865	0.979104	-4.56896
Ecsit	-1.70114	17.3622	-1.60143	0.151192	0.979104	-4.56903
Nup155	0.683728	19.7888	1.60117	0.151249	0.979104	-4.56904
Myom3	2.69161	21.6018	1.6001	0.151487	0.979104	-4.56909
Pip4k2a	0.565894	18.3296	1.59942	0.151636	0.979104	-4.56912
Scamp3	-0.755459	18.3546	-1.5987	0.151796	0.979104	-4.56916
Fga	-0.607046	22.9825	-1.59765	0.15203	0.979104	-4.5692
Krt5	2.11027	23.4797	1.59247	0.153185	0.979104	-4.56944
Psmd14	1.69455	18.4463	1.58902	0.153957	0.979104	-4.5696
Lama5	0.582945	21.2146	1.58637	0.154555	0.979104	-4.56972
Serpinb12	1.81712	21.4793	1.58584	0.154675	0.979104	-4.56975
Pacs1	1.69458	19.0399	1.58493	0.154879	0.979104	-4.56979
Nptn	0.782113	20.0825	1.58289	0.155341	0.979104	-4.56988
Myh1	1.49155	28.7481	1.58268	0.15539	0.979104	-4.56989
Btnl9	-0.847074	16.7195	-1.58243	0.155446	0.979104	-4.5699
Evpl	1.70814	17.8135	1.5824	0.155454	0.979104	-4.56991
Dusp3	0.649865	20.4987	1.58102	0.155766	0.979104	-4.56997
Flad1	-0.772415	17.2679	-1.57698	0.156687	0.979104	-4.57015
Gapdh	0.654132	27.2377	1.57366	0.157446	0.979104	-4.57031
Eif4a2	-0.578906	21.0876	-1.57328	0.157535	0.979104	-4.57032
Cd59a	0.941148	18.9705	1.57274	0.157659	0.979104	-4.57035
Ubqln1	0.632908	19.8502	1.57205	0.157818	0.979104	-4.57038
Cbl	0.573684	18.6184	1.57135	0.157978	0.979104	-4.57041
Lamtor1	-0.54156	19.3237	-1.56943	0.158421	0.979104	-4.5705
Blmh	1.02784	20.9744	1.56854	0.158627	0.979104	-4.57054
Bgn	0.533963	24.536	1.56627	0.159151	0.979104	-4.57065
Ms4a1	-0.818651	18.2087	-1.56501	0.159443	0.979104	-4.5707
Actn3	3.47409	22.8269	1.56284	0.159949	0.979104	-4.5708
Sar1b	-1.59037	18.7052	-1.56192	0.160161	0.979104	-4.57085
Serpina1b	-0.811111	24.2042	-1.5593	0.160774	0.979104	-4.57097
Ptgs1	0.565674	20.2368	1.55867	0.160922	0.979104	-4.571
Wdr44	1.15331	19.1331	1.55525	0.161724	0.979104	-4.57115
Cnn2	0.612193	19.8649	1.5543	0.161948	0.979104	-4.5712
Gpd1l	-0.887131	15.2008	-1.55429	0.16195	0.979104	-4.5712
Nid2	0.53335	22.4955	1.55398	0.162023	0.979104	-4.57121
Ehbp1l1	0.92532	16.8108	1.55376	0.162075	0.979104	-4.57122
Pnpla2	-2.07803	18.9543	-1.55069	0.1628	0.979104	-4.57136
Sars1	0.881086	20.5164	1.54786	0.163471	0.979104	-4.57149
Timp3	0.840348	16.8805	1.54754	0.163545	0.979104	-4.57151
Fkbp9	0.97515	18.3053	1.54401	0.164388	0.979104	-4.57167
Stard7	0.559209	16.7789	1.53677	0.166123	0.979104	-4.572
Septin8	0.691689	20.4531	1.53602	0.166305	0.979104	-4.57204
Entpd2	0.514283	21.0466	1.53368	0.16687	0.979104	-4.57214
Rps26	0.61261	21.0991	1.53231	0.167203	0.979104	-4.57221
Itgal	1.54326	16.8129	1.53036	0.167675	0.979104	-4.5723
Flnb	0.572597	23.085	1.52831	0.168175	0.979104	-4.57239
L1cam	0.702609	18.1505	1.5273	0.16842	0.979104	-4.57244
Ikbip	0.559248	16.9687	1.52579	0.16879	0.979104	-4.57251
Rdh12	0.937458	18.3403	1.52526	0.168919	0.979104	-4.57253
Ldhb	-0.834791	23.9714	-1.52494	0.168998	0.979104	-4.57254
Actn4	0.576561	24.5351	1.52174	0.169782	0.979104	-4.57269
Rala	0.491604	20.5522	1.51779	0.170757	0.979104	-4.57287
Plcd1	0.976288	19.6595	1.51764	0.170792	0.979104	-4.57288
Krt14	2.81959	20.77	1.51735	0.170865	0.979104	-4.57289
Chl1	0.801349	18.046	1.5164	0.1711	0.979104	-4.57294
Kras	0.500388	17.6697	1.51426	0.171631	0.979104	-4.57304
Myl1	1.46204	25.0692	1.51409	0.171673	0.979104	-4.57304
Niban2	0.813342	18.7694	1.51392	0.171714	0.979104	-4.57305
Sun2	0.578376	21.7225	1.51306	0.171928	0.979104	-4.57309
Gsta1	1.86755	17.1547	1.51024	0.172632	0.979104	-4.57322
Mrpl39	-1.00757	18.1263	-1.50962	0.172787	0.979104	-4.57325
Hccs	-0.929422	18.2898	-1.50847	0.173072	0.979104	-4.5733
Pycard	1.54715	19.3231	1.50819	0.173144	0.979104	-4.57331
Itgb4	0.552824	21.0463	1.50758	0.173297	0.979104	-4.57334
Myh8	1.01739	31.3485	1.50691	0.173463	0.979104	-4.57337
Apoa1	-0.570525	24.8643	-1.50389	0.174222	0.979104	-4.57351
Asl	-0.600815	17.6493	-1.50347	0.174327	0.979104	-4.57353
Eif5a	0.925292	21.1406	1.50253	0.174565	0.979104	-4.57357
Tnnc1	-1.64501	24.62	-1.4987	0.175533	0.979104	-4.57375
Atp6v1c1	0.475312	17.573	1.49744	0.175852	0.979104	-4.57381
Prxl2b	0.52437	18.2695	1.49736	0.175872	0.979104	-4.57381
Tsg101	0.594354	18.9652	1.49711	0.175936	0.979104	-4.57382
Lgals3bp	-0.639222	19.2271	-1.49108	0.177474	0.979104	-4.5741
Cstb	0.815209	20.1848	1.48947	0.177885	0.979104	-4.57417
Pacsin2	-0.487082	19.5664	-1.48577	0.178836	0.979104	-4.57434
Rpap3	-0.60111	18.1141	-1.48576	0.178838	0.979104	-4.57434
Esyt2	0.562024	20.8497	1.48547	0.178914	0.979104	-4.57435
Cmklr1	-0.806262	15.8842	-1.48515	0.178996	0.979104	-4.57437
Atpaf2	-0.76207	16.7356	-1.48309	0.179528	0.979104	-4.57446
Plscr4	0.583794	15.8537	1.48235	0.17972	0.979104	-4.5745
Uap1	0.562051	17.3291	1.48181	0.179859	0.979104	-4.57452
B2m	-1.08066	16.9786	-1.47918	0.180541	0.979104	-4.57464
Pld3	0.864503	18.3512	1.47831	0.180767	0.979104	-4.57468
Slc44a2	0.715417	18.5056	1.47796	0.180858	0.979104	-4.5747
Ranbp2	0.999437	17.8292	1.47666	0.181199	0.979104	-4.57476
Plec	0.520693	25.3795	1.47191	0.182439	0.979104	-4.57498
Krt13	2.71637	24.7327	1.47019	0.182892	0.979104	-4.57505
Rap2c	0.482739	19.3844	1.46986	0.182979	0.979104	-4.57507
Pkm	0.499333	25.4783	1.46944	0.183088	0.979104	-4.57509
Aimp2	0.519717	19.1792	1.46938	0.183105	0.979104	-4.57509
Mon2	0.552312	16.4275	1.46556	0.184113	0.979104	-4.57527
Nup93	-1.3988	19.4246	-1.46554	0.184119	0.979104	-4.57527
F12	-0.935036	18.1378	-1.4634	0.184685	0.979104	-4.57537
Thbs1	-0.791126	20.7192	-1.46288	0.184824	0.979104	-4.57539
Zmpste24	0.693467	20.9979	1.4627	0.184871	0.979104	-4.5754
Ppp1r12a	0.810106	18.4565	1.45853	0.18598	0.979104	-4.57559
Xpo7	0.647572	18.1448	1.45811	0.186091	0.979104	-4.57561
Bst1	0.802714	16.1238	1.45762	0.186222	0.979104	-4.57563
Lrrc57	0.629632	18.0568	1.4569	0.186417	0.979104	-4.57566
Hook3	0.801715	19.5948	1.45535	0.18683	0.979104	-4.57573
Lamb2	0.548477	24.3013	1.45533	0.186836	0.979104	-4.57573
Fbp2	1.16527	18.3779	1.45455	0.187046	0.979104	-4.57577
Lyar	0.737251	17.0414	1.45038	0.188167	0.979104	-4.57596
Dclk1	0.77511	16.4963	1.44943	0.188423	0.979104	-4.576
Rtn2	0.739399	22.5632	1.44929	0.188461	0.979104	-4.57601
Mt-Cyb	-0.641853	21.8149	-1.44874	0.188609	0.979104	-4.57604
Htatip2	0.774599	16.9539	1.44622	0.189291	0.979104	-4.57615
Mpc1	-0.620705	18.3114	-1.4447	0.189705	0.979104	-4.57622
Aldoa	0.904669	26.474	1.44289	0.190198	0.979104	-4.5763
Exoc2	0.642314	16.4909	1.4422	0.190383	0.979104	-4.57633
Cnp	0.967167	20.5814	1.44157	0.190557	0.979104	-4.57636
Abcb10	-1.28711	17.9759	-1.43931	0.191174	0.979104	-4.57647
Trim29	0.889024	18.2943	1.43896	0.191269	0.979104	-4.57648
Macf1	0.60058	18.7554	1.43833	0.191441	0.979104	-4.57651
Ptpn6	-1.48859	19.6994	-1.4378	0.191588	0.979104	-4.57653
Plgrkt	0.546481	17.858	1.43762	0.191637	0.979104	-4.57654
Pygm	1.2795	26.5796	1.43742	0.19169	0.979104	-4.57655
Ttn	0.744644	28.8085	1.43525	0.192286	0.979104	-4.57665
Arhgap5	-0.809887	20.8705	-1.43423	0.192569	0.979104	-4.5767
Pdhx	-0.882854	22.8237	-1.43298	0.192913	0.979104	-4.57675
Magt1	0.567584	14.4748	1.43121	0.193401	0.979104	-4.57684
Myl4	-1.31693	27.1277	-1.43027	0.19366	0.979104	-4.57688
Fabp3	-1.012	23.0995	-1.42985	0.193776	0.979104	-4.5769
Igbp1	-0.690478	16.9409	-1.42871	0.194093	0.979104	-4.57695
RtcA	1.33401	20.1066	1.42295	0.195696	0.979104	-4.57721
Blvrb	-0.520729	20.7016	-1.42086	0.196279	0.979104	-4.57731
Sf3b6	-0.786188	19.2006	-1.41997	0.19653	0.979104	-4.57735
Krt4	2.47983	25.5744	1.4188	0.196859	0.979104	-4.5774
Fscn1	1.01433	19.6751	1.41764	0.197185	0.979104	-4.57745
Coq6	-0.820101	20.0215	-1.41654	0.197494	0.979104	-4.5775
Snx18	0.53809	15.7843	1.41632	0.197556	0.979104	-4.57751
Scara3	0.808464	18.5164	1.41616	0.1976	0.979104	-4.57752
Ptges3	0.795113	18.7552	1.41365	0.198309	0.979104	-4.57764
Ubap2l	-0.610143	19.4242	-1.41342	0.198372	0.979104	-4.57765
Rbm8a	-0.585357	18.2869	-1.41302	0.198486	0.979104	-4.57766
Sh3kbp1	-0.99358	18.1406	-1.4103	0.199259	0.979104	-4.57779
Drg1	0.497546	18.5594	1.40869	0.199715	0.979104	-4.57786
Nit2	-0.586343	17.0897	-1.40813	0.199873	0.979104	-4.57789
Krtcap2	0.494489	18.4489	1.40756	0.200037	0.979104	-4.57791
Cryl1	-0.565376	16.006	-1.40742	0.200075	0.979104	-4.57792
Rpl10	0.545786	21.6938	1.40655	0.200324	0.979104	-4.57796
Cul4b	1.2179	17.1153	1.40637	0.200377	0.979104	-4.57797
Surf1	-0.816521	16.9562	-1.40328	0.201258	0.979104	-4.57811
Tgm2	0.505409	25.2299	1.40276	0.201408	0.979104	-4.57813
Mrps11	-0.723764	17.5722	-1.40136	0.201808	0.979104	-4.57819
Gstt2	-0.49538	16.8747	-1.39998	0.202204	0.979104	-4.57826
Adh7	1.19167	20.859	1.39979	0.202261	0.979104	-4.57827
Cpne3	0.4858	18.9203	1.39972	0.202279	0.979104	-4.57827
Rps3a	0.56691	21.4262	1.39884	0.202532	0.979104	-4.57831
Gstz1	-0.758702	20.4657	-1.39811	0.202744	0.979104	-4.57834
Kyat1	1.70724	19.518	1.39703	0.203055	0.979104	-4.57839
Gamt	0.459962	17.001	1.39554	0.203485	0.979104	-4.57846
Limch1	0.831585	16.4589	1.39513	0.203603	0.979104	-4.57848
Pfkp	1.12828	19.2613	1.39434	0.203832	0.979104	-4.57851
Myl11	3.78664	24.4536	1.39411	0.2039	0.979104	-4.57852
Tnni3	-1.39242	24.8048	-1.39376	0.204	0.979104	-4.57854
Csnk1a1	0.649092	18.6906	1.39336	0.204118	0.979104	-4.57856
Bri3bp	0.565971	18.1112	1.39242	0.20439	0.979104	-4.5786
Serpina1d	-0.563368	25.2132	-1.39237	0.204405	0.979104	-4.5786
Atl2	-0.461411	19.2092	-1.3921	0.204482	0.979104	-4.57862
Mtnd5	-0.730356	21.1805	-1.39131	0.204712	0.979104	-4.57865
Nedd4	0.457888	21.3395	1.39088	0.204837	0.979104	-4.57867
Tnnt2	-1.33604	25.8602	-1.38985	0.205137	0.979104	-4.57872
Lypla2	0.805945	17.6504	1.38888	0.205417	0.979104	-4.57876
Rps27a	0.481501	25.0672	1.38643	0.206134	0.979104	-4.57887
Krt23	-0.910129	20.8387	-1.38453	0.20669	0.979104	-4.57896
Mybpc3	-1.27943	25.325	-1.38434	0.206747	0.979104	-4.57897
Adam17	-0.550492	15.5093	-1.38424	0.206776	0.979104	-4.57897
Snx5	0.941964	17.503	1.38209	0.207407	0.979104	-4.57907
Dnajb4	-0.632802	20.1841	-1.38064	0.207832	0.979104	-4.57913
Alg2	0.751766	17.5404	1.37972	0.208105	0.979104	-4.57918
Gadd45gip1	-1.02502	16.7452	-1.37839	0.208497	0.979104	-4.57924
Tgm1	1.34652	19.8684	1.37512	0.209464	0.979104	-4.57938
Pdk1	-0.742009	19.6227	-1.37398	0.209802	0.979104	-4.57944
Ndufb9	-0.67177	22.0178	-1.37349	0.209948	0.979104	-4.57946
Farsa	-0.571966	19.1208	-1.36938	0.211172	0.979104	-4.57964
Anxa4	0.79997	22.1581	1.36933	0.211188	0.979104	-4.57965
Pcsk7	0.485554	18.6854	1.36906	0.211269	0.979104	-4.57966
Ghitm	-0.46151	18.6653	-1.36836	0.211478	0.979104	-4.57969
Pmpcb	-0.54651	18.4965	-1.36836	0.211479	0.979104	-4.57969
Osbpl9	0.522325	17.1198	1.36755	0.211721	0.979104	-4.57973
Tspan8	0.681278	19.1211	1.36662	0.212	0.979104	-4.57977
Afg3l1	0.526039	17.601	1.36594	0.212204	0.979104	-4.5798
Abcf2	0.55321	17.9813	1.36581	0.212243	0.979104	-4.57981
Map2k4	0.804839	17.4356	1.36445	0.21265	0.979104	-4.57987
Nek9	-0.725482	17.5603	-1.36383	0.212836	0.979104	-4.5799
AHSG	0.501296	17.8977	1.36375	0.212861	0.979104	-4.5799
Trappc5	0.758802	17.5435	1.36314	0.213044	0.979104	-4.57993
Lmna	0.453877	25.5265	1.363	0.213086	0.979104	-4.57993
Arfgef1	0.628607	16.722	1.36289	0.21312	0.979104	-4.57994
Myl9	0.435492	24.1199	1.36249	0.21324	0.979104	-4.57996
Lrrc59	0.450388	21.3995	1.36113	0.21365	0.979104	-4.58002
Myh6	-1.34327	30.7832	-1.35909	0.214265	0.979104	-4.58011
Mtfr1l	-1.04898	19.8926	-1.35778	0.214664	0.979104	-4.58017
Cavin3	-0.560154	20.4846	-1.35748	0.214755	0.979104	-4.58018
Wdr5	0.7825	18.7018	1.35716	0.214851	0.979104	-4.5802
Myt1l	-0.612897	18.2989	-1.357	0.214901	0.979104	-4.5802
Ehhadh	-1.06296	17.2626	-1.35505	0.215493	0.979104	-4.58029
Map2k1	0.821359	16.7192	1.35383	0.215864	0.979104	-4.58035
Rras2	0.529664	18.2234	1.35303	0.216108	0.979104	-4.58038
Immp2l	0.431364	16.4606	1.3528	0.216177	0.979104	-4.58039
Spr	-0.471188	21.0353	-1.35135	0.216618	0.979104	-4.58046
Nexn	-0.925818	18.4817	-1.35112	0.216691	0.979104	-4.58047
Oxsr1	0.585179	20.2985	1.35054	0.216866	0.979104	-4.5805
Gbf1	-0.838649	16.7753	-1.3492	0.217278	0.979104	-4.58056
Phkb	0.756914	18.9218	1.34796	0.217656	0.979104	-4.58061
Pgls	0.522796	20.2313	1.34771	0.217734	0.979104	-4.58062
Dcun1d2	0.645398	17.231	1.34732	0.217853	0.979104	-4.58064
Phka1	0.98359	18.1315	1.34603	0.218248	0.979104	-4.5807
Xpnpep1	0.66334	17.7422	1.34573	0.218341	0.979104	-4.58071
Rab24	0.44916	17.4358	1.34446	0.218732	0.979104	-4.58077
Adhfe1	-1.03012	18.2164	-1.34367	0.218977	0.979104	-4.58081
Nedd8	0.50803	19.2539	1.34358	0.219005	0.979104	-4.58081
Otub1	0.48355	18.9855	1.34207	0.21947	0.979104	-4.58088
KRT1	0.85696	25.8515	1.34172	0.219577	0.979104	-4.58089
Myl7	-1.36348	27.4098	-1.34115	0.219754	0.979104	-4.58092
Coq7	-0.961273	18.0578	-1.33975	0.220189	0.979104	-4.58098
Lrp1	0.43565	21.8515	1.33937	0.220305	0.979104	-4.581
Apobec2	1.43495	22.8379	1.33829	0.22064	0.979104	-4.58105
Timmdc1	-1.07086	16.9923	-1.33736	0.22093	0.979104	-4.58109
Serpina3m	1.0437	18.461	1.3367	0.221134	0.979104	-4.58112
Nsfl1c	0.513642	20.1878	1.33504	0.221649	0.979104	-4.58119
Rmc1	-0.435506	15.6697	-1.33401	0.221972	0.979104	-4.58124
Ankrd17	0.522544	16.4551	1.33313	0.222248	0.979104	-4.58128
Eny2	0.83291	15.926	1.3328	0.222349	0.979104	-4.5813
Prx	1.38146	23.4855	1.33279	0.222354	0.979104	-4.5813
Dnajc7	1.24691	16.9186	1.33178	0.222668	0.979104	-4.58134
Prkacb	0.655354	16.8516	1.33071	0.223005	0.979104	-4.58139
Mrps7	-0.784636	17.9615	-1.33069	0.223011	0.979104	-4.58139
Acadl	-0.887161	26.1564	-1.32932	0.22344	0.979104	-4.58145
Txndc12	0.738907	18.6566	1.32825	0.223776	0.979104	-4.5815
Psmb2	0.540172	20.3101	1.32692	0.224194	0.979104	-4.58156
Exog	0.64115	17.379	1.32589	0.224519	0.979104	-4.58161
Rps27l	0.549257	18.462	1.32276	0.225505	0.979104	-4.58175
Flii	0.8616	19.4803	1.32268	0.225533	0.979104	-4.58175
TXN	0.595627	16.2177	1.32197	0.225758	0.979104	-4.58178
Auh	-0.885806	20.4036	-1.3215	0.225903	0.979104	-4.5818
Hspb7	0.633769	19.8492	1.32086	0.226108	0.979104	-4.58183
Anp32b	1.20259	19.0666	1.32023	0.226308	0.979104	-4.58186
Cdc42bpb	-0.538412	17.5589	-1.32022	0.226309	0.979104	-4.58186
Dync2h1	-0.612675	16.5817	-1.31799	0.22702	0.979104	-4.58196
Myoz2	-1.30456	22.8852	-1.31774	0.227098	0.979104	-4.58197
Gstk1	-0.741465	21.9624	-1.31751	0.227172	0.979104	-4.58198
Apoh	0.985522	19.8214	1.31712	0.227297	0.979104	-4.582
Myh9	0.518768	26.225	1.31662	0.227455	0.979104	-4.58202
Cars1	0.621357	17.8725	1.31626	0.227571	0.979104	-4.58204
Isoc1	-0.650662	20.1778	-1.31622	0.227583	0.979104	-4.58204
Spryd7	-0.661279	16.9089	-1.31547	0.227823	0.979104	-4.58207
Lsm3	0.593263	17.581	1.31471	0.228065	0.979104	-4.58211
Map3k20	0.470572	19.1104	1.31422	0.228222	0.979104	-4.58213
Uchl3	-0.642554	17.8518	-1.31405	0.228277	0.979104	-4.58214
Mfsd10	0.446353	17.5121	1.31371	0.228383	0.979104	-4.58215
Gbe1	0.527563	20.9475	1.31356	0.228432	0.979104	-4.58216
Tuba4a	0.656262	23.1597	1.3124	0.228803	0.979104	-4.58221
Rpl29	0.544969	17.3298	1.31217	0.228876	0.979104	-4.58222
Cp	-0.521377	21.9674	-1.31082	0.22931	0.979104	-4.58228
Ubxn1	0.616291	17.6761	1.30945	0.229751	0.979104	-4.58234
P4ha1	-0.531182	17.9483	-1.30924	0.229818	0.979104	-4.58235
Parl	-0.618186	16.8729	-1.309	0.229894	0.979104	-4.58236
Mia3	-0.584662	18.9148	-1.30868	0.229997	0.979104	-4.58238
Sod2	-0.68719	23.4912	-1.30818	0.230157	0.979104	-4.5824
Myl3	2.52871	26.4609	1.30818	0.230159	0.979104	-4.5824
Gmps	0.913148	19.118	1.30639	0.230735	0.979104	-4.58248
Dolk	0.52989	15.0648	1.30551	0.231019	0.979104	-4.58252
Agrn	0.476232	19.1382	1.30495	0.231201	0.979104	-4.58255
Rbpms	-0.777523	18.0116	-1.30175	0.232238	0.979104	-4.58269
Fbxl20	-0.788012	17.6393	-1.30114	0.232433	0.979104	-4.58272
Rab32	0.86398	18.7058	1.30024	0.232725	0.979104	-4.58276
Zpr1	0.540762	15.9758	1.29949	0.232971	0.979104	-4.58279
Tpd52	0.678628	19.1598	1.29931	0.233028	0.979104	-4.5828
Nars1	0.503676	20.5572	1.29909	0.233101	0.979104	-4.58281
Rps12	0.563616	20.5586	1.29846	0.233304	0.979104	-4.58284
Csnk2a1	0.493743	20.0349	1.29527	0.234346	0.979104	-4.58298
Nme3	-0.482251	19.1343	-1.2947	0.234533	0.979104	-4.583
Lbp	0.68001	16.9405	1.29446	0.234613	0.979104	-4.58301
Lmod1	0.465156	21.9047	1.29296	0.235103	0.979104	-4.58308
Eno3	0.946075	24.2245	1.29266	0.235202	0.979104	-4.58309
Calu	-0.439178	21.805	-1.29191	0.235446	0.979104	-4.58313
Sri	-0.633463	19.7088	-1.29123	0.235672	0.979104	-4.58316
Stat5b	1.53478	18.2168	1.2911	0.235713	0.979104	-4.58316
Alcam	0.542119	20.41	1.29059	0.23588	0.979104	-4.58319
Sntb1	0.465742	19.8464	1.29006	0.236057	0.979104	-4.58321
Cd1d1	0.49031	17.1115	1.28996	0.236088	0.979104	-4.58321
Scyl2	-0.643362	17.2476	-1.28677	0.237139	0.979104	-4.58336
Matn2	0.612906	16.3521	1.28554	0.237546	0.979104	-4.58341
Smarca2	-0.846315	17.4348	-1.285	0.237725	0.979104	-4.58344
Pvalb	2.64814	19.7196	1.28456	0.237871	0.979104	-4.58346
Tmx2	-0.685631	18.8348	-1.28431	0.237954	0.979104	-4.58347
Trappc6b	-0.505366	15.4945	-1.28315	0.238337	0.979104	-4.58352
Dlst	-0.884304	24.1933	-1.28302	0.238381	0.979104	-4.58352
Itgav	0.488472	19.7592	1.28231	0.238615	0.979104	-4.58356
Dbn1	0.440907	17.6531	1.28217	0.238664	0.979104	-4.58356
Sqor	-0.512722	22.1583	-1.28191	0.23875	0.979104	-4.58357
Hectd1	0.582845	14.6779	1.27954	0.239539	0.979104	-4.58368
Timm9	1.06602	17.7643	1.27803	0.24004	0.979104	-4.58375
Itgb3	-0.739258	18.1009	-1.27638	0.240592	0.979104	-4.58382
Ppp6r3	0.430136	15.8708	1.27624	0.240639	0.979104	-4.58383
Gna11	0.478874	20.0274	1.27624	0.24064	0.979104	-4.58383
Mpz	1.02483	25.3812	1.27554	0.240875	0.979104	-4.58386
Abcb1a	0.422103	18.7411	1.27256	0.241874	0.979104	-4.58399
Unc45a	0.455419	19.3828	1.27137	0.242272	0.979104	-4.58404
Micu1	0.453984	16.2799	1.26938	0.242942	0.979104	-4.58413
Mark2	-0.408732	17.8377	-1.26746	0.243591	0.979104	-4.58422
Scp2	-0.77722	20.0769	-1.26536	0.244303	0.979104	-4.58431
Mmut	-0.736053	22.2216	-1.26502	0.244416	0.979104	-4.58432
Nipsnap2	-0.661704	21.4971	-1.26458	0.244567	0.979104	-4.58434
Napb	0.572269	16.4147	1.26403	0.244754	0.979104	-4.58437
Myadm	0.462607	20.2622	1.26308	0.245077	0.979104	-4.58441
Cox15	-0.555158	19.3867	-1.26303	0.245091	0.979104	-4.58441
Idh3g	-0.886685	23.0081	-1.26238	0.245314	0.979104	-4.58444
Bche	-0.446191	17.2078	-1.2616	0.245578	0.979104	-4.58448
Vsnl1	0.953638	17.6565	1.26106	0.245761	0.979104	-4.5845
Raly	-1.06318	18.9909	-1.26098	0.245788	0.979104	-4.5845
C8b	-0.966017	18.2865	-1.26041	0.245983	0.979104	-4.58453
Pck2	0.47725	19.6702	1.2599	0.246158	0.979104	-4.58455
Phgdh	0.687351	19.7493	1.25918	0.246402	0.979104	-4.58458
Itgam	-0.916705	17.7772	-1.25889	0.246501	0.979104	-4.5846
Fhl3	2.09664	16.3791	1.25674	0.247236	0.979104	-4.58469
Rpl8	0.397921	19.3985	1.2556	0.247627	0.979104	-4.58474
Myo1e	0.9913	17.6092	1.25476	0.247914	0.979104	-4.58478
Cmbl	1.02212	19.462	1.25476	0.247916	0.979104	-4.58478
Lamc1	0.488238	25.0307	1.25472	0.24793	0.979104	-4.58478
RO60	0.576617	16.5234	1.25429	0.248078	0.979104	-4.5848
Acad8	-1.00543	20.6088	-1.25391	0.248209	0.979104	-4.58482
Pds5a	1.34801	16.4495	1.25337	0.248392	0.979104	-4.58484
Afg1l	-0.787108	21.6372	-1.25306	0.248498	0.979104	-4.58485
Pabpc1	0.500324	22.4257	1.25154	0.249021	0.979104	-4.58492
Anxa2	0.456881	25.1904	1.25103	0.249197	0.979104	-4.58494
Opa3	-0.576007	18.8659	-1.25013	0.249508	0.979104	-4.58498
Cybc1	0.81792	18.412	1.24995	0.24957	0.979104	-4.58499
Rack1	0.482093	22.1295	1.24962	0.249685	0.979104	-4.58501
Hspa2	-0.603716	19.2276	-1.24874	0.249987	0.979104	-4.58504
Sec23ip	-0.566669	16.7088	-1.24732	0.250478	0.979104	-4.58511
Cpsf2	0.628554	15.542	1.2471	0.250555	0.979104	-4.58512
U2af1	-0.658652	18.376	-1.245	0.251282	0.979104	-4.58521
Eif3k	0.514852	19.8211	1.24185	0.252379	0.979104	-4.58535
Pkn1	0.936836	16.4172	1.24029	0.252923	0.979104	-4.58542
Ugt1a6	-0.538427	20.587	-1.23986	0.253071	0.979104	-4.58544
Aldh3b1	1.01272	19.4762	1.23976	0.253106	0.979104	-4.58544
Tmem109	0.40446	21.809	1.23933	0.253256	0.979104	-4.58546
Pakap	-0.506228	16.104	-1.23848	0.253552	0.979104	-4.5855
Rplp2	0.51339	23.3813	1.23514	0.254723	0.979104	-4.58564
Eno1	0.478861	26.4846	1.23476	0.254857	0.979104	-4.58566
Bscl2	0.632737	19.9237	1.23422	0.255045	0.979104	-4.58569
Rpl14	0.475198	22.257	1.23418	0.255061	0.979104	-4.58569
Eif4a1	0.478161	23.4514	1.23364	0.255251	0.979104	-4.58571
Hibadh	-0.667156	21.7664	-1.23313	0.255428	0.979104	-4.58573
Pdzd8	0.458718	13.5481	1.2321	0.255793	0.979104	-4.58578
Rps14	0.70209	21.215	1.23187	0.255875	0.979104	-4.58579
Tbce	0.588341	16.8443	1.23079	0.256254	0.979104	-4.58584
Faf2	0.481964	18.9371	1.22977	0.256616	0.979104	-4.58588
Emd	0.493099	19.3995	1.22962	0.256666	0.979104	-4.58589
Fmo3	-0.637401	20.9834	-1.22811	0.257202	0.979104	-4.58595
Myh4	2.16524	23.4564	1.22661	0.257734	0.979104	-4.58602
H2-Q10	-0.481397	19.3101	-1.22521	0.258229	0.979104	-4.58608
Dctn3	0.761823	17.8498	1.22296	0.25903	0.979104	-4.58618
Pcbp1	0.418235	22.41	1.22216	0.259316	0.979104	-4.58622
Ryr2	-1.13794	23.9222	-1.22158	0.259519	0.979104	-4.58624
Ephx2	-0.801334	21.78	-1.22148	0.259557	0.979104	-4.58625
Cope	0.501488	20.4224	1.21978	0.260163	0.979104	-4.58632
Akt2	0.541692	16.7625	1.21794	0.260821	0.979104	-4.5864
Tpm4	0.43214	21.81	1.21468	0.261991	0.979104	-4.58654
Smtn	0.490524	20.7347	1.21291	0.262627	0.979104	-4.58662
Tubb5	0.440767	23.0249	1.21263	0.262729	0.979104	-4.58663
Eif3l	0.443913	21.431	1.2122	0.262884	0.979104	-4.58665
Ccdc47	0.407822	20.189	1.21054	0.263482	0.979104	-4.58672
Tpp2	0.65026	20.3321	1.20976	0.263764	0.979104	-4.58676
Fbln2	-0.516595	16.2051	-1.20938	0.2639	0.979104	-4.58677
Rplp0	0.427613	23.4575	1.20881	0.264107	0.979104	-4.5868
Sec61a1	0.862889	17.2533	1.20836	0.264271	0.979104	-4.58682
Tbl3	0.762668	15.5637	1.20709	0.264731	0.979104	-4.58688
Gsta4	0.981407	21.9411	1.20682	0.264829	0.979104	-4.58689
Rpa1	0.749294	16.5662	1.20677	0.264845	0.979104	-4.58689
Nceh1	-0.628067	20.8352	-1.20533	0.265367	0.979104	-4.58695
Itga2	0.807981	18.2934	1.20519	0.26542	0.979104	-4.58696
Vbp1	0.444239	17.2341	1.205	0.265488	0.979104	-4.58697
Rpl18a	0.7024	19.6357	1.20436	0.265722	0.979104	-4.58699
Itch	0.485555	15.9598	1.20295	0.266235	0.979104	-4.58706
Bag5	0.8292	18.0381	1.20282	0.266284	0.979104	-4.58706
Lama4	0.464586	23.4583	1.20274	0.266312	0.979104	-4.58707
Tram1	0.499566	18.1555	1.1999	0.267349	0.979104	-4.58719
Eif3h	0.798433	17.5996	1.19901	0.267672	0.979104	-4.58723
Pdha1	-0.759005	25.5233	-1.19713	0.26836	0.979104	-4.58731
Stub1	0.44604	17.9074	1.19546	0.268975	0.979104	-4.58738
Atp6v1f	0.528963	17.1441	1.19541	0.268993	0.979104	-4.58738
Gsn	0.380777	24.3557	1.19447	0.269338	0.979104	-4.58743
Ldb3	0.626328	24.3282	1.19288	0.269924	0.979104	-4.58749
Abcc1	-1.05125	17.586	-1.19266	0.270006	0.979104	-4.5875
Creb1	0.438509	19.4108	1.19262	0.270018	0.979104	-4.58751
Arpc5l	0.491572	20.1402	1.18919	0.271286	0.979104	-4.58766
Mfge8	-0.470401	20.8009	-1.1887	0.271468	0.979104	-4.58768
Cd81	0.568097	20.926	1.18857	0.271514	0.979104	-4.58768
Eef2	0.541767	24.0055	1.18856	0.271521	0.979104	-4.58768
Pmpca	-0.65292	17.8535	-1.18827	0.271628	0.979104	-4.5877
Cox20	-1.07079	19.0969	-1.18804	0.271714	0.979104	-4.58771
Eci1	-0.624062	24.3864	-1.18697	0.272107	0.979104	-4.58775
Cfl2	0.723138	20.7825	1.1849	0.272878	0.979104	-4.58784
Mrpl28	-0.526875	18.7355	-1.18483	0.272902	0.979104	-4.58784
Dnajc30	-0.525812	16.4907	-1.18412	0.273166	0.979104	-4.58788
Krt42	0.4872	15.5898	1.18355	0.273379	0.979104	-4.5879
Usp15	-0.804546	17.3111	-1.1833	0.273475	0.979104	-4.58791
Il16	-0.930552	21.4793	-1.18056	0.274494	0.979104	-4.58803
Prrc1	0.422757	17.5298	1.18044	0.274539	0.979104	-4.58803
Exosc9	0.463154	16.6248	1.17904	0.275065	0.979104	-4.5881
Sco2	0.696594	18.1216	1.17516	0.27652	0.979104	-4.58826
Endog	-0.672112	17.4718	-1.17389	0.276996	0.979104	-4.58832
Mrrf	-0.866384	18.3582	-1.17207	0.277684	0.979104	-4.5884
Nebl	-1.0853	20.9807	-1.17158	0.277866	0.979104	-4.58842
Mob3a	0.528633	16.5961	1.17077	0.278172	0.979104	-4.58845
Txndc17	0.845502	17.835	1.17031	0.278349	0.979104	-4.58847
Pc	-0.726759	24.4665	-1.16993	0.27849	0.979104	-4.58849
Hnrnpll	0.773849	18.4545	1.1694	0.278691	0.979104	-4.58851
Usp14	0.573696	19.6662	1.16918	0.278776	0.979104	-4.58852
Pdcd6	0.426737	20.8358	1.16891	0.278876	0.979104	-4.58853
Ass1	0.751531	19.7092	1.16817	0.279158	0.979104	-4.58857
Gpt	0.498337	17.4418	1.1667	0.279715	0.979104	-4.58863
Rpl12	0.439063	21.8883	1.16533	0.280235	0.979104	-4.58869
Ctsd	0.414868	22.4626	1.1642	0.280663	0.979104	-4.58874
F11r	0.462022	17.1486	1.16356	0.280909	0.979104	-4.58876
Cse1l	0.569614	21.4598	1.16335	0.280986	0.979104	-4.58877
Clec10a	0.413109	17.6031	1.16213	0.281455	0.979104	-4.58883
Dad1	0.378843	19.9563	1.16211	0.281462	0.979104	-4.58883
Wdr43	0.745567	15.4183	1.16206	0.281481	0.979104	-4.58883
Camk2g	0.520818	19.5018	1.16122	0.2818	0.979104	-4.58887
Thy1	0.744801	19.367	1.15964	0.282403	0.979104	-4.58893
H6pd	-0.617175	21.4614	-1.15943	0.282486	0.979104	-4.58894
Bag1	0.469538	17.3039	1.15935	0.282514	0.979104	-4.58895
Rab8b	0.409924	17.9447	1.15897	0.28266	0.979104	-4.58896
Hspg2	0.475455	25.0079	1.15883	0.282714	0.979104	-4.58897
Eif3a	0.362086	21.8203	1.15864	0.282786	0.979104	-4.58898
Mrpl15	-0.558549	17.8369	-1.15857	0.282812	0.979104	-4.58898
Mrpl19	-0.689498	18.5385	-1.15786	0.283085	0.979104	-4.58901
Gnb2	0.8086	20.0441	1.15666	0.283545	0.979104	-4.58906
Sod1	-0.529296	23.3493	-1.15586	0.283853	0.979104	-4.5891
Atp6v1g1	-0.538279	17.4444	-1.1557	0.283915	0.979104	-4.5891
Col1a1	0.424361	18.1874	1.15509	0.284147	0.979104	-4.58913
Cops7a	-0.441168	20.8318	-1.15488	0.284228	0.979104	-4.58914
Ap1m1	-0.408334	20.4176	-1.15465	0.284319	0.979104	-4.58915
Rpl18	0.388283	22.7559	1.15243	0.285173	0.979104	-4.58924
Aarsd1	-0.599737	21.8462	-1.15237	0.285195	0.979104	-4.58925
Mcee	-0.603626	18.4759	-1.15202	0.285331	0.979104	-4.58926
Opa1	0.71753	25.852	1.14976	0.286203	0.979104	-4.58936
Adam10	0.440523	18.8705	1.14907	0.286473	0.979104	-4.58939
Uqcc5	-0.519991	17.3576	-1.14774	0.286987	0.979104	-4.58944
Bin1	1.82186	20.9579	1.14685	0.287329	0.979104	-4.58948
Guf1	-1.03982	17.7399	-1.1468	0.287351	0.979104	-4.58948
Mlip	0.779546	18.7998	1.14581	0.287736	0.979104	-4.58953
Tgm3	2.16879	21.545	1.1458	0.287738	0.979104	-4.58953
Plbd2	0.479924	16.02	1.14558	0.287823	0.979104	-4.58954
Rps5	0.530044	20.3348	1.1455	0.287856	0.979104	-4.58954
Acadm	-0.719452	25.0385	-1.14426	0.288337	0.979104	-4.58959
Actbl2	0.51632	20.0984	1.14248	0.289031	0.979104	-4.58967
Parp9	-0.635765	15.5361	-1.14205	0.289196	0.979104	-4.58969
Xpo5	0.529804	15.1314	1.1416	0.289374	0.979104	-4.58971
Arih1	0.404854	15.7184	1.14125	0.289509	0.979104	-4.58972
Nhp2	0.685826	17.1118	1.13956	0.290169	0.979104	-4.58979
Mcam	0.426684	22.3247	1.13951	0.290192	0.979104	-4.5898
Fam114a1	0.601404	16.2169	1.13943	0.290221	0.979104	-4.5898
Armc10	-0.640673	17.5928	-1.13859	0.29055	0.979104	-4.58984
Rpl9	0.412994	22.3419	1.13818	0.290712	0.979104	-4.58985
Tpp1	-0.434547	18.8926	-1.13815	0.290724	0.979104	-4.58985
Ubl4a	1.06109	17.511	1.13805	0.29076	0.979104	-4.58986
Itga5	0.503685	19.5139	1.13781	0.290854	0.979104	-4.58987
Ppp2r5b	0.487245	17.3199	1.13775	0.29088	0.979104	-4.58987
Ndufa8	-0.647176	23.7652	-1.13699	0.291176	0.979104	-4.5899
Ank1	-0.408092	21.6744	-1.1358	0.291643	0.979104	-4.58995
Porcn	0.468997	17.5373	1.13312	0.292698	0.979104	-4.59007
mt-Nd2	-0.619905	20.8476	-1.13267	0.292875	0.979104	-4.59009
Krt7	-0.505092	22.405	-1.1322	0.293061	0.979104	-4.59011
Hmga1	-0.697981	17.6415	-1.12934	0.29419	0.979104	-4.59023
Czib	0.450696	18.0687	1.12901	0.29432	0.979104	-4.59024
Pdlim3	1.07994	20.4379	1.12846	0.29454	0.979104	-4.59027
Fdx1	-0.393611	15.4019	-1.12749	0.294923	0.979104	-4.59031
Sts	0.399727	17.5495	1.12744	0.294941	0.979104	-4.59031
Rars2	0.697152	17.5308	1.12714	0.295062	0.979104	-4.59032
Lmcd1	0.544374	17.282	1.12633	0.295381	0.979104	-4.59036
Eif3c	0.392888	20.2733	1.12601	0.29551	0.979104	-4.59037
Aldh1a7	0.545868	21.0767	1.12556	0.295687	0.979104	-4.59039
Gpx4	0.686468	19.3257	1.12463	0.296059	0.979104	-4.59043
Nrdc	0.472028	17.256	1.12384	0.296373	0.979104	-4.59046
S100a14	-0.635154	18.8493	-1.12309	0.296668	0.979104	-4.5905
Dbnl	0.840785	17.448	1.12107	0.297476	0.979104	-4.59058
Clic5	-0.757691	17.9083	-1.11976	0.298	0.979104	-4.59064
Manf	0.592189	18.6212	1.11851	0.298497	0.979104	-4.59069
Rps16	0.402281	22.6714	1.11733	0.298971	0.979104	-4.59074
Mapk1	0.664658	20.2126	1.11726	0.299001	0.979104	-4.59074
Rps7	0.483155	21.2852	1.11611	0.299459	0.979104	-4.59079
Tmed9	0.368432	20.8358	1.11597	0.299516	0.979104	-4.5908
Ehd3	-0.544985	17.982	-1.11531	0.299781	0.979104	-4.59083
Fitm2	-1.37604	20.2273	-1.11491	0.299944	0.979104	-4.59084
Iba57	-0.455097	16.8695	-1.11313	0.300657	0.979104	-4.59092
Qars1	0.461295	20.6463	1.11097	0.301529	0.979104	-4.59101
Ndufa4	-0.648244	26.2497	-1.11021	0.301834	0.979104	-4.59104
Bak1	-0.454106	17.4908	-1.11016	0.301853	0.979104	-4.59104
Sirt2	-0.631638	19.4905	-1.10918	0.302252	0.979104	-4.59109
Acta1	0.481954	30.5541	1.10897	0.302336	0.979104	-4.59109
Uqcc1	1.19141	18.7309	1.10831	0.302602	0.979104	-4.59112
Mrpl20	-0.595178	17.6228	-1.10818	0.302657	0.979104	-4.59113
Asns	0.427645	15.0317	1.10693	0.303161	0.979104	-4.59118
Grhpr	0.37735	20.3644	1.10631	0.303412	0.979104	-4.59121
Echdc2	0.60228	17.2959	1.10598	0.303546	0.979104	-4.59122
Tubb3	0.559843	20.6482	1.10489	0.30399	0.979104	-4.59127
Bckdk	-0.3614	18.5787	-1.10482	0.304017	0.979104	-4.59127
Snrnp70	-0.880347	18.2986	-1.1019	0.305205	0.979104	-4.59139
Vars2	-0.440362	17.4201	-1.10123	0.305479	0.979104	-4.59142
Aldh6a1	-0.603422	23.7649	-1.09936	0.30624	0.979104	-4.5915
Clic1	0.850715	21.1404	1.096	0.307619	0.979104	-4.59164
Pltp	0.373868	18.8062	1.0953	0.307905	0.979104	-4.59167
Psmb1	0.353463	21.7036	1.09299	0.308852	0.979104	-4.59177
KRT222	-0.648212	18.2358	-1.09269	0.308975	0.979104	-4.59178
Eef1a1	0.407687	25.4264	1.09161	0.309422	0.979104	-4.59182
Enpp3	0.413297	16.8507	1.09145	0.309488	0.979104	-4.59183
Lactb	0.718763	18.5111	1.09064	0.309823	0.979104	-4.59187
Hexim1	0.627985	16.9903	1.09021	0.309999	0.979104	-4.59188
Kpna3	-0.604439	19.8178	-1.08954	0.310273	0.979104	-4.59191
Rmnd1	-0.566932	19.4021	-1.08937	0.310347	0.979104	-4.59192
Ctbp1	0.39419	19.483	1.08698	0.311334	0.979104	-4.59202
Slc66a3	0.434695	16.0047	1.08499	0.312157	0.979104	-4.5921
Fmo5	-0.755185	18.0222	-1.08325	0.312879	0.979104	-4.59217
Atp13a1	-0.361045	18.5947	-1.0831	0.312944	0.979104	-4.59218
Xpnpep2	-1.75775	20.6727	-1.08223	0.313305	0.979104	-4.59222
Mcat	-0.442556	16.1103	-1.08213	0.313347	0.979104	-4.59222
Flot1	0.378963	20.659	1.08098	0.313825	0.979104	-4.59227
Use1	-0.579303	16.519	-1.08075	0.31392	0.979104	-4.59228
Dgat1	-0.559961	20.962	-1.07767	0.315205	0.979104	-4.59241
Poldip2	-0.568502	18.4638	-1.07329	0.317042	0.979104	-4.59259
Gk	-0.930174	19.762	-1.07169	0.317714	0.979104	-4.59266
Gcdh	-0.645514	20.0906	-1.07082	0.31808	0.979104	-4.59269
Pzp	-0.456996	23.1528	-1.06873	0.318961	0.979104	-4.59278
Grk2	0.617813	16.0313	1.06851	0.319056	0.979104	-4.59279
Npc1	-0.508821	17.1003	-1.06728	0.319575	0.979104	-4.59284
Kars1	0.435259	20.7245	1.0672	0.319608	0.979104	-4.59284
Gc	0.503673	21.8135	1.06678	0.319787	0.979104	-4.59286
Jchain	-0.665861	18.0016	-1.06651	0.319899	0.979104	-4.59287
Atp5me	-0.68131	23.195	-1.06554	0.32031	0.979104	-4.59291
Rap2a	0.415405	15.471	1.06537	0.320385	0.979104	-4.59292
Pygb	-0.599409	23.5721	-1.06533	0.320401	0.979104	-4.59292
Vtn	-0.37611	20.0216	-1.06531	0.320409	0.979104	-4.59292
Ndufs1	-0.655628	26.3849	-1.06521	0.320452	0.979104	-4.59293
Ak2	0.48279	22.774	1.06487	0.320593	0.979104	-4.59294
Abcc3	-0.856943	17.2305	-1.06487	0.320596	0.979104	-4.59294
Strap	0.417419	20.4962	1.06467	0.320678	0.979104	-4.59295
Hras	0.343697	17.1836	1.06464	0.320692	0.979104	-4.59295
Tppp3	0.708053	21.8293	1.06247	0.321613	0.979104	-4.59304
Svil	-0.503038	19.5633	-1.06214	0.321754	0.979104	-4.59305
Sult2a6	-0.473081	17.8444	-1.06191	0.32185	0.979104	-4.59306
Nefl	0.915785	21.7304	1.06148	0.322033	0.979104	-4.59308
Nmt1	-1.08715	17.1589	-1.06121	0.32215	0.979104	-4.59309
Ada	2.6373	21.0401	1.06059	0.322412	0.979104	-4.59312
Ssr1	0.365638	20.3794	1.06033	0.322524	0.979104	-4.59313
Pde3b	0.379523	15.4766	1.0601	0.322619	0.979104	-4.59314
Gnaq	0.35938	21.453	1.06001	0.322658	0.979104	-4.59314
Sec61b	0.391939	16.1392	1.0594	0.322917	0.979104	-4.59317
Chrm2	-0.830799	16.2962	-1.05902	0.323081	0.979104	-4.59318
S100a9	0.545372	16.9932	1.05805	0.323493	0.979104	-4.59322
Vamp2	0.34141	19.859	1.05773	0.323631	0.979104	-4.59324
Fkbp8	0.476967	18.4327	1.05726	0.323832	0.979104	-4.59326
Cyp2b19	-0.491145	18.4635	-1.05693	0.323975	0.979104	-4.59327
Acot13	-0.643194	21.6906	-1.05674	0.324053	0.979104	-4.59328
Tcp1	0.464752	21.8763	1.05636	0.324216	0.979104	-4.59329
Coq3	-0.950459	19.8634	-1.05613	0.324316	0.979104	-4.5933
Dync1li1	0.373887	20.6374	1.05483	0.324872	0.979104	-4.59336
Hprt1	0.695721	20.2453	1.05428	0.325106	0.979104	-4.59338
Erp44	-0.459821	20.1665	-1.0542	0.325143	0.979104	-4.59338
Mpdu1	0.349103	19.5007	1.05242	0.325903	0.979104	-4.59345
Pi4k2a	0.66	19.4393	1.05082	0.326594	0.979104	-4.59352
Sucla2	-0.608076	24.5579	-1.05014	0.326883	0.979104	-4.59355
Slc25a40	-0.564711	17.4035	-1.04984	0.327013	0.979104	-4.59356
Txn	0.54531	23.3202	1.0497	0.327074	0.979104	-4.59357
Elp3	-0.445815	17.3435	-1.04816	0.327739	0.979104	-4.59363
Mtnd4	-0.512164	22.0369	-1.0474	0.328067	0.979104	-4.59366
Ezr	1.17035	20.3519	1.04733	0.328095	0.979104	-4.59366
Arfip1	0.391929	18.3625	1.04722	0.328145	0.979104	-4.59367
Aacs	0.917929	19.3013	1.04681	0.32832	0.979104	-4.59369
Aldh7a1	-0.459299	20.3487	-1.04575	0.328779	0.979104	-4.59373
Itpr1	0.362891	19.9628	1.04535	0.32895	0.979104	-4.59375
Krt18	-0.541798	20.5073	-1.04522	0.329005	0.979104	-4.59375
Ftl1	-0.606597	23.3361	-1.04496	0.329122	0.979104	-4.59376
Hspb1	0.540314	25.0933	1.0447	0.329232	0.979104	-4.59377
Atp6v0c	0.50128	17.9632	1.04449	0.329324	0.979104	-4.59378
Ndufb7	-0.677044	23.7754	-1.04415	0.329471	0.979104	-4.5938
Iqsec1	0.358208	16.5053	1.04257	0.330153	0.979104	-4.59386
Abcb8	-0.50955	20.5221	-1.04231	0.330266	0.979104	-4.59387
Etfa	-0.650886	25.6377	-1.04224	0.330299	0.979104	-4.59387
Dek	0.826358	20.1158	1.04201	0.3304	0.979104	-4.59388
S100a10	0.356944	20.4174	1.042	0.330405	0.979104	-4.59388
Ruvbl1	0.539767	20.0208	1.0418	0.330491	0.979104	-4.59389
Pdk4	-0.669294	20.6722	-1.04067	0.330979	0.979104	-4.59394
Smpd1	0.417802	16.1235	1.03782	0.332221	0.979104	-4.59405
Srp54	0.547125	18.7347	1.03759	0.332319	0.979104	-4.59406
Ak1	0.752347	23.9244	1.0374	0.332404	0.979104	-4.59407
Ca3	0.838131	24.0514	1.03705	0.332558	0.979104	-4.59409
Slc25a5	-0.414759	24.7953	-1.03645	0.332818	0.979104	-4.59411
Tspan9	0.418433	19.3451	1.03552	0.333226	0.979104	-4.59415
Wdr26	-0.523498	16.783	-1.0346	0.333625	0.979104	-4.59419
Eif3e	0.394233	21.0665	1.03431	0.333752	0.979104	-4.5942
Ckmt2	-1.01126	25.1252	-1.03398	0.333897	0.979104	-4.59421
Impdh2	1.09916	18.1907	1.03325	0.334218	0.979104	-4.59424
Mob1b	0.373246	18.4105	1.0324	0.334589	0.979104	-4.59428
Rps6	0.426922	22.7273	1.03105	0.335183	0.979104	-4.59433
Itga1	0.351073	20.4098	1.03087	0.335262	0.979104	-4.59434
Hspb6	0.743693	21.282	1.03007	0.335613	0.979104	-4.59437
Stk39	-1.05547	17.3427	-1.02892	0.336115	0.979104	-4.59442
Anp32a	0.621796	19.2387	1.02872	0.336206	0.979104	-4.59443
Afdn	0.47182	17.1276	1.02826	0.336406	0.979104	-4.59445
Ech1	-0.740792	24.0018	-1.02749	0.336748	0.979104	-4.59448
Luc7l2	0.486124	17.2314	1.02722	0.336867	0.979104	-4.59449
Adss1	1.32938	21.4471	1.02661	0.337135	0.979104	-4.59451
S100a13	0.395151	19.0636	1.02416	0.338217	0.979104	-4.59461
Sh3bgr	0.636073	20.2118	1.02414	0.338224	0.979104	-4.59461
Mybphl	-1.46779	21.4162	-1.02264	0.338886	0.979104	-4.59467
Sgce	0.39438	18.7126	1.02207	0.339141	0.979104	-4.5947
Rufy3	0.427715	16.6049	1.02175	0.339283	0.979104	-4.59471
Gna13	0.390302	19.8032	1.021	0.339615	0.979104	-4.59474
Efr3a	-0.557129	16.9881	-1.02058	0.339802	0.979104	-4.59476
Mtnd1	0.408314	22.3025	1.02057	0.339805	0.979104	-4.59476
Aldh1b1	-1.00419	22.5152	-1.02006	0.340032	0.979104	-4.59478
Fahd1	-0.615136	17.6747	-1.01962	0.340226	0.979104	-4.5948
Septin11	0.393547	20.3765	1.0196	0.340234	0.979104	-4.5948
Cyb5r1	0.41436	19.7275	1.0195	0.340279	0.979104	-4.5948
Bphl	-0.391589	20.3772	-1.01905	0.340482	0.979104	-4.59482
Lmf1	-0.470427	16.6582	-1.01902	0.340493	0.979104	-4.59482
Mtap	0.417269	19.334	1.01897	0.340515	0.979104	-4.59482
Timm13	0.42445	20.1393	1.01864	0.340662	0.979104	-4.59484
Rnh1	0.491053	21.6165	1.01854	0.340707	0.979104	-4.59484
Snx3	0.467948	17.9994	1.01828	0.340821	0.979104	-4.59485
Kcnk4	0.380873	18.2149	1.01757	0.34114	0.979104	-4.59488
Mccc2	-0.678489	22.3068	-1.01714	0.341331	0.979104	-4.5949
Cd9	0.56339	19.1715	1.01677	0.341496	0.979104	-4.59491
Them6	0.436463	19.4674	1.01478	0.342381	0.979104	-4.59499
Pdlim1	0.851281	18.6328	1.01363	0.342895	0.979104	-4.59504
Adck1	0.395551	17.0803	1.01199	0.343628	0.979104	-4.59511
Slc25a13	-0.890867	19.733	-1.01179	0.343715	0.979104	-4.59511
Ephx1	0.568416	22.1016	1.01122	0.343975	0.979104	-4.59514
Pcyox1	0.319476	21.118	1.01008	0.344482	0.979104	-4.59518
Cept1	0.359387	18.5249	1.01007	0.34449	0.979104	-4.59518
Chchd4	-0.570394	18.8187	-1.00752	0.345632	0.979104	-4.59529
Crlf3	0.38201	17.2249	1.007	0.345867	0.979104	-4.59531
Sfxn3	0.31517	21.9905	1.00679	0.345962	0.979104	-4.59532
Fam98a	0.748953	17.6418	1.00661	0.34604	0.979104	-4.59532
Vcam1	-0.598584	16.0059	-1.00654	0.346072	0.979104	-4.59533
Pam	-1.28639	20.4004	-1.00646	0.346111	0.979104	-4.59533
Pi4ka	-0.430203	17.3108	-1.00624	0.346208	0.979104	-4.59534
Acad11	-0.775173	18.0679	-1.00623	0.346214	0.979104	-4.59534
Mtch1	-0.451828	20.3572	-1.00609	0.346278	0.979104	-4.59534
Map7d1	1.19077	19.3057	1.00556	0.346513	0.979104	-4.59537
Smc3	0.845298	17.6637	1.00417	0.347139	0.979104	-4.59542
Nudt7	-0.62293	16.5306	-1.003	0.347669	0.979104	-4.59547
Cuta	0.382164	17.1206	1.00192	0.348158	0.979104	-4.59551
Arl6ip5	0.416842	20.7057	1.00181	0.348208	0.979104	-4.59552
Dock10	-0.805598	19.4049	-1.00146	0.348367	0.979104	-4.59553
L3hypdh	-0.539051	16.2185	-1.00119	0.348486	0.979104	-4.59554
Cpox	0.651454	18.9051	1.00092	0.348608	0.979104	-4.59555
Mcfd2	-0.338092	18.1403	-1.00056	0.348771	0.979104	-4.59557
Tars1	0.35053	19.9835	0.999522	0.349242	0.979104	-4.59561
Mecp2	0.324761	21.3727	0.99919	0.349392	0.979104	-4.59562
Cav3	0.829699	19.0747	0.999163	0.349404	0.979104	-4.59562
Kng1	-0.556828	19.8623	-0.999056	0.349453	0.979104	-4.59563
Cnpy4	-0.422081	18.7548	-0.997826	0.350011	0.979104	-4.59568
Gpc4	-0.454694	18.0086	-0.997654	0.350089	0.979104	-4.59568
Ckm	1.2161	27.3068	0.996455	0.350634	0.979104	-4.59573
Mettl26	-0.330353	15.3212	-0.99601	0.350836	0.979104	-4.59575
Hebp1	0.787232	19.0512	0.995932	0.350872	0.979104	-4.59575
Acot2	-0.435639	21.6652	-0.995808	0.350928	0.979104	-4.59576
Elapor1	-0.574458	15.6518	-0.994661	0.35145	0.979104	-4.5958
Lpl	-0.697985	17.9353	-0.99422	0.35165	0.979104	-4.59582
Tomm40l	-0.829842	18.2307	-0.992775	0.352309	0.979104	-4.59588
Suox	0.392907	18.6962	0.992632	0.352374	0.979104	-4.59588
Atp5pb	-0.588685	24.7223	-0.992434	0.352465	0.979104	-4.59589
Capg	0.792165	21.3546	0.992061	0.352635	0.979104	-4.59591
Yif1b	-0.348341	18.5426	-0.989304	0.353895	0.979104	-4.59602
Serpinb1a	1.01303	22.3463	0.988113	0.354441	0.979104	-4.59606
Dhrs7c	-0.820222	20.1582	-0.98799	0.354497	0.979104	-4.59607
Niban1	0.345367	21.2414	0.987815	0.354577	0.979104	-4.59608
Atp6v1e1	0.354756	19.783	0.987777	0.354595	0.979104	-4.59608
Psap	-0.34274	20.4	-0.987302	0.354812	0.979104	-4.5961
Cycs	-0.543806	24.508	-0.98663	0.355121	0.979104	-4.59612
Fh	-0.599291	25.0695	-0.986382	0.355235	0.979104	-4.59613
Hnrnph1	0.468116	21.5827	0.986094	0.355367	0.979104	-4.59615
Vps29	-0.323577	17.4855	-0.985919	0.355447	0.979104	-4.59615
Add1	0.358269	19.7079	0.983708	0.356464	0.979104	-4.59624
Cdh2	-1.06429	19.42	-0.983649	0.356491	0.979104	-4.59624
Ago2	0.476413	17.5808	0.983112	0.356738	0.979104	-4.59626
H2-D1	-0.807066	21.8863	-0.98289	0.356841	0.979104	-4.59627
Tmem38a	0.493827	20.3243	0.982641	0.356955	0.979104	-4.59628
Gale	0.709582	16.6333	0.982028	0.357238	0.979104	-4.59631
Yy1	0.350353	16.5697	0.981689	0.357394	0.979104	-4.59632
Ank3	0.40108	20.2574	0.981216	0.357612	0.979104	-4.59634
Neu2	1.30417	18.1275	0.980976	0.357723	0.979104	-4.59635
Klk14	1.85674	19.6303	0.978733	0.358759	0.979104	-4.59644
Ssr3	0.40378	20.3285	0.978132	0.359037	0.979104	-4.59646
Eci2	-0.559047	21.4889	-0.977849	0.359168	0.979104	-4.59647
Efhd2	-0.469432	20.1863	-0.976799	0.359655	0.979104	-4.59652
Tmem186	-0.638246	17.9173	-0.976369	0.359854	0.979104	-4.59653
Acsf3	-0.717088	18.9085	-0.975421	0.360294	0.979104	-4.59657
Samhd1	-0.793402	20.2069	-0.975395	0.360306	0.979104	-4.59657
Rpf2	-0.363374	16.805	-0.975148	0.36042	0.979104	-4.59658
Srm	-0.589035	18.174	-0.973582	0.361148	0.979104	-4.59664
Eif2s2	0.454174	20.099	0.97154	0.362098	0.979104	-4.59672
Coq5	-0.556224	20.1787	-0.97079	0.362447	0.979104	-4.59675
Rpsa	0.429262	22.84	0.970263	0.362693	0.979104	-4.59677
Atp8a1	0.416736	20.0489	0.970259	0.362695	0.979104	-4.59677
Emc8	-0.5398	18.603	-0.969981	0.362825	0.979104	-4.59679
Tuba8	0.616965	22.5041	0.969933	0.362847	0.979104	-4.59679
Gorasp2	-0.388552	17.9257	-0.968856	0.36335	0.979104	-4.59683
Xdh	0.348698	21.1596	0.968319	0.363601	0.979104	-4.59685
Pigt	-0.363538	16.2387	-0.968228	0.363643	0.979104	-4.59685
Slc1a3	0.3705	18.204	0.967997	0.363751	0.979104	-4.59686
Scara5	0.39261	17.3058	0.966432	0.364483	0.979104	-4.59693
Mybbp1a	0.573672	19.2767	0.966067	0.364654	0.979104	-4.59694
Ttll12	-0.438749	17.216	-0.965544	0.364899	0.979104	-4.59696
QNG1	0.452187	18.4952	0.964966	0.36517	0.979104	-4.59698
Slc25a4	-0.639647	26.9321	-0.963832	0.365702	0.979104	-4.59703
Fgf1	-0.358221	15.7074	-0.963522	0.365847	0.979104	-4.59704
Cand2	0.758966	19.2538	0.96309	0.36605	0.979104	-4.59706
Ndufa2	-0.540059	23.0038	-0.962902	0.366139	0.979104	-4.59706
Lamtor2	-0.756073	17.1486	-0.96204	0.366544	0.979104	-4.5971
Mapre2	0.761509	16.9183	0.960432	0.3673	0.979104	-4.59716
Got1	-0.554507	23.6283	-0.960146	0.367435	0.979104	-4.59717
Abca1	0.386556	20.0998	0.95995	0.367527	0.979104	-4.59718
Adh1	0.387338	20.6854	0.959177	0.367892	0.979104	-4.59721
Atp2a1	2.55962	23.3907	0.958807	0.368066	0.979104	-4.59723
Snx6	0.343687	18.5748	0.957599	0.368636	0.979104	-4.59727
Ncf1	-0.582937	17.7735	-0.957418	0.368721	0.979104	-4.59728
Ube2i	-0.643845	17.6747	-0.957172	0.368838	0.979104	-4.59729
Ccdc141	0.680967	18.483	0.957118	0.368863	0.979104	-4.59729
Mrpl47	-0.683065	18.3876	-0.956994	0.368922	0.979104	-4.5973
Rabep2	0.40629	14.6744	0.956897	0.368968	0.979104	-4.5973
Stt3a	0.321195	20.5226	0.956199	0.369298	0.979104	-4.59733
Lyz2	-0.335666	18.0622	-0.955856	0.36946	0.979104	-4.59734
Stx7	-0.415693	19.4929	-0.955593	0.369584	0.979104	-4.59735
Mpp1	-0.409648	20.7651	-0.955149	0.369794	0.979104	-4.59737
Pfkm	0.531206	24.582	0.954531	0.370087	0.979104	-4.59739
Mrpl45	-0.644977	17.0402	-0.953932	0.370371	0.979104	-4.59742
Hpx	-0.42515	23.2737	-0.953822	0.370423	0.979104	-4.59742
Rps13	0.344097	22.5417	0.951795	0.371384	0.979104	-4.5975
Pbdc1	0.389788	16.1112	0.951193	0.37167	0.979104	-4.59752
Cyb5a	-0.357664	23.2958	-0.950964	0.371779	0.979104	-4.59753
Prph	0.414412	22.5016	0.950938	0.371791	0.979104	-4.59753
Tagln3	0.422117	18.348	0.950618	0.371943	0.979104	-4.59755
Fdxr	-0.393501	17.8116	-0.949653	0.372402	0.979104	-4.59758
Tbc1d15	0.422228	16.2443	0.949278	0.372581	0.979104	-4.5976
Pck1	-0.903453	20.5721	-0.948126	0.37313	0.979104	-4.59764
Chchd3	-0.559357	22.3871	-0.948052	0.373165	0.979104	-4.59765
Pnp	-0.406929	20.6068	-0.947252	0.373546	0.979104	-4.59768
Mtx1	-0.435144	19.909	-0.946638	0.373839	0.979104	-4.5977
Sephs1	-0.604459	17.2931	-0.946358	0.373973	0.979104	-4.59771
Synpo2	0.423742	20.7137	0.945986	0.37415	0.979104	-4.59773
Ahcyl1	-0.463003	16.9209	-0.945367	0.374446	0.979104	-4.59775
Mrpl55	-0.545111	17.6014	-0.945318	0.374469	0.979104	-4.59775
Sdr39u1	-0.667212	18.5343	-0.944064	0.375069	0.979104	-4.5978
Pnpla8	-0.529613	17.8848	-0.943685	0.37525	0.979104	-4.59782
Dhx29	0.459431	15.1891	0.943314	0.375428	0.979104	-4.59783
Atl3	0.319441	22.1915	0.943242	0.375462	0.979104	-4.59783
Hcn4	-0.438003	17.5796	-0.942469	0.375832	0.979104	-4.59786
Rpl7a	0.344514	23.0058	0.94097	0.376551	0.979104	-4.59792
Metap1	0.593968	17.7276	0.940682	0.376689	0.979104	-4.59793
Mag	0.429934	16.9978	0.940397	0.376826	0.979104	-4.59794
Ube2h	-0.462172	20.034	-0.939021	0.377487	0.979104	-4.598
Ndufa6	-0.54314	23.5264	-0.939001	0.377497	0.979104	-4.598
Rps2	0.340895	23.1622	0.93879	0.377598	0.979104	-4.59801
Pdk2	0.389148	21.7613	0.937733	0.378106	0.979104	-4.59805
Ndufb11	-0.453211	23.2677	-0.937689	0.378128	0.979104	-4.59805
Trappc4	-0.432537	18.7201	-0.936556	0.378673	0.979104	-4.59809
Cpn2	-0.684538	16.8408	-0.935991	0.378945	0.979104	-4.59811
Hspd1	-0.445792	25.9273	-0.935692	0.37909	0.979104	-4.59813
Bcam	0.37246	21.0772	0.935471	0.379196	0.979104	-4.59813
Pkp3	0.7145	16.5369	0.935339	0.37926	0.979104	-4.59814
Stim1	0.481334	20.2745	0.935128	0.379362	0.979104	-4.59815
Cisd3	0.721546	17.8221	0.93445	0.379689	0.979104	-4.59817
Tpi1	0.458362	24.3003	0.933135	0.380324	0.979104	-4.59823
Hnrnpd	-0.31989	22.1912	-0.932956	0.380411	0.979104	-4.59823
Tcap	0.470573	20.9495	0.932533	0.380615	0.979104	-4.59825
Gfpt1	0.348338	19.2633	0.93228	0.380737	0.979104	-4.59826
Prkar2a	0.462799	20.17	0.931584	0.381074	0.979104	-4.59829
Cdsn	-0.358827	16.4445	-0.931231	0.381245	0.979104	-4.5983
Rpl21	0.355891	21.2083	0.930615	0.381544	0.979104	-4.59832
Eif4g1	0.343812	21.4134	0.930271	0.38171	0.979104	-4.59834
Hspb2	0.64452	19.6542	0.929917	0.381882	0.979104	-4.59835
Ecpas	0.362417	19.8134	0.929625	0.382023	0.979104	-4.59836
Mccc1	-0.580686	23.1505	-0.929556	0.382057	0.979104	-4.59836
Tspan15	-0.397768	16.5034	-0.929271	0.382195	0.979104	-4.59837
Rps3	0.335102	24.002	0.929244	0.382208	0.979104	-4.59838
Rab18	-0.355254	20.3579	-0.929137	0.38226	0.979104	-4.59838
Actn2	0.471742	27.9418	0.929056	0.3823	0.979104	-4.59838
Ndufb5	-0.500592	23.3952	-0.928572	0.382534	0.979104	-4.5984
Mapk3	0.349639	19.0066	0.928248	0.382692	0.979104	-4.59841
Lbr	0.417986	19.8728	0.928197	0.382716	0.979104	-4.59842
Cavin4	0.678127	19.6307	0.927814	0.382902	0.979104	-4.59843
Ociad2	0.62711	15.3464	0.927563	0.383024	0.979104	-4.59844
Ipo11	-0.483462	17.2402	-0.927301	0.383152	0.979104	-4.59845
Ppp2ca	0.334538	21.5946	0.925984	0.383792	0.979104	-4.5985
Sun1	0.359769	18.8723	0.925655	0.383952	0.979104	-4.59851
Fabp4	-0.627565	26.7928	-0.924565	0.384483	0.979104	-4.59856
Capza2	0.367612	23.9484	0.924101	0.384709	0.979104	-4.59857
Mrps9	0.778873	18.2512	0.923754	0.384878	0.979104	-4.59859
Sec63	0.409423	18.054	0.9237	0.384905	0.979104	-4.59859
Uba1	0.386889	23.3743	0.922997	0.385248	0.979104	-4.59862
Tmx4	-0.534382	19.1081	-0.922662	0.385411	0.979104	-4.59863
Col7a1	-0.587208	17.5055	-0.92256	0.385461	0.979104	-4.59863
Gatd3	-0.601524	22.6043	-0.922109	0.385682	0.979104	-4.59865
Rpl22	0.327639	21.5313	0.922011	0.385729	0.979104	-4.59865
Adrm1	-0.331991	17.1605	-0.921311	0.386071	0.979104	-4.59868
Lgals1	0.348956	23.8816	0.920888	0.386278	0.979104	-4.5987
Mtor	0.325323	16.7947	0.920311	0.38656	0.979104	-4.59872
Rnps1	0.420215	17.2292	0.919972	0.386726	0.979104	-4.59873
Ap2s1	-0.323502	18.9927	-0.919559	0.386928	0.979104	-4.59875
Mtfp1	-0.612609	21.1203	-0.919288	0.387061	0.979104	-4.59876
Arl2	-0.349368	16.5452	-0.918515	0.38744	0.979104	-4.59879
Bpnt2	0.318937	17.6667	0.918295	0.387548	0.979104	-4.5988
Des	0.367092	27.065	0.917673	0.387852	0.979104	-4.59882
Psmd7	0.354086	20.6339	0.917513	0.387931	0.979104	-4.59883
Casp3	-0.501288	16.1597	-0.916917	0.388223	0.979104	-4.59885
Sptlc2	0.386064	18.8182	0.916533	0.388412	0.979104	-4.59886
Tardbp	0.302983	20.1575	0.916031	0.388659	0.979104	-4.59888
Bpifa1	0.497902	22.1828	0.915875	0.388735	0.979104	-4.59889
Sacm1l	0.313929	21.528	0.914856	0.389236	0.979104	-4.59893
Ccar2	0.524901	18.2088	0.914668	0.389328	0.979104	-4.59893
Cryzl2	-0.519946	15.6644	-0.912552	0.39037	0.979104	-4.59902
Sbspon	0.452355	18.6864	0.912142	0.390572	0.979104	-4.59903
Rpl35	0.385854	19.2547	0.912059	0.390613	0.979104	-4.59903
Hnrnpul2	0.343221	20.8306	0.911401	0.390938	0.979104	-4.59906
Rdh14	-0.455923	18.259	-0.911376	0.39095	0.979104	-4.59906
Ap3m1	-0.32075	17.7955	-0.910739	0.391264	0.979104	-4.59908
Ybx3	0.386649	20.6492	0.910522	0.391371	0.979104	-4.59909
Serpinb6	0.545736	24.6115	0.90959	0.391832	0.979104	-4.59913
Naalad2	0.440618	19.3023	0.909561	0.391846	0.979104	-4.59913
Dlat	-0.579238	25.8389	-0.909209	0.39202	0.979104	-4.59914
Ndufs7	-0.552585	22.3743	-0.908122	0.392558	0.979104	-4.59918
Mrpl14	-0.555587	17.8584	-0.90758	0.392826	0.979104	-4.5992
Slc36a2	0.602994	17.8104	0.904436	0.394385	0.979104	-4.59932
Tmem30a	0.353103	15.8794	0.904381	0.394412	0.979104	-4.59933
Cyp2s1	0.588229	20.1483	0.903629	0.394785	0.979104	-4.59935
Aldh9a1	0.436278	19.9687	0.902757	0.395219	0.979104	-4.59939
Scn7a	0.397298	19.5236	0.902515	0.395339	0.979104	-4.5994
Acbd3	0.795175	18.6137	0.902318	0.395437	0.979104	-4.5994
Sympk	0.400461	17.1554	0.901678	0.395756	0.979104	-4.59943
Hsph1	-0.450071	20.1493	-0.901544	0.395822	0.979104	-4.59943
Crip2	-0.452796	19.2697	-0.900544	0.39632	0.979104	-4.59947
Carm1	0.371302	18.5047	0.900332	0.396426	0.979104	-4.59948
Ndrg1	0.621089	18.9344	0.900184	0.3965	0.979104	-4.59949
Rplp1	0.369519	20.7835	0.900169	0.396508	0.979104	-4.59949
Srprb	-0.367681	19.3576	-0.899309	0.396936	0.979104	-4.59952
Apmap	-0.631455	20.6953	-0.899095	0.397043	0.979104	-4.59953
Golga3	-0.436706	15.2633	-0.89834	0.39742	0.979104	-4.59955
Cdc5l	0.439405	18.1315	0.898069	0.397555	0.979104	-4.59957
Abhd10	-0.475266	16.8945	-0.897353	0.397913	0.979104	-4.59959
Kank2	0.310415	20.2396	0.897347	0.397916	0.979104	-4.59959
Gucy1b1	0.33745	18.8602	0.897158	0.398011	0.979104	-4.5996
Rpl31	0.350471	21.0503	0.896448	0.398365	0.979104	-4.59963
Prkcd	0.39404	17.3539	0.896115	0.398532	0.979104	-4.59964
Pfdn6	0.354519	16.2449	0.895888	0.398645	0.979104	-4.59965
Tomm22	0.432435	19.1921	0.895681	0.398749	0.979104	-4.59966
U2af2	0.434836	20.6302	0.895493	0.398843	0.979104	-4.59966
Ergic2	0.390701	15.6413	0.895401	0.398889	0.979104	-4.59967
C4b	-0.36854	20.6694	-0.895194	0.398993	0.979104	-4.59967
Ncstn	0.286455	19.1546	0.894943	0.399119	0.979104	-4.59968
Nolc1	0.395119	17.6789	0.894674	0.399254	0.979104	-4.59969
Fam234a	0.522388	17.0317	0.894349	0.399416	0.979104	-4.59971
Hip1	0.417751	17.117	0.894342	0.39942	0.979104	-4.59971
Nln	-0.283719	15.42	-0.893045	0.40007	0.979104	-4.59975
Mrpl27	-0.445227	18.1473	-0.889531	0.401836	0.979104	-4.59989
Eif1	0.393544	18.8574	0.888227	0.402493	0.979104	-4.59994
Cct4	0.308495	22.4651	0.888124	0.402545	0.979104	-4.59994
Adk	-0.415874	20.0684	-0.887599	0.40281	0.979104	-4.59996
Psmb10	-0.645761	17.6609	-0.88687	0.403177	0.979104	-4.59999
Mpi	-0.366808	19.5148	-0.885643	0.403797	0.979104	-4.60003
Rps17	0.340549	21.5571	0.884588	0.40433	0.979104	-4.60007
Snx27	-0.424675	15.9982	-0.884214	0.404519	0.979104	-4.60009
Ik	0.324563	16.4833	0.884148	0.404553	0.979104	-4.60009
S100a16	0.65366	17.7023	0.884001	0.404627	0.979104	-4.60009
Acat2	0.617947	19.1471	0.883781	0.404738	0.979104	-4.6001
Smyd1	0.584115	21.4174	0.883779	0.404739	0.979104	-4.6001
Calm2	0.336787	24.1275	0.883452	0.404904	0.979104	-4.60011
Cma1	0.329857	21.5353	0.883395	0.404933	0.979104	-4.60012
Serping1	-0.436436	19.837	-0.883084	0.405091	0.979104	-4.60013
Ldah	0.580273	18.5474	0.883074	0.405096	0.979104	-4.60013
Hspa12b	-0.429637	19.9713	-0.881206	0.406043	0.979104	-4.6002
Apip	-0.340759	17.1179	-0.88026	0.406522	0.979104	-4.60023
Eif4g2	0.308509	19.5391	0.879935	0.406687	0.979104	-4.60025
Rpl10a	0.341024	23.115	0.879883	0.406714	0.979104	-4.60025
Ethe1	0.323052	19.8947	0.877698	0.407824	0.979104	-4.60033
Pdcl3	0.415792	15.7902	0.877312	0.408021	0.979104	-4.60034
Adipoq	-0.387002	22.1958	-0.87731	0.408022	0.979104	-4.60034
Dynlrb1	0.402286	19.8236	0.877199	0.408079	0.979104	-4.60035
Dhrs7	-0.400714	21.8788	-0.876993	0.408183	0.979104	-4.60036
Sugt1	0.391971	19.514	0.876839	0.408262	0.979104	-4.60036
Nap1l1	0.377377	20.1071	0.876133	0.408622	0.979104	-4.60039
Aoc3	0.310541	24.6914	0.875345	0.409023	0.979104	-4.60042
Mbp	0.861968	22.0042	0.874842	0.40928	0.979104	-4.60044
Rps18	0.291753	22.2062	0.87464	0.409382	0.979104	-4.60044
Steap3	-0.783902	18.6895	-0.874574	0.409417	0.979104	-4.60045
Ndufa9	-0.456938	24.6053	-0.873875	0.409773	0.979104	-4.60047
Arhgef7	-0.628266	17.3629	-0.873643	0.409892	0.979104	-4.60048
Mapk9	-0.374799	15.015	-0.872529	0.410461	0.979104	-4.60052
Stk38	0.482518	17.0497	0.872436	0.410508	0.979104	-4.60052
Oplah	-0.510216	20.3656	-0.872397	0.410528	0.979104	-4.60053
Clybl	-0.53811	21.7683	-0.871412	0.411032	0.979104	-4.60056
Rtn3	-0.336405	20.9437	-0.870615	0.41144	0.979104	-4.60059
Cox4i1	-0.451273	26.9078	-0.870501	0.411498	0.979104	-4.6006
Pgd	0.406071	22.8324	0.870158	0.411674	0.979104	-4.60061
Cdc37	0.364277	20.5514	0.869671	0.411923	0.979104	-4.60063
Enpep	0.334935	18.8668	0.868919	0.412309	0.979104	-4.60065
Gbp2	-0.442775	18.5926	-0.868722	0.41241	0.979104	-4.60066
Scpep1	-0.479908	17.7495	-0.868371	0.41259	0.979104	-4.60068
Sdhb	-0.615602	24.5117	-0.86819	0.412683	0.979104	-4.60068
Rbm39	-0.368534	20.0731	-0.867969	0.412796	0.979104	-4.60069
Lrpap1	-0.311676	19.1648	-0.867625	0.412973	0.979104	-4.6007
Sdha	-0.558932	24.4898	-0.86741	0.413084	0.979104	-4.60071
Chmp2a	0.375394	17.0122	0.867335	0.413122	0.979104	-4.60071
Aup1	-0.378086	18.2692	-0.867266	0.413157	0.979104	-4.60072
Tpm1	0.37607	28.383	0.867165	0.413209	0.979104	-4.60072
Mlec	-0.332159	18.9089	-0.867101	0.413242	0.979104	-4.60072
Polr2b	0.348893	18.3229	0.866153	0.413729	0.979104	-4.60076
Il1rap	-0.32238	16.9957	-0.865572	0.414028	0.979104	-4.60078
Ldha	0.426444	25.3408	0.865484	0.414073	0.979104	-4.60078
Syngr1	0.395405	17.8272	0.865024	0.41431	0.979104	-4.6008
Mrpl49	-0.557478	17.7515	-0.864653	0.414501	0.979104	-4.60081
Cadm4	-0.313499	16.2063	-0.863723	0.41498	0.979104	-4.60085
Gvin1	0.735495	17.5772	0.863264	0.415216	0.979104	-4.60086
Apoc3	-0.471191	20.3328	-0.863135	0.415283	0.979104	-4.60087
Sytl1	0.490753	17.5156	0.862227	0.415751	0.979104	-4.6009
Atp5f1e	-0.637861	18.3751	-0.861569	0.416091	0.979104	-4.60093
Eif2s1	0.290747	20.1355	0.861294	0.416233	0.979104	-4.60094
Pccb	-0.54411	23.2955	-0.861157	0.416303	0.979104	-4.60094
Trim28	-0.531751	21.2813	-0.860713	0.416533	0.979104	-4.60096
Hsdl2	-0.491365	21.5213	-0.859445	0.417188	0.979104	-4.601
Slc27a1	-0.463952	21.4812	-0.85896	0.417439	0.979104	-4.60102
Lama2	0.340486	25.261	0.858789	0.417527	0.979104	-4.60103
Slc25a3	-0.548219	25.8863	-0.858529	0.417662	0.979104	-4.60104
Mat2a	0.321757	19.5948	0.858256	0.417803	0.979104	-4.60105
Palld	0.447233	18.3515	0.858177	0.417845	0.979104	-4.60105
Qsox1	0.369439	17.6921	0.858093	0.417888	0.979104	-4.60105
Lipt1	0.331403	16.392	0.85792	0.417978	0.979104	-4.60106
Prmt5	0.308792	16.5999	0.857017	0.418445	0.979104	-4.60109
Dazap1	0.803015	16.8844	0.85554	0.419211	0.979104	-4.60115
Ppp3ca	0.352671	19.8365	0.855503	0.419231	0.979104	-4.60115
Cd44	0.458047	19.017	0.855471	0.419247	0.979104	-4.60115
Mthfd1	0.312139	19.795	0.855276	0.419348	0.979104	-4.60116
Ywhaq	0.333166	21.5489	0.85471	0.419642	0.979104	-4.60118
Aco2	-0.534938	28.0407	-0.85441	0.419798	0.979104	-4.60119
Retsat	-0.432318	17.32	-0.854326	0.419842	0.979104	-4.60119
Alox12	0.309434	17.2108	0.854285	0.419863	0.979104	-4.60119
Kcnj5	-0.566554	16.0107	-0.853881	0.420073	0.979104	-4.60121
Dag1	-0.315735	19.8379	-0.852922	0.420572	0.979104	-4.60124
Ehd2	-0.45851	25.1444	-0.852839	0.420614	0.979104	-4.60125
Vapb	-0.374251	21.6841	-0.852828	0.42062	0.979104	-4.60125
Mrpl48	-0.563929	16.1646	-0.852563	0.420758	0.979104	-4.60126
Etfb	-0.493073	25.0559	-0.852364	0.420862	0.979104	-4.60126
Mdh1	-0.449923	25.5264	-0.851943	0.421081	0.979104	-4.60128
Tns1	-0.692356	24.27	-0.85189	0.421109	0.979104	-4.60128
Rnf2	0.322776	16.7195	0.850425	0.421872	0.979104	-4.60133
Entpd1	0.299312	20.3777	0.850064	0.42206	0.979104	-4.60135
Xrn2	-0.450469	17.9432	-0.849906	0.422142	0.979104	-4.60135
Rab12	-0.440653	17.3351	-0.848543	0.422853	0.979104	-4.6014
Psip1	0.824787	17.9668	0.848118	0.423076	0.979104	-4.60142
Decr1	-0.56789	24.8695	-0.847069	0.423624	0.979104	-4.60146
Cryab	-0.423127	25.0211	-0.845328	0.424535	0.979104	-4.60152
Kyat3	-0.459616	20.1177	-0.845252	0.424575	0.979104	-4.60152
Lpcat3	-0.270865	19.368	-0.844097	0.42518	0.979104	-4.60156
Apoo	-0.514934	22.2372	-0.843426	0.425532	0.979104	-4.60159
Epb41l2	0.301164	22.0639	0.841848	0.42636	0.979104	-4.60165
Krt8	-0.415885	24.0725	-0.841428	0.426581	0.979104	-4.60166
Pgm1	0.303928	23.1989	0.8411	0.426753	0.979104	-4.60167
Tuba1c	-0.302461	23.5182	-0.841001	0.426805	0.979104	-4.60168
Slc43a1	-0.47367	15.6938	-0.840748	0.426938	0.979104	-4.60169
Fetub	0.47017	19.8081	0.839195	0.427755	0.979104	-4.60174
Yme1l1	-0.60989	17.8973	-0.838914	0.427903	0.979104	-4.60175
Abcc9	0.592025	16.2233	0.83872	0.428005	0.979104	-4.60176
Rbm3	0.559323	17.2802	0.837337	0.428734	0.979104	-4.60181
Timm8a2	0.458689	16.5335	0.83728	0.428764	0.979104	-4.60181
Psmd4	0.306138	19.3056	0.83697	0.428928	0.979104	-4.60182
Lrrfip1	-1.22977	18.3935	-0.836461	0.429196	0.979104	-4.60184
Ube2l3	0.497154	17.4064	0.834129	0.430428	0.979104	-4.60193
Actn1	0.30064	25.1134	0.833783	0.430611	0.979104	-4.60194
Sf3a2	0.489773	18.0103	0.833444	0.43079	0.979104	-4.60195
Immt	-0.430011	25.4348	-0.83312	0.430961	0.979104	-4.60196
Ube2k	0.310703	19.7261	0.833094	0.430975	0.979104	-4.60196
Tmed2	0.295669	21.0055	0.832776	0.431144	0.979104	-4.60197
Bcs1l	-0.386566	19.8045	-0.832083	0.431511	0.979104	-4.602
Rars1	0.31532	20.8016	0.829857	0.432691	0.979104	-4.60208
Slc4a3	0.572111	15.8509	0.828886	0.433207	0.979104	-4.60211
Cpsf1	-0.341565	18.959	-0.828694	0.433308	0.979104	-4.60212
Agpat1	0.260882	18.8824	0.82835	0.433491	0.979104	-4.60213
Glrx3	0.347509	19.4441	0.827036	0.43419	0.979104	-4.60218
Ndufs8	-0.347085	23.374	-0.826789	0.434321	0.979104	-4.60219
Chmp4b	0.533967	16.1574	0.826769	0.434332	0.979104	-4.60219
Cdh5	0.346501	18.11	0.825988	0.434748	0.979104	-4.60222
Emc3	0.286834	19.7722	0.825494	0.435011	0.979104	-4.60224
Emc4	0.323435	18.1378	0.825318	0.435105	0.979104	-4.60224
Bpnt1	-0.33605	17.6584	-0.824843	0.435358	0.979104	-4.60226
Scfd2	0.650403	16.1996	0.824661	0.435455	0.979104	-4.60227
Cbr2	-0.51285	26.4932	-0.824559	0.435509	0.979104	-4.60227
Pdhb	-0.539458	25.4835	-0.823479	0.436085	0.979104	-4.60231
Cab39	0.31522	19.7787	0.822847	0.436423	0.979104	-4.60233
Gmfb	-0.640835	18.438	-0.822646	0.43653	0.979104	-4.60234
Hspe1	-0.378557	23.6105	-0.821972	0.43689	0.979104	-4.60236
Gpx3	-0.299385	22.3362	-0.821497	0.437144	0.979104	-4.60238
Hint3	-0.389519	17.1404	-0.821315	0.437241	0.979104	-4.60238
Btf3l4	-0.565212	18.8139	-0.820728	0.437555	0.979104	-4.60241
Sgcd	0.32576	21.803	0.819638	0.438139	0.979104	-4.60244
Rpl23a	0.30388	21.8057	0.819331	0.438303	0.979104	-4.60246
Dhrs1	0.320433	18.046	0.818512	0.438741	0.979104	-4.60248
Inpp1	-0.730639	17.1681	-0.818296	0.438857	0.979104	-4.60249
Camk1	-0.299249	16.3814	-0.818228	0.438894	0.979104	-4.60249
Anp32e	-0.416853	21.5062	-0.817729	0.439161	0.979104	-4.60251
Calm4	1.39703	19.544	0.817643	0.439207	0.979104	-4.60252
Hspa1a	0.423049	22.761	0.817563	0.43925	0.979104	-4.60252
Ssrp1	0.508421	19.2058	0.817522	0.439272	0.979104	-4.60252
Crkl	0.614386	18.7133	0.817518	0.439275	0.979104	-4.60252
Fth1	-0.307435	22.1235	-0.817369	0.439354	0.979104	-4.60253
Scrn3	0.489965	15.3038	0.817126	0.439485	0.979104	-4.60253
Fus	0.336311	20.8398	0.817091	0.439504	0.979104	-4.60254
Pnkp	0.525966	17.393	0.81585	0.44017	0.979104	-4.60258
Echdc1	-0.509535	21.247	-0.815823	0.440184	0.979104	-4.60258
Fkbp3	0.441643	20.388	0.814473	0.44091	0.979104	-4.60263
Ewsr1	0.425843	16.9467	0.814203	0.441055	0.979104	-4.60264
Upk1b	-0.431652	16.2825	-0.81404	0.441143	0.979104	-4.60264
Tmpo	0.336125	20.4288	0.813747	0.441301	0.979104	-4.60265
Mrpl23	-0.503012	17.2092	-0.81249	0.441977	0.979104	-4.6027
Cpa3	0.286309	23.7629	0.812231	0.442117	0.979104	-4.60271
Mydgf	-0.470818	17.705	-0.812044	0.442217	0.979104	-4.60271
Mak	0.498801	17.9129	0.810392	0.443108	0.979104	-4.60277
Lin7c	-0.411843	17.9181	-0.810319	0.443147	0.979104	-4.60278
Tnnc2	2.31182	22.9277	0.810179	0.443224	0.979104	-4.60278
Clcc1	-0.567926	16.9744	-0.809957	0.443343	0.979104	-4.60279
Stat1	-0.866478	19.4367	-0.809266	0.443716	0.979104	-4.60281
Gga3	-0.384133	16.1113	-0.808956	0.443884	0.979104	-4.60282
Ncam1	0.389036	21.1551	0.808914	0.443907	0.979104	-4.60282
Actb	0.399891	26.5335	0.807977	0.444413	0.979104	-4.60286
Ly6c1	0.676408	18.8018	0.807662	0.444583	0.979104	-4.60287
Anxa7	0.383311	21.5627	0.807521	0.44466	0.979104	-4.60287
Parvb	-0.341597	18.8679	-0.805969	0.4455	0.979104	-4.60293
Nt5c2	-0.374128	16.2153	-0.805593	0.445704	0.979104	-4.60294
Apoc1	-0.275591	20.6248	-0.805027	0.44601	0.979104	-4.60296
Slc8a1	-0.520628	20.4384	-0.804453	0.446321	0.979104	-4.60298
Atp6v1b2	0.272526	21.2948	0.803529	0.446822	0.979104	-4.60301
Ppid	0.524097	18.4129	0.802685	0.447281	0.979104	-4.60304
Pgs1	-0.470222	16.7659	-0.802343	0.447467	0.979104	-4.60306
Slc25a11	-0.474599	24.8868	-0.801766	0.44778	0.979104	-4.60308
Sorbs3	0.270069	16.865	0.800629	0.448398	0.979104	-4.60312
Vps13a	-0.435767	19.2842	-0.800419	0.448513	0.979104	-4.60312
Hexa	0.38608	17.6335	0.799952	0.448767	0.979104	-4.60314
Sap18	0.426825	17.3345	0.799182	0.449186	0.979104	-4.60317
Rpl13a	0.325124	20.1892	0.798829	0.449378	0.979104	-4.60318
Hcfc1	-0.385345	22.2445	-0.798595	0.449506	0.979104	-4.60319
Maob	-0.464775	23.1735	-0.798436	0.449593	0.979104	-4.60319
Exosc7	-0.264684	18.4255	-0.797834	0.449921	0.979104	-4.60321
Atp5f1c	-0.529863	24.3488	-0.797114	0.450314	0.979104	-4.60324
Ptgfrn	0.430637	18.8677	0.797104	0.450319	0.979104	-4.60324
Iqgap2	-0.394174	19.4322	-0.79704	0.450354	0.979104	-4.60324
Acyp2	0.53007	19.2283	0.79644	0.450681	0.979104	-4.60326
Csrp3	0.508276	22.7031	0.795588	0.451147	0.979104	-4.60329
Uqcrc2	-0.432101	26.2785	-0.794717	0.451623	0.979104	-4.60332
Ndufb8	-0.454192	23.9753	-0.794015	0.452007	0.979104	-4.60335
Ifitm3	0.343778	18.924	0.793659	0.452202	0.979104	-4.60336
Ehd4	-0.511416	24.0837	-0.793599	0.452235	0.979104	-4.60336
Cct3	0.300793	22.8628	0.793379	0.452355	0.979104	-4.60337
Capns2	0.439554	18.3671	0.792725	0.452713	0.979104	-4.60339
Hpcal1	0.403623	20.1288	0.791085	0.453612	0.979104	-4.60345
Fbln5	-0.37239	21.806	-0.791021	0.453647	0.979104	-4.60345
Rbm14	0.359758	16.3584	0.790415	0.45398	0.979104	-4.60347
Pigk	0.497326	17.7793	0.789384	0.454546	0.979104	-4.60351
Lars1	0.322717	20.5797	0.789039	0.454735	0.979104	-4.60352
Ces1c	0.326888	21.1238	0.787489	0.455587	0.979104	-4.60357
Hsp90aa1	-0.289705	23.1859	-0.78721	0.45574	0.979104	-4.60358
Coq9	-0.423833	20.7044	-0.787064	0.455821	0.979104	-4.60359
Tns2	-0.408211	17.7165	-0.786473	0.456146	0.979104	-4.60361
Stab1	0.437651	16.5053	0.784732	0.457105	0.979104	-4.60367
Ppp5c	0.295294	18.3241	0.784045	0.457484	0.979104	-4.60369
Mtrex	0.310526	18.4732	0.783631	0.457712	0.979104	-4.60371
Atp5pd	-0.54336	24.4349	-0.783095	0.458008	0.979104	-4.60373
Etfdh	-0.451312	24.7641	-0.782805	0.458168	0.979104	-4.60374
Rela	-0.30764	16.6198	-0.782371	0.458408	0.979104	-4.60375
Kgd4	-0.454381	22.5951	-0.781548	0.458863	0.979104	-4.60378
Mpc2	-0.428315	23.889	-0.780489	0.459448	0.979104	-4.60382
Mrpl13	-0.447932	17.578	-0.780452	0.459469	0.979104	-4.60382
Acads	-0.510655	23.4791	-0.779904	0.459772	0.979104	-4.60384
Cops4	0.269932	20.2259	0.779771	0.459846	0.979104	-4.60384
Coa7	-0.50079	17.6315	-0.7776	0.461048	0.979104	-4.60392
Flot2	0.306959	20.9357	0.777005	0.461378	0.979104	-4.60394
Bax	-0.487678	17.6254	-0.776514	0.461651	0.979104	-4.60395
Dnajc11	-0.475572	20.0599	-0.775883	0.462001	0.979104	-4.60397
Ddx5	0.355064	21.1806	0.775057	0.46246	0.979104	-4.604
Pdlim5	0.446091	22.9218	0.774514	0.462761	0.979104	-4.60402
Nfkb2	0.557038	17.492	0.772965	0.463623	0.979104	-4.60407
Gimap4	-1.20153	18.6125	-0.772514	0.463874	0.979104	-4.60409
Sirt5	-0.419923	18.021	-0.77238	0.463949	0.979104	-4.60409
Snrnp200	0.370316	21.0964	0.772326	0.463979	0.979104	-4.6041
Mrpl12	-0.485125	19.5921	-0.77217	0.464066	0.979104	-4.6041
Scarb2	0.248269	20.198	0.770887	0.464781	0.979104	-4.60414
Kif13a	0.280752	16.0953	0.770703	0.464884	0.979104	-4.60415
Sel1l	0.400447	19.1037	0.770624	0.464928	0.979104	-4.60415
Myom1	0.390539	25.4333	0.769728	0.465427	0.979104	-4.60418
Mrps2	-0.506161	17.6787	-0.767568	0.466634	0.979104	-4.60426
Slc4a1	-0.277025	23.0671	-0.765783	0.467633	0.979104	-4.60432
Nme2	0.297356	22.3919	0.76567	0.467696	0.979104	-4.60432
Abcb11	0.274685	18.1335	0.765487	0.467799	0.979104	-4.60433
Srrm2	-0.458909	14.9962	-0.765319	0.467893	0.979104	-4.60433
H2ac11	0.399387	28.2694	0.765183	0.467969	0.979104	-4.60434
Psmd3	0.285887	21.3454	0.764823	0.46817	0.979104	-4.60435
Cmpk1	0.349157	20.6894	0.764679	0.468251	0.979104	-4.60436
Aldh2	-0.311715	25.8903	-0.763953	0.468658	0.979104	-4.60438
Fbln1	0.254555	18.5762	0.761468	0.470053	0.979104	-4.60447
Dnaja1	-0.335459	19.0281	-0.760243	0.470741	0.979104	-4.60451
Idh3a	-0.489257	25.2784	-0.760143	0.470798	0.979104	-4.60451
Stk10	0.337666	16.829	0.760042	0.470855	0.979104	-4.60451
Siglec1	-0.33813	19.6872	-0.760007	0.470874	0.979104	-4.60451
Pcca	-0.461038	23.7819	-0.759171	0.471345	0.979104	-4.60454
Adh5	0.267425	19.4656	0.75915	0.471356	0.979104	-4.60454
Abcf1	0.355043	17.4869	0.758564	0.471686	0.979104	-4.60456
Tufm	-0.389858	23.4089	-0.758174	0.471906	0.979104	-4.60458
Sf3b1	0.408401	20.4666	0.758014	0.471996	0.979104	-4.60458
Dnajc3	0.284398	19.3181	0.757839	0.472095	0.979104	-4.60459
Dhrs3	0.37704	16.2829	0.757615	0.472221	0.979104	-4.6046
Rpl39	0.29572	18.2881	0.756528	0.472834	0.979104	-4.60463
Rpl3	0.272854	21.4914	0.75627	0.472979	0.979104	-4.60464
Tpm3	0.359835	22.4698	0.756043	0.473107	0.979104	-4.60465
Ndufb4	-0.416228	23.3654	-0.755788	0.473251	0.979104	-4.60466
Gpam	-0.481873	17.4579	-0.755671	0.473317	0.979104	-4.60466
Septin7	0.281293	21.5889	0.755345	0.473501	0.979104	-4.60467
Syngr3	0.339699	17.0941	0.755278	0.473539	0.979104	-4.60467
Prdx5	-0.33969	24.0564	-0.755183	0.473592	0.979104	-4.60468
Cherp	-0.418937	15.3822	-0.755096	0.473642	0.979104	-4.60468
Supt5h	0.773432	17.825	0.754658	0.473889	0.979104	-4.60469
Prkaa1	0.279572	18.1284	0.754256	0.474116	0.979104	-4.60471
Glyr1	0.416906	18.1468	0.751533	0.475656	0.979104	-4.6048
Grm1	0.338986	15.5791	0.750842	0.476048	0.979104	-4.60482
D17h6s53e	0.336457	16.4712	0.750501	0.476241	0.979104	-4.60483
Epb41l1	0.286788	17.0087	0.749378	0.476878	0.979104	-4.60487
Csde1	0.249483	18.4171	0.749351	0.476893	0.979104	-4.60487
Vps36	-0.336206	17.6865	-0.748643	0.477295	0.979104	-4.6049
Ddx17	0.343012	21.8678	0.748396	0.477435	0.979104	-4.6049
Mpst	0.284269	17.5827	0.747512	0.477937	0.979104	-4.60493
Atp6v0a1	0.254891	20.5174	0.747342	0.478034	0.979104	-4.60494
Sgcb	0.339673	20.8284	0.747239	0.478092	0.979104	-4.60494
H2az1	0.364665	22.4486	0.74718	0.478126	0.979104	-4.60495
Krt19	-0.35233	23.7708	-0.746882	0.478295	0.979104	-4.60496
Sh3bgrl	0.364486	19.2301	0.746264	0.478646	0.979104	-4.60498
Prdx3	-0.37845	23.5629	-0.746006	0.478793	0.979104	-4.60498
Atp1a1	-0.350245	24.7243	-0.744605	0.479591	0.979104	-4.60503
Cox6c	-0.373639	22.0674	-0.74418	0.479832	0.979104	-4.60505
Col6a6	0.383647	21.6038	0.743767	0.480068	0.979104	-4.60506
Rps9	0.265145	23.0262	0.743146	0.480422	0.979104	-4.60508
Pdlim2	0.459431	16.9515	0.743063	0.480469	0.979104	-4.60508
Epdr1	-0.383013	18.6123	-0.743003	0.480503	0.979104	-4.60508
Palmd	-0.391582	17.0923	-0.742346	0.480878	0.979104	-4.60511
Nup160	0.340046	16.757	0.742284	0.480913	0.979104	-4.60511
Ndufb3	-0.426192	20.9458	-0.742068	0.481037	0.979104	-4.60512
Dpep1	-0.337954	22.7174	-0.741376	0.481431	0.979104	-4.60514
Ndufv1	-0.427295	24.2209	-0.739482	0.482513	0.979104	-4.6052
Cavin2	-0.355363	23.2737	-0.739202	0.482673	0.979104	-4.60521
Tubb1	-0.572385	17.3411	-0.738689	0.482967	0.979104	-4.60523
Ipo5	0.341247	21.3026	0.738283	0.483199	0.979104	-4.60524
Rps15	0.333598	19.2169	0.738215	0.483238	0.979104	-4.60524
Ywhaz	0.271625	24.8584	0.737936	0.483398	0.979104	-4.60525
Cdc42	0.28797	20.6938	0.737275	0.483776	0.979104	-4.60527
Nucb2	0.27892	17.2458	0.736738	0.484083	0.979104	-4.60529
Oxct1	-0.368935	22.9047	-0.736092	0.484454	0.979104	-4.60531
Rida	-0.310375	16.3358	-0.735416	0.484841	0.979104	-4.60534
Psmd11	0.254759	21.8578	0.73444	0.485401	0.979104	-4.60537
Plcg2	0.48812	21.0928	0.733829	0.485752	0.979104	-4.60539
Gpat3	-0.339087	18.8113	-0.733813	0.485761	0.979104	-4.60539
Cyb5b	0.241871	21.6928	0.733765	0.485789	0.979104	-4.60539
Lyve1	0.499663	17.0233	0.733268	0.486075	0.979104	-4.60541
Cd2ap	-0.434621	14.7194	-0.732565	0.486478	0.979104	-4.60543
Nherf1	0.314885	17.0109	0.732189	0.486695	0.979104	-4.60544
Emb	0.355156	16.8772	0.732053	0.486773	0.979104	-4.60545
Ca4	-0.401705	16.6188	-0.731517	0.487081	0.979104	-4.60546
Uso1	-0.291737	20.152	-0.730356	0.487749	0.979104	-4.6055
Nop56	0.471722	20.7966	0.728819	0.488635	0.979104	-4.60555
Dld	-0.432163	24.0909	-0.728524	0.488805	0.979104	-4.60556
Ddx6	0.2414	20.0801	0.727873	0.48918	0.979104	-4.60558
Tcerg1	0.477942	17.5269	0.727591	0.489342	0.979104	-4.60559
Atp2a2	-0.53536	28.6956	-0.727452	0.489423	0.979104	-4.6056
Timm23	-0.339173	19.5762	-0.726327	0.490072	0.979104	-4.60563
Tgtp2	0.367743	17.1843	0.726184	0.490155	0.979104	-4.60564
Uqcrq	-0.363274	21.6732	-0.725821	0.490365	0.979104	-4.60565
Uqcrb	-0.37577	23.8022	-0.72502	0.490827	0.979104	-4.60568
Hspa9	-0.373808	25.5841	-0.724198	0.491303	0.979104	-4.6057
Appl1	0.251871	19.8098	0.723953	0.491445	0.979104	-4.60571
Npm1	0.368429	21.8712	0.723922	0.491462	0.979104	-4.60571
Ermp1	0.237125	19.4448	0.722967	0.492015	0.979104	-4.60574
Sf3b3	0.283292	20.8382	0.722277	0.492415	0.979104	-4.60577
Pdap1	0.343199	17.6473	0.722248	0.492432	0.979104	-4.60577
Crat	-0.405801	23.2833	-0.72204	0.492552	0.979104	-4.60577
Eif4h	0.263838	19.3748	0.721991	0.492581	0.979104	-4.60578
Map1lc3b	-0.254034	16.562	-0.721501	0.492864	0.979104	-4.60579
Gatc	0.326408	15.2671	0.721473	0.492881	0.979104	-4.60579
Lnpep	-0.315041	21.5161	-0.72142	0.492912	0.979104	-4.60579
Ddah1	-0.281613	17.6	-0.721081	0.493108	0.979104	-4.60581
Ces1d	-0.300825	24.6126	-0.720928	0.493197	0.979104	-4.60581
Gdi2	0.26041	23.4054	0.720566	0.493407	0.979104	-4.60582
Txndc9	0.360512	16.2592	0.720364	0.493524	0.979104	-4.60583
Sh3bp1	0.574765	17.0716	0.720031	0.493717	0.979104	-4.60584
Ndufs4	-0.418215	24.1282	-0.71998	0.493747	0.979104	-4.60584
Aifm1	-0.392465	24.0965	-0.719645	0.493941	0.979104	-4.60585
Rpl24	0.264705	22.5103	0.719587	0.493975	0.979104	-4.60585
Rprd1b	-0.505146	18.1598	-0.719262	0.494164	0.979104	-4.60586
Agpat2	-0.405961	22.034	-0.7191	0.494258	0.979104	-4.60587
Sec23b	-0.342757	17.791	-0.718624	0.494534	0.979104	-4.60589
Dync1li2	0.317435	18.7358	0.718596	0.49455	0.979104	-4.60589
Rpl36	0.250533	21.3895	0.71796	0.49492	0.979104	-4.60591
Txnip	0.268807	15.3763	0.717258	0.495328	0.979104	-4.60593
Smchd1	0.512751	17.9072	0.716354	0.495854	0.979104	-4.60596
Nlrx1	0.302712	19.643	0.715875	0.496133	0.979104	-4.60597
Arf6	0.276864	20.4998	0.715525	0.496337	0.979104	-4.60599
Mbl2	-0.53923	16.8133	-0.715449	0.496381	0.979104	-4.60599
Glul	-0.503294	21.9875	-0.714975	0.496657	0.979104	-4.606
M6pr	0.323338	19.2645	0.712618	0.498032	0.979104	-4.60608
Hnrnph2	-0.410905	19.3001	-0.712102	0.498333	0.979104	-4.6061
Pdcd6ip	0.263038	21.5708	0.711625	0.498611	0.979104	-4.60611
Ddb1	-0.242893	21.2451	-0.711326	0.498786	0.979104	-4.60612
H1-1	-0.762092	17.6093	-0.708792	0.500268	0.979104	-4.6062
Ap2a1	-0.240172	20.0864	-0.708328	0.500539	0.979104	-4.60622
Art3	-0.471765	21.4117	-0.707892	0.500795	0.979104	-4.60623
Numa1	0.38379	20.6557	0.7078	0.500848	0.979104	-4.60623
Gsto1	0.517331	22.6045	0.70766	0.50093	0.979104	-4.60624
Rps25	0.275281	20.9548	0.70611	0.501839	0.979104	-4.60629
Sntb2	0.234159	19.4374	0.705717	0.502069	0.979104	-4.6063
Ilf2	0.234941	21.025	0.705187	0.50238	0.979104	-4.60632
Cct8	0.253084	22.922	0.704918	0.502539	0.979104	-4.60633
Capns1	0.244034	18.5486	0.704433	0.502823	0.979104	-4.60634
Myo1b	0.309061	18.535	0.704431	0.502824	0.979104	-4.60634
Tmlhe	0.714541	17.7657	0.702415	0.504009	0.979104	-4.60641
Erc1	0.223998	17.0893	0.701379	0.504619	0.979104	-4.60644
Ndufb1	-0.397009	21.7697	-0.701212	0.504717	0.979104	-4.60644
Rpl35a	0.233302	18.0066	0.700208	0.505308	0.979104	-4.60648
Washc5	0.32243	15.6028	0.699184	0.505912	0.979104	-4.60651
Idh2	-0.467889	25.4283	-0.699039	0.505997	0.979104	-4.60651
Pgam2	0.428973	23.1857	0.698823	0.506125	0.979104	-4.60652
Msln	-0.274367	16.4542	-0.698521	0.506302	0.979104	-4.60653
Rcc2	1.14212	15.9536	0.698501	0.506314	0.979104	-4.60653
Kpna1	-0.494487	17.7308	-0.698447	0.506346	0.979104	-4.60653
Lrpprc	-0.359202	22.8985	-0.697366	0.506984	0.979104	-4.60657
Cops5	0.242545	19.8139	0.696963	0.507222	0.979104	-4.60658
Sec61g	0.285574	18.6489	0.696289	0.50762	0.979104	-4.6066
Tap1	-0.792755	17.4531	-0.695688	0.507975	0.979104	-4.60662
Pafah1b3	-0.438864	16.9487	-0.695199	0.508264	0.979104	-4.60664
Nppa	-1.23641	19.539	-0.695013	0.508374	0.979104	-4.60664
Pnpt1	-0.266734	19.216	-0.694971	0.508399	0.979104	-4.60664
Hyou1	-0.2624	22.2276	-0.69467	0.508577	0.979104	-4.60665
Hnrnpu	0.314592	23.1042	0.694254	0.508823	0.979104	-4.60667
Col14a1	-0.697184	22.2821	-0.694126	0.508899	0.979104	-4.60667
Rpl13	0.273664	22.4837	0.693934	0.509012	0.979104	-4.60668
Npepl1	0.348533	18.6519	0.693874	0.509048	0.979104	-4.60668
Slc9a6	-0.23871	17.1203	-0.69367	0.509169	0.979104	-4.60668
Echs1	-0.463834	23.1512	-0.693233	0.509428	0.979104	-4.6067
Acaa2	-0.450152	27.35	-0.692441	0.509897	0.979104	-4.60672
Rab11b	0.225942	22.416	0.691866	0.510237	0.979104	-4.60674
Rps19	0.270962	22.1119	0.691497	0.510456	0.979104	-4.60675
Pln	-0.577149	15.5457	-0.691428	0.510497	0.979104	-4.60675
Fsd2	0.519639	16.6417	0.690071	0.511302	0.979104	-4.6068
Cst3	-0.401899	18.5837	-0.689738	0.5115	0.979104	-4.60681
Slc25a51	-0.4052	18.7074	-0.689661	0.511546	0.979104	-4.60681
Psma4	0.257101	20.2316	0.688997	0.51194	0.979104	-4.60683
Mdh2	-0.432328	27.1859	-0.688125	0.512458	0.979104	-4.60686
Dapk3	0.232387	16.4172	0.687917	0.512581	0.979104	-4.60687
Hnrnpa3	0.478448	22.948	0.687681	0.512722	0.979104	-4.60687
Hk2	0.286184	23.4766	0.686575	0.51338	0.979104	-4.60691
Tars2	-0.317759	16.6117	-0.686351	0.513513	0.979104	-4.60691
Ogdh	-0.435617	26.4528	-0.6863	0.513543	0.979104	-4.60692
Gpi	-0.261904	23.8896	-0.684692	0.514501	0.979104	-4.60697
Mrps23	-0.372111	18.0933	-0.684629	0.514539	0.979104	-4.60697
Mtco2	-0.390768	26.6157	-0.682266	0.515948	0.979104	-4.60704
Nampt	0.299175	20.9769	0.681914	0.516158	0.979104	-4.60705
Myg1	-0.441281	18.2759	-0.681756	0.516252	0.979104	-4.60706
Casq2	-0.569946	23.1656	-0.681367	0.516485	0.979104	-4.60707
Pacsin3	0.487209	19.0385	0.681072	0.516661	0.979104	-4.60708
Ndufs2	-0.3771	25.2871	-0.68061	0.516937	0.979104	-4.60709
Rps4x	0.246585	22.8268	0.679022	0.517887	0.979104	-4.60714
Bdh1	-0.266479	21.6405	-0.678966	0.51792	0.979104	-4.60714
CTSD	0.243985	19.0731	0.678809	0.518014	0.979104	-4.60715
Clasp1	-0.268773	17.7397	-0.678618	0.518128	0.979104	-4.60716
Pi16	0.336395	18.2463	0.678067	0.518458	0.979104	-4.60717
Tor1aip1	0.258671	20.0587	0.678013	0.51849	0.979104	-4.60717
Dnaja2	-0.23359	20.6985	-0.677709	0.518672	0.979104	-4.60718
Nup58	-0.338531	16.4852	-0.67736	0.518882	0.979104	-4.60719
Acot7	0.291863	19.7367	0.677056	0.519064	0.979104	-4.6072
Cox5a	-0.412633	25.5173	-0.676279	0.519529	0.979104	-4.60723
Cd14	-0.454715	24.0114	-0.675807	0.519812	0.979104	-4.60724
Ctnna1	0.23641	21.9804	0.67554	0.519973	0.979104	-4.60725
Rsph4a	-0.417569	16.1628	-0.674492	0.520602	0.979104	-4.60728
Pygl	-0.500606	22.141	-0.673752	0.521046	0.979104	-4.60731
Atp5f1a	-0.427001	28.864	-0.672268	0.521938	0.979104	-4.60735
Galnt2	-0.289053	16.354	-0.671535	0.522379	0.979104	-4.60737
Pak2	0.427729	18.4088	0.671436	0.522438	0.979104	-4.60738
Cbx1	0.462827	18.7646	0.671188	0.522587	0.979104	-4.60739
Eef1d	-0.24419	21.41	-0.670713	0.522873	0.979104	-4.6074
Pgm5	0.262945	23.209	0.669638	0.52352	0.979104	-4.60743
Lonp2	-0.481101	16.0874	-0.669313	0.523717	0.979104	-4.60744
Perm1	-0.906083	16.5732	-0.668606	0.524143	0.979104	-4.60746
Dtd1	0.2124	17.2177	0.668468	0.524226	0.979104	-4.60747
Pdpr	-0.397486	20.9312	-0.668301	0.524326	0.979104	-4.60747
Syncrip	0.249273	22.2203	0.668019	0.524496	0.979104	-4.60748
Atp2a3	-0.277913	20.8956	-0.666502	0.525412	0.979104	-4.60753
Igf2r	-0.291074	18.7472	-0.665999	0.525716	0.979104	-4.60754
Acsf2	-0.367999	21.1533	-0.665169	0.526217	0.979104	-4.60757
Ppp2r2a	0.303748	15.4255	0.664851	0.526409	0.979104	-4.60758
H1-0	-0.268663	22.0311	-0.663211	0.527401	0.979104	-4.60763
Me1	0.317905	23.417	0.662672	0.527728	0.979104	-4.60765
H2bc11; H2bc13; H2bc15; H2bc7	0.336223	28.7496	0.662489	0.527838	0.979104	-4.60765
Echdc3	-0.442211	19.5012	-0.662036	0.528112	0.979104	-4.60767
Adsl	0.268681	20.1323	0.661916	0.528185	0.979104	-4.60767
Cmpk2	0.23673	16.3216	0.661575	0.528391	0.979104	-4.60768
Clpx	-0.301817	18.3189	-0.661423	0.528484	0.979104	-4.60768
Coq8a	-0.37446	21.7973	-0.660761	0.528885	0.979104	-4.6077
Sec11a	0.244908	19.8553	0.660394	0.529107	0.979104	-4.60772
Tubb4b	0.213441	26.6437	0.659604	0.529586	0.979104	-4.60774
Rpl34	0.225474	17.9962	0.65917	0.52985	0.979104	-4.60775
Pelp1	0.317062	16.2763	0.659089	0.529899	0.979104	-4.60776
Carhsp1	0.256136	16.5157	0.658437	0.530295	0.979104	-4.60778
Me3	-0.921562	19.0655	-0.658247	0.53041	0.979104	-4.60778
Arf4	0.27868	19.7452	0.657648	0.530774	0.979104	-4.6078
Mta1	0.232199	15.8392	0.657638	0.53078	0.979104	-4.6078
Hsdl1	0.234633	19.1767	0.657423	0.530911	0.979104	-4.60781
Hadhb	-0.386309	26.3599	-0.656572	0.531428	0.979104	-4.60783
Arl1	0.255274	20.1482	0.655444	0.532114	0.979104	-4.60787
Ndufb6	-0.415899	22.8606	-0.65402	0.532981	0.979104	-4.60791
Mix23	-0.298336	17.7522	-0.653994	0.532997	0.979104	-4.60791
Pxdn	-0.354378	16.9322	-0.653768	0.533135	0.979104	-4.60792
Dbi	0.339788	24.5574	0.65314	0.533518	0.979104	-4.60794
Atp5mk	-0.44788	23.3392	-0.652221	0.534078	0.979104	-4.60796
Rtn1	-0.229094	17.0805	-0.652068	0.534171	0.979104	-4.60797
Hm13	0.352909	20.476	0.651798	0.534336	0.979104	-4.60798
Inpp5a	0.284145	17.5057	0.650861	0.534908	0.979104	-4.608
Hrg	-0.286619	19.8431	-0.650246	0.535283	0.979104	-4.60802
Arcn1	0.259519	20.8161	0.649633	0.535658	0.979104	-4.60804
Agpat4	0.253249	16.5044	0.649153	0.535951	0.979104	-4.60806
Ufsp2	-0.283332	18.6986	-0.648839	0.536143	0.979104	-4.60806
Micu2	0.246971	16.2723	0.648835	0.536146	0.979104	-4.60806
Clu	-0.270041	21.3933	-0.648805	0.536163	0.979104	-4.60807
Fkbp4	0.517107	18.6806	0.648562	0.536312	0.979104	-4.60807
Ctsh	0.232465	19.1164	0.64763	0.536882	0.979104	-4.6081
Flna	0.218406	27.061	0.647377	0.537037	0.979104	-4.60811
Engase	-0.469878	17.9155	-0.64708	0.537219	0.979104	-4.60812
Ddx21	0.856834	19.025	0.646062	0.537842	0.979104	-4.60815
Ranbp1	0.446631	19.3739	0.646016	0.53787	0.979104	-4.60815
Egfr	-0.262898	18.4234	-0.645557	0.538152	0.979104	-4.60816
Anpep	0.200553	22.5756	0.64459	0.538744	0.979104	-4.60819
Cs	-0.342534	25.7457	-0.644053	0.539073	0.979104	-4.60821
H4c1; H4c11; H4c12; H4c14; H4c16; H4c2; H4c3; H4c4; H4c6; H4c8; H4c9; Hist1h4m	0.307642	29.0633	0.643843	0.539202	0.979104	-4.60821
Alb	0.264755	28.9133	0.643678	0.539304	0.979104	-4.60822
Txndc5	0.353827	20.6751	0.642486	0.540035	0.979104	-4.60825
Ank2	-0.547991	18.957	-0.642009	0.540328	0.979104	-4.60827
Glg1	0.218739	19.5903	0.641649	0.540549	0.979104	-4.60828
Chid1	-0.232367	16.427	-0.641554	0.540607	0.979104	-4.60828
Abhd5	-0.458228	20.2744	-0.640825	0.541056	0.979104	-4.6083
Uba3	0.261653	15.6603	0.640549	0.541226	0.979104	-4.60831
Mat2b	-0.220259	19.5234	-0.640369	0.541336	0.979104	-4.60832
Galm	-0.272193	17.0372	-0.639982	0.541574	0.979104	-4.60833
Polr2e	-0.239501	16.8224	-0.639432	0.541912	0.979104	-4.60835
Gns	-0.311427	18.6026	-0.638644	0.542398	0.979104	-4.60837
Sgcg	0.344005	20.771	0.638633	0.542404	0.979104	-4.60837
Metap2	0.333681	18.6968	0.638559	0.54245	0.979104	-4.60837
Tnni2	1.93023	22.8214	0.638276	0.542624	0.979104	-4.60838
Nudt3	-0.349503	17.1428	-0.637763	0.54294	0.979104	-4.60839
Acat1	-0.356665	25.3768	-0.637746	0.542951	0.979104	-4.6084
Csrp2	0.394373	17.1315	0.637255	0.543253	0.979104	-4.60841
Atp5mf	-0.41488	24.8229	-0.637085	0.543358	0.979104	-4.60841
H2-Aa	-0.855971	19.9271	-0.636872	0.543489	0.979104	-4.60842
Slc25a19	0.377983	19.4484	0.636497	0.54372	0.979104	-4.60843
Spcs2	0.339474	20.0783	0.636294	0.543845	0.979104	-4.60844
Alyref	-0.587377	19.6534	-0.636176	0.543918	0.979104	-4.60844
Pgk1	0.234313	25.4766	0.636107	0.543961	0.979104	-4.60844
Hadh	-0.322315	21.6601	-0.635548	0.544305	0.979104	-4.60846
Vwf	0.263734	19.9085	0.635142	0.544556	0.979104	-4.60847
Mrps21	-0.313315	18.6636	-0.63486	0.54473	0.979104	-4.60848
Khsrp	0.310548	20.8838	0.634684	0.544839	0.979104	-4.60849
Tnnt3	1.42454	22.4282	0.634622	0.544877	0.979104	-4.60849
Gyg1	0.255426	21.1861	0.634574	0.544907	0.979104	-4.60849
Glo1	0.228189	20.3314	0.633695	0.545449	0.979104	-4.60851
Ddx3x	0.237093	21.4968	0.633153	0.545784	0.979104	-4.60853
Abhd6	-0.329722	20.7557	-0.632937	0.545918	0.979104	-4.60854
Slc12a4	-0.357235	16.6448	-0.632923	0.545927	0.979104	-4.60854
Ufm1	0.49462	17.7269	0.632253	0.546341	0.979104	-4.60856
Cct6a	0.229581	22.2558	0.632213	0.546366	0.979104	-4.60856
Ndufa13	-0.384751	24.4754	-0.632088	0.546443	0.979104	-4.60856
Tmem87a	-0.246014	18.4186	-0.631908	0.546554	0.979104	-4.60857
Golt1b	0.250474	18.2606	0.6318	0.546621	0.979104	-4.60857
Sae1	0.280675	16.7851	0.631793	0.546625	0.979104	-4.60857
Timm17b	0.292155	18.1091	0.630702	0.547301	0.979104	-4.6086
Bpifb1	-0.279864	21.5841	-0.630519	0.547413	0.979104	-4.60861
Rps15a	0.236895	20.3651	0.630212	0.547604	0.979104	-4.60862
Bag6	0.233969	18.8558	0.630131	0.547654	0.979104	-4.60862
Dbt	-0.46178	21.4035	-0.630108	0.547668	0.979104	-4.60862
Apoc4	0.22027	18.9748	0.62912	0.54828	0.979104	-4.60865
Snd1	0.384676	21.182	0.628927	0.5484	0.979104	-4.60865
Iqgap1	0.295875	23.8976	0.627942	0.54901	0.979104	-4.60868
Mesd	-0.287641	16.423	-0.627718	0.54915	0.979104	-4.60869
Arl8b	-0.329543	18.9592	-0.627392	0.549352	0.979104	-4.6087
Atp5pf	-0.38851	22.0895	-0.627349	0.549378	0.979104	-4.6087
Acot9	0.204451	20.9339	0.627268	0.549428	0.979104	-4.6087
Hadha	-0.383088	27.6109	-0.626844	0.549692	0.979104	-4.60872
Taldo1	0.284014	21.8657	0.625441	0.550563	0.979104	-4.60876
Sumo3	-0.284831	15.6832	-0.625231	0.550693	0.979104	-4.60876
Nucb1	0.216636	20.7067	0.625162	0.550736	0.979104	-4.60876
Rnpep	0.263109	20.164	0.624838	0.550938	0.979104	-4.60877
Sf3b2	0.306887	19.7801	0.624668	0.551043	0.979104	-4.60878
Enoph1	0.247325	15.1246	0.624628	0.551068	0.979104	-4.60878
Cndp2	0.25253	21.6784	0.623904	0.551518	0.979104	-4.6088
Tgfb1i1	0.197941	18.1832	0.623363	0.551855	0.979104	-4.60882
Npepps	0.21562	21.6055	0.62271	0.552261	0.979104	-4.60884
Slc27a4	0.476583	19.5503	0.622614	0.552321	0.979104	-4.60884
Tmem120b	0.231903	16.7313	0.622599	0.55233	0.979104	-4.60884
Cers2	0.203181	18.7873	0.622075	0.552656	0.979104	-4.60885
Itih4	0.25819	20.7562	0.621708	0.552885	0.979104	-4.60887
Naga	-0.85998	16.6537	-0.62008	0.553899	0.979104	-4.60891
Mgst1	-0.256599	21.6928	-0.620039	0.553925	0.979104	-4.60891
Timm22	-0.377065	17.969	-0.619877	0.554025	0.979104	-4.60892
Ykt6	0.213417	19.3961	0.619297	0.554387	0.979104	-4.60893
Cd180	0.222673	17.7659	0.618926	0.554619	0.979104	-4.60895
Acsl3	-0.355986	17.3081	-0.618731	0.554741	0.979104	-4.60895
KRT9	0.437216	23.9769	0.61811	0.555128	0.979104	-4.60897
Mrps5	-0.362597	15.9795	-0.617505	0.555506	0.979104	-4.60899
Ssr4	0.249678	20.9814	0.617253	0.555663	0.979104	-4.60899
Nol3	0.200494	15.585	0.616706	0.556005	0.979104	-4.60901
Sdcbp	0.307596	16.6179	0.614775	0.557212	0.979104	-4.60907
Ndufa10	-0.345104	24.4191	-0.613831	0.557803	0.979104	-4.60909
Prpf19	0.284361	20.4983	0.61374	0.55786	0.979104	-4.60909
Sgca	0.340058	19.715	0.613227	0.558181	0.979104	-4.60911
Set	0.469482	21.2702	0.613028	0.558306	0.979104	-4.60912
Pdxdc1	-0.220654	18.1014	-0.612854	0.558415	0.979104	-4.60912
Speg	-0.380801	19.8861	-0.612594	0.558578	0.979104	-4.60913
Cygb	-0.242299	18.906	-0.612471	0.558655	0.979104	-4.60913
Gclm	0.20424	17.2192	0.611637	0.559178	0.979104	-4.60916
Tomm34	0.288471	18.6211	0.611339	0.559365	0.979104	-4.60916
Cmya5	-0.56605	19.2678	-0.611217	0.559441	0.979104	-4.60917
Hsd17b11	-0.222383	20.8034	-0.610645	0.5598	0.979104	-4.60918
Rpl4	0.210149	23.5014	0.610477	0.559905	0.979104	-4.60919
Top1	0.291244	18.0395	0.610454	0.55992	0.979104	-4.60919
Supt16h	0.26042	20.1349	0.6101	0.560142	0.979104	-4.6092
Abhd12	-0.29853	17.9306	-0.609846	0.560302	0.979104	-4.60921
Vars1	0.364027	22.9421	0.609599	0.560457	0.979104	-4.60921
Mboat7	0.196997	17.9859	0.609529	0.5605	0.979104	-4.60922
Myo1c	0.226567	23.8332	0.609193	0.560711	0.979104	-4.60922
Bckdha	-0.423052	21.3611	-0.609179	0.56072	0.979104	-4.60923
Dock2	-0.715178	19.3751	-0.608482	0.561158	0.979104	-4.60925
Cdc16	-0.26303	16.3669	-0.607866	0.561545	0.979104	-4.60926
Acad10	-0.655779	22.989	-0.607807	0.561582	0.979104	-4.60926
Napg	0.196604	18.844	0.607084	0.562036	0.979104	-4.60928
Cyrib	0.321435	22.2757	0.607022	0.562076	0.979104	-4.60929
Bsg	-0.275885	22.1326	-0.606694	0.562282	0.979104	-4.6093
Srsf2	-0.346234	19.7508	-0.606461	0.562429	0.979104	-4.6093
Atp1a2	0.21257	24.961	0.605882	0.562793	0.979104	-4.60932
Lyrm7	-0.462044	16.3792	-0.604778	0.563488	0.979104	-4.60935
Prcp	-0.813315	18.7619	-0.604381	0.563738	0.979104	-4.60936
Park7	0.22963	21.9472	0.60432	0.563776	0.979104	-4.60936
Cbr1	0.270108	20.8718	0.604188	0.563859	0.979104	-4.60937
Gnb1	0.197165	22.568	0.604058	0.563941	0.979104	-4.60937
Cdk6	-0.497306	17.3782	-0.603455	0.564322	0.979104	-4.60939
Cbr4	-0.264461	20.4581	-0.603176	0.564497	0.979104	-4.6094
Tbc1d1	0.538099	16.1307	0.603011	0.564601	0.979104	-4.6094
Eif4a3	0.23212	21.2819	0.60289	0.564678	0.979104	-4.6094
Hspb8	0.258119	18.7603	0.602882	0.564683	0.979104	-4.6094
Surf4	0.229645	20.8719	0.602634	0.564839	0.979104	-4.60941
Mtarc2	0.237592	20.9301	0.602074	0.565192	0.979104	-4.60943
Skic8	-0.299878	16.5223	-0.601966	0.56526	0.979104	-4.60943
Napa	0.193193	21.9668	0.601804	0.565363	0.979104	-4.60943
Grpel1	-0.277806	20.3023	-0.60153	0.565535	0.979104	-4.60944
Ywhah	0.236441	20.0129	0.601367	0.565638	0.979104	-4.60945
Ncl	0.366411	23.2044	0.60116	0.565769	0.979104	-4.60945
Ptbp1	0.474688	20.8039	0.601076	0.565822	0.979104	-4.60946
Shmt2	-0.232359	20.8395	-0.600812	0.565989	0.979104	-4.60946
Actr1a	0.197692	21.7895	0.600711	0.566053	0.979104	-4.60947
Ctss	-0.369351	17.9914	-0.600654	0.566089	0.979104	-4.60947
Stxbp3	0.222446	19.2825	0.599606	0.566751	0.979104	-4.6095
Rps10	0.236453	21.8062	0.599236	0.566984	0.979104	-4.60951
Pabpn1	0.367525	18.0666	0.598854	0.567226	0.979104	-4.60952
Rab7a	0.192551	23.0499	0.598615	0.567377	0.979104	-4.60952
Cpt1a	0.319876	19.505	0.598061	0.567728	0.979104	-4.60954
Sec22b	-0.215692	21.1753	-0.597941	0.567804	0.979104	-4.60954
Hsd17b4	-0.304415	22.3246	-0.597452	0.568113	0.979104	-4.60956
Ap3d1	0.210727	18.9647	0.596257	0.568869	0.979104	-4.60959
Sparc	0.362677	17.2177	0.596115	0.568959	0.979104	-4.60959
Crocc2	-0.228335	16.6619	-0.595904	0.569093	0.979104	-4.6096
Ssb	0.267185	20.8541	0.595881	0.569108	0.979104	-4.6096
P4hb	0.253722	24.1535	0.59538	0.569425	0.979104	-4.60962
Prpsap2	-0.279079	16.2087	-0.594418	0.570034	0.979104	-4.60964
Ckap4	0.246806	22.2339	0.59433	0.57009	0.979104	-4.60964
Myl12b	0.292002	21.2971	0.593144	0.570843	0.979104	-4.60968
Rcc1	0.483269	19.1261	0.59291	0.570992	0.979104	-4.60968
P2rx4	-0.339916	16.4953	-0.59224	0.571417	0.979104	-4.6097
Tmem14c	-0.260769	22.4036	-0.589258	0.573312	0.979104	-4.60979
Psmc3	0.195029	21.9617	0.588964	0.573499	0.979104	-4.60979
Cd200	0.201393	17.7332	0.588554	0.57376	0.979104	-4.60981
Psmd1	0.206324	21.5352	0.587967	0.574134	0.979104	-4.60982
Mrpl22	-0.346079	19.1499	-0.58779	0.574246	0.979104	-4.60983
Atad1	-0.283757	20.7766	-0.58755	0.574399	0.979104	-4.60983
Snx2	-0.222112	20.5894	-0.587151	0.574653	0.979104	-4.60984
Slc4a4	-0.355239	16.6534	-0.58711	0.574679	0.979104	-4.60985
Stk24	0.240914	20.2255	0.5871	0.574686	0.979104	-4.60985
Rps24	0.213619	22.2517	0.587032	0.574729	0.979104	-4.60985
Fam3c	-0.336235	17.0102	-0.586913	0.574805	0.979104	-4.60985
Trabd	-0.271109	18.6603	-0.586236	0.575236	0.979104	-4.60987
Get4	-0.458014	17.5635	-0.584181	0.576547	0.979104	-4.60993
Gatd1	-0.240472	17.3623	-0.584067	0.57662	0.979104	-4.60993
Sfpq	0.211599	21.2455	0.583331	0.57709	0.979104	-4.60995
Pus1	0.49675	18.2663	0.582676	0.577508	0.979104	-4.60997
Atxn10	0.199352	15.7261	0.582169	0.577832	0.979104	-4.60998
Akap1	0.525821	16.5207	0.582107	0.577871	0.979104	-4.60998
Ciao2b	0.313313	15.2475	0.581721	0.578118	0.979104	-4.60999
Vkorc1l1	-0.27053	18.2734	-0.580708	0.578766	0.979104	-4.61002
Vps39	-0.32719	17.6068	-0.58021	0.579084	0.979104	-4.61004
Hsp90b1	-0.208097	25.3095	-0.579954	0.579248	0.979104	-4.61004
Rap1a	0.186181	22.3008	0.579773	0.579364	0.979104	-4.61005
Naxd	-0.192196	20.2738	-0.579608	0.579469	0.979104	-4.61005
Snrpd3	0.231871	20.8004	0.579206	0.579727	0.979104	-4.61006
Mtx2	-0.258499	19.5294	-0.578882	0.579935	0.979104	-4.61007
Rdx	0.223804	19.4367	0.578556	0.580143	0.979104	-4.61008
Ptcd3	-0.310775	20.7748	-0.578144	0.580407	0.979104	-4.61009
Myh10	0.218189	22.4869	0.578025	0.580483	0.979104	-4.6101
mt-Nd3	0.474407	17.6189	0.577426	0.580867	0.979104	-4.61011
Card19	0.25275	18.2839	0.577261	0.580973	0.979104	-4.61012
Naca	-0.283003	22.5172	-0.576734	0.581311	0.979104	-4.61013
Psma7	0.216773	21.8731	0.576251	0.581621	0.979104	-4.61014
Lonp1	-0.280693	23.2649	-0.57548	0.582115	0.979104	-4.61016
Epb41	-0.251145	20.1865	-0.575084	0.58237	0.979104	-4.61018
Emilin1	0.217029	17.4044	0.574647	0.58265	0.979104	-4.61019
Gfm1	-0.339341	20.606	-0.573285	0.583525	0.979104	-4.61022
Rpl27a	0.198123	22.3989	0.572922	0.583758	0.979104	-4.61023
Rpl27	0.226833	22.5095	0.572654	0.58393	0.979104	-4.61024
Rpn2	0.187034	23.1906	0.572592	0.58397	0.979104	-4.61024
Vdac3	-0.315826	24.9089	-0.57188	0.584428	0.979104	-4.61026
Cpt2	-0.320383	24.1788	-0.571307	0.584797	0.979104	-4.61028
Drap1	0.376927	16.0484	0.570981	0.585006	0.979104	-4.61029
Macroh2a1	0.286819	23.7025	0.570389	0.585387	0.979104	-4.6103
Rpl11	0.221198	22.23	0.56943	0.586005	0.979104	-4.61033
Lamtor5	0.228534	17.7867	0.568876	0.586362	0.979104	-4.61034
Mrps30	-0.353986	17.9859	-0.568055	0.586891	0.979104	-4.61037
Slc9a1	0.242536	16.6247	0.566828	0.587682	0.979104	-4.6104
Mrpl9	-0.245262	17.3179	-0.566747	0.587734	0.979104	-4.6104
Psma1	-0.258534	20.0086	-0.56662	0.587817	0.979104	-4.6104
Aldh4a1	-0.230031	20.2406	-0.566528	0.587876	0.979104	-4.61041
Srgap2	0.245782	14.8202	0.566366	0.587981	0.979104	-4.61041
Coro1b	-0.404561	18.9345	-0.566033	0.588196	0.979104	-4.61042
Tra2a	0.313899	17.7001	0.565819	0.588334	0.979104	-4.61043
Fastk	-0.22884	16.3737	-0.565564	0.588498	0.979104	-4.61043
Rps28	0.293499	20.7497	0.565533	0.588519	0.979104	-4.61043
Slc25a24	0.204304	19.3746	0.564767	0.589013	0.979104	-4.61045
Gstm2	-0.225009	21.6897	-0.564712	0.589048	0.979104	-4.61046
Trap1	-0.276947	22.5909	-0.564111	0.589437	0.979104	-4.61047
Sp100	-0.571268	18.2885	-0.563398	0.589898	0.979104	-4.61049
Ahsg	0.30796	20.2957	0.562917	0.590209	0.979104	-4.6105
Hibch	-0.236863	22.2957	-0.562728	0.590331	0.979104	-4.61051
Sdc4	0.326731	17.4938	0.562511	0.590471	0.979104	-4.61051
Ptrh2	0.199992	19.5897	0.562261	0.590633	0.979104	-4.61052
Sart3	0.277528	18.1739	0.562099	0.590738	0.979104	-4.61053
Cox7a2	0.346866	21.6936	0.561193	0.591324	0.979104	-4.61055
Srl	-0.382794	26.3252	-0.561187	0.591329	0.979104	-4.61055
Coasy	0.268436	21.5305	0.561183	0.591331	0.979104	-4.61055
Xrcc5	-0.286001	15.6586	-0.55993	0.592142	0.979377	-4.61058
Ociad1	-0.278649	20.6996	-0.559622	0.592342	0.979377	-4.61059
Eml2	0.219844	19.9235	0.55907	0.5927	0.979377	-4.61061
Ighm	-0.393662	23.459	-0.55873	0.59292	0.979377	-4.61061
Acss3	0.352608	17.124	0.558083	0.59334	0.979377	-4.61063
Pcbp2	0.202097	20.9866	0.557333	0.593826	0.979377	-4.61065
Cops3	-0.19935	18.0527	-0.556855	0.594137	0.979377	-4.61066
Tuba1a	0.185379	27.3144	0.55673	0.594218	0.979377	-4.61067
Rpl6	0.214676	22.8932	0.556665	0.59426	0.979377	-4.61067
Uqcrfs1	-0.342639	25.4259	-0.554626	0.595584	0.980363	-4.61072
Vwa1	0.209345	19.9445	0.55462	0.595589	0.980363	-4.61072
Htra2	-0.241146	20.7382	-0.553172	0.59653	0.980363	-4.61076
Apoe	-0.239993	21.9958	-0.552261	0.597123	0.980363	-4.61079
H2ac21	0.312794	21.8573	0.551815	0.597413	0.980363	-4.6108
Abcc4	0.253745	17.6807	0.551713	0.59748	0.980363	-4.6108
Eps15l1	-0.219963	18.8746	-0.551215	0.597804	0.980363	-4.61081
Timm44	-0.304845	21.0794	-0.550784	0.598085	0.980363	-4.61082
Ppia	0.243099	25.7007	0.55036	0.598361	0.980363	-4.61084
Matr3	0.203281	20.9298	0.550063	0.598554	0.980363	-4.61084
Smdt1	0.282179	15.8332	0.550031	0.598575	0.980363	-4.61084
Sypl1	0.175194	20.1204	0.549933	0.598639	0.980363	-4.61085
Ppp1cb	0.308091	19.7491	0.549371	0.599006	0.980363	-4.61086
Gja1	-0.356701	21.5586	-0.549132	0.599162	0.980363	-4.61087
Dcps	0.249164	18.9445	0.548048	0.599869	0.980704	-4.6109
Stard10	-0.349075	17.2307	-0.546235	0.601052	0.980704	-4.61094
Sepsecs	-0.276271	17.9034	-0.545948	0.60124	0.980704	-4.61095
Hspa12a	0.217321	21.2573	0.545101	0.601793	0.980704	-4.61097
Tln2	0.267624	22.3272	0.545059	0.601821	0.980704	-4.61097
Fcgr2	0.286706	15.807	0.544169	0.602403	0.980704	-4.611
Vdac2	-0.279409	25.4547	-0.543864	0.602602	0.980704	-4.61101
Phb2	0.223482	24.3922	0.543697	0.602712	0.980704	-4.61101
Cox7c	-0.401053	20.6896	-0.541066	0.604434	0.980704	-4.61108
Tmbim6	0.180449	18.0789	0.540506	0.604802	0.980704	-4.61109
Gsr	-0.330599	19.2949	-0.540289	0.604944	0.980704	-4.6111
Hsd11b1	-0.329147	18.2862	-0.540175	0.605019	0.980704	-4.6111
Ccn2	-0.64388	17.1453	-0.539859	0.605226	0.980704	-4.61111
Aebp1	0.253276	17.7873	0.538703	0.605984	0.980704	-4.61114
Enpp4	-0.2968	16.9591	-0.538497	0.606119	0.980704	-4.61114
Suclg1	-0.32894	22.9675	-0.536909	0.607162	0.980704	-4.61118
Ndrg3	0.219038	17.111	0.535981	0.607772	0.980704	-4.61121
Acp6	0.252898	18.1086	0.535242	0.608258	0.980704	-4.61123
Pgrmc1	-0.208034	18.536	-0.535202	0.608284	0.980704	-4.61123
Armc1	-0.372909	17.9384	-0.534872	0.608501	0.980704	-4.61124
Micos13	-0.31012	21.0383	-0.533248	0.609569	0.980704	-4.61128
Tmod2	0.31901	17.1348	0.532769	0.609885	0.980704	-4.61129
Rab1b	0.201482	21.3478	0.532766	0.609887	0.980704	-4.61129
Tst	-0.294674	22.572	-0.53148	0.610734	0.980704	-4.61132
Cdk5	-0.363695	16.8298	-0.53118	0.610931	0.980704	-4.61133
Itm2b	-0.204438	18.2361	-0.530932	0.611095	0.980704	-4.61134
Sord	-0.221843	19.3375	-0.530896	0.611119	0.980704	-4.61134
Fitm1	0.486047	18.2493	0.530878	0.611131	0.980704	-4.61134
Plxnb2	0.21722	18.7387	0.530545	0.61135	0.980704	-4.61135
Cd36	-0.294006	24.1892	-0.530348	0.61148	0.980704	-4.61135
Itpr2	0.181896	18.1528	0.530103	0.611641	0.980704	-4.61136
Srsf10	-0.300443	18.8856	-0.527945	0.613066	0.980704	-4.61141
Dmd	0.229548	24.0794	0.527784	0.613172	0.980704	-4.61142
Arpc4	0.283315	21.9446	0.527564	0.613317	0.980704	-4.61142
Ppp2r5e	0.206218	17.6776	0.527546	0.613329	0.980704	-4.61142
Rpl17	0.189203	21.443	0.526911	0.613749	0.980704	-4.61144
Dctn4	0.376718	17.916	0.526835	0.613799	0.980704	-4.61144
Hnrnpa0	-0.364746	19.7038	-0.52647	0.614041	0.980704	-4.61145
Mrpl44	-0.330808	17.4652	-0.526389	0.614094	0.980704	-4.61145
Scd1	0.337459	21.6238	0.525864	0.614441	0.980704	-4.61147
Dnajc5	0.199778	17.3614	0.523739	0.615847	0.980704	-4.61152
Rnase4	0.409075	18.2087	0.523531	0.615984	0.980704	-4.61152
Psmd5	0.194763	19.9504	0.522993	0.61634	0.980704	-4.61154
Nt5c3a	0.18756	21.0671	0.522864	0.616426	0.980704	-4.61154
Slc25a22	-0.28351	19.6786	-0.522724	0.616519	0.980704	-4.61154
Stat3	0.196041	20.494	0.522633	0.616579	0.980704	-4.61155
Arhgef1	-0.453736	19.1806	-0.522357	0.616762	0.980704	-4.61155
Agk	-0.239058	20.2222	-0.522308	0.616794	0.980704	-4.61156
Atp9a	-0.282399	18.0733	-0.521721	0.617183	0.980704	-4.61157
Ltbp4	-0.462805	17.0695	-0.521342	0.617434	0.980704	-4.61158
[truncated: 1,190 more rows]
