# Supplementary material for: Endothelial MerTK impairment accelerates the development of atherosclerosis
Source: Redox Biol. 2025 Sep 11;87:103861. doi: 10.1016/j.redox.2025.103861 (PMC12628026; doi:10.1016/j.redox.2025.103861)
Supplement: Multimedia component 1 [file mmc1.zip › Supplement data/Proteomics in AA/IPA format/IPA/IPA-Comparision.xls]

## Sheet: Sheet0
© 2000-2025 QIAGEN. All rights reserved.
Upstream Regulators	Updated Proteomics-IPA format-HFD 2M AA ECMerKO vs Flox - 2025-03-07 08:18 AM	3- atherosclerosis [aorta] NA CMP_ckHSOYUqU4ic	7- atherosclerosis [aorta] NA CMP_Rvm3t858gPeo	8- atherosclerosis [aorta] NA CMP_I3FNY2ilGPYM	71- atherosclerosis;hyperlipidemia [aorta] NA CMP_pmB35nb7wjxY	18- atherosclerosis [aorta] NA CMP_b0zoPvqlYw8H	75- atherosclerosis;hyperlipidemia [aorta] NA CMP_MAzsEg93ag5W	99- atherosclerosis;hyperlipidemia [aorta] NA CMP_jviufuBCNJ4Q	94- atherosclerosis;hyperlipidemia [aorta] NA CMP_xsrzNKYGLZKG	9- atherosclerosis;hyperlipidemia [aorta] NA CMP_dc7Rq7mnY1Lg	95- atherosclerosis;hyperlipidemia [aorta] NA CMP_aqrEwtbnr7ys	54- atherosclerosis;hyperlipidemia [aorta] NA CMP_EjWxRm3v5sP0	63- atherosclerosis;hyperlipidemia [aorta] NA CMP_JVAphXm9fIto	23- atherosclerosis;hyperlipidemia [aorta] NA CMP_5C7Hsn0r9IqK
TGFB1	4.746	1.691	1.855	4.523	6.941	-0.455	3.82	4.092	2.966	3.509	4.718	4.74	3.313	5.514
AGT	0.76	2.394	1.177	8.934	4.995	2.015	4.352	2.751	2.398	3.371	2.822	4.73	3.054	5.435
MRTFB	2.676	-0.246	N/A	3.486	5.304	1	3.689	4.294	3.749	4.208	3.395	3.773	4.419	4.827
D-glucose	1.688	1.399	0.35	4.271	3.934	-0.329	4.515	3.957	2.589	4.219	3.829	4.055	3.099	4.833
SRF	3.45	N/A	1.842	N/A	4.832	N/A	3.267	2.825	3.407	4.22	2.594	4.808	4.552	4.381
MRTFA	2.39	N/A	0.449	3.479	5.032	0	3.568	3.408	3.268	3.755	2.559	3.608	3.911	4.699
molybdenum disulfide	-3.087	-1.279	N/A	-2.668	-4.359	N/A	-3	-3.153	-3	-2.84	-3.742	-3.873	-3.606	-3.771
PEAR1	-2.714	-2.111	N/A	-3.9	-3.873	N/A	-3.464	-3.317	-2.53	-3.317	-3	-3.464	-3.051	-3.5
ARID1A	0.578	0.414	N/A	2.321	4.281	-0.36	2.746	3.98	3.34	2.911	3.535	3.69	3.598	5.169
KCNJ2	2.4	0.577	2.333	N/A	4.359	N/A	4.123	3.9	4.123	2.985	3.578	2.357	2.065	3.71
THZ1	-2.072	-2.089	-2.168	-6.689	-2.864	-3.144	-2	-2.292	-1.772	-1.372	-0.696	-1.886	-3.066	-2.831
YAP1	1.093	2.557	N/A	2.503	3.833	1.752	2.14	2.45	2.591	2.586	3.519	3.031	2.342	3.725
HNF4A	-1.967	0.519	-2.001	N/A	-3.606	N/A	-3.586	-4.954	-3.925	-2.419	-2.56	-2.147	-3.195	-3.214
miR-199a-5p (and other miRNAs w/seed CCAGUGU)	-2.79	N/A	N/A	-2.781	-3.226	N/A	-3.072	-2.473	-2.738	-3.363	-3.352	-2.931	-2.962	-4.066
TP53	3.027	-0.678	N/A	1.341	3.818	-1.588	2.409	3.482	1.745	3.166	3.766	2.226	2.487	3.647
TNF	-1.546	3.035	2.822	7.131	1.911	1.265	1.934	2.506	0.517	2.547	1.414	3.766	1.015	1.718
8-bromo-cAMP	2.746	3.141	N/A	3.901	3.2	-0.59	2.251	1	2.864	2.186	2.658	2.97	1.776	3.329
SORL1	3.024	2.309	1.291	3.411	2.668	-0.853	3.207	2.357	2.111	3.051	1.36	2.496	2.153	2.205
EDN1	1.455	N/A	3.199	3.135	3.63	-0.038	2.899	3.037	1.539	2.694	2.67	0.983	2.447	3.233
HMG20A	2.559	2.449	N/A	3.769	3.207	N/A	2.714	2.183	2.496	1.604	1.155	2.333	3.317	3.153
MYOCD	0.88	N/A	3.494	-1.628	3.079	-1.939	2.064	1.678	2.034	2.747	2.469	3.109	2.812	2.869
FKBP10	-2.828	-2.236	N/A	-5.099	-2.333	-1.89	-2.646	-1.89	-1.134	-2.121	-1.134	-2	-2.646	-2.333
TGFB3	0.437	1.662	N/A	1.142	3.062	N/A	2.326	3.187	1.55	3.787	2.73	3.426	3.074	3.787
curcumin	-1.865	-1.695	-2.043	-3.308	-2.371	-0.84	N/A	-2.332	-2.372	-1.96	-2.734	-2.905	-2.238	-3.036
VCAN	0.529	-0.117	N/A	-3.044	3.066	N/A	3.299	3.145	1.664	3.628	2.177	2.853	3.017	3.145
mir-8 (includes others)	-0.907	-0.31	N/A	-1.665	-4.103	1.905	-2.225	-2.992	-1.722	-2.145	-3.308	-2.882	-2.852	-2.571
STX18	3	2.84	N/A	1.732	3	1.897	N/A	3.207	2.121	3.742	N/A	1.732	2.496	3.051
HMOX2	0.243	-1.801	2.714	-2.554	2.729	N/A	2.55	1.873	1.599	2.728	1.532	2.449	2.428	3.45
F2	0.625	1.482	-0.478	3.689	2.599	-1.676	2.036	1.711	1.91	2.53	2.288	2.707	1.978	2.527
WNT3A	3.588	2.337	3.403	2.25	2.609	1.028	N/A	1.869	0.776	2.211	1.438	2.528	1.961	2.1
PKD1	-2.377	-0.55	N/A	-2.386	-3.456	-0.829	-2.331	-3.036	-2.885	-1.357	-1.923	-1.786	-1.73	-3.443
PPARGC1A	-5.025	-4.645	-2.078	-4.946	-1.832	-3.637	-0.196	-2.199	-0.992	N/A	N/A	N/A	N/A	-2.519
vancomycin	2.352	1.948	N/A	2.359	1.581	N/A	1.581	3.448	2.585	2.514	2.316	2.456	2.998	1.397
VEGFA	0.875	-0.314	-2.314	2.775	2.033	-2.735	1.835	2.867	2.621	1.526	2.35	2.512	1.023	1.665
SP1	1.405	1.307	1.013	2.195	3.215	-0.484	1.936	1.304	1.454	2.392	2.829	2.052	2.278	3.562
mir-802	-2.558	0.507	N/A	N/A	-3.761	N/A	-3.441	-2.523	-2.324	-2.828	-2.668	-2.683	-1.886	-2.132
CG	1.826	0.398	0.114	3.385	3.231	-1.781	3.522	2.501	0.491	1.172	1.752	2.775	1.962	2.373
HIF1A	4.575	2.662	1.243	2.486	2.675	-0.715	N/A	1.225	2.564	2.627	0.587	2.901	1.522	1.458
tetradecanoylphorbol acetate	2.319	3.591	1.709	6.406	1.667	-1.626	N/A	1.828	0.046	1.87	N/A	3.009	0.684	2.316
bleomycin	N/A	2.66	1.426	5.016	2.308	0.435	1.52	2.135	0.94	1.386	2.156	3.127	1.996	1.951
EWSR1-FLI1	-2.234	0.734	N/A	N/A	-3.41	N/A	-2.611	-3.151	-2.192	-3.105	-2.286	-2.474	-2.155	-2.676
lipopolysaccharide	1.728	3.934	0.54	7.749	0.98	-1.575	1.309	2.392	-0.39	1.423	1.177	0.194	-0.751	2.702
KDM3A	2.177	1.206	N/A	N/A	3.245	N/A	2.236	3.095	1.578	3.095	1.966	2.407	2.606	3.095
miR-30c-5p (and other miRNAs w/seed GUAAACA)	-2.135	-2.461	N/A	-2.499	-2.815	N/A	-2.562	-2.436	-2.534	N/A	-2.057	-2.377	-2.229	-2.558
FAS	-0.889	-1.07	N/A	-2.09	-2.302	N/A	-2.725	-2.557	-2.486	-2.568	-2.558	-2.371	-2.571	-2.455
NOTCH	N/A	-0.903	-2.566	-2.725	1.268	-1.156	1.766	2.562	N/A	2.562	2.776	2.732	2.341	2.868
RUNX3	-1.58	-1.091	N/A	-2.337	-2.042	-2.398	-3.162	-2.168	N/A	-2.208	-1.943	-1.944	-2.415	-2.891
medroxyprogesterone acetate	1.893	1.492	N/A	3.418	2.915	-0.616	1.851	1.332	1.999	2.004	1.897	2.103	2.074	2.569
CR1L	-1.89	-2.236	N/A	-3.138	-2.412	N/A	-1.982	-2.2	-1.664	-2.219	-2.219	-2	-2.219	-1.941
RRAS2	N/A	N/A	N/A	3.317	3.357	0.535	3.742	3.051	1.508	3.207	N/A	2.138	1.732	3.207
decitabine	2.236	-0.741	2.613	4.823	1.288	-0.102	1.121	2.047	N/A	2.281	1.414	2.312	1.751	2.778
alpha catenin	-2.319	-0.843	-2.969	-5.816	-3.553	N/A	N/A	-1.941	N/A	-1.524	N/A	-2.892	-0.286	-3.353
RET	-0.605	1.929	0.902	1.89	2.333	-1.576	2.121	2.334	2.333	0.378	2.121	2.433	2.646	1.667
aldosterone	1.228	0.589	0.555	4.374	3.236	-1.111	2.234	1.262	1.781	2.148	1.695	N/A	1.65	3.36
TEAD2	N/A	N/A	N/A	2.449	3	N/A	2.449	3.162	1.89	2.646	1.633	2.646	2.333	2.887
EP300	1.527	0.404	N/A	2.818	3.205	-0.997	1.756	0.916	2.472	3.083	1.883	1.842	1.541	2.325
HTT	1.511	1.508	0.652	3.424	2.008	1.114	1.912	1.89	2.345	0.174	1.783	2.058	2.008	2.339
mir-122 (includes others)	-2.681	-1.422	N/A	N/A	-2.626	N/A	-2.469	-2.61	-2.074	-1.986	-2.945	-1.859	-2.03	-1.93
MYCN	2.604	-0.326	N/A	-1.846	-2.256	N/A	-2.349	-2.338	-1.154	-2.967	-1.83	-1.844	-2.298	-2.375
PRKAA1	-1.249	N/A	N/A	-2.162	-2.227	N/A	N/A	-3.083	-2.321	-2.227	-2.347	-2.592	-2.904	-3.065
SALL4	-1.414	N/A	N/A	N/A	-2.309	3	-1.941	-2.034	-3.207	-1.886	-2.183	-1.796	-2.357	-2
ADAMTSL2	-1.199	-0.87	N/A	-0.258	-2.959	N/A	-2.607	-2.607	-1.671	-2.789	-2.414	-2.359	-1.757	-2.578
INHA	-1.994	-0.723	-1.823	-2.492	-1.002	-2.416	-2.177	-1.178	-2.295	-2.383	-1.565	-1.152	-1.667	-1.178
PRMT1	-1.008	-0.789	N/A	2.952	2.407	N/A	N/A	2.777	2.091	2.2	2.587	2.6	1.916	2.599
NFAT5	1.023	N/A	1.515	2.61	3.207	N/A	N/A	2.828	2.828	2.53	N/A	3.162	N/A	4.111
miR-145-5p (and other miRNAs w/seed UCCAGUU)	-0.846	N/A	N/A	N/A	-2.383	1.997	-2.504	-2.316	-2.126	-2.107	-2.846	-1.695	-2.609	-2.291
TWIST1	2.071	0.522	1.912	4.328	1.697	1.374	N/A	1.42	0.861	2.245	1.573	2.385	2.005	1.28
miR-1-3p (and other miRNAs w/seed GGAAUGU)	-2.708	-2.11	N/A	N/A	-2.193	N/A	-2.037	-2.328	-2.586	-1.077	-1.759	-1.7	-4.045	-1.087
FOXF1	0.999	N/A	-1.319	-0.273	2.44	-0.079	2.44	2.232	2.446	2.623	2.215	2.431	2.232	1.814
CTNNB1	1.424	1.192	0.095	2.717	3.432	-0.429	N/A	2.255	1.016	2.643	2.902	N/A	2.575	2.749
ERG	0.555	N/A	-0.285	N/A	3.332	-0.266	2.712	2.947	1.104	3.572	1.623	1.749	2.684	2.59
EGF	2.706	2.478	1.38	4.437	1.19	-1.225	1.427	1.762	0.639	0.904	1.841	1.567	1.248	0.492
LACTB	-0.933	N/A	N/A	-1.664	-2.804	N/A	-2.425	-2.621	-1.698	-2.425	-2.425	-1.387	-2.425	-2.376
homocysteine	2.055	2.578	1.256	1.929	N/A	N/A	-1.949	-1.777	-2.227	-2.19	-1.777	-1.074	-2.576	-1.777
ERK	-0.541	N/A	N/A	3.562	2.011	-1.405	2.126	1.286	2.214	1.929	1.686	2.781	0.876	2.712
ITGAV	-0.218	N/A	1.929	2.396	2.423	0.659	2.287	2.778	0.85	2.742	0.9	1.932	1.055	2.919
HEY1	N/A	2.177	-1.117	N/A	-2.4	-0.272	-2.392	-1.756	-2.571	-2.4	-1.756	-1.408	-2.383	-2.4
LH	3.861	-0.583	N/A	N/A	-2.127	-1.465	N/A	-1.741	-1.277	-3.308	-2.055	-2.488	-1.957	-2.142
IL4	1.351	2.758	-1.231	3.607	3.168	-0.284	N/A	N/A	1.941	2.27	1.364	2.137	1.274	1.561
GATA6	-1.718	N/A	1.161	0.502	2.135	N/A	1.783	2.671	2.705	2.023	2.304	1.805	1.961	2.15
SSTR2	N/A	N/A	N/A	N/A	-2.53	2.333	-1.414	-2.891	-2.53	-3	-2.111	-2.138	-1.387	-2.53
CDK6	0	N/A	-0.905	2.138	3.162	0.632	2.714	2.309	1.667	1.667	3	N/A	2.138	2.525
NTRK1	0.543	2.295	N/A	-0.378	-2.121	-3.43	-1.225	-2.746	-1.537	-1.367	-2.165	-2.247	-1.743	-1.056
PTC-209	-1.598	-1.463	1.869	-3.44	-2.219	-1.89	-1.709	-2	N/A	N/A	N/A	-1.982	-2.219	-2.433
ROCK	0.956	-0.186	2	N/A	2.621	N/A	1.463	0.724	2.63	2.63	1.912	2.433	2.63	2.621
IGF1	3.131	1.956	1.741	3.269	1.92	-1.512	1.231	1.296	1.595	0.48	0.378	2.185	1.023	1.079
MM-589	-1.598	-1.912	1.869	-3.44	-2.219	-1.633	-1.709	-2	N/A	N/A	N/A	-1.982	-1.982	-2.433
PIWIL4	N/A	1.5	2	3.207	2.887	N/A	N/A	2.309	N/A	1.732	2.309	2.309	2.111	2.324
TGFBR1	N/A	N/A	-2.274	-0.22	2.921	-0.102	2.177	1.645	1.718	2.177	2.012	2.559	2.383	2.418
TGF beta	0.601	N/A	-1.125	2.117	2.534	-0.879	2.981	1.763	N/A	1.88	2.431	1.887	1.097	3.235
FBN1	-1.564	N/A	-2	-1.165	-1.937	-2	-2.219	-2.219	-0.647	-2.219	-2.425	N/A	-2.219	-1.65
5-fluorouracil	-2.499	2.278	2.441	2.267	N/A	1.045	N/A	N/A	-2.764	-2.571	-1.947	-2.028	-2.308	N/A
MYO6	0.277	N/A	N/A	N/A	3.207	N/A	0.832	2.887	1.897	2.714	2.828	2.333	2.111	3.051
TEAD4	0.824	0.447	1.987	2.759	1.897	N/A	0.853	2.534	1.411	2.173	0.976	1.897	1.946	2.386
KLF4	2.291	-0.195	1.93	1.811	0.537	-2.296	-0.224	1.824	1.855	1.49	1.447	2.455	1.936	1.679
wortmannin	-1.452	-1.402	N/A	-2.337	-2.045	0.596	-1.112	-1.305	-0.705	-1.897	-1.909	-2.753	-1.311	-3.039
LY294002	-1.938	-2.42	N/A	-3.669	-1.869	0.026	-1.576	-1.05	-0.418	-1.479	-1.227	-2.488	-0.749	-2.943
HNF4G	-1.252	N/A	N/A	N/A	-3	N/A	-2.646	-2.414	-2.236	-1.89	-1.342	-1.667	-2.2	-3.13
amlexanox	-0.632	-1.982	N/A	-4.243	-1.941	-3.317	-1.897	-0.302	0.302	-2.53	0.277	0	-1.732	-2.324
GATA4	-1.449	N/A	3.528	-0.568	2.626	N/A	0.412	1.834	2.105	2.421	N/A	2.443	2.268	1.78
activin (family)	2.053	1.886	1.828	2.009	2.938	-0.913	N/A	2.442	-0.039	2.017	2.279	N/A	N/A	2.945
miR-338-3p (miRNAs w/seed CCAGCAU)	-2.412	-1.456	N/A	-2.359	-2.538	N/A	-2.63	-0.246	-1.951	N/A	-1.914	-1.982	-0.728	-3.124
SIRT6	-1.94	0.333	-2.906	-3.087	-2.547	N/A	-1.698	-1.795	N/A	-1.319	-2.089	-1.783	N/A	-1.821
gentamicin	1.734	3.453	N/A	2.338	N/A	0.724	N/A	2.472	2.426	N/A	2.879	2.387	2.885	N/A
Abcb4	-2.426	-1.491	N/A	-2.429	-2.431	N/A	N/A	-2.201	-1.969	N/A	-1.977	-1.969	-1.577	-2.794
SOX4	0.872	-0.784	N/A	N/A	2.839	N/A	2.637	1.631	N/A	2.785	1.704	3.405	2.376	2.147
TEAD3	1.633	N/A	N/A	2.449	2.53	N/A	1	2.309	1.414	2.121	1.134	2.121	1.897	2.516
PTP4A1	0.896	1.212	N/A	N/A	2.158	N/A	3.124	2.378	2.408	2.408	2.599	1.751	N/A	2.184
paraquat	-0.567	N/A	N/A	2.998	2.611	1.251	2.287	2.976	1.093	2.804	N/A	N/A	1.718	2.8
TGFB2	0.345	N/A	N/A	2.478	1.852	-0.268	2.007	1.737	1.953	2.57	3.209	N/A	2.472	2.171
MAP2K1	2.22	N/A	1.941	3.12	0.916	-0.168	1.375	2.63	1.256	1.761	0.823	1.745	0.715	2.375
miR-143-3p (and other miRNAs w/seed GAGAUGA)	-1.944	N/A	N/A	N/A	-2.183	-2.17	-1.964	-1.954	-1.718	-1.951	-1.954	-1.285	-1.954	-1.951
lactic acid	0.437	N/A	2.074	1.509	2.169	-0.469	1.869	1.45	1.777	1.923	0.594	2.015	2.089	2.554
phytohemagglutinin	2.61	1.528	N/A	N/A	1.789	1.564	2.085	1.789	1.408	1.327	1.746	1.682	2.706	0.666
KLF6	1.996	2.137	1.99	5.627	1.796	N/A	1.814	2.744	N/A	N/A	N/A	N/A	N/A	2.741
aspirin	-0.346	N/A	-0.445	-1.905	-2.339	1.664	N/A	-1.425	-2.274	-2.18	-1.577	-2.709	-2.386	-1.575
RABL6	N/A	2.646	N/A	N/A	-2	3.162	-1.134	-2.449	N/A	-1.89	-1.414	-2.236	-1.89	-1.89
VEGF	2.798	1.545	-0.636	1.484	1.821	-1.357	0.826	2.083	1.271	0.995	1.82	1.46	1.238	1.308
mir-148 (includes others)	-1.89	0.055	N/A	N/A	-1.987	N/A	-2.193	-2.195	-2.206	-1.707	-2.036	-1.548	-1.994	-2.773
napabucasin	-2.514	N/A	N/A	N/A	-2.795	N/A	-3	-2.2	-2.343	-2.414	N/A	-2.607	N/A	-2.611
LATS	N/A	N/A	N/A	-2.63	-1.457	N/A	-2.333	-2.537	-1.897	-2.53	-1.89	-1.897	-0.777	-2.534
MSTN	-1.134	0.982	N/A	1.992	1.945	0.509	1.945	1.111	1.791	1.564	1.945	1.672	1.791	1.945
Y 27632	-0.412	0.138	-2.619	-2.178	-2.914	-0.204	-2.299	-1.447	-0.669	-2.754	-0.793	N/A	-1.86	-1.958
PRKCD	1.081	1.958	N/A	3.9	2.008	-1.418	N/A	1.764	N/A	0.822	1.728	2.051	1.493	1.976
SMAD2/3/SMAD4	N/A	N/A	N/A	1.4	2.025	0.174	1.967	2.587	1.459	1.945	2.577	2.197	1.525	2.247
F2R	0.989	N/A	N/A	3.086	2.562	N/A	1.943	2.722	N/A	1.41	1.585	2.377	1.066	2.173
PTPRR	-2.982	N/A	N/A	N/A	-1.859	N/A	-1.667	-2.449	-2.236	-1.508	N/A	-2.449	-2.236	-2.449
RBX1	N/A	-2.343	N/A	2	2.646	N/A	2.236	1.89	N/A	2.236	N/A	2.236	2.236	2
p38 MAPK	0.52	2.318	1.827	4.093	1.624	-1.005	N/A	0.924	N/A	1.879	N/A	2.479	0.9	2.131
ADIPOQ	-1.683	-1.109	-1.728	-1.563	N/A	-2.198	N/A	-1.705	N/A	-2.184	N/A	-2.602	-2.264	-2.571
CCN2	0.719	1.648	N/A	2.259	2.389	0.531	0.97	1.723	0.762	1.579	1.225	1.775	1.406	2.598
hydrogen peroxide	1.597	0.647	1.132	4.403	1.668	-2.483	0.91	1.938	0.261	0.247	1.511	1.287	1.258	-0.213
SMARCA4	1.411	N/A	1.922	2.043	2.239	-1.192	0.74	0.46	2.048	2.318	0.353	N/A	2.919	1.892
CSF3	0.288	-0.25	1.482	4.67	N/A	-0.874	-2.322	-0.795	N/A	-1.455	-2.94	-1.731	-0.571	-2.146
losartan potassium	0.613	-1.7	1.222	-2.3	-1.876	1.713	-1.442	-1.57	-0.45	N/A	-1.741	-0.911	-2.073	-1.91
TBX3	1.091	1.664	-0.014	2.857	3.011	3.046	-0.894	0.75	N/A	0.337	N/A	1.422	2.22	2.168
TK1	2.898	1.333	1.941	1.364	1.437	2.198	2.111	0.458	1.532	1.772	N/A	N/A	N/A	2.402
tretinoin	0.295	-0.404	2.55	5.222	2.196	-0.24	1.674	0.799	1.235	N/A	2.477	N/A	0.592	1.644
metronidazole	0	0.832	N/A	0.087	0.905	N/A	0.905	2.688	2.688	2.137	3.011	2.345	2.331	1.387
TP73	2.012	0.776	N/A	-1.442	2.959	-2.21	N/A	1.449	0.768	1.229	2.733	N/A	2.034	1.69
MDK	N/A	N/A	N/A	2	2.2	N/A	1.969	2.2	1.982	1.706	1.982	1.982	0.994	2.2
PP1	N/A	N/A	-1.953	-1.97	N/A	N/A	-1.387	-1.572	-2.2	-2.599	N/A	-2.418	-2.415	-2.608
MKNK1	2.646	1.897	1.89	N/A	N/A	N/A	N/A	2.828	0.213	3	1.556	1.265	1.89	1.897
rosiglitazone	-4.135	-4.6	-3.575	-0.46	N/A	-2.344	N/A	0.811	0.545	0.178	-0.153	0.51	0.084	-1.62
CHUK	-0.095	1.545	2.166	4.383	1.657	-1.542	0.247	1.075	-0.424	N/A	-0.53	2.229	0.729	2.361
FOXF2	N/A	0.991	N/A	N/A	-2.438	N/A	-2.236	-2.236	-1.59	-2.447	-2	-2	-1.269	-1.77
NFKBIA	-0.541	-0.602	0.946	3.247	1.88	-0.456	0.186	2.383	1.974	N/A	0.549	2.976	2.27	0.942
SB-431542	-1.436	-1.962	N/A	-3.283	-2.594	N/A	N/A	-1.004	N/A	-1.977	-2.595	-2.28	N/A	-1.769
GNA12	1.086	0.579	N/A	N/A	1.44	N/A	1.976	1.969	1.941	1.588	2.378	2.2	2.608	1.118
adenosine triphosphate	0.107	N/A	2.589	2.727	2.175	N/A	N/A	2.577	1.878	N/A	2.175	2.207	N/A	2.39
semaxinib	N/A	-1.98	2.412	3.334	N/A	0.478	N/A	-2.236	-2.219	-1.964	-2	N/A	-2.2	N/A
TGFB2-AS1	N/A	N/A	N/A	N/A	-2.698	N/A	-2.646	-2.128	-2.449	N/A	-1.267	-2.562	-2.931	-2.128
GCG	-0.803	N/A	N/A	N/A	1.78	-2.874	2.021	0.959	2.252	2	1.837	0.856	2.085	1.301
SMAD7	-0.608	N/A	N/A	-2.577	-2.382	N/A	-1.438	-1.988	-1.177	-0.966	-2.471	-1.944	-1.176	-1.995
NPM1	N/A	2.254	N/A	2.668	N/A	-2.121	N/A	2.138	1.604	1.807	1.291	N/A	2.714	2.121
PTK2	0.045	1.507	-0.346	1.499	2.196	N/A	1.535	2.573	0.438	1.651	1.15	1.58	1.755	2.393
4-(2-aminoethyl)benzenesulfonylfluoride	N/A	0.555	N/A	-2.219	-2.236	N/A	-2.142	-1	-1.664	N/A	-2	-2.449	-1.912	-2.449
MMP9	-0.662	0.399	0.839	2.689	1.476	-2.46	1.067	2.331	1.567	N/A	1.081	1.903	1.334	0.763
NFAT (family)	-1.387	N/A	0.302	2.72	3.162	-1.667	N/A	1.155	2.333	1.043	1.508	1	0.775	1.5
PI3K (complex)	1.757	2.748	0.847	3.893	2.205	-1.227	N/A	N/A	-0.478	1.065	N/A	1.968	N/A	2.333
laduviglusib	-1.765	N/A	0.239	1.046	1.969	-2.425	N/A	2.604	1.648	1.948	2.608	N/A	N/A	2.216
PPARG	-1.49	-3.384	-4.36	-2.115	N/A	-4.221	N/A	N/A	-0.032	0.798	0.275	-1.176	-0.419	0.166
MED28	N/A	N/A	N/A	N/A	-2.36	N/A	-1.957	-1.957	-1.957	-1.957	-1.957	-2.165	-1.957	-2.165
RXRA	0.749	N/A	-2.095	-2.827	N/A	-1.994	N/A	-2.044	-2.74	N/A	-1.993	N/A	-1.715	-2.271
SMAD3	1.213	0.53	N/A	2.875	2.132	-1.589	0.21	1.305	0.343	1.644	1.04	2.052	0.822	2.652
APOE	2.159	0	-0.455	-4.654	-0.788	0.781	0.57	-1.238	1.917	1.035	1.228	-2	1.502	0.071
cholesterol	-1.403	N/A	2.606	4.585	N/A	-1.472	N/A	-0.25	N/A	-1.022	0.79	-2.349	-1.985	-1.872
CASR	0.477	3.302	-2	0.094	1.508	1.357	N/A	1.897	-0.633	1.257	1.056	1.897	0.338	2.496
PKC	N/A	-0.218	0.444	2.299	2.245	-2.375	1.011	1.349	1.056	1.978	N/A	N/A	2.218	3.052
N-nitro-L-arginine methyl ester	0.155	N/A	1.316	3.429	1.395	N/A	0.834	1.437	1.775	1.775	1.735	1.854	1.445	1.082
tazemetostat	1.345	-1.678	1.882	2.121	-1.444	-2.493	N/A	N/A	N/A	N/A	N/A	3.026	2.618	1.569
ACTB	N/A	N/A	N/A	N/A	-2.433	N/A	-2.433	-2.219	-1.982	-2.219	N/A	-2.433	-2.219	-2.219
BRD4	1.316	2.467	N/A	4.134	1.563	2.533	0.481	-0.339	0.835	1.552	-0.254	1.044	-0.287	-1.332
PD98059	-2.268	-2.282	-2.089	-4.406	-1.187	0.104	0.719	-0.284	0.142	-1.546	1.236	N/A	0.466	-1.405
vismodegib	N/A	N/A	-2.2	-2.547	-1.795	-1.912	-1.981	-1.98	-2.2	-1.276	-1.254	N/A	-0.97	N/A
WNT16	N/A	-0.75	N/A	N/A	2.19	N/A	2.19	2.19	1.117	2.19	1.96	1.96	1.377	2.19
miR-204-5p (and other miRNAs w/seed UCCCUUU)	-1.841	-1.294	N/A	N/A	-2.781	N/A	-1.077	-2.722	N/A	-1.249	-1.822	-1.706	-1.432	-2.135
CCR2	2.6	3.5	1.911	4.008	1.89	2.043	N/A	N/A	N/A	N/A	-0.389	N/A	0.302	1.414
RUNX1	1.209	-0.199	N/A	1.62	1.764	2.416	2.57	N/A	N/A	0.916	2.017	0.907	1.784	2.643
NR4A3	-2.719	N/A	1.228	0.079	-1.168	N/A	-2.511	-2.872	-2.548	-2.357	N/A	N/A	-2.536	N/A
herbimycin	N/A	-2	N/A	-1.504	-1.941	N/A	-1.982	-1.8	-1.213	-1.528	-1.213	N/A	-2.4	-2.4
mir-1 (includes others)	-3.609	-1.278	2.186	N/A	-2.975	1.964	N/A	-1.066	N/A	-0.282	N/A	-1.292	-2.121	-1.197
ITGB3	N/A	N/A	1.961	2.585	1.716	1.961	1.091	2.186	1.567	1.988	0.714	N/A	N/A	2.19
EPAS1	0.95	1.777	0.03	-0.035	1.924	-0.991	N/A	2.583	N/A	2.238	N/A	3.08	1.714	2.612
HGF	3.355	2.3	N/A	1.934	1.749	0.132	0.445	1.82	1.027	1.039	0.869	0.84	1.37	0.979
GUCY1B1	-0.152	N/A	N/A	-1.501	2.646	-1.005	2.538	N/A	N/A	N/A	2.359	2	2.828	2.828
AKT	2.139	3.518	N/A	2.071	0.529	0.827	-0.278	0.023	1.573	1.939	0.929	1.828	0.886	1.302
ACTG1	N/A	N/A	N/A	N/A	-1.981	N/A	-1.981	-1.981	-1.981	-1.981	-1.981	-1.981	-1.981	-1.981
RNF5	-2.35	-1.912	N/A	-3.637	-2.345	N/A	-1.026	-1.765	-2	N/A	-0.194	N/A	N/A	-2.538
diethylstilbestrol	2.609	3.265	2.41	4.043	-0.158	1.694	-1.727	0.005	N/A	N/A	0.632	N/A	-0.138	1.043
PDGF-BB	-0.709	2.016	N/A	4.399	0.3	-2.095	-0.687	0.759	-1.807	-1.087	0.378	-1.067	-1.217	1.181
SNAI1	0.366	0.686	N/A	2.636	1.827	2.209	1.02	1.782	0.429	0.524	0.672	2.178	2.057	1.29
GNA13	N/A	N/A	N/A	N/A	1.964	N/A	1.964	1.964	1.964	1.964	1.964	1.964	1.964	1.964
CARMN	N/A	N/A	N/A	N/A	1.96	N/A	1.96	1.96	1.96	1.96	1.96	1.96	1.96	1.96
FGF2	1.717	1.92	1.051	3.823	1.078	-0.707	0.404	1.385	0.862	1.082	0.923	1.647	-0.2	0.837
miR-182-5p (and other miRNAs w/seed UUGGCAA)	N/A	N/A	N/A	N/A	-2.412	N/A	-2.607	-2.2	N/A	-2.184	-2.607	-1.941	-1.706	-1.969
colistin	0	1.155	N/A	0.093	0.632	N/A	0.632	2.331	2.514	1.929	2.853	2.138	2.137	1.155
kanamycin A	0	1.155	N/A	0.093	0.632	N/A	0.632	2.331	2.514	1.929	2.853	2.138	2.137	1.155
5-hydroxytryptamine	0	N/A	1.957	2.092	2.183	N/A	N/A	2.401	N/A	2.415	N/A	1.953	2.176	2.392
ERBB4	2.137	N/A	N/A	-2.364	-1.075	N/A	-0.973	-1.72	-1.747	-1.268	-0.33	-2.374	-1.873	-1.672
triptolide	-2.18	N/A	N/A	-0.914	-2.63	1.13	N/A	-0.714	-1.904	-2.111	N/A	-2.887	-1.389	-1.604
beta-estradiol	3.19	2.351	-0.454	3.668	0.872	-1.953	1.109	-0.497	-0.743	0.479	0.921	0.416	-0.277	0.496
mir-29 (includes others)	-1.68	-1.992	1.958	-0.705	-1.69	1.061	-2.213	N/A	N/A	-0.839	N/A	-2.211	-1.434	-1.602
CNTF	N/A	N/A	-0.101	4.611	-2.333	N/A	-2.111	N/A	N/A	-2.598	-2.496	N/A	-3.051	N/A
pimagedine	0.128	0.447	N/A	N/A	-2.011	N/A	-0.431	-2.209	-2.183	-2.373	-1.98	-1.481	-1.614	-2.396
interferon alpha	-0.45	2.591	N/A	5.251	1.75	0.018	-1.31	N/A	-2.149	0.458	-0.541	N/A	-2.177	0.544
SIX1	-1.984	N/A	-3.273	N/A	-1.527	1.937	0.12	-0.258	-1.913	-1.508	N/A	-1.286	-2.145	-1.286
NOTCH1	1.2	2.648	-2.621	-1.91	1.364	-1.602	0.649	0.944	N/A	0.677	1.183	1.258	0.359	0.821
TEAD1	-3.993	-3.653	-0.603	N/A	N/A	-2.505	0.015	1.126	0.786	N/A	N/A	N/A	1.992	2.553
GPER1	2.394	N/A	-1.98	N/A	-0.719	N/A	-2.186	N/A	-2.186	-1.969	-1.969	-2.174	-1.629	N/A
KLF2	2.157	N/A	-0.488	-1.339	-2.158	-0.45	N/A	-2.204	-1.795	N/A	-2.2	N/A	-1.807	-2.607
MGP	N/A	N/A	1.387	N/A	2	1.671	2	2.236	N/A	1.964	1.964	1.964	N/A	2
STEAP3	-0.905	-2.828	-0.707	-2.121	-1.32	1.941	-1	-1.842	N/A	N/A	N/A	-1.89	N/A	-2.538
NOTCH2	N/A	N/A	N/A	1.664	2.597	N/A	N/A	1.775	1.775	2.027	2.027	1.866	1.407	1.924
GDF2	N/A	1.511	1.178	2.398	2.357	-1.562	N/A	1.784	N/A	N/A	1.89	2.598	N/A	1.72
IKBKB	-1.547	0.891	1.518	4.348	0.57	-1.07	0.409	0.442	-0.731	-0.504	-1.18	0.793	-1.576	1.384
AZD0156	-0.277	N/A	N/A	N/A	-2	N/A	-1.342	-1.342	-2	-2	-2	-2	-2	-2
dasatinib	-1.889	N/A	N/A	-2.216	-2.205	N/A	N/A	-2.205	-1.685	N/A	-1.972	-1.972	N/A	-2.803
SMAD4	-0.331	N/A	-2.149	0.696	2.635	-2.455	N/A	2.489	0.27	1.409	N/A	1.66	1.111	1.687
pioglitazone	-0.73	-1.957	-3.237	-2.023	N/A	-3.094	N/A	-0.477	-0.64	-1.852	-1.271	N/A	-0.332	-1.272
ZIC2	N/A	1.78	2.538	N/A	2.121	1.98	N/A	1.667	1.949	N/A	N/A	1.488	2.339	1.016
HFE	0.387	1.897	N/A	-0.632	N/A	-1.648	0.898	1.604	2.137	1.014	0.898	1.929	1.884	1.929
ACSL4	-2.433	N/A	N/A	-0.808	-1.782	0.342	-1.091	-1.746	-2.213	-2.219	-1.982	N/A	N/A	-2.216
SEMA7A	N/A	1.342	N/A	3	2.236	N/A	N/A	2	2	N/A	N/A	2	2	2.236
NOSTRIN	1.793	N/A	-0.179	-1.746	-2.216	N/A	-1.731	-2.213	-0.647	-1.091	-1.276	-2.207	N/A	-1.691
GLIS3	2.967	1.633	N/A	2.708	2	-0.962	1.89	N/A	N/A	2.2	N/A	2.414	N/A	N/A
CLCF1	3.583	2.804	3.798	3.121	N/A	3.464	N/A	N/A	N/A	N/A	N/A	N/A	N/A	N/A
NGF	1.951	N/A	0.794	N/A	2.449	N/A	N/A	N/A	1.628	2.828	2.4	N/A	1.855	2.781
estrogen receptor	-1.114	-0.146	N/A	-2.448	-2.048	N/A	-1.876	-1.154	-1.518	-1.217	-2.331	-0.497	-0.196	-2.122
sulindac sulfide	-0.769	N/A	N/A	N/A	-2.401	N/A	-2.231	-1.684	-1.768	-2.385	-0.966	N/A	-2.312	-2.151
LAMA4	0.5	0.775	0.786	-2.828	-2.138	N/A	N/A	-2.121	-2.309	N/A	N/A	N/A	-2.309	-2.84
TFRC	-2.959	-2.357	-2.335	-3.771	N/A	-1.257	1.982	N/A	N/A	N/A	1.937	N/A	N/A	N/A
GATA1	-0.806	N/A	N/A	0.784	1.194	1.147	2.29	0.851	2.804	1.457	1.161	1.705	0.74	1.607
MYOD1	1.872	0.491	2.264	N/A	0.458	2.159	-1.179	-2.325	-1.988	0.532	N/A	-1.856	-0.694	-0.577
N-[N-(3,5-difluorophenacetyl-L-Ala)]-S-phenylglycine t-butyl ester	N/A	N/A	N/A	-1.46	-2.256	1.715	N/A	-1.381	-2.474	-2.377	-1.942	N/A	-0.881	-1.904
JAG1	2.401	1.543	N/A	0.246	2.294	-2.573	0.484	1.854	0.552	N/A	1.021	0.815	1.36	1.225
KU-55933	-0.137	1.091	N/A	N/A	-1.342	N/A	-1.342	-1.342	-2	-2	-2	-2	-1.109	-2
mir-145	0.583	-0.497	N/A	N/A	1.799	N/A	1.799	1.799	N/A	2.011	1.799	2.198	2.051	1.799
sesaminol	-3.3	N/A	-4.583	N/A	N/A	-2.236	2.673	1.508	N/A	N/A	N/A	N/A	N/A	-2
NORAD	N/A	-0.447	N/A	2.121	2.588	-2	2.236	2.449	2	N/A	N/A	N/A	N/A	2.449
IgE	2.607	N/A	-0.282	5.032	N/A	-1.225	N/A	1.544	0.452	0.662	N/A	1.546	1.06	1.879
thioacetamide	1.643	1.864	N/A	3.59	2.236	-0.271	1.408	N/A	N/A	N/A	-0.555	0.956	2.63	1.134
DDX5	-4.146	-2.178	-3.742	-3.016	N/A	-3.176	N/A	N/A	N/A	N/A	N/A	N/A	N/A	N/A
PRRX1	N/A	N/A	N/A	N/A	2.219	N/A	N/A	1.372	2.229	2.213	1.985	2.219	1.985	1.993
levodopa	-0.462	-2.479	1.764	-2.229	0.241	-0.593	0.546	N/A	1.631	1.26	1.356	0.943	1.867	0.821
CD44	1.531	0.799	1.769	4.508	-0.651	0.54	-2.126	-0.864	0.112	-0.205	-0.707	0.518	-0.255	1.586
DSCAM	N/A	N/A	N/A	2.138	2.449	0.632	2.236	2.236	2.236	2.236	N/A	N/A	N/A	2
atorvastatin	0.452	N/A	-1.055	-2.005	N/A	-0.813	-1.027	-1.685	-2.35	N/A	-2.4	-1.89	-0.897	-1.574
dexamethasone	0.527	-0.566	-1.932	1.22	1.897	-3.422	0.499	1.171	-0.532	0.901	0.681	0.646	0.308	1.84
WNT1	N/A	1.51	N/A	2.343	N/A	N/A	N/A	1.334	N/A	2.013	1.941	2.607	1.747	2.599
UCP1	0.332	N/A	N/A	-2.111	N/A	-2.562	-0.549	-1.9	-1.466	-2.008	-1.765	N/A	-2.578	-0.822
maneb	N/A	N/A	N/A	N/A	2.236	N/A	2.646	2.449	2.236	2.236	N/A	N/A	2.236	2
miR-124-3p (and other miRNAs w/seed AAGGCAC)	-3.609	-0.591	N/A	N/A	-2.152	N/A	N/A	-2.742	-2.285	-2.07	N/A	N/A	N/A	-2.544
AR	1.92	2.474	-0.756	1.985	2.546	1.14	0.141	0.237	N/A	1.693	N/A	1.431	0.3	1.333
VTN	0.865	N/A	N/A	1.72	1.961	N/A	1.176	1.986	1.522	1.568	0.962	1.969	0.6	1.568
carbon tetrachloride	-0.779	1.34	-0.226	3.526	1.58	-0.304	1.096	-0.302	0.115	2.108	1.679	1.498	-0.053	1.287
CPT1B	3.156	2.805	3.781	1.937	N/A	4.204	N/A	N/A	N/A	N/A	N/A	N/A	N/A	N/A
simvastatin	-0.128	-0.204	-1.891	-1.603	-1.218	-2.76	-0.067	-1.625	-0.719	-1.337	N/A	-1.729	-1.349	-1.245
galactose	0.512	N/A	N/A	N/A	2	N/A	0.954	1.342	1.522	2	2	2	2	1.522
diphenyleneiodonium	2.137	N/A	-2.351	-2.87	-2.236	N/A	N/A	-2	N/A	N/A	N/A	-1.982	N/A	-2.236
cuprizone	-0.064	-1.846	N/A	3.693	1.393	1.897	2.01	N/A	1.268	N/A	0.839	0.653	0.742	1.393
gentamicin C	1.291	1.32	N/A	2.714	2	N/A	2	2	N/A	N/A	N/A	N/A	2.449	2
TAFAZZIN	0.608	0.222	N/A	0.819	2.043	-0.033	N/A	2.134	N/A	1.721	2.127	2.216	1.542	2.307
NOTCH3	0.91	0.76	1.246	0.631	0.924	-0.858	1.237	1.023	1.733	1.44	1.479	1.479	0.535	1.498
miR-335-3p (miRNAs w/seed UUUUCAU)	-2.236	-1.667	N/A	-1.89	-2.333	N/A	-2.449	N/A	N/A	N/A	-1.342	N/A	-1	-2.828
RB1	-2.737	-2.596	2.441	N/A	0.934	-1.732	0.748	N/A	N/A	N/A	N/A	2.335	2.221	N/A
CSF2	0.339	4.126	N/A	5.752	N/A	3.573	N/A	N/A	-1.222	N/A	N/A	N/A	N/A	-0.728
IL1B	-0.214	1.884	2.003	5.391	0.79	0.845	0.089	-0.485	-1.153	-0.576	-1.166	N/A	-0.982	-0.106
camptothecin	-1.414	0.843	N/A	N/A	N/A	-1.511	N/A	N/A	-1.679	-2.692	-2.556	-2.387	-2.598	N/A
FGFR1	3.219	0.413	N/A	1.408	N/A	N/A	2.025	N/A	1.08	1.612	2.218	2.157	N/A	1.532
genistein	-0.158	2.463	N/A	0.252	-3.471	1.187	N/A	-2.382	-1.872	-2.07	N/A	N/A	N/A	-1.774
aflatoxin B1	1.048	1.869	N/A	3.683	-0.6	3.162	-2.132	N/A	-0.273	-1.528	N/A	N/A	-0.6	0.655
CBX5	-2.111	N/A	N/A	-1.069	-2.309	N/A	-1.554	-2.236	-1.508	N/A	N/A	-2.63	N/A	-2.121
sunitinib	-2.373	-2.008	N/A	-1.911	N/A	-0.266	N/A	-1.964	-0.805	-1.269	-1.671	N/A	-1.4	-1.869
SYVN1	2.387	2.357	N/A	N/A	1.835	N/A	2.353	N/A	N/A	N/A	N/A	2.828	1.943	1.796
phosphate	-0.098	N/A	N/A	-1	-2.164	-2.646	-1.738	-0.141	-1.599	N/A	N/A	-1.811	-1.373	-2.897
IFNG	0.033	3.148	N/A	6.129	-0.051	-0.181	0.925	0.822	0.848	0.13	0.36	0.372	-2.459	0.008
CCM2	N/A	N/A	N/A	N/A	-2.155	N/A	-1.633	-1.408	-1.633	-1.134	-2.236	-2.236	-2.236	-0.718
CAT	N/A	-0.912	N/A	-2.619	-1.982	N/A	N/A	-1.982	-1.377	-2.219	-2.19	N/A	N/A	-1.982
miR-29b-3p (and other miRNAs w/seed AGCACCA)	-2.471	-2.543	N/A	-2.933	-2.903	N/A	N/A	N/A	N/A	N/A	-0.652	N/A	-1.376	-2.356
CREBBP	-0.022	N/A	0.404	1.803	1.763	-2.104	0.74	0.778	0.739	1.086	1.362	1.63	0.943	1.772
pyridaben	N/A	N/A	N/A	N/A	2.236	2	2.646	2.236	2	2	N/A	N/A	2	N/A
ADAM17	0.311	1.571	1.492	2.353	N/A	-1.265	N/A	1.265	N/A	0.781	1.912	1.89	N/A	2.236
SB203580	-0.391	-2.767	-1.142	-4.529	-2.575	1.65	N/A	N/A	-0.152	N/A	N/A	N/A	0.296	-1.48
let-7a-5p (and other miRNAs w/seed GAGGUAG)	-1.731	-0.727	N/A	N/A	-2.01	N/A	-2.077	N/A	N/A	N/A	-2.093	-2.707	-0.907	-2.726
tributyltin	0.405	2.309	-1.23	-0.905	2.449	-1.345	N/A	N/A	2.333	2	-0.333	N/A	N/A	1.667
KMT2A	N/A	N/A	N/A	N/A	1.937	N/A	1.843	2.587	2.177	N/A	N/A	2.36	2.13	1.937
IL33	0.092	2.424	0.698	5.385	N/A	0.686	N/A	N/A	N/A	N/A	-1.97	N/A	-1.812	-1.828
sirolimus	-4.133	-1.133	0.401	-4.441	-0.168	1.267	-1.842	0.674	N/A	N/A	-0.05	-0.709	0.016	N/A
AKTIP	-1.664	N/A	1.309	-3.138	N/A	N/A	-1.98	-1.387	-1	N/A	-1	-2	N/A	-1.342
NPR1	-1.96	0.14	-2.204	-2.397	-1.395	N/A	-0.474	-1.008	0.183	N/A	-1.095	-1.928	N/A	-2.029
IRF2BP2	1.97	-2.219	-0.143	-4.742	N/A	-2.195	N/A	N/A	2.58	N/A	N/A	N/A	0.937	N/A
BDNF	2.103	0.93	3.173	N/A	N/A	-0.293	N/A	1.506	0.877	2.338	N/A	0.861	1.343	1.315
IKBKG	-0.44	N/A	-0.238	3.654	1.71	-1.86	1.674	2.267	N/A	N/A	-0.511	N/A	0.383	2
AHR	-0.322	0.189	-0.644	-1.258	-1.377	2.401	1.125	0.302	-1.246	0.408	-1.856	-0.994	-1.542	-1.035
topotecan	0.122	N/A	N/A	N/A	-2.239	-1.865	-2.829	-2.252	N/A	N/A	-2.496	N/A	-0.868	-2.021
GRIN3A	-2.236	N/A	-2.449	N/A	N/A	-1.89	N/A	-2.236	-2.449	N/A	N/A	N/A	-1.89	-1.508
SPDEF	-2.111	0.083	N/A	-2.121	-2.828	N/A	-2.449	N/A	N/A	N/A	N/A	N/A	-2.4	-2.646
PNPLA2	-3.415	-3.269	-2.964	-2.438	N/A	-2.541	N/A	N/A	N/A	N/A	N/A	N/A	N/A	N/A
Bvht	-0.081	N/A	3.317	N/A	N/A	-0.563	0.563	1.134	2.236	N/A	1.667	2.236	1.414	1.414
miR-21-5p (and other miRNAs w/seed AGCUUAU)	-2.039	-1.02	N/A	-1.665	-1.633	N/A	N/A	-1.875	-0.563	N/A	N/A	-1.43	-2.479	-1.863
HEY2	0.6	N/A	-2.119	N/A	-1.196	N/A	-0.994	-1.023	-1.785	-1.785	-0.806	-1.785	-1.196	-1.196
FOXA1	-1.419	-2.149	N/A	N/A	-1.881	2.158	-0.29	-0.395	0.265	-0.521	-1.156	-1.805	1.341	-1.097
INHBA	N/A	2.108	N/A	N/A	1.725	0.156	N/A	1.203	0.243	2.495	2.466	2.032	-0.707	1.303
CAV1	-0.911	N/A	N/A	N/A	1.107	N/A	1.107	1.485	0.23	1.939	1.619	2.433	1.84	1.727
plicamycin	N/A	-0.699	N/A	-1.424	-2.78	1.559	N/A	N/A	-2.36	N/A	-2.434	N/A	-2.127	-1.005
NOTCH4	N/A	N/A	N/A	N/A	1.777	-1.698	1.034	0.88	1.547	0.831	1.991	2.4	1.411	0.818
cardiotoxin	1.508	N/A	0.905	4.315	1.633	0.632	N/A	0.707	0.378	0	-0.333	1.912	-0.632	1.414
AKT1	2.031	1.347	N/A	2.557	1.282	0.894	N/A	1.086	N/A	2.127	N/A	N/A	0.843	2.088
NUPR1	-1.234	-2.117	N/A	N/A	0.308	-4.261	0.147	1.923	2.036	2.067	N/A	N/A	N/A	0.147
FBXW7	1.025	-1.463	0.676	-2.111	N/A	2.78	2	0.777	N/A	2.813	N/A	N/A	N/A	0.588
SREBF1	-1.178	-1.142	-3.63	-0.951	N/A	-3.707	N/A	-0.219	-0.678	N/A	-2.032	N/A	-0.293	0.391
MYB	N/A	N/A	-0.365	0.567	1.843	0.706	1.778	1.877	1.849	0.876	1.833	0.828	N/A	1.696
INSR	-2.921	-2.608	-0.995	-2.214	-1.995	-3.473	N/A	N/A	N/A	N/A	N/A	N/A	N/A	N/A
trichostatin A	1.728	-0.825	2.457	2.189	0.532	0.026	N/A	N/A	N/A	1.995	N/A	2.649	N/A	1.736
metformin	-0.13	-1.039	-2.486	-2.659	N/A	-0.904	N/A	N/A	N/A	-3.219	-1.762	N/A	-1.93	N/A
CUL3	-0.607	-2.63	2.449	N/A	-2.219	1.134	-1.912	N/A	-0.816	N/A	-2.236	N/A	-0.113	N/A
TFEB	1.531	1.996	N/A	-0.781	N/A	1.428	N/A	-1.801	N/A	-1.912	N/A	-2.728	-1.912	N/A
tert-butyl-hydroquinone	1.518	N/A	N/A	N/A	2.596	N/A	N/A	2.587	1.571	N/A	1.764	N/A	1.441	2.596
PPARA	-0.406	-3.143	-2.475	-1.483	N/A	-2.88	N/A	N/A	1.767	N/A	1.225	N/A	0.654	N/A
SIRT1	-1.206	-1.907	N/A	-0.937	N/A	-1.496	-0.319	-2.131	N/A	-2.626	-0.245	N/A	-1.064	-2.086
ESR1	2.477	-0.715	N/A	N/A	2.631	0.489	1.937	1.221	0.329	0.628	1.859	0.574	1.08	0.069
TRPS1	N/A	N/A	N/A	-0.378	0.333	-2.331	1.633	-0.378	2.236	2.449	1.633	-1.89	0.333	0.378
U0126	-1.542	-2.839	N/A	-4.198	N/A	0.327	-0.667	-0.59	N/A	-2.073	N/A	N/A	-0.508	-1.219
CEBPA	-0.935	N/A	-0.224	2.193	0.415	-2.263	0.49	-1.739	-1.395	-0.16	-1.489	N/A	-2.635	N/A
miR-34a-5p (and other miRNAs w/seed GGCAGUG)	N/A	-1.914	N/A	N/A	-2.264	-0.981	N/A	N/A	-0.834	-2.87	-1.473	-0.591	-1.034	-1.959
metribolone	-1.28	-2.059	-3.423	N/A	N/A	-3.732	3.306	N/A	N/A	N/A	-0.103	N/A	N/A	N/A
MET	-0.818	1.546	2.579	3.598	0.773	1.59	N/A	0.083	-0.272	0.564	N/A	-0.964	1.016	0.092
erismodegib	N/A	N/A	N/A	-2.449	-1.491	-1.387	-1.981	N/A	-1.491	-1.331	-0.57	N/A	-1.987	-1.192
poly rI:rC-RNA	-1.636	2.171	N/A	5.301	N/A	-0.129	N/A	N/A	-1.778	N/A	N/A	N/A	-2.862	N/A
MIR143-145a	N/A	N/A	N/A	N/A	1.982	N/A	1.982	1.982	N/A	1.982	N/A	1.982	1.982	1.982
PDLIM2	-1.155	N/A	N/A	-1.89	-1.437	N/A	N/A	-1.066	-2.138	-1.554	-0.788	-1.066	-1.212	-1.554
tetrabromobisphenol A	1.414	2	N/A	3.051	N/A	-0.816	N/A	N/A	N/A	N/A	2.449	2	N/A	2.121
PGR	-0.266	1.369	N/A	-2.802	-0.467	-3.985	-1.271	0.089	0.234	0.252	-1.869	0.37	-0.312	-0.547
OGA	0.714	0.038	N/A	2.13	-3.55	0.421	-2.2	-0.354	N/A	-1.344	-1.58	N/A	-1.138	-0.354
alitretinoin	-1.912	N/A	N/A	2.451	N/A	-2.238	N/A	-1.623	N/A	-1.97	-1.354	N/A	-2.266	N/A
ZBTB7B	-2.434	-2.631	-2.961	N/A	N/A	-3.121	N/A	N/A	0.694	N/A	N/A	N/A	1.965	N/A
CSF1	2.248	2.44	0.232	3.434	1.066	-0.543	N/A	0.433	0.539	N/A	-0.574	1.302	0.031	0.934
L-triiodothyronine	-0.022	-1.411	-2.344	N/A	1.866	-1.134	1.273	-0.37	0.331	-0.648	-0.951	0.785	1.866	0.773
progesterone	1.169	0.937	0.692	1.902	0.267	-1.49	N/A	0.218	-0.384	1.302	0.874	3.439	1.058	-0.031
ammonium	0.334	0.655	N/A	N/A	N/A	N/A	2.496	N/A	2.828	N/A	N/A	1.89	2.646	2.887
RICTOR	-1.69	2.783	2.162	N/A	N/A	3.37	N/A	N/A	1.756	N/A	N/A	1.969	N/A	N/A
TNFSF12	0.128	2.008	2.237	4.255	N/A	1.154	N/A	N/A	N/A	N/A	-2.153	N/A	-1.794	N/A
EGR1	-1.532	2.86	2.608	4.551	N/A	N/A	-0.346	N/A	N/A	N/A	0.045	N/A	N/A	1.78
DNMT1	-1.481	-1.671	2.121	1.671	N/A	1.093	-2.236	N/A	-0.275	-1.203	0.183	1.026	-0.354	-0.343
ERBB2	0.215	3.414	N/A	1.209	1.4	2.372	-0.434	-0.202	1.153	-0.401	1.173	-0.421	-0.363	0.835
methamphetamine	1.208	2.503	0.174	N/A	N/A	-0.871	-2.19	-1.969	N/A	-2.415	N/A	N/A	-2.207	N/A
ceruletide	-0.033	1.811	N/A	N/A	N/A	-1.89	N/A	2.345	1.556	1.215	N/A	2.449	N/A	2.236
latrunculin B	N/A	N/A	N/A	N/A	-2.213	N/A	-1.432	-1.698	N/A	-1.98	N/A	-1.98	-1.98	-2.213
C3AR1	N/A	N/A	N/A	1.211	1.982	N/A	N/A	1.698	N/A	1.432	2.138	1.982	1.387	1.664
ALDH1A2	-2.433	-2	N/A	-1.842	-1.671	N/A	N/A	-2.236	N/A	N/A	-1.342	N/A	N/A	-1.964
miR-17-5p (and other miRNAs w/seed AAAGUGC)	-2.128	-1.942	N/A	-3.265	N/A	1.171	N/A	-2.407	N/A	N/A	-2.222	N/A	0.347	N/A
PRDM16	N/A	-0.963	-1.154	0.57	0.816	1.501	0.755	1.943	1.671	0.984	N/A	N/A	2.121	0.984
GLI2	N/A	N/A	N/A	1.129	2.373	N/A	N/A	2.556	0.913	N/A	0.515	N/A	2.942	2.942
fenofibrate	-1.23	-3.577	-2.749	-2.088	N/A	-2.842	N/A	N/A	N/A	N/A	N/A	-0.882	N/A	N/A
MYC	5.238	1.181	N/A	-1.116	-0.371	0.275	-0.368	-0.695	0.308	-0.654	0.409	-2.377	0.032	-0.338
NQO1	0.817	0	-3.838	-3.063	N/A	-1.912	N/A	-0.378	-0.896	N/A	-0.816	N/A	-1.526	N/A
SP2509	1.357	-2.032	N/A	N/A	-1.61	-2.393	N/A	N/A	N/A	N/A	N/A	2.294	2.041	1.461
VDR	-0.784	3.669	N/A	N/A	2.335	1.358	N/A	1.517	N/A	N/A	1.879	N/A	0.2	1.443
mir-182	N/A	N/A	N/A	2.144	N/A	0.496	N/A	-2.219	-2.433	N/A	-2.63	-1.106	-2.149	N/A
sulforafan	3.166	0.91	N/A	-0.388	N/A	N/A	N/A	N/A	N/A	1.772	2.729	1.772	N/A	2.429
10E,12Z-octadecadienoic acid	N/A	3.719	-0.489	3.352	N/A	0.3	N/A	1.268	N/A	0.905	0	1.976	1.154	N/A
docosahexaenoic acid	-1.971	-0.447	N/A	-1.831	N/A	N/A	-3.133	-1.365	N/A	N/A	N/A	N/A	-1.521	-2.883
FST	-2.8	-2.408	-3.068	-2.191	N/A	-2.408	N/A	N/A	N/A	N/A	N/A	N/A	N/A	-0.264
docetaxel	-1.752	-0.083	-0.518	N/A	-2.524	0.165	N/A	-2.109	N/A	-1.808	N/A	N/A	-2.638	-1.518
E. coli B5 lipopolysaccharide	-0.179	2.924	3.058	4.843	N/A	2.111	N/A	N/A	N/A	N/A	N/A	N/A	N/A	N/A
PDGFB	N/A	2.512	N/A	2.904	N/A	N/A	-2.144	-0.222	-0.665	-0.687	-1.231	-1.314	-0.587	-0.831
troglitazone	-0.669	-2.974	-3.271	-1.829	N/A	-3.043	N/A	N/A	N/A	-1.197	N/A	N/A	-0.094	N/A
STAT3	N/A	N/A	-0.418	2.712	2.077	-1.068	0.826	1.769	1.129	N/A	N/A	1.978	N/A	1.088
NCOA3	2.76	N/A	N/A	1.303	2.663	N/A	N/A	1.608	N/A	N/A	0.769	2.276	1.681	N/A
cisplatin	-0.13	1.287	N/A	4.03	1.139	-1.891	N/A	0.972	0.238	0.82	1.499	N/A	0.57	0.475
Immunoglobulin	0.985	-1.286	1.631	-0.454	-2.414	1.964	0.272	N/A	N/A	-0.405	-0.362	-1.803	-0.911	-0.555
CREB	0.689	1.996	0.652	3.136	N/A	-0.813	0.144	0.474	-1.223	0.435	-0.354	1.249	1.26	0.495
STIM1	1.897	N/A	N/A	N/A	N/A	-0.333	N/A	1.134	N/A	2.646	2.449	2	N/A	2.449
maslinic acid	-0.555	-0.863	N/A	N/A	-0.64	N/A	0.243	N/A	-2.236	-1.342	-2	-2	-1.633	-1.342
SLC15A4	0.632	2.755	N/A	4.101	1.811	2.121	N/A	N/A	N/A	N/A	N/A	N/A	0.437	0.971
LDL	-0.882	1.76	0.892	4.049	N/A	-1.08	-0.144	N/A	0.982	0.116	1.92	N/A	-0.5	0.487
HYAL1	N/A	N/A	N/A	N/A	1.89	N/A	0.816	2	N/A	1.633	2.236	N/A	2.236	2
STAT6	-0.099	N/A	N/A	1.498	2.552	1.146	1.77	N/A	N/A	0.667	1.311	N/A	1.316	2.45
ETS1	0.139	2.042	N/A	3.247	2.835	0.584	2.051	N/A	N/A	N/A	0.31	N/A	1.596	N/A
l-asparaginase	N/A	-1.89	2.433	N/A	N/A	-3.78	2.449	2.236	N/A	N/A	N/A	N/A	N/A	N/A
TCF3	1.083	1.23	N/A	N/A	N/A	1.455	2.005	2.362	0.933	N/A	1.822	N/A	1.888	N/A
fasudil	N/A	-0.278	N/A	-1.308	-1.732	N/A	N/A	-1.309	-0.585	-1.192	-1.153	-1.732	-1.477	-1.992
TP63	2.215	-0.041	N/A	1.634	-1.549	0.987	-1.465	0.62	0.753	0.579	0.182	-1.554	0.432	-0.662
insulin	1.901	1.96	-1.905	2.199	N/A	-2.302	0.191	N/A	0.118	-0.323	0.141	N/A	N/A	1.628
PTGER2	N/A	2.333	N/A	1.075	-2.138	2.737	-2.138	N/A	N/A	-2.219	N/A	N/A	N/A	N/A
KLF5	2.246	N/A	N/A	N/A	1.94	0.8	N/A	1.596	1.252	0.546	-1.024	1.543	0.15	1.532
GLIS1	1.177	2.63	1.886	2.602	N/A	2.129	N/A	N/A	N/A	N/A	N/A	1.941	0.243	N/A
IL15	1.547	-0.012	N/A	1.071	1.813	-1.277	-0.258	1.72	2.709	N/A	N/A	N/A	2.201	N/A
KRAS	0.226	-0.446	N/A	-0.108	-1.667	0.269	-1.907	-0.812	-1.154	-0.7	-1.636	-1.495	-1.257	-0.926
bisindolylmaleimide I	-0.441	-1.485	-1.76	-3.405	N/A	2.251	N/A	0.626	1.55	N/A	1.039	N/A	N/A	N/A
CKAP2L	N/A	1.89	N/A	N/A	N/A	4	-2.646	N/A	-2	N/A	N/A	N/A	-2	N/A
PDGF (complex)	N/A	1.224	N/A	2.184	1.489	N/A	2.377	0.969	0.356	0.83	N/A	0.404	0.733	1.961
TYA-018	-2.221	-2.495	-1.327	N/A	1.897	-2.673	1.914	N/A	N/A	N/A	N/A	N/A	N/A	N/A
KDM3B	N/A	N/A	N/A	N/A	-1.633	-2.449	N/A	-2	-1	-0.816	-1.414	-2	-0.378	-0.816
TCF7L2	0.906	0.387	N/A	N/A	2.378	-0.768	N/A	2.691	N/A	1.795	N/A	N/A	2.568	0.992
NSUN6	-0.333	N/A	N/A	N/A	2.646	N/A	N/A	2.449	N/A	1.342	2.236	N/A	0.816	2.646
BMP6	N/A	0.863	N/A	2.596	1.188	N/A	0.443	1.72	1.03	1.318	0.866	0	0.76	1.678
IL2	3.378	1.135	N/A	2.287	N/A	1.485	N/A	1.764	N/A	N/A	0.956	N/A	0.505	0.919
mir-133 (includes others)	-1.947	N/A	N/A	N/A	-2.433	N/A	N/A	-1.912	-1.934	N/A	-1.764	0.301	N/A	-2.138
PKA	N/A	N/A	-2.414	2.157	N/A	-1.296	N/A	N/A	-2.401	N/A	-2.156	-2	N/A	N/A
IL1A	0.039	1.831	2.052	4.746	N/A	0.873	1.873	N/A	-0.989	N/A	N/A	N/A	N/A	N/A
TNFSF11	2.237	N/A	N/A	3.789	N/A	N/A	0.254	N/A	1.941	1.401	N/A	N/A	0.733	2.008
BMP7	0.246	-0.359	N/A	-1.186	1.173	-1.148	0.986	2.249	0.862	1.049	1.003	0.193	0.652	1.231
puromycin aminonucleoside	1.561	1.364	N/A	3.497	2	N/A	N/A	N/A	N/A	N/A	N/A	N/A	1.912	2
BTNL2	N/A	2	2	2.449	0.788	2.236	-0.194	N/A	N/A	0.113	N/A	1.463	0.102	0.971
MALAT1	N/A	0.64	N/A	N/A	N/A	N/A	N/A	N/A	N/A	2.562	2.186	2.586	2.365	1.96
KLF11	-1.235	-0.308	-0.389	-0.786	-0.632	-0.711	N/A	-2.449	N/A	-2.236	-0.632	N/A	-1.89	-1
ISG15	2.312	N/A	N/A	1.966	1.342	N/A	0.174	-0.6	2.236	0.447	0.493	0.2	2	0.493
doxorubicin	1.269	3.804	2.117	4.46	N/A	-0.606	N/A	N/A	N/A	N/A	N/A	N/A	N/A	N/A
SP3	0.309	1.467	-0.184	1.358	1.517	-0.742	1.851	1.596	-0.57	1.154	-0.761	-0.568	0.059	-0.087
propylthiouracil	-1.147	0	-3.01	-2.345	N/A	-2.2	0.775	N/A	N/A	0.093	N/A	N/A	0.832	-1.807
YAP/TAZ	2.03	N/A	N/A	0.505	1.972	N/A	0.796	1.83	N/A	0.585	1.974	N/A	0.883	1.605
Hbb-b1	-3.757	-1	-0.577	2.491	N/A	-2.333	N/A	N/A	-2	N/A	N/A	N/A	N/A	N/A
spironolactone	N/A	N/A	N/A	-2.197	-1.961	-1.617	-0.913	-0.124	0	-1.554	-0.647	-0.788	-0.711	-1.639
HOXC6	N/A	N/A	N/A	2.63	1.109	2.433	N/A	N/A	0.64	1.109	0.64	2.177	N/A	1.408
IGBP1	-3.093	-3.436	-2.976	N/A	N/A	-2.629	N/A	N/A	N/A	N/A	N/A	N/A	N/A	N/A
ROCK1	2.111	2.619	N/A	3.148	N/A	N/A	N/A	1.104	N/A	N/A	0.883	N/A	1.287	0.954
NRG1	0.746	N/A	1.606	3.302	2.41	N/A	N/A	1.462	-0.412	N/A	N/A	N/A	0.424	1.736
dimethyl n-oxalyl-glycine	2.19	-0.353	-2.354	N/A	0.304	-1.674	-1	0.731	0.61	-0.653	N/A	0.786	-1.437	N/A
TNFAIP3	N/A	-1.98	-1.955	-2.751	N/A	N/A	N/A	N/A	-1.941	N/A	N/A	N/A	-1.499	-1.964
FGF7	1.811	2.143	2	N/A	N/A	N/A	N/A	-1.309	-1.555	-1.331	N/A	N/A	-1.276	-0.655
HSPA5	1.2	-1.276	0.842	0.943	N/A	-0.562	N/A	N/A	N/A	2.19	N/A	1.698	1.698	1.664
monobutyl phthalate	0.102	N/A	N/A	N/A	1.408	N/A	1.673	0.64	0.64	2.236	1.109	2	N/A	2.236
SMTNL1	-3.606	0	-2.449	N/A	-1.192	N/A	0.707	0.091	N/A	-1.987	N/A	N/A	-1.987	N/A
PP2/AG1879 tyrosine kinase inhibitor	0.38	0.684	-0.864	-0.759	-1.463	N/A	N/A	N/A	N/A	-1.969	N/A	-2.608	-1.129	-2.157
FOXO1	-2.302	-0.439	N/A	3.045	N/A	0.84	N/A	-0.21	-2.746	N/A	N/A	N/A	-2.389	N/A
RAF1	1.621	2.656	N/A	3.287	2.426	-1.098	N/A	-0.868	N/A	N/A	N/A	N/A	N/A	N/A
CDH1	0.66	0.18	N/A	-1.362	-1.982	N/A	N/A	-2.433	N/A	N/A	-1.355	N/A	-1.982	-1.937
advanced glycation end-products	-2.621	0	N/A	-0.137	N/A	-0.816	N/A	1.964	0.478	1.909	0.555	N/A	2	1.4
IPMK	0.553	N/A	N/A	N/A	1.938	N/A	1.718	1	0.816	1.134	0.707	1.134	1.265	1.571
mono-(2-ethylhexyl)phthalate	-2.343	-3.422	-2.24	N/A	N/A	-3.814	N/A	N/A	N/A	N/A	N/A	N/A	N/A	N/A
ERK1/2	2.376	2.022	1.995	2.871	N/A	0.143	N/A	0.714	-0.49	0.056	N/A	N/A	0.495	0.651
TGFBR2	-0.335	N/A	1.211	-0.895	N/A	-0.385	N/A	2.077	0.729	N/A	2.026	N/A	2.418	1.716
LAPTM5	N/A	-2.828	-1.633	-3.873	-1.463	N/A	N/A	N/A	N/A	N/A	N/A	-1.98	N/A	N/A
PPARD	-0.055	-2.842	-2.429	-2.102	N/A	-2.317	N/A	N/A	1.205	N/A	0.786	N/A	-0.023	N/A
TREM1	N/A	N/A	1.298	1.687	N/A	N/A	N/A	N/A	2.366	N/A	2.517	2.052	1.801	N/A
XBP1	1.22	5.195	N/A	N/A	2.208	-3.09	N/A	N/A	N/A	N/A	N/A	N/A	N/A	N/A
CEBPD	1.528	2.128	2.024	3.669	2	-0.354	N/A	N/A	N/A	N/A	N/A	N/A	N/A	N/A
CXCL8	0.155	0	1.966	3.776	N/A	N/A	0.777	N/A	0.975	0.97	N/A	1.391	-0.458	1.222
FSH	-0.253	0.987	N/A	2.01	-0.237	N/A	-1.163	-1.223	-1.187	-2.083	-0.81	N/A	-0.679	-1.057
CAB39L	-2.84	-2.273	-2.828	N/A	N/A	-3.734	N/A	N/A	N/A	N/A	N/A	N/A	N/A	N/A
daidzein	-0.194	1.265	N/A	1.857	-1.89	1.89	N/A	N/A	N/A	-2	N/A	-2.236	-0.333	N/A
KLF15	-2.618	-1.991	-2.402	N/A	N/A	-3.642	N/A	N/A	0.762	N/A	N/A	N/A	0.127	0.116
reactive oxygen species	N/A	1.473	N/A	N/A	1.937	N/A	1.414	1.782	1.411	-0.13	N/A	N/A	1.765	1.744
IL6	-0.367	N/A	1.042	5.457	N/A	0.026	0.356	-0.642	-0.963	N/A	-0.808	N/A	-1.492	-0.462
RUNX2	0.396	0.948	N/A	1.394	-1.14	0.892	-1.336	-1.012	0.229	-1.014	-0.335	-1.609	-0.796	-0.508
lithium chloride	0.049	N/A	-0.266	N/A	N/A	-0.34	N/A	2.261	1.244	1.969	1.166	1.869	0.721	1.723
MAPT	0.087	1.342	0.367	2.765	N/A	-0.9	-0.017	N/A	-1.546	N/A	-1.801	N/A	-2.407	-0.359
BHLHE40	0.099	2.4	2.115	4.266	N/A	-0.494	N/A	N/A	N/A	N/A	-1.868	N/A	0.067	0.266
hydrocortisone	-2.329	-2.404	-1.772	-0.486	N/A	-2.527	-1.047	N/A	N/A	-0.413	N/A	N/A	0.362	0.231
COLQ	-1.212	-0.632	N/A	0.718	1.265	-0.478	N/A	N/A	-1.134	1.414	1.89	N/A	1.414	1.414
ZNF281	N/A	N/A	-2	0	2.449	N/A	N/A	1.134	N/A	N/A	1.633	0.447	1.89	2
ESR2	1.386	0.97	-0.475	2.886	0.667	0.627	N/A	-0.518	-1.783	N/A	-0.792	-0.141	-0.666	0.618
DICER1	N/A	-2.441	-1.074	-1.58	1.58	2.9	0.433	N/A	N/A	0.069	-0.303	-0.673	N/A	0.475
RETNLB	N/A	N/A	0.905	3.578	N/A	0.333	0.653	0.543	N/A	-0.563	-0.213	2.345	1.32	1.066
FXN	-3.988	-2.63	-2.449	N/A	N/A	-2.449	N/A	N/A	N/A	N/A	N/A	N/A	N/A	N/A
ITGB1	0.551	-2.68	N/A	0.16	0.855	0.588	0.09	0.301	1.077	2.044	0.779	N/A	0.889	1.486
let-7 (includes others)	-0.654	-1.784	N/A	N/A	N/A	-1.567	N/A	-1.204	N/A	N/A	-2.212	-1.816	-0.718	-1.54
SLC6A4	N/A	N/A	-0.2	0.928	-2	N/A	-2.414	N/A	-2	-1.982	-1.964	N/A	N/A	N/A
IL27	-1.945	2.77	N/A	3	N/A	-0.577	N/A	2.04	N/A	N/A	N/A	N/A	-1.151	N/A
IRF3	N/A	2.726	N/A	1.902	-2.186	N/A	N/A	N/A	-2.449	N/A	N/A	N/A	-2.183	N/A
EFNB1	N/A	N/A	N/A	N/A	N/A	N/A	N/A	1.987	1.987	1.987	N/A	1.987	1.477	1.987
AGN194204	1.414	2.231	-1.89	1.374	N/A	-1.769	N/A	N/A	N/A	0.832	N/A	N/A	0.081	1.807
ethanol	1.996	0.934	0.709	2.375	-1.096	-0.881	1.205	N/A	-0.696	N/A	N/A	1.496	N/A	N/A
NR1H	-0.995	N/A	-2.525	-2.064	N/A	N/A	N/A	-1.912	-1.912	N/A	N/A	N/A	N/A	-1.961
STAT4	0.744	0.194	N/A	2.785	N/A	-1.97	N/A	N/A	2.105	N/A	N/A	N/A	0.707	2.822
OXT	-0.777	N/A	1.463	N/A	-0.816	N/A	N/A	-1.698	N/A	-2.164	-2.433	N/A	N/A	-1.964
SATB2	N/A	N/A	N/A	-1.067	N/A	-1.976	N/A	1.664	1.342	N/A	N/A	2.157	1.698	1.387
diethylnitrosamine	2.034	1.237	N/A	1.937	N/A	2.138	1.254	N/A	1.477	N/A	N/A	-0.239	0.97	N/A
CREB1	N/A	N/A	-0.01	1.803	1.209	-1.594	-1.478	0.873	-0.396	0.351	-0.873	N/A	0.797	1.899
epigallocatechin-gallate	2.355	-0.809	1.939	1.049	2.118	0.526	0.372	N/A	N/A	N/A	2.109	N/A	N/A	N/A
nicotine	0.507	N/A	0.186	0.073	2.348	N/A	N/A	N/A	N/A	1.908	2.012	2.354	1.87	N/A
SMAD2	N/A	N/A	N/A	2.511	1.857	-1.382	0.248	1.136	-0.948	-0.052	0.068	1.266	0.423	1.349
TNFSF10	-2.512	N/A	N/A	0.922	N/A	-1.929	N/A	-0.426	-1.975	N/A	N/A	N/A	-1.617	-1.811
FOS	1.591	-0.246	1.027	2.397	-0.489	0.051	0.163	-0.418	0.543	1.056	-1.145	-0.586	0.421	-1.048
CHI3L1	0.239	1.408	2	2.887	N/A	N/A	-0.022	0.152	-0.762	-0.025	-1.408	1.165	-1.109	N/A
resveratrol	-0.024	0.239	-1.775	-1.411	N/A	-0.212	0.221	N/A	-1.531	N/A	-1.779	N/A	-1.947	-2.037
deferoxamine	2.073	N/A	-0.731	2.24	N/A	-2.103	N/A	-0.349	N/A	0.916	-1.115	0.829	-0.603	-0.213
phenylephrine	2.72	N/A	1.497	N/A	N/A	N/A	-2.582	-2.026	N/A	N/A	-2.343	N/A	N/A	N/A
verteporfin	N/A	-0.736	N/A	-1.939	-2.224	1.424	N/A	-1.555	0.721	N/A	N/A	N/A	-0.57	-1.964
MYD88	N/A	1.985	3.393	4.792	N/A	0.777	N/A	N/A	N/A	N/A	N/A	N/A	-0.18	N/A
glucocorticoid	-0.673	N/A	-0.967	-2.879	N/A	-1.337	N/A	1.199	0.417	1.738	N/A	N/A	-0.668	1.237
FN1	1.19	1.214	N/A	2.382	N/A	N/A	-0.078	0.818	0.448	1.531	0.537	0.287	-0.313	2.295
HDAC3	-1.229	N/A	N/A	N/A	-1.982	0.111	-2.183	-1.942	-0.417	N/A	-1.141	N/A	-0.088	-1.982
PRKAA2	-1.598	-1.118	-1.941	-3.245	N/A	N/A	N/A	N/A	N/A	N/A	N/A	-0.616	-0.58	-1.974
POU5F1	-0.372	1.902	N/A	N/A	1.03	N/A	N/A	2.128	N/A	N/A	1.854	N/A	1.958	1.782
TMPRSS2-ERG	0.718	0.545	N/A	0.632	1.952	-1.54	2.287	1.368	N/A	N/A	N/A	N/A	0.714	1.267
LEF1	N/A	-1.319	N/A	0.495	2.132	N/A	1.923	0.12	1.187	N/A	N/A	N/A	2.711	1.134
DNMT3A	0.784	N/A	-2.982	1.604	N/A	-0.39	0.243	0.336	-1	-1.3	N/A	-1.287	-1.091	N/A
Prl	N/A	1.256	N/A	4.029	N/A	1.612	N/A	-1.838	N/A	N/A	2.216	N/A	N/A	N/A
EIF6	1.671	1.604	2.714	3.317	N/A	1.604	N/A	N/A	N/A	N/A	N/A	N/A	N/A	N/A
SKIL	1.969	0.478	N/A	1.342	1.053	2.207	-0.019	-1.356	-0.325	0.372	-0.174	1.172	-0.174	-0.26
dihydrotestosterone	0.224	2.472	0.531	1.697	-0.865	-1.461	N/A	-1.466	0.271	0.592	-0.602	0.084	0.378	-0.255
PRKCE	N/A	0.424	N/A	1.352	N/A	-2.44	-1.51	1.194	0.462	N/A	0.167	N/A	0.632	2.696
SP600125	0.229	-1.881	-1.817	-3.962	N/A	0.52	N/A	N/A	0.919	N/A	N/A	N/A	-0.519	-1.023
MAP3K14	1.706	2.433	2	3.798	N/A	N/A	-0.923	N/A	N/A	N/A	N/A	N/A	N/A	N/A
XRCC5	N/A	N/A	N/A	1.067	2	1.067	N/A	-0.378	N/A	2	1	1	-1	1.342
silibinin	-1.722	-0.936	N/A	-2.785	-2.172	-0.519	-2.167	N/A	-0.541	N/A	N/A	N/A	N/A	N/A
RXRB	1.474	N/A	-0.156	-0.632	N/A	0	N/A	-1.912	-2	N/A	-2	N/A	N/A	-2.646
CLPP	5.098	3.479	2.236	N/A	N/A	N/A	N/A	N/A	N/A	N/A	N/A	N/A	N/A	N/A
IGFBP2	1.006	1.938	N/A	1.359	1.958	1.668	N/A	N/A	N/A	1.633	N/A	N/A	N/A	1.231
LMO2	-0.748	N/A	N/A	N/A	0.392	-0.495	1.347	0.155	0.616	2.663	0.626	0.894	0.967	1.886
DYRK1B	3.662	1.086	3.053	N/A	N/A	2.967	N/A	N/A	N/A	N/A	N/A	N/A	N/A	N/A
SAMMSON	2.72	2.236	2.646	3.162	N/A	N/A	N/A	N/A	N/A	N/A	N/A	N/A	N/A	N/A
mifepristone	0.158	0.934	-0.387	-2.709	-0.678	0.71	0.098	0.292	0.353	-2.049	0.927	N/A	-0.904	-0.557
FGF12	N/A	N/A	N/A	N/A	1.382	N/A	1.997	1.997	N/A	1.997	N/A	N/A	1.997	1.382
EGFR	2.209	2.331	N/A	1.1	0.674	-0.424	0.018	-0.055	1.471	-0.189	-0.014	0.968	-0.204	-1.091
S-adenosylmethionine	N/A	0.294	N/A	N/A	-1.948	1.057	-1.612	0	-1.948	N/A	-1.948	-1.934	N/A	N/A
SPHK1	N/A	N/A	N/A	1.243	N/A	N/A	N/A	1.777	1.891	1.287	0.663	N/A	1.83	2.038
USF1	0.503	1.922	N/A	N/A	1.982	-0.106	N/A	1.117	1.012	N/A	1.982	1.982	-0.106	N/A
HBA2	-4.243	-2.449	-1.89	N/A	N/A	-2.121	N/A	N/A	N/A	N/A	N/A	N/A	N/A	N/A
oleic acid	-1.871	-1.79	-3.017	-2.772	N/A	-1.253	N/A	N/A	N/A	N/A	N/A	N/A	N/A	N/A
Mir122a/b	N/A	N/A	N/A	-2.433	-1.981	N/A	-1.969	-1.981	N/A	-0.322	N/A	N/A	N/A	-2.008
ADAMTS18	N/A	N/A	N/A	N/A	1.698	N/A	N/A	1.982	2	N/A	2	1.342	N/A	1.664
IL17A	-0.57	N/A	2.609	4.325	N/A	-1.357	-1.813	N/A	N/A	N/A	N/A	N/A	N/A	N/A
miR-450a-5p (and other miRNAs w/seed UUUGCGA)	N/A	N/A	N/A	-2.449	-2.646	N/A	-2.236	N/A	N/A	N/A	-1.342	N/A	N/A	-2
PF543	N/A	-0.378	N/A	-3.207	-1.414	N/A	-0.333	-1	N/A	-0.816	0	-0.816	-0.816	-1.89
JUN	-1.043	1.735	1.181	2.821	0.697	N/A	0.097	0.387	0.302	-0.357	-0.628	N/A	1.408	N/A
PLX5622	-1.126	-0.451	-0.869	-4.069	N/A	-2.468	N/A	-1.669	N/A	N/A	N/A	N/A	N/A	N/A
ETV6-RUNX1	0.227	-2.638	N/A	-2.71	0.974	-1.298	0.348	0.956	N/A	N/A	1.477	N/A	N/A	N/A
KDM5A	2.626	2.099	-2.449	N/A	N/A	1.383	0.894	1.175	N/A	N/A	N/A	N/A	N/A	N/A
paclitaxel	-1.232	-0.049	N/A	2.592	N/A	-1.651	N/A	N/A	-1.003	N/A	-2.008	N/A	N/A	-2.075
Scd1	-1.08	-1.625	-0.54	-2.891	N/A	-0.053	N/A	N/A	N/A	N/A	-2.556	-1.859	N/A	N/A
DMD	1.504	-0.816	1.785	N/A	-1.394	N/A	-0.568	-1.077	-1.982	N/A	N/A	-0.568	-0.907	N/A
IL11	2.137	N/A	N/A	2.791	N/A	N/A	N/A	N/A	N/A	N/A	0.314	2.224	1.363	1.767
SPARC	-1.023	0.196	-0.718	-0.008	N/A	-2.837	1.757	N/A	1.88	N/A	N/A	N/A	2.17	N/A
IL18	N/A	N/A	N/A	2.962	N/A	-1.357	-2.416	N/A	N/A	-2.09	-1.761	N/A	N/A	N/A
tyrphostin AG490	N/A	N/A	N/A	-2.464	1.084	1.883	N/A	0.733	1.426	-0.161	1.627	N/A	0.801	0.406
Eldr	N/A	2.236	N/A	N/A	N/A	4.347	N/A	N/A	-2	N/A	N/A	N/A	-2	N/A
sodium chloride	N/A	N/A	N/A	2.403	1.805	N/A	1.029	N/A	N/A	1.353	N/A	N/A	1.936	2.048
lactacystin	1.132	2.825	N/A	N/A	N/A	-1.841	N/A	N/A	1.104	N/A	2.112	N/A	N/A	1.554
HDAC1	1.186	N/A	-0.896	-0.046	-1.929	0.447	-1.339	-1.682	-0.811	-0.943	-0.513	-0.277	-0.449	0.049
cigarette smoke	-0.228	2.333	2.559	3.189	N/A	N/A	N/A	2.232	N/A	N/A	N/A	N/A	N/A	N/A
IGF2BP3	2.207	2.195	N/A	N/A	N/A	-2.205	N/A	N/A	1.461	1.339	N/A	N/A	1.124	N/A
APH-1	-1.492	N/A	N/A	0.302	-1.195	N/A	N/A	-0.788	1.937	0.816	1.129	N/A	2.728	0.128
MYF6	N/A	1.987	2.213	1.82	N/A	1.533	N/A	-0.975	-1.98	N/A	N/A	N/A	N/A	N/A
SLC40A1	0.871	2.626	3.246	3.761	N/A	N/A	N/A	N/A	N/A	N/A	N/A	N/A	N/A	N/A
FTO	-1.025	0.446	N/A	1.927	0.864	2.182	N/A	0.64	N/A	-0.376	1.66	N/A	1.369	N/A
MAP4K4	3.009	3.207	N/A	N/A	N/A	2.236	N/A	N/A	N/A	N/A	N/A	-2	N/A	N/A
FLCN	-1.38	0.512	2.996	N/A	N/A	3.62	N/A	N/A	N/A	N/A	N/A	-1.94	N/A	N/A
ELAVL1	1.616	2.137	N/A	-1.242	N/A	1.118	N/A	-0.374	-1.736	N/A	-2.218	N/A	N/A	N/A
GNAQ	1.091	0.049	1.706	2.433	N/A	N/A	-0.168	0.917	0.342	-0.577	1.009	N/A	0.478	1.664
GW9662	-2.11	N/A	2.611	0.83	N/A	1.831	N/A	-0.508	-0.652	N/A	N/A	-1.89	N/A	N/A
OSM	1.011	0.951	2.351	3.954	N/A	0.371	N/A	N/A	-0.17	N/A	N/A	N/A	-0.292	1.33
IL1	N/A	1.326	2.646	4.367	N/A	1.366	N/A	N/A	-0.385	N/A	0.338	N/A	N/A	N/A
NTRK3	1.667	N/A	2.828	N/A	0.68	N/A	-2.359	-0.771	0.587	N/A	-0.808	N/A	0.718	N/A
bezafibrate	-1.897	-2.907	-1.543	N/A	N/A	-2.079	N/A	N/A	N/A	N/A	N/A	N/A	N/A	-1.977
TRIB1	-2.716	-2.433	-2.236	N/A	N/A	-2.2	N/A	-0.339	-0.478	N/A	N/A	N/A	N/A	N/A
NKX2-3	2.195	N/A	N/A	0.615	1.863	0.631	1.897	N/A	-1.044	N/A	2.121	0	N/A	N/A
SMAD	N/A	N/A	N/A	N/A	2.202	-1.941	-0.297	1.963	-0.023	N/A	N/A	1.974	N/A	1.963
FGF21	-1.082	-2.571	-2.163	-2.56	N/A	-1.944	N/A	N/A	N/A	N/A	N/A	N/A	0.041	N/A
PPARGC1B	-1.737	-2.407	-2.953	N/A	N/A	-3.244	N/A	N/A	N/A	N/A	N/A	N/A	N/A	N/A
CCND1	0.786	0.586	-1.98	N/A	0.75	3.189	N/A	N/A	0.194	-1.387	-1.058	0	0	0.405
nitrofurantoin	3.191	2.496	1.976	2.661	N/A	N/A	N/A	N/A	N/A	N/A	N/A	N/A	N/A	N/A
GATA2	N/A	N/A	N/A	2.028	0.59	0.771	-1.772	N/A	1.795	-2.236	N/A	N/A	0.203	-0.904
miR-186-5p (miRNAs w/seed AAAGAAU)	N/A	N/A	N/A	-1.987	N/A	N/A	N/A	-0.882	N/A	-2.2	-1.981	-1.253	N/A	-1.969
CITED2	N/A	N/A	N/A	-2.838	0.735	N/A	N/A	-2.721	N/A	-2.137	-0.678	N/A	-1.157	N/A
calcitriol	-1.576	0.761	0.102	0.802	-0.427	-2.595	N/A	0.815	-0.449	N/A	0.12	0.46	-1.844	0.312
CHD4	-2	N/A	-2.828	-1.414	N/A	N/A	2	N/A	N/A	N/A	N/A	N/A	2	N/A
SRGN	0.705	N/A	0.478	2.53	N/A	2.407	N/A	N/A	-1.941	N/A	N/A	N/A	-2.177	N/A
N-acetyl-L-cysteine	0.73	-1.024	-1.752	-3.855	N/A	0.154	N/A	-0.887	1.103	0.009	N/A	N/A	0.688	-0.034
SLC27A2	3.429	2.939	1.231	N/A	N/A	2.635	N/A	N/A	N/A	N/A	N/A	N/A	N/A	N/A
SOX9	N/A	N/A	1.94	4.165	1.243	0.439	N/A	-0.236	N/A	N/A	N/A	-0.159	0.392	1.66
methylprednisolone	1.74	0.35	N/A	-1.594	2.342	-1.57	N/A	N/A	N/A	N/A	N/A	N/A	N/A	2.636
AGER	N/A	0.581	1.072	1.109	N/A	-1.156	N/A	2.201	0.732	1.609	1.624	N/A	-0.143	N/A
sphingosine-1-phosphate	N/A	1.482	0.739	2.482	0.948	0.776	N/A	N/A	1.357	N/A	N/A	2.171	N/A	0.267
HDAC2	N/A	N/A	N/A	-0.707	-1.89	1.792	-1.89	-1.89	N/A	N/A	N/A	-1.134	-0.915	N/A
MIAT	1.813	N/A	0	N/A	1.069	N/A	1.353	N/A	N/A	1.287	N/A	0.547	1.951	2.186
DLL1	N/A	N/A	N/A	N/A	1.982	N/A	N/A	0.896	1.982	1.067	1.98	N/A	0.896	1.387
SPI1	-1.202	N/A	1.791	4.532	N/A	-0.203	2.449	N/A	N/A	N/A	N/A	N/A	N/A	N/A
CXCL12	0.264	0.259	N/A	3.212	1.463	0.087	2.102	1.798	N/A	0.983	N/A	N/A	N/A	N/A
KDM1A	0.916	N/A	-1.276	-1.342	-1.146	2.258	-1.386	0.203	-0.802	N/A	-0.254	N/A	-0.411	-0.172
DDIT3	-1.924	-0.368	N/A	0.711	N/A	N/A	-2.425	N/A	N/A	-1.556	N/A	N/A	-1.208	-1.948
lenalidomide	N/A	1.191	1.938	N/A	-0.172	-2.326	1.123	0.784	-0.506	-0.333	N/A	0.654	-0.951	-0.16
miR-16-5p (and other miRNAs w/seed AGCAGCA)	-1.88	-1.792	N/A	N/A	N/A	1.933	N/A	N/A	N/A	N/A	N/A	-2.759	-1.768	N/A
STAT1	-1.083	N/A	-0.376	1.658	N/A	-1.308	N/A	2.035	N/A	1.656	2.009	N/A	N/A	N/A
isoproterenol	N/A	0.821	1.499	2.399	N/A	-0.173	N/A	N/A	1.074	1.701	0.301	N/A	N/A	2.155
APP	0.427	1.379	0.803	3.073	-0.006	-0.841	N/A	-0.354	0.562	N/A	N/A	-0.943	-1.309	0.377
NR4A1	2.239	3.622	-0.737	-0.616	N/A	0.537	-2.322	N/A	N/A	N/A	N/A	N/A	N/A	N/A
tyrphostin AG 1478	0.226	-2.115	N/A	-2.396	2.03	N/A	N/A	0.506	1.486	N/A	N/A	N/A	1.311	N/A
STAT5B	-0.422	0.359	1.15	2.448	N/A	1.325	1.882	N/A	N/A	N/A	N/A	N/A	-0.358	2.102
mirdametinib	-1.732	N/A	N/A	-2.025	-1.212	-0.389	N/A	N/A	N/A	-1.706	N/A	N/A	-2.135	-0.832
Collagen type I (complex)	0.357	2	0.359	1.854	N/A	N/A	N/A	N/A	0.555	1.98	1.352	N/A	N/A	1.561
GLI1	0.586	0.636	N/A	1.468	1.441	1.211	-0.272	0.131	0.138	-0.175	0.443	1.129	-1.26	1.114
tacrolimus	-1.591	N/A	-1.123	-0.457	-1.029	-0.671	0.679	0.718	-0.067	-0.181	-0.46	-0.802	-0.072	-2.145
NLRP3	N/A	N/A	1.823	2.097	2.158	N/A	N/A	N/A	N/A	N/A	N/A	N/A	1.941	1.969
FOXO3	-1.131	-1.28	N/A	0.747	0.856	-1.227	0.42	0.084	-1.493	-0.924	N/A	N/A	-0.948	-0.873
ANXA1	-0.822	N/A	-0.786	-2.368	N/A	N/A	N/A	-0.056	-1.98	-1.98	N/A	-1.98	N/A	N/A
PERM1	-2.55	-2.63	-2	N/A	N/A	-2.781	N/A	N/A	N/A	N/A	N/A	N/A	N/A	N/A
N-[2,2,2-trichloro-1-(2-naphthylamino)ethyl]-2-furamide	-2	N/A	4	2.887	N/A	1.069	N/A	N/A	N/A	N/A	N/A	N/A	N/A	N/A
HNF1B	0.733	N/A	-2.449	-2.358	-0.397	-2.324	N/A	N/A	N/A	-0.68	N/A	N/A	-0.727	-0.277
MITF	2.374	1.796	N/A	1.478	N/A	3.195	N/A	N/A	-0.488	N/A	N/A	N/A	N/A	-0.611
resiquimod	2.363	N/A	N/A	2.751	-1.89	-0.924	N/A	N/A	N/A	-2.01	N/A	N/A	N/A	N/A
mir-10 (includes others)	-0.883	N/A	N/A	N/A	-1.85	2.671	-2.377	N/A	N/A	N/A	-1.85	N/A	N/A	-0.299
LEP	-0.114	-0.456	0.654	2.729	N/A	-1.999	N/A	0.737	N/A	1.14	N/A	1.988	0.108	N/A
cantharidin	N/A	N/A	2.646	3.051	1.291	0.258	N/A	N/A	N/A	0.412	N/A	0.557	-0.397	1.286
mir-21 (includes others)	-1.004	-1.216	N/A	0.523	-1.852	-1.634	-1.182	N/A	0.016	N/A	N/A	N/A	-1.332	-1.128
BCL2	N/A	N/A	1.669	1.428	1.954	N/A	N/A	N/A	1.203	N/A	1.758	N/A	1.863	N/A
LDB1	-0.707	N/A	N/A	N/A	0.632	-0.192	1.749	0.302	0	1.682	0.426	1.193	0.889	2.099
ESRRG	1.318	2.534	2.684	N/A	N/A	N/A	N/A	-1.331	N/A	N/A	N/A	2	N/A	N/A
CASZ1	1.168	N/A	1.168	N/A	-1	N/A	-1.32	-1.914	N/A	N/A	N/A	-1.633	-1.633	0
E. coli B4 lipopolysaccharide	-0.61	N/A	N/A	4.804	0.036	1.251	N/A	N/A	-1.272	N/A	N/A	N/A	-1.861	N/A
MEF2C	-0.079	N/A	3.253	-1.355	N/A	-1.873	-1.315	-0.985	N/A	N/A	N/A	N/A	0.957	N/A
FOXC2	0.486	N/A	1.132	N/A	2.381	0.46	2.397	1.966	N/A	N/A	N/A	0.227	N/A	0.764
NFE2L2	3.661	1.061	-2.007	-0.239	N/A	-2.439	N/A	N/A	N/A	N/A	N/A	N/A	-0.399	N/A
SMAD1	N/A	N/A	0.651	1.767	1.023	N/A	N/A	1.969	0	N/A	N/A	2.219	0.887	1.285
NFkB (family)	N/A	N/A	2.111	3.228	N/A	N/A	N/A	1.949	N/A	N/A	N/A	2.384	-0.126	N/A
ZHX2	2.283	2.36	2.011	N/A	N/A	3.124	N/A	N/A	N/A	N/A	N/A	N/A	N/A	N/A
ADAM12	-1.961	-1.03	N/A	-2.327	N/A	-2.519	N/A	N/A	1.793	N/A	N/A	N/A	N/A	0.141
TFAP2A	-0.099	N/A	N/A	N/A	N/A	1.525	-0.823	-0.765	-1.437	N/A	N/A	-2.09	-1.848	-1.163
NTF3	2.333	N/A	3.162	N/A	N/A	N/A	-2.236	-2	N/A	N/A	N/A	N/A	N/A	N/A
SMARCA5	-0.843	-1.915	N/A	-3.86	N/A	1.477	N/A	N/A	N/A	N/A	N/A	N/A	1.633	N/A
TNF (family)	N/A	2.2	N/A	3.133	N/A	N/A	N/A	2.191	N/A	N/A	2.132	N/A	0.068	N/A
1,2-dithiole-3-thione	4.464	0.882	N/A	N/A	N/A	-2.316	N/A	N/A	N/A	2.054	N/A	N/A	N/A	N/A
CAPN6	N/A	N/A	N/A	N/A	-0.277	N/A	0.577	-1.155	-0.333	-1.667	-1.508	N/A	-2.236	-1.941
F3	0.327	-2.739	N/A	-0.64	2.376	0.119	N/A	1.331	N/A	N/A	N/A	N/A	N/A	2.138
CDKN2A	-2.407	-0.251	N/A	-2.425	N/A	-3.194	N/A	N/A	-0.219	0.545	N/A	N/A	-0.42	-0.206
allopurinol	1.072	-0.161	N/A	1.604	N/A	N/A	2	N/A	N/A	N/A	N/A	N/A	2.433	2.395
LIPE	-1.707	-2.138	-1.463	-1.609	-2	0.468	N/A	N/A	N/A	N/A	N/A	N/A	-0.277	N/A
GW501516	-1.311	-1.982	-2	1.038	N/A	0	N/A	0	N/A	N/A	N/A	1.982	1.342	N/A
TCF7	N/A	N/A	N/A	-2.073	0.656	2.491	0.799	0.401	0.194	N/A	-1.145	N/A	1.744	-0.141
NFYC	-2.72	N/A	-2.714	N/A	N/A	N/A	2.219	1.982	N/A	N/A	N/A	N/A	N/A	N/A
PAX3-FOXO1	-0.717	-2.052	-1.922	N/A	-0.158	-0.535	1.518	0.93	N/A	0.776	N/A	N/A	0.258	-0.766
FOXA2	0.516	N/A	-1.237	-2.091	0.393	-1.31	N/A	0.823	0.586	0.806	-0.134	-1.072	-0.199	0.464
KN 93	N/A	-1.982	-1.89	-2.646	N/A	N/A	N/A	1.172	N/A	N/A	N/A	N/A	1.934	N/A
NFkB (complex)	N/A	1.789	2.443	4.611	N/A	-0.47	N/A	N/A	N/A	N/A	N/A	N/A	0.268	N/A
CCL2	N/A	2.485	1.326	2.453	N/A	0.835	N/A	N/A	N/A	0.188	-0.583	N/A	-1.527	0.18
linoleic acid	-1.238	N/A	N/A	-0.243	1.982	0.371	N/A	N/A	N/A	N/A	N/A	1.96	1.8	1.98
GH1	-2.191	N/A	1.912	2.142	N/A	0.2	N/A	0.013	1.815	-0.307	0.198	N/A	0.638	-0.153
NFKB1	0.91	2.687	1.511	3.879	N/A	-0.534	N/A	N/A	N/A	N/A	N/A	N/A	N/A	N/A
miR-155-5p (miRNAs w/seed UAAUGCU)	-2.013	-0.924	N/A	N/A	N/A	N/A	-1.448	-2.561	N/A	N/A	-2.566	N/A	N/A	N/A
PTHLH	N/A	N/A	N/A	1.858	N/A	N/A	N/A	1.974	1.702	0.489	N/A	1.974	1.498	N/A
SB 216763	2	N/A	N/A	N/A	2.213	N/A	2.216	0.6	N/A	N/A	N/A	0.243	N/A	2.213
CCN1	N/A	1.095	1.784	1.007	N/A	-1.584	N/A	N/A	N/A	2	N/A	2	N/A	N/A
TRIM38	N/A	-1.257	-0.523	-4.178	N/A	1.234	N/A	N/A	-2.213	N/A	N/A	N/A	N/A	N/A
tanespimycin	-2.381	0.25	N/A	N/A	N/A	N/A	N/A	N/A	N/A	-2.608	-1.98	N/A	N/A	-2.18
ANGPT2	-0.483	0.898	1.449	3.707	N/A	N/A	0.218	N/A	0.441	N/A	N/A	N/A	N/A	2.203
ZBTB16	0.907	N/A	N/A	-1.585	N/A	1.368	N/A	N/A	N/A	-2.739	N/A	N/A	N/A	-2.792
RAC1	0.1	N/A	N/A	2.267	0.988	N/A	N/A	N/A	2.064	1.977	N/A	N/A	1.985	N/A
RCCD1	N/A	N/A	3.606	3.317	N/A	2.449	N/A	N/A	N/A	N/A	N/A	N/A	N/A	N/A
PSMB11	-1.313	-0.079	2.057	-2.689	N/A	0.394	N/A	N/A	N/A	N/A	N/A	-0.079	-0.632	-2.121
TFAP4	N/A	N/A	N/A	N/A	N/A	0.747	N/A	1.206	2.116	N/A	N/A	1.951	1.367	1.951
TSPO	2.53	N/A	3.162	3.638	N/A	N/A	N/A	N/A	N/A	N/A	N/A	N/A	N/A	N/A
IFT88	-1.342	N/A	1.177	N/A	N/A	-1.387	N/A	N/A	N/A	1.982	1.446	N/A	N/A	1.982
IL9	-1	N/A	N/A	N/A	-1.633	-0.555	-1.914	-1.633	N/A	N/A	N/A	-1.23	-1.342	N/A
mir-146 (includes others)	N/A	-2.176	-2.977	-2.211	N/A	-1.94	N/A	N/A	N/A	N/A	N/A	N/A	N/A	N/A
MAP3K7	N/A	N/A	1.295	2.4	1.903	N/A	N/A	0.777	0.3	N/A	N/A	N/A	1.261	1.366
lisinopril	1	N/A	1.857	-0.294	N/A	1.633	-2.236	-2	N/A	N/A	N/A	N/A	-0.277	N/A
FGFR2	2.575	2.214	N/A	0.203	-1.157	-0.991	N/A	N/A	N/A	0.326	1.795	N/A	N/A	N/A
MKKS	-2.333	-0.447	N/A	N/A	-2.236	N/A	-2.236	N/A	N/A	N/A	N/A	N/A	N/A	-2
YY1	0.635	-0.876	N/A	2.581	0.647	2.204	-0.391	-0.576	-0.127	N/A	0.225	-0.226	0.522	0.239
Clec4a2	N/A	N/A	-0.478	1.357	N/A	N/A	-2	-1.89	N/A	N/A	N/A	N/A	-1.89	-1.633
COL5A1	-1.437	-1.342	N/A	-2.885	-1.463	N/A	N/A	N/A	N/A	N/A	N/A	-2	N/A	-0.113
CD3 (complex)	1.304	1.808	N/A	2.864	N/A	-1.851	1.406	N/A	N/A	N/A	N/A	N/A	N/A	N/A
DLX1	N/A	N/A	N/A	2.985	N/A	N/A	N/A	N/A	1.89	0	N/A	2.236	N/A	2.121
norepinephrine	1.9	N/A	-0.039	N/A	N/A	-1.098	-0.328	1.162	N/A	0.61	1.105	N/A	1.808	1.154
VEGFB	-1.801	-2.609	-2.011	N/A	N/A	-2.781	N/A	N/A	N/A	N/A	N/A	N/A	N/A	N/A
Ifitm3	N/A	N/A	N/A	-2.111	-2.333	2.309	N/A	-2.449	N/A	N/A	N/A	N/A	N/A	N/A
AREG	N/A	2.375	N/A	N/A	-1.96	1.479	N/A	N/A	-1.64	N/A	N/A	N/A	-1.744	N/A
U73122	1.78	-0.64	-2	-2.777	-2	N/A	N/A	N/A	N/A	N/A	N/A	N/A	N/A	N/A
carbamylcholine	N/A	0.555	N/A	N/A	N/A	-1.98	N/A	-1.471	-1.756	N/A	-1.72	0.191	-1.516	N/A
LGALS3	-0.344	N/A	N/A	2.744	N/A	-0.929	N/A	N/A	2.38	N/A	1.982	N/A	-0.802	N/A
cyclosporin A	0.18	1.049	-1.237	-0.705	N/A	-1.305	-0.15	-0.031	-1.022	0.836	N/A	-0.395	0.949	-1.321
cinnamaldehyde	-1.953	-2.81	-2.174	N/A	N/A	N/A	0.634	N/A	0.115	N/A	N/A	N/A	1.254	-0.218
SMURF2	N/A	N/A	N/A	N/A	-1.981	N/A	-1.214	-1.981	N/A	N/A	-1.991	N/A	N/A	-1.981
concanavalin a	N/A	N/A	N/A	2.638	N/A	N/A	N/A	-1.531	-1.509	-0.598	N/A	N/A	-1.218	-1.633
CEBPB	0.078	0.122	0.463	2.615	0.114	2.492	-2.184	0.16	-0.309	-0.335	N/A	N/A	N/A	0.253
ADAM10	0.368	-1.633	N/A	N/A	0.555	N/A	2.219	0.555	-0.758	N/A	0.605	N/A	-2.098	0.332
PRKCZ	1.23	N/A	N/A	N/A	N/A	N/A	N/A	N/A	1.631	1.966	0.655	1.432	2.189	N/A
PTH	0.229	1.156	N/A	3.779	0.795	0.963	N/A	0.226	-0.113	-0.635	-0.315	0.251	-0.438	-0.202
lysophosphatidic acid	1.501	N/A	2.262	2.683	N/A	0.729	1.927	N/A	N/A	N/A	N/A	N/A	N/A	N/A
ZMPSTE24	N/A	N/A	-1.951	-1.467	N/A	1.976	N/A	-0.478	N/A	0	N/A	N/A	1.561	-1.664
MEF2D	0.044	-2.392	N/A	2.755	1.975	N/A	0.854	0.306	N/A	N/A	N/A	N/A	N/A	0.761
propofol	1.937	-0.053	-1.982	-1.982	N/A	N/A	N/A	N/A	1.131	N/A	1.982	N/A	N/A	N/A
HOXD3	0.522	N/A	N/A	1.633	1.964	1	1.964	N/A	N/A	N/A	N/A	N/A	N/A	1.964
CEBPE	-2.211	N/A	2.429	2.41	N/A	N/A	N/A	N/A	-1.982	N/A	N/A	N/A	N/A	N/A
ramipril	-2	-2.449	N/A	-2.132	-2	0.447	N/A	N/A	N/A	N/A	N/A	N/A	N/A	N/A
NFATC2	N/A	N/A	N/A	2.193	N/A	N/A	N/A	0.433	0.506	N/A	1.993	N/A	1.343	2.557
PTGER4	N/A	-1.89	-0.785	-0.956	N/A	0.687	2.2	N/A	-0.732	N/A	N/A	N/A	N/A	1.757
CCAR2	1.134	N/A	N/A	N/A	2.236	N/A	1.633	N/A	N/A	2	N/A	N/A	N/A	2
uric acid	N/A	N/A	2.532	2.594	1.89	N/A	N/A	N/A	N/A	N/A	N/A	N/A	N/A	1.982
ZEB1	0.513	N/A	N/A	2.658	1.918	N/A	N/A	0.096	-0.913	-0.277	0.928	N/A	0.647	1.044
RC3H2	N/A	N/A	N/A	-2.236	-2	1.4	N/A	-1.342	N/A	N/A	N/A	N/A	N/A	-2
RAS	2	N/A	1.213	1.948	N/A	N/A	N/A	-0.379	0.728	-0.896	-0.97	N/A	-0.418	0.415
Laminin (complex)	N/A	0.796	N/A	-0.348	-1.165	N/A	N/A	-1.96	-1.103	N/A	-1.709	N/A	-0.714	-1.165
miR-181a-5p (and other miRNAs w/seed ACAUUCA)	N/A	N/A	N/A	N/A	N/A	N/A	N/A	-1.98	-1.361	-1.446	-2.192	N/A	N/A	-1.98
Salmonella enterica serotype abortus equi lipopolysaccharide	N/A	N/A	0.082	2.898	N/A	N/A	N/A	1.897	1.943	N/A	N/A	2.111	N/A	N/A
triamcinolone acetonide	-2.853	N/A	N/A	-0.6	-2.048	0.186	N/A	N/A	N/A	N/A	-0.074	-1.99	-1.175	N/A
EZH2	-0.619	0.4	N/A	-1.18	-2.419	0.766	N/A	N/A	0.78	-0.063	-0.673	N/A	1.384	-0.626
TNFRSF1B	N/A	N/A	2.36	1.605	N/A	0.847	N/A	N/A	1.229	N/A	N/A	N/A	0.323	2.535
ST1926	-4.061	0.784	2.646	N/A	N/A	1.387	N/A	N/A	N/A	N/A	N/A	N/A	N/A	N/A
pirinixic acid	0.704	-2.729	-2.161	N/A	N/A	-3.204	N/A	0.062	N/A	N/A	N/A	N/A	N/A	N/A
cobalt chloride	1.796	1.778	N/A	2.226	N/A	-1.274	N/A	N/A	N/A	N/A	0.381	N/A	1.373	N/A
MEX3A	1.732	2.449	N/A	2	N/A	2.646	N/A	N/A	N/A	N/A	N/A	N/A	N/A	N/A
LCN2	1.029	0.777	-0.296	0.124	N/A	N/A	N/A	2.236	N/A	N/A	1.912	N/A	N/A	2.449
calphostin C	N/A	-0.109	N/A	N/A	N/A	2.423	N/A	N/A	N/A	-1.98	N/A	-1.98	-0.871	-1.455
bicuculline	N/A	N/A	N/A	1.941	N/A	-2.414	N/A	N/A	N/A	N/A	N/A	-2.236	-1.109	-1.109
crizotinib	-0.859	-0.176	N/A	0.447	N/A	N/A	N/A	-1.972	-1.972	-0.968	N/A	N/A	N/A	-2.41
NR3C2	0.722	0.777	-0.051	3.22	N/A	-1.394	N/A	0.447	N/A	N/A	N/A	N/A	N/A	2.191
SETD2	-2.84	0.174	N/A	N/A	N/A	N/A	N/A	-1.89	N/A	N/A	-1.89	N/A	N/A	-2
Ca2+	1.963	N/A	N/A	1.109	-0.17	-1.864	0.386	-0.423	-0.22	1.324	-0.586	N/A	-0.255	0.494
PHACTR1	N/A	N/A	-2	-1.673	N/A	-1.585	N/A	1.89	1.633	N/A	N/A	N/A	N/A	N/A
NREP	N/A	N/A	N/A	-1	1.969	-1	N/A	N/A	1.969	N/A	0.865	N/A	N/A	1.969
SOX2	1.046	N/A	-0.218	-0.556	0.803	-0.79	N/A	0.329	2.586	N/A	1.925	N/A	N/A	0.51
torin1	1.241	1.323	2.885	N/A	N/A	3.305	N/A	N/A	N/A	N/A	N/A	N/A	N/A	N/A
ELOVL3	N/A	N/A	1.414	4.379	N/A	2.236	N/A	N/A	0.707	N/A	0	N/A	N/A	N/A
PIAS1	N/A	N/A	N/A	N/A	N/A	2	N/A	1.97	N/A	1.985	N/A	1.003	N/A	1.768
taurodeoxycholic acid	N/A	N/A	-1.99	-1.127	N/A	N/A	N/A	1.32	N/A	N/A	N/A	1.912	2.358	N/A
CpG oligonucleotide	N/A	N/A	2.555	4.159	N/A	-1.969	N/A	N/A	N/A	N/A	N/A	N/A	N/A	N/A
RGS4	0	N/A	-0.535	0	N/A	N/A	2.714	1.929	N/A	N/A	N/A	N/A	2.236	1.265
beta-elemene	N/A	1.172	N/A	N/A	N/A	N/A	N/A	-1.99	-2	-0.413	-1.109	N/A	N/A	-1.994
F2RL1	N/A	N/A	1.253	1.768	1.507	N/A	N/A	1.945	N/A	N/A	N/A	N/A	N/A	2.185
COL18A1	-0.43	N/A	N/A	-2.335	N/A	1.744	N/A	N/A	N/A	N/A	N/A	-2.236	-1.912	N/A
PSEN1	0.341	-2.076	1.572	-1.595	N/A	0.699	N/A	N/A	N/A	1.756	N/A	N/A	0.612	N/A
pirfenidone	N/A	N/A	N/A	-1.994	-2.213	N/A	N/A	N/A	N/A	N/A	-2.229	N/A	N/A	-2.213
trinitrobenzenesulfonic acid	N/A	1.964	2.245	4.438	N/A	N/A	N/A	N/A	N/A	N/A	N/A	N/A	N/A	N/A
STUB1	N/A	N/A	N/A	N/A	-1.787	-0.478	N/A	-1.373	-0.802	-1.26	-0.541	-2.215	-0.181	N/A
Rp-cAMPS	N/A	N/A	N/A	N/A	N/A	N/A	N/A	-1	-2	N/A	N/A	-2	-2	-1.633
IFNAR	-2.158	2.433	N/A	2.066	N/A	N/A	N/A	N/A	N/A	N/A	N/A	N/A	-1.964	N/A
STK11	-1.18	-2.073	-1.794	-2.129	N/A	-1.441	N/A	N/A	N/A	N/A	N/A	N/A	N/A	N/A
TAF4	0.478	-2.449	N/A	-1.942	N/A	-1.414	N/A	N/A	0.137	N/A	N/A	N/A	N/A	-2.19
vitamin E	1.508	-1.414	-0.239	-2.333	N/A	2.359	N/A	0.64	N/A	N/A	N/A	N/A	0.114	N/A
GFER	-2.646	-2	-2.236	N/A	N/A	-1.724	N/A	N/A	N/A	N/A	N/A	N/A	N/A	N/A
CMTM3	-0.847	2.879	-1.667	N/A	N/A	-3.207	N/A	N/A	N/A	N/A	N/A	N/A	N/A	N/A
mir-22 (includes others)	N/A	N/A	N/A	N/A	-2.559	N/A	N/A	-1.673	0.322	-0.625	-1.406	-0.063	-0.236	-1.673
palmitic acid	-1.699	0.015	1.278	2.612	N/A	-2.18	N/A	-0.125	-0.044	N/A	N/A	N/A	0.599	N/A
elaidic acid	1.739	N/A	-3.293	N/A	N/A	-2.449	N/A	N/A	N/A	N/A	N/A	N/A	N/A	-1.066
aprepitant	-2.646	N/A	N/A	-1.633	N/A	N/A	N/A	N/A	-2	N/A	-2.236	N/A	0	N/A
morphine	1.327	1.767	0.849	0.726	N/A	N/A	N/A	-1.997	N/A	N/A	N/A	N/A	N/A	-1.846
E. coli serotype 0127B8 lipopolysaccharide	-0.3	1.809	0.713	2.867	N/A	-0.809	N/A	N/A	N/A	N/A	N/A	N/A	-2.01	N/A
ciglitazone	2.099	N/A	-0.377	0.704	N/A	-0.646	N/A	-2.534	N/A	N/A	N/A	N/A	N/A	-2.137
arsenic trioxide	-1.051	0.502	0.578	2.159	N/A	-0.465	N/A	N/A	N/A	-1.967	N/A	N/A	-1.768	N/A
SUCNR1	1.673	1.342	N/A	2.4	1	N/A	1.067	N/A	N/A	N/A	1	N/A	N/A	N/A
actinomycin D	N/A	N/A	N/A	-2.361	-1.348	N/A	-0.064	0.193	-1.396	-0.16	0.569	N/A	-1.304	-1.081
CD 437	-3.229	0.897	2.53	N/A	N/A	1.815	N/A	N/A	N/A	N/A	N/A	N/A	N/A	N/A
dextran sulfate	N/A	0.306	2.191	2.749	N/A	-0.445	N/A	0.379	N/A	N/A	2.401	N/A	N/A	N/A
glycodeoxycholic acid	N/A	N/A	-1.134	0	N/A	N/A	N/A	1.32	N/A	N/A	1.195	1.912	1.706	1.195
TRAF3IP2	N/A	2.201	2.607	3.653	N/A	N/A	N/A	N/A	N/A	N/A	N/A	N/A	N/A	N/A
FAM83A	-1.661	-2.607	-2.207	N/A	N/A	-1.969	N/A	N/A	N/A	N/A	N/A	N/A	N/A	N/A
NR3C1	-2.218	-1.511	-0.913	-1.241	N/A	-0.281	N/A	N/A	N/A	N/A	N/A	N/A	N/A	2.279
hexachlorobenzene	1.114	1.667	N/A	3.44	N/A	N/A	N/A	N/A	N/A	N/A	N/A	N/A	2.219	N/A
MED1	-0.992	-0.368	-2.078	N/A	1.265	0.559	N/A	-0.137	0.508	0.213	0.431	-1.289	0.392	0.194
IFN alpha/beta	N/A	2.395	N/A	1.554	N/A	N/A	N/A	N/A	-2.236	N/A	-2.236	N/A	N/A	N/A
TERT	-0.99	2.127	0.447	1.414	N/A	-1.441	N/A	-2	N/A	N/A	N/A	N/A	N/A	N/A
TRAP1	2.751	0.905	2.213	N/A	N/A	2.55	N/A	N/A	N/A	N/A	N/A	N/A	N/A	N/A
lithium	2.186	N/A	N/A	N/A	1.951	N/A	0.956	N/A	1.432	N/A	0.786	N/A	0.394	0.708
STAT5A	0.408	N/A	-2.184	0.954	1.455	N/A	1.353	2.04	N/A	N/A	N/A	N/A	N/A	N/A
HOXA10	-0.709	1.886	N/A	-0.819	0.283	0	-0.891	-0.707	-0.518	-1.408	1.031	N/A	0.128	N/A
3,5-dihydroxyphenylglycine	6.062	N/A	-2.309	N/A	N/A	N/A	N/A	N/A	N/A	N/A	N/A	N/A	N/A	N/A
ZC3H12A	-1.443	N/A	N/A	-1.494	N/A	-0.593	N/A	N/A	-0.713	-1.938	N/A	N/A	-2.189	N/A
CD40LG	-1.004	2.335	N/A	3.198	N/A	0.605	N/A	N/A	1.219	N/A	N/A	N/A	N/A	N/A
HRAS	1.302	0.526	N/A	-0.906	-0.793	-0.454	-1.34	0.812	-0.625	0.495	0.097	0.643	0.1	-0.25
PTEN	-1.634	-1.039	N/A	-1.446	-1.973	1.185	N/A	N/A	N/A	-0.371	N/A	N/A	-0.684	N/A
PTPN3	2.236	N/A	N/A	1	N/A	N/A	1.886	N/A	1.029	N/A	0.943	N/A	1.221	N/A
trans-hydroxytamoxifen	-0.888	N/A	N/A	-1.36	-1.941	0.943	-1.604	-0.577	N/A	N/A	N/A	N/A	-1	N/A
Z-LLL-CHO	1.738	2.19	N/A	N/A	N/A	-0.582	N/A	N/A	1.076	N/A	1.979	N/A	-0.715	-0.02
telmisartan	N/A	N/A	-2.2	0	N/A	-1.191	N/A	-2.219	-0.447	N/A	N/A	-2.236	N/A	N/A
KLF3	-3.086	1.093	N/A	N/A	-2.324	N/A	N/A	N/A	N/A	N/A	N/A	N/A	N/A	-1.789
NRAS	-1.444	N/A	N/A	-2.81	N/A	-1.589	N/A	-0.475	0.928	N/A	0.415	0.616	0	N/A
OTUB1	N/A	N/A	N/A	N/A	0.87	N/A	0.816	1	N/A	N/A	2.236	1.4	0.816	1.134
CD40	-1.134	-0.447	-2.865	1.454	N/A	-2.369	N/A	N/A	N/A	N/A	N/A	N/A	N/A	N/A
TGM2	N/A	2.533	1.667	3.832	N/A	-0.235	N/A	N/A	N/A	N/A	N/A	N/A	N/A	N/A
mir-31 (includes others)	-1.982	N/A	N/A	N/A	-2.175	N/A	N/A	-0.485	N/A	-0.287	-1.162	N/A	N/A	-2.175
tamoxifen	-1.638	0.348	N/A	0.43	N/A	-1.146	N/A	N/A	-1.147	N/A	N/A	N/A	-1.117	-2.439
GSKJ4	1.291	2.111	2.525	2.335	N/A	N/A	N/A	N/A	N/A	N/A	N/A	N/A	N/A	N/A
TO-901317	0.478	N/A	-1.357	N/A	N/A	-2.345	2.163	N/A	N/A	1.912	N/A	N/A	N/A	N/A
PTX3	N/A	-1.474	-0.412	0.215	1.961	N/A	N/A	N/A	N/A	N/A	2.2	N/A	N/A	1.961
TBX5	-0.807	N/A	2.737	-2.013	0.943	N/A	-0.479	-0.617	N/A	N/A	N/A	0.16	0.456	N/A
taurochenodeoxycholate	N/A	N/A	-1.134	0	N/A	N/A	N/A	1.066	N/A	N/A	1.195	1.912	1.706	1.195
heparin	-2.178	-1.609	N/A	-0.552	1.901	N/A	1.91	N/A	N/A	N/A	-0.057	N/A	N/A	N/A
NAMPT	-3.509	N/A	-2.049	N/A	N/A	-2.621	N/A	N/A	N/A	N/A	N/A	N/A	N/A	N/A
LTBR	-1.633	N/A	N/A	2.345	N/A	N/A	N/A	-2	-2.186	N/A	N/A	N/A	N/A	N/A
memantine	-1.343	N/A	N/A	N/A	N/A	N/A	-1.155	0.632	-1.387	-0.5	-1.807	N/A	-0.5	-0.832
KITLG	1.304	N/A	N/A	1.142	0.721	0.43	N/A	1.938	N/A	N/A	N/A	N/A	0.64	1.98
miR-133a-3p (and other miRNAs w/seed UUGGUCC)	-1.72	N/A	N/A	N/A	-2.231	N/A	N/A	-1.791	N/A	N/A	N/A	-0.43	N/A	-1.972
IGF1R	-1.274	-0.538	0.272	-0.139	2.048	-1.363	N/A	-0.412	N/A	0.774	0.539	0.089	0.689	N/A
FUS-DDIT3	N/A	-2	-0.555	N/A	-2	N/A	N/A	-1.342	N/A	N/A	N/A	N/A	N/A	-2.236
ID2	N/A	N/A	N/A	1.479	-0.577	1.079	-0.466	-0.64	N/A	0.143	-1.437	N/A	0.693	-1.609
SMARCAL1	-0.6	-2.496	-2.496	N/A	N/A	-2.53	N/A	N/A	N/A	N/A	N/A	N/A	N/A	N/A
HIC1	N/A	0.378	N/A	N/A	1	N/A	0.707	0.632	0.532	1.155	0.905	1.134	0.707	0.97
HMOX1	0.754	N/A	-0.95	-1.75	N/A	0.377	N/A	1.166	0.83	1.884	N/A	N/A	0.396	N/A
CDCA8	-2.309	N/A	N/A	N/A	0	N/A	-1.414	N/A	0.302	1.508	-0.577	-0.707	0.707	-0.577
C5AR1	N/A	N/A	0.869	2.509	1.982	N/A	N/A	N/A	N/A	N/A	1.842	N/A	0.896	N/A
1-methyl-4-phenyl-1,2,3,6-tetrahydropyridine	-1.641	0.874	0.675	2.946	N/A	0.364	N/A	N/A	N/A	N/A	N/A	N/A	N/A	1.585
MECOM	1.664	1.981	N/A	N/A	0.692	N/A	1.154	1.214	N/A	N/A	N/A	N/A	-0.246	1.131
IRF1	-2.667	N/A	1.944	3.468	N/A	N/A	N/A	N/A	N/A	N/A	N/A	N/A	N/A	N/A
FOXC1	-2.53	N/A	2.2	N/A	N/A	0.429	N/A	N/A	N/A	N/A	2	N/A	-0.905	N/A
columbamine	N/A	N/A	-2.121	-1	0.707	N/A	N/A	2	N/A	N/A	N/A	N/A	N/A	2.236
TNFSF14	N/A	N/A	N/A	2.187	N/A	N/A	N/A	N/A	N/A	N/A	N/A	1.963	1.952	1.952
thioctic acid	1.59	-1.709	-1.141	-2.607	N/A	N/A	N/A	N/A	1	N/A	N/A	N/A	N/A	N/A
THRA	0.241	N/A	2.344	N/A	N/A	N/A	-0.664	0.788	N/A	N/A	N/A	N/A	2.025	1.97
COP1	N/A	N/A	N/A	-0.196	1.937	-1.224	N/A	N/A	2.433	N/A	N/A	N/A	2.236	N/A
C1QA	-1.503	N/A	N/A	2.592	N/A	N/A	N/A	N/A	N/A	N/A	N/A	N/A	-1.929	-2
G protein alpha i	-1.505	N/A	N/A	3.45	N/A	-0.174	N/A	N/A	-1.964	N/A	N/A	N/A	-0.928	N/A
fenamic acid	1.858	1.037	N/A	2.905	N/A	N/A	N/A	N/A	N/A	N/A	N/A	N/A	2.219	N/A
ROCK2	0.805	0.842	N/A	1.987	-0.64	N/A	0.294	0.152	0.714	N/A	1.082	0.152	0.633	0.714
MEK	-0.456	N/A	N/A	0.691	-0.585	0.261	0.513	-0.023	1.619	1.478	0.647	1.002	N/A	-0.737
NOX4	1.602	0.178	1.96	2.925	N/A	N/A	N/A	-0.765	-0.576	N/A	N/A	N/A	N/A	N/A
TREM2	-0.194	N/A	-1.887	0.728	-0.896	-0.574	N/A	-0.478	-2.206	N/A	N/A	N/A	-1.036	N/A
TLR2	N/A	N/A	2.46	3.272	N/A	0.602	-0.545	N/A	N/A	N/A	N/A	N/A	-1.105	N/A
chrysotile asbestos	N/A	2	N/A	2.575	N/A	1.406	N/A	N/A	N/A	N/A	N/A	N/A	-2	N/A
IL21	N/A	2.736	N/A	1.784	N/A	0.695	N/A	N/A	-2.764	N/A	N/A	N/A	N/A	N/A
KDM5B	-2.804	N/A	N/A	N/A	0.399	-1.919	-0.529	-1.875	N/A	N/A	N/A	-0.436	N/A	N/A
Cdkn2a	N/A	1.579	2.125	2.332	N/A	-0.01	N/A	N/A	N/A	N/A	-1.912	N/A	N/A	N/A
lomustine	2	1	N/A	2.714	N/A	N/A	N/A	N/A	N/A	N/A	N/A	N/A	2.236	N/A
CX3CL1	N/A	N/A	-0.64	1.485	-0.632	N/A	-1.934	-0.378	N/A	N/A	-1.414	-0.707	0.378	0.378
MANF	-1.066	-1.584	-2.401	-2.2	N/A	N/A	N/A	N/A	-0.128	N/A	N/A	N/A	N/A	-0.555
zoledronic acid	N/A	N/A	N/A	N/A	N/A	-0.378	N/A	-1.664	-0.728	-2.219	N/A	N/A	-0.728	-2.213
TLR4	N/A	N/A	2.676	3.607	N/A	N/A	N/A	N/A	-0.385	N/A	N/A	N/A	-1.168	-0.089
GLI	N/A	N/A	N/A	1.982	1.981	N/A	N/A	1.981	N/A	N/A	N/A	N/A	1.981	N/A
nicotinamide-beta-riboside	-3.298	-2.219	-2.401	N/A	N/A	N/A	N/A	N/A	N/A	N/A	N/A	N/A	N/A	N/A
IRS1	0	-1.52	-0.458	N/A	N/A	-1.054	1.031	-0.258	N/A	1.031	N/A	N/A	1.352	1.213
PCLAF	N/A	N/A	N/A	N/A	N/A	2.569	N/A	-1.945	N/A	N/A	-1.934	N/A	-1.468	N/A
MEN1	N/A	N/A	-3.503	N/A	N/A	-1.941	N/A	0.333	N/A	N/A	N/A	N/A	-2.137	N/A
LPL	-1.321	N/A	N/A	-1.765	N/A	-1.941	N/A	N/A	N/A	1.982	N/A	N/A	0.896	N/A
FASN	-0.767	-2.547	-1.947	0.57	N/A	-2.041	N/A	N/A	N/A	N/A	N/A	N/A	N/A	N/A
NVP-TAE684	N/A	-0.277	N/A	N/A	-1.98	N/A	N/A	-2	N/A	-1.964	N/A	N/A	N/A	-1.633
RHOA	N/A	N/A	N/A	2.219	1.192	N/A	N/A	1.075	1.147	N/A	N/A	N/A	N/A	2.208
dexmedetomidine	-0.333	-1.504	N/A	-3.13	-2	-0.492	N/A	N/A	-0.378	N/A	N/A	N/A	N/A	N/A
MAPK7	N/A	N/A	0.397	N/A	N/A	-1.817	N/A	0.711	N/A	N/A	-0.705	1.982	1.982	0.198
IGF2BP1	1.299	2.425	N/A	1.89	N/A	-0.152	N/A	N/A	N/A	2	N/A	N/A	N/A	N/A
triamterene	1.78	1.095	N/A	2.891	N/A	N/A	N/A	N/A	N/A	N/A	N/A	N/A	2	N/A
forskolin	0.373	-0.201	N/A	1.261	0.182	-2.719	N/A	-0.794	-0.276	N/A	-0.79	N/A	0.671	-0.498
dimethyl sulfoxide	-0.401	-1.648	0.866	0.49	N/A	-0.127	N/A	N/A	-1.987	N/A	0.089	N/A	-0.653	1.497
ALKBH7	N/A	N/A	-2.969	-2.8	N/A	-1.98	N/A	N/A	N/A	N/A	N/A	N/A	N/A	N/A
Ro31-8220	N/A	N/A	N/A	-1.299	-0.896	1.069	0.842	-0.479	-0.494	-1.276	N/A	N/A	-0.116	-1.276
filgrastim	2.754	N/A	N/A	-0.251	-0.407	-1.484	N/A	1.497	N/A	0.275	N/A	N/A	-0.744	0.334
MAPK14	-0.403	N/A	2.207	1.604	1.242	-0.802	0.974	N/A	N/A	N/A	N/A	N/A	0.507	N/A
Rhox5	-0.728	1.941	N/A	N/A	-1.342	N/A	N/A	-0.447	N/A	N/A	-0.728	-0.6	-0.6	-1.342
tunicamycin	2.416	3.306	N/A	N/A	N/A	N/A	-1.997	N/A	N/A	N/A	N/A	N/A	N/A	N/A
PSEN2	-1.151	-1.944	N/A	-0.951	N/A	1.671	N/A	N/A	N/A	2	N/A	N/A	N/A	N/A
5-O-mycolyl-beta-araf-(1->2)-5-O-mycolyl-alpha-araf-(1->1')-glycerol	N/A	N/A	-1.134	2.673	N/A	-1.89	N/A	2	N/A	N/A	N/A	N/A	N/A	N/A
FBXO32	0.087	1.897	-1.6	-2.2	N/A	N/A	N/A	N/A	N/A	-1.912	N/A	N/A	N/A	N/A
cyclic AMP	N/A	N/A	-0.274	2.941	N/A	-2.314	N/A	-0.146	-1.392	N/A	N/A	N/A	0.616	N/A
DRD2	-0.507	N/A	0.493	2.538	N/A	N/A	1.908	N/A	2.236	N/A	N/A	N/A	N/A	N/A
RGFP966	N/A	N/A	N/A	-1.127	N/A	N/A	N/A	N/A	N/A	-2	N/A	-2	-1.134	-1.414
tripterine	1.615	1.432	-2.418	-2.201	N/A	N/A	N/A	N/A	N/A	N/A	N/A	N/A	N/A	N/A
tributyrin	1.066	N/A	1.706	N/A	N/A	N/A	N/A	1.238	1.066	N/A	N/A	N/A	1.195	1.387
CDKN1A	-1.49	-0.896	N/A	N/A	-0.772	-2.312	-0.097	0.434	0.098	1.317	N/A	N/A	N/A	0.239
HCAR1	1.667	N/A	N/A	0.755	1.195	N/A	N/A	1.463	N/A	N/A	0.788	0.896	0.426	0.426
inosine	1.231	-0.378	2	1.994	N/A	N/A	N/A	N/A	N/A	N/A	-2	N/A	N/A	N/A
LMNA	2.666	N/A	-1.795	N/A	N/A	-1	0.506	-0.557	N/A	N/A	N/A	N/A	N/A	-1.067
HDAC4	0.691	N/A	-2.343	N/A	-1.408	0.199	N/A	-0.705	N/A	-0.762	N/A	N/A	N/A	-1.478
LLGL2	N/A	N/A	N/A	N/A	2.449	N/A	N/A	2.236	N/A	N/A	N/A	-1	N/A	1.89
indomethacin	0.142	0.975	-1.106	0.429	N/A	-2.244	N/A	0.261	-1.627	N/A	N/A	N/A	-0.779	N/A
bexarotene	1.141	N/A	-0.652	N/A	N/A	-2.102	N/A	N/A	2.602	N/A	N/A	N/A	N/A	1.065
cycloheximide	-0.232	N/A	-0.91	-2.223	N/A	-0.971	N/A	N/A	N/A	N/A	N/A	N/A	N/A	-3.21
AMBRA1	N/A	-1.2	N/A	-2.415	-0.509	-1.195	N/A	-0.271	N/A	N/A	-0.374	N/A	-0.685	-0.894
glycochenodeoxycholate	N/A	N/A	-1.134	0	N/A	N/A	N/A	1.32	N/A	N/A	N/A	1.912	1.706	1.463
IGFBP5	-0.314	0.883	N/A	N/A	1.372	N/A	2.2	0.766	N/A	-0.801	0.686	0.2	-0.16	0.14
beta-carotene	N/A	N/A	1.633	N/A	N/A	2.236	N/A	1.414	2.236	N/A	N/A	N/A	N/A	N/A
olanzapine	0.143	N/A	-0.239	N/A	-0.091	N/A	1.265	N/A	1.778	1.093	1.938	N/A	0.954	N/A
LPCAT3	-0.816	N/A	-2	0.447	N/A	N/A	N/A	-2	N/A	N/A	-2.236	N/A	N/A	N/A
prostaglandin E2	0.726	N/A	N/A	1.513	N/A	1.126	N/A	-0.025	N/A	N/A	0.265	2.377	0.63	0.827
HOXA3	N/A	N/A	N/A	-2.375	N/A	-2.892	N/A	N/A	2.219	N/A	N/A	N/A	N/A	N/A
MIR200	-1.52	-1.994	N/A	-1.993	-1.974	N/A	N/A	N/A	N/A	N/A	N/A	N/A	N/A	N/A
LGALS1	N/A	N/A	N/A	1.162	1.949	N/A	N/A	0.664	0.807	N/A	N/A	N/A	0.734	2.164
GATA3	-1.278	N/A	N/A	-1.949	N/A	1.653	-2.599	N/A	N/A	N/A	N/A	N/A	N/A	N/A
CCNC	-1.577	-1.981	-1.949	N/A	N/A	-1.969	N/A	N/A	N/A	N/A	N/A	N/A	N/A	N/A
tetrachlorodibenzodioxin	0.216	0.978	N/A	N/A	-0.717	-1.112	0.273	0.715	N/A	N/A	N/A	1.448	-1.198	0.818
dopamine	N/A	N/A	0.093	-1.072	N/A	-2.138	N/A	0.839	1.521	N/A	N/A	0.341	N/A	1.437
TNC	N/A	1.941	N/A	2.219	N/A	1.982	N/A	N/A	N/A	N/A	N/A	-0.218	1.069	N/A
JQ1	N/A	-2.736	N/A	-1.947	N/A	-2.458	N/A	N/A	N/A	N/A	N/A	N/A	-0.284	N/A
HSF1	1.507	0.454	N/A	N/A	2.592	-2.87	N/A	N/A	N/A	N/A	N/A	N/A	N/A	N/A
CDX2	0.424	N/A	-2.207	N/A	N/A	-2.223	N/A	N/A	N/A	2.56	N/A	N/A	N/A	N/A
BRCA1	1.699	1.559	N/A	N/A	N/A	-2.794	N/A	N/A	N/A	N/A	N/A	N/A	N/A	-1.357
UCN-01	N/A	-1	N/A	N/A	N/A	-1.033	N/A	N/A	-0.765	-0.753	N/A	N/A	-1.932	-1.922
IKZF1	N/A	-1.39	N/A	-3.051	N/A	0.354	N/A	N/A	N/A	-0.42	-1.656	N/A	0.527	N/A
NFKB2	-1.094	N/A	0.602	-0.208	N/A	1.474	0	N/A	-0.847	2.939	N/A	N/A	0.201	N/A
olaparib	N/A	1.838	N/A	N/A	N/A	-1.531	N/A	N/A	N/A	N/A	N/A	N/A	-1.999	-1.982
minocycline	N/A	-2.433	-2.618	-2.299	N/A	N/A	N/A	N/A	N/A	N/A	N/A	N/A	N/A	N/A
atrial natriuretic peptide	N/A	N/A	N/A	N/A	-2	N/A	N/A	-2	N/A	N/A	N/A	N/A	-2	-1.342
FOXM1	0.887	1.637	N/A	N/A	N/A	3.08	N/A	N/A	N/A	-1.538	N/A	N/A	N/A	-0.2
IL10RA	0.805	N/A	-1.706	-1.697	N/A	-0.175	N/A	-0.508	0.286	N/A	-0.547	N/A	1.614	0
IL6R	N/A	2.401	0.914	3.04	N/A	0.862	N/A	N/A	-0.114	N/A	N/A	N/A	N/A	N/A
pyrrolidine dithiocarbamate	0.463	N/A	-2.045	-3.241	N/A	N/A	N/A	-1.579	N/A	N/A	N/A	N/A	N/A	N/A
miR-146a-5p (and other miRNAs w/seed GAGAACU)	N/A	-2.598	-1.947	-2.749	N/A	0.03	N/A	N/A	N/A	N/A	N/A	N/A	N/A	N/A
CCL20	N/A	N/A	2.607	3.837	N/A	N/A	N/A	N/A	N/A	N/A	N/A	N/A	-0.816	N/A
ERBB3	0.729	0.97	N/A	0.341	1.738	0.958	-0.539	0.168	0.099	0.766	N/A	N/A	0	0.951
PRKCA	0.276	N/A	0.966	2.395	N/A	-0.234	1.226	-0.874	N/A	0.587	0.319	N/A	0.366	N/A
NCSTN	N/A	-1.934	N/A	-3.317	N/A	N/A	N/A	N/A	N/A	N/A	N/A	N/A	1.982	N/A
sotorasib	N/A	N/A	N/A	-1.89	N/A	N/A	N/A	2	2	N/A	N/A	N/A	1.342	N/A
buparlisib	N/A	N/A	N/A	-1.89	N/A	N/A	N/A	2	2	N/A	N/A	N/A	1.342	N/A
enalapril	0.464	-2.008	N/A	-2.088	-0.563	N/A	N/A	-1.238	0.263	N/A	N/A	N/A	0.389	-0.213
TNFRSF1A	N/A	N/A	3.485	2.924	N/A	0.08	N/A	N/A	N/A	N/A	N/A	N/A	-0.73	N/A
isobutylmethylxanthine	1.329	-0.571	0.292	2.249	N/A	-1.131	N/A	N/A	-1.105	N/A	N/A	N/A	N/A	0.534
TEAD	2.224	N/A	N/A	N/A	N/A	N/A	0	1.612	N/A	1	N/A	N/A	1	1.372
FHL2	N/A	N/A	N/A	N/A	1.491	N/A	1.096	0.598	-0.501	1.389	0.767	0.36	N/A	0.989
PDGFRB	-0.927	1.982	N/A	2.19	-1.091	N/A	N/A	N/A	-1	N/A	N/A	N/A	N/A	N/A
DHX36	-0.508	N/A	0.388	N/A	N/A	N/A	-1.091	-1	N/A	N/A	N/A	N/A	-2.219	-1.982
TBK1	N/A	N/A	N/A	1.161	2.138	N/A	N/A	N/A	2.186	N/A	N/A	0.29	N/A	1.405
RBPJ	N/A	N/A	N/A	1.198	N/A	-0.236	N/A	0.51	-1.609	N/A	-1.863	N/A	N/A	-1.763
FOXP3	N/A	N/A	N/A	-1.342	0.44	-0.923	1.091	N/A	-1.6	-0.314	-0.73	N/A	-0.735	N/A
ATG7	3.565	0.857	N/A	-0.544	N/A	-2.2	N/A	N/A	N/A	N/A	N/A	N/A	N/A	N/A
FASLG	-0.97	N/A	N/A	0.218	1.982	N/A	N/A	N/A	N/A	N/A	N/A	2	1.991	N/A
RGS2	-2.673	N/A	N/A	N/A	N/A	N/A	N/A	N/A	N/A	N/A	N/A	-2.236	-2.236	N/A
NCOR2	N/A	N/A	N/A	-2.186	0.604	1.966	N/A	0.487	N/A	N/A	N/A	N/A	1.419	-0.482
lipid A	1.89	N/A	1.913	3.336	N/A	N/A	N/A	N/A	N/A	N/A	N/A	N/A	N/A	N/A
CD274	N/A	N/A	N/A	0.551	2.219	N/A	N/A	1.912	N/A	N/A	N/A	N/A	N/A	2.433
TET3	N/A	N/A	-2.094	-1.726	N/A	N/A	1.951	N/A	N/A	N/A	N/A	N/A	1.342	N/A
CAMP	N/A	2.401	2.414	2.282	N/A	N/A	N/A	N/A	N/A	N/A	N/A	N/A	N/A	N/A
TLR7	N/A	N/A	1.937	2.905	N/A	N/A	N/A	2.236	N/A	N/A	N/A	N/A	N/A	N/A
ITPR2	N/A	N/A	2.813	4.258	N/A	N/A	N/A	N/A	N/A	N/A	N/A	N/A	N/A	N/A
MAPK9	2.242	-0.45	N/A	2.157	N/A	N/A	N/A	N/A	N/A	N/A	-2.219	N/A	N/A	N/A
3-deazaneplanocin	N/A	N/A	N/A	N/A	N/A	N/A	0.66	N/A	N/A	N/A	N/A	-1.98	-2.219	-2.207
HOXC8	0.522	N/A	N/A	N/A	-0.447	N/A	N/A	-1	-2	N/A	-2	N/A	-1.093	N/A
testosterone	2.057	-0.6	-1.811	-0.136	N/A	-2.452	N/A	N/A	N/A	N/A	N/A	N/A	N/A	N/A
mir-204 (includes others)	0.6	N/A	N/A	N/A	0.447	N/A	-0.896	0.64	N/A	1.89	-0.243	-0.478	0.728	1.109
LUCAT1	0	-1.41	N/A	2.236	N/A	N/A	N/A	1	1.114	N/A	N/A	-0.152	1.114	N/A
NONO	-1.771	N/A	N/A	1.129	N/A	1.897	N/A	N/A	N/A	N/A	N/A	N/A	-2.219	N/A
mir-223	1.805	0.125	-0.748	2.693	-0.211	-0.772	N/A	N/A	N/A	N/A	N/A	N/A	N/A	0.657
nitric oxide	2.821	1.091	0.672	1.575	N/A	-0.848	N/A	N/A	N/A	N/A	N/A	N/A	N/A	N/A
estrogen	N/A	2.516	0.62	1.853	0.483	0.244	N/A	1.117	N/A	N/A	N/A	N/A	N/A	0.17
FLT1	1.291	1.667	N/A	N/A	N/A	N/A	N/A	-2.236	0	N/A	-0.707	N/A	-1.1	N/A
MIR17HG	-2.871	-1.912	N/A	N/A	-1.673	N/A	N/A	N/A	N/A	N/A	N/A	0.542	0	N/A
mir-193 (includes others)	-1.664	N/A	N/A	N/A	N/A	N/A	N/A	-1.109	N/A	N/A	N/A	-2.213	-2	N/A
TWNK	N/A	N/A	-2.353	-2.63	N/A	-2	N/A	N/A	N/A	N/A	N/A	N/A	N/A	N/A
CTCF	N/A	N/A	N/A	-1	N/A	0.23	1.678	N/A	N/A	N/A	1.914	N/A	N/A	2.159
Casp4	N/A	N/A	2.198	3.369	N/A	N/A	N/A	N/A	N/A	N/A	N/A	N/A	-1.4	N/A
luteolin	-2.183	-0.419	0.57	N/A	N/A	0.933	-2.204	N/A	N/A	-0.651	N/A	N/A	N/A	N/A
miR-9-5p (and other miRNAs w/seed CUUUGGU)	1.247	0.923	2.2	N/A	N/A	2.586	N/A	N/A	N/A	N/A	N/A	N/A	N/A	N/A
Pam3-Cys-Ser-Lys4	N/A	1.89	2.109	2.51	N/A	N/A	N/A	-0.15	N/A	N/A	-0.293	N/A	N/A	N/A
BCL11B	N/A	N/A	N/A	N/A	N/A	N/A	N/A	2.4	1.92	N/A	N/A	0.956	N/A	1.673
POU2AF1	1.133	N/A	N/A	2.219	N/A	-0.239	N/A	-0.508	N/A	N/A	1.304	N/A	0.478	1.067
CIP2A	-2.688	N/A	N/A	-2.138	N/A	-2.121	N/A	N/A	N/A	N/A	N/A	N/A	0	N/A
N-CoR	-1.039	N/A	0.57	-2	N/A	1.96	N/A	N/A	0.106	N/A	N/A	N/A	1.264	N/A
2-amino-1-methyl-6-phenylimidazo-4-5-b-pyridine	-0.632	2.433	-2.236	N/A	N/A	-1.633	N/A	N/A	N/A	N/A	N/A	N/A	N/A	N/A
TFE3	0.701	N/A	-2.646	-1.633	N/A	-1.948	N/A	N/A	N/A	N/A	N/A	N/A	N/A	N/A
RABGEF1	N/A	N/A	-2.449	-2.236	N/A	-2.236	N/A	N/A	N/A	N/A	N/A	N/A	N/A	N/A
RASSF1	-0.351	-1.212	N/A	0	0.629	N/A	N/A	-0.053	-0.053	N/A	1.434	1.577	1.603	N/A
HAX1	3.748	3.162	N/A	N/A	N/A	N/A	N/A	N/A	N/A	N/A	N/A	N/A	N/A	N/A
actinonin	N/A	0.762	3.317	2.828	N/A	N/A	N/A	N/A	N/A	N/A	N/A	N/A	N/A	N/A
IFNAR1	-2.228	2.396	N/A	2.266	N/A	N/A	N/A	N/A	N/A	N/A	N/A	N/A	N/A	N/A
temozolomide	-0.964	1.337	N/A	1.03	N/A	N/A	N/A	N/A	-1.374	N/A	N/A	N/A	N/A	-2.18
4-hydroxytamoxifen	1.659	N/A	N/A	N/A	0.519	N/A	-0.399	0.251	-2.36	N/A	N/A	N/A	-1.693	N/A
eplerenone	N/A	N/A	-1.981	-2.934	N/A	N/A	N/A	N/A	N/A	N/A	N/A	N/A	N/A	-1.961
nifedipine	N/A	N/A	-0.905	N/A	N/A	-0.068	1.961	1.04	N/A	N/A	N/A	1.969	0.928	N/A
TRIM26	N/A	N/A	-2.72	-4.126	N/A	N/A	N/A	N/A	N/A	N/A	N/A	N/A	N/A	N/A
RELA	-0.646	0.492	1.458	4.233	N/A	0.014	N/A	N/A	N/A	N/A	N/A	N/A	N/A	N/A
NR1I2	2.004	N/A	N/A	0.632	N/A	N/A	N/A	N/A	N/A	1.98	N/A	2.219	N/A	N/A
etoposide	-0.03	N/A	N/A	1.917	N/A	-0.568	-1.852	N/A	-1.532	N/A	N/A	N/A	-0.934	N/A
THRB	-0.336	N/A	0.649	1.051	N/A	0.41	1.025	1.115	N/A	0.394	N/A	N/A	0.979	0.872
PARPBP	0	2.828	N/A	N/A	2	N/A	N/A	N/A	N/A	N/A	1	N/A	1	N/A
LONP1	0.686	-1.066	-1.449	-2.828	N/A	0.788	N/A	N/A	N/A	N/A	N/A	N/A	N/A	N/A
TRAF6	N/A	1.982	2.416	2.411	N/A	N/A	N/A	N/A	N/A	N/A	N/A	N/A	N/A	N/A
miR-122-5p (miRNAs w/seed GGAGUGU)	-2.024	-1.125	N/A	N/A	N/A	N/A	-1.448	0.294	0.548	N/A	-0.387	-0.982	N/A	N/A
9,10-dimethyl-1,2-benzanthracene	-1.196	1.974	N/A	2.426	-0.555	N/A	N/A	N/A	N/A	N/A	N/A	N/A	-0.651	N/A
IL5	1.202	1.898	-1.616	N/A	N/A	-0.777	-0.13	N/A	N/A	-0.239	0.229	N/A	0.7	N/A
NKX2-2-AS1	-2.449	N/A	0.359	N/A	N/A	N/A	N/A	N/A	1.982	N/A	N/A	N/A	2	N/A
TOR1AIP1	1.134	N/A	2.449	N/A	N/A	3.207	N/A	N/A	N/A	N/A	N/A	N/A	N/A	N/A
C3	1.447	N/A	1.938	2.912	N/A	-0.483	N/A	N/A	N/A	N/A	N/A	N/A	N/A	N/A
LIN28A	N/A	1.387	N/A	1.671	1.953	N/A	1.455	N/A	N/A	N/A	N/A	N/A	N/A	0.287
MAOA	N/A	0.64	N/A	N/A	1.886	N/A	N/A	2.129	N/A	N/A	N/A	N/A	N/A	2.097
cyclophosphamide	-0.757	N/A	1.258	1.761	N/A	-0.992	N/A	N/A	1.982	N/A	N/A	N/A	N/A	N/A
AGO2	N/A	0.808	2.101	2	N/A	1.793	N/A	N/A	N/A	-0.046	N/A	N/A	N/A	N/A
HNF1A	-1.446	-1.929	N/A	N/A	-0.728	-2.63	N/A	N/A	N/A	N/A	N/A	N/A	N/A	N/A
SPP1	-0.986	2.087	1.089	2.242	N/A	0.328	N/A	N/A	N/A	N/A	N/A	N/A	N/A	N/A
Il22/Il22b	N/A	-1.981	2.317	2.42	N/A	N/A	N/A	N/A	N/A	N/A	N/A	N/A	N/A	N/A
FSTL1	N/A	-0.9	N/A	2.402	1.206	N/A	N/A	N/A	N/A	1.103	N/A	N/A	N/A	1.103
MAFB	-0.961	N/A	N/A	2.399	-0.817	1.212	N/A	N/A	N/A	N/A	-1.32	N/A	N/A	N/A
2500002B13Rik	-2.236	N/A	-2.449	-2	N/A	N/A	N/A	N/A	N/A	N/A	N/A	N/A	N/A	N/A
NFIC	1.5	N/A	N/A	2.84	N/A	0.632	N/A	N/A	-1.571	N/A	N/A	N/A	-0.128	N/A
NR1H4	0.347	N/A	-2.945	-0.223	N/A	-0.441	N/A	0.13	0.764	N/A	N/A	N/A	1.821	N/A
TPH1	N/A	2.433	N/A	N/A	N/A	1.897	N/A	N/A	-1.342	N/A	-0.99	N/A	N/A	N/A
Ap1	N/A	N/A	2.595	3.625	N/A	-0.434	N/A	N/A	N/A	N/A	N/A	N/A	N/A	N/A
ITGA11	1.342	0.655	N/A	1.912	N/A	N/A	N/A	1.154	N/A	0.218	-0.2	N/A	N/A	1.154
EPO	1.655	0.961	N/A	1.386	N/A	-0.262	N/A	N/A	N/A	2.366	N/A	N/A	N/A	N/A
IRF4	N/A	N/A	N/A	N/A	N/A	0.535	N/A	-2.382	N/A	N/A	-1.948	N/A	-1.765	N/A
SATB1	N/A	N/A	N/A	0.266	N/A	0.318	N/A	-0.713	-1.786	N/A	-2.378	N/A	-1.152	N/A
MMP14	-0.718	N/A	-0.378	1.649	N/A	N/A	-1.463	N/A	N/A	N/A	N/A	N/A	-0.22	-2.18
FMR1	-5.303	N/A	-0.825	N/A	N/A	N/A	N/A	N/A	N/A	N/A	0.472	N/A	N/A	N/A
TREX1	-1.175	-2.565	N/A	-2.853	N/A	N/A	N/A	N/A	N/A	N/A	N/A	N/A	N/A	N/A
SERPINE1	-0.343	-0.376	1.796	1.599	N/A	-1.294	-1.117	N/A	-0.033	N/A	N/A	N/A	N/A	-0.029
BMP10	0.055	N/A	0.782	2.548	2.514	-0.687	N/A	N/A	N/A	N/A	N/A	N/A	N/A	N/A
SRC	-0.539	-0.155	N/A	1.271	-0.05	N/A	-0.084	-0.474	-0.724	1.107	N/A	0.804	-0.402	0.972
KRT17	-1.614	-0.647	2.236	0.168	-1.912	N/A	N/A	N/A	N/A	N/A	N/A	N/A	N/A	N/A
PROX1	-1.915	N/A	-1.242	N/A	N/A	N/A	1.424	1.021	-0.208	N/A	N/A	N/A	N/A	0.766
ATM	N/A	0.306	N/A	N/A	1.945	1.104	N/A	1.273	N/A	1.945	N/A	N/A	N/A	N/A
cyclopamine	N/A	N/A	N/A	N/A	-1.446	-0.651	-0.728	-1.4	-0.628	N/A	N/A	N/A	-1.72	N/A
asoprisnil	-2	N/A	N/A	N/A	-0.816	N/A	-1.342	N/A	-0.816	N/A	-0.239	N/A	N/A	-1.342
GAST	-0.629	0.531	N/A	N/A	1.912	N/A	N/A	N/A	N/A	1.942	1.534	N/A	N/A	N/A
USF2	-1.365	N/A	N/A	N/A	-0.369	N/A	N/A	-0.908	-0.387	N/A	N/A	N/A	-1.553	-1.966
S1PR4	N/A	N/A	N/A	1.807	N/A	N/A	N/A	N/A	0.378	N/A	-0.378	0.333	2.236	1.414
bee venom	-1.231	N/A	-0.079	1.202	N/A	-3.215	N/A	N/A	N/A	-0.816	N/A	N/A	N/A	N/A
thapsigargin	1.171	1.874	N/A	0.196	N/A	N/A	-1.819	N/A	N/A	N/A	1.468	N/A	N/A	N/A
EPRS1	-0.585	-1.857	2.236	N/A	N/A	N/A	N/A	N/A	N/A	N/A	N/A	N/A	-0.333	-1.508
S100A4	-0.104	-0.314	1.946	2.184	N/A	1.945	N/A	N/A	N/A	N/A	N/A	N/A	N/A	N/A
fingolimod	N/A	1.616	N/A	-2.013	N/A	N/A	N/A	N/A	-2.207	N/A	N/A	N/A	-0.651	N/A
methapyrilene	3.838	2.646	N/A	N/A	N/A	N/A	N/A	N/A	N/A	N/A	N/A	N/A	N/A	N/A
LARP1	-6.479	N/A	N/A	N/A	N/A	N/A	N/A	N/A	N/A	N/A	N/A	N/A	N/A	N/A
FANCC	N/A	N/A	N/A	N/A	2	N/A	1.342	0.447	N/A	N/A	N/A	1.342	1.342	N/A
HIPK2	-0.451	N/A	N/A	N/A	-1.982	1.68	N/A	N/A	N/A	N/A	N/A	N/A	-2.36	N/A
PTCD1	-2.236	N/A	-2	N/A	N/A	-2.236	N/A	N/A	N/A	N/A	N/A	N/A	N/A	N/A
DUSP1	N/A	N/A	-1.284	-2.646	1.066	N/A	N/A	-0.039	N/A	N/A	N/A	N/A	1.437	N/A
CIDEC	2.369	N/A	1.969	N/A	N/A	2.129	N/A	N/A	N/A	N/A	N/A	N/A	N/A	N/A
NS-398	N/A	N/A	-2.2	-2.315	N/A	-0.075	N/A	N/A	0	-1.131	N/A	N/A	-0.728	N/A
MLXIPL	6.447	N/A	N/A	N/A	N/A	N/A	N/A	N/A	N/A	N/A	N/A	N/A	N/A	N/A
FGF1	N/A	N/A	-0.627	-2.742	-0.191	-1.593	-0.085	-0.18	N/A	N/A	N/A	-0.848	0.18	N/A
iron	-1.308	-0.335	N/A	N/A	N/A	0.739	N/A	N/A	N/A	N/A	0.831	N/A	1.258	1.974
fulvestrant	-0.723	-1.499	N/A	N/A	1.817	-0.315	N/A	N/A	N/A	N/A	N/A	N/A	N/A	2.089
DCN	0.426	0.497	N/A	0.107	-0.923	-0.459	-1.654	N/A	-0.916	N/A	-0.835	N/A	N/A	-0.622
butyric acid	-1.512	N/A	-1.306	-1.133	N/A	-0.906	N/A	N/A	-1.578	N/A	N/A	N/A	N/A	N/A
bucladesine	1.795	N/A	0.875	1.488	N/A	-0.918	N/A	-0.057	-0.727	-0.405	0.153	N/A	N/A	N/A
gamma-secretase inhibitor compound E	N/A	-2	1.981	N/A	N/A	2.434	N/A	N/A	N/A	N/A	N/A	N/A	N/A	N/A
S100A9	-0.667	1.929	1.026	1.663	N/A	N/A	0	N/A	N/A	N/A	-0.508	N/A	-0.618	N/A
LDLR	0.243	1.4	1.608	0.503	N/A	-0.208	N/A	N/A	N/A	N/A	N/A	N/A	-2.449	N/A
kainic acid	N/A	N/A	0.223	3.148	N/A	N/A	N/A	N/A	0.949	N/A	N/A	N/A	0.74	1.348
abemaciclib	0.64	1.96	N/A	1.549	-0.651	N/A	N/A	N/A	-1.477	N/A	N/A	0.13	N/A	0
APOA1	0.305	-1.981	0.428	-1.193	N/A	1.992	N/A	0	N/A	N/A	N/A	N/A	0.492	N/A
CLPB	3.742	2.646	N/A	N/A	N/A	N/A	N/A	N/A	N/A	N/A	N/A	N/A	N/A	N/A
GCN2iB	0.675	0.92	0.817	N/A	N/A	-1.74	N/A	N/A	N/A	N/A	N/A	N/A	N/A	-2.219
BCR-ABL1	-0.077	N/A	-2.419	0.743	N/A	0.14	0.395	N/A	N/A	N/A	1.875	N/A	0.69	N/A
E2F3	N/A	N/A	N/A	N/A	-0.577	1.841	-1.212	N/A	N/A	-1.155	-0.577	N/A	-0.971	N/A
(-)-arctigenin	N/A	N/A	N/A	N/A	N/A	N/A	N/A	N/A	-2.183	N/A	N/A	N/A	-2.183	-1.953
POSTN	N/A	0.552	0.673	N/A	1.188	N/A	N/A	N/A	N/A	N/A	N/A	1.951	N/A	1.954
fluocinolone acetonide	N/A	N/A	N/A	N/A	-2.236	-1.633	-1.633	N/A	-0.816	N/A	N/A	N/A	N/A	0
N-methyl-D-aspartate	-0.895	N/A	N/A	N/A	N/A	N/A	N/A	-1.572	N/A	-1.526	-0.656	-1.346	0.163	-0.155
DNMT3B	0.472	N/A	-2.449	N/A	N/A	1.735	0	N/A	N/A	N/A	N/A	-1.236	-0.412	N/A
L-arginine	0.832	N/A	N/A	N/A	0.728	-0.055	0.943	1.211	0.715	-0.211	0.456	0.647	0.126	0.368
PLG	1.086	N/A	N/A	3.265	N/A	N/A	N/A	N/A	N/A	N/A	N/A	N/A	N/A	1.941
SLCO1C1	-0.737	2.333	0.359	N/A	N/A	-2.525	N/A	N/A	N/A	N/A	N/A	N/A	0.333	N/A
ISLR	N/A	N/A	N/A	N/A	1.722	N/A	N/A	2.384	N/A	N/A	N/A	N/A	N/A	2.176
TRPV4	N/A	N/A	2.744	3.522	N/A	N/A	N/A	N/A	N/A	N/A	N/A	N/A	N/A	N/A
caffeic acid phenethyl ester	-2.109	-1.403	N/A	-2.74	N/A	N/A	N/A	N/A	N/A	N/A	N/A	N/A	N/A	N/A
PPP3R1	-1.463	N/A	N/A	N/A	N/A	N/A	2.137	-0.781	N/A	1.87	N/A	N/A	N/A	N/A
LIPA	-1.583	N/A	N/A	-3	N/A	N/A	N/A	N/A	N/A	N/A	N/A	-1.664	N/A	N/A
PAK2	N/A	N/A	N/A	N/A	0	N/A	0.707	N/A	-0.378	-2.236	-1.134	N/A	-1.342	-0.447
WWTR1-CAMTA1	-0.152	2.219	N/A	N/A	1.964	-0.816	N/A	N/A	N/A	N/A	N/A	N/A	-1.091	N/A
HMGN5	1.633	N/A	2.449	N/A	N/A	N/A	-0.816	-1.342	N/A	N/A	N/A	N/A	N/A	N/A
clofibrate	-0.519	-2.227	N/A	N/A	N/A	-1.704	N/A	N/A	N/A	N/A	N/A	N/A	N/A	-1.783
N-ethyl-N-nitrosourea	N/A	1.982	1.342	1.89	N/A	-1	N/A	N/A	N/A	N/A	N/A	N/A	N/A	N/A
glucosamine	3.148	N/A	N/A	N/A	N/A	1.762	N/A	0.651	N/A	N/A	0.651	N/A	N/A	N/A
17-alpha-ethinylestradiol	1.186	2.415	1.056	1.555	N/A	N/A	N/A	N/A	N/A	N/A	N/A	N/A	N/A	N/A
ESRRA	-1.217	-0.32	1.081	N/A	N/A	-3.594	N/A	N/A	N/A	N/A	N/A	N/A	N/A	N/A
mir-30 (includes others)	N/A	N/A	N/A	-2.425	N/A	N/A	N/A	N/A	N/A	N/A	-1.785	N/A	N/A	-2
BMP2	N/A	N/A	N/A	1.947	0.839	-2.223	N/A	-0.125	N/A	N/A	N/A	N/A	-0.087	0.988
IL13	-0.881	N/A	0.863	3.237	N/A	-0.254	N/A	N/A	N/A	N/A	N/A	N/A	0.964	N/A
ERN1	1.513	2.739	N/A	1.944	N/A	N/A	N/A	N/A	N/A	N/A	N/A	N/A	N/A	N/A
rottlerin	N/A	-2.566	N/A	-1.297	N/A	N/A	N/A	N/A	2.329	N/A	N/A	N/A	N/A	N/A
Irgm1	N/A	-2.213	N/A	-1.62	N/A	-2.359	N/A	N/A	N/A	N/A	N/A	N/A	N/A	N/A
salmonella minnesota R595 lipopolysaccharides	N/A	N/A	2.754	3.432	N/A	N/A	N/A	N/A	N/A	N/A	N/A	N/A	N/A	N/A
TCR (complex)	3.373	0.803	N/A	1.365	N/A	0.638	N/A	N/A	N/A	N/A	N/A	N/A	N/A	N/A
USP36	N/A	N/A	N/A	0.896	N/A	N/A	-0.156	2.176	N/A	1	N/A	N/A	N/A	1.949
IL10	N/A	N/A	-0.02	2.158	N/A	1.487	N/A	0.504	N/A	N/A	N/A	N/A	-1.99	N/A
BMS-690514	2	-1.342	2	N/A	N/A	0.816	N/A	N/A	N/A	N/A	N/A	N/A	N/A	N/A
EGLN	-0.314	1.824	1.215	N/A	-0.356	1.278	0.845	0.243	N/A	N/A	N/A	N/A	N/A	-0.075
ZC3H11A	0.775	2	N/A	1.134	N/A	N/A	N/A	N/A	N/A	N/A	N/A	N/A	N/A	-2.236
ibuprofen	-1.172	N/A	1.037	-1.937	N/A	1.998	N/A	N/A	N/A	N/A	N/A	N/A	N/A	N/A
MAP3K8	1.344	N/A	1.947	2.416	N/A	N/A	N/A	N/A	N/A	N/A	N/A	N/A	-0.102	0.333
TGFA	N/A	N/A	N/A	2.93	N/A	-1.96	N/A	N/A	N/A	N/A	N/A	N/A	-1.246	N/A
emodin	N/A	-0.053	-1.941	-2.166	N/A	-1.71	N/A	N/A	-0.192	N/A	N/A	N/A	-0.068	N/A
SOCS1	0.375	-1.121	N/A	-1.005	N/A	N/A	N/A	N/A	1.783	N/A	N/A	N/A	1.842	N/A
N-acetylsphingosine	-2.213	0.301	N/A	0.152	N/A	-1.279	N/A	N/A	-1	N/A	-0.73	N/A	-0.447	N/A
BARX2	1.698	-1.154	N/A	N/A	0.81	N/A	0.12	0.12	-0.291	0.12	-0.642	-0.603	0.12	0.427
collagen type i (family)	N/A	N/A	N/A	2.176	2	N/A	1.925	N/A	N/A	N/A	N/A	N/A	N/A	N/A
pidnarulex	0	1.912	1.732	1.89	N/A	0.563	N/A	N/A	N/A	N/A	N/A	N/A	N/A	N/A
SIAH2	N/A	N/A	N/A	N/A	N/A	2.433	N/A	N/A	N/A	N/A	1.664	N/A	2	N/A
RARB	-0.767	2.158	N/A	N/A	N/A	-1.188	N/A	-1.982	N/A	N/A	N/A	N/A	N/A	N/A
PIN1	N/A	1.247	N/A	1.19	N/A	-2.433	N/A	N/A	1.223	N/A	N/A	N/A	N/A	N/A
HUWE1	1.175	0.962	-1.912	N/A	N/A	-2.042	N/A	N/A	N/A	N/A	N/A	N/A	N/A	N/A
SLC16A2	-0.739	1.813	0.901	N/A	N/A	-2.335	N/A	N/A	N/A	N/A	N/A	N/A	-0.302	N/A
2-bromoethylamine	2.137	1.238	N/A	2.714	N/A	N/A	N/A	N/A	N/A	N/A	N/A	N/A	N/A	N/A
NGFR	N/A	N/A	N/A	N/A	-0.152	N/A	N/A	N/A	N/A	N/A	1.969	N/A	1.982	1.982
MAP3K1	N/A	2.63	N/A	2.416	0.503	N/A	-0.137	0.092	-0.24	N/A	N/A	N/A	0.034	0.03
E. coli lipopolysaccharide	N/A	N/A	2.198	2.123	N/A	N/A	N/A	N/A	N/A	N/A	N/A	N/A	-1.759	N/A
CDH11	2.828	N/A	N/A	1.909	1.342	N/A	N/A	N/A	N/A	N/A	N/A	N/A	N/A	N/A
IFNB1	-1.201	N/A	N/A	-0.738	N/A	-0.708	N/A	N/A	-1.196	N/A	N/A	N/A	N/A	-2.234
FBXL6	0.378	0.816	N/A	2.236	N/A	2.646	N/A	N/A	N/A	N/A	N/A	N/A	N/A	N/A
niacinamide	N/A	0.095	-1.98	N/A	N/A	N/A	N/A	N/A	N/A	N/A	-2	-2	N/A	N/A
T-5224	-1.807	N/A	N/A	N/A	-0.087	N/A	N/A	1.117	1.726	N/A	0.777	N/A	0.466	-0.093
CHKB	-1.667	-1.504	-0.447	N/A	N/A	-2.449	N/A	N/A	N/A	N/A	N/A	N/A	N/A	N/A
IRF7	N/A	2.095	N/A	2.021	N/A	N/A	N/A	N/A	N/A	N/A	N/A	N/A	-1.947	N/A
ARNT	1.468	N/A	-2.183	N/A	N/A	-2.398	N/A	N/A	N/A	N/A	N/A	N/A	N/A	N/A
STING1	N/A	2.184	N/A	3.831	N/A	-0.025	N/A	N/A	N/A	N/A	N/A	N/A	N/A	N/A
SSB	N/A	N/A	N/A	-2.646	N/A	N/A	1	N/A	N/A	N/A	1	N/A	1.387	N/A
uranyl nitrate	2.277	0.333	2.828	N/A	N/A	0.591	N/A	N/A	N/A	N/A	N/A	N/A	N/A	N/A
gefitinib	N/A	-0.045	N/A	-2.2	N/A	-1.568	N/A	N/A	N/A	N/A	N/A	-2.213	N/A	N/A
enterotoxin B	N/A	N/A	2.181	2.351	N/A	1.488	N/A	N/A	N/A	N/A	N/A	N/A	N/A	N/A
halofuginone	-1.091	-1.067	N/A	-2.505	N/A	0.13	N/A	N/A	-0.059	N/A	-1.154	N/A	N/A	N/A
TLN1	0	N/A	N/A	N/A	N/A	N/A	N/A	2	0.447	1.109	0.447	N/A	N/A	2
BCR (complex)	0.875	N/A	-3.33	1.1	N/A	-0.698	N/A	N/A	N/A	N/A	N/A	N/A	N/A	N/A
growth hormone	-1.708	1.281	-1.279	0.31	N/A	-1.119	N/A	0.306	N/A	N/A	N/A	N/A	N/A	N/A
MIRLET7	N/A	N/A	N/A	-2	N/A	N/A	-2	N/A	N/A	N/A	N/A	N/A	N/A	-2
DAP3	N/A	N/A	-3.162	-2.828	N/A	N/A	N/A	N/A	N/A	N/A	N/A	N/A	N/A	N/A
IgG	-3.778	-1.224	N/A	-0.19	N/A	0.372	N/A	N/A	N/A	N/A	N/A	N/A	0.424	N/A
BCL6	1.192	-1.26	N/A	0.419	N/A	N/A	N/A	N/A	N/A	N/A	N/A	-2.204	N/A	-0.901
ADAMTS12	N/A	N/A	N/A	-2.646	N/A	N/A	N/A	N/A	1.067	N/A	N/A	N/A	1.192	1.067
SRSF1	2.055	0	-2	-1.913	N/A	N/A	N/A	N/A	N/A	N/A	N/A	N/A	N/A	N/A
streptozocin	-1.449	-0.193	1.09	2.79	N/A	-0.443	N/A	N/A	N/A	N/A	N/A	N/A	N/A	N/A
GLI3	N/A	N/A	N/A	N/A	1.043	-0.632	N/A	2.03	N/A	N/A	N/A	N/A	N/A	2.259
adenine	N/A	N/A	N/A	2	1.981	N/A	N/A	N/A	N/A	N/A	N/A	N/A	N/A	1.981
CLIC4	0.426	2.646	0.211	1.046	N/A	1.633	N/A	N/A	N/A	N/A	N/A	N/A	N/A	N/A
MAP2K5	2.433	N/A	0.115	N/A	N/A	N/A	N/A	-1.437	N/A	N/A	-1.97	N/A	N/A	N/A
GSK2816126	N/A	N/A	N/A	N/A	N/A	-0.7	N/A	1.054	N/A	N/A	N/A	2.2	N/A	2
SIRT3	-0.229	1.174	1.886	2.307	N/A	0.203	-0.155	N/A	N/A	N/A	N/A	N/A	N/A	N/A
NB73	N/A	N/A	N/A	2.236	N/A	-0.707	N/A	N/A	N/A	1	N/A	N/A	2	N/A
EOMES	-1.89	N/A	N/A	N/A	N/A	N/A	N/A	2.173	0.081	N/A	1.178	N/A	0.619	N/A
dactolisib	-1.772	-0.841	N/A	N/A	N/A	N/A	N/A	N/A	N/A	N/A	1.414	-1.913	N/A	N/A
dinoprost	1.938	N/A	1.633	2.368	N/A	N/A	N/A	N/A	N/A	N/A	N/A	N/A	N/A	N/A
HMGB1	N/A	N/A	2.161	1.804	N/A	N/A	N/A	N/A	N/A	N/A	N/A	1.963	N/A	N/A
fatty acid	-0.585	N/A	-2.131	N/A	N/A	-3.208	N/A	N/A	N/A	N/A	N/A	N/A	N/A	N/A
acetaminophen	0.666	0.983	1.423	1.297	N/A	-1.554	N/A	N/A	N/A	N/A	N/A	N/A	N/A	N/A
ALB	-2.2	N/A	N/A	2.412	N/A	-1.303	N/A	N/A	N/A	N/A	N/A	N/A	N/A	N/A
EGR2	1.756	N/A	N/A	N/A	-0.26	-0.824	0.163	1.052	-0.068	0.309	N/A	N/A	1.48	N/A
PTGS1	-0.816	N/A	0.651	1.861	N/A	0.587	N/A	N/A	N/A	N/A	-1.982	N/A	N/A	N/A
H89	-3.1	N/A	N/A	-2.162	N/A	0.093	N/A	N/A	N/A	N/A	N/A	N/A	-0.536	N/A
TRA2B	N/A	N/A	N/A	N/A	N/A	N/A	N/A	1.961	1.964	N/A	N/A	N/A	N/A	1.961
SPRY2	N/A	N/A	N/A	-3.305	N/A	-0.577	N/A	-2	N/A	N/A	N/A	N/A	N/A	N/A
MAPK	N/A	N/A	1.998	2.4	N/A	-0.669	N/A	N/A	N/A	N/A	N/A	N/A	0.805	N/A
JNK	-1.121	N/A	0.922	2.47	N/A	N/A	N/A	N/A	N/A	0.51	N/A	N/A	N/A	0.848
D-galactosamine	-0.707	N/A	2.195	2.96	N/A	N/A	N/A	N/A	N/A	N/A	N/A	N/A	N/A	N/A
dehydroisoandrosterone	N/A	N/A	N/A	-1.937	N/A	N/A	N/A	1.941	N/A	N/A	N/A	N/A	N/A	1.982
HMGA1	1.155	-0.329	N/A	1.986	N/A	-0.326	N/A	N/A	N/A	N/A	-0.304	N/A	1.757	N/A
AICAR	-2.003	-1.284	N/A	N/A	N/A	-2.466	N/A	N/A	0.091	N/A	N/A	N/A	N/A	N/A
ZFP36	N/A	-2.019	N/A	-3.116	N/A	-0.708	N/A	N/A	N/A	N/A	N/A	N/A	N/A	N/A
GRN	-0.817	N/A	-1.154	-2.911	-0.469	N/A	N/A	N/A	N/A	N/A	N/A	N/A	N/A	0.489
premarin	N/A	N/A	N/A	N/A	1.214	N/A	0.068	1.214	0.626	0.283	N/A	N/A	1.214	1.214
HDAC6	N/A	-0.861	N/A	1.709	N/A	N/A	N/A	N/A	N/A	0.555	0.896	0.555	N/A	1.254
miR-293-5p (and other miRNAs w/seed CUCAAAC)	N/A	N/A	N/A	N/A	-1	N/A	N/A	N/A	-0.762	-2	-0.277	-0.447	-1.342	N/A
NRIP1	1.247	2.414	2.155	N/A	N/A	N/A	N/A	N/A	N/A	N/A	N/A	N/A	N/A	N/A
THPO	N/A	N/A	N/A	N/A	-0.867	-2.982	N/A	N/A	0.98	N/A	N/A	N/A	0.986	N/A
LEPR	1.471	N/A	-0.923	0.41	1.101	0.064	N/A	0.104	0.216	0.243	-0.407	N/A	0.874	N/A
CD38	1.504	1.075	-0.397	1.367	0.161	-0.614	-0.11	N/A	N/A	N/A	0.583	N/A	N/A	N/A
vincristine	-0.825	N/A	N/A	N/A	N/A	N/A	-0.53	-1.709	-0.798	-0.756	-0.384	N/A	-0.798	N/A
PRKG1	N/A	-0.115	N/A	-1.342	-0.956	N/A	-0.277	-0.64	-0.391	-0.277	-0.277	0.152	-0.728	-0.64
15-deoxy-delta-12,14 -PGJ 2	1.369	-0.973	-1.551	-0.807	N/A	0.168	N/A	N/A	0.131	-0.759	N/A	N/A	-0.036	N/A
RIPK2	N/A	N/A	2.074	3.095	N/A	-0.612	N/A	N/A	N/A	N/A	N/A	N/A	N/A	N/A
cocaine	0.882	N/A	0.572	2.436	N/A	N/A	1.89	N/A	N/A	N/A	N/A	N/A	N/A	N/A
CELF1	N/A	2.2	N/A	N/A	N/A	N/A	N/A	N/A	-0.6	1.342	N/A	1.633	N/A	N/A
EHF	N/A	N/A	N/A	1.503	N/A	N/A	N/A	2.366	N/A	1.905	N/A	N/A	N/A	N/A
corticosterone	N/A	0.893	N/A	1.451	N/A	-0.457	N/A	-0.474	N/A	-1.334	N/A	N/A	N/A	1.165
TRAPPC1	1.342	2.445	N/A	N/A	N/A	1.982	N/A	N/A	N/A	N/A	N/A	N/A	N/A	N/A
NFIA	-1.941	-0.485	-2	N/A	N/A	N/A	1.342	N/A	N/A	N/A	N/A	N/A	N/A	N/A
PAX5	N/A	-0.152	N/A	-1.65	N/A	N/A	N/A	N/A	N/A	N/A	N/A	-1.982	-1.982	N/A
PITX2	-1.053	N/A	N/A	N/A	N/A	N/A	-2.003	N/A	-2.433	N/A	N/A	N/A	N/A	-0.272
D-fructose	-1.066	N/A	1.536	3.159	N/A	N/A	N/A	N/A	N/A	N/A	N/A	N/A	N/A	N/A
bortezomib	1.135	1.03	N/A	-0.007	N/A	-1.738	N/A	N/A	N/A	-0.585	N/A	N/A	-1.251	N/A
ELL2	2.646	2.646	N/A	N/A	N/A	-0.447	N/A	N/A	N/A	N/A	N/A	N/A	N/A	N/A
NLRX1	0.747	0.466	N/A	-0.898	1.897	N/A	N/A	N/A	N/A	0.302	1.414	N/A	N/A	N/A
mir-144	-1.914	N/A	N/A	N/A	-0.277	N/A	N/A	N/A	N/A	-0.106	N/A	-1.474	N/A	-1.951
Hif1	1.195	N/A	-1.501	N/A	N/A	-1.799	N/A	N/A	N/A	N/A	0.152	N/A	1.067	N/A
Sch-23390	-1.265	-2	-0.447	N/A	N/A	2	N/A	N/A	N/A	N/A	N/A	N/A	N/A	N/A
RANBP3L	-0.707	-1	N/A	N/A	N/A	N/A	-2	N/A	-2	N/A	N/A	N/A	N/A	0
PTCH1	N/A	N/A	-2.449	N/A	N/A	N/A	1.912	1.342	N/A	0	N/A	N/A	N/A	N/A
CALR	1.55	N/A	N/A	2.187	N/A	N/A	N/A	N/A	N/A	1.965	N/A	N/A	N/A	N/A
BAPTA-AM	N/A	-2	-1.342	-2.355	N/A	0	N/A	N/A	N/A	N/A	N/A	N/A	N/A	N/A
QKI	1.099	N/A	0.734	1.826	N/A	N/A	-0.412	0.248	1.158	N/A	-0.217	N/A	N/A	N/A
Hbb-b2	-1	N/A	1.342	3.349	N/A	N/A	N/A	N/A	N/A	N/A	N/A	N/A	N/A	N/A
IFNA2	-1.775	N/A	N/A	1.4	N/A	-0.568	N/A	N/A	N/A	1.944	N/A	N/A	N/A	N/A
HIBCH	-1.604	1.265	N/A	N/A	N/A	N/A	2	N/A	0.816	N/A	N/A	N/A	N/A	N/A
HOXD10	-0.434	N/A	N/A	-0.378	N/A	N/A	N/A	1.134	1.134	N/A	0.707	N/A	N/A	1.89
ASCL1	N/A	1.982	3.215	N/A	N/A	0.477	N/A	N/A	N/A	N/A	N/A	N/A	N/A	N/A
BCL2L1	1.242	N/A	N/A	1.151	N/A	N/A	N/A	N/A	1.754	N/A	N/A	N/A	N/A	1.519
ROR1	-0.458	-0.522	N/A	N/A	1.915	N/A	N/A	1.951	N/A	N/A	N/A	N/A	N/A	0.816
stattic	-2.8	1.01	N/A	N/A	N/A	N/A	N/A	-1.039	N/A	N/A	N/A	N/A	N/A	-0.808
DCAF1	N/A	N/A	N/A	N/A	N/A	2.219	N/A	N/A	N/A	-1.982	N/A	N/A	-1.455	N/A
alpha-ketoglutaramate	N/A	N/A	-0.963	-2.448	2.236	N/A	N/A	N/A	N/A	N/A	N/A	N/A	N/A	N/A
dimethylnitrosamine	1.161	1.463	N/A	2.219	N/A	-0.651	N/A	N/A	-0.152	N/A	N/A	N/A	N/A	N/A
NCOA2	-0.517	N/A	-2.359	0.187	N/A	-2.577	N/A	N/A	N/A	N/A	N/A	N/A	N/A	N/A
ziritaxestat	N/A	N/A	N/A	N/A	N/A	N/A	2	2	N/A	N/A	N/A	N/A	N/A	1.633
SMARCB1	-0.314	N/A	-0.063	1.532	N/A	-2.745	N/A	N/A	N/A	N/A	N/A	0.978	N/A	N/A
ACVRL1	N/A	N/A	1	N/A	0.339	0.235	-0.655	-0.747	N/A	-1	N/A	N/A	-1	-0.655
mir-210	-0.022	-1.667	N/A	N/A	N/A	N/A	N/A	N/A	N/A	N/A	N/A	-1.941	N/A	-2
ShK-223	N/A	N/A	N/A	1.5	N/A	N/A	N/A	-2.236	N/A	N/A	N/A	N/A	-1.89	N/A
ethionine	0.18	0.816	N/A	2.63	N/A	N/A	N/A	N/A	N/A	N/A	N/A	N/A	2	N/A
HBEGF	1.943	N/A	N/A	N/A	0.788	N/A	N/A	1.177	N/A	-0.588	N/A	1.129	N/A	N/A
MK2206	0.21	1.46	N/A	N/A	N/A	N/A	N/A	N/A	N/A	-1.982	N/A	N/A	N/A	-1.967
SYK	N/A	N/A	0.374	0.94	N/A	-0.398	N/A	-1.798	N/A	N/A	N/A	-1.767	0.291	0.042
TBX2	N/A	N/A	N/A	2	N/A	3.493	N/A	N/A	N/A	N/A	N/A	N/A	-0.113	N/A
IL3	1.298	N/A	N/A	2.34	N/A	-0.568	N/A	N/A	N/A	N/A	N/A	N/A	-1.389	N/A
ACE2	N/A	1.253	-0.436	-1.964	N/A	N/A	N/A	N/A	-0.6	N/A	N/A	N/A	N/A	-1.342
cholecalciferol	-0.687	N/A	2.128	2.557	N/A	N/A	N/A	N/A	N/A	N/A	N/A	N/A	-0.222	N/A
EGR3	N/A	N/A	N/A	N/A	-1.649	0.087	-0.428	-0.367	-1.391	-1.48	N/A	N/A	-0.186	N/A
trovafloxacin	N/A	N/A	N/A	2.449	N/A	N/A	N/A	2	N/A	N/A	N/A	N/A	-1.134	N/A
laquinimod	N/A	N/A	0.914	3.571	N/A	-0.588	N/A	N/A	N/A	N/A	N/A	N/A	N/A	0.508
NFATC1	N/A	2.63	N/A	2.039	N/A	0.87	N/A	-0.036	N/A	N/A	N/A	N/A	N/A	N/A
MACROH2A1	0.478	N/A	N/A	-2.236	N/A	-0.853	N/A	N/A	N/A	N/A	N/A	N/A	-2	N/A
deoxycholate	-1.227	2.382	N/A	N/A	N/A	N/A	N/A	1.953	N/A	N/A	N/A	N/A	N/A	N/A
DMH1	N/A	-1.342	N/A	-2	-2.219	N/A	N/A	N/A	N/A	N/A	N/A	N/A	N/A	N/A
E2F1	0.555	3.078	N/A	N/A	1.858	0.057	N/A	N/A	N/A	N/A	N/A	N/A	N/A	N/A
ezetimibe	1.671	N/A	-2.412	-1.463	N/A	N/A	N/A	N/A	N/A	N/A	N/A	N/A	N/A	N/A
TFAM	-3.157	N/A	-0.102	-0.389	N/A	-1.897	N/A	N/A	N/A	N/A	N/A	N/A	N/A	N/A
immethridine	1.633	N/A	-0.447	-3.464	N/A	N/A	N/A	N/A	N/A	N/A	N/A	N/A	N/A	N/A
N-Ac-Leu-Leu-norleucinal	2.307	N/A	N/A	N/A	N/A	0.137	N/A	N/A	-0.104	N/A	1.775	N/A	-1.175	-0.043
XDH	N/A	1.949	N/A	1.026	N/A	N/A	-0.6	N/A	N/A	N/A	N/A	N/A	N/A	-1.964
PAX7	1.89	N/A	N/A	N/A	N/A	1.664	N/A	N/A	1.982	N/A	N/A	N/A	N/A	N/A
MECP2	1.166	N/A	0.411	N/A	N/A	0.251	N/A	N/A	N/A	-1.813	N/A	-0.894	0.983	N/A
cytokine	N/A	N/A	1.117	3.349	N/A	-0.408	N/A	N/A	-0.64	N/A	N/A	N/A	N/A	N/A
LYN	1.671	N/A	N/A	-1.234	N/A	N/A	N/A	N/A	0.808	N/A	0.342	N/A	1.455	N/A
CCL5	-0.637	N/A	0.511	2.36	N/A	-2	N/A	N/A	N/A	N/A	N/A	N/A	N/A	N/A
SERPINA1	N/A	-1.982	-2.18	-1.342	N/A	N/A	N/A	N/A	N/A	N/A	N/A	N/A	N/A	N/A
NRF1	0.475	-2.607	-0.431	N/A	N/A	N/A	N/A	N/A	N/A	N/A	N/A	N/A	1.987	N/A
TIA1	-0.389	N/A	N/A	N/A	-0.707	N/A	N/A	N/A	N/A	1.667	-0.469	N/A	1.265	1
succinic acid	N/A	N/A	-0.639	-2.121	N/A	-2.4	-0.322	N/A	N/A	N/A	N/A	N/A	N/A	N/A
IKZF3	N/A	-0.557	N/A	-2.236	N/A	N/A	N/A	-0.505	N/A	-0.179	0.44	0.588	0.537	0.437
geldanamycin	1.142	0.737	N/A	-2.236	N/A	-1.363	N/A	N/A	N/A	N/A	N/A	N/A	N/A	N/A
HADH	2.236	N/A	N/A	-0.896	N/A	N/A	2.345	N/A	N/A	N/A	N/A	N/A	N/A	N/A
ibrutinib	-0.707	N/A	2.064	N/A	N/A	2.704	N/A	N/A	N/A	N/A	N/A	N/A	N/A	N/A
collagenase	N/A	N/A	2.646	2.828	N/A	N/A	N/A	N/A	N/A	N/A	N/A	N/A	N/A	N/A
Sn50 peptide	N/A	N/A	-1.798	-1.935	N/A	N/A	N/A	N/A	0.133	-1.597	N/A	N/A	N/A	N/A
MYBL2	N/A	-0.606	N/A	N/A	N/A	3.234	N/A	N/A	N/A	-0.935	-0.686	N/A	N/A	N/A
bisphenol A	1.474	-0.532	0.317	N/A	N/A	-0.676	0.293	-0.186	1.367	-0.336	0.042	0.206	N/A	-0.028
JAK2	0.478	0.842	N/A	1.969	N/A	-2.156	N/A	N/A	N/A	N/A	N/A	N/A	N/A	N/A
GPR151	1.414	N/A	N/A	1.342	N/A	1.342	N/A	1.342	N/A	N/A	N/A	N/A	N/A	N/A
PKM	1.311	N/A	1.69	1.168	N/A	1.27	N/A	N/A	N/A	N/A	N/A	N/A	N/A	N/A
GNB1	N/A	N/A	N/A	N/A	-1.937	N/A	N/A	-1.432	N/A	N/A	N/A	N/A	-0.128	-1.937
ursodeoxycholic acid	1.029	N/A	N/A	0.208	N/A	N/A	N/A	N/A	N/A	2.213	N/A	N/A	N/A	1.982
IL24	N/A	2	N/A	N/A	N/A	N/A	N/A	N/A	-0.468	-1.557	N/A	-1.406	N/A	N/A
SND1	N/A	N/A	0.026	N/A	N/A	N/A	1	0.866	-1.135	N/A	-0.511	0.302	N/A	1.585
HIVEP1	N/A	-2.121	N/A	-3.302	N/A	N/A	N/A	N/A	N/A	N/A	N/A	N/A	N/A	N/A
STK40	1.342	N/A	1.408	1.026	N/A	0.447	N/A	-1.195	N/A	N/A	N/A	N/A	N/A	N/A
CpG ODN 2006	0.939	N/A	N/A	2.107	-1.89	-0.471	N/A	N/A	N/A	N/A	N/A	N/A	N/A	N/A
CFI-402257	N/A	N/A	1.98	2.975	N/A	N/A	N/A	N/A	N/A	N/A	-0.447	N/A	N/A	N/A
BSG	N/A	N/A	1.354	1.762	N/A	-0.324	N/A	N/A	N/A	1.961	N/A	N/A	N/A	N/A
baicalein	-1.467	-2.052	-0.816	-0.707	N/A	N/A	N/A	N/A	N/A	N/A	N/A	N/A	0.357	N/A
KAT5	-0.817	2.439	N/A	N/A	N/A	N/A	-2.141	N/A	N/A	N/A	N/A	N/A	N/A	N/A
siponimod	N/A	N/A	N/A	-2.646	N/A	-1.342	N/A	N/A	N/A	N/A	N/A	1.406	N/A	N/A
PAX6	N/A	N/A	N/A	N/A	N/A	-2.108	2.121	N/A	N/A	N/A	N/A	N/A	N/A	-1.161
SPEN	5.385	N/A	N/A	N/A	N/A	N/A	N/A	N/A	N/A	N/A	N/A	N/A	N/A	N/A
HAND1	N/A	N/A	1.633	N/A	N/A	2.63	N/A	-1.121	N/A	N/A	N/A	N/A	N/A	N/A
salirasib	-3.053	N/A	N/A	N/A	N/A	1.134	-1.195	N/A	N/A	N/A	N/A	N/A	N/A	N/A
ADAM15	-1.265	N/A	-1.982	-0.152	N/A	-1.98	N/A	N/A	N/A	N/A	N/A	N/A	N/A	N/A
betaine	-2	N/A	-2.219	-1.159	N/A	N/A	N/A	N/A	N/A	N/A	N/A	N/A	N/A	N/A
C5	N/A	N/A	N/A	3.019	N/A	N/A	N/A	2.321	N/A	N/A	N/A	N/A	0.032	N/A
SNAI2	-0.335	N/A	-0.444	2.193	N/A	N/A	N/A	2.397	N/A	N/A	N/A	N/A	N/A	N/A
parthenolide	1.118	N/A	N/A	N/A	-1.986	N/A	N/A	-1.992	-0.256	N/A	N/A	N/A	N/A	N/A
TSC2	-1.556	-1.217	N/A	-2.578	N/A	N/A	N/A	N/A	N/A	N/A	N/A	N/A	N/A	N/A
ARRB1	2	N/A	N/A	-0.447	N/A	2.236	N/A	N/A	0.6	N/A	N/A	N/A	N/A	0.068
peptidoglycan	N/A	N/A	2.551	2.799	N/A	N/A	N/A	N/A	N/A	N/A	N/A	N/A	N/A	N/A
TAC1	N/A	N/A	1.782	2.155	N/A	N/A	N/A	1.408	N/A	N/A	N/A	N/A	N/A	N/A
TXNIP	-1.738	N/A	1.57	1.958	N/A	0.072	N/A	N/A	N/A	N/A	N/A	N/A	N/A	N/A
TICAM1	N/A	N/A	1.833	3.504	N/A	N/A	N/A	N/A	N/A	N/A	N/A	N/A	N/A	N/A
5-azacytidine	0.279	1.271	N/A	1.893	N/A	-1.893	N/A	N/A	N/A	N/A	N/A	N/A	N/A	N/A
PF4	N/A	N/A	N/A	1.156	N/A	-1.96	N/A	N/A	-1.348	N/A	N/A	N/A	-0.871	N/A
manganese	N/A	N/A	0	-0.333	N/A	-1	N/A	-2	-2	N/A	N/A	N/A	N/A	N/A
methyl methanesulfonate	2.646	0.708	N/A	N/A	N/A	N/A	N/A	N/A	N/A	N/A	N/A	N/A	-1.974	N/A
TLR3	N/A	N/A	1.853	3.473	N/A	N/A	N/A	N/A	N/A	N/A	N/A	N/A	N/A	N/A
MIF	N/A	N/A	1.784	1.575	N/A	N/A	-1.96	N/A	N/A	N/A	N/A	N/A	N/A	N/A
ITK	N/A	N/A	N/A	1.296	2.19	N/A	1.829	N/A	N/A	N/A	N/A	N/A	N/A	N/A
RORC	-0.41	2.55	2.2	N/A	N/A	N/A	N/A	N/A	N/A	N/A	N/A	N/A	-0.152	N/A
ZBTB18	N/A	-2.2	N/A	-1.914	N/A	-0.254	N/A	N/A	N/A	N/A	N/A	0.468	N/A	0.468
6-hydroxydopamine	N/A	1.729	0.98	N/A	N/A	-0.157	N/A	N/A	-2.431	N/A	N/A	N/A	N/A	N/A
FL3	-3.308	-1.98	N/A	N/A	N/A	N/A	N/A	N/A	N/A	N/A	N/A	N/A	N/A	N/A
SAHM1	0.816	N/A	N/A	-2.236	N/A	2.236	N/A	N/A	N/A	N/A	N/A	N/A	N/A	N/A
TCF12	N/A	N/A	N/A	N/A	N/A	2.389	N/A	N/A	1.02	N/A	N/A	N/A	1.871	N/A
STK26	-1.461	N/A	N/A	0.478	N/A	N/A	N/A	-1.342	N/A	N/A	-0.655	0	N/A	-1.342
INHBB	N/A	0.512	N/A	2.42	N/A	0.371	N/A	N/A	N/A	N/A	N/A	N/A	N/A	1.96
HEIH	N/A	N/A	N/A	N/A	N/A	N/A	N/A	N/A	1.964	1.091	N/A	N/A	N/A	2.2
HAND2	0.219	N/A	3.072	-1.964	N/A	N/A	N/A	N/A	N/A	N/A	N/A	N/A	N/A	N/A
GnRH analog	-0.953	-1.449	N/A	N/A	-0.784	N/A	N/A	N/A	N/A	2.065	N/A	N/A	N/A	N/A
imiquimod	0.436	-0.068	N/A	2.754	N/A	N/A	N/A	N/A	N/A	N/A	N/A	N/A	-1.98	N/A
PTPRD	N/A	N/A	N/A	N/A	N/A	N/A	N/A	1	1	N/A	1	N/A	2.236	N/A
ID3	N/A	N/A	N/A	2.234	N/A	1.706	N/A	N/A	N/A	N/A	N/A	N/A	1.296	N/A
MFAP5	N/A	-0.64	2	N/A	N/A	-0.588	2	N/A	N/A	N/A	N/A	N/A	N/A	N/A
MRPL12	N/A	N/A	-2.613	-2.613	N/A	N/A	N/A	N/A	N/A	N/A	N/A	N/A	N/A	N/A
DYSF	1.994	1.964	N/A	N/A	N/A	N/A	-1.257	N/A	N/A	N/A	N/A	N/A	N/A	N/A
thalidomide	N/A	N/A	N/A	-1.406	N/A	-0.218	N/A	N/A	-1.219	N/A	N/A	N/A	-0.388	-1.964
REST	-1.937	N/A	-3.249	N/A	N/A	N/A	N/A	N/A	N/A	N/A	N/A	N/A	N/A	N/A
HSPD1	-0.808	-1.981	0.692	1.687	N/A	N/A	N/A	N/A	N/A	N/A	N/A	N/A	N/A	N/A
IRF8	-1.976	N/A	N/A	1.719	0.624	N/A	-0.042	N/A	-0.217	N/A	N/A	N/A	-0.587	N/A
ARNT2	0.962	N/A	1.069	3.13	N/A	N/A	N/A	N/A	N/A	N/A	N/A	N/A	N/A	N/A
HSP90B1	3.162	1.982	N/A	N/A	N/A	N/A	N/A	N/A	N/A	N/A	N/A	N/A	N/A	N/A
IDR-1002	N/A	N/A	-2.183	-2.959	N/A	N/A	N/A	N/A	N/A	N/A	N/A	N/A	N/A	N/A
RIGI	N/A	2.63	N/A	2.509	N/A	N/A	N/A	N/A	N/A	N/A	N/A	N/A	N/A	N/A
PLAG1	0.933	N/A	N/A	N/A	N/A	-1.966	N/A	N/A	N/A	N/A	N/A	N/A	N/A	2.236
GSK3B	N/A	N/A	-1.822	N/A	N/A	N/A	N/A	N/A	N/A	N/A	1.031	1.963	0.318	N/A
RHO	-0.102	-2.121	N/A	-2.53	N/A	N/A	N/A	N/A	N/A	N/A	0.378	0	N/A	N/A
CRP	-1.415	N/A	N/A	1.254	N/A	-0.504	N/A	N/A	N/A	1.956	N/A	N/A	N/A	N/A
Siglecf	0	N/A	-2.449	0.555	N/A	-2.121	N/A	N/A	N/A	N/A	N/A	N/A	N/A	N/A
IL1R	N/A	N/A	2.395	2.729	N/A	N/A	N/A	N/A	N/A	N/A	N/A	N/A	N/A	N/A
BMPR1A	N/A	N/A	N/A	-0.308	N/A	-2.063	N/A	1.856	N/A	N/A	N/A	N/A	N/A	0.895
raloxifene	-0.536	N/A	0	0.385	-0.14	0.868	N/A	N/A	N/A	N/A	N/A	-2.359	-0.61	-0.211
ELK1	N/A	2.172	N/A	1.961	N/A	N/A	N/A	N/A	-0.976	N/A	N/A	N/A	N/A	N/A
LDHA	-0.905	0.426	0.547	1.23	N/A	N/A	N/A	N/A	N/A	-2	N/A	N/A	N/A	N/A
leukotriene D4	N/A	N/A	N/A	N/A	N/A	-2.804	N/A	1.664	N/A	-0.64	N/A	N/A	N/A	N/A
DIO3	2.534	N/A	N/A	-1.604	N/A	N/A	N/A	0.967	N/A	N/A	N/A	N/A	N/A	N/A
miR-22-3p (miRNAs w/seed AGCUGCC)	-1.932	N/A	N/A	N/A	-1.78	N/A	N/A	N/A	N/A	N/A	N/A	N/A	-0.041	-1.337
valproic acid	0.038	-0.334	N/A	N/A	0.678	N/A	N/A	N/A	1.82	N/A	0.859	N/A	N/A	-1.354
rolipram	N/A	N/A	N/A	-1.195	N/A	N/A	N/A	1.718	N/A	N/A	N/A	0.701	1.467	N/A
obeticholic acid	-0.172	N/A	N/A	-2.903	N/A	N/A	N/A	N/A	N/A	N/A	N/A	N/A	N/A	-2
RPTOR	1.85	N/A	-2.537	0.687	N/A	N/A	N/A	N/A	N/A	N/A	N/A	N/A	N/A	N/A
LIF	N/A	-0.26	-2.558	0.232	N/A	-1.425	N/A	-0.598	N/A	N/A	N/A	N/A	N/A	N/A
miR-291a-3p (and other miRNAs w/seed AAGUGCU)	-1.51	-1.805	N/A	N/A	N/A	1.573	N/A	N/A	N/A	N/A	N/A	N/A	N/A	-0.185
calmodulin	N/A	N/A	N/A	N/A	N/A	N/A	N/A	0.788	N/A	1.664	0	0.956	1.664	N/A
CALCA	1.567	N/A	N/A	N/A	2.121	-1.383	N/A	N/A	N/A	N/A	N/A	N/A	N/A	N/A
caspase	-1.969	1.969	N/A	N/A	N/A	N/A	N/A	N/A	N/A	N/A	N/A	N/A	1.131	N/A
GW 4064	-1.714	N/A	-1.964	-1.39	N/A	N/A	N/A	N/A	N/A	N/A	N/A	N/A	N/A	N/A
GABA	-1.725	-1.155	N/A	N/A	N/A	2.183	N/A	N/A	N/A	N/A	N/A	N/A	N/A	N/A
ADGRE2	N/A	N/A	N/A	0.447	1.633	N/A	N/A	N/A	N/A	N/A	N/A	N/A	1.342	1.633
staurosporine	-0.681	N/A	N/A	-0.269	N/A	0.076	N/A	N/A	-1.827	N/A	N/A	N/A	-1.044	-1.158
IL11RA	N/A	N/A	2.236	2.813	N/A	N/A	N/A	N/A	N/A	N/A	N/A	N/A	N/A	N/A
JUNB	1	0.378	-0.968	0.536	N/A	-2.164	N/A	N/A	N/A	N/A	N/A	N/A	N/A	N/A
PIK3CA	-1	0.896	N/A	0	N/A	-1.353	N/A	N/A	N/A	0.152	N/A	N/A	-1.067	-0.577
cytarabine	N/A	N/A	N/A	1.706	N/A	1.118	N/A	N/A	-2.219	N/A	N/A	N/A	N/A	N/A
2-methoxyestradiol	N/A	N/A	N/A	N/A	N/A	N/A	1.929	N/A	N/A	-1.4	N/A	-1.706	N/A	N/A
PPOX	-2.236	0.152	-2.646	N/A	N/A	N/A	N/A	N/A	N/A	N/A	N/A	N/A	N/A	N/A
GSN	N/A	-0.278	N/A	1.987	N/A	N/A	0.864	-0.655	N/A	N/A	N/A	N/A	1.236	N/A
POR	0.437	0	0.631	N/A	N/A	1.054	N/A	-0.049	N/A	N/A	2.563	N/A	-0.282	N/A
phorbol esters	-0.095	N/A	N/A	2.95	N/A	N/A	N/A	N/A	N/A	-1.964	N/A	N/A	N/A	N/A
estriol	N/A	N/A	-2.121	-2.887	N/A	N/A	N/A	N/A	N/A	N/A	N/A	N/A	N/A	N/A
GRIN1	N/A	1.633	0	1.155	N/A	N/A	N/A	N/A	N/A	N/A	N/A	N/A	N/A	-2.219
androgen	N/A	-0.378	N/A	-0.664	-0.6	-1.342	N/A	-1	N/A	-0.128	-0.895	N/A	N/A	N/A
quercetin	0.098	-1.035	N/A	-2.145	N/A	N/A	N/A	-0.751	0.438	N/A	N/A	N/A	0.162	0.372
CAVIN1	2	0	1	N/A	N/A	2	N/A	N/A	N/A	N/A	N/A	N/A	N/A	N/A
NEU3	N/A	N/A	-2	-3	N/A	N/A	N/A	N/A	N/A	N/A	N/A	N/A	N/A	N/A
PDCD5	N/A	N/A	N/A	N/A	2	N/A	N/A	1	N/A	N/A	N/A	N/A	N/A	2
epicatechin	-0.243	1	-1.706	0.682	N/A	-1.36	N/A	N/A	N/A	N/A	N/A	N/A	N/A	N/A
mir-142 (includes others)	0.122	N/A	N/A	N/A	N/A	-0.484	-1.782	N/A	N/A	N/A	-1.796	N/A	-0.805	N/A
trametinib	N/A	N/A	N/A	-0.352	0.756	N/A	N/A	0.896	-0.545	1.215	N/A	N/A	1.167	-0.058
BNIP3L	N/A	N/A	N/A	1.89	N/A	-2.714	N/A	N/A	N/A	N/A	N/A	N/A	-0.378	N/A
garcinol	N/A	-3	N/A	N/A	-1.982	N/A	N/A	N/A	N/A	N/A	N/A	N/A	N/A	N/A
NFYA	-0.674	N/A	N/A	N/A	N/A	N/A	N/A	N/A	1.154	N/A	1.154	N/A	0.842	1.154
elovanoid N32	N/A	-2	-1.342	-1.633	N/A	0	N/A	N/A	N/A	N/A	N/A	N/A	N/A	N/A
elovanoid N34	N/A	-2	-1.342	-1.633	N/A	0	N/A	N/A	N/A	N/A	N/A	N/A	N/A	N/A
APOC1	-1.728	N/A	N/A	0.815	N/A	N/A	N/A	N/A	N/A	N/A	N/A	1.21	N/A	1.21
phenylbutazone	2.224	0.287	N/A	2.449	N/A	N/A	N/A	N/A	N/A	N/A	N/A	N/A	N/A	N/A
CD14	N/A	N/A	1.989	2.97	N/A	N/A	N/A	N/A	N/A	N/A	N/A	N/A	N/A	N/A
captopril	1.987	0.863	N/A	1.429	N/A	N/A	N/A	N/A	N/A	N/A	N/A	-0.563	0.113	N/A
letrozole	N/A	0.555	N/A	N/A	-1.897	N/A	N/A	N/A	-1.982	N/A	N/A	-0.52	N/A	N/A
NKX2-1	N/A	N/A	N/A	-0.991	N/A	N/A	N/A	-1.477	N/A	0.484	-2	N/A	N/A	N/A
LIPG	2	N/A	1.951	N/A	N/A	1	N/A	N/A	N/A	N/A	N/A	N/A	N/A	N/A
NOS2	0.375	1.46	-1	1.38	N/A	-0.734	N/A	N/A	N/A	N/A	N/A	N/A	N/A	N/A
CLEC4G	N/A	N/A	N/A	N/A	2.236	-0.816	N/A	1.89	N/A	N/A	N/A	N/A	N/A	N/A
RNF31	N/A	N/A	-1	-1.941	N/A	N/A	N/A	2	N/A	N/A	N/A	N/A	N/A	N/A
MAVS	N/A	2.795	N/A	2.13	N/A	N/A	N/A	N/A	N/A	N/A	N/A	N/A	N/A	N/A
ACOX1	0.529	0.905	1.36	N/A	N/A	0.828	N/A	-1.285	N/A	N/A	N/A	0.018	N/A	N/A
MAPK8	2.244	N/A	N/A	1.831	N/A	0.849	N/A	N/A	N/A	N/A	N/A	N/A	N/A	N/A
cadmium	0.216	N/A	N/A	2.219	1.964	N/A	0.524	N/A	N/A	N/A	N/A	N/A	N/A	N/A
FLI1	1.717	0.869	N/A	N/A	N/A	-1.455	N/A	N/A	N/A	N/A	0.879	N/A	N/A	N/A
ADORA2A	2.716	N/A	N/A	N/A	N/A	N/A	N/A	N/A	N/A	N/A	N/A	-2.2	N/A	N/A
cerivastatin	-0.392	N/A	N/A	-0.45	N/A	-2.122	-1.951	N/A	N/A	N/A	N/A	N/A	N/A	N/A
HDL/cholesterol	N/A	N/A	N/A	N/A	N/A	2	N/A	N/A	N/A	N/A	1.673	N/A	N/A	-1.237
caffeine	-2	N/A	N/A	-0.928	N/A	N/A	N/A	N/A	N/A	N/A	N/A	N/A	N/A	-1.982
imatinib	-0.739	-0.862	0.872	N/A	N/A	-0.121	N/A	N/A	N/A	N/A	N/A	N/A	N/A	-2.316
ruxolitinib	1.209	N/A	-0.437	-1.942	N/A	1.32	N/A	N/A	N/A	N/A	N/A	N/A	N/A	N/A
SGPP2	0.213	N/A	2.236	N/A	N/A	2.449	N/A	N/A	N/A	N/A	N/A	N/A	N/A	N/A
rasagiline	N/A	N/A	N/A	N/A	N/A	N/A	1.976	N/A	1.006	1.903	N/A	N/A	N/A	N/A
MLN120B	N/A	N/A	-1.98	-2.138	N/A	-0.762	N/A	N/A	N/A	N/A	N/A	N/A	N/A	N/A
erlotinib	N/A	-1.268	N/A	0.508	N/A	-1.982	N/A	N/A	1.117	N/A	N/A	N/A	N/A	N/A
KL	N/A	-1.031	N/A	-2.39	N/A	N/A	N/A	N/A	N/A	1.438	N/A	N/A	N/A	N/A
3-methyladenine	-2.406	0.639	N/A	1.813	N/A	N/A	N/A	N/A	N/A	N/A	N/A	N/A	N/A	N/A
lysophosphatidylinositol	N/A	N/A	1.134	2.828	N/A	N/A	N/A	N/A	-0.447	0.447	N/A	N/A	N/A	N/A
FZD7	2.2	2	N/A	0.655	N/A	N/A	N/A	N/A	N/A	N/A	N/A	N/A	N/A	N/A
desmopressin	1.17	0	N/A	N/A	1.406	N/A	N/A	N/A	N/A	N/A	N/A	-1.698	N/A	-0.577
INSIG1	0.076	N/A	-0.124	-2.668	N/A	N/A	N/A	N/A	N/A	N/A	N/A	N/A	N/A	-1.964
ZNF106	-0.197	N/A	N/A	-2.635	N/A	2	N/A	N/A	N/A	N/A	N/A	N/A	N/A	N/A
DMP1	N/A	N/A	-0.343	-2	N/A	N/A	N/A	0.425	-1.2	N/A	0.514	N/A	N/A	-0.343
PLA2G2A	-0.447	-0.447	-2	N/A	N/A	-1.929	N/A	N/A	N/A	N/A	N/A	N/A	N/A	N/A
IGF2	N/A	0	N/A	0.907	0.623	-0.841	N/A	N/A	N/A	-0.469	N/A	N/A	-1.982	N/A
BGN	1.941	1.408	N/A	1.471	N/A	N/A	N/A	N/A	N/A	N/A	N/A	N/A	N/A	N/A
HRG	N/A	N/A	N/A	2.813	N/A	N/A	N/A	0	N/A	N/A	0	N/A	-2	N/A
aristolochic acid I	2.804	N/A	2	N/A	N/A	N/A	N/A	N/A	N/A	N/A	N/A	N/A	N/A	N/A
CA9	2.8	2	N/A	N/A	N/A	N/A	N/A	N/A	N/A	N/A	N/A	N/A	N/A	N/A
CDK5R1	N/A	N/A	1	1.342	N/A	2.449	N/A	N/A	N/A	N/A	N/A	N/A	N/A	N/A
ALDH2	-2.21	N/A	N/A	N/A	N/A	N/A	N/A	N/A	N/A	-0.626	N/A	N/A	N/A	-1.951
sildenafil	N/A	N/A	0.547	-2	N/A	0.148	N/A	0.44	-0.373	-0.314	0.059	N/A	-0.526	-0.373
xanthohumol	0.816	-2	-1.964	N/A	N/A	N/A	N/A	N/A	N/A	N/A	N/A	N/A	N/A	N/A
vatalanib	N/A	0.152	N/A	N/A	N/A	N/A	N/A	N/A	-1.491	N/A	N/A	-1.154	-1.981	N/A
26S proteasome	0.659	N/A	N/A	-1.793	N/A	2.325	N/A	N/A	N/A	N/A	N/A	N/A	N/A	N/A
CLOCK	1.387	N/A	0.333	N/A	N/A	N/A	1.897	N/A	N/A	1.155	N/A	N/A	N/A	N/A
NGEF	N/A	N/A	-1.134	N/A	N/A	0.333	-1.89	N/A	N/A	N/A	N/A	N/A	N/A	-1.414
M344	N/A	N/A	N/A	N/A	N/A	N/A	N/A	N/A	N/A	N/A	2.2	N/A	0.6	1.969
CD36	N/A	N/A	-0.419	2.173	N/A	-2.177	N/A	N/A	N/A	N/A	N/A	N/A	N/A	N/A
RPL13A	2.84	N/A	N/A	N/A	N/A	N/A	N/A	N/A	1.912	N/A	N/A	N/A	N/A	N/A
chloroquine	-0.663	N/A	-1.32	-0.454	N/A	N/A	N/A	N/A	N/A	0.329	N/A	N/A	1.969	N/A
LOXL1	1.067	1.455	N/A	2.213	N/A	N/A	N/A	N/A	N/A	N/A	0	N/A	N/A	N/A
DYRK1A	N/A	-1.154	N/A	N/A	N/A	-2.423	N/A	1.154	N/A	N/A	N/A	N/A	N/A	N/A
CREM	N/A	-1.987	0.523	1.964	N/A	0.25	N/A	N/A	N/A	N/A	N/A	N/A	N/A	N/A
sorafenib	N/A	N/A	N/A	1.406	N/A	1.23	2	N/A	N/A	N/A	N/A	N/A	N/A	0.084
monocrotaline	2.429	0.184	1.344	N/A	N/A	0.761	N/A	N/A	N/A	N/A	N/A	N/A	N/A	N/A
SELP	1.633	1	1.153	0.926	N/A	N/A	N/A	N/A	N/A	N/A	N/A	N/A	N/A	N/A
INPP5D	-0.15	N/A	N/A	-2.236	N/A	-1.941	N/A	N/A	N/A	N/A	N/A	N/A	-0.379	N/A
PTGS2	-0.223	N/A	-0.67	0.95	-0.554	-0.441	N/A	-0.274	-0.136	N/A	0.183	-0.132	-1.143	N/A
RCN3	3.065	N/A	N/A	N/A	N/A	N/A	N/A	-1.633	N/A	N/A	N/A	N/A	N/A	N/A
JAK1	N/A	N/A	N/A	2.722	N/A	N/A	N/A	N/A	N/A	-1.969	N/A	N/A	N/A	N/A
EPHX2	N/A	N/A	1.969	2.2	N/A	N/A	N/A	N/A	N/A	N/A	N/A	N/A	-0.517	N/A
NSUN3	N/A	N/A	-2.449	-2.236	N/A	N/A	N/A	N/A	N/A	N/A	N/A	N/A	N/A	N/A
ALKBH1	N/A	N/A	-2.449	-2.236	N/A	N/A	N/A	N/A	N/A	N/A	N/A	N/A	N/A	N/A
glycocholic acid	N/A	N/A	-1.134	0	N/A	N/A	N/A	1	N/A	N/A	N/A	N/A	1.414	1.134
estradiol-17beta-benzoate	-0.688	-2.025	N/A	-0.75	N/A	-1.213	N/A	N/A	N/A	N/A	N/A	N/A	N/A	N/A
UTP	-1.934	N/A	N/A	N/A	N/A	N/A	N/A	0.881	N/A	N/A	1.858	N/A	N/A	N/A
mibolerone	-0.293	2.666	N/A	0.478	N/A	1.236	N/A	N/A	N/A	N/A	N/A	N/A	N/A	N/A
miR-2392 (miRNAs w/seed AGGAUGG)	N/A	N/A	2.441	2.227	N/A	N/A	N/A	N/A	N/A	N/A	N/A	N/A	N/A	N/A
mir-2392	N/A	N/A	2.439	2.228	N/A	N/A	N/A	N/A	N/A	N/A	N/A	N/A	N/A	N/A
WBP2	0.775	N/A	N/A	N/A	N/A	N/A	N/A	N/A	N/A	N/A	N/A	N/A	2	1.89
COL6A1	2.825	N/A	1.834	N/A	N/A	N/A	N/A	N/A	N/A	N/A	N/A	N/A	N/A	N/A
SH3TC2	2.646	N/A	-2	N/A	N/A	N/A	N/A	N/A	N/A	N/A	N/A	N/A	N/A	N/A
BMP4	N/A	N/A	N/A	N/A	N/A	-2.459	N/A	2.187	N/A	N/A	N/A	N/A	N/A	N/A
ADM	N/A	N/A	-2.219	-2.425	N/A	N/A	N/A	N/A	N/A	N/A	N/A	N/A	N/A	N/A
UCHL1	-1.377	N/A	N/A	N/A	N/A	N/A	N/A	N/A	N/A	N/A	1.539	N/A	N/A	1.726
TTC39A-AS1	0	-2.28	N/A	-1.945	N/A	0.417	N/A	N/A	N/A	N/A	N/A	N/A	N/A	N/A
CCN5	0.333	0.711	N/A	N/A	-0.478	0.128	-1.664	N/A	N/A	N/A	N/A	N/A	-0.128	-1.195
EGLN1	N/A	N/A	0.478	0.378	N/A	1.002	N/A	-1.885	N/A	N/A	-0.894	N/A	N/A	N/A
CHADL	N/A	N/A	N/A	0	1.342	-0.816	N/A	N/A	N/A	N/A	N/A	N/A	-1.134	1.342
AHI1	-1.633	2	N/A	-1	N/A	N/A	N/A	N/A	N/A	N/A	N/A	N/A	N/A	N/A
SAA	N/A	N/A	1.948	2.684	N/A	N/A	N/A	N/A	N/A	N/A	N/A	N/A	N/A	N/A
Sb202190	N/A	-0.443	N/A	-2.167	N/A	N/A	0.428	N/A	-0.389	N/A	-0.57	N/A	0.633	N/A
SDCBP	1.185	1.07	N/A	N/A	N/A	N/A	N/A	N/A	1.095	N/A	1.28	N/A	N/A	N/A
ML290	-1.387	0.762	N/A	-1.463	N/A	-1	N/A	N/A	N/A	N/A	N/A	N/A	N/A	N/A
FGFR4	-0.411	0	N/A	N/A	-2.236	N/A	N/A	N/A	N/A	N/A	-1.964	N/A	N/A	N/A
nitroarginine	1.477	N/A	N/A	2	N/A	N/A	-1.131	N/A	N/A	N/A	N/A	N/A	N/A	N/A
EHMT1	-0.18	N/A	N/A	3.162	N/A	N/A	N/A	N/A	N/A	N/A	1.265	N/A	N/A	N/A
MNT	-1.508	N/A	0	-2.646	N/A	0.447	N/A	N/A	N/A	N/A	N/A	N/A	N/A	N/A
miR-125b-5p (and other miRNAs w/seed CCCUGAG)	-0.824	N/A	N/A	N/A	-1.399	2.375	N/A	N/A	N/A	N/A	N/A	N/A	N/A	N/A
SFRP1	N/A	-1.109	N/A	-2.219	N/A	N/A	N/A	-0.816	0.447	N/A	N/A	N/A	N/A	0
VHL	-1.602	-1.066	N/A	0.628	N/A	N/A	N/A	0.788	N/A	N/A	N/A	0.5	N/A	N/A
dacinostat	N/A	N/A	N/A	N/A	N/A	N/A	N/A	N/A	-1.622	N/A	N/A	-2	-0.956	N/A
ADRB	-1.592	N/A	-0.756	N/A	N/A	0	1.89	N/A	N/A	N/A	0.338	N/A	N/A	N/A
prednisolone	1.349	N/A	N/A	-2.17	N/A	N/A	N/A	N/A	N/A	N/A	N/A	N/A	0.451	0.604
RIPK3	N/A	N/A	2.388	2.169	N/A	N/A	N/A	N/A	N/A	N/A	N/A	N/A	N/A	N/A
NfkB1-RelA	N/A	N/A	1.961	2.591	N/A	N/A	N/A	N/A	N/A	N/A	N/A	N/A	N/A	N/A
CSF1R	N/A	N/A	N/A	2.138	N/A	-1.067	N/A	N/A	N/A	N/A	N/A	N/A	-1.342	N/A
FOXL2	N/A	N/A	N/A	1.98	N/A	N/A	N/A	N/A	N/A	-1.131	-1.432	N/A	N/A	N/A
SLC29A1	-1.195	N/A	N/A	N/A	N/A	N/A	-1.342	N/A	-2	N/A	N/A	N/A	N/A	N/A
PTPN6	-2.184	N/A	N/A	-2.343	N/A	N/A	N/A	N/A	N/A	N/A	N/A	N/A	N/A	N/A
pitavastatin	N/A	N/A	-1.96	N/A	N/A	-2.565	N/A	N/A	N/A	N/A	N/A	N/A	N/A	N/A
NR1H3	0.664	N/A	N/A	-0.971	N/A	-1.99	N/A	N/A	N/A	N/A	N/A	N/A	N/A	-0.895
EIF2AK2	-2.359	N/A	N/A	N/A	N/A	N/A	N/A	N/A	N/A	N/A	N/A	N/A	-2.157	N/A
capsaicin	N/A	N/A	1.342	-0.679	N/A	-0.579	N/A	N/A	-0.99	N/A	-0.277	N/A	-0.647	N/A
sodium bisulfide	0.268	-1.5	N/A	N/A	-0.273	N/A	0.333	N/A	0.414	1.286	N/A	N/A	0.322	0.098
SIM1	0.784	N/A	0.573	3.13	N/A	N/A	N/A	N/A	N/A	N/A	N/A	N/A	N/A	N/A
MMP2	N/A	N/A	N/A	0.327	N/A	N/A	N/A	2.196	N/A	N/A	N/A	N/A	1.964	N/A
PHLPP1	N/A	N/A	N/A	-1.067	N/A	N/A	-1.987	N/A	N/A	-1.432	N/A	N/A	N/A	N/A
GHRL	-0.146	-2.137	0.26	N/A	N/A	-1.941	N/A	N/A	N/A	N/A	N/A	N/A	N/A	N/A
vitamin D	-1.78	N/A	-1.969	N/A	N/A	N/A	N/A	-0.73	N/A	N/A	N/A	N/A	N/A	N/A
MALSU1	N/A	N/A	-2.236	-2.236	N/A	N/A	N/A	N/A	N/A	N/A	N/A	N/A	N/A	N/A
MRPL14	N/A	N/A	-2.236	-2.236	N/A	N/A	N/A	N/A	N/A	N/A	N/A	N/A	N/A	N/A
TAS4464	N/A	2.236	N/A	N/A	N/A	-2.236	N/A	N/A	N/A	N/A	N/A	N/A	N/A	N/A
SMARCD3	2.236	N/A	N/A	2.236	N/A	N/A	N/A	N/A	N/A	N/A	N/A	N/A	N/A	0
N1,N11-diethylnorspermine	N/A	N/A	2.236	2.236	N/A	N/A	N/A	N/A	N/A	N/A	N/A	N/A	N/A	N/A
GPBAR1	N/A	0.113	-2.177	-2.177	N/A	N/A	N/A	N/A	N/A	N/A	N/A	N/A	N/A	N/A
PEX5	0.333	N/A	N/A	N/A	N/A	2.236	N/A	N/A	N/A	N/A	N/A	N/A	N/A	1.897
MAC	N/A	N/A	N/A	2.425	N/A	N/A	N/A	N/A	N/A	N/A	1.067	N/A	N/A	0.97
hydroxyurea	N/A	1.437	N/A	N/A	N/A	-0.895	N/A	N/A	-1.996	N/A	N/A	N/A	-0.134	N/A
YTHDF2	N/A	N/A	N/A	-1.155	N/A	1.319	N/A	N/A	N/A	N/A	N/A	N/A	N/A	-1.987
ENG	N/A	N/A	N/A	N/A	-0.085	1.297	-0.684	-0.085	N/A	N/A	0.486	-1.41	N/A	-0.409
ASXL2	N/A	N/A	N/A	N/A	N/A	-2	N/A	N/A	1	1	0.447	N/A	N/A	N/A
GW-788388	N/A	-0.775	N/A	N/A	N/A	N/A	N/A	N/A	-0.225	N/A	-1.452	N/A	N/A	-1.992
ATF2	0.063	N/A	N/A	2.781	N/A	N/A	-0.564	0.104	N/A	0.391	-0.388	N/A	N/A	-0.152
ocifisertib	-1.987	N/A	N/A	2.335	0.115	N/A	N/A	N/A	N/A	N/A	N/A	N/A	N/A	N/A
CDK5	N/A	0.225	0.647	-1.912	N/A	-1.354	N/A	N/A	0.29	N/A	N/A	N/A	N/A	N/A
FOXO4	-0.607	-2.005	N/A	N/A	N/A	-0.341	N/A	N/A	N/A	-1.424	N/A	N/A	-0.049	N/A
EPCAM	N/A	-1	-1.432	-1.987	N/A	N/A	N/A	N/A	N/A	N/A	N/A	N/A	N/A	N/A
Clec10a/Mgl2	N/A	N/A	-1.982	-2.433	N/A	N/A	N/A	N/A	N/A	N/A	N/A	N/A	N/A	N/A
HDAC	N/A	N/A	N/A	-0.5	N/A	N/A	N/A	1.318	N/A	0.934	N/A	N/A	1.08	0.582
STS	N/A	N/A	1	1.414	N/A	N/A	N/A	N/A	N/A	N/A	N/A	N/A	2	N/A
SIAH1	N/A	N/A	N/A	N/A	N/A	0.956	N/A	N/A	0	N/A	2	N/A	1.455	N/A
ITGA9	N/A	N/A	N/A	2.425	N/A	N/A	N/A	N/A	N/A	N/A	1.98	N/A	N/A	N/A
TBXT	2.236	N/A	N/A	2.164	N/A	N/A	N/A	N/A	N/A	N/A	N/A	0	N/A	0
S100A8	N/A	2.137	0.649	0.992	N/A	N/A	0.258	N/A	N/A	N/A	N/A	N/A	-0.359	N/A
RETN	-0.61	N/A	1.04	2.744	N/A	N/A	N/A	N/A	N/A	N/A	N/A	N/A	N/A	N/A
LMX1B	-2.219	-0.737	N/A	1.432	N/A	N/A	N/A	N/A	N/A	N/A	N/A	N/A	N/A	N/A
IL17RA	N/A	N/A	1.685	2.697	N/A	N/A	N/A	N/A	N/A	N/A	N/A	N/A	N/A	N/A
CLEC4E	N/A	N/A	1.969	2.412	N/A	N/A	N/A	N/A	N/A	N/A	N/A	N/A	N/A	N/A
methylselenic acid	-0.378	N/A	N/A	N/A	-1.982	N/A	N/A	N/A	N/A	-1.109	N/A	-0.911	N/A	N/A
WNT11	-1.767	N/A	2.613	N/A	N/A	N/A	N/A	N/A	N/A	N/A	N/A	N/A	N/A	N/A
OVOL2	-2.236	N/A	N/A	N/A	N/A	N/A	0.728	N/A	N/A	N/A	N/A	N/A	1.416	N/A
ATF4	3.244	1.131	N/A	N/A	N/A	N/A	N/A	N/A	N/A	N/A	N/A	N/A	N/A	N/A
Casp1	N/A	N/A	2.081	2.29	N/A	N/A	N/A	N/A	N/A	N/A	N/A	N/A	N/A	N/A
BACH1	2.132	N/A	N/A	N/A	N/A	2.236	N/A	N/A	N/A	N/A	N/A	N/A	N/A	N/A
zeaxanthin dipalmitate	-2.496	-1.604	N/A	-0.258	N/A	N/A	N/A	N/A	N/A	N/A	N/A	N/A	N/A	N/A
SOX1	N/A	N/A	N/A	N/A	N/A	N/A	N/A	-1.414	N/A	N/A	N/A	N/A	-2.236	-0.707
CHROMR	N/A	N/A	N/A	0	-2.121	N/A	N/A	N/A	N/A	N/A	N/A	N/A	N/A	-2.236
GSK3A	1.987	N/A	-1.231	N/A	N/A	N/A	N/A	N/A	N/A	N/A	1.131	N/A	N/A	N/A
P2RY14	N/A	N/A	N/A	N/A	N/A	N/A	2	1	N/A	N/A	N/A	1.342	N/A	N/A
IQGAP2	N/A	N/A	N/A	N/A	-1.342	N/A	N/A	0	N/A	-1	-2	N/A	N/A	N/A
AKR1B1	0.896	2.213	N/A	N/A	N/A	1.231	N/A	N/A	N/A	N/A	N/A	N/A	N/A	N/A
KDM8	2.102	N/A	N/A	N/A	N/A	-2.236	N/A	N/A	N/A	N/A	N/A	N/A	N/A	N/A
MAGI1	-1.807	-1.698	N/A	N/A	N/A	-0.832	N/A	N/A	N/A	N/A	N/A	N/A	N/A	N/A
IRAK4	N/A	N/A	2.167	2.167	N/A	N/A	N/A	N/A	N/A	N/A	N/A	N/A	N/A	N/A
EFNA5	2.333	N/A	N/A	N/A	N/A	N/A	2	N/A	N/A	N/A	N/A	N/A	N/A	N/A
WT1	-0.16	0.091	N/A	1.632	0.114	N/A	-1.455	N/A	-0.319	0.425	N/A	N/A	-0.137	N/A
IL23	N/A	N/A	N/A	N/A	N/A	N/A	N/A	-2.154	N/A	N/A	N/A	N/A	-2.173	N/A
SHH	N/A	N/A	N/A	N/A	N/A	N/A	N/A	2.464	N/A	N/A	N/A	N/A	N/A	1.861
SST	N/A	2	N/A	N/A	N/A	N/A	N/A	N/A	N/A	1.446	0.6	N/A	N/A	-0.277
SLC2A1	N/A	N/A	1.122	1.046	N/A	-0.181	1.969	N/A	N/A	N/A	N/A	N/A	N/A	N/A
GW3965	N/A	0.333	-1.407	-0.88	N/A	-1.679	N/A	N/A	N/A	N/A	N/A	N/A	N/A	N/A
PIK3R1	-0.511	0.863	N/A	0.378	N/A	-1.706	N/A	N/A	0.728	-0.113	N/A	N/A	N/A	N/A
ZBTB10	-0.168	N/A	N/A	3.737	N/A	0.389	N/A	N/A	N/A	N/A	N/A	N/A	N/A	N/A
COX4I1	-1	N/A	N/A	-2.2	N/A	-1.091	N/A	N/A	N/A	N/A	N/A	N/A	N/A	N/A
ANGPT1	N/A	N/A	N/A	N/A	N/A	-0.277	N/A	N/A	N/A	2	N/A	N/A	2	N/A
GNAS	N/A	N/A	N/A	N/A	0.434	-1.199	-0.791	0	-0.653	0	-0.359	-0.839	N/A	N/A
BMAL1	N/A	N/A	N/A	N/A	N/A	-0.378	1.128	N/A	1.757	N/A	N/A	N/A	1.004	N/A
SERPINB7	2.028	N/A	N/A	-0.333	N/A	1	0.905	N/A	N/A	N/A	N/A	N/A	N/A	N/A
NPPB	-0.745	N/A	-2.121	-1.4	N/A	N/A	N/A	N/A	N/A	N/A	N/A	N/A	N/A	N/A
ILK	-0.071	1.989	N/A	2.2	N/A	N/A	N/A	N/A	N/A	N/A	N/A	N/A	N/A	N/A
Pycard	N/A	N/A	2.346	1.908	N/A	N/A	N/A	N/A	N/A	N/A	N/A	N/A	N/A	N/A
SKIC2	-2.84	-1.414	N/A	N/A	N/A	N/A	N/A	N/A	N/A	N/A	N/A	N/A	N/A	N/A
kaempferol	N/A	N/A	N/A	-1.98	N/A	N/A	N/A	-0.776	0.353	0.228	N/A	-0.684	0.228	N/A
IFN beta	N/A	2.559	N/A	0.945	N/A	0.739	N/A	N/A	N/A	N/A	N/A	N/A	N/A	N/A
EIF3E	N/A	-1.706	N/A	-1.982	N/A	N/A	N/A	N/A	N/A	N/A	N/A	0.555	N/A	N/A
SET	-2.236	N/A	N/A	N/A	N/A	N/A	N/A	N/A	-2	N/A	N/A	N/A	N/A	N/A
YARS2	-2.236	N/A	-2	N/A	N/A	N/A	N/A	N/A	N/A	N/A	N/A	N/A	N/A	N/A
FAN1	-2.236	-2	N/A	N/A	N/A	N/A	N/A	N/A	N/A	N/A	N/A	N/A	N/A	N/A
STO-609	N/A	N/A	-2.236	-2	N/A	N/A	N/A	N/A	N/A	N/A	N/A	N/A	N/A	N/A
HELLS	-2.111	-0.707	N/A	N/A	N/A	1.414	N/A	N/A	N/A	N/A	N/A	N/A	N/A	N/A
lipoteichoic acid	N/A	N/A	2.012	2.215	N/A	N/A	N/A	N/A	N/A	N/A	N/A	N/A	N/A	N/A
TNFRSF12A	2.236	N/A	1.982	N/A	N/A	N/A	N/A	N/A	N/A	N/A	N/A	N/A	N/A	N/A
24-hydroxycholesterol	N/A	N/A	-2.13	-2.087	N/A	N/A	N/A	N/A	N/A	N/A	N/A	N/A	N/A	N/A
deferasirox	N/A	N/A	N/A	2.828	N/A	N/A	N/A	N/A	N/A	N/A	N/A	N/A	-1.387	N/A
PRKN	N/A	-0.769	0.797	0.592	N/A	1	N/A	N/A	N/A	N/A	-1.054	N/A	N/A	N/A
TLR9	N/A	N/A	N/A	2.402	N/A	N/A	N/A	N/A	1.802	N/A	N/A	N/A	N/A	N/A
IGFBP3	N/A	2.434	N/A	-0.277	N/A	N/A	N/A	-0.492	0	-0.391	0.115	0.492	0	N/A
coomassie brilliant blue G-250	N/A	N/A	-1.987	-2.213	N/A	N/A	N/A	N/A	N/A	N/A	N/A	N/A	N/A	N/A
NPR3	4.199	N/A	N/A	N/A	N/A	N/A	N/A	N/A	N/A	N/A	N/A	N/A	N/A	N/A
dicarbethoxydihydrocollidine	N/A	N/A	1.98	2.216	N/A	N/A	N/A	N/A	N/A	N/A	N/A	N/A	N/A	N/A
PREX1	-1.192	N/A	N/A	N/A	1	N/A	N/A	N/A	N/A	2	N/A	N/A	N/A	N/A
APLN	N/A	-0.472	N/A	N/A	-0.335	-0.164	0.442	0.696	0.754	N/A	-0.52	0.556	-0.122	-0.122
TF	N/A	2.219	N/A	1.96	N/A	N/A	N/A	N/A	N/A	N/A	N/A	N/A	N/A	N/A
leupeptin	2.2	N/A	N/A	N/A	N/A	N/A	N/A	N/A	N/A	N/A	N/A	N/A	N/A	1.969
PPARA:RXRA Coactivator	N/A	-1.951	N/A	N/A	N/A	-2.213	N/A	N/A	N/A	N/A	N/A	N/A	N/A	N/A
SLC7A2	N/A	N/A	-1.964	-2.2	N/A	N/A	N/A	N/A	N/A	N/A	N/A	N/A	N/A	N/A
EFNA2	2.53	N/A	N/A	N/A	N/A	N/A	N/A	0	N/A	N/A	N/A	N/A	-1.633	N/A
tosylphenylalanyl chloromethyl ketone	1.605	0.132	N/A	-2.425	N/A	N/A	N/A	N/A	N/A	N/A	N/A	N/A	N/A	N/A
CH-223191	N/A	N/A	N/A	0.808	0.152	N/A	N/A	N/A	N/A	N/A	1.067	N/A	1.067	1.067
CUX1	N/A	0.695	N/A	-1.134	N/A	0.186	N/A	N/A	N/A	0.179	N/A	N/A	1.964	N/A
buthionine sulfoximine	N/A	N/A	N/A	N/A	1	N/A	N/A	0.816	1	0.447	N/A	N/A	0.447	0.447
valsartan	-0.518	N/A	N/A	-2.728	N/A	N/A	N/A	N/A	N/A	N/A	N/A	N/A	-0.911	N/A
CYGB	2	N/A	-1	-1	N/A	N/A	N/A	-0.152	N/A	N/A	N/A	N/A	N/A	N/A
folic acid	2.457	N/A	N/A	1.607	N/A	N/A	N/A	N/A	-0.077	N/A	N/A	N/A	N/A	N/A
ILF3	-2.333	N/A	N/A	-0.302	N/A	N/A	N/A	0.239	N/A	N/A	N/A	N/A	N/A	-1.265
platelet activating factor	N/A	N/A	1.96	2.176	N/A	N/A	N/A	N/A	N/A	N/A	N/A	N/A	N/A	N/A
PPAR	-1.953	N/A	N/A	N/A	N/A	-2.183	N/A	N/A	N/A	N/A	N/A	N/A	N/A	N/A
DKK1	-0.66	-1.348	-0.726	0.621	N/A	N/A	0.218	N/A	0.563	N/A	N/A	N/A	N/A	N/A
TCF4	1.245	0.626	N/A	0.422	-0.073	0.366	0.853	0.229	0.316	N/A	N/A	N/A	N/A	N/A
2'3'-cyclic guanosine monophosphate-adenosine monophosphate	N/A	N/A	1.953	2.177	N/A	N/A	N/A	N/A	N/A	N/A	N/A	N/A	N/A	N/A
BACE1	0.426	N/A	-0.156	-1.576	N/A	N/A	N/A	-1.969	N/A	N/A	N/A	N/A	N/A	N/A
EGLN2	0.194	N/A	N/A	N/A	N/A	1.964	N/A	N/A	N/A	N/A	N/A	-1.969	N/A	N/A
ZFTA-RELA	N/A	N/A	N/A	2.121	N/A	N/A	N/A	2	N/A	N/A	N/A	N/A	N/A	N/A
ZBTB20	1	N/A	2.449	0.194	N/A	-0.478	N/A	N/A	N/A	N/A	N/A	N/A	N/A	N/A
SIX2	N/A	N/A	N/A	N/A	N/A	-1.897	1.89	N/A	N/A	N/A	N/A	N/A	N/A	0.333
MAP2K3	-2	N/A	-0.447	0	N/A	-1.673	N/A	N/A	N/A	N/A	N/A	N/A	N/A	N/A
AKT2	N/A	N/A	N/A	N/A	1.038	N/A	-0.225	0.447	-0.254	0.303	0.594	-0.504	-0.751	N/A
EP4-D	N/A	N/A	N/A	N/A	N/A	-2.111	N/A	N/A	N/A	N/A	N/A	N/A	2	N/A
STAT1 Dimer	N/A	N/A	-1.091	1.069	N/A	-1.945	N/A	N/A	N/A	N/A	N/A	N/A	N/A	N/A
LRP1	1.554	N/A	1.052	-1.498	N/A	N/A	N/A	N/A	N/A	N/A	N/A	N/A	N/A	N/A
IL1R1	N/A	N/A	1.664	1.976	N/A	N/A	N/A	N/A	0.447	N/A	N/A	N/A	N/A	N/A
pembrolizumab	-2.449	N/A	N/A	1.633	N/A	0	N/A	N/A	N/A	N/A	N/A	N/A	N/A	N/A
Bmncr	1.14	N/A	0.935	N/A	N/A	1.999	N/A	N/A	N/A	N/A	N/A	N/A	N/A	N/A
AMPK	-0.653	N/A	-2.433	-0.981	N/A	N/A	N/A	N/A	N/A	N/A	N/A	N/A	N/A	N/A
NUMB	N/A	N/A	N/A	N/A	N/A	-0.152	N/A	N/A	-1.192	N/A	0.927	0	-0.663	-1.131
COPS5	0.591	-1.009	N/A	N/A	N/A	2.463	N/A	N/A	N/A	N/A	N/A	N/A	N/A	N/A
SNCA	-1.389	N/A	-0.469	0.67	-0.86	N/A	N/A	N/A	N/A	N/A	N/A	N/A	0.673	N/A
AGTR2	N/A	1.981	N/A	N/A	N/A	N/A	-0.277	-0.277	N/A	N/A	0.152	0.686	N/A	0.686
ARRB2	N/A	N/A	N/A	-1.282	N/A	N/A	N/A	N/A	-1.387	-1.387	N/A	N/A	N/A	N/A
GAB2	N/A	N/A	N/A	N/A	1.35	N/A	N/A	N/A	N/A	N/A	N/A	N/A	0.73	1.976
citarinostat	N/A	N/A	N/A	N/A	1.342	N/A	N/A	1	N/A	N/A	N/A	1	N/A	0.707
ADORA2B	N/A	N/A	N/A	1.205	N/A	N/A	N/A	N/A	-1.342	N/A	-1.342	-0.156	N/A	N/A
SP110	-1.807	N/A	N/A	N/A	N/A	2.236	N/A	N/A	N/A	N/A	N/A	N/A	N/A	N/A
deoxycorticosterone acetate	N/A	N/A	N/A	2.045	N/A	N/A	N/A	-0.6	N/A	0.152	-1.091	0	0.152	N/A
rosuvastatin	-0.053	N/A	N/A	-1.987	N/A	N/A	N/A	-2	N/A	N/A	N/A	N/A	N/A	N/A
CASP3	N/A	N/A	N/A	N/A	N/A	1.964	N/A	N/A	-1.387	N/A	N/A	N/A	-0.686	N/A
laminaran	N/A	N/A	1	2.219	N/A	N/A	N/A	N/A	0.816	N/A	N/A	N/A	N/A	N/A
CD-38 inhibitor 78c	2.449	N/A	N/A	-1.134	N/A	-0.447	N/A	N/A	N/A	N/A	N/A	N/A	N/A	N/A
C1QTNF6	N/A	1	1.406	1.467	N/A	-0.152	N/A	N/A	N/A	N/A	N/A	N/A	0	N/A
SPRYD7	0.309	1.715	2	N/A	N/A	N/A	N/A	N/A	N/A	N/A	N/A	N/A	N/A	N/A
CDC42	-0.5	N/A	N/A	N/A	N/A	N/A	N/A	-0.563	0.389	1.212	-0.645	0.711	N/A	N/A
TSH	N/A	1.32	N/A	2.213	N/A	-0.485	N/A	N/A	N/A	N/A	N/A	N/A	N/A	N/A
EBF1	0.867	N/A	N/A	N/A	N/A	0.415	0.785	N/A	N/A	N/A	N/A	1.949	N/A	N/A
EWSR1	N/A	0.808	N/A	N/A	N/A	2.138	N/A	N/A	N/A	N/A	N/A	-1.067	N/A	N/A
PML	0.858	-0.109	N/A	2.108	N/A	-0.935	N/A	N/A	N/A	N/A	N/A	N/A	N/A	N/A
IRS2	0.412	N/A	0.128	N/A	N/A	-1.948	0.152	-1.369	N/A	N/A	N/A	N/A	N/A	N/A
TANK	N/A	N/A	1	N/A	N/A	N/A	N/A	N/A	N/A	N/A	-2	-1	N/A	N/A
ulixertinib	-2	N/A	N/A	-2	N/A	N/A	N/A	N/A	N/A	N/A	N/A	N/A	N/A	N/A
methyl-beta-cyclodextrin	N/A	N/A	-2	-2	N/A	N/A	N/A	N/A	N/A	N/A	N/A	N/A	N/A	N/A
SCN1B	N/A	N/A	N/A	N/A	-2	N/A	N/A	N/A	N/A	N/A	N/A	N/A	N/A	-2
MBD3	-2	-2	N/A	N/A	N/A	N/A	N/A	N/A	N/A	N/A	N/A	N/A	N/A	N/A
wood smoke particle	N/A	N/A	N/A	N/A	2	N/A	N/A	N/A	N/A	N/A	N/A	N/A	N/A	2
CRH	N/A	N/A	-0.556	1.243	N/A	-1	N/A	N/A	N/A	N/A	1.201	N/A	N/A	N/A
ubiquitin	2	0	2	N/A	N/A	N/A	N/A	N/A	N/A	N/A	N/A	N/A	N/A	N/A
nicardipine	N/A	N/A	-2	-2	N/A	N/A	N/A	N/A	N/A	N/A	N/A	N/A	N/A	N/A
BGLAP	N/A	N/A	-2	-2	N/A	N/A	N/A	N/A	N/A	N/A	N/A	N/A	N/A	N/A
SMARCA2	1.425	N/A	0.2	N/A	0.478	-1	N/A	N/A	N/A	N/A	N/A	N/A	N/A	0.896
pentoxifylline	1.969	N/A	N/A	-2.027	N/A	N/A	N/A	N/A	N/A	N/A	N/A	N/A	N/A	N/A
PDE4D	-1.996	N/A	N/A	2	N/A	N/A	N/A	N/A	N/A	N/A	N/A	N/A	N/A	N/A
SRC (family)	N/A	N/A	N/A	2.385	N/A	-1.609	N/A	N/A	N/A	N/A	N/A	N/A	N/A	N/A
KIF26B	N/A	N/A	N/A	N/A	1.994	N/A	N/A	N/A	N/A	N/A	N/A	N/A	N/A	1.994
hydroxypropyl-beta-cyclodextrin	0.462	N/A	0	-1.287	N/A	N/A	N/A	N/A	-2.236	N/A	N/A	N/A	N/A	N/A
TNFRSF11B	1.982	N/A	N/A	2	N/A	N/A	N/A	N/A	N/A	N/A	N/A	N/A	N/A	N/A
SOX11	0.678	N/A	N/A	N/A	1.901	1.4	N/A	N/A	N/A	N/A	N/A	N/A	N/A	N/A
NME1	N/A	0	N/A	N/A	-1.987	N/A	N/A	-1.987	N/A	N/A	N/A	N/A	N/A	N/A
EFNA1	1.993	N/A	N/A	N/A	N/A	N/A	N/A	N/A	N/A	N/A	N/A	N/A	-1.98	N/A
MTOR	-1.243	-1.598	N/A	N/A	N/A	1.131	N/A	N/A	N/A	N/A	N/A	N/A	N/A	N/A
AIP	N/A	N/A	N/A	0.816	N/A	0.707	N/A	-0.816	N/A	-1.633	N/A	N/A	N/A	N/A
IZUMO1R	N/A	N/A	N/A	-1.98	N/A	N/A	N/A	N/A	N/A	N/A	N/A	N/A	1.987	N/A
SCAP	-1.244	N/A	-1.969	N/A	N/A	N/A	N/A	N/A	N/A	N/A	-0.751	N/A	N/A	N/A
RAR/RXR/retinoic acid	N/A	N/A	N/A	N/A	N/A	-1.982	N/A	N/A	N/A	0	N/A	N/A	1.982	N/A
KDM6A	0.076	N/A	N/A	-1.078	-2	N/A	N/A	N/A	N/A	-0.808	N/A	N/A	N/A	N/A
POLR2M	N/A	-1.98	N/A	N/A	N/A	1.982	N/A	N/A	N/A	N/A	N/A	N/A	N/A	N/A
PSME3	2.828	N/A	N/A	N/A	N/A	N/A	N/A	-1.131	N/A	N/A	N/A	N/A	N/A	N/A
crocidolite asbestos	N/A	1.981	N/A	1.977	N/A	N/A	N/A	N/A	N/A	N/A	N/A	N/A	N/A	N/A
SPOP	N/A	N/A	N/A	N/A	N/A	N/A	-1.976	N/A	N/A	N/A	-1.976	N/A	N/A	N/A
histamine	N/A	N/A	0.342	N/A	N/A	-1.346	N/A	1.432	N/A	N/A	N/A	N/A	N/A	-0.832
mir-137 (includes others)	N/A	N/A	N/A	N/A	N/A	N/A	N/A	0	N/A	N/A	1	N/A	-1	-1.951
USP8	N/A	-2.219	N/A	N/A	N/A	N/A	N/A	N/A	N/A	N/A	N/A	N/A	N/A	1.732
hemin	0.431	-0.279	N/A	-2.236	N/A	N/A	N/A	N/A	N/A	N/A	N/A	N/A	-1.002	N/A
USP1	N/A	N/A	N/A	1.982	N/A	N/A	N/A	1.961	N/A	N/A	N/A	N/A	N/A	N/A
collagen alpha1	N/A	1.982	N/A	1.958	N/A	N/A	N/A	N/A	N/A	N/A	N/A	N/A	N/A	N/A
RAB2A	N/A	-1.97	-1.969	N/A	N/A	N/A	N/A	N/A	N/A	N/A	N/A	N/A	N/A	N/A
doxifluridine	-0.776	N/A	N/A	N/A	N/A	N/A	-1.188	N/A	-1.973	N/A	N/A	N/A	N/A	N/A
PER1	N/A	N/A	N/A	N/A	N/A	N/A	1.091	N/A	1.964	0.882	N/A	N/A	N/A	N/A
KDR	N/A	N/A	1.067	2.219	N/A	0.651	N/A	N/A	N/A	N/A	N/A	N/A	N/A	N/A
NDRG1	1.719	0.233	N/A	N/A	N/A	N/A	N/A	N/A	N/A	N/A	-1.982	N/A	N/A	N/A
MBNL1	-1.982	N/A	N/A	N/A	N/A	N/A	N/A	N/A	N/A	N/A	N/A	-1.949	N/A	N/A
chloropromazine	N/A	N/A	-1.987	N/A	N/A	-1.941	N/A	N/A	N/A	N/A	N/A	N/A	N/A	N/A
PCGEM1	1.703	-2.224	N/A	N/A	N/A	N/A	N/A	N/A	N/A	N/A	N/A	N/A	N/A	N/A
MAP2K4	N/A	1.886	N/A	N/A	N/A	N/A	-0.816	0.849	-0.059	N/A	N/A	N/A	0.314	N/A
PPARG:Fatty Acid:RXRA:Mediator:Coactivator	-1.949	N/A	N/A	N/A	N/A	-1.972	N/A	N/A	N/A	N/A	N/A	N/A	N/A	N/A
PDCD1	N/A	N/A	N/A	-2	N/A	-1.915	N/A	N/A	N/A	N/A	N/A	N/A	N/A	N/A
CIITA	N/A	N/A	N/A	-0.221	N/A	N/A	-0.979	0.698	0.432	N/A	-0.575	N/A	-1.009	N/A
pro-inflammatory cytokine	N/A	N/A	2	1.912	N/A	N/A	N/A	N/A	N/A	N/A	N/A	N/A	N/A	N/A
POU4F2	1.291	N/A	1.007	0.707	N/A	-0.194	-0.707	0	N/A	N/A	N/A	N/A	N/A	N/A
belnacasan	N/A	N/A	-1.954	-1.951	N/A	N/A	N/A	N/A	N/A	N/A	N/A	N/A	N/A	N/A
2,3-bis(4-hydroxyphenyl)-propionitrile	0.657	N/A	-1.777	0.784	N/A	N/A	0.113	0.574	N/A	N/A	N/A	N/A	N/A	N/A
RAD21	N/A	N/A	N/A	N/A	-1.951	N/A	-1.951	N/A	N/A	N/A	N/A	N/A	N/A	N/A
Ren2	N/A	N/A	1.965	1.934	N/A	N/A	N/A	N/A	N/A	N/A	N/A	N/A	N/A	N/A
IL1RN	N/A	N/A	-1.922	-1.977	N/A	N/A	N/A	N/A	N/A	N/A	N/A	N/A	N/A	N/A
VWF	N/A	N/A	N/A	N/A	-1.962	N/A	N/A	N/A	N/A	N/A	N/A	-1.935	N/A	N/A
PTPN11	N/A	N/A	0.227	-1.673	N/A	N/A	1.98	N/A	N/A	N/A	N/A	N/A	N/A	N/A
PPARA/RXRA	-1.633	N/A	N/A	N/A	N/A	-2.236	N/A	N/A	N/A	N/A	N/A	N/A	N/A	N/A
THEM6	1.633	2.236	N/A	N/A	N/A	N/A	N/A	N/A	N/A	N/A	N/A	N/A	N/A	N/A
propranolol	N/A	N/A	2.401	N/A	N/A	1.467	N/A	N/A	N/A	N/A	N/A	N/A	N/A	N/A
EIF2AK4	1.209	-0.618	N/A	N/A	N/A	-0.054	N/A	N/A	N/A	N/A	N/A	N/A	-1.982	N/A
PRDM1	N/A	N/A	-1.976	-1.885	N/A	N/A	N/A	N/A	N/A	N/A	N/A	N/A	N/A	N/A
FAT1	N/A	N/A	N/A	0.875	-0.404	N/A	N/A	N/A	N/A	N/A	N/A	-0.954	-0.67	-0.954
mocetinostat	N/A	N/A	N/A	N/A	N/A	N/A	N/A	N/A	1.633	N/A	2.219	N/A	N/A	N/A
SCARB1	N/A	N/A	1.069	-0.777	N/A	N/A	N/A	N/A	N/A	2	N/A	N/A	N/A	N/A
Calcineurin (complex)	-0.419	N/A	1.744	N/A	N/A	N/A	N/A	-0.236	N/A	0.127	N/A	1.067	0.245	N/A
SOX7	-1.353	N/A	N/A	0.816	N/A	-1.667	N/A	N/A	N/A	N/A	N/A	N/A	N/A	N/A
PTPN2	N/A	N/A	-0.747	-1.982	N/A	1.103	N/A	N/A	N/A	N/A	N/A	N/A	N/A	N/A
PIM1	N/A	N/A	N/A	N/A	N/A	-1.961	N/A	N/A	N/A	1.58	N/A	N/A	0.29	N/A
baicalin	N/A	-0.186	N/A	N/A	1.432	N/A	N/A	N/A	N/A	N/A	N/A	N/A	N/A	2.207
trastuzumab	N/A	N/A	N/A	N/A	N/A	-0.447	N/A	N/A	-1.982	N/A	N/A	N/A	-1.387	N/A
L-glutamic acid	-1.174	-0.447	N/A	N/A	N/A	N/A	N/A	N/A	-0.895	-0.645	-0.359	N/A	0.268	0.019
ginsenoside Rb1	N/A	N/A	-1.4	-2.401	N/A	N/A	N/A	N/A	N/A	N/A	N/A	N/A	N/A	N/A
Go 6976	N/A	N/A	-1.254	-2.2	N/A	N/A	N/A	0.342	N/A	N/A	N/A	N/A	N/A	N/A
cilostazol	2.213	N/A	N/A	-1.432	N/A	N/A	N/A	N/A	-0.14	N/A	N/A	N/A	N/A	N/A
PLA2R1	-1.807	-1.969	N/A	N/A	N/A	N/A	N/A	N/A	N/A	N/A	N/A	N/A	N/A	N/A
melatonin	1.363	N/A	-0.792	-0.743	N/A	N/A	N/A	N/A	-0.282	N/A	N/A	N/A	-0.595	N/A
MXD1	-2.025	0.333	N/A	N/A	N/A	-1.414	N/A	N/A	N/A	N/A	N/A	N/A	N/A	N/A
sevoflurane	N/A	N/A	1.454	N/A	N/A	N/A	N/A	N/A	-1.154	N/A	N/A	N/A	N/A	-1.154
hyaluronic acid	N/A	N/A	1.305	2.098	N/A	-0.357	N/A	N/A	N/A	N/A	N/A	N/A	N/A	N/A
TUG1	N/A	-1.98	N/A	N/A	N/A	N/A	N/A	N/A	1.767	N/A	N/A	N/A	N/A	N/A
mir-218 (includes others)	N/A	-1.763	-1.98	N/A	N/A	N/A	N/A	N/A	N/A	N/A	N/A	N/A	N/A	N/A
mycophenolic acid	N/A	N/A	1.265	1.414	N/A	N/A	N/A	0.18	0.426	N/A	N/A	N/A	-0.194	0.258
ASAH1	N/A	N/A	N/A	N/A	N/A	1.98	0.063	N/A	0.277	0.063	N/A	1.353	N/A	N/A
urethane	N/A	0.692	N/A	1.103	N/A	1.941	N/A	N/A	N/A	N/A	N/A	N/A	N/A	N/A
HSD17B4	2	N/A	N/A	N/A	N/A	1.342	N/A	0.391	N/A	N/A	N/A	N/A	N/A	N/A
miR-200b-3p (and other miRNAs w/seed AAUACUG)	N/A	N/A	N/A	N/A	-1.997	N/A	N/A	N/A	N/A	N/A	N/A	N/A	-1.732	N/A
CRNDE	N/A	-1.266	N/A	N/A	N/A	-0.509	N/A	N/A	1.949	N/A	N/A	N/A	N/A	N/A
CRY1	N/A	N/A	N/A	N/A	N/A	N/A	-1.205	N/A	N/A	-1.258	N/A	N/A	-1.258	N/A
MED13	-0.378	1.342	0	N/A	N/A	N/A	-2	N/A	N/A	N/A	N/A	N/A	N/A	N/A
REL	N/A	N/A	N/A	N/A	N/A	-0.087	N/A	1.363	0.021	2.245	N/A	N/A	N/A	N/A
2-amino-5-phosphonovaleric acid	N/A	1.387	N/A	-0.597	N/A	N/A	N/A	N/A	N/A	-1.732	N/A	N/A	N/A	N/A
GNA11	N/A	-1.236	N/A	N/A	N/A	N/A	N/A	1.253	1.067	N/A	N/A	N/A	0.152	N/A
celecoxib	N/A	-0.315	N/A	-1.661	N/A	-0.233	-1.019	N/A	0.287	N/A	N/A	N/A	N/A	-0.187
KCNK9	N/A	N/A	-1.664	N/A	N/A	1.387	N/A	N/A	N/A	N/A	0.651	N/A	N/A	N/A
ARL6IP1	2.345	N/A	N/A	N/A	N/A	N/A	N/A	N/A	1.342	N/A	N/A	N/A	N/A	N/A
miR-141-3p (and other miRNAs w/seed AACACUG)	N/A	N/A	N/A	N/A	-1.676	N/A	N/A	N/A	N/A	N/A	N/A	-2.008	N/A	N/A
TAL1	N/A	N/A	N/A	2.236	N/A	0.159	N/A	N/A	0.711	-0.577	N/A	N/A	N/A	N/A
NUP98-DDX10	N/A	N/A	N/A	-1.463	N/A	N/A	N/A	N/A	N/A	N/A	N/A	N/A	2.219	N/A
AKT inhibitor VIII	2.433	-0.896	N/A	N/A	N/A	0.342	N/A	N/A	N/A	N/A	N/A	N/A	N/A	N/A
TNIP1	N/A	N/A	-1.964	-1.706	N/A	N/A	N/A	N/A	N/A	N/A	N/A	N/A	N/A	N/A
TCF/LEF	N/A	1.246	N/A	2.423	N/A	N/A	N/A	N/A	N/A	N/A	N/A	N/A	N/A	N/A
I-BET-151	N/A	N/A	N/A	-2.236	N/A	N/A	N/A	1.432	N/A	N/A	N/A	N/A	N/A	N/A
BBS4	-1.667	0	N/A	N/A	-2	N/A	N/A	N/A	N/A	N/A	N/A	N/A	N/A	N/A
Mrgpra2a (includes others)	N/A	N/A	1.134	2.53	N/A	N/A	N/A	N/A	N/A	N/A	N/A	N/A	N/A	N/A
Bay 11-7082	N/A	N/A	-1.166	-2.497	N/A	N/A	N/A	N/A	N/A	N/A	N/A	N/A	N/A	N/A
S1PR3	N/A	N/A	N/A	1.4	N/A	N/A	N/A	N/A	N/A	1.131	1.131	N/A	N/A	N/A
RB	N/A	-2.186	N/A	N/A	N/A	-1.474	N/A	N/A	N/A	N/A	N/A	N/A	N/A	N/A
3,4,5,3',4'-pentachlorobiphenyl	1.323	2.333	N/A	N/A	N/A	N/A	N/A	N/A	N/A	N/A	N/A	N/A	N/A	N/A
BCAP31	N/A	N/A	-1.982	0	N/A	-1.673	N/A	N/A	N/A	N/A	N/A	N/A	N/A	N/A
anisomycin	N/A	N/A	N/A	N/A	0.025	N/A	0.369	-0.371	-0.83	-0.371	-0.796	N/A	0.427	0.464
GMNN	N/A	N/A	N/A	N/A	N/A	N/A	N/A	-1.414	N/A	N/A	N/A	N/A	-2.236	N/A
KEAP1	-1.978	N/A	N/A	1.671	N/A	N/A	N/A	N/A	N/A	N/A	N/A	N/A	N/A	N/A
NGF	N/A	1.362	2.02	N/A	N/A	N/A	N/A	N/A	-0.261	N/A	N/A	N/A	N/A	N/A
MDM2	-0.895	-0.25	N/A	2.401	N/A	-0.095	N/A	N/A	N/A	N/A	N/A	N/A	N/A	N/A
HOTAIR	N/A	-0.104	N/A	N/A	N/A	N/A	N/A	N/A	N/A	N/A	1.577	N/A	1.959	N/A
tauroursodeoxycholic acid	0.808	-1.131	-1.698	N/A	N/A	N/A	N/A	N/A	N/A	N/A	N/A	N/A	N/A	N/A
GHR	N/A	N/A	N/A	-1.125	N/A	-0.849	N/A	N/A	N/A	-1.66	N/A	N/A	N/A	N/A
MAP2K6	-1.264	N/A	N/A	N/A	N/A	N/A	N/A	0.651	N/A	N/A	0.651	N/A	1.067	N/A
CD28	-0.05	N/A	0.133	2.493	N/A	-0.955	N/A	N/A	N/A	N/A	N/A	N/A	N/A	N/A
acetovanillone	N/A	N/A	N/A	-2.219	N/A	N/A	N/A	N/A	N/A	N/A	N/A	N/A	-1.408	N/A
NKX2-5	N/A	N/A	0.713	N/A	1.199	N/A	0.625	-1.087	N/A	N/A	N/A	N/A	N/A	N/A
DEK	-1.342	0.277	N/A	1.997	N/A	N/A	N/A	N/A	N/A	N/A	N/A	N/A	N/A	N/A
mir-9 (includes others)	N/A	N/A	N/A	N/A	N/A	N/A	N/A	N/A	-0.762	N/A	-1.941	N/A	-0.911	N/A
PI3K (family)	1.628	N/A	N/A	0.292	N/A	-0.012	N/A	N/A	N/A	1.676	N/A	N/A	N/A	N/A
MSC	2.449	N/A	-0.447	0	N/A	0.707	N/A	N/A	N/A	N/A	N/A	N/A	N/A	N/A
SERPINB3	1.4	N/A	N/A	2.2	N/A	N/A	N/A	N/A	N/A	N/A	N/A	N/A	N/A	N/A
topiramate	0.333	N/A	N/A	N/A	N/A	N/A	N/A	N/A	-0.816	N/A	-1.633	N/A	N/A	-0.816
SQSTM1	N/A	0.728	-0.328	1.814	N/A	-0.312	N/A	N/A	N/A	N/A	0.412	N/A	N/A	N/A
miR-129-5p (and other miRNAs w/seed UUUUUGC)	-0.849	N/A	N/A	N/A	-0.762	N/A	-1.982	N/A	N/A	N/A	N/A	N/A	N/A	N/A
tosedostat	1.982	N/A	N/A	0.849	N/A	-0.762	N/A	N/A	N/A	N/A	N/A	N/A	N/A	N/A
ALOX5	N/A	N/A	N/A	1.011	0	-0.455	N/A	0.655	N/A	N/A	0.641	-0.243	N/A	0.579
miR-100-5p (and other miRNAs w/seed ACCCGUA)	N/A	0.133	N/A	N/A	N/A	1.529	N/A	N/A	N/A	N/A	-1.92	N/A	N/A	N/A
MYO1C	-1.342	-2.236	N/A	N/A	N/A	N/A	N/A	N/A	N/A	N/A	N/A	N/A	N/A	N/A
HOXA4	N/A	N/A	N/A	N/A	0.022	N/A	N/A	-0.076	N/A	N/A	1.026	1.026	1.026	0.399
spermidine	-1.348	-2.219	N/A	N/A	N/A	N/A	N/A	N/A	N/A	N/A	N/A	N/A	N/A	N/A
ELF5	N/A	N/A	N/A	N/A	-0.555	0.447	N/A	N/A	N/A	N/A	N/A	-1.391	-0.277	-0.896
SOX17	N/A	N/A	N/A	N/A	N/A	-2.152	N/A	N/A	N/A	N/A	1.414	N/A	N/A	N/A
GNRH1	N/A	N/A	N/A	2.583	N/A	N/A	N/A	N/A	-0.982	N/A	N/A	N/A	N/A	N/A
VIP	N/A	N/A	N/A	-1.559	N/A	N/A	N/A	N/A	N/A	-2	N/A	N/A	N/A	N/A
H2AZ1	N/A	1.109	N/A	N/A	N/A	2.449	N/A	N/A	N/A	N/A	N/A	N/A	N/A	N/A
pCPT-cAMP	N/A	N/A	-2.197	-1.35	N/A	N/A	N/A	N/A	N/A	N/A	N/A	N/A	N/A	N/A
HOXA9	N/A	N/A	N/A	2.2	N/A	1.342	N/A	N/A	N/A	N/A	N/A	N/A	N/A	N/A
zymosan	N/A	N/A	N/A	2.273	N/A	1.264	N/A	N/A	N/A	N/A	N/A	N/A	N/A	N/A
LRPAP1	0.78	N/A	0.208	0.098	N/A	N/A	N/A	N/A	0.447	N/A	0	N/A	-1	-1
1,1-diarylethylene-diammonium derivative	N/A	N/A	N/A	N/A	N/A	-2.714	N/A	N/A	N/A	N/A	N/A	N/A	-0.816	N/A
LOX	0.277	1.633	N/A	N/A	-0.218	N/A	N/A	N/A	N/A	-1.4	N/A	N/A	N/A	N/A
CFB	-0.816	N/A	-0.277	2.433	N/A	N/A	N/A	N/A	N/A	N/A	N/A	N/A	N/A	N/A
DDR1	-1.969	0.063	N/A	0.412	N/A	N/A	N/A	N/A	-1.067	N/A	N/A	N/A	N/A	N/A
methimazole	N/A	N/A	1.506	1.996	N/A	N/A	N/A	N/A	N/A	N/A	N/A	N/A	N/A	N/A
PLCG2	0.984	N/A	-0.726	0.617	0.445	-0.726	N/A	N/A	N/A	N/A	N/A	N/A	N/A	N/A
S1PR1	N/A	N/A	N/A	1.516	N/A	N/A	N/A	N/A	N/A	N/A	-1.98	N/A	N/A	N/A
meds433	N/A	N/A	N/A	3.162	N/A	N/A	N/A	N/A	N/A	N/A	N/A	N/A	-0.333	N/A
IFN gamma	N/A	N/A	N/A	1.408	N/A	-2.078	N/A	N/A	N/A	N/A	N/A	N/A	N/A	N/A
IL22	N/A	N/A	1.94	1.545	N/A	N/A	N/A	N/A	N/A	N/A	N/A	N/A	N/A	N/A
LAMP2	2.195	N/A	N/A	1.287	N/A	N/A	N/A	N/A	N/A	N/A	N/A	N/A	N/A	N/A
lovastatin	N/A	N/A	N/A	N/A	N/A	-2.346	N/A	N/A	-0.47	N/A	-0.657	N/A	N/A	N/A
RORA	-0.356	N/A	-0.356	-0.818	N/A	1.698	N/A	N/A	N/A	N/A	N/A	N/A	-0.242	N/A
SFMBT1	0.816	N/A	-2.646	N/A	N/A	N/A	N/A	N/A	N/A	N/A	N/A	N/A	N/A	N/A
irbesartan	-0.365	N/A	N/A	-2.03	N/A	1.067	N/A	N/A	N/A	N/A	N/A	N/A	N/A	N/A
SPIB	N/A	N/A	N/A	2.137	N/A	0.707	N/A	N/A	N/A	N/A	-0.308	0	N/A	-0.308
batimastat	N/A	N/A	N/A	1	N/A	2.449	N/A	N/A	N/A	N/A	N/A	N/A	N/A	N/A
lipofermata	N/A	N/A	N/A	N/A	-1.154	N/A	-0.218	-0.692	-0.692	N/A	N/A	N/A	N/A	-0.692
HAVCR2	N/A	0.447	-1	N/A	N/A	-2	N/A	N/A	N/A	N/A	N/A	N/A	N/A	N/A
RAD51	-0.905	-0.302	N/A	N/A	N/A	2.236	N/A	N/A	N/A	N/A	N/A	N/A	N/A	N/A
ACSS2	0.632	N/A	1.134	N/A	N/A	-1.667	N/A	N/A	N/A	N/A	N/A	N/A	N/A	N/A
VPC-220010	0.378	0.378	N/A	N/A	-0.707	N/A	-0.816	N/A	N/A	N/A	0	-0.816	N/A	-0.333
SCH772984	N/A	N/A	N/A	N/A	N/A	N/A	N/A	N/A	N/A	N/A	-0.447	-1.477	N/A	-1.504
C/EBP	N/A	N/A	N/A	2.425	N/A	-1	N/A	N/A	N/A	N/A	N/A	N/A	N/A	N/A
TYK2	N/A	N/A	N/A	0.383	N/A	0.607	N/A	N/A	N/A	N/A	-2.433	N/A	N/A	N/A
FNDC5	-0.981	N/A	-2.433	N/A	N/A	N/A	N/A	N/A	N/A	N/A	N/A	N/A	N/A	N/A
nilvadipine	1.414	2	N/A	N/A	N/A	N/A	N/A	N/A	0	N/A	N/A	N/A	N/A	N/A
HDAC5	-1.174	N/A	-2.216	N/A	N/A	-0.019	N/A	N/A	N/A	N/A	N/A	N/A	N/A	N/A
PSMD10	2.186	-1.211	N/A	N/A	N/A	N/A	N/A	N/A	N/A	N/A	N/A	N/A	N/A	N/A
arsenite	-0.824	N/A	N/A	2.373	N/A	0.197	N/A	N/A	0	N/A	N/A	N/A	N/A	N/A
EIF4E	-0.123	N/A	N/A	2.09	N/A	-1.179	N/A	N/A	N/A	N/A	N/A	N/A	N/A	N/A
SAV1	N/A	-1.387	N/A	-2	N/A	N/A	N/A	N/A	N/A	N/A	N/A	N/A	N/A	N/A
CTSS	N/A	N/A	N/A	N/A	N/A	N/A	-1.387	N/A	-1	-1	N/A	N/A	N/A	N/A
SGK1	N/A	N/A	-1.947	N/A	N/A	N/A	N/A	N/A	N/A	1.432	N/A	N/A	N/A	N/A
IL4R	N/A	N/A	N/A	1.89	N/A	1.478	N/A	N/A	N/A	N/A	N/A	N/A	N/A	N/A
hymecromone	N/A	0.469	N/A	N/A	N/A	N/A	N/A	-1.718	-1.172	N/A	N/A	N/A	N/A	N/A
mitomycin C	N/A	N/A	N/A	N/A	N/A	N/A	N/A	N/A	-0.721	N/A	2.236	N/A	N/A	-0.396
fluoromethyl 2,2-difluoro-1-(trifluoromethyl)vinyl ether	1.134	N/A	N/A	2.219	N/A	N/A	N/A	N/A	N/A	N/A	N/A	N/A	N/A	N/A
Z-551	N/A	N/A	-0.632	-1.982	N/A	-0.736	N/A	N/A	N/A	N/A	N/A	N/A	N/A	N/A
METTL3	1.052	0.803	N/A	0.483	N/A	-0.577	N/A	N/A	N/A	N/A	N/A	N/A	0.434	N/A
PRKCB	N/A	N/A	N/A	2.199	N/A	N/A	-0.496	N/A	N/A	N/A	-0.652	N/A	N/A	N/A
KDM4B	1.32	-1.026	N/A	1	N/A	N/A	N/A	N/A	N/A	N/A	N/A	N/A	N/A	N/A
RASSF5	-1.937	N/A	N/A	N/A	N/A	N/A	N/A	N/A	N/A	N/A	N/A	N/A	-1.408	N/A
DETA-NONOate	N/A	N/A	N/A	N/A	-0.186	N/A	-0.71	N/A	-0.931	0.816	-0.128	N/A	-0.573	N/A
KNG1	N/A	0.085	N/A	0.717	N/A	N/A	N/A	N/A	N/A	0.831	N/A	N/A	N/A	1.71
EHHADH	2	N/A	N/A	N/A	N/A	1.342	N/A	N/A	N/A	N/A	N/A	N/A	N/A	N/A
SOCS6	N/A	N/A	1.342	1	N/A	N/A	N/A	N/A	N/A	N/A	-1	N/A	N/A	N/A
5'-methylthioadenosine	0	-1.342	N/A	N/A	N/A	N/A	1	N/A	N/A	N/A	N/A	N/A	1	N/A
vanillin	N/A	N/A	N/A	N/A	-1.342	N/A	-1	N/A	N/A	N/A	N/A	N/A	N/A	-1
PIK3CG	N/A	N/A	N/A	1.268	N/A	0.074	N/A	N/A	N/A	N/A	N/A	2	N/A	N/A
amiodarone	N/A	N/A	N/A	N/A	N/A	N/A	-2	-1.342	N/A	N/A	N/A	N/A	N/A	N/A
NANOG	N/A	N/A	N/A	N/A	-0.466	-0.765	N/A	0.971	N/A	N/A	0.971	N/A	N/A	0.169
NR1I3	1.195	N/A	N/A	N/A	N/A	-2.147	N/A	N/A	N/A	N/A	N/A	N/A	N/A	N/A
ETS2	N/A	N/A	N/A	2.761	N/A	-0.157	N/A	N/A	-0.421	N/A	N/A	N/A	N/A	N/A
ciprofibrate	-0.649	-1.485	N/A	N/A	N/A	-1.202	N/A	N/A	N/A	N/A	N/A	N/A	N/A	N/A
CDKN2B	-1.89	N/A	N/A	N/A	N/A	N/A	N/A	N/A	-0.478	-0.128	-0.152	N/A	-0.128	-0.555
2,4,5,2',4',5'-hexachlorobiphenyl	-1.229	N/A	N/A	N/A	N/A	N/A	0.508	-0.426	-1.168	N/A	N/A	N/A	N/A	N/A
green tea polyphenol	N/A	-1.091	N/A	-2.236	N/A	N/A	N/A	N/A	N/A	N/A	N/A	N/A	N/A	N/A
PDGFC	N/A	1.225	N/A	1.329	N/A	-0.771	N/A	N/A	N/A	N/A	N/A	N/A	N/A	N/A
doxycycline	0.458	N/A	-2.176	-0.691	N/A	N/A	N/A	N/A	N/A	N/A	N/A	N/A	N/A	N/A
BRD2	-1.982	N/A	N/A	N/A	N/A	1.342	N/A	N/A	N/A	N/A	N/A	N/A	N/A	N/A
TFAP2C	-0.255	-0.61	N/A	-1.414	N/A	N/A	N/A	N/A	-0.293	N/A	N/A	N/A	-0.75	N/A
mevalonic acid	N/A	N/A	N/A	1.038	N/A	1.89	N/A	N/A	N/A	N/A	N/A	N/A	-0.393	N/A
CBFB	N/A	N/A	1.96	0.333	N/A	0.912	N/A	N/A	-0.113	N/A	N/A	N/A	N/A	N/A
candesartan	-1.134	N/A	N/A	-1.22	N/A	N/A	N/A	N/A	N/A	N/A	N/A	N/A	N/A	-0.963
oxaliplatin	-1.044	2.273	N/A	N/A	N/A	N/A	N/A	N/A	N/A	N/A	N/A	N/A	N/A	N/A
RAG2	N/A	N/A	0.816	0.832	N/A	1.667	N/A	N/A	N/A	N/A	N/A	N/A	N/A	N/A
conjugated linoleic acid	N/A	N/A	-2.2	0.02	N/A	-1.091	N/A	N/A	N/A	N/A	N/A	N/A	N/A	N/A
PARP1	0.689	N/A	N/A	2.577	-0.042	N/A	N/A	N/A	N/A	N/A	N/A	N/A	N/A	N/A
CD247	1	N/A	N/A	0.64	N/A	N/A	1.667	N/A	N/A	N/A	N/A	N/A	N/A	N/A
MUC1	-0.309	-0.051	N/A	1.517	N/A	1.234	N/A	N/A	-0.196	N/A	N/A	N/A	N/A	N/A
PLIN5	1.632	1.156	-0.505	N/A	N/A	N/A	N/A	N/A	N/A	N/A	N/A	N/A	N/A	N/A
MAPKAPK2	N/A	N/A	1.664	1.624	N/A	N/A	N/A	N/A	N/A	N/A	N/A	N/A	N/A	N/A
IL12 (complex)	N/A	N/A	N/A	2.691	N/A	-0.588	N/A	N/A	N/A	N/A	N/A	N/A	N/A	N/A
SESN2	1.265	N/A	N/A	N/A	N/A	N/A	N/A	0	N/A	N/A	N/A	0.916	0.916	-0.18
2,3,4,7,8-pentachlorodibenzofuran	0	1.89	N/A	1.387	N/A	N/A	N/A	N/A	N/A	N/A	N/A	N/A	N/A	N/A
canagliflozin	-3.273	N/A	N/A	N/A	N/A	N/A	N/A	N/A	N/A	N/A	N/A	N/A	N/A	N/A
POU2F2	N/A	N/A	N/A	2.795	N/A	-0.478	N/A	N/A	N/A	N/A	N/A	N/A	N/A	N/A
FAM210A	-3.269	N/A	N/A	N/A	N/A	N/A	N/A	N/A	N/A	N/A	N/A	N/A	N/A	N/A
CXCR3	N/A	N/A	N/A	1.463	N/A	0.492	N/A	-0.13	N/A	N/A	N/A	N/A	-1.172	N/A
GJA1	N/A	-0.471	N/A	N/A	N/A	1.98	N/A	N/A	N/A	-0.805	N/A	N/A	N/A	N/A
betulinic acid	-0.979	-0.294	N/A	-1.982	N/A	N/A	N/A	N/A	N/A	N/A	N/A	N/A	N/A	N/A
SKI	1.974	N/A	N/A	N/A	N/A	N/A	N/A	N/A	-1.274	N/A	N/A	N/A	N/A	N/A
CDH2	0.492	-1.491	N/A	N/A	1.067	N/A	N/A	N/A	N/A	0.085	N/A	N/A	N/A	-0.106
BLK	1.342	N/A	N/A	N/A	N/A	N/A	N/A	N/A	-0.447	0	-1	N/A	N/A	-0.447
PLK2	N/A	N/A	-2.236	0	N/A	N/A	N/A	N/A	N/A	N/A	N/A	N/A	N/A	1
alendronic acid	N/A	N/A	N/A	2.169	N/A	-1.067	N/A	N/A	N/A	N/A	N/A	N/A	N/A	N/A
andrographolide	N/A	N/A	N/A	-2.433	N/A	N/A	N/A	N/A	-0.801	N/A	N/A	N/A	N/A	N/A
EPHB4	-1.599	N/A	N/A	N/A	N/A	N/A	N/A	N/A	N/A	N/A	1.633	N/A	N/A	N/A
RTN4	-0.278	0.863	N/A	N/A	N/A	N/A	N/A	0.816	0	N/A	0.896	N/A	N/A	0.378
diallyl trisulfide	N/A	N/A	N/A	N/A	N/A	N/A	N/A	N/A	-1.274	N/A	N/A	N/A	-1.948	N/A
FZD9	N/A	N/A	N/A	N/A	N/A	N/A	-1	N/A	0.152	N/A	1	N/A	N/A	-1.067
dexamethasone phosphate	-1	N/A	N/A	N/A	N/A	-2.219	N/A	N/A	N/A	N/A	N/A	N/A	N/A	N/A
ITGA2	1.231	N/A	N/A	1.987	N/A	N/A	N/A	N/A	N/A	N/A	N/A	N/A	N/A	N/A
miR-19b-3p (and other miRNAs w/seed GUGCAAA)	N/A	N/A	N/A	N/A	-1.977	N/A	N/A	N/A	N/A	N/A	N/A	1.236	N/A	N/A
PRKD	N/A	N/A	1.539	1.666	N/A	N/A	N/A	N/A	N/A	N/A	N/A	N/A	N/A	N/A
benzo(a)pyrene	1.596	N/A	N/A	1.332	N/A	N/A	N/A	-0.271	N/A	N/A	N/A	N/A	N/A	N/A
SIRT7	2.598	0.6	N/A	N/A	N/A	N/A	N/A	N/A	N/A	N/A	N/A	N/A	N/A	N/A
PIK3C3	-0.108	-2	N/A	N/A	N/A	-0.686	N/A	-0.404	N/A	N/A	N/A	N/A	N/A	N/A
N-acetylmuramyl-L-alanyl-D-isoglutamine	N/A	N/A	1.495	1.702	N/A	N/A	N/A	N/A	N/A	N/A	N/A	N/A	N/A	N/A
TNFRSF9	N/A	2	N/A	1.195	N/A	N/A	N/A	N/A	N/A	N/A	N/A	N/A	N/A	N/A
SERPINE2	N/A	N/A	-1.471	-1.72	N/A	N/A	N/A	N/A	N/A	N/A	N/A	N/A	N/A	N/A
IFI16	N/A	N/A	0.57	2.621	N/A	N/A	N/A	N/A	N/A	N/A	N/A	N/A	N/A	N/A
K+	N/A	N/A	0.005	N/A	N/A	-1.96	N/A	N/A	N/A	1.218	N/A	N/A	N/A	N/A
IRF6	-1.969	N/A	N/A	N/A	N/A	-1.212	N/A	N/A	N/A	N/A	N/A	N/A	N/A	N/A
PPP1R1B	N/A	N/A	N/A	N/A	N/A	N/A	N/A	N/A	1.958	N/A	N/A	N/A	N/A	1.217
STK24	-1.715	N/A	N/A	N/A	N/A	-1.452	N/A	N/A	N/A	N/A	N/A	N/A	N/A	N/A
CD24	N/A	0.283	N/A	N/A	N/A	0.883	2	N/A	N/A	N/A	N/A	N/A	N/A	N/A
Zn2+	N/A	N/A	N/A	N/A	N/A	-1.199	N/A	N/A	-1.964	N/A	N/A	N/A	N/A	N/A
ARVib-31	N/A	N/A	N/A	N/A	N/A	-3.162	N/A	N/A	N/A	N/A	N/A	N/A	N/A	0
ARVib-7	N/A	N/A	N/A	N/A	N/A	-3.162	N/A	N/A	N/A	N/A	N/A	N/A	N/A	0
144DG11	-0.894	1.89	N/A	N/A	N/A	N/A	N/A	N/A	N/A	N/A	-0.378	N/A	N/A	N/A
TD139	N/A	N/A	N/A	-3.162	N/A	N/A	N/A	N/A	N/A	N/A	N/A	N/A	N/A	N/A
tanshinone II	N/A	-2	N/A	-1.159	N/A	N/A	N/A	N/A	N/A	N/A	N/A	N/A	N/A	N/A
METRNL	N/A	N/A	-1.188	N/A	N/A	-1.969	N/A	N/A	N/A	N/A	N/A	N/A	N/A	N/A
BLM	N/A	N/A	N/A	0.816	-0.447	0	0	-1	N/A	0	0	-0.447	-0.447	0
ATF6	0.879	1.704	N/A	N/A	N/A	N/A	N/A	-0.2	0.371	N/A	N/A	N/A	N/A	N/A
resolvin D1	N/A	N/A	-1.154	-1.996	N/A	N/A	N/A	N/A	N/A	N/A	N/A	N/A	N/A	N/A
torkinib	N/A	N/A	N/A	N/A	-0.21	-2.94	N/A	N/A	N/A	N/A	N/A	N/A	N/A	N/A
AZ-1	-1.147	N/A	N/A	-1.89	N/A	N/A	N/A	N/A	N/A	N/A	-0.113	N/A	N/A	N/A
TNFRSF8	N/A	N/A	N/A	N/A	N/A	N/A	N/A	-0.277	-1.254	0.64	N/A	N/A	-0.97	N/A
SFTPA1	N/A	-1.673	N/A	-1.087	N/A	N/A	N/A	N/A	N/A	N/A	N/A	N/A	N/A	-0.378
AHSG	-1.134	N/A	N/A	N/A	N/A	N/A	N/A	N/A	N/A	-2	N/A	N/A	N/A	N/A
TRAIP	-0.522	N/A	0.64	N/A	N/A	1.964	N/A	N/A	N/A	N/A	N/A	N/A	N/A	N/A
MTORC1	3.109	N/A	N/A	N/A	N/A	N/A	N/A	N/A	N/A	N/A	N/A	N/A	N/A	N/A
PRKDC	N/A	1.974	N/A	1.131	N/A	N/A	N/A	N/A	N/A	N/A	N/A	N/A	N/A	N/A
CISH	N/A	N/A	N/A	-1.192	N/A	1.912	N/A	N/A	N/A	N/A	N/A	N/A	N/A	N/A
PNPT1	1.134	N/A	N/A	N/A	1.964	N/A	N/A	N/A	N/A	N/A	N/A	N/A	N/A	N/A
KN-62	N/A	N/A	-1.982	N/A	N/A	N/A	N/A	1.109	N/A	N/A	N/A	N/A	N/A	N/A
CEACAM1	N/A	N/A	N/A	N/A	N/A	-0.555	-0.391	0.277	0.808	N/A	-0.391	0.277	0.391	N/A
STAT5A/B	N/A	N/A	N/A	0	0.553	0.132	N/A	1.769	N/A	N/A	N/A	N/A	-0.635	N/A
TIMP1	N/A	-0.478	N/A	0.659	N/A	0.563	N/A	N/A	1.387	N/A	N/A	N/A	N/A	N/A
chelerythrine	N/A	N/A	N/A	-2.236	N/A	N/A	N/A	N/A	N/A	N/A	N/A	N/A	N/A	-0.849
THZ531	N/A	-2.449	N/A	0.632	N/A	0	N/A	N/A	N/A	N/A	N/A	N/A	N/A	N/A
uridine	0.447	N/A	N/A	N/A	N/A	-1.633	N/A	N/A	N/A	N/A	N/A	N/A	N/A	-1
TSC22D3	N/A	N/A	N/A	-1.118	N/A	N/A	N/A	N/A	-1.96	N/A	N/A	N/A	N/A	N/A
PADI2	N/A	-0.492	-0.152	2.433	N/A	N/A	N/A	N/A	N/A	N/A	N/A	N/A	N/A	N/A
HSPA9	0	-0.555	1.134	1.387	N/A	N/A	N/A	N/A	N/A	N/A	N/A	N/A	N/A	N/A
N(G)-monomethyl-D-arginine	N/A	N/A	N/A	1.941	N/A	-0.739	0.392	N/A	N/A	N/A	N/A	N/A	N/A	N/A
PAX2	N/A	N/A	N/A	N/A	1.287	N/A	N/A	N/A	N/A	N/A	N/A	N/A	N/A	1.782
IL2RG	-2.236	N/A	N/A	N/A	N/A	0.378	N/A	N/A	N/A	N/A	0.227	N/A	0.227	N/A
YWHAZ	2	N/A	N/A	-1.067	N/A	N/A	N/A	N/A	N/A	N/A	N/A	N/A	N/A	N/A
GLIS2	N/A	-1.067	N/A	-2	N/A	N/A	N/A	N/A	N/A	N/A	N/A	N/A	N/A	N/A
SPTLC2	1.067	N/A	N/A	-2	N/A	N/A	N/A	N/A	N/A	N/A	N/A	N/A	N/A	N/A
NUP98-KDM5A	N/A	N/A	N/A	-1.067	N/A	N/A	N/A	N/A	N/A	N/A	N/A	N/A	2	N/A
sodium selenite	N/A	N/A	N/A	-0.387	N/A	N/A	N/A	N/A	-0.562	N/A	-0.883	N/A	N/A	-1.225
PDX1	0.556	0.231	0.378	N/A	N/A	N/A	N/A	1.89	N/A	N/A	N/A	N/A	N/A	N/A
IGFBP7	-1.091	-1.964	N/A	N/A	N/A	N/A	N/A	N/A	N/A	N/A	N/A	N/A	N/A	N/A
NF1	-0.835	N/A	0.555	N/A	N/A	N/A	N/A	N/A	-1.664	N/A	N/A	N/A	N/A	N/A
LTB4R	N/A	N/A	-0.927	0.896	N/A	-1.231	N/A	N/A	N/A	N/A	N/A	N/A	N/A	N/A
COMMD1	-0.816	N/A	N/A	N/A	N/A	2.236	N/A	N/A	N/A	N/A	N/A	N/A	N/A	N/A
3M-002	N/A	N/A	1	0.068	N/A	1.982	N/A	N/A	N/A	N/A	N/A	N/A	N/A	N/A
CTF1	N/A	N/A	N/A	N/A	N/A	N/A	N/A	N/A	N/A	N/A	1.067	N/A	N/A	1.982
estradiol valerate	N/A	N/A	N/A	N/A	-1.067	N/A	N/A	N/A	N/A	N/A	N/A	-1.982	N/A	N/A
NUP98-NSD1	N/A	N/A	N/A	-1.067	N/A	N/A	N/A	N/A	N/A	N/A	N/A	N/A	1.982	N/A
GSR	-1.706	N/A	N/A	N/A	N/A	N/A	N/A	N/A	1.342	N/A	N/A	N/A	N/A	N/A
TNFSF13B	N/A	N/A	N/A	1.439	N/A	N/A	N/A	N/A	N/A	N/A	0.543	0.185	0.878	N/A
IKBKE	1.236	N/A	N/A	1.15	N/A	N/A	N/A	N/A	-0.651	N/A	N/A	N/A	N/A	N/A
LRP6	N/A	1.516	-0.279	0.472	N/A	N/A	N/A	0.464	N/A	N/A	N/A	N/A	N/A	-0.306
SOD2	-0.67	N/A	N/A	N/A	N/A	N/A	N/A	N/A	-0.114	-0.485	N/A	N/A	-1.763	N/A
ozone	N/A	N/A	N/A	2.587	N/A	N/A	N/A	-0.443	N/A	N/A	N/A	N/A	N/A	N/A
okadaic acid	N/A	N/A	N/A	0.86	N/A	N/A	N/A	-2.169	N/A	N/A	N/A	N/A	N/A	N/A
ATG5	1.073	0.632	N/A	N/A	N/A	1.32	N/A	N/A	N/A	N/A	N/A	N/A	N/A	N/A
SERPINF1	1.026	0.61	N/A	-0.294	N/A	N/A	N/A	N/A	N/A	N/A	N/A	N/A	N/A	1.094
ELANE	N/A	0.831	N/A	2.191	N/A	N/A	N/A	N/A	N/A	N/A	N/A	N/A	N/A	N/A
CARD9	N/A	N/A	1.15	1.868	N/A	N/A	N/A	N/A	N/A	N/A	N/A	N/A	N/A	N/A
phenethyl isothiocyanate	N/A	0.44	N/A	N/A	N/A	N/A	N/A	N/A	-1.183	N/A	N/A	-0.211	-1.183	N/A
PPP2CA	1.603	N/A	N/A	1.134	N/A	0.277	N/A	N/A	N/A	N/A	N/A	N/A	N/A	N/A
WWTR1	1.21	N/A	N/A	0.798	N/A	N/A	N/A	-0.457	N/A	N/A	N/A	N/A	N/A	0.545
GATA2-AS1	N/A	N/A	1.342	N/A	N/A	1.664	N/A	N/A	N/A	N/A	N/A	N/A	N/A	N/A
TXNRD1	-1.373	N/A	N/A	N/A	N/A	N/A	N/A	N/A	1.633	N/A	N/A	N/A	N/A	N/A
ADRB2	N/A	-0.128	-1.876	N/A	N/A	N/A	N/A	N/A	1	N/A	N/A	N/A	N/A	N/A
butylated hydroxyanisol	N/A	-1.911	N/A	N/A	N/A	N/A	N/A	N/A	-1.091	N/A	N/A	N/A	N/A	N/A
latrunculin A	N/A	N/A	N/A	N/A	-1	N/A	N/A	-1	N/A	N/A	N/A	N/A	N/A	-1
PKG	N/A	N/A	N/A	N/A	N/A	N/A	N/A	N/A	N/A	1	1	N/A	N/A	1
MESP2	N/A	N/A	N/A	N/A	2	N/A	N/A	N/A	N/A	N/A	N/A	N/A	1	N/A
FRS2	2	N/A	N/A	N/A	N/A	N/A	N/A	N/A	N/A	N/A	N/A	N/A	-1	N/A
TERF2IP	N/A	N/A	N/A	N/A	N/A	N/A	1	2	N/A	N/A	N/A	N/A	N/A	N/A
S100A6	N/A	1	N/A	N/A	N/A	2	N/A	N/A	N/A	N/A	N/A	N/A	N/A	N/A
BCOR	-2	N/A	N/A	N/A	N/A	N/A	N/A	-1	N/A	N/A	N/A	N/A	N/A	N/A
triclosan	1	N/A	N/A	2	N/A	N/A	N/A	N/A	N/A	N/A	N/A	N/A	N/A	N/A
Cyp2c23	N/A	N/A	N/A	0.898	N/A	N/A	N/A	N/A	N/A	N/A	-0.97	N/A	0.211	0.916
verapamil	-0.631	N/A	N/A	0.447	N/A	N/A	N/A	N/A	N/A	N/A	N/A	N/A	1.912	N/A
miR-7a-5p (and other miRNAs w/seed GGAAGAC)	N/A	0.177	N/A	N/A	-1.4	1.402	N/A	N/A	N/A	N/A	N/A	N/A	N/A	N/A
phenacetin	1.265	N/A	N/A	1.709	N/A	N/A	N/A	N/A	N/A	N/A	N/A	N/A	N/A	N/A
bevacizumab	N/A	N/A	N/A	1.091	N/A	0.882	-1	N/A	N/A	N/A	N/A	N/A	N/A	N/A
LIN9	N/A	N/A	N/A	N/A	N/A	2.97	N/A	N/A	N/A	N/A	N/A	N/A	N/A	N/A
DL-fructose	1.141	1.827	N/A	N/A	N/A	N/A	N/A	N/A	N/A	N/A	N/A	N/A	N/A	N/A
NOD2	N/A	N/A	N/A	2	N/A	-0.967	N/A	N/A	N/A	N/A	N/A	N/A	N/A	N/A
LTA	N/A	N/A	N/A	2.39	0.447	N/A	N/A	-0.128	N/A	N/A	N/A	N/A	N/A	N/A
GSK3	-1.937	N/A	0.243	N/A	N/A	N/A	N/A	N/A	N/A	N/A	N/A	0.785	N/A	N/A
AZD8055	N/A	N/A	N/A	N/A	N/A	N/A	N/A	N/A	N/A	-1	N/A	-1.964	N/A	N/A
ATF3	2.275	N/A	N/A	N/A	N/A	-0.688	N/A	N/A	N/A	N/A	N/A	N/A	N/A	N/A
diethylmaleate	1.664	N/A	N/A	-0.751	N/A	-0.548	N/A	N/A	N/A	N/A	N/A	N/A	N/A	N/A
telaglenastat	N/A	N/A	N/A	N/A	N/A	N/A	N/A	1.961	N/A	N/A	1	N/A	N/A	N/A
5-N-ethylcarboxamido adenosine	N/A	N/A	N/A	0.242	N/A	-1.864	-0.043	N/A	N/A	N/A	0.264	N/A	-0.548	N/A
EPHA2	-2.387	N/A	N/A	-0.294	N/A	N/A	N/A	N/A	-0.277	N/A	N/A	N/A	N/A	N/A
4-methyl umbelliferone-8-carbaldehyde	-0.975	N/A	N/A	-1.982	N/A	N/A	N/A	N/A	N/A	N/A	N/A	N/A	N/A	N/A
USP37	N/A	N/A	N/A	1.981	N/A	-0.97	N/A	N/A	N/A	N/A	N/A	N/A	N/A	N/A
miR-431-5p (and other miRNAs w/seed GUCUUGC)	1	N/A	1.951	N/A	N/A	N/A	N/A	N/A	N/A	N/A	N/A	N/A	N/A	N/A
MSB0011359C	N/A	N/A	N/A	-0.839	N/A	2.111	N/A	N/A	N/A	N/A	N/A	N/A	N/A	N/A
SUMO3	N/A	-1.387	N/A	N/A	N/A	0.555	N/A	N/A	-1	N/A	N/A	N/A	N/A	N/A
YBX1	N/A	0.788	N/A	0.875	N/A	-0.492	N/A	N/A	-0.641	N/A	0.123	0.018	N/A	N/A
GFI1	N/A	-1.914	N/A	N/A	N/A	1.02	N/A	N/A	N/A	N/A	N/A	N/A	N/A	N/A
FLT3LG	N/A	N/A	N/A	2.425	N/A	0.508	N/A	N/A	N/A	N/A	N/A	N/A	N/A	N/A
APBB1	N/A	-0.762	N/A	N/A	N/A	N/A	N/A	N/A	N/A	N/A	N/A	N/A	1.084	1.084
atractylon	N/A	0.927	N/A	N/A	N/A	N/A	N/A	N/A	-1	N/A	-1	N/A	N/A	N/A
YOD1	N/A	N/A	N/A	N/A	0.762	N/A	-0.152	1	N/A	N/A	N/A	N/A	N/A	1
IFN	N/A	N/A	N/A	2.905	N/A	N/A	N/A	N/A	N/A	N/A	N/A	N/A	N/A	N/A
DGCR8	1.276	N/A	N/A	N/A	-0.051	N/A	N/A	-0.051	-0.051	0.142	0.269	0.564	0.445	-0.051
RXRG	-0.447	N/A	N/A	2.449	N/A	N/A	N/A	N/A	N/A	N/A	N/A	N/A	N/A	N/A
5,8,11,14-eicosatetraynoic acid	-0.896	N/A	-2	N/A	N/A	N/A	N/A	N/A	N/A	N/A	N/A	N/A	N/A	N/A
PROM1	-0.896	N/A	N/A	N/A	N/A	N/A	N/A	N/A	N/A	N/A	2	N/A	N/A	N/A
nickel chloride	1.098	N/A	N/A	N/A	N/A	-1.794	N/A	N/A	N/A	N/A	N/A	N/A	N/A	N/A
DGAT1	-1.686	N/A	N/A	N/A	N/A	-1.206	N/A	N/A	N/A	N/A	N/A	N/A	N/A	N/A
N,N-dimethylarginine	N/A	N/A	N/A	N/A	-1.067	N/A	N/A	-0.555	0.555	N/A	0.152	N/A	0.555	0
tetracycline	0.451	N/A	N/A	N/A	N/A	N/A	N/A	N/A	N/A	2.433	N/A	N/A	N/A	N/A
NFIX	N/A	N/A	N/A	N/A	-1.091	N/A	0	N/A	-1	N/A	N/A	N/A	0.751	0.038
NEUROG1	N/A	N/A	N/A	-0.707	N/A	N/A	N/A	-0.707	0.707	N/A	-0.378	N/A	0	-0.378
ompenaclid	-2.872	N/A	N/A	N/A	N/A	N/A	N/A	N/A	N/A	N/A	N/A	N/A	N/A	N/A
CYP19A1	0.468	N/A	N/A	N/A	N/A	N/A	N/A	N/A	N/A	-2.401	N/A	N/A	N/A	N/A
glutathione	-0.817	1.32	N/A	N/A	N/A	N/A	N/A	N/A	0.174	N/A	N/A	N/A	0.557	N/A
oleoyl-estrone	1.477	1.387	N/A	N/A	N/A	N/A	N/A	N/A	N/A	N/A	N/A	N/A	N/A	N/A
SUMO2	-1.109	-1.195	N/A	N/A	N/A	0.555	N/A	N/A	N/A	N/A	N/A	N/A	N/A	N/A
MFGE8	N/A	1.342	N/A	1.51	N/A	N/A	N/A	N/A	N/A	N/A	N/A	N/A	N/A	N/A
PRC2	N/A	N/A	-1.154	N/A	N/A	N/A	N/A	-0.849	N/A	N/A	-0.849	N/A	N/A	N/A
MAF	N/A	N/A	0.665	N/A	N/A	N/A	N/A	-2.177	N/A	N/A	N/A	N/A	N/A	N/A
MAPK3	N/A	N/A	N/A	2.555	N/A	-0.113	N/A	N/A	N/A	0.164	N/A	N/A	N/A	N/A
aducanumab	N/A	N/A	N/A	2.828	N/A	N/A	N/A	N/A	N/A	N/A	N/A	N/A	N/A	N/A
prexasertib	N/A	N/A	N/A	2.828	N/A	N/A	N/A	N/A	N/A	N/A	N/A	N/A	N/A	N/A
vidutolimod	N/A	0.707	N/A	2.121	N/A	N/A	N/A	N/A	N/A	N/A	N/A	N/A	N/A	N/A
CSF	N/A	N/A	N/A	2.828	N/A	N/A	N/A	N/A	N/A	N/A	N/A	N/A	N/A	N/A
fluticasone propionate	-1.974	N/A	N/A	-0.07	N/A	-0.775	N/A	N/A	N/A	N/A	N/A	N/A	N/A	N/A
MMP11	0.818	N/A	1	N/A	N/A	1	N/A	N/A	N/A	N/A	N/A	N/A	N/A	N/A
pevonedistat	1.552	N/A	N/A	N/A	N/A	N/A	N/A	-1.264	N/A	N/A	N/A	N/A	N/A	N/A
MOG	N/A	N/A	N/A	2.813	N/A	N/A	N/A	N/A	N/A	N/A	N/A	N/A	N/A	N/A
INS	1.266	0.712	N/A	-0.164	N/A	0.664	N/A	N/A	N/A	N/A	N/A	N/A	N/A	N/A
estradiol benzoate	N/A	N/A	N/A	N/A	0.959	N/A	-0.751	0.486	N/A	0.61	N/A	N/A	N/A	N/A
CDK2	N/A	N/A	N/A	N/A	N/A	-0.447	N/A	0.186	0.068	-0.14	N/A	N/A	1.964	N/A
mir-25 (includes others)	N/A	N/A	N/A	N/A	N/A	N/A	-0.713	N/A	0.562	0.485	N/A	N/A	N/A	-1.039
IQGAP1	-1.109	N/A	N/A	N/A	N/A	N/A	N/A	1.69	N/A	N/A	N/A	N/A	N/A	N/A
beta-naphthoflavone	0.232	N/A	-1.432	-1.131	N/A	N/A	N/A	N/A	N/A	N/A	N/A	N/A	N/A	N/A
Samsn1	N/A	N/A	N/A	N/A	N/A	N/A	N/A	N/A	N/A	N/A	N/A	-1.89	N/A	0.905
TRIM24	-0.367	-2.425	N/A	N/A	N/A	N/A	N/A	N/A	N/A	N/A	N/A	N/A	N/A	N/A
thyroid hormone	-1.586	N/A	-0.923	N/A	N/A	-0.282	N/A	N/A	N/A	N/A	N/A	N/A	N/A	N/A
PRKAR1A	N/A	-0.785	N/A	N/A	N/A	N/A	N/A	N/A	N/A	N/A	N/A	N/A	N/A	2
GDF11	-0.75	N/A	N/A	-1.203	N/A	-0.83	N/A	N/A	N/A	N/A	N/A	N/A	N/A	N/A
phosphoenolpyruvate	N/A	N/A	-1.103	-1.673	N/A	N/A	N/A	N/A	N/A	N/A	N/A	N/A	N/A	N/A
GPR174	0.905	N/A	N/A	N/A	N/A	-0.535	N/A	1	N/A	N/A	N/A	0.333	N/A	N/A
7-ketocholesterol	-2.121	N/A	N/A	N/A	N/A	-0.651	N/A	N/A	N/A	N/A	N/A	N/A	N/A	N/A
STAT6 dimer	N/A	N/A	N/A	N/A	N/A	N/A	N/A	-0.061	0.492	N/A	N/A	1.231	0.492	0.492
imipramine blue	N/A	N/A	N/A	N/A	N/A	-2.768	N/A	N/A	N/A	N/A	N/A	N/A	N/A	N/A
SHC1	-0.782	1.985	N/A	N/A	N/A	N/A	N/A	N/A	N/A	N/A	N/A	N/A	N/A	N/A
cordycepin	N/A	N/A	N/A	N/A	-0.816	N/A	N/A	N/A	N/A	1.951	N/A	N/A	N/A	N/A
Saa1/Saa2	N/A	N/A	1.067	1.698	N/A	N/A	N/A	N/A	N/A	N/A	N/A	N/A	N/A	N/A
honokiol	-0.52	1.154	N/A	-1.091	N/A	N/A	N/A	N/A	N/A	N/A	N/A	N/A	N/A	N/A
paricalcitol	N/A	N/A	N/A	-2.764	N/A	N/A	N/A	N/A	N/A	N/A	N/A	N/A	N/A	N/A
N6AMT1	N/A	N/A	N/A	N/A	N/A	-0.872	N/A	N/A	1.89	N/A	N/A	N/A	N/A	N/A
rebemadlin	-0.329	1.287	N/A	N/A	N/A	-1.145	N/A	N/A	N/A	N/A	N/A	N/A	N/A	N/A
miR-199a-3p (and other miRNAs w/seed CAGUAGU)	-0.911	-0.384	N/A	-1.458	N/A	N/A	N/A	N/A	N/A	N/A	N/A	N/A	N/A	N/A
TLR	N/A	N/A	N/A	2.75	N/A	N/A	N/A	N/A	N/A	N/A	N/A	N/A	N/A	N/A
THBS1	N/A	N/A	N/A	0.437	0.808	N/A	N/A	N/A	N/A	N/A	1.498	N/A	N/A	N/A
ouabain	-0.576	N/A	N/A	N/A	N/A	N/A	N/A	-2.166	N/A	N/A	N/A	N/A	N/A	N/A
RARA	-0.496	N/A	N/A	-1.709	N/A	0.536	N/A	N/A	N/A	N/A	N/A	N/A	N/A	N/A
(+)-MK-801	N/A	N/A	N/A	N/A	N/A	-1.919	N/A	N/A	N/A	N/A	N/A	N/A	-0.822	N/A
HDL	N/A	N/A	N/A	-0.753	N/A	N/A	1.987	N/A	N/A	N/A	N/A	N/A	N/A	N/A
mir-33 (includes others)	-0.52	N/A	N/A	N/A	N/A	2.219	N/A	N/A	N/A	N/A	N/A	N/A	N/A	N/A
ZC3HAV1	N/A	-1.732	-1	N/A	N/A	N/A	N/A	N/A	N/A	N/A	N/A	N/A	N/A	N/A
CFTR	0	N/A	1.492	-1.237	N/A	N/A	N/A	N/A	N/A	N/A	N/A	N/A	N/A	N/A
EIF2AK3	-0.342	2.382	N/A	N/A	N/A	N/A	N/A	N/A	N/A	N/A	N/A	N/A	N/A	N/A
daporinad	N/A	N/A	N/A	N/A	N/A	N/A	-0.447	N/A	N/A	2	-0.277	N/A	N/A	N/A
carbon monoxide	N/A	N/A	N/A	-2.242	N/A	-0.472	N/A	N/A	N/A	N/A	N/A	N/A	N/A	N/A
MFSD2A	N/A	N/A	N/A	-2.714	N/A	N/A	N/A	N/A	N/A	N/A	N/A	N/A	N/A	N/A
PTPRJ	N/A	N/A	2	N/A	N/A	N/A	N/A	N/A	N/A	N/A	-0.378	N/A	N/A	0.333
RBL2	N/A	N/A	N/A	N/A	N/A	-0.728	N/A	N/A	N/A	N/A	N/A	N/A	1.98	N/A
PHLDA1	N/A	N/A	1.176	1.532	N/A	N/A	N/A	N/A	N/A	N/A	N/A	N/A	N/A	N/A
T-2 toxin	-2.704	N/A	N/A	N/A	N/A	N/A	N/A	N/A	N/A	N/A	N/A	N/A	N/A	N/A
dorsomorphin	-0.487	N/A	N/A	2.216	N/A	N/A	N/A	N/A	N/A	N/A	N/A	N/A	N/A	N/A
apicidin	1.698	N/A	N/A	N/A	-1	N/A	N/A	N/A	N/A	N/A	N/A	N/A	N/A	N/A
MEG3	-1.452	-0.016	N/A	N/A	0.303	N/A	N/A	N/A	N/A	N/A	-0.927	N/A	N/A	N/A
phorbol 12,13-dibutyrate	0.14	N/A	N/A	N/A	N/A	N/A	N/A	0.168	0.301	-0.388	-0.314	N/A	1.218	0.168
brefeldin A	N/A	N/A	N/A	N/A	-1.941	-0.755	N/A	N/A	N/A	N/A	N/A	N/A	N/A	N/A
CLUH	-0.73	N/A	N/A	N/A	N/A	-1.96	N/A	N/A	N/A	N/A	N/A	N/A	N/A	N/A
NR5A2	N/A	N/A	N/A	0.874	N/A	-0.28	N/A	N/A	N/A	N/A	N/A	N/A	1.535	N/A
ursolic acid	-0.262	1.289	N/A	N/A	N/A	-1.134	N/A	N/A	N/A	N/A	N/A	N/A	N/A	N/A
SS18	N/A	N/A	N/A	N/A	N/A	-1.342	N/A	N/A	1.342	N/A	N/A	N/A	N/A	N/A
FABP1	1.342	1.342	N/A	N/A	N/A	N/A	N/A	N/A	N/A	N/A	N/A	N/A	N/A	N/A
MERTK	N/A	N/A	N/A	-0.2	N/A	1.664	N/A	-0.365	N/A	N/A	N/A	N/A	N/A	-0.447
propiconazole	N/A	N/A	N/A	N/A	N/A	N/A	N/A	-1	N/A	N/A	-1.673	N/A	N/A	N/A
LPIN1	1.091	N/A	1.154	N/A	N/A	0.422	N/A	N/A	N/A	N/A	N/A	N/A	N/A	N/A
[truncated: 5,965 more rows]
