# Supplementary material for: Endothelial MerTK impairment accelerates the development of atherosclerosis
Source: Redox Biol. 2025 Sep 11;87:103861. doi: 10.1016/j.redox.2025.103861 (PMC12628026; doi:10.1016/j.redox.2025.103861)
Supplement: Multimedia component 1 [file mmc1.zip › Supplement data/Proteomics in AA/IPA format/IPA/IPA-Mitochondrial DNA-related disorder-down to up.xls]

## Sheet: Sheet0
© 2000-2025 QIAGEN. All rights reserved.
Symbol	Entrez Gene Name	Gene Symbol - human (HUGO / HGNC / Entrez Gene)/Gene Symbol - mouse (Entrez Gene)	Expr Log Ratio	Expr p-value	Expected	Location	Type(s)	Biomarker Application(s)	Drug(s)	Entrez Gene ID for Human	Entrez Gene ID for Mouse	Entrez Gene ID for Rat
SIRT3	sirtuin 3	Sirt3	-1.348	0.0896	Up	Cytoplasm	enzyme			23410	64384	293615
LDHB	lactate dehydrogenase B	Ldhb	-0.835	0.169	Down	Cytoplasm	enzyme	unspecified application		3945	16832	24534
SURF1	SURF1 cytochrome c oxidase assembly factor	Surf1	-0.817	0.201	Up	Cytoplasm	enzyme			6834	20930	64463
PARL	presenilin associated rhomboid like	Parl	-0.618	0.23	Down	Cytoplasm	peptidase			55486	381038	287979
CHCHD4	coiled-coil-helix-coiled-coil-helix domain containing 4	Chchd4	-0.57	0.346	Down	Cytoplasm	enzyme			131474	72170	312559
SDHA	succinate dehydrogenase complex flavoprotein subunit A	Sdha	-0.559	0.413		Cytoplasm	enzyme			6389	66945	157074
MRPL14	mitochondrial ribosomal protein L14	Mrpl14	-0.556	0.393	Down	Cytoplasm	other			64928	68463	301250
COX15	cytochrome c oxidase assembly homolog COX15	Cox15	-0.555	0.245		Cytoplasm	enzyme			1355	226139	309391
MRPL12	mitochondrial ribosomal protein L12	Mrpl12	-0.485	0.464	Down	Cytoplasm	other			6182	56282	303746
SLC25A5	solute carrier family 25 member 5	Slc25a5	-0.415	0.333	Down	Cytoplasm	transporter		clodronic acid	292	11740	25176
AIFM1	apoptosis inducing factor mitochondria associated 1	Aifm1	-0.392	0.494	Down	Cytoplasm	enzyme			9131	26926	83533
NLN	neurolysin	Nln	-0.284	0.4	Up	Cytoplasm	peptidase			57486	75805	117041
ADH5	alcohol dehydrogenase 5 (class III), chi polypeptide	Adh5	0.267	0.471	Up	Cytoplasm	enzyme		N6022	128	11532	100145871
ANK3	ankyrin 3	Ank3	0.401	0.358	Up	Plasma Membrane	other			288	11735	361833
PHGDH	phosphoglycerate dehydrogenase	Phgdh	0.687	0.246	Down	Cytoplasm	enzyme			26227	236539	58835
NQO1	NAD(P)H quinone dehydrogenase 1	Nqo1	2.881	0.00842	Down	Cytoplasm	enzyme	diagnosis,unspecified application		1728	18104	24314
