# Supplementary material for: Endothelial MerTK impairment accelerates the development of atherosclerosis
Source: Redox Biol. 2025 Sep 11;87:103861. doi: 10.1016/j.redox.2025.103861 (PMC12628026; doi:10.1016/j.redox.2025.103861)
Supplement: Multimedia component 1 [file mmc1.zip › Supplement data/Proteomics in AA/IPA format/IPA/IPA-Mitochondrial DNA-related disorder.txt]

© 2000-2025 QIAGEN. All rights reserved.
Symbol	Synonym(s)	Entrez Gene Name	Gene Symbol - human (HUGO / HGNC / Entrez Gene)/Gene Symbol - mouse (Entrez Gene)	Expr Log Ratio	Expr p-value	Location	Family	Drugs	Entrez Gene ID for Human	Entrez Gene ID for Mouse	Entrez Gene ID for Rat
ACLY	A730098H14RIK, ACL, ATP CITRATE LYASE, ATPCL, CITRATE LYASE, CLATP	ATP citrate lyase	Acly	-0.0979557866666632	0.879882046759258	Cytoplasm	enzyme	bempedoyl-CoA, bempedoic acid/ezetimibe, bempedoic acid	47	104112	24159
ADH5	ADH-3, Adhb2, ADHX, alcohol dehydrogenase 5 (class III), chi polypeptide, AMEDS, BMFS7, CLASS III ADH, FALDH, FDH, Glutathione Dependent Formaldehyde Dehydrogenase, GSH-FDH, GSNOR, HEL-S-60p	alcohol dehydrogenase 5 (class III), chi polypeptide	Adh5	0.267425249999995	0.471356232699074	Cytoplasm	enzyme	N6022	128	11532	100145871
AFG3L2	2310036I02RIK, AFG3-like AAA ATPase 2, AFG3 like matrix AAA peptidase subunit 2, Emv66, LOC102642902, OPA12, par, SCA28, SPAX5	AFG3 like matrix AAA peptidase subunit 2	Afg3l2	-0.233085056666667	0.622320987747707	Cytoplasm	peptidase		10939	69597	307350
AGAP2	ArfGAP with GTPase domain, ankyrin repeat and PH domain 2, CENTG1, cnt-g1, GGAP2, mKIAA0167, PIKE, Pike-l	ArfGAP with GTPase domain, ankyrin repeat and PH domain 2				Nucleus	enzyme		116986	216439	65218
AIFM1	AIF, apoptosis inducing factor mitochondria associated 1, apoptosis inducing factor, mitochondria associated 1, apoptosis-inducing factor, mitochondrion-associated 1, AUNX1, CMT2D, CMTX4, COWCK, COXPD6, DFNX5, Hq, LOC103694586, NADMR, NAMSD, PDCD8, SEMDHL	apoptosis inducing factor mitochondria associated 1	Aifm1	-0.392464733333334	0.493941068792835	Cytoplasm	enzyme		9131	26926	83533
ANK3	2900054D09RIK, AnkG, Ankyrin-3, ankyrin 3, epithelial, ANKYRIN-G, MRT37	ankyrin 3	Ank3	0.401080326666673	0.357612252060028	Plasma Membrane	other		288	11735	361833
CAB39L	1500031K13RIK, 2810425O13Rik, 4930520C08Rik, bA103J18.3, calcium binding protein 39-like, MLAA-34, MO25-BETA, MO25-β, MO2L	calcium binding protein 39 like				Cytoplasm	kinase		81617	69008	290291
Cd36	CD36 molecule, Fat, FAT/CD36, Platelet glycoprotein 4, RGD1562323	CD36 molecule				Plasma Membrane	transmembrane receptor				29184
CHCHD4	2410012P20Rik, 2810014D17RIK, coiled-coil-helix-coiled-coil-helix domain containing 4, MIA40, TIMM40	coiled-coil-helix-coiled-coil-helix domain containing 4	Chchd4	-0.570394409999995	0.345631859883094	Cytoplasm	enzyme		131474	72170	312559
Consumption of oxygen						Other	function
COX15	2900026G05RIK, CEMCOX2, cytochrome c oxidase assembly homolog COX15, cytochrome c oxidase assembly protein 15, HAS, LOC100911779, MC4DN6	cytochrome c oxidase assembly homolog COX15	Cox15	-0.555157746666669	0.245091383027286	Cytoplasm	enzyme		1355	226139	309391
CRTC1	AI413414, CREB regulated transcription coactivator 1, Mam-2, MAML2, MECT1, mKIAA0616, R74955, TORC-1, WAMTP1	CREB regulated transcription coactivator 1				Nucleus	transcription regulator	CC-115, sapanisertib	23373	382056	684527
CRTC2	4632407F12Rik, CREB regulated transcription coactivator 2, MTORC2, RGD1308903, TORC-2	CREB regulated transcription coactivator 2				Nucleus	other		200186	74343	310615
DAP3	4921514D13Rik, bMRP-10, Ced3, death associated protein 3, IONIZING RADIATION RESISTANCE CONFERRING, MRP-S29, mS29, S29mt	death associated protein 3	Dap3	-0.271909913333332	0.621799047319148	Cytoplasm	other		7818	65111	295238
Density of mitochondria						Other	function
DHPS	DEOXYHYPUSINE SYNTHASE, DHS, DS, MIG13, NEDSSWI	deoxyhypusine synthase				Cytoplasm	enzyme	dapsone	1725	330817	288923
FBP1	F1:6 biphosphatase, FBP, Fbp-2, FBP3, FBPase, Fdp, Fructose biphosphatase, fructose-bisphosphatase 1	fructose-bisphosphatase 1				Cytoplasm	phosphatase		2203	14121	24362
FENDRR	1110050K14Rik, FOXF1 adjacent non-coding developmental regulatory RNA, FOXF1-AS1, lincFOXF1, linc-Foxf1a, LL66, LOC283904, LOC400550, onco-lncRNA-21, TCONS 00024240	FOXF1 adjacent non-coding developmental regulatory RNA				Other	other		400550	68790	104845258
FLCN	B430214A04RIK, BHD, DENND8B, FLCL, folliculin, LOC100129676	folliculin				Cytoplasm	other		201163	216805	303185
Formation of ribosome						Other	function
GFM2	6530419G12Rik, A930009M04RIK, EFG2, EF-G2mt, Elongation factor G2, G elongation factor, mitochondrial 2, GTP dependent ribosome recycling factor mitochondrial 2, hEFG2, mEF-G 2, MRRF2, MST027, MSTP027, RGD1309854, RRF, RRF2, RRF2mt	GTP dependent ribosome recycling factor mitochondrial 2				Cytoplasm	translation regulator		84340	320806	294672
H2AX	Gamma-h2afx, gamma-H2AX, gamma-H2A.X, H2AFX, H2A/X, H2A.X, H2A.X variant histone, RGD1566119, γ-h2afx, γ-H2AX, γ-H2A.X	H2A.X variant histone				Nucleus	transcription regulator		3014	15270	500987
HERC2	D15F32S1h, D15F37S1, D7H15F32S1, D7H15F37S1, HECT and RLD domain containing E3 ubiquitin protein ligase 2, jdf2, LOC101929832, mKIAA0393, MRT38, p528, rjs, SHEP1	HECT and RLD domain containing E3 ubiquitin protein ligase 2				Cytoplasm	enzyme		8924	15204	308669
Incorporation of D-glucose						Other	function
LDHB	HEL-S-281, H-Ldh, lactate dehydrogenase B, -lactate dehydrogenase h-chain, LDH2, LDHBD, LDH-H, LDH heart subunit, L-lactate dehydrogenase B chain, TRG-5	lactate dehydrogenase B	Ldhb	-0.834790680000005	0.168997719157859	Cytoplasm	enzyme		3945	16832	24534
LONP1	1200017E13Rik, CODASS, hLON, LON, lon peptidase 1, mitochondrial, LonHS, LONM, LONP, Mitochondrial LON Protease, PIM1, Protease, serine, 15, PRSS15	lon peptidase 1, mitochondrial	Lonp1	-0.280693020000005	0.582115207943002	Cytoplasm	peptidase		9361	74142	170916
LRPPRC	3110001K13Rik, CLONE-23970, GP130, leucine-rich pentatricopeptide repeat containing, leucine-rich PPR-motif containing, Lpprc, LRP130, Lrp157, LSFC, MC4DN5	leucine rich pentatricopeptide repeat containing	Lrpprc	-0.359202076666666	0.506983871197355	Cytoplasm	other		10128	72416	313867
MALSU1	2410003K15Rik, C7orf30, MASU1, Matsu1, mitochondrial assembly of ribosomal large subunit 1, mtRsfA, RGD1306936	mitochondrial assembly of ribosomal large subunit 1				Extracellular Space	other		115416	75593	297082
Mass of abdominal fat pad						Other	function
Mitochondrial DNA-related disorder						Other	disease
MLLT3	2210011H10Rik, 2610012I03RIK, 3830408D16Rik, AF9, D4Ertd321e, MLLT3 super elongation complex subunit, MLLT3, super elongation complex subunit, myeloid/lymphoid or mixed-lineage leukaemia; translocated to, 3, myeloid/lymphoid or mixed-lineage leukemia; translocated to, 3, YEATS3	MLLT3 super elongation complex subunit				Nucleus	transcription regulator		4300	70122	114510
MRPL12	0610034O11Rik, 1500031N16Rik, 5c5-2, bL12m, L12mt, mitochondrial ribosomal protein L12, MRP-L31/34, MRPL7, MRPL7/L12, ribosomal protein, mitochondrial, L7, RPM12, RPML12	mitochondrial ribosomal protein L12	Mrpl12	-0.485124810000002	0.464066294397446	Cytoplasm	other		6182	56282	303746
MRPL14	1110006I11RIK, L14mt, L32mt, mitochondrial ribosomal protein L14, MRP-L32, RMPL32, RPML32, uL14m	mitochondrial ribosomal protein L14	Mrpl14	-0.555587063333331	0.392825914999262	Cytoplasm	other		64928	68463	301250
MT-ATP6	ATP6, ATPase 6, Atpase subunit 6, Atpase Synthase F0 Subunit 6, ATP synthase a chain, ATP synthase F0 subunit 6, ATP SYNTHETASE U6, MITATPASE	ATP synthase F0 subunit 6				Cytoplasm	transporter		4508	17705	26197
MT-CO1	Co1, COI, Complex IV Mitochondrial Subunit I, COX1, COX-I, cytochrome c oxidase I, Cytochrome C Oxidase Subunit 1, cytochrome c oxidase subunit I, MT-COI, X57780	cytochrome c oxidase subunit I				Cytoplasm	enzyme	chlorpheniramine/ibuprofen/phenylephrine, ibuprofen, naproxen, naproxen/sumatriptan, indomethacin, hydrocodone/ibuprofen, famotidine/ibuprofen, ibuprofen/phenylephrine, oxaprozin, acetaminophen/ibuprofen, esomeprazole/naproxen	4512	17708	26195
MT-CYB	CYTB, Cytob, cytochrome b, MITOCHONDRIAL CYTOCHROME B, mt-Cytb, Similar to cytochrome b	cytochrome b				Cytoplasm	enzyme	atovaquone, atovaquone/proguanil	4519	17711	26192
MT-ND1	AK018753, NADH1, NADH dehydrogenase subunit 1, NADH-I, ND1	NADH dehydrogenase subunit 1				Cytoplasm	enzyme		4535	17716	26193
MT-ND5	0610010I05RIK, Nadh5, NADH dehydrogenase subunit 5, ND5	NADH dehydrogenase subunit 5				Cytoplasm	enzyme		4540	17721	26202
MTX2	1500012G02Rik, MDPS, METAXIN 2	metaxin 2	Mtx2	-0.258499123333337	0.579934588099362	Cytoplasm	transporter		10651	53375	288150
NDUFA10	2900053E13Rik, CI-42k, CI-42KD, Complex I-42KD, LOC101927147, MC1DN22, Nadh dehydrogenase [ubiquinone] 1 alpha subcomplex subunit 10, Nadh dehydrogenase [ubiquinone] 1 α subcomplex subunit 10, NADH:ubiquinone oxidoreductase subunit A10, ndufa10l	NADH:ubiquinone oxidoreductase subunit A10	Ndufa10	-0.345103586666671	0.557803388757863	Cytoplasm	enzyme		4705	67273	678759
NFIA	1110047K16Rik, 9430022M17RIK, BRMUTD, C1DELp32p31, CTF, DEL1P32P31, NF1-A, Nf1-A1, NF-I/A, NFI-L, Nuclear factor 1/A, nuclear factor I A, nuclear factor I/A, Rpbf1	nuclear factor I A				Nucleus	transcription regulator		4774	18027	25492
NLN	4930472G13RIK, AGTBP, Endopeptidase 3.4.24.16, EP24.16, MEP, MOP, neurolysin, neurolysin (metallopeptidase M3 family)	neurolysin	Nln	-0.283719063333335	0.400070054252695	Cytoplasm	peptidase		57486	75805	117041
NQO1	DHQU, DIA4, DTD, DT-diaphorase, NAD DT-diaphorase, Nadph dehydrogenase, NAD(P)H dehydrogenase, quinone 1, Nadph diaphorase, NAD(P)H quinone dehydrogenase 1, NAD(P)H:quinone oxidoreductase, Nadph Quinone Oxidoreductase-1, NMO1, NMOR, NMOR1, NMORI, Nqo, Ox-1, Qr, QR1, Quinone reductase	NAD(P)H quinone dehydrogenase 1	Nqo1	2.88068358	0.00841908272081147	Cytoplasm	enzyme		1728	18104	24314
NRF1	ALPHA-PAL, C87038, D6Ertd415e, Nfe2l1 retired, nuclear respiratory factor 1, RGD:1303265, α-PAL	nuclear respiratory factor 1				Nucleus	transcription regulator		4899	18181	312195
NSUN3	6720484A09RIK, COXPD48, LOC102549993, LOC679671, MST077, MSTP077, NOL1/NOP2/Sun domain family member 3, NOP2/Sun RNA methyltransferase 3	NOP2/Sun RNA methyltransferase 3				Cytoplasm	enzyme		63899	106338	100360437
OMA1	2010001O09Rik, DAB1, MPRP-1, OMA1 zinc metallopeptidase, peptidase, RGD1304821, YKR087C, ZMPOMA1	OMA1 zinc metallopeptidase	Oma1	-0.219735583333332	0.702193280202412	Cytoplasm	peptidase		115209	67013	298282
PARL	D16Ertd607e, presenilin associated rhomboid like, presenilin associated, rhomboid-like, PRESENILINS ASSOCIATED RHOMBOID-LIKE, PRO2207, PSARL, PSARL1, PSENIP2, RHBDS1	presenilin associated rhomboid like	Parl	-0.618185830000002	0.229893503988368	Cytoplasm	peptidase		55486	381038	287979
PERM1	2310042D19Rik, C1orf170, PPARGC1 and ESRR induced regulator, muscle 1, RGD1304931	PPARGC1 and ESRR induced regulator, muscle 1	Perm1	-0.906082706666666	0.524142599869759	Nucleus	other		84808	74183	313776
PHGDH	3-PGDH, 3-phosphoglycerate dehydrogenase, 4930479N23, A10, HEL-S-113, LOC105378936, NLS, NLS1, PDG, PGAD, PGD, PGDH, PGDH3, PHGDHD, phosphoglycerate dehydrogenase, SERA	phosphoglycerate dehydrogenase	Phgdh	0.687350640000002	0.246402097962092	Cytoplasm	enzyme		26227	236539	58835
PPARGC1A	A830037N07RIK, Gm11133, LEM6, LRPGC1, peroxisome proliferative activated receptor, gamma, coactivator 1 alpha, peroxisome proliferative activated receptor, γ, coactivator 1 α, Peroxisome Proliferator-Activating Receptor Gamma Coactivator 1 Alpha, Peroxisome Proliferator-Activating Receptor γ Coactivator 1alpha, Peroxisome Proliferator-Activating Receptor γ Coactivator 1 α, PGC-1, PGC1A, PGC-1alph…	PPARG coactivator 1 alpha				Nucleus	transcription regulator		10891	19017	83516
PPARGC1B	4631412G21Rik, ERRL1, LOC153346, PERC, peroxisome proliferative activated receptor, gamma, coactivator 1 beta, peroxisome proliferative activated receptor, γ, coactivator 1 β, PGC1B, PGC-1beta, PGC-1(beta), PGC-1beta/ERRL1, PGC-1(β), Pgc1 β, PPARGC-1-beta, PPARGC-1-β, PPARG coactivator 1 beta, PPARG coactivator 1 β	PPARG coactivator 1 beta				Nucleus	transcription regulator		133522	170826	291567
Quantity of glutamine						Other	function
SDHA	1500032O14RIK, 2310034D06Rik, 4921513A11, CMD1GG, Complex II Flavoprotein Subunit, Electron-transfer-flavoprotein, alpha polypeptide, Electron-transfer-flavoprotein, α polypeptide, FP, MC2DN1, NDAXOA, PGL5, PPGL5, SDH1, SDH2, SDH70, Sdha1, SDHF, succinate dehydrogenase complex flavoprotein subunit A, Succinate dehydrogenase complex, subunit A flavoprotein (Fp), succinate dehydrogenase complex, su…	succinate dehydrogenase complex flavoprotein subunit A	Sdha	-0.558931980000001	0.413083565157073	Cytoplasm	enzyme		6389	66945	157074
SIRT3	2310003L23Rik, SIR2L3, Sirtuin 3	sirtuin 3	Sirt3	-1.34781217	0.0895904843286017	Cytoplasm	enzyme		23410	64384	293615
SLC25A5	2F1, AAC2, Adenine nucleotide translocator 2, Adp, atp carrier, ADP/ATP CARRIER, ADT2, ANC2, ANT2, Fibroblast ATP/ADP Carrier, Slc25a6, solute carrier family 25 member 5, solute carrier family 25 (mitochondrial carrier, adenine nucleotide translocator), member 5, T2, T3	solute carrier family 25 member 5	Slc25a5	-0.414758520000007	0.332817536561113	Cytoplasm	transporter	clodronic acid	292	11740	25176
SLC31A1	4930445G01Rik, Copper transporter 1, COPT1, CTR1, LRRGT00200, NSCT, solute carrier family 31 member 1, solute carrier family 31, member 1	solute carrier family 31 member 1				Plasma Membrane	transporter		1317	20529	171135
SSBP1	2810480P10Rik, G630031O20RIK, mtDBP, Mt-SSB, OPA13, SINGLE STRANDED DNA binding, single-stranded DNA binding protein 1, Single Stranded DNA Binding Protein, mitochondrial precursor, SOSS-B1, SSBP	single stranded DNA binding protein 1				Cytoplasm	other		6742	381760	54304
SURF1	0610010F23Rik, Ab1-205, CMT4K, LOC100912008, MC4DN1, SHY1, Surf, SURF1 cytochrome c oxidase assembly factor, SURF1, cytochrome c oxidase assembly factor, surfeit gene 1	SURF1 cytochrome c oxidase assembly factor	Surf1	-0.816521346666672	0.201258436434562	Cytoplasm	enzyme		6834	20930	64463
TFAM	Hmgts, MTDPS15, MTFA, MTTF1, MTTFA, TCF6, TCF6L1, TCF6L2, TCF6L3, Tfa, transcription factor A, mitochondrial, tsHMG	transcription factor A, mitochondrial	Tfam	0.00623181666666639	0.991928359831058	Cytoplasm	transcription regulator		7019	21780	83474
TRPV1	capsaicin receptor, OTRPC1, transient receptor potential cation channel subfamily V member 1, transient receptor potential cation channel, subfamily V, member 1, TRPV1 SON, vanilloid (capsaicin) receptor, VR-1, Vr1l1	transient receptor potential cation channel subfamily V member 1				Plasma Membrane	ion channel	TRPV1-inhibitor, SB-705498, cannabigerol, AZD1386, resiniferatoxin, capsaicin, cannabidiol	7442	193034	83810
YARS2	2210023C10Rik, CGI-04, MLASA2, MT-TYRRS, RGD1311696, tyrosyl-tRNA synthetase 2, tyrosyl-tRNA synthetase 2 (mitochondrial), TYRRS	tyrosyl-tRNA synthetase 2				Cytoplasm	enzyme		51067	70120	287924
ZHX2	AFR1, KIAA0854, mKIAA0854, RAF, THC2378933, zinc fingers and homeoboxes 2	zinc fingers and homeoboxes 2				Nucleus	transcription regulator		22882	387609	314988
ZNF746	2810407L07Rik, PARIS, RGD1306209, Zfp746, zinc finger protein 746	zinc finger protein 746				Cytoplasm	transcription regulator		155061	69228	312303
