# Supplementary material for: Endothelial MerTK impairment accelerates the development of atherosclerosis
Source: Redox Biol. 2025 Sep 11;87:103861. doi: 10.1016/j.redox.2025.103861 (PMC12628026; doi:10.1016/j.redox.2025.103861)
Supplement: Multimedia component 1 [file mmc1.zip › Supplement data/Proteomics in AA/IPA format/IPA/IPA_format_HFD_2M_AA_ECMerKOvsFlox-Abundance.txt]

Gene.Symbol	Abundance..F16..Sample..Flox_Flox	Abundance..F17..Sample..Flox_Flox	Abundance..F18..Sample..Flox_Flox	Abundance..F13..Sample..KO	Abundance..F14..Sample..KO	Abundance..F15..Sample..KO
AHSG	17.82163609	17.72424825	17.39522869	18.40123782	18.36469583	17.67906654
ALB	17.35384344	17.91169509	18.05237705	17.9011769	17.7483282	17.88900154
Aacs	16.64568416	19.9044469	19.97673336	20.08087064	19.46099856	19.73878354
Aak1	17.43173931	17.38823806	17.0692016	17.66773314	17.28099726	17.23414031
Aars1	17.96489948	19.08371018	18.47327275	17.84861229	18.84335179	18.611126
Aars2	16.37863685	16.86747587	15.25120485	16.96913529	15.72040282	16.65139866
Aarsd1	22.36302986	21.86756027	22.20769231	22.57875772	20.71139778	21.34891591
Abat	20.78398138	19.07695228	19.4894135	19.74046824	15.04507972	18.89913103
Abca1	20.41319107	19.9965321	19.30988153	20.27448665	20.06979752	20.53498982
Abca6	15.53394872	16.34274883	16.36951361	16.42943343	16.12696042	15.86077603
Abca8b	18.18078222	18.17256046	18.81664754	19.29171211	19.10165375	19.14544584
Abca9	17.16294141	16.92588743	16.93633281	16.86465176	16.82111892	17.11595234
Abcb10	18.97341286	18.52429821	18.36052044	18.9872798	17.82070861	15.18891236
Abcb11	17.66374506	18.21096364	18.11364537	18.53115569	17.93026026	18.3509946
Abcb1a	18.38775042	18.52769528	18.67457035	19.19046306	18.94956635	18.71629525
Abcb7	19.42685269	18.32134007	18.49716948	19.69743782	18.8545151	17.94668331
Abcb8	20.95417729	20.78106616	20.59538411	21.27015592	19.7135934	19.81822762
Abcc1	16.19931499	19.12149779	19.01408925	17.52556107	17.75128786	15.90430313
Abcc3	18.31585093	18.55089806	16.11025883	16.95766056	15.62177679	17.82674098
Abcc4	17.9963828	17.48256568	17.18259913	18.54603081	17.19514955	17.68160179
Abcc9	15.78579098	16.09360632	15.90238312	14.90334128	16.83866392	17.81585154
Abcd1	19.71625394	19.00519667	19.26591816	22.71340145	21.17037714	20.05936913
Abcd2	19.57267693	18.80033274	18.87770603	20.48157367	20.19948692	20.18919363
Abcd3	21.40093139	21.61565112	21.60935919	22.27221798	21.20576147	21.30754428
Abce1	18.21977036	18.54570735	18.15644337	18.15829863	20.05393718	19.68954219
Abcf1	16.81996811	18.00412062	17.10394979	17.13699702	18.22530285	17.63086644
Abcf2	17.22179847	18.23611641	17.65606844	17.87930075	18.35326133	18.54105141
Abcg2	17.35264951	16.89792654	17.33663741	17.52042814	17.4456234	16.77223553
Abhd10	17.60398361	16.83823438	16.95406653	17.48796892	16.81578863	15.66672927
Abhd11	19.58369036	18.92773375	19.08681126	19.93257247	18.60506326	18.78847555
Abhd12	18.5922954	18.28233007	17.36500572	18.40854669	17.7683791	17.16711551
Abhd14b	17.55219421	20.01948628	19.07266433	18.58049033	18.90892979	20.00161732
Abhd16a	19.2528809	18.5818212	17.15813074	19.17018169	18.11467626	18.26806335
Abhd5	20.2369185	20.15628499	21.11742845	21.64251163	19.5564649	18.93697011
Abhd6	20.93147533	20.83944241	20.99080803	21.50217871	19.55261043	20.71777087
Abi1	18.33734697	19.78308136	18.69990457	17.46997947	17.97479617	17.69684414
Ablim1	21.18895981	21.24175213	20.33093786	20.53387971	21.23985287	21.01806827
Ablim2	19.23453263	19.26612655	18.41016163	19.1149387	18.85094493	18.80914842
Ablim3	16.75033744	16.61380025	16.18772328	17.32614129	15.9141235	16.68164217
Acaa1a	22.26016072	22.05066495	21.85292775	22.44636934	22.17654106	21.99115774
Acaa2	27.91352344	27.20815579	27.6034346	28.55489413	26.0292365	26.79052623
Acaca	24.77082291	25.25166939	25.69695735	26.44748352	24.20026447	24.42093582
Acacb	22.51457318	22.75378708	22.9485025	23.40591412	21.98088441	22.38444297
Acad10	24.60857628	23.09158619	22.25057965	24.32062301	20.28031989	23.38246298
Acad11	18.84714242	17.86364517	18.65557747	19.43349224	16.3911136	17.21624169
Acad8	21.94511168	20.56238735	20.82711696	21.54311238	18.4215855	20.35364242
Acad9	23.3148735	22.81571087	22.9043765	23.60200694	22.46739607	22.7418909
Acadl	26.85318285	26.19278892	26.75407823	27.19638606	24.58134447	25.36083611
Acadm	25.69392844	25.0553458	25.44555155	26.06174001	23.64853078	24.32619956
Acads	24.0235205	23.38924467	23.79046583	24.59418259	21.96778619	23.10929709
Acadsb	21.09821493	19.86047904	19.84880805	21.42076884	19.40462505	19.6425047
Acadvl	27.36025912	27.05027248	27.48787594	28.37598719	26.04209141	26.56006982
Acat1	26.05513347	25.21204654	25.39835897	26.30196257	24.35112886	24.94245161
Acat2	17.60795063	19.5973249	19.30914717	20.3307132	18.35535389	19.68219528
Acbd3	17.84078599	19.25006333	17.55735437	20.80342303	17.3884165	18.84189047
Ace	20.18335246	19.31852054	19.33880973	20.51105488	19.87553959	19.04825373
Acin1	15.0059274	18.10821369	17.59564292	16.7650233	18.67034986	16.63471524
Acly	24.9855738	25.55842291	25.92024182	26.70913431	24.40256599	25.05867087
Aco1	20.36653793	21.21697543	21.16692598	21.54538236	20.43251157	20.60749679
Aco2	28.78775145	27.93500424	28.20162457	29.04523156	26.65707832	27.61725698
Acot11	19.90993126	20.59974817	21.23606544	21.74335708	19.64080363	19.78400956
Acot13	22.85914548	21.63658049	21.54084181	22.48755875	20.61796079	21.00146527
Acot2	22.15597754	21.73140724	21.76178247	22.17055936	20.80670994	21.36498002
Acot7	18.82614993	20.18077348	19.76547052	19.88580481	19.76327271	19.99890417
Acot9	20.88743104	20.95083063	20.65668566	21.24183384	20.92062665	20.94584007
Acox1	20.8214608	20.68768334	21.34111584	21.72249526	19.96963129	21.21584232
Acox3	17.99997397	18.12835195	17.66499465	18.33903207	18.27860262	17.03665614
Acp1	19.48774253	20.12875748	19.63243175	19.25533233	19.92176378	19.77232396
Acp6	18.1810105	18.61798236	17.14745369	18.52030623	18.35877396	17.826061
Acsf2	20.73650076	21.53242107	21.74304129	21.92845966	20.92332563	20.05618083
Acsf3	19.34468005	18.82225806	19.63421669	20.25774412	17.38341779	18.0087302
Acsl1	27.42568229	26.57184564	27.05232606	27.91850621	25.851479	26.5660854
Acsl3	17.78276951	16.66869426	18.0067974	18.13249487	16.80314326	16.4546649
Acsl5	20.24737046	21.43360275	21.76781226	22.08489019	20.24928051	20.76997615
Acsl6	18.69072851	16.96838485	16.74998438	18.58550403	16.71816315	16.44686481
Acss1	23.24212744	21.80652474	21.53173721	22.4074404	19.58079705	20.67780997
Acss2	18.12869442	19.48730185	18.90774566	19.97501326	18.36425424	18.917141
Acss3	16.44202685	16.13366982	18.2674667	17.95662324	16.82708299	17.11728042
Acta1	30.53089382	30.67616326	29.73234604	30.22440258	30.9812966	31.17956499
Actb	25.94041623	26.90740924	26.1529508	26.15707588	27.5826839	26.46069005
Actbl2	20.24025265	19.77339326	19.50709407	19.62209804	20.48943758	20.95816348
Actg2	29.33424424	27.91652006	27.88080432	28.93931982	27.37452703	27.97630655
Actl6a	18.0798272	18.24414343	17.37827885	18.30119683	19.35639233	18.87193136
Actn1	24.67305141	25.36391044	24.85215132	25.03111807	25.51450951	25.24540484
Actn2	28.51815669	27.8051689	26.7945614	27.93259793	27.98703504	28.61348147
Actn3	18.74438994	25.43510317	19.09002659	20.47727334	26.38591313	26.82860505
Actn4	23.98502786	24.69244615	24.06297922	24.44589864	24.94375332	25.08048408
Actr1a	21.95056769	21.66800352	21.45339924	21.95152652	21.81069925	21.90282012
Actr1b	20.59627292	19.65007476	18.95453531	19.78888179	19.46160851	20.383036
Actr2	21.61244544	23.04066751	22.2495485	21.78604263	22.99443543	22.21460881
Actr3	21.64947837	22.93794891	22.0518885	21.66667533	23.05967922	22.53458045
Acyp1	17.29204326	18.08211249	17.87160693	17.86803474	17.45968451	17.66184082
Acyp2	18.39023247	20.10775888	18.39188298	18.38770761	20.17535638	19.91702073
Ada	17.45813335	23.70305581	18.00325076	16.99746318	24.7172489	25.36164108
Adam10	18.04623856	18.93096665	18.97342168	19.02173038	19.18275214	19.06771297
Adam17	15.14584566	16.05667343	16.15097332	15.27733281	15.39433918	15.03034332
Adck1	16.87126042	17.44400691	16.33242642	17.34880594	17.25697657	17.2285639
Add1	19.10259873	19.97724245	19.50660135	19.98215439	19.89735193	19.78174313
Add3	20.91136741	20.92208814	21.19908513	21.39320926	20.97949725	20.98187946
Adh1	19.93712119	20.88477015	20.65340352	21.14283155	20.47601351	21.01846277
Adh5	19.26899798	19.6868906	19.03990385	19.52032745	19.43342008	19.84432065
Adh7	18.80896643	21.31735766	20.6633226	20.04594226	21.620282	22.69842525
Adhfe1	19.79142628	18.10286446	18.30008743	18.83849042	16.18748513	18.07803196
Adipoq	22.80338748	22.10665824	22.25793101	22.64182811	21.36179046	22.00335193
Adissp	17.07059464	17.55996529	18.11821079	18.52804531	16.64040449	17.47279135
Adk	20.00367722	20.41604219	20.4092542	20.66824624	19.08706205	19.82604316
Adpgk	17.1742863	17.9484857	17.71518436	17.53732577	19.25474816	16.86120289
Adprhl1	19.12043474	17.60867648	18.76353886	16.87262228	17.42357195	18.23436346
Adprs	18.14224276	17.43217587	17.96229087	17.86511562	16.16864733	16.47825169
Adrm1	17.44973317	17.50531693	17.02444509	16.84472568	17.3860718	16.75272435
Adsl	20.17254523	20.32937507	19.49199925	19.77754046	20.55129303	20.47112904
Adss1	20.21093593	22.82314656	19.31312644	19.43674737	23.24951485	23.64909629
Adss2	18.28665486	19.48568033	18.92409828	19.24338446	19.76986839	19.7508936
Aebp1	16.74664432	17.91887268	18.31652363	17.73854919	17.97179257	18.03152814
Afdn	17.38990923	16.81804039	16.46706045	18.04325629	17.2853699	16.76184296
Afg1l	22.61513757	21.67403263	21.80320398	22.56705559	20.3084101	20.85558446
Afg3l1	17.47226928	16.84465348	17.69708051	18.14133773	17.91365071	17.53713208
Afg3l2	22.13369299	21.64303455	21.79049034	22.47105351	21.24096157	21.15594763
Afm	16.82590315	17.3005119	16.77155304	17.64819123	16.71573142	16.71178826
Ager	19.35941092	19.44774683	19.23146343	19.95842458	20.96262939	16.72212763
Agk	20.49374239	20.38126854	20.15020876	20.98125085	19.79233844	19.53445491
Ago2	17.07694914	17.61450031	17.33624234	18.1461079	18.43880511	16.87201706
Agpat1	18.85534524	18.67209553	18.72858435	19.06948664	19.0602703	18.90891445
Agpat2	21.87638279	22.18911012	22.64539985	23.01990321	21.0956076	21.37749886
Agpat3	21.82955623	21.0518109	21.24866988	22.11172489	20.51317813	21.07728248
Agpat4	16.43282808	16.66792276	16.03248131	16.1452252	17.04576199	16.70199191
Agps	19.26505315	19.45193488	17.12919653	17.56971355	19.74442404	17.93868875
Agr2	19.67208891	19.20553199	19.75043914	19.24026917	17.5831637	19.21936153
Agrn	18.94705613	19.14099101	18.612142	19.69474861	18.97813257	19.45600515
Ahctf1	15.45582357	14.5616139	14.39895227	14.87033847	15.91277342	16.75483206
Ahcy	20.43738044	21.84972484	21.27143881	20.63418284	21.57152746	21.07421654
Ahcyl1	16.46175595	17.10236405	17.89320755	17.22748316	16.67094772	16.16988816
Ahsa1	19.84414682	20.06598836	19.7103071	19.27182665	19.36825175	19.19660148
Ahsg	19.64159713	20.74439418	20.03914172	21.17990147	19.44388261	20.72522985
Aif1	16.755673	18.05208873	17.40629053	17.46802401	18.83441337	16.44729767
Aifm1	24.77655143	23.93880778	24.16295758	24.99892049	23.2145052	23.4874969
Aifm2	18.62910986	18.55500881	19.10678902	20.32481582	18.15422958	18.44026128
Aimp1	20.91954882	20.67126528	19.85511232	20.63533707	20.27868454	21.13288479
Aimp2	19.05921893	19.19823939	18.50062878	19.26627366	19.56228718	19.48867685
Aip	17.19100106	17.70418598	17.09255973	17.22136527	17.9219554	16.97168633
Ak1	23.6944554	24.62124415	22.32901428	23.14321023	24.67901307	25.07953253
Ak2	22.54532748	22.41474322	22.63762256	23.11515941	22.20094503	23.72995974
Ak3	22.15892594	21.71414034	21.86036916	22.54225373	21.14992563	21.73091607
Akap1	18.06632839	16.37348171	14.33352623	17.56498393	16.2349762	16.55083883
Akap12	20.82822339	21.11936404	21.0625551	21.84159688	20.36888121	20.90505309
Akr1a1	19.27273973	20.89244111	20.90892052	20.52799671	20.2002261	20.53118237
Akr1b1	21.35656795	22.53610992	21.55168349	21.26131945	22.32849735	22.65539481
Akr1b7	19.18423024	19.67374802	19.37361825	18.74092158	18.41286467	18.72781578
Akr1b8	19.13707838	18.68429426	18.27939138	19.04315248	18.48975868	19.06813961
Akr1e2	16.04065778	17.28745975	17.25847244	17.26582986	17.07819268	16.7716183
Akr7a2	19.42939902	19.02679202	18.75941787	19.45687369	18.72881859	18.78444669
Akt2	16.08466081	16.7073723	16.68281589	17.77318097	16.82710115	16.49964155
Alad	17.82689966	19.24066281	16.41073639	15.79696889	17.79151596	19.63951839
Alb	28.61218587	28.91249835	28.81803873	29.64296968	28.41173046	29.08228899
Alcam	19.65025777	20.39066271	20.37583402	21.08302839	20.1014181	20.8586657
Aldh16a1	14.57843293	16.90745615	16.44777426	15.93856619	16.37301111	14.85591173
Aldh18a1	20.74685801	20.41117761	20.08913287	20.67590274	20.26654598	20.09193526
Aldh1a1	23.55892661	25.34334655	26.21492074	25.38857239	24.12969525	24.57703813
Aldh1a7	19.84566079	21.2937989	21.27198495	21.08859665	21.31149448	21.64895874
Aldh1b1	24.39072709	22.35583047	22.30528252	24.01402582	20.37682421	21.64841594
Aldh1l1	18.46476179	20.15698202	20.02160147	20.69314626	18.94050211	18.55534198
Aldh1l2	20.82620044	18.9820612	18.74680984	19.37254307	17.0245919	18.09550715
Aldh2	26.15409827	25.95607455	26.02823352	26.41638779	25.22068453	25.56618827
Aldh3a1	18.81799886	22.94181903	20.7448606	20.38120737	24.35768429	24.94094054
Aldh3a2	20.71522758	20.72481856	20.96613613	21.46459662	20.74001005	20.3202966
Aldh3b1	17.60552791	19.48040762	19.82366945	19.20300071	21.50093452	19.243823
Aldh3b2	15.30295764	17.950024	16.50159122	16.98998014	18.75880949	19.21478393
Aldh4a1	20.60162402	20.13358133	20.33161552	20.7832633	19.78578773	19.80767834
Aldh5a1	20.97323222	20.02517235	19.97014486	20.11014673	17.04356386	18.01071825
Aldh6a1	24.38412276	23.83082412	23.98476249	24.61534181	22.6503721	23.12373095
Aldh7a1	20.84473836	20.4880884	20.40207186	20.87514866	19.96607601	19.51577752
Aldh9a1	18.91962383	20.23711944	20.09481179	20.74585648	19.95077869	19.86375289
Aldoa	25.59827593	27.01983948	25.44699879	25.84808616	27.34062886	27.59040637
Aldoc	17.77393345	16.50182638	16.75975853	16.9509353	16.85427403	17.24859143
Alg2	17.38546748	17.28984399	16.81818075	16.80389688	18.17456786	18.77032479
Alg5	17.87311401	18.05136122	18.30694016	18.41538757	18.18048137	17.89052526
Alox12	16.91556523	17.30446622	16.94826575	17.78359248	17.28359142	17.02941665
Alox5ap	18.41895928	18.50980901	18.35796769	17.74799881	19.42818066	18.08016611
Alyref	19.60393763	20.76623083	19.47097491	17.18486157	20.79774466	20.09640538
Amacr	18.06048505	17.36865719	17.46360971	16.23878403	17.13250997	15.59324396
Ampd1	23.23876931	22.23473957	20.47157013	22.39738557	21.79409026	22.10499027
Ank1	22.08676567	22.11395641	21.43467512	21.64479907	21.27628173	21.49004163
Ank2	20.51071096	18.20705707	18.97524154	20.2726571	17.41643264	18.3599461
Ank3	19.88165075	20.33613044	19.95265175	20.74260838	19.79455897	20.83650657
Ankfy1	16.25321832	17.27446834	16.38841571	15.78585362	17.21947062	16.63074843
Ankrd17	16.59381578	16.40789283	15.57978721	16.79219851	16.82672265	16.5302064
Ano10	19.39205415	19.32800957	18.89356526	20.38131425	19.79647165	20.25415298
Ano6	18.77269645	18.6018032	19.55577275	19.17729083	19.02237797	18.3264144
Anp32a	17.64873313	19.91716563	19.21751758	19.12126277	19.77692654	19.75061525
Anp32b	16.36957099	20.17454178	18.85183142	19.03463724	20.12655143	19.84253162
Anp32e	22.02265234	21.36009465	21.76101485	22.29371982	20.57803874	21.02144369
Anpep	22.4441619	22.46670848	22.51511057	22.71730374	22.62108017	22.68925618
Antkmt	18.58449406	18.14634159	17.6263515	18.8167723	17.9180226	18.17145949
Anxa1	22.24653744	23.33070115	22.99103803	22.99884221	23.69092185	24.06016388
Anxa11	22.72973112	22.73211824	22.4809953	22.91473305	22.52306589	22.78182593
Anxa2	24.49633864	25.2039121	25.18567962	25.36116694	25.2462568	25.64914957
Anxa3	21.19919087	22.06185628	22.0989781	22.06864019	21.61137939	21.83625069
Anxa4	20.90656641	22.65726079	21.71056995	21.67462461	22.96834808	23.03133426
Anxa5	24.04139935	24.84853534	24.9657094	25.13442363	24.47574445	24.84029643
Anxa6	25.64139503	26.19170501	25.77381157	25.85360729	25.98156773	26.13827409
Anxa7	20.94919069	21.82457538	21.33950054	20.98315132	21.865744	22.41430545
Anxa8	19.99454083	20.10642692	19.07306405	17.38005178	20.84811559	21.15395151
Aoc3	24.59844377	24.40743968	24.60240452	25.23209573	24.4528963	24.85492008
Aox1	16.14069764	17.42979253	17.14831257	17.11764203	16.7690967	17.2040856
Aox3	17.07024053	17.57948053	17.23111276	17.13593156	17.44636776	17.52650569
Ap1b1	19.97674774	20.56415661	20.20863633	19.77898602	20.35347539	20.87476426
Ap1g1	19.06213349	19.41764755	19.02877886	19.06947343	19.62622471	19.03476207
Ap1m1	20.61710256	20.73518859	20.51286306	20.29513982	20.54998188	19.79502971
Ap1s1	16.11490707	17.82488156	17.52114697	16.43789529	17.93621148	16.60275425
Ap2a1	20.46695246	20.23193603	19.92045703	19.77001266	20.0722328	20.0565835
Ap2a2	21.53230388	21.73396982	21.54546454	21.6597262	21.66041085	21.3686391
Ap2b1	22.10313592	22.48029974	22.19529914	22.12886925	22.38993073	22.0706687
Ap2m1	21.03991418	21.22843176	20.59443972	20.91555631	21.07600237	21.20147952
Ap2s1	18.90245706	19.48183329	19.07910498	18.68108956	19.1242272	18.68757241
Ap3b1	19.31642584	19.5217643	19.86185218	19.59500542	20.01093633	18.86192121
Ap3d1	18.56164777	19.1179092	18.89856783	18.84534588	19.38884208	18.97611663
Ap3m1	17.85608343	18.18276445	17.82872877	17.62813195	17.97822965	17.29896623
Apeh	20.61618891	20.88717171	20.53281438	19.91219047	20.36543867	19.47869116
Apex1	16.82943955	18.76368452	17.63370332	16.45717369	18.5856193	17.64972578
Api5	19.45912819	20.76998043	19.66590767	19.72529308	20.60841097	19.24879794
Apip	17.31303192	17.48386251	17.06789024	17.52408708	16.59785888	16.72056105
Apmap	20.80796913	20.92520097	21.29976821	21.48179411	18.72542633	20.93135163
Apoa1	24.98759436	25.11524649	25.34590187	25.10158697	24.47984903	24.15573207
Apoa4	24.29991747	24.49915596	24.50199452	25.00814205	24.05801415	23.9869921
Apobec2	22.057249	23.63852878	20.66547657	21.39308982	24.31965626	24.95335211
Apoc1	20.99832426	20.49582344	20.79367574	20.75116983	20.36982136	20.34005939
Apoc3	21.39669052	19.85481071	20.45377382	20.80316574	20.11477992	19.37375576
Apoc4	19.0088249	19.14825763	18.43691635	19.017527	19.14498662	19.09229625
Apoe	22.22228104	21.79457069	22.33044186	22.63251526	21.54645503	21.4483447
Apoh	20.5889419	18.46302267	18.9340334	21.18861596	19.01584127	20.73810529
Apoo	23.17154688	21.98643871	22.32614476	23.08943843	20.94318493	21.90670515
Apool	22.51086589	21.32303352	21.55594244	22.59079463	20.78491128	21.25575862
Appl1	19.5486559	19.97235431	19.53069363	19.62835487	20.02396365	20.15499961
Aprt	17.8547264	17.30114491	17.13007687	17.97687113	17.90339057	18.93744045
Aqp1	21.48193114	21.38169008	21.5368365	21.78239159	21.0568857	21.41053015
Aqp3	16.41565049	17.28978406	16.62865457	17.05773315	17.95679311	18.15938664
Arcn1	21.0281524	20.94808345	20.08282384	21.09544208	21.11402618	20.62814868
Arf2	23.90078435	24.17166686	24.0295897	24.07020104	24.16616226	23.61077569
Arf4	19.5455022	20.20805495	19.06412139	19.49026827	20.20194303	19.9615073
Arf5	21.7594998	21.7593869	21.59773315	21.70568523	21.61382272	21.44142374
Arf6	20.0677604	20.81291135	20.20340024	20.55141459	21.0461833	20.31706701
Arfgef1	17.08336684	15.97031122	16.16937547	17.65867773	16.68879615	16.76140124
Arfip1	17.68398642	18.53202412	18.28356042	18.31071006	18.76392474	18.60072176
Arhgap1	18.86451433	20.49703764	20.63415238	19.04436108	20.39899887	20.23001124
Arhgap17	15.7369011	16.90471225	16.17622216	15.46941179	17.60912919	16.66943376
Arhgap30	17.94348375	18.43409522	18.99302777	17.52349759	16.30479136	16.71294633
Arhgap45	17.9240691	18.4517635	16.1524956	18.07238838	19.45474571	18.95346476
Arhgap5	21.5854732	21.14365833	21.09713808	21.6550486	19.55997357	20.18158708
Arhgdia	22.79137789	23.95839083	23.13190672	23.30633779	23.80765112	23.39946552
Arhgdib	17.4433082	21.31555891	19.69073197	17.18046282	21.23991235	18.63398925
Arhgef1	18.37780605	20.43695095	19.40752207	17.71110438	20.76617312	18.38379384
Arhgef7	17.00422853	18.2884496	17.73830542	16.66107316	18.58342163	15.90169213
Arih1	15.39671249	15.7705901	15.3806365	15.59484955	16.27302765	15.8946224
Arl1	19.6940172	20.62014736	19.74740802	20.30985352	20.44766991	20.06987194
Arl2	16.24442097	16.73205157	17.18313119	16.61802764	16.20380388	16.28966968
Arl6ip5	20.70858945	20.90663396	19.87653674	20.51171437	21.04327287	21.1872984
Arl8b	19.85433465	19.13635079	18.3812752	19.34737295	18.04768667	18.98827224
Armc1	18.86683	17.60979634	17.89805986	19.2260467	17.31634545	16.71356733
Armc10	18.12237876	17.86065779	17.75624474	17.00896164	18.46734366	16.34095842
Arpc1a	18.54745764	19.07559132	18.01009849	17.38515436	19.29421416	19.85550044
Arpc1b	17.83287434	20.26040812	19.21403259	17.76309284	19.89074729	19.31809642
Arpc2	20.82045802	22.48782049	21.75504229	20.89092382	22.40210349	21.29559997
Arpc3	18.93900692	20.1272729	19.30750939	18.80010398	20.72459262	19.5134058
Arpc4	21.09252367	22.52523859	21.79095458	21.43225449	22.89078324	21.93562476
Arpc5	19.82639329	21.61754818	21.0928129	20.08153911	21.59447502	20.79117582
Arpc5l	19.34322917	20.4698946	19.87003905	20.21081148	20.7420864	20.20498181
Arrb1	16.06913888	16.50228917	16.27833148	16.21945511	16.37871674	16.08193224
Art3	22.72852629	20.89684795	21.31744288	22.0397674	20.07894917	21.40880542
Art4	16.93918166	16.56806014	16.60335729	17.00218493	16.86228708	16.25169708
Arxes2	15.88471871	16.70114875	16.35137939	15.34659475	17.12195528	16.64970274
Asah1	19.13400055	19.48232351	18.94315795	19.49183044	19.72797237	18.6206536
Asl	17.53757532	18.10905747	18.20250649	16.85202366	17.40646791	17.78820255
Asns	14.92247851	14.9705647	14.56069481	14.69275436	15.40321595	15.64070147
Asph	22.2997815	21.24935236	21.22950637	21.64136892	21.05460833	21.47637523
Aspn	24.0954246	24.67172905	24.06521237	24.93545796	25.27780597	26.03765111
Asprv1	17.15843249	22.19667198	17.70867086	18.52390089	23.37504879	23.70590078
Asrgl1	20.51135005	19.45885805	19.32900984	21.01230474	18.88643895	19.40681203
Ass1	17.94364527	20.46245409	19.59414895	19.69570848	20.34746962	20.21166391
Atad1	21.75838716	20.58751224	20.40949191	21.15983003	20.25557908	20.48871175
Atad3	20.42799565	20.33598049	20.49559751	21.04861866	20.16788467	19.87585263
Atg3	16.82575975	17.13963972	17.18148612	16.98105079	16.96985882	16.8490578
Atic	20.40925439	22.33577221	21.63473163	21.0454227	21.82470011	21.87740908
Atl2	19.54968727	19.55197673	19.21801307	19.01034503	19.15798679	18.76711222
Atl3	21.87633147	22.22165371	21.99735306	22.47089938	22.04412262	22.53863823
Atox1	18.95539842	20.117172	19.49390534	19.47039897	19.38068961	19.39581952
Atp13a1	18.6700396	18.92741514	18.72829036	18.33637617	18.69823247	18.20800233
Atp1a1	25.62235162	24.57460711	24.50138284	25.16440739	24.12291577	24.36028222
Atp1a2	25.19645466	24.7609752	24.60666076	25.2107903	24.79557269	25.19543682
Atp1a3	15.01716947	17.8128992	19.56422108	19.93855247	19.1204011	19.30540603
Atp1b1	24.15195945	22.988915	22.7886181	23.96990396	22.80350858	23.41417745
Atp1b3	20.4319327	20.15694299	19.95413127	21.21786218	20.52783133	20.68252499
Atp2a1	20.57445588	26.29717475	19.46101407	18.85839711	27.35865669	27.7944549
Atp2a2	30.21787416	28.33351917	28.33841887	29.63547246	27.39210725	28.25615358
Atp2a3	20.83703929	21.28413507	20.98258784	21.1439552	21.0777785	20.04828943
Atp2b1	16.88822216	17.34617757	16.53781369	17.5357908	16.45623308	17.35079282
Atp2b4	21.23164444	20.66739014	21.14532004	21.58731722	20.8371468	21.0476647
Atp5f1a	30.1990029	28.5087626	28.5246356	29.60828946	27.91453171	28.42857721
Atp5f1b	30.33260998	28.73708855	28.77153781	29.89778428	28.26752269	28.73312296
Atp5f1c	25.69953952	24.06756986	24.07420197	25.21500267	23.26118438	23.77553406
Atp5f1d	20.71370335	18.50724885	18.63614848	20.02921147	18.26963769	18.81734722
Atp5f1e	20.16329219	17.88202933	18.03691174	19.09201913	17.27911773	17.79751321
Atp5me	24.5907452	22.99792293	23.01839971	23.90169574	22.06653215	22.5949106
Atp5mf	26.2113165	24.43676247	24.44297865	25.56674975	23.84499603	24.43467124
Atp5mg	24.99884655	22.89648942	22.93179685	24.37434147	22.59283602	22.94856993
Atp5mj	23.21488407	21.78887884	22.33151367	22.2645779	20.74901735	21.02335537
Atp5mk	24.69264763	22.9310182	23.06564006	24.28237427	22.23038425	22.8329079
Atp5pb	26.00654102	24.4917108	24.55170933	25.35513399	23.78517263	24.14360002
Atp5pd	26.04308995	24.08155304	23.99507259	25.18376116	23.72896548	23.5769095
Atp5pf	23.44578812	21.97174604	21.43371684	22.64832716	21.79634741	21.24104625
Atp5po	26.50752354	24.24184052	24.2143682	26.07338382	23.97554648	24.54484727
Atp6v0a1	20.56365056	20.26635044	20.33980853	20.88602352	20.73394234	20.31451611
Atp6v0c	18.30011191	17.70340905	17.13423578	18.29583086	18.80252277	17.54324309
Atp6v0d1	19.29728046	19.37792655	19.08777288	19.23200193	19.42680028	19.22301326
Atp6v1a	20.91065827	21.75475493	21.36489068	21.35377791	21.48409748	21.53441139
Atp6v1b2	20.91905258	21.4222517	21.13417292	21.61021645	21.47032141	21.21251656
Atp6v1c1	17.29411568	17.50750143	17.20448421	17.84008354	17.76952968	17.82242428
Atp6v1d	17.61394368	16.24657491	17.7050452	17.46468708	17.23250276	17.39377942
Atp6v1e1	19.20309369	20.02510588	19.58862002	19.87922351	19.91458689	20.08727719
Atp6v1f	16.0805017	17.3511018	17.20732553	17.50304892	17.60591249	17.11685634
Atp6v1g1	18.02100194	17.59854916	17.5210218	17.98497363	16.44913428	17.09162876
Atp6v1h	18.27727729	19.56187277	19.01874946	19.5629457	19.81454223	19.63622016
Atp8a1	20.30272276	19.77453996	19.44439168	20.66397731	19.63372715	20.47415921
Atp9a	18.47294538	17.39375167	18.77685141	18.78339056	17.38140989	17.63155199
Atpaf2	17.38274882	16.91626846	17.05080869	17.37381609	15.54377844	16.14602261
Atxn10	15.88830792	15.69339762	15.29755961	15.65270856	15.97298206	15.85163173
Atxn2l	15.33362517	15.83469913	14.80176183	15.46339129	15.37066958	15.41412403
Auh	21.16848671	20.64745823	20.72344763	21.54040095	19.1779295	19.16364342
Aup1	18.41304512	18.79306669	18.1687552	18.33860494	18.55912802	17.34287698
Azgp1	17.27052279	17.50744105	17.90039366	17.28746468	15.09005183	16.2130741
B2m	17.8573664	17.70277013	16.99664312	17.8995358	16.48568942	14.92958693
Babam2	17.23745419	17.3956935	16.92385282	17.37269053	17.58604398	16.73817701
Bag1	17.34056331	16.81992257	17.04700789	17.83425692	17.88229442	16.89955699
Bag2	20.08677746	19.02214711	18.82929585	19.75395534	19.18003119	19.65077589
Bag3	21.46428383	20.982967	20.7302496	21.37565279	20.72671685	21.27602517
Bag5	18.68768658	18.04518423	16.13752607	18.6300096	17.80590212	18.92208446
Bag6	19.0024422	18.67029919	18.54370519	18.62446305	19.43584333	18.85804821
Baiap2	16.78748095	18.07831518	16.9173637	16.61589508	18.30726536	17.05191404
Bak1	17.22315371	17.80744587	18.12286108	17.01367468	17.76020832	17.01725924
Banf1	20.29822262	20.21496161	19.56173268	20.4543419	21.24909834	20.64327206
Basp1	17.64461635	19.05747947	18.71952106	18.84644848	18.63026821	17.80678786
Bax	17.38984504	18.51889071	17.69889751	16.12240811	18.35510903	17.66708084
Baz1b	16.89193038	17.64105927	16.49383823	16.80749319	18.44520945	15.90665347
Bcam	21.47255984	20.82939898	20.37098246	21.48752685	21.12243086	21.1803646
Bcap31	20.35224527	21.02618249	20.58296406	20.91772024	20.77058598	20.60556627
Bcat2	20.84736975	19.58295177	19.84762447	20.71287388	19.12825085	20.28780956
Bche	17.8152017	17.40728997	17.07027251	17.05260984	17.08257918	16.81900357
Bckdha	22.12110077	21.1533993	21.44331308	22.70852404	20.11773452	20.62239784
Bckdhb	20.64896112	18.01337217	19.10500036	21.18762501	15.9324506	20.7115477
Bckdk	18.83446126	18.70796757	18.73582408	18.19277143	18.34544579	18.65583681
Bcl2l1	16.30923389	15.2107507	14.9126552	15.82541496	15.36225274	15.38117126
Bcl2l13	20.02722678	19.01928991	18.54549414	19.93196427	18.35064218	18.47652483
Bcs1l	20.44703367	19.71682155	19.82935518	20.30658366	18.88399287	19.64293695
Bdh1	22.39021648	21.44341636	21.48753254	21.58985629	21.29484669	21.63702641
Bgn	24.5468885	24.11729199	24.14275022	24.9347526	24.53725747	24.93680996
Bid	17.21344326	17.01393684	16.57486962	16.98483234	17.07540244	16.95514277
Bin1	17.54611162	22.73398476	19.8608315	18.89426741	23.22017605	23.49205227
Bin2	18.4450292	19.62706613	18.57387404	18.20418787	19.79920219	18.93444226
Birc6	16.18568758	17.12886599	16.30053746	17.50714445	17.22438771	15.22615241
Blmh	20.00615347	21.34154331	20.03377254	20.20983232	21.94671966	22.3084319
Blvra	20.34880365	20.73863738	20.4237981	20.88735051	20.36989834	19.6712823
Blvrb	20.45203141	21.27075261	21.16306738	20.50283086	20.30939703	20.51143617
Bola2	17.27465975	17.69422939	16.91041912	17.36297544	17.46425619	17.41265874
Bphl	20.1586693	20.91266146	20.64766231	20.59116546	19.86483106	20.08823079
Bpifa1	21.71153388	21.47715556	22.61282457	23.41607511	22.06360341	21.81554095
Bpifb1	21.4385205	22.22455215	21.5088973	21.97483791	21.57489776	20.78264365
Bpnt1	17.18876283	18.32346109	17.96708489	17.63034857	17.2346666	17.60614277
Bpnt2	17.66082625	17.67009972	17.19066777	17.74540742	18.10167851	17.63131758
Bri3bp	18.2656291	17.68244547	17.53667121	18.02034735	18.22332689	18.93898433
Brox	16.29813614	17.33335779	16.980117	16.38964066	17.16400431	16.88486138
Bscl2	18.75089484	19.99368838	20.07745754	19.60435014	20.30139153	20.81450883
Bsg	22.08550965	22.04482884	22.6813703	22.79625157	21.64315759	21.54464427
Bst1	14.86022124	16.62605289	15.68106594	15.93644394	17.14125415	16.4977828
Btf3	19.32680564	19.69206062	18.66031991	18.97217568	21.28236446	20.75077158
Btf3l4	18.9669582	19.54413604	18.77845061	19.9921633	17.22718655	18.37456035
Btnl9	17.51916117	17.08919668	16.82072872	17.36610179	15.49848501	16.0232772
Bub3	15.78868239	19.23819949	18.74877285	17.92463523	19.15136508	16.00957818
Bves	20.29988484	19.75475358	19.04537098	19.75444971	19.40437708	19.63829847
Bzw1	15.64270121	18.31191686	17.56724679	17.22318034	17.726469	17.53531893
Bzw2	19.56160913	18.95375477	18.47641987	19.08004088	19.20254251	18.857578
C1qb	16.54151059	16.74231509	16.85342426	17.06070995	16.91645982	16.237514
C1qbp	22.7318343	21.99018153	21.47658909	22.33201353	21.76495628	21.9445194
C3	23.29821361	23.45002473	23.93949518	24.02157306	23.58921084	23.27873857
C4b	20.71298674	20.69550265	21.15251526	21.07284761	20.47258886	19.90994806
C5	18.111192	19.25348884	20.61537926	18.98210231	17.96138822	16.76848239
C8b	20.07283452	17.3228378	18.91296462	16.85938663	17.90241597	18.64878406
C8g	17.31252578	19.48812208	19.13472081	19.54518318	17.37012412	18.60765682
C9	19.06979451	19.63771682	20.13230463	18.66719182	17.85222088	18.09672155
CTSD	18.7142886	19.39202322	18.74698599	19.14956596	19.03065872	19.40502918
Ca1	20.27282287	20.92774169	20.29464922	20.2011715	18.47593413	18.79529917
Ca2	22.74424369	23.25456857	23.07773384	22.22684648	21.61070143	21.59576152
Ca3	22.35246635	25.06601533	23.4786673	23.20758356	24.95259505	25.25136234
Ca4	16.54424649	16.61418602	17.30064791	17.52006423	16.08866565	15.64523546
Cab39	19.18590973	20.07815757	19.59926837	19.61158722	20.06395242	20.13345611
Cacna1s	17.31679264	16.33491995	15.77105306	17.86715248	16.25349335	18.73968828
Cacna2d1	19.92636339	20.48610305	19.04071377	20.41137965	21.09317727	21.50182844
Cad	18.42815071	19.17914194	18.13644337	18.96226367	19.82867076	19.54542715
Cadm4	16.02873377	16.19651013	16.86378568	16.01119483	16.09188988	16.04544739
Calm2	23.4980424	24.33119607	24.04803577	24.23914752	24.62410651	24.02438137
Calm4	18.67533724	20.88141419	16.9797915	16.29483624	21.93435534	22.49842911
Calml3	19.30680941	20.95034574	18.65084561	19.24268704	22.71354139	22.9927733
Calr	23.89473187	24.73284365	23.97069887	23.68224527	24.31842319	24.20387206
Calu	22.25356284	22.07980291	21.74055013	21.79657416	21.40324065	21.55656806
Camk1	16.84623211	16.52666495	16.22011761	16.59586844	16.15188583	15.94751209
Camk2a	19.26636376	18.0548786	17.47002885	18.18686901	17.56422696	18.66003173
Camk2d	22.44803535	21.6133103	20.98749489	22.18924793	21.16309196	21.40583137
Camk2g	19.92664369	19.36781994	18.42985215	19.77334572	19.66694891	19.84647392
Cand1	21.95962019	22.23664272	22.02105552	22.13855198	22.24267716	21.83623791
Cand2	20.53576086	18.86863424	17.21868075	19.7195503	19.21179987	19.96862325
Canx	23.9809502	23.91985872	23.68851318	23.90850415	23.7045744	23.61944005
Cap1	22.2296332	23.19924555	22.54896816	22.42712492	23.53594508	22.54026693
Cap2	21.63328409	20.1382774	19.45082986	20.76315059	19.98547176	20.9317658
Capg	19.59786388	22.30918202	20.96852005	20.51225638	22.42446906	22.31533541
Capn1	20.86716065	21.98555702	20.66564472	21.12433652	22.60096238	22.80635513
Capn2	21.04537334	21.13015211	21.0005189	21.62090007	20.59286576	21.45334861
Capn3	16.74626807	18.77288785	18.5769162	18.13701434	17.87936305	18.36917778
Capns1	18.71343676	18.40427065	18.1620762	18.83542112	18.40056417	18.77590059
Capns2	17.33807384	18.95301486	18.15073598	17.83866803	18.65178056	19.27003948
Caprin1	16.73517804	17.73143194	17.34630704	16.8627518	17.57335133	17.16682246
Capza1	21.1696847	22.27984521	21.49473185	21.42870349	22.58031056	21.64306736
Capza2	24.16153046	23.92876225	23.20352372	23.78037312	24.33429696	24.2819833
Capzb	22.64494766	23.05790037	22.37978632	22.41136396	23.2241751	22.99771264
Card19	18.93097541	17.83475255	17.70682301	18.69696137	18.15036027	18.38347834
Carhsp1	15.94146355	16.27684713	16.94469491	16.76020147	16.4013522	16.76985953
Carm1	18.54685938	18.58833446	17.82192372	18.14650311	18.93166577	18.99285374
Cars1	17.05449047	18.10850738	17.52240628	17.5210283	18.21043008	18.81801768
Casp3	16.08119556	16.9707511	16.1791343	16.07487365	16.75436774	14.89797449
Casp6	16.16825598	17.06612632	16.24653592	16.18486157	17.03914447	15.62570093
Casq1	23.13648808	24.20643911	22.10998275	23.31447862	25.01770715	25.64279361
Casq2	24.95807972	22.55200608	22.84171168	24.17445359	21.63937608	22.82812892
Cast	18.21329656	18.85400147	17.90485543	18.71065969	20.02676906	19.15118017
Cat	21.85896237	21.82994069	21.95318794	22.52832493	21.45147636	21.56092107
Cav1	25.23649113	24.68530441	24.51966336	25.30388383	24.16536443	24.56189617
Cav2	21.6790108	21.59159616	21.63630497	22.09344672	21.59816759	21.41056458
Cav3	20.05444819	19.26092104	16.66427561	19.06760061	19.71732599	19.683814
Cavin1	25.97196297	25.30805018	25.59136815	26.19513133	24.90620555	25.21125367
Cavin2	23.8793623	23.13704513	23.33779964	23.97119641	22.81272997	22.50419297
Cavin3	20.98302267	20.56559127	20.74529271	20.72717056	19.54204987	20.34422298
Cavin4	19.9186611	19.80994599	18.14636998	18.62328909	20.37214271	20.9139251
Cbfb	17.52856883	17.03981684	15.33733879	17.57326986	17.88309006	18.26330116
Cbl	18.39759813	18.60556474	17.99143387	18.58878325	19.24415011	18.88271687
Cbln4	14.78854132	14.52104816	13.88563587	14.81943108	15.46083756	15.21332556
Cbr1	19.96570476	21.39541223	20.84926404	21.24376873	20.78613561	20.99080097
Cbr2	25.70021783	27.1326927	27.41602973	27.16430522	25.43438389	26.11170129
Cbr3	19.5082698	20.27812209	19.72293306	18.4774031	20.58667568	20.6338459
Cbr4	20.63106802	20.40193676	20.738081	21.14320366	19.93844758	19.89605204
Cbx1	17.40553753	18.69477775	19.49923766	18.14674346	20.08339064	18.75789984
Cbx3	20.6172507	21.84096412	21.27313981	20.55755561	22.66548572	20.39630758
Ccar1	15.14247856	17.87398483	17.08737559	16.09698661	17.14600349	16.07332178
Ccar2	18.13299609	18.87509781	16.83103609	18.28591437	19.00187782	18.12603981
Ccdc141	19.55098704	17.06218505	17.8144832	19.50048798	19.02565783	17.94441028
Ccdc47	20.17288496	20.14603477	19.63623833	20.32581999	20.46055523	20.39224773
Ccdc51	18.86906542	19.08424378	18.63692802	18.61519227	19.0452564	19.0077394
Ccdc90b	16.8238671	16.55098698	17.00784358	17.43071976	16.13425145	16.30527733
Ccdc93	15.18352408	15.0546838	15.45263627	15.16993738	15.21734554	15.05251706
Ccn2	20.36365137	15.86756456	16.170368	16.93414974	17.76917551	15.76662009
Cct2	22.30480413	22.98988833	22.41105579	22.16127782	23.14600838	22.81657395
Cct3	22.77456681	23.09804998	22.26455388	22.68013491	23.23683086	23.12258408
Cct4	22.1776321	22.66150196	22.09354437	22.41885795	22.82642909	22.612876
Cct5	21.93736303	22.12807271	21.6513833	21.71341637	22.12270341	22.28036197
Cct6a	22.13985781	22.42508425	21.85821428	22.0204501	22.70433321	22.38711454
Cct7	21.89738189	22.24338418	21.65359732	21.83305031	22.2390657	22.2363547
Cct8	22.72909798	23.1016954	22.5555785	22.6785427	23.25647224	23.21060995
Cd109	14.99139495	17.96062786	13.56694059	16.92864794	18.96934716	19.06411921
Cd14	25.22400289	23.36360471	24.12880956	24.97195829	22.9972067	23.38310769
Cd151	19.60354712	20.02926228	20.16496547	20.46985166	19.21910514	19.56724937
Cd163	19.04146749	16.27030452	18.34170339	17.32130965	18.06823455	18.52146464
Cd180	17.97820167	17.71549085	17.26990327	18.02096354	18.0061122	17.60453762
Cd1d1	16.65315013	17.20974234	16.73621724	17.68413103	17.50362472	16.88228349
Cd200	17.33193203	17.60116391	17.96426771	17.97555763	17.77077095	17.7552141
Cd209b	15.92938326	20.54999698	20.29765442	16.54715578	20.76432727	18.36805846
Cd2ap	13.95396932	15.46527431	15.39099271	14.24438634	15.42962294	13.83236429
Cd34	18.22979753	17.02264292	15.76643964	18.62414295	17.57472598	19.13774748
Cd36	24.62296717	23.7958722	24.58964034	25.15426118	23.34523089	23.62697088
Cd44	18.16847411	19.49723568	18.69835028	18.4941296	20.04769225	19.1963788
Cd47	21.15853761	21.21912307	21.1297371	21.37014791	21.40704277	21.05323026
Cd48	16.26845962	18.56329975	17.71306516	16.1158887	18.88989271	18.3932659
Cd59a	19.10682855	18.04684536	18.34615947	20.09731565	18.20438428	20.02157667
Cd63	18.69820221	19.4901639	18.82015724	18.58123587	19.46913575	18.96208361
Cd74	17.93260126	20.87086985	19.85601795	18.23869278	21.48875462	18.80936908
Cd81	21.28159899	20.48523454	20.15916509	21.64871684	20.48751022	21.49406118
Cd82	19.05367963	18.63939227	19.2234281	19.16130375	18.3548848	19.6813928
Cd9	18.96480778	18.58788668	19.11678925	20.24086207	18.26845148	19.85034114
Cdc16	16.94071792	16.45595351	16.09851454	16.8343201	16.17164666	15.70013012
Cdc37	20.10836333	20.94615609	20.05330229	20.23334163	20.99751059	20.96980024
Cdc42	20.0619223	20.98317135	20.60449961	20.5100898	21.13121465	20.87219881
Cdc42bpb	17.24968624	18.13390189	18.10059008	17.58194415	16.87423367	17.41276532
Cdc5l	17.88175532	18.22960767	17.6241651	18.01300514	19.30349775	17.73723981
Cdc73	18.12054402	17.50554446	17.84777461	18.63808674	17.16659065	17.06017547
Cdh1	17.77116121	16.31843882	15.86985201	18.09710409	16.5500296	19.4029453
Cdh13	24.06595132	22.4568968	22.24961542	23.61780898	21.51162183	23.27878663
Cdh2	21.35188959	19.36318284	19.14149113	21.21947656	17.10810047	18.33610666
Cdh5	17.51677955	18.6283947	17.66511403	18.20893089	18.59008314	18.05077576
Cdipt	20.62825043	20.44428334	20.02728714	20.42244673	20.45861275	20.26411866
Cdk5	15.91355279	16.98225209	18.13907661	16.10835073	16.14220368	17.69324149
Cdk5rap3	17.08721102	18.05783402	16.39892423	16.88469065	18.18384456	16.10972435
Cdk6	18.96138699	16.85073481	17.06840354	18.58299586	16.93997104	15.86563917
Cds2	21.8712591	21.2852188	20.98356984	21.87066085	21.03778198	21.06563933
Cdsn	17.06443244	16.36235923	16.44490584	15.85018445	16.35919083	16.58584152
Ceacam1	16.84545512	16.31496957	16.44169715	17.7482723	16.76318551	17.834743
Cenpv	20.81763264	20.75411968	20.71938521	21.42396488	20.61247501	20.52960338
Cept1	18.28658582	18.45376446	18.29527204	18.26265247	19.03959465	18.81153727
Cers2	18.71630768	18.53682963	18.80406213	19.1114697	18.82877225	18.72650093
Ces1c	20.67634376	21.3968265	20.8078903	21.88462645	20.91111339	21.06598552
Ces1d	24.48958256	24.85919715	24.94012425	25.1152945	23.90491708	24.36621737
Ces1f	18.96763961	19.3023871	19.04774772	20.12292611	17.93465563	19.11103606
Cetn2	15.61596554	18.12308993	17.87434358	18.2230432	16.46245122	17.80154415
Cfb	18.40267833	18.28300547	18.76823254	18.91438801	18.04350777	18.08746349
Cfh	20.47477807	19.38562094	19.55631777	20.85821684	18.38773471	20.50234973
Cfi	17.73319856	18.15089169	17.85685339	17.55195651	18.19942568	17.91351363
Cfl1	22.43362192	24.27282489	23.37782948	22.75685473	24.10724114	22.9357091
Cfl2	20.51868803	21.14094337	19.60325965	20.08429212	21.38109057	21.96692259
Chad	21.25606502	21.08034296	21.38137287	22.29527636	21.60451113	22.05165899
Chchd1	16.79225541	15.95167877	17.02683274	16.29335966	16.46171224	16.45900741
Chchd2	20.47174553	19.39470813	19.22626741	19.95807212	19.33921061	19.46698503
Chchd3	23.39035386	22.08643091	22.52340888	23.1643515	21.24184985	21.91592229
Chchd4	19.66250779	18.79296421	18.85630698	19.68551288	18.05346196	17.86162091
Chchd6	18.17200043	17.7453552	18.24772789	19.14766105	17.07159624	17.94539299
Chchd7	17.98365749	15.33654456	16.17070521	17.67110531	15.92970804	16.44900089
Chd4	20.23771546	20.93018081	20.21550888	20.01328429	21.03509186	20.80656949
Chdh	18.98165598	19.46890075	19.67803398	20.5749911	19.19242113	19.05729825
Cherp	14.99108419	15.78111064	16.00278892	15.03978589	16.17371891	14.3046666
Chid1	16.17985244	17.009721	16.44001117	16.43340766	16.20206402	16.29701294
Chit1	16.6373897	16.82909726	14.64735796	15.16817247	17.29148908	16.20806657
Chl1	17.53177712	17.4471931	17.95703671	17.36622829	18.73896976	19.23485558
Chmp2a	17.27157459	17.1854249	16.0165832	17.23354829	17.07574076	17.29047537
Chmp4b	14.96660851	16.75649237	15.94827345	15.30288111	16.82286963	17.14752512
Chordc1	17.22298485	18.41153248	17.86195096	16.88950359	18.44703374	18.12446655
Chp1	20.13230369	20.03186013	20.2629604	20.69671862	19.57146104	19.88902693
Chrm2	18.04359986	15.9686646	16.12241064	17.3099192	15.15484993	15.17750896
Chtop	17.22936424	18.92176418	16.75705688	17.2103381	18.99200408	17.67692112
Ciao2b	15.19304568	14.93770427	15.14183797	15.854857	16.12797402	14.22969589
Cisd1	24.69420551	24.07054725	24.1299377	24.37283628	22.94521415	23.25703424
Cisd2	19.86328089	19.36073197	19.22339514	19.62107411	19.48428678	18.83842507
Cisd3	18.51943482	16.72301739	17.14141601	19.31078417	16.6571588	18.5805644
Ckap4	22.61408877	22.21869449	21.49871748	22.32517232	22.69125006	22.05549564
Ckap5	20.15857739	16.62884343	17.1567229	19.78647175	19.83709808	19.79458949
Ckb	22.67495517	24.50796614	24.24854688	23.31934067	23.87690398	23.97606622
Ckm	26.45857956	28.65106775	24.98654562	25.52633706	28.97662359	29.24154237
Ckmt1	19.94096894	21.33649391	20.62262687	21.10335746	21.90036034	22.51574766
Ckmt2	27.15254473	24.64303254	25.09696379	26.29187742	22.8521789	24.71471379
Clasp1	17.75439053	18.09537718	17.77260678	18.11612936	17.67099295	17.02893294
Clcc1	17.31931476	17.68087333	16.77490981	16.82238819	15.22308756	18.02584408
Cldn7	16.82510756	16.73751742	16.72983034	17.09036704	16.25940293	17.01692915
Clec10a	17.6051363	17.25770895	17.32680086	18.21878641	17.51739815	17.69279001
Clec2d	16.97379352	17.95282255	17.13700925	17.91541159	19.01563794	18.20719593
Clic1	19.41750744	21.97252658	20.75511683	20.32083112	22.22730687	22.14915924
Clic4	19.27630453	19.083641	19.04152811	19.54913412	18.90494179	19.29626074
Clic5	19.20906802	17.75973873	17.89277836	18.80338738	16.51925723	17.26586696
Clint1	17.74604117	18.69535288	17.96537966	17.13990634	17.40227852	16.58162079
Clip1	19.77299393	20.02384447	19.23619711	18.4622256	20.31689333	19.97008916
Clpb	17.93623499	17.27711639	16.99267804	18.31702805	17.25061229	17.28843918
Clpp	21.50669341	21.07744225	20.98378523	21.62764522	20.56297015	20.7394498
Clptm1	19.54921556	19.59366048	19.25602632	19.44400431	19.66485245	19.61582465
Clpx	18.7852369	18.38211935	18.24210777	19.01631019	17.74672153	17.7409808
Clta	14.33321883	16.77043504	17.01462447	15.73238452	15.32902724	16.1142243
Cltc	25.397443	25.55955948	25.19559811	25.53632638	25.64538301	25.45111375
Clu	22.07172907	21.17005011	21.3431053	21.75833498	20.91118392	21.10524372
Cluh	20.46474981	19.93792455	20.12013322	20.83497308	19.18765894	20.16446033
Clybl	22.50400002	21.51810689	22.08981542	22.78767929	20.56298677	21.14692553
Cma1	21.10127396	21.71559042	21.29435347	22.00809335	21.28281548	21.80988009
Cmas	15.18730903	20.8231806	16.318772	19.75405008	20.6860474	21.69509583
Cmbl	19.59207987	20.08195815	17.17892962	19.04701679	20.16024161	20.71205979
Cmklr1	15.66023174	16.41158999	16.79017287	15.64226746	16.26463931	14.53630046
Cmpk1	19.64365955	21.0988671	20.80197264	20.77140396	21.06204698	20.75851873
Cmpk2	15.77839271	16.58844804	16.24290602	16.561518	16.38261783	16.37580202
Cmya5	21.07612797	19.16313117	18.41308936	20.42017209	17.38625938	19.14776576
Cndp2	21.02064609	22.08691202	21.54870433	22.14335187	21.69619838	21.5743026
Cnih4	18.36346239	16.7630254	16.50771662	17.75984512	16.79335108	17.34984381
Cnn1	21.1058475	22.22381332	21.95427399	21.8399531	21.4193807	22.50457355
Cnn2	19.60288629	20.06856403	19.00497444	20.16787604	20.37679277	19.96833598
Cnot1	17.44894095	15.32808745	17.58964978	14.48291871	17.97622148	17.79586837
Cnot7	15.63568299	15.30258914	15.05873248	15.79017724	14.45757464	15.91254228
Cnot9	14.57500689	15.53853969	14.62655938	15.2143166	16.41926161	15.58185273
Cnp	18.4928296	20.81994454	20.98067863	21.12597819	20.91510809	21.15386816
Cnpy2	23.728714	18.65483725	18.65524191	23.20488242	19.18696359	16.50428874
Cnpy4	19.12334502	18.84807034	18.92607552	19.2931156	18.29608133	18.04205008
Coa3	18.69087815	18.31435173	18.22313294	19.08993242	17.76598228	18.04390573
Coa7	18.65485921	17.33842751	17.65251973	18.68705568	16.6366754	16.8197052
Coasy	20.72222896	22.11180693	21.3547259	21.58772105	22.19762636	21.20872123
Col12a1	20.02516815	22.08839783	21.1701359	21.3313601	22.78835617	22.72768475
Col14a1	21.16375679	21.54978812	25.17861397	22.34965592	21.64927871	21.80167286
Col15a1	23.41180511	22.61416547	22.54533569	23.36420644	22.57119599	22.65643965
Col18a1	19.98773555	19.59950674	19.47977754	20.01454568	19.73020727	19.46004486
Col1a1	17.73831475	18.17425292	18.01317224	18.86571815	18.11125779	18.22184669
Col28a1	16.56472293	17.12280371	17.10622773	15.93002975	17.71281798	17.54913768
Col6a1	24.97829752	25.33006754	24.5259057	25.77174575	25.6844143	26.36573107
Col6a2	24.82047394	25.35469922	24.4135149	25.19109324	25.6751309	25.70440061
Col6a5	21.44046623	21.58183659	20.91855175	22.24342064	22.15712877	22.32816209
Col6a6	22.26181025	21.33531049	20.63894826	22.38614214	21.38028627	21.62058156
Col7a1	18.47929502	17.65898593	17.25914482	16.34793747	18.51580016	16.77206494
Colgalt1	18.00409704	18.67516393	17.89273663	18.66657671	18.34545621	18.02915878
Commd3	16.61327262	16.58449991	15.72925416	16.43014879	16.1654163	15.89802912
Comp	16.99932709	17.23482832	17.25280368	17.62380426	17.62869357	18.07362104
Comt	20.52633032	20.15402924	20.14416758	20.94932678	19.79864385	19.99130039
Copa	22.08115603	22.44517933	21.84690229	22.08417029	22.40828137	22.05387477
Copb1	21.80966554	22.12988004	21.72305474	21.83711748	22.22805392	21.83674137
Copb2	21.85406066	21.51270128	21.24222393	20.98927698	22.06385022	21.90564933
Cope	20.0456575	20.54040738	19.92888593	20.04428778	21.01479672	20.96033108
Copg1	20.81096426	21.16042405	20.21070083	20.61456987	21.20520172	20.59631956
Copg2	16.1474613	18.00109009	15.56534617	16.16916334	16.11050673	17.79662963
Cops2	20.1309164	19.93577839	18.90316478	19.60696286	20.0946454	19.83653092
Cops3	18.43119483	18.25782949	17.76820774	17.84175446	18.23109268	17.78633574
Cops4	20.1068974	20.37108709	19.79484381	20.30778575	20.60109029	20.17374821
Cops5	19.83715222	19.90425936	19.33636056	19.8292202	20.17056154	19.80562601
Cops6	18.42130101	18.02674926	18.21548716	17.45065317	18.05366111	17.06714136
Cops7a	21.50844091	20.93882046	20.70975131	20.98703423	20.42670295	20.41977226
Cops8	17.75036551	18.44384044	16.93838828	17.6351702	17.03151915	18.05848453
Copz1	15.69519133	16.61906088	16.86040664	15.98874856	16.7198733	16.18719091
Coq3	21.23431386	19.83123688	19.95030933	21.44075813	17.94022348	18.78350276
Coq5	21.04719236	20.08723866	20.23610537	20.91810934	18.90293746	19.88081733
Coq6	20.98657321	19.81065149	20.49756126	20.66605873	18.71340166	19.45502342
Coq7	19.27158445	18.15526627	18.18852271	18.93984995	16.17696459	17.61473938
Coq8a	22.46850355	21.54062789	21.9445291	22.73108648	20.75943449	21.33975892
Coq8b	15.14158627	15.62133837	14.95676484	15.37083199	14.88352044	15.4249454
Coq9	21.68228122	20.44169403	20.62492711	21.3760886	19.85871186	20.24260168
Coro1a	18.37725718	22.27594797	20.85392844	18.43073714	22.42307148	18.89129955
Coro1b	17.83303831	20.15231328	19.42493434	18.39136341	19.79520865	18.01002989
Coro1c	19.50773776	20.73170926	20.40917233	20.01821091	20.32993012	20.75128356
Coro6	18.99961836	17.4667373	17.11932385	18.04196681	17.60761432	18.09079691
Cotl1	16.29825769	20.20893847	17.95984694	17.57773393	19.27194713	17.14280315
Cox15	19.59067613	19.63305903	19.76909344	19.93188766	18.83859772	18.55686998
Cox20	20.64794517	18.36550761	19.88351061	20.36413111	18.07221381	17.24826289
Cox4i1	27.53219149	26.80183389	27.06623805	27.68768553	25.93753922	26.42122034
Cox5a	26.44659258	25.15834744	25.56592711	26.50990566	24.59355321	24.82950856
Cox5b	24.11497439	23.06557841	23.66199941	25.03735873	22.81944027	22.7674548
Cox6b1	25.2332527	22.90635257	23.29512814	25.29364499	22.33389859	24.56506949
Cox6c	22.90367591	21.82352744	22.03556239	22.72273581	21.50548555	21.4136279
Cox7a1	25.97995607	24.54493923	24.48293235	25.89284309	23.87865034	24.49676596
Cox7a2	22.46007705	20.80693645	21.29340602	22.93577606	21.362218	21.30302491
Cox7a2l	17.66802822	17.35767522	17.88859055	17.75091845	15.90048884	16.72651639
Cox7b	16.40014902	15.2079354	15.8604505	16.62141641	14.99033339	15.13201548
Cox7c	21.67582247	19.86208007	21.13244177	21.96666218	19.74359353	19.75693036
Cp	22.34790491	22.03962099	22.2967323	22.34058793	21.27022511	21.50931317
Cpa3	23.30740899	23.93176357	23.61996307	24.08977751	23.63353362	23.99475168
Cpn2	16.178591	17.59838429	17.77209558	17.91896532	16.17049755	15.4059928
Cpne1	18.33777887	20.15263774	19.10830119	18.44056622	20.12013438	19.74865139
Cpne3	18.40214955	18.97269947	18.65730754	19.02500946	19.03626603	19.42828218
Cpox	19.30302405	19.3893804	17.04569464	19.46996539	19.12394415	19.0985516
Cpq	18.52029076	18.2684583	18.802676	18.42067556	17.33280978	17.28550749
Cpsf1	18.454288	19.54316676	19.39185336	19.02291856	18.53587063	18.8058245
Cpsf2	15.2638745	16.08801599	14.33142789	15.59589154	16.20794791	15.76514061
Cpsf3	17.72510408	18.6315501	16.9317965	16.89795331	18.56566928	17.53805687
Cpt1a	19.93332358	19.32325976	18.77863604	19.00949575	20.61986604	19.36548572
Cpt1b	25.47924798	24.52726345	24.82589292	25.82841185	2.39E+01	24.62065438
Cpt2	24.63597677	24.08975339	24.29138857	25.23760765	23.28446559	23.53389514
Cr1l	18.77743454	18.40089774	18.15236595	18.30816781	18.82249797	18.7416848
Crat	23.93287765	23.05980943	23.46591819	24.1505605	22.14028071	22.95036024
Creb1	19.49289495	19.33020036	18.75139522	19.89487335	19.39119009	19.60395544
Creg1	16.2439118	16.81489554	16.31343571	15.81111604	16.91057238	17.11950493
Crip2	20.4988138	19.042776	18.94675325	18.75812255	18.96642329	19.40540846
Crk	17.97270675	18.64573055	17.57609574	17.99979137	18.19056093	18.47360692
Crkl	16.58250605	19.50660731	19.12926657	18.79621675	19.2788992	18.9864216
Crlf3	16.54552743	17.37280091	17.18333249	17.22002097	17.73145287	17.29621627
Crocc2	17.25638306	16.69014252	16.38173502	16.87587616	16.43391483	16.33346455
Crot	16.52661941	17.30197205	16.82279982	18.27922163	20.97752503	19.98754988
Cryab	26.166066	24.91642091	24.61555685	25.19114044	24.35837544	24.87914573
Cryl1	15.76658679	16.49864399	16.6008513	16.166619	15.42430432	15.5790293
Cryz	17.51732542	18.45227417	18.08907975	18.83243118	18.40728232	19.11761687
Cryzl2	15.1521406	16.24311877	16.37800228	16.44399914	14.88388154	14.88554157
Cs	26.49152722	25.54701914	25.71246876	26.53419174	24.80083046	25.38839007
Csad	18.24068144	19.03064178	19.31544202	19.97786302	18.27111934	18.50293415
Csde1	18.23425774	18.29543669	18.3474058	18.86172105	18.41900163	18.34482693
Cse1l	22.11171171	21.07278582	20.34050515	21.75345246	21.70647688	21.77391397
Csnk1a1	18.11332305	19.15310361	17.83173105	18.53994396	19.37119631	19.13429396
Csnk2a1	19.75161306	20.04813615	19.56445181	19.85479526	20.76998152	20.22065265
Csnk2a2	17.14010471	16.98306205	16.9150707	17.52656885	16.55068432	17.32338948
Csnk2b	17.41159167	18.351515	17.14813596	18.45566435	18.40840399	18.5466537
Cspg4	21.91769245	21.86769444	22.20113696	22.89225097	21.55464188	22.13670862
Csrp1	22.03493359	22.82532776	22.48376343	22.87499851	22.73805552	24.02568177
Csrp2	18.29158765	15.9587981	16.55254645	17.47796619	16.94075562	17.56733074
Csrp3	23.52036339	22.55198254	21.27459391	22.69162895	22.45611634	23.72402261
Cst3	19.83026993	18.37959508	18.14410571	19.13481941	17.7126683	18.30078739
Csta	18.66570058	18.45432321	16.88860429	18.76744098	20.06792781	20.25348815
Cstb	18.77123526	20.79330757	19.76700062	20.22460336	20.78033836	20.77222752
Ctbp1	19.47125243	19.42763563	18.95878896	19.38084493	19.61148634	20.04791654
Ctnna1	22.00872557	21.97721883	21.60062519	22.40966247	21.79673851	22.08939832
Ctnna3	19.08138067	16.77557036	15.79213912	18.6703745	16.77296981	16.06818866
Ctnnb1	19.57668829	20.23860931	19.7714665	20.31582829	19.93362135	19.3171419
Ctnnd1	19.40365877	19.2520111	19.09684547	19.51690285	19.42215949	19.15188694
Ctps2	16.25282118	17.78597422	17.67828313	17.37537544	17.3248012	17.12596752
Ctsa	18.8343557	19.49920704	18.72286112	18.52303102	19.63907492	18.16715533
Ctsb	21.41521332	20.12157743	21.19186581	21.92904725	19.64211388	20.99044695
Ctsc	13.85473487	16.52075342	16.10323561	14.21066094	16.20522947	15.07092149
Ctsd	22.49295732	22.09665319	22.17576027	22.67158695	22.31351218	23.02487426
Ctsh	18.70043961	19.47714932	18.82302681	19.14051655	19.27495415	19.28253985
Ctss	17.75857881	18.92812146	17.84146501	16.7485783	18.87623121	17.79530207
Cttn	18.83426454	18.12834681	18.51583709	18.87141122	17.80065654	18.33876113
Cul1	19.96811577	20.15544051	19.71997008	20.07144284	19.91723636	19.92493119
Cul2	15.41680796	15.43633043	15.23854629	15.29346861	15.06743502	15.69573348
Cul3	19.10867314	19.32115254	19.11343464	19.19824722	19.59522512	18.96707457
Cul4b	15.87086295	17.7500159	15.898112	15.91828622	18.55411258	18.7002958
Cul5	19.28830512	19.38508263	18.77192165	18.52933404	19.39524157	19.36651444
Cuta	17.35788016	16.98250484	16.44824362	17.57575481	17.28672752	17.07263978
Cyb5a	23.22971397	23.3677185	23.82637457	23.53912012	23.04432914	22.76736473
Cyb5b	21.46798684	21.55399529	21.69357945	22.03843214	21.56570962	21.83703326
Cyb5r1	19.64969993	19.85364816	19.05758725	19.419749	20.08409543	20.30017139
Cyb5r3	23.53441591	23.25798496	23.35108798	24.02431484	23.14320246	23.4420253
Cybb	16.39740705	18.68467843	17.17954935	16.62865935	18.97358474	16.70459222
Cybc1	17.16285389	19.34916914	17.49721223	18.27390723	19.5666927	18.62239523
Cyc1	26.34309452	25.3887691	25.62468892	26.63871678	24.88038998	25.03842422
Cycs	25.0803503	24.5878813	24.67161244	25.3387706	23.27753097	24.0921258
Cyfip1	19.3384795	20.61295713	19.95319899	19.78428414	20.36440394	20.42124129
Cygb	18.68868422	19.27484784	19.11800611	19.34494419	18.42600116	18.58369724
Cyp27a1	18.39092785	18.0079935	17.81813691	18.81239282	18.90679648	19.29570338
Cyp2a5	21.77258155	23.1534077	23.53605628	23.41630102	22.79099585	22.63469636
Cyp2b10	19.19689536	19.97401342	20.017977	20.25599762	18.7924368	20.38896381
Cyp2b19	17.95328272	18.85624855	19.31781281	18.67934608	17.8441485	18.13041471
Cyp2d26	19.56365649	18.80357978	18.61432534	19.45566416	18.46523931	18.49900133
Cyp2e1	18.84673824	19.15760864	19.52052154	18.42651017	17.16295397	17.43111953
Cyp2f2	23.22081678	24.37108364	24.55195609	24.39843108	23.65574582	24.26813033
Cyp2s1	18.53695747	20.19450415	20.83110265	20.03281089	20.11680114	21.17763823
Cyp4b1	19.01769224	20.28960201	20.61985694	19.99195666	19.90311412	19.43275018
Cyp51a1	15.51418129	16.5270597	15.02608302	17.4280717	19.26525928	18.7399392
Cyrib	21.31413212	22.94247673	22.0883698	21.74907358	22.76619297	22.79401828
Cyth2	15.41179917	16.4894881	15.63781895	16.07635079	17.43984635	16.71430349
Czib	18.15374926	18.16364814	17.21272658	18.53263425	18.08364926	18.26592789
D17h6s53e	16.94127664	15.7847783	16.18278652	16.83035911	16.99856073	16.08929336
Daam1	18.30478119	17.73009811	18.13506434	18.02802112	15.91764114	17.02307316
Dad1	19.7840547	19.65432892	19.86236815	20.00874217	20.03832491	20.39021462
Dag1	20.3252248	19.80595789	19.85604187	20.1102476	19.39337506	19.53639752
Dap3	20.45954089	19.654219	19.69701793	20.6635957	19.40469302	18.92675936
Dapk3	16.17452648	16.62073799	16.10789661	16.56418915	16.66275138	16.37338081
Dars1	21.65926231	21.88794292	21.32744495	21.64988051	22.01276857	21.68509164
Dazap1	16.38102522	18.3565007	14.71125242	17.3155081	16.26860353	18.27371024
Dbi	24.13466922	24.28156047	24.74637697	25.44736347	23.67936807	25.05523871
Dbn1	17.34894152	17.70421427	17.24475491	18.00282858	18.03621101	17.58159103
Dbnl	16.40474464	18.41798012	16.26009343	17.70957429	18.99762236	16.89797559
Dbt	22.24184135	20.89124942	21.77000512	22.6871373	19.9197142	20.91090548
Dcakd	19.14973464	18.54734017	18.66721316	19.55832477	18.11894705	19.39698111
Dclk1	15.03750875	16.72285375	16.56582325	16.63759238	17.37638946	16.63753449
Dcn	25.20846469	25.60493037	25.35999066	25.97400478	25.91743163	26.15705977
Dcps	18.1152578	19.261863	19.08255683	18.78012099	19.62312484	18.80392275
Dctn1	21.11240269	19.97644953	19.64742169	20.17129667	20.18319591	20.10576385
Dctn2	21.7804531	22.07949392	21.66326111	21.9674001	21.9795756	21.85887669
Dctn3	18.71141699	17.36596501	16.3293228	18.23977929	17.79494777	18.65744625
Dctn4	16.17386254	18.04317766	18.96583649	18.04695042	18.65028237	17.61579802
Dcun1d2	17.53302989	16.73749122	16.45446724	17.92994519	16.80196644	17.92927159
Dcxr	16.09814419	17.07253303	17.38856503	16.45233746	15.04788425	15.64616579
Ddah1	18.06534545	17.31976885	17.83745191	17.91984106	17.14845548	17.30942972
Ddah2	18.24245105	19.25729558	19.4295449	18.63814465	19.20611593	18.70248988
Ddb1	21.70781355	21.3527809	21.03902795	21.11614301	21.16066609	21.09413418
Ddhd2	15.39804221	17.59975008	17.45348774	18.62316002	17.42597253	15.16405512
Ddost	22.25773288	22.43242006	22.15968364	22.51549314	22.37680612	22.10204691
Ddrgk1	17.37787602	19.29382484	19.32694285	19.57066767	17.99008353	17.80558468
Ddt	21.69097263	21.82680214	22.0854279	21.75303416	20.91203916	21.03451244
Ddx1	21.40570208	21.31713786	20.79169082	21.06693851	21.15277134	21.11051611
Ddx17	21.48134296	22.38860453	21.21881096	21.63475878	22.60201253	21.88102354
Ddx21	15.87321544	20.56382683	19.35271417	17.64054175	21.24927194	19.47044515
Ddx39b	21.73029491	22.80446262	21.87051082	21.8571785	23.03321878	22.08792223
Ddx3x	21.45965999	21.71266222	20.96237738	21.53788157	21.95968215	21.3484161
Ddx5	20.79540436	21.56430338	20.64944732	21.09150467	22.06886214	20.91398118
Ddx6	19.96982139	20.16481732	19.7436375	20.27612152	20.33031542	19.99603804
Decr1	25.5725549	24.74667189	25.14114717	26.05808006	23.45565327	24.24296982
Dek	19.43616499	20.43221	19.23934033	18.86450363	20.68553162	22.03675291
Dera	18.0154302	18.34088818	17.97070281	18.17490013	17.01508117	16.97781968
Derl1	18.99662959	19.18471829	18.58631766	19.31292532	19.19580892	18.74043886
Des	27.45299264	26.87993228	26.31133796	27.29956451	27.0643417	27.38163412
Dgat1	20.76734199	21.30596565	21.65255024	21.66623974	20.00310273	20.37663309
Dglucy	21.22226024	19.78158109	19.41020454	20.54905981	19.35662972	19.60642123
Dhdh	19.50102266	20.16771965	20.45694108	20.72244878	19.32458395	19.67624426
Dhodh	20.88095373	20.14368631	20.59002556	21.44719888	19.09206146	20.21791669
Dhrs1	17.49169141	18.41714439	17.74853993	17.96835408	18.53713991	18.11318086
Dhrs3	15.60144698	16.24488975	16.43669782	17.39910291	16.02339803	15.9916534
Dhrs4	20.96105231	19.9754263	21.19132063	22.03657578	19.28644184	21.04220682
Dhrs7	22.22044562	21.979545	22.03738917	22.5772933	21.25085969	21.20708387
Dhrs7b	20.94242936	21.24397307	21.2707695	21.74447909	20.44929006	20.76979311
Dhrs7c	21.94450187	19.86160318	19.89889177	21.08823292	18.36491148	19.7911865
Dhx15	19.65136682	21.12167369	20.43490754	19.84194995	21.36765805	19.98027837
Dhx29	14.97126387	15.36512016	14.5417515	14.54078845	16.03548846	15.68015159
Dhx9	21.61385739	22.6296759	22.0702908	21.93259309	23.00658047	21.8460821
Diaph1	18.73358249	18.27429013	19.10518261	19.12425465	18.90097558	18.27687353
Dkc1	17.97362973	19.36311157	18.0488511	17.68553721	19.83981505	18.25681703
Dlat	26.76852926	25.66485512	25.95219454	26.87402202	24.62807655	25.1457658
Dld	24.7691325	23.86045938	24.29128569	25.07972316	22.92975543	23.61491015
Dlg1	18.41231152	17.55883138	18.42556454	20.28932277	18.98126373	18.06980051
Dlst	25.14150428	23.96202206	24.80274875	25.24440491	22.77657757	23.23238071
Dmac2l	18.06470889	16.29989273	16.70931966	17.88591165	15.71191332	16.58876015
Dmd	24.672978	23.9628609	23.25813254	24.3269115	24.11078075	24.14492274
Dmkn	20.00320982	21.43024739	20.18517593	15.2627726	22.50646415	23.24587034
Dmtn	16.6890684	17.4413304	16.94081621	16.71914062	17.16666895	16.90738315
Dnaja1	18.59076483	19.58148882	19.4151278	18.83463416	19.38562944	18.36074088
Dnaja2	21.13965429	20.59254443	20.7136803	20.63183983	20.35460682	20.75866302
Dnaja3	21.1064752	20.71982931	20.54813084	21.41419716	20.20009879	20.58081978
Dnaja4	21.01082489	20.50365849	19.71785284	20.05835695	20.55575294	21.21258555
Dnajb1	18.54302545	18.13181635	17.02783953	18.60449342	18.58989955	20.016562
Dnajb11	20.61913909	20.9265457	20.33916047	20.45273976	21.03514414	20.53425867
Dnajb4	20.78925904	20.55297198	20.15925044	19.75567813	19.20344685	20.64394986
Dnajb6	19.67799445	19.49013174	19.49962002	19.92055944	19.23227012	19.20224663
Dnajc10	18.29323363	17.60958705	17.54873316	18.68879753	16.76125133	17.32340735
Dnajc11	21.07001613	19.72751032	20.09538887	20.88917295	18.83127068	19.745757
Dnajc19	17.48072759	17.11592885	16.87201885	17.65149179	16.9712855	17.2168601
Dnajc3	18.97892486	19.56222507	18.98668002	19.59949099	19.73793255	19.04360086
Dnajc30	16.98132156	16.30480055	16.97475775	16.93535086	15.6960107	16.05208176
Dnajc5	17.47982207	16.89905649	17.40569462	17.47218646	17.87151584	17.04020593
Dnajc7	15.03033458	17.38759022	16.46765524	15.65798577	18.97145372	17.99686544
Dnajc8	15.90799141	17.70489549	17.08063506	16.14963379	17.8471606	17.56387091
Dnajc9	17.39617921	19.12348565	17.78379438	17.44098243	19.81897766	17.975265
Dnm1	16.65581249	17.08256807	17.35885633	17.06592999	17.36572261	17.04826668
Dnm1l	22.18569959	21.41340176	21.17498416	22.25007837	21.19713235	21.24129876
Dnm2	21.58053793	22.20512741	21.75164461	21.77349526	22.25701786	21.9053273
Dnpep	18.59239325	18.5858596	18.77657197	18.99551305	18.62835277	18.74163666
Dock1	16.30600799	17.10592944	16.66580475	16.15404982	17.41896693	16.68001939
Dock10	20.42461508	19.7662902	19.23233836	20.37705335	19.44126425	17.18813288
Dock11	15.35342483	16.12995428	15.87358342	15.26150329	16.48397589	14.91621105
Dock2	18.48004125	20.9198311	19.79824849	18.45623201	21.6160175	16.98033865
Dolk	14.60113341	15.06245267	14.73590407	15.90976887	14.77426286	15.3051277
Dpep1	23.39469213	22.66930163	22.59513035	23.29787656	22.15246572	22.19492117
Dpf2	18.94697176	17.47981911	16.97186026	19.79678773	18.96513905	20.03841216
Dpm1	19.81164184	20.54356657	20.50453152	20.65240099	20.90779832	19.5934849
Dpp3	20.82053504	20.91940532	20.52647169	20.55938944	20.78636094	20.84635092
Dpp4	19.19079484	19.75787894	19.68333873	19.26573207	20.31901512	19.41806166
Dpp7	15.48498772	15.21620218	15.84163354	15.59791138	15.41884434	15.30607477
Dpt	19.43069717	18.97433752	19.06734809	20.32833451	19.29513752	20.77787616
Dpysl2	24.33937478	24.67223196	24.50489049	24.76583619	24.18072323	24.30682068
Dpysl3	21.82040783	22.43958811	22.26590711	23.21901279	22.03614957	21.89308926
Dpysl5	15.9735871	16.51518393	17.25759041	16.46771885	16.6460505	16.24661548
Drap1	14.83932981	16.58867747	16.15181571	15.57272648	17.41540743	15.72246965
Drg1	18.26775396	18.29992409	18.36428443	18.40021956	19.18791165	18.83646909
Drg2	17.9357102	18.66677681	17.73686444	18.87487411	18.89861272	17.03904002
Dsc2	17.15138931	16.34171874	15.16357797	17.25458859	17.02251458	17.64721796
Dsg1b	17.09660096	15.46638893	15.47400456	16.80688778	16.61172175	17.50898954
Dsg2	19.98954701	18.5031646	18.60634367	19.75739302	14.51693124	15.43156659
Dsp	22.22451193	22.06155012	21.70403411	21.90470302	21.9205298	22.63616095
Dst	19.33788019	19.13223864	19.67335165	19.31005432	19.83707346	18.45483374
Dstn	21.71023892	22.74291144	22.60507678	22.34524138	22.30592209	22.76713672
Dtd1	17.0010451	17.2017433	17.13180595	17.23964922	17.26110912	17.47103711
Dtna	21.57522102	20.76910738	20.01082344	21.12700029	20.66452311	20.95364547
Dusp3	20.38345899	20.17919045	19.95857848	21.38851469	20.19789287	20.88441514
Dync1h1	25.13452181	25.06454284	24.82915032	25.23520408	25.12086957	25.00053973
Dync1i2	17.61236875	17.45503455	17.37361314	18.08215508	16.89773792	17.29324655
Dync1li1	20.87310345	20.06882155	20.40958654	20.81924419	20.83363325	20.82029649
Dync1li2	19.06061288	18.18771875	18.48285769	19.36783307	18.23147554	19.08418708
Dync2h1	17.29318881	16.64126978	16.72961016	17.07501032	15.6346048	16.11642948
Dynll1	18.89562557	18.57885568	18.06680495	18.90909817	18.77199122	21.23669982
Dynll2	19.15441733	17.30176062	15.95278345	18.52529749	18.55224067	19.15557765
Dynlrb1	20.37167722	19.52234731	18.97346992	20.37290394	19.64181332	20.05963416
Dysf	22.2244898	21.44863907	21.22608745	22.07393408	21.20646215	22.0728202
Ech1	25.13590687	23.83904416	24.14153566	25.10860449	22.39941646	23.3860911
Echdc1	20.80780225	21.68267619	22.01495152	22.18239039	19.98163698	20.8127965
Echdc2	17.91549288	16.66103101	16.40786269	18.36333014	17.09141201	17.33648335
Echdc3	20.24792463	19.38828409	19.53067676	20.7367585	18.19130939	18.9121836
Echs1	23.99696458	22.9183439	23.2340725	24.30573297	21.78698158	22.66516501
Eci1	24.70885238	24.45557151	24.93101181	25.15657584	23.28620336	23.78046945
Eci2	22.46302337	21.33583247	21.50641368	22.23362245	20.35285208	21.04165394
Ecpas	19.97776034	19.79851334	19.12025826	19.62357858	20.15241709	20.20778753
Ecsit	18.20932831	17.95991423	18.46903032	18.37436842	13.83807699	17.3223972
Edc4	20.13210332	19.56138746	19.09012209	19.41421214	19.44219854	19.71410173
Edf1	13.67605101	16.99778332	15.44954969	16.32481481	17.80659544	17.60576807
Eea1	16.82056052	17.57553567	15.76984611	16.99674879	16.85633035	16.85362528
Eef1a1	24.98567787	25.6495646	25.03249877	25.3453733	25.9760871	25.56934202
Eef1a2	22.97744775	21.94958732	20.86836097	22.01303902	21.88600367	22.54811942
Eef1b	21.90396498	22.42539656	21.38945269	21.66538273	22.28775035	22.29605661
Eef1d	21.71360258	21.70427578	21.17841127	20.98828464	21.63785641	21.23757895
Eef1g	22.66724515	22.5061504	21.90667587	22.17050029	22.54870721	22.82865938
Eef2	23.37345162	24.28978279	23.54048316	23.56956498	24.56705239	24.69240056
Eefsec	19.20458279	18.80016714	15.27548771	20.04180735	19.89715266	18.86754015
Efhd2	20.00701081	20.73814586	20.51790807	19.36452229	20.83305499	19.65719267
Efl1	17.71773323	18.09089945	17.54280728	16.39502506	14.54533664	14.46611381
Efr3a	17.56386882	16.77988459	17.45634455	17.403372	17.11998128	15.60535789
Eftud2	20.35488336	21.43382957	20.72926965	20.37654985	21.43851261	20.43113274
Egfr	17.97350283	18.5793368	19.11177321	18.06407204	18.25815219	18.55369356
Ehbp1l1	15.92239685	16.55465349	16.56740003	16.46055301	16.78743013	18.57242777
Ehd1	22.81421479	22.78974685	22.56222974	23.17856632	22.53723013	22.09528789
Ehd2	26.22270721	24.76005818	25.13819526	25.72066703	24.46121013	24.56355445
Ehd3	18.13294504	18.58574154	18.04478294	17.05553367	18.65533904	17.41764076
Ehd4	25.60856631	23.84293035	23.56668572	24.66618822	23.31442375	23.50332131
Ehhadh	17.10397175	17.78195656	18.49639234	18.40815751	16.41621136	15.36906932
Eif1	18.5646504	19.21471205	18.20255297	18.44167031	19.4553868	19.26548943
Eif2s1	19.85630079	20.27284024	19.8412712	20.06114155	20.43856159	20.34294928
Eif2s2	19.79562046	20.38761031	19.43254517	19.57860069	20.54255679	20.85714191
Eif2s3x	20.42165279	20.29362056	20.15152577	20.27728029	20.16182899	20.78166956
Eif3a	21.55078066	21.68445388	21.68249619	21.94749355	22.00680262	22.04969164
Eif3b	22.43762021	22.20888147	22.13777661	21.58003146	21.6807374	21.67507417
Eif3c	20.04905565	20.36908635	19.81227984	20.19890392	20.6970839	20.51309829
Eif3d	19.26277518	19.97632137	19.54010109	19.13431221	19.95251828	19.55422145
Eif3e	20.76227036	21.21880877	20.62714883	20.85311152	21.69029226	21.24752238
Eif3f	21.03990863	21.21680578	20.94388103	20.93357035	21.53054844	20.86629686
Eif3g	17.8326196	18.44516309	18.07240128	18.27432056	18.55345903	17.82443269
Eif3h	17.32996764	18.2711523	15.99998953	17.13453376	18.66794609	18.19392964
Eif3i	17.17066151	18.43682272	18.00700095	18.25824763	19.00834958	20.41783758
Eif3k	19.85485079	19.76864721	19.0674122	19.55924124	20.1656643	20.51056013
Eif3l	21.30710747	21.56992698	20.74998431	21.45317813	21.82063544	21.68494396
Eif3m	19.17373159	19.79955651	19.17594027	18.63333515	19.96845758	19.5168444
Eif4a1	22.98076691	23.6389421	23.01737441	23.23320822	23.99165907	23.84669954
Eif4a2	21.85002879	21.26812091	21.01286197	20.98452413	20.78720707	20.62256284
Eif4a3	21.22856959	21.38483028	20.88407913	20.8881375	21.81807158	21.4876312
Eif4e	15.64370539	16.90060704	16.3387119	15.51807549	15.58396592	15.03459782
Eif4g1	21.28118821	21.64579349	20.7973879	21.34825341	21.68687078	21.7206825
Eif4g2	19.53901176	19.66816531	18.9473364	19.70320027	19.67258983	19.70425175
Eif4h	18.90705743	19.73257125	19.08905771	19.43446894	19.42179544	19.66393511
Eif5	19.40505557	19.08995541	19.18249224	19.02615346	19.28917786	19.66093581
Eif5a	20.25709917	21.61630139	20.16048394	20.69661129	21.5229793	22.59017141
Elac2	16.83914217	16.45457391	16.38226358	17.34757258	15.8549551	16.51429846
Elapor1	16.27817024	15.68204773	15.85683165	16.27427193	15.68234066	14.13706399
Elavl1	20.83447227	21.27684308	20.57750132	20.88993328	21.25297056	20.32390388
Elmo1	17.09822947	18.49460912	17.79900196	18.80602659	19.84158522	19.33237467
Eloc	20.6667963	20.36114316	19.96778378	20.36789704	20.35456457	20.38597862
Elp1	15.73197588	16.899246	16.73026053	16.30755757	17.13697078	16.16316902
Elp3	17.66098582	17.64214506	17.39623344	17.25541316	17.71120896	16.395298
Emb	15.78593991	17.04668973	17.2663432	17.39914517	17.08774155	16.67755546
Emc1	21.02871161	22.14274081	21.33335329	21.0133343	22.00232298	20.94859539
Emc10	16.98248813	17.07314588	16.76202967	16.45079292	16.59615051	17.51293283
Emc2	18.76869934	18.47142923	18.40620517	19.10688837	18.35354267	18.49056436
Emc3	19.81234528	19.72169889	19.35240678	20.22513029	19.69186478	19.82995662
Emc4	18.1063174	18.2787859	17.54325879	18.77484305	18.06200874	18.06181499
Emc6	17.51429918	17.75444629	18.27559356	18.76760029	17.21553359	17.02871716
Emc7	19.50735944	19.15336315	19.24793816	19.89821041	19.04477914	18.59393896
Emc8	19.64941872	17.8278206	19.14151778	18.30365029	17.80427977	18.89142595
Emd	19.53458023	19.38420408	18.54006342	19.41820431	19.58377794	19.93616297
Emilin1	16.92181139	17.44720543	17.51876585	17.43601503	17.93386468	17.16899095
Eml2	19.54011739	20.28280042	19.61778667	20.43041928	19.63909433	20.03072193
Endod1	19.27976042	20.33297146	20.0597071	20.35488523	20.60676418	20.93450235
Endog	18.62506389	17.17676453	17.62179367	18.12139692	16.61328779	16.67260241
Endou	19.76396125	18.44525916	16.34021794	21.08785774	20.0607758	20.6959066
Eng	20.40182736	20.92316098	19.47434961	20.55931778	19.74382331	20.59106562
Engase	19.26954188	17.46381944	17.7180195	19.04976357	17.13872046	16.85326329
Eno1	25.72610202	26.5927218	26.41657676	26.91713226	26.37830463	26.876547
Eno3	23.90123899	24.83932229	22.51374382	23.51942353	25.15191777	25.4211898
Enoph1	14.80174097	15.24708973	14.95403006	14.7338317	15.21336131	15.79764233
Enpep	18.94332791	18.77029106	18.38429466	19.55333973	18.69873107	18.85064719
Enpp3	16.60740516	16.58541618	16.73941985	17.21572762	16.49306225	17.46334357
Enpp4	17.7542977	17.07032742	16.49794245	16.92751196	17.61326891	15.89138786
Entpd1	20.5964698	20.03566269	20.05198922	20.78541131	20.4436963	20.35295108
Entpd2	20.79635124	20.68868297	20.88319099	21.54780369	20.99197038	21.37130094
Eny2	14.76424728	16.50961314	15.25482723	15.45092226	17.25724352	16.3192532
Eogt	18.19572814	17.4645622	16.52290702	17.16331308	16.74301473	17.56297091
Epb41	20.48846597	20.73857599	19.70904664	20.58570813	19.63228743	19.96465928
Epb41l1	17.08565528	16.95736973	16.55275117	17.45124482	17.36791799	16.63697856
Epb41l2	21.66327774	22.07827197	21.99828261	22.58611745	21.87402647	22.18318123
Epb41l3	18.65459015	19.5197637	19.54643517	20.12234949	19.34560388	18.83425882
Epb42	19.76570159	19.85653304	19.21298159	19.0946118	19.18839488	18.7425341
Epdr1	18.79007197	18.68770984	18.93351525	19.33575984	17.42126663	18.50523257
Epha4	18.92000132	17.22821979	16.35496737	18.1188367	16.47510516	17.53214329
Ephx1	20.84463117	22.38646097	22.22104722	21.57187545	22.82525665	22.76025509
Ephx2	22.40243019	21.9338654	22.20573168	22.83980281	20.2116447	21.08657642
Epn1	15.76574867	15.85695034	15.63139823	16.07008277	15.83872421	14.87474267
Epn2	16.27262793	16.183965	15.79152749	16.38098851	16.05254318	16.16784151
Eppk1	18.43512628	19.1168058	17.52068276	19.25262939	20.68596675	20.86859397
Eprs1	22.0505169	21.9368434	21.33499905	21.6188265	21.97246522	21.9587567
Eps15	19.91113685	19.61165481	18.73568421	19.09100683	20.50610698	19.42384804
Eps15l1	19.44182034	19.12467398	18.3873462	18.49647363	18.85360836	18.94386979
Eps8l2	18.79547739	17.42253013	17.88942767	18.68060958	17.11333092	17.884781
Erap1	18.79142494	19.52686097	18.97432756	18.0611872	19.53494581	18.97969501
Erc1	16.87683438	17.09567581	16.95950729	17.1286396	17.36523855	17.1101328
Ergic1	19.60739602	19.68362378	19.57255265	19.7803971	19.75590364	19.76594154
Ergic2	15.95467556	15.06015645	15.32292786	16.46691487	15.41464059	15.62830714
Erlin2	21.28682827	21.1325407	21.28483425	21.50299255	21.10334442	21.17582508
Ermp1	19.12731045	19.27667983	19.5746112	19.585359	19.65742144	19.44719572
Erp29	19.73369838	20.96500195	20.21223531	19.66850951	21.2975874	20.32497614
Erp44	20.42130208	20.72266906	20.04515008	19.93402599	20.57401785	19.3016158
Esd	21.86902407	21.93533172	20.44841704	20.10749284	22.26939433	22.38169004
Esyt1	22.43738637	22.76470945	22.55306226	22.66803011	22.92453559	22.34128398
Esyt2	20.78770816	20.53659801	20.38176979	21.61015706	21.10406442	20.67792725
Etf1	20.96981548	21.70064784	21.06559285	21.7011946	21.80063459	22.03642691
Etfa	26.4597463	25.6282125	25.8014604	26.60574652	24.24585456	25.08516002
Etfb	25.51650049	25.00491282	25.3857987	26.00831756	23.79908442	24.62058965
Etfdh	25.21553596	24.62843749	25.12539944	25.74468897	23.5978037	24.27294413
Etfrf1	16.03258943	15.81911334	15.24593447	17.41752588	15.28344632	15.18203102
Ethe1	19.95979018	19.90794623	19.33185585	20.39451977	19.78674722	19.9874801
Evpl	16.40942959	17.23424675	17.23473056	15.93650971	19.74215769	20.32416421
Ewsr1	16.5543619	17.59213849	16.05471228	16.68659398	17.84020303	16.95194382
Exoc2	16.66241782	15.94156518	15.90519858	17.50378147	16.61932994	16.31301337
Exoc3	19.79451036	19.93351589	19.44448523	19.48799406	19.7373861	19.45160104
Exoc5	15.75296249	16.49073583	15.04096758	16.18034899	16.87321183	16.54306015
Exog	17.62934561	16.18731356	17.35869546	17.93857304	17.94122998	17.21900133
Exosc2	14.30156499	17.4085244	16.38084653	14.0651681	17.83533181	17.10757213
Exosc4	15.42210931	16.02457833	15.4261447	15.59516447	16.220822	14.99589306
Exosc7	18.34107247	18.79754844	18.53494056	18.36810649	18.39816215	18.11324029
Exosc9	16.74789241	16.23447321	16.19736324	17.05442464	17.20161364	16.31315192
Ezr	17.54228395	21.40065449	20.35708367	19.15626486	21.90075503	21.75406264
F11r	16.97733749	16.91434653	16.86097489	18.04569631	16.9848037	17.10822568
F12	19.60377766	18.15903821	18.05300419	18.77776098	16.88477811	17.3481723
F13a1	22.4223378	22.55900691	22.41861851	22.48141977	22.17044858	22.55138596
F2	19.61984118	19.09157368	18.95223873	19.98749168	18.05962659	19.29931466
FAM120A	18.83117764	18.8275228	18.5828201	19.31508163	19.86571641	19.42653115
Fabp3	24.06606611	23.11276083	23.6377766	24.13065516	21.3390602	22.31088986
Fabp4	26.20968178	27.2305548	27.87937702	27.67258771	25.39532726	26.36900298
Fabp5	19.47018902	23.24504944	20.3913684	20.69230049	23.99387183	25.52591018
Faf1	16.58041661	16.14383537	15.69663458	15.81287237	16.43326973	16.41877397
Faf2	18.87822872	19.0013429	18.20873543	19.59659637	19.03346606	18.90413739
Fah	17.98093438	18.67271061	19.02236759	19.48564423	18.02164969	17.44586663
Fahd1	18.835883	17.46789705	17.64292856	18.47340849	16.72773233	16.90016054
Fahd2a	20.54397164	19.42407455	19.84339854	20.90533812	18.32947424	19.67354664
Fam114a1	16.94497437	15.48988029	15.31381872	17.04219323	16.24877889	16.2619127
Fam162a	20.88528047	20.11497354	20.1983394	21.06469537	19.7321131	20.163959
Fam210a	19.38015598	18.3864359	18.48081423	19.42379979	18.15229738	18.05004774
Fam234a	17.13464535	15.78869185	17.38815146	18.19465362	16.91071704	16.77328059
Fam3c	16.17192	18.21191064	17.15116646	17.16072362	17.08886877	16.27669906
Fam98a	16.60489738	17.6155175	17.58144553	18.34726824	16.39626637	19.30518379
Far1	14.95770696	16.37638178	16.01070344	15.8118128	17.15605514	15.12195603
Farsa	19.4770431	19.18349299	19.55993873	19.48952225	18.77614944	18.23890461
Farsb	19.20233053	20.24097209	19.70095357	19.39872737	20.04975798	19.91552927
Fasn	26.87627668	27.68321145	28.12415374	28.79907408	26.21112167	26.59649967
Fastk	16.67024001	16.30769695	16.48638553	16.91539326	16.06411498	15.79829439
Fau	19.23413519	19.51591599	19.4622369	19.99356297	19.15035811	19.27976288
Fbl	19.40262799	21.28077924	20.33555493	19.10682355	21.7913164	20.37078297
Fbln1	18.15902614	18.68721747	18.50053098	18.68906011	18.59050036	18.83087954
Fbln2	16.82815295	16.53832856	16.02359464	16.24756323	16.28934643	15.30338054
Fbln5	22.48323098	21.73460002	21.75880276	22.36456487	20.93709451	21.5578048
Fbn1	17.55852047	15.36853803	17.15232833	18.00255512	16.96249829	18.84495183
Fbp2	17.04563919	19.09593058	17.24435353	17.45648239	19.51526073	19.90998289
Fbxl20	18.21436878	18.12268587	17.76281836	17.85667464	18.01560384	15.86355828
Fbxo6	15.92300661	21.94278256	21.31186232	16.42673042	16.43648395	16.45812859
Fcgr2	15.05133376	16.67259389	15.26690861	15.99086777	16.40549078	15.45459713
Fdps	15.53917171	20.050264	18.56638896	19.18194866	20.85547932	21.03191954
Fdx1	15.88226643	15.5161297	15.39772737	15.48634563	14.92621997	15.20272618
Fdxr	17.90966217	17.88965403	18.22571258	18.15262704	17.75217839	16.93971981
Fech	20.17951003	19.74843728	19.47525707	19.868196	19.54851872	19.82785878
Fermt2	21.72942474	21.2835784	20.68503611	21.60958543	20.72788357	21.38475124
Fermt3	20.19793936	20.65536514	19.48000118	19.45990593	21.03831652	19.32591191
Fetub	19.56444665	20.0031922	19.15153525	19.06477308	19.98150173	21.08340965
Fga	23.49385487	23.04218931	23.32187476	23.20003222	22.52274502	22.3140045
Fgb	23.21655282	22.92736765	23.00043098	22.61543493	22.35026029	21.9815439
Fgf1	15.93304648	15.73307161	15.99345681	16.04667441	15.15752612	15.38071272
Fgg	22.7510074	22.24884441	22.55353836	22.2340353	21.67848032	21.39754598
Fh	25.98919549	24.97824013	25.14013845	25.99363418	23.85784728	24.45821864
Fhl1	21.51598337	23.84303475	21.51188114	21.93730469	24.60379545	25.68054375
Fhl2	21.42318803	18.42612671	18.3581381	21.11196566	15.99560927	19.44391732
Fhl3	15.08311708	17.40583914	13.50334002	13.78034602	18.24369644	20.25817846
Fis1	20.13071511	19.77660287	19.26502556	20.01433643	19.98152645	19.47990965
Fitm1	19.67320927	18.51320645	15.83242504	18.48175646	18.02995193	18.96527486
Fitm2	21.84888357	20.39810618	20.49898935	21.59087237	16.49589869	20.53109553
Fkbp10	16.92187471	17.75578469	15.06164312	17.46723338	17.57370747	17.95923177
Fkbp1a	19.9921118	20.37625798	19.62903568	19.03521647	19.89355464	20.59351927
Fkbp2	18.1768053	20.07741751	19.97180664	19.51699374	19.31978663	18.98039823
Fkbp3	20.19559674	20.88750484	19.41829978	19.79264682	20.7857088	21.24797406
Fkbp4	16.60205108	19.73305196	18.93107413	18.73941309	19.59186111	18.48622457
Fkbp8	17.68027216	18.02616746	18.87635685	18.14749488	19.02638088	18.83982148
Fkbp9	18.05311162	17.81303791	17.58697098	17.8292148	18.31465826	20.23469786
Flad1	18.06860728	17.77638644	17.1172206	17.73372755	16.34492652	16.56631539
Flii	18.7046419	19.92903184	18.51475712	18.63524395	20.60349136	20.49449601
Flna	26.75515267	27.25606426	26.84410962	27.19086775	26.9985551	27.32112122
Flnb	22.34177381	23.30217339	22.75210241	23.24372695	23.43708676	23.43302604
Flnc	25.41216392	25.56319057	24.00445691	25.23955429	26.19616208	26.69055211
Flot1	20.72123374	20.43367338	20.25359417	21.13320797	20.52865447	20.88352786
Flot2	20.96784409	20.62939178	20.74950484	21.65317705	20.55593458	21.05850511
Fmnl1	18.17838007	18.83145474	18.81065286	15.01712554	20.28404344	18.71989478
Fmo1	21.46575386	21.90126302	21.93250882	22.29926674	21.27531011	21.2236553
Fmo2	22.01812401	21.6269628	21.74706268	22.29791387	21.46589518	21.62103288
Fmo3	20.4116378	21.55002768	21.94458392	21.215374	20.07951862	20.69915327
Fmo5	18.39678731	18.38548292	18.4172103	18.90672108	16.03440186	17.99280283
Fmod	18.34929932	19.22919383	18.58448735	20.20231209	19.76928999	20.58239159
Fn1	23.71251605	23.51999283	23.30422275	23.97587531	23.34590322	23.39462574
Fn3krp	15.86269316	17.95914026	17.24712357	17.5780649	16.15392523	17.49968217
Fnta	16.90388833	17.59263459	15.98170842	17.00747582	18.14497029	15.87676039
Fntb	15.10966091	15.7088695	14.81899714	14.65741212	15.51736098	15.875956
Fry	15.65221073	14.29571471	14.55228517	15.82618672	14.31019158	14.91626737
Fscn1	17.8918334	19.98220723	19.62961553	19.09943053	21.1303104	20.31691038
Fsd2	17.03575978	17.43756744	14.67226185	16.21658779	17.37472683	17.11319117
Fth1	21.98269228	22.80725384	22.04162367	22.13393472	21.75091465	22.02441424
Ftl1	22.61121296	24.84537594	23.46169804	23.05130073	23.26581366	22.78138297
Fubp1	17.86405363	20.28587364	19.26313439	18.55422816	20.19415712	18.5197876
Fundc2	21.57460659	20.38642624	20.11617368	21.23537547	20.00536467	20.76911249
Fus	20.32681571	21.25912547	20.42910923	20.88906909	21.43188181	20.70303368
Fxr1	20.99687142	20.54360202	19.92643033	20.51998647	20.3811701	20.38018803
Fxr2	15.07419995	14.67185211	14.45789296	15.32915593	14.86473157	16.06913275
G3bp1	18.98753096	20.50570311	17.933356	18.66598497	21.33546502	18.7208487
G6pdx	20.56352521	21.78073407	21.38096423	21.81927719	21.98552067	22.40935034
Gadd45gip1	17.76084368	16.95219775	17.05997845	17.98565791	15.19432854	15.51796356
Gak	17.37455279	17.50191819	18.06266709	17.23591299	17.11763806	15.74452695
Gale	14.51931303	17.26618525	17.05017141	16.8290077	17.03240905	17.10299972
Galk1	16.27657668	17.80034824	17.51134628	17.50165967	17.14006663	16.11492248
Galm	16.79079174	17.64502179	17.08407769	17.48644163	16.75975198	16.45711932
Galnt2	17.18670095	16.16527674	16.14359061	16.63500299	16.0335986	15.95980688
Gamt	16.52955387	16.77688177	17.00652675	17.35736689	17.18241451	17.15306753
Ganab	22.11863916	22.53091484	22.2777461	22.33088169	22.27404098	21.86038452
Gap43	16.43933962	17.43596116	17.39770087	17.76508119	17.18373941	16.9323694
Gapdh	27.02977621	27.28203214	26.42003188	27.11696547	27.51170082	28.06557121
Gapvd1	20.10534011	18.48572964	16.94215983	19.74112244	19.10460747	17.55105319
Gar1	17.58973794	18.3665346	18.1532566	17.00550257	19.2837643	18.51100574
Gars1	20.20726087	20.36364076	19.87164782	19.74827531	20.64070812	20.65122024
Gart	17.4385167	18.82136937	17.39311091	17.20257915	18.19859556	18.42334074
Gatc	15.8297625	14.35113847	15.13092572	15.6478589	15.45225931	15.19093304
Gatd1	16.7872128	17.8200571	17.84023934	17.21680224	17.04907063	17.46021912
Gatd3	23.84864139	22.49279645	22.37379669	23.48789651	21.40086057	22.02190464
Gba1	17.31020781	19.29613473	18.11150146	18.42868322	19.63512109	19.84443628
Gbe1	20.07591217	21.13614709	20.8392075	21.38765123	20.92924486	21.31705835
Gbf1	17.6411363	17.45120558	16.49161459	16.48065981	17.39457325	15.19277681
Gbp2	18.06011711	19.38477229	18.9971355	18.67251555	18.83061351	17.61057004
Gc	21.93113778	21.23428742	21.51965415	22.65575086	21.20778242	22.33256515
Gcdh	21.13741785	20.10218535	20.0004305	20.95438057	19.33161229	19.01749911
Gclm	17.36650939	17.13580822	16.84896242	17.43589811	17.17517124	17.3529295
Gcn1	19.94930709	18.97623355	19.03888646	19.52253564	19.74222088	18.87653329
Gcsh	17.42556706	16.94964863	17.15571321	17.6848601	17.09974599	16.71567088
Gda	17.19659747	18.79664755	17.34918483	17.19241895	17.40150546	19.50872296
Gde1	15.28835525	16.03778002	16.38488082	16.07999447	15.84318707	15.97702692
Gdi1	19.73266023	20.73536586	20.32993882	19.96358644	20.25944824	20.43449062
Gdi2	22.94646122	23.72164058	23.15743655	23.33706638	23.61709959	23.65260374
Gdpd1	18.59156689	16.46914557	14.8200572	17.9279725	16.20577944	15.91944367
Get3	19.81334579	20.22889706	19.99792625	20.34004305	19.6901738	19.59957858
Get4	17.26855168	18.87798026	17.23093061	16.05819838	18.84373851	17.10148438
Gfm1	21.53813699	20.34981826	20.43897573	21.30126263	19.36717495	20.64047126
Gfpt1	19.2553368	19.19110305	18.82110213	19.03501031	19.89129691	19.3862478
Gfpt2	17.10270941	17.6017524	16.69309714	18.56852184	18.09034361	17.3635422
Gga3	15.57016145	17.11815945	16.22168845	15.88711861	16.26651177	15.60397909
Ggh	16.97267082	19.8622095	18.45338566	19.34672846	20.64951419	20.96425322
Ghitm	19.0031085	18.63550691	19.04943114	18.53218516	18.5826345	18.18869553
Gimap4	17.54702514	20.96030313	19.13255062	18.18573434	21.06990553	14.77966215
Gja1	22.89338042	21.10683391	21.21053404	22.37187546	20.64659662	21.12217271
Gk	21.09093175	19.82262269	19.76757655	20.89100262	17.42092088	19.57868536
Glb1	18.88880559	18.51834376	19.29172937	17.77840325	18.41598483	15.04051582
Glg1	19.83238993	19.39420659	19.21616228	19.77622791	19.58384162	19.73890529
Glo1	19.78879191	20.62235515	20.2408993	20.51679655	20.32406758	20.49575058
Glod4	21.22252439	21.40261267	20.77061589	21.19465677	21.0199596	21.23946091
Glrx	18.29219263	18.99804642	17.77238838	18.45058503	19.75441512	20.17881501
Glrx3	18.93403136	19.73416545	19.14294965	19.16450295	19.50120373	20.18796806
Gls	18.55330656	17.63315971	16.74958458	17.70747172	17.40295414	17.4900516
Glud1	23.52920431	23.78445877	23.36777308	23.70987708	23.5148133	23.32780983
Glul	21.57784511	22.46512552	22.67440306	23.25468647	20.60607039	21.3467362
Glyr1	17.14145827	18.71460333	17.9589202	17.60537685	19.08824792	18.37207623
Gmfb	18.40633727	20.2413904	17.62758392	17.45662764	19.28024284	17.61593603
Gmppb	16.42515776	17.3330464	16.98881581	16.10872081	17.97274005	16.66587673
Gmps	20.15332296	18.3331302	17.49773851	19.18812827	20.22828281	19.30722545
Gna11	19.98509519	19.57753302	19.80112254	20.77331739	19.90096306	20.1260918
Gna13	19.21981869	19.89354461	19.710661	20.23874765	20.21204431	19.54413858
Gnai2	23.23628366	23.36296685	22.88860899	23.69892709	23.18425694	22.77215135
Gnai3	19.0722932	20.07059305	19.55903116	20.18312405	20.71364788	20.33213037
Gnao1	18.72522821	17.59465422	18.69950206	19.12329013	17.66511511	18.11885891
Gnaq	21.2331451	21.18653988	21.40015296	21.89715975	21.30322142	21.69759618
Gnas	22.43693228	22.22882412	22.44951971	22.98423083	22.24089693	22.15204821
Gnb1	22.52905724	22.4858587	22.39348101	22.70277206	22.42106204	22.87605788
Gnb2	20.45009354	19.6633091	18.80585374	21.09512309	19.0393231	21.21061117
Gng12	18.76494082	20.03581128	19.66012046	19.66613004	19.72378188	19.58209959
Gns	19.11490707	18.54789903	18.61217725	19.33464415	18.31142949	17.69462814
Golga2	18.63237072	18.45898705	18.05076108	17.4603754	17.79097926	17.33324842
Golga3	15.45392305	15.44045873	15.55054953	15.22948746	15.81596106	14.08936545
Golga5	15.74373458	17.22022509	16.94682488	15.92825152	16.46757545	17.13291057
Golga7	17.89748581	17.02614635	17.88494557	19.01866017	16.49166401	16.85265551
Golim4	15.58967092	15.85930747	16.07920448	18.0131958	17.06909812	16.81134544
Golt1b	18.76073576	17.97137237	17.67411074	18.54662221	18.35520561	18.2558132
Gorasp2	18.59871589	18.02602474	17.73532308	18.02157561	17.90478436	17.26804878
Got1	24.78207969	23.59190158	23.34282452	24.21345397	22.51738522	23.32244584
Got2	26.9460136	25.08164187	24.87206048	26.21130384	24.58497161	25.42158628
Gp1bb	18.67613195	18.14269695	17.65078	18.5040957	16.3177027	16.15992953
Gpam	18.03334301	17.60023757	17.4628673	18.65818031	16.7584409	16.23420903
Gpat3	19.01054977	19.24382524	18.68821082	19.40391571	18.62819843	17.89321144
Gpc1	21.82451266	19.13745769	19.6848493	20.63901396	19.76190191	19.91418305
Gpc4	18.81561016	18.00081682	17.89134716	18.42931709	17.24171525	17.67265852
Gpd1	24.10447633	24.78937012	25.48904235	25.87659365	23.50864649	24.44871215
Gpd1l	14.69664041	15.94496249	16.29148367	14.51010049	15.60129077	14.16030216
Gpd2	25.41114789	26.03264914	26.49591744	27.42754823	25.40944328	25.99800177
Gphn	15.6252132	16.33196577	15.81822601	15.56275191	16.27204496	16.57291182
Gpi	24.25603389	23.89346482	23.91221503	24.31275463	23.40854268	23.55470544
Gpld1	17.77324606	18.22485738	16.79996446	17.19624471	18.24725594	17.906824
Gpm6b	16.67982347	16.67786844	16.6877821	17.71153654	17.23947631	17.50405799
Gpr107	18.40399018	17.60978722	17.49500118	18.38921513	16.47780717	17.84352643
Gprc5a	16.23757425	17.21683643	16.11013025	17.74516006	18.46259251	16.41512886
Gps1	19.70823782	19.62048861	18.34272715	19.39756996	19.13626841	19.222119
Gpt	17.27501251	17.79652898	16.50624668	17.5512235	17.55856342	17.9630122
Gpx1	21.62670196	21.97630049	21.7500164	21.90729195	21.89959762	21.90800041
Gpx2	16.07441736	19.27236139	17.92104886	15.98903912	19.00030962	19.09411559
Gpx3	22.73862465	22.34477037	22.37434459	22.45047617	21.73467395	22.37443448
Gpx4	19.47312987	18.31042115	19.16386175	20.78948357	18.63665748	19.58067481
Gpx8	16.61713129	13.931974	16.27366728	16.80693522	15.88082908	15.01628615
Grb2	19.20342174	20.02151413	18.85692453	18.55044634	19.97656895	19.65978668
Grhpr	20.32784342	19.8257526	20.37370499	20.70500819	20.43272105	20.52162319
Grk2	16.00129518	16.25354211	14.91244534	15.97119745	17.36480473	15.68471888
Grm1	15.38115886	15.91213336	14.93559465	15.29705843	16.42497445	15.52381055
Grpel1	20.60868936	20.36301158	20.35179662	21.07666227	19.68324239	19.73017531
Grsf1	17.76176395	17.8699607	17.37736796	18.15304835	17.1413764	17.30202945
Gsk3b	19.38484826	18.8462885	18.42976045	19.14601379	18.707315	18.90962157
Gsn	24.17962958	24.3303638	23.98580228	24.52684301	24.53923183	24.5720518
Gsr	18.19027773	20.30688518	19.88348566	18.86779199	19.74164422	18.77941619
Gss	15.54891995	16.74533509	15.82274781	16.39110262	17.26132509	17.34356473
Gsta1	14.12465791	17.8587627	16.67948803	15.70238821	19.32923519	19.2339221
Gsta3	17.48687914	20.18588929	20.51905089	19.68760104	18.81945656	18.65108671
Gsta4	20.17709521	22.59339229	21.58078821	20.95151898	23.09271529	23.25126165
Gstk1	23.09075624	21.89165509	22.01711187	22.54011516	20.78648669	21.44852635
Gstm1	22.81836432	24.04506314	23.82729874	22.94520825	23.50431367	23.80549834
Gstm2	21.17338577	22.10191067	22.13128939	21.35588319	21.57595603	21.79971975
Gstm5	19.35223415	19.82620303	19.0087283	19.37381681	19.08792631	20.18928171
Gsto1	20.59380682	23.10724996	23.33653331	22.63197576	22.72257836	23.235028
Gstp1	21.62432431	23.36854738	22.58898531	21.54918938	23.35132199	23.71391606
Gstt1	19.75888343	19.96233076	19.70955799	19.48123725	19.23381455	19.1009135
Gstt2	17.00138402	17.32184994	17.04402601	16.93936202	16.23166344	16.71009483
Gstt3	17.1917863	18.09434122	18.30896951	15.89505462	17.0701895	17.69949935
Gstz1	20.27936245	20.96559521	21.29021811	21.09707809	19.3295765	19.83241541
Gtf2a1	15.37361729	15.90428512	15.58523002	15.70664756	16.98167972	16.37973147
Gtpbp1	15.28743664	15.47612035	15.70318745	15.23207115	15.65092114	15.3836074
Gtpbp4	17.19747991	17.57950648	15.75575179	16.53858421	17.84281999	16.45686379
Gucy1b1	19.03023025	18.41716081	18.6271255	19.34102967	19.15648996	18.58934641
Guf1	19.27584594	18.15616959	17.34734224	19.14551651	16.79739996	15.71697589
Gusb	15.28613568	16.32263429	16.31718846	15.66492931	16.55321866	15.75512199
Gvin1	15.79016104	18.4069675	17.43134618	18.47756961	18.91046416	16.44692619
Gyg1	21.29304437	21.38498628	20.49717387	20.91544962	21.43157017	21.59446196
Gypc	18.57920509	17.32248521	17.7502988	18.85208779	17.42940214	17.43348081
Gys1	21.51485408	21.85236664	20.7304824	21.63748787	22.19556161	22.76124289
H1-0	21.76944128	22.57518271	22.15169436	22.42003231	21.72301433	21.54728263
H1-1	17.8438004	19.00791969	17.11918558	1.57E+01	19.77991248	16.20471725
H1-2	22.765556	25.26752428	24.63725288	23.55530198	25.65672684	23.27202385
H1-4	21.33568175	23.37309579	22.93227823	22.08538796	23.01477368	21.61847844
H1-5	17.7221386	20.98111002	20.07223305	18.67851998	23.37788005	18.70325355
H2-Aa	18.39789273	22.05843275	20.60886038	16.97830722	21.89242307	19.62654156
H2-Ab1	18.70976637	22.54606083	21.4887087	18.53332058	23.32605039	20.07271927
H2-D1	21.280857	23.04631432	22.54230025	20.8409202	23.23806197	20.36929145
H2-Eb1	16.63838367	17.54296761	17.10804263	17.31448938	18.14666718	15.46443893
H2-K1	19.63341501	21.26420475	20.16739669	19.37631991	21.55145897	19.66907758
H2-Q10	19.85272235	19.73714861	19.0625544	19.4902167	18.77618323	18.94183326
H2-Q7	16.03107604	18.13467589	17.05884955	16.02689132	18.70529373	17.07377825
H2ac11	27.5754994	28.56414821	28.06947024	27.92798862	29.45376707	28.02552293
H2ac21	21.48351723	22.19584312	21.42340314	21.50980252	23.19781446	21.33352873
H2az1	21.77716172	22.7141381	22.30755034	22.15734825	23.49690531	22.2385924
H2bc11; H2bc13; H2bc15; H2bc7	28.09410527	29.10031962	28.55018715	28.42513662	29.83933347	28.4888117
H3-5	23.87970664	24.56092603	24.236753	24.13875302	25.26637945	23.96810857
H4c1; H4c11; H4c12; H4c14; H4c16; H4c2; H4c3; H4c4; H4c6; H4c8; H4c9; Hist1h4m	28.42468064	29.3526369	28.95115435	28.85023374	30.04298075	28.75818257
H6pd	21.82767135	22.07104295	21.41119235	22.21445324	20.34343803	20.90049055
Hacd2	19.21560602	18.85749158	19.13002988	19.85557313	18.31144622	18.6003197
Hacd3	19.67089349	20.52890715	18.03879644	19.67321673	21.23279114	21.40751841
Hadh	22.04246873	21.69158519	21.72967033	22.56361512	20.91637889	21.01678591
Hadha	28.12082898	27.41210204	27.87434331	28.75643546	26.50211698	26.99945792
Hadhb	26.7248887	26.21824046	26.71590865	27.46125985	25.31857971	25.72027175
Hagh	18.0649037	18.89279807	18.37503559	18.22816716	18.10185272	18.5149683
Hars1	19.26617341	20.47252463	19.76898606	19.34898424	20.3847344	20.11824116
Hba	29.29022525	29.49983224	29.31115586	28.92138012	28.1705297	28.58784191
Hbb-b1	29.79506408	29.90811733	29.92077599	29.3971116	28.46337861	28.84902179
Hbb-bh0	18.44612099	17.99292998	18.71183202	18.14251879	14.95649527	16.02664611
Hccs	19.38895799	18.37116731	18.50334869	18.87389938	16.64131974	17.95999017
Hcfc1	22.3197619	22.84085094	22.15077478	22.36486523	21.1520831	22.63840505
Hcls1	17.0020451	18.02351055	16.35144113	17.24017394	17.71711054	17.17548906
Hcn4	17.9295626	17.78729496	17.67886417	18.16888199	16.56110215	17.35172839
Hdac1	18.06479144	19.47670684	19.26997983	17.8815664	19.90253128	18.82221147
Hdgf	18.8733684	18.42162413	19.04870891	19.2532827	19.7622808	19.97927001
Hdgfl3	16.89500404	17.75838986	18.00449755	17.6058743	18.13915177	17.22850944
Hdhd2	18.74275345	18.91651041	18.53734128	19.25439557	18.38491884	18.95674202
Hdlbp	21.3135028	21.3671294	20.84736156	21.47353877	21.5565284	21.04162472
Hebp1	18.71598571	19.97842468	17.27831531	20.5913826	19.20205127	18.5409875
Hectd1	14.16885724	15.16338218	13.8271754	14.55213058	15.23067956	15.1251399
Herc4	17.07542104	17.47616115	17.16772654	16.46688451	18.07198732	17.89027875
Hexa	16.57065947	18.02165073	17.72919871	17.99920668	18.12042509	17.36011567
Hexb	18.26522239	20.06668036	19.4857107	18.42993737	20.1849897	19.32308855
Hexim1	16.28839456	17.29183746	16.44883595	16.15960253	18.04556551	17.70785473
Hhatl	22.23412793	21.40059547	21.08706881	20.73402561	20.45129154	20.77806443
Hibadh	22.41617746	21.86527974	22.01832716	22.54915107	20.60937851	21.13978741
Hibch	22.55470763	22.25442132	22.43316378	22.83885085	21.53561338	22.15723907
Hint2	21.79897894	21.78177015	20.76138205	21.42202691	19.46155583	19.74418368
Hint3	17.54029633	17.07720478	17.38795052	17.87713826	16.409073	16.55068479
Hip1	16.98598886	17.68006265	16.05830723	17.20242578	17.41552032	17.35966706
Hist2h2aa1; Hist2h2aa2	16.03718178	18.46388151	16.40894185	18.14930455	21.1688602	18.17535801
Hk1	24.74179603	23.89161365	23.86988058	24.74738114	23.62910221	23.96460836
Hk2	23.51627591	23.29537291	23.18884009	24.31152093	23.0690401	23.47847902
Hm13	19.38231646	20.97421255	20.54218126	20.05387014	21.32858975	20.5749787
Hmga1	17.30797468	18.67086865	17.99250724	16.88446233	18.49137507	16.50156911
Hmgb1	19.33321334	21.2137019	20.15834636	19.30710564	21.32288098	20.03835844
Hmgb2	18.23191569	19.93216889	17.9480525	16.47819502	20.43821811	17.98464984
Hmgcl	19.69638462	19.35730794	19.10859574	19.2635795	18.14849472	18.62363856
Hmgcs2	18.18367392	19.86218599	19.9341031	19.48227822	20.28020135	18.48964634
Hmgn5	17.1668158	18.54164653	18.27050625	17.70480813	18.11330572	17.78088346
Hmox2	18.42773675	19.64931456	19.25906184	18.25400338	19.85933706	19.63934529
Hnrnpa0	19.43050959	20.63454992	19.59348383	18.47150071	20.97754297	19.11526292
Hnrnpa1	21.19059968	22.01454458	20.73532737	20.9546559	22.00098055	21.3641417
Hnrnpa2b1	24.27973288	24.80861452	24.06619834	24.13730125	24.86224178	23.8958917
Hnrnpa3	21.42903216	23.80846359	22.88885548	22.35410532	24.03113031	23.17646035
Hnrnpab	20.8599019	21.97978023	21.10542704	20.36987802	22.12965831	21.34510058
Hnrnpc	21.54050843	22.61269864	22.07484045	21.47639746	22.77716309	21.55179777
Hnrnpd	22.59380171	22.19365351	22.26594533	22.32682562	21.96976795	21.7971375
Hnrnpdl	18.45938759	18.99921727	18.69786424	18.36410673	18.94027156	18.33058855
Hnrnpf	19.97106193	21.81067811	20.49906989	20.08126013	22.03048303	20.54587901
Hnrnph1	21.10019443	21.92645037	21.01930713	21.28280625	22.58176606	21.58572657
Hnrnph2	20.03792319	19.59391527	18.88495601	17.96844734	19.52067233	19.79495868
Hnrnpk	22.81359304	23.59376438	22.74915431	22.72598157	23.75358304	22.97437311
Hnrnpl	21.54282971	22.36489975	21.66312036	21.85931044	22.45406786	21.4589737
Hnrnpll	17.47707441	19.28687413	17.43885694	17.84521638	19.17126848	19.50786677
Hnrnpm	22.21007884	23.06176627	22.15256266	22.08896334	23.41938656	22.43319742
Hnrnpu	22.7771985	23.38630502	22.67728431	22.72507349	24.01980916	23.03968249
Hnrnpul1	18.47964952	18.31686805	17.7585505	18.17967796	18.68961428	17.59284405
Hnrnpul2	20.46614224	21.05668638	20.45422191	20.59437946	21.30110793	21.11122648
Homer1	17.89134967	17.27765572	17.02775147	16.39883527	17.12369881	16.29392259
Hook3	18.63492004	19.9705287	18.9763366	19.18811378	19.98133838	20.81747826
Hp	18.52060545	20.06868571	21.89788315	20.88713492	20.17653309	20.50453721
Hp1bp3	19.14665595	19.52893589	19.13812529	19.12269012	20.00708356	18.95720643
Hpcal1	18.97833737	20.62545798	20.17718436	20.00145663	20.81230313	20.17808901
Hprt1	19.26432049	20.69826815	19.72979848	19.27833126	21.45741886	21.04380105
Hpx	23.10368943	23.37896104	23.9762427	23.45596997	22.3631136	23.36435812
Hras	17.24333439	16.85995434	16.93188003	17.42069348	17.32391993	17.32164533
Hrg	20.62168809	19.72242486	19.61502092	20.24286707	19.3038545	19.55255391
Hsd11b1	17.57987432	18.33532387	19.43707369	18.95975998	18.0501656	17.3549044
Hsd17b10	22.56279557	21.81044758	21.69282287	22.73965923	21.78765212	21.46441312
Hsd17b11	20.72046167	21.07200699	20.95134436	20.36610715	21.15522301	20.55533473
Hsd17b12	22.69854944	23.12564706	23.34231114	23.61978682	22.65027981	22.69767799
Hsd17b4	22.3784385	22.23445897	22.81749657	23.21203214	21.63773221	21.66738608
Hsd17b7	17.9416935	17.1157849	16.9139959	17.41277876	17.03691757	17.43764706
Hsd17b8	21.43036414	20.29310613	20.5278542	21.75657732	19.66579855	20.62717513
Hsdl1	19.13298952	19.22195181	18.82309204	19.39386103	19.59235444	18.89571838
Hsdl2	22.38129798	21.41813423	21.5015973	22.36196635	20.40875178	21.05621663
Hsp90aa1	22.82203285	23.70674346	23.46356978	23.02577459	23.1386302	22.95882659
Hsp90ab1	25.91877777	26.73169199	26.16805944	25.84539272	26.48809606	26.36245839
Hsp90b1	25.26001764	25.6540323	25.32657303	25.15060873	25.59822362	24.86749964
Hspa12a	20.94413519	21.11088235	21.3908153	21.98095036	20.94705386	21.16979257
Hspa12b	20.40185099	19.75487815	20.40176895	20.68076139	19.25009274	19.33873357
Hspa14	16.18935661	17.78051163	17.20513623	18.09184017	17.73932461	17.68119998
Hspa1a	21.96342785	23.21743833	22.46758649	22.12201271	23.31183068	23.48375635
Hspa2	19.95943499	19.31396112	19.31489277	19.68811474	18.1137823	18.97524527
Hspa4	22.64885669	22.79754124	22.65810242	22.50099259	22.7308606	22.47016761
Hspa4l	20.44405344	20.32462857	20.32780317	20.13472258	19.11074316	19.93917692
Hspa5	25.93673347	25.99261714	25.4794868	25.77118262	26.02123894	25.47503515
Hspa8	26.99695603	27.19109257	26.76709429	26.93602874	27.19579058	27.04050318
Hspa9	26.25865492	25.52571917	25.52850564	26.39225551	24.75922626	25.03997543
Hspb1	25.30723235	25.07262552	24.08948095	24.57052388	25.51969635	26.00005925
Hspb2	20.51576842	19.57585802	17.90416841	19.30310067	20.13193968	20.4943135
Hspb6	21.37543628	21.76830848	19.58665224	20.50637068	22.32067724	22.13442702
Hspb7	20.37039985	19.55024379	18.67627789	19.99231957	20.23368241	20.27222651
Hspb8	19.34691838	18.40343315	18.14323111	18.68012533	18.7756041	19.21221171
Hspd1	26.49472499	25.99154565	25.96431979	26.59975187	25.07661578	25.43684548
Hspe1	24.22856074	23.55901904	23.6117836	24.22175003	22.87444664	23.16749662
Hspg2	25.20760508	24.57431965	24.52866643	25.7280894	24.72099531	25.28787195
Hsph1	19.56969543	20.64980842	20.9036447	19.28789274	20.04201466	20.44302699
Htatip2	16.16891201	16.21658291	17.31416362	18.10963991	16.519889	17.39392754
Htra1	16.42207324	15.45527215	14.69527418	15.76972679	15.27175595	15.7494432
Htra2	21.03439697	20.47961807	21.06221794	21.35259482	20.32508812	20.17511134
Huwe1	19.58646691	19.60200625	19.40527819	20.19267086	20.41752801	20.20779256
Hyou1	22.30248798	22.68482258	22.08908293	21.75399948	22.54717286	21.98802214
Iars1	21.37315245	21.51578325	21.01139586	21.05526719	21.28772977	21.28766252
Iars2	22.46496101	22.0019925	21.70938607	22.55410516	21.57639495	21.81450767
Iba57	17.38603008	16.90605135	16.99905069	17.29393886	16.22239178	16.40951071
Icam1	20.13197122	20.59829576	20.07478504	20.79739749	21.15155133	18.38477313
Ide	20.23154705	22.09220005	20.85912555	20.75080237	22.85429396	23.27470439
Idh1	22.32091337	23.03293829	23.10394917	23.0688235	22.55714932	22.74250622
Idh2	26.77551919	25.07374319	25.13756608	26.26681285	24.26995993	25.04638787
Idh3a	26.29573401	25.01842518	25.25484731	26.31211241	24.13006682	24.65905636
Idh3g	24.1117277	23.08307538	23.159376	24.02422229	21.3170947	22.35280665
Idi1	18.16305962	17.76819119	16.95747864	15.88327627	18.52663564	19.01826565
Ifi35	16.20003023	17.00227405	16.06005632	15.81709022	17.11705029	15.65996748
Ifih1	18.52536034	16.1832972	16.31563924	18.18841967	16.4479807	16.96056005
Ifitm3	18.1215368	19.30199366	18.83284311	18.98143445	19.53044789	18.7758239
Igbp1	17.61257771	17.23604548	17.00973467	17.44270993	16.53037776	15.81383627
Igf2r	18.68865771	18.43891657	19.5506238	18.9031055	18.79123852	18.11063082
Ighg1	20.44734432	21.90759107	22.48798607	19.75510346	20.34015531	18.90260165
Ighg2b	20.88191549	21.43713559	21.31208684	18.24645301	20.57364695	20.1263507
Ighm	23.8983136	24.48042822	22.58889181	22.43545116	24.54736521	22.80383091
Igkc	22.74487525	23.23027599	22.16206885	20.66086467	22.58011978	21.43979551
Igkv9-120	16.5676587	18.62561688	17.79903819	17.15294111	18.58465726	17.99593104
Igtp	18.79370773	17.25801474	17.07951197	17.26685765	19.11052485	17.15630956
Ik	15.95080511	16.54446643	16.46778271	16.28739098	16.93836072	16.71099267
Ikbip	17.17086227	16.28746256	16.6087905	17.3587475	17.23844585	17.14766563
Il16	23.15602552	21.32576893	21.35186065	22.54695897	20.44161557	20.05342389
Il1rap	16.9294752	17.36055376	17.18056905	17.32322784	16.49386888	16.68636003
Ilf2	20.77711603	21.12129238	20.82404688	21.07960564	21.38447251	20.9632003
Ilf3	19.1420605	19.5652523	18.97549253	18.85345477	19.46595394	19.13790637
Ilk	22.0190942	21.64288926	21.4258111	21.97639708	21.30488832	21.63409247
Ilvbl	17.29358531	17.36421148	16.93887783	17.34188199	17.5548232	17.06832239
Immp2l	16.20219799	16.25868047	16.27399872	16.47885403	16.77263816	16.77747797
Immt	26.07323753	25.31112598	25.56510779	26.21293715	24.49891006	24.94759146
Impa1	18.06244497	19.84743219	19.46555661	19.06212596	19.61247101	18.45648493
Impa2	20.5812084	20.58788485	19.76210378	20.92649075	19.94395926	19.93305099
Impdh2	16.31008897	19.34213796	17.27124875	16.6730406	20.11167432	19.43624687
Ina	18.1910681	18.11496276	18.35347962	18.47906331	17.92814894	18.3117399
Inf2	14.86865538	15.67198813	14.76434134	15.66446996	15.57721156	15.90509692
Inhca	17.81253849	17.97343331	18.10224053	18.27377682	17.72637612	17.8711322
Inmt	20.81652116	22.13740674	22.19395016	22.17546112	21.7987168	21.72265711
Inpp1	18.28825862	16.66011453	17.65180341	18.85378352	15.98847892	15.56599723
Inpp5a	17.9323074	17.23829685	16.92020564	18.22854995	17.38872536	17.32597035
Inpp5d	18.17733467	17.37064441	16.89789511	18.61013778	19.95970243	19.01772119
Ipo11	17.01156746	17.89804878	17.53604976	16.14555594	17.90062114	16.94910357
Ipo5	21.3574602	21.78950352	20.24888955	21.62513495	21.378194	21.41626651
Ipo7	19.85835215	19.85111225	19.1755277	20.20410922	20.42944861	20.07786889
Ipo9	16.59860799	16.56506069	16.93192145	16.84551742	16.63655692	17.10814124
Iqgap1	23.14653674	24.34982174	23.75264417	23.676936	24.7110179	23.74867312
Iqgap2	19.12242855	19.96872055	19.79667078	19.70926578	19.66985244	18.32617833
Iqsec1	16.60675028	16.28966405	16.08217617	16.88734855	16.44000584	16.72586007
Irag1	18.09198992	18.24426852	17.22219862	18.70594585	16.49312701	18.71651393
Irgm1	19.92126008	20.05289224	19.77303822	19.85952932	20.27224238	19.59677499
Isca1	18.90145765	17.63023713	17.23557575	18.58498027	17.45814619	17.34105671
Isca2	21.10639295	20.50843016	19.43307001	20.90166257	19.9952325	20.1438867
Islr	17.85153432	15.50091249	17.62240848	18.31303632	16.88430283	14.92017392
Isoc1	20.28747496	21.40965066	19.81218005	20.24295623	19.83524335	19.4791189
Ist1	15.03000632	15.73385	15.42305857	14.65111466	15.98602646	15.71772244
Itch	15.36774091	15.57478522	16.20846166	15.7504317	16.5829605	16.27426014
Itga1	20.32854977	20.1796005	20.19472287	20.89596724	20.60506681	20.25505815
Itga2	18.83135427	18.24468582	16.59221384	19.16471481	17.80046864	19.12701334
Itga2b	19.62961679	19.23915194	18.3415581	19.11385079	18.59242673	18.93766986
Itga3	16.7505116	17.46161536	16.16082808	16.0828184	18.23738048	16.50175192
Itga5	18.58498781	19.52649249	19.67476801	20.27100476	19.40957186	19.61672615
Itga6	20.36404664	21.42673046	20.99538735	21.72065104	21.31889763	21.70914607
Itga7	20.90539398	19.88291093	19.83284811	20.90032147	19.58994133	20.30096874
Itga8	20.12408932	19.17560761	18.85985484	19.92649476	18.85679288	18.75766636
Itgal	15.72276585	16.92565621	15.47536669	15.14086674	18.72897512	18.88372399
Itgam	17.26699082	18.96733918	18.47233644	17.34117864	18.58552807	16.02984562
Itgav	19.84180071	19.71085369	18.99224568	20.28064128	19.80363104	19.92604375
Itgb1	24.03454353	23.39408378	23.24067048	24.20008901	23.37753163	23.69554946
Itgb2	19.16408824	20.06218946	19.75793495	18.60298076	20.96613453	18.8263592
Itgb3	18.85880602	18.40242543	18.1502568	18.39602878	16.47061593	18.32706919
Itgb4	20.24521671	21.01407097	21.05028039	21.39387325	21.25173645	21.32242938
Itih1	21.11774474	20.47343857	20.55212319	20.99521739	19.97543497	20.58670693
Itih2	17.55677756	18.82428302	18.87606381	18.03042938	18.57716429	18.83584133
Itih3	20.34062612	19.78611551	20.30621928	19.18648059	18.83742229	19.53445065
Itih4	20.03265416	20.78916916	21.05939996	20.4836263	20.95386941	21.21829705
Itih5	17.74474396	18.51660909	17.79836026	18.50427798	19.09997476	19.50566538
Itm2b	18.89047934	18.18701767	17.93734939	18.30449532	18.19661593	17.90042029
Itpa	16.67280069	17.20806315	15.92709442	17.13594208	17.17974132	17.61586499
Itpr1	19.4776553	19.93771724	19.92864662	20.41737252	19.90979754	20.10552152
Itpr2	18.19327996	17.98547864	18.00669555	18.59891816	18.17434643	17.95787759
Ivd	22.30726489	20.60903549	20.8334109	21.43125794	19.25763003	19.25902327
Jagn1	18.58660732	18.41430252	18.30952229	18.32300692	18.36261019	18.15333493
Jak1	17.36054304	17.74189249	17.62431724	17.65621731	17.42885034	17.23037525
Jam2	16.3489426	16.38751844	16.53055124	16.49217862	16.07418998	16.38218322
Jchain	18.44602454	18.95706847	17.60044732	17.03771685	18.90836926	17.05987039
Jph1	16.45538291	16.70191621	17.72110868	16.95339196	18.50437943	19.48044684
Jph2	21.64350343	19.60518928	19.87746476	20.90686865	19.58929925	19.96031605
Jsrp1	17.80974822	16.67219353	15.83427101	18.48300018	17.51890715	19.706098
Jup	22.62692544	22.10913016	21.14389483	22.33126653	23.02362634	23.99566373
KRT1	25.12432385	26.06952153	25.07527791	25.27086178	25.9816774	27.58746488
KRT10	23.42887321	23.53203545	22.68921379	23.98012286	23.77890371	24.63167154
KRT14	18.85249508	19.60117361	19.20578581	19.95102545	19.70383074	20.95681953
KRT16	16.75638376	16.89964623	15.29182088	16.91715361	17.02197875	17.42800107
KRT2	21.97771607	22.17231908	21.69392933	23.13904549	22.64142502	23.43152367
KRT222	18.63683147	18.38849533	18.65430507	19.13976648	16.78800655	17.80722372
KRT3	18.56153327	19.07749183	17.85669822	18.86990302	19.17256454	19.89908333
KRT5	21.45785381	21.62199685	21.04776236	22.27911549	22.05776711	22.79412173
KRT6A	20.41819959	21.51402493	21.07169814	22.16297177	21.5152954	22.14341195
KRT9	23.3978865	24.49964786	23.37743414	23.03898211	23.86973737	25.67789833
Kank1	15.63476774	16.85945286	16.63845758	15.40130975	15.54970995	17.54423081
Kank2	20.11835954	20.0434802	20.09144188	20.80414823	20.24458153	20.13579796
Kars1	20.35116207	20.98578437	20.18371085	20.41581487	21.17201255	21.23860657
Kcnj5	17.61445015	15.68560046	15.58193467	16.02811195	16.30007991	14.85413161
Kcnk4	17.73060623	18.41190865	17.93090017	18.46643374	18.03199611	18.71760343
Kctd12	18.48179337	20.84825494	20.11704847	19.73401099	20.8652149	19.3490873
Kdsr	19.49020276	16.76287635	19.85908337	20.16748897	16.99436267	17.50538857
Kgd4	23.52827191	22.38498865	22.55362206	23.48272256	21.65832443	21.96269347
Khdrbs1	18.34718728	20.03438721	18.7292412	18.9304981	19.91716595	18.88800332
Khsrp	20.19459196	21.39848778	20.5926422	20.72280158	21.78061117	20.61395339
Kif13a	16.19225654	16.21790757	15.45472426	16.27194269	16.33260125	16.10259969
Kif1b	16.06664633	16.04360307	16.51316796	16.82686266	16.98452572	17.38054378
Kif1c	17.68328475	17.39870312	17.40271765	18.05470584	17.02807805	17.07814377
Kif5b	21.43203872	21.53699902	21.42187741	21.47599203	21.75946935	21.56204013
Klc1	15.01322827	16.24385327	15.44683708	16.06663582	16.66726901	16.40670638
Klc3	16.23698196	15.66942706	14.90376355	16.04693906	16.530295	16.56443189
Klhl40	16.11026075	19.04411329	18.34881881	18.66149561	19.52456509	19.91844259
Klhl41	21.34888849	22.8932342	20.41595889	21.30181823	23.57710471	24.20930294
Klk14	15.5605059	20.95950912	19.58571706	16.6969252	21.94961666	23.02939803
Kng1	19.8040157	20.05539939	20.56271019	20.62954894	19.5253485	18.59674344
Kpna1	16.57759951	18.60187601	18.75462841	17.0615716	18.48670892	16.90236325
Kpna3	21.24410182	19.89681099	19.21907799	19.54698984	19.82512721	19.17455605
Kpnb1	22.08277743	22.36268296	21.84815587	22.04321962	22.55299145	21.98289847
Kras	17.43295895	17.42963465	17.39595023	18.14582318	17.62382457	17.99006119
Krt13	21.94841807	26.1791382	21.99597399	22.04930737	27.69258262	28.53073991
Krt14	17.40569021	22.5806515	18.09440445	18.44679519	23.60493945	24.4877669
Krt15	20.49660996	22.73812157	21.71226997	21.60294905	23.69971633	24.63842631
Krt16	16.61579301	17.52667976	15.87845857	15.40399434	16.77442967	18.71964534
Krt18	20.01519562	21.15025817	21.1691034	21.01161947	19.59220833	20.1053368
Krt19	23.4899667	23.98780435	24.36322766	24.35291993	22.94134312	23.48974522
Krt23	22.3649698	20.81135148	20.70492704	21.26822672	19.3044037	20.57822952
Krt4	23.30127216	27.0234618	22.67857226	23.04271247	28.30517558	29.09491651
Krt42	15.90975596	15.43118106	14.69767625	15.88957786	15.63215643	15.97847848
Krt5	21.50852418	24.45557551	21.30946384	21.72441078	25.56331214	26.3166562
Krt6a	16.80536546	18.6380361	13.79346351	17.88066946	19.18767662	20.36103047
Krt7	22.2141507	22.86663327	22.89197742	22.78436885	21.48826085	22.18485667
Krt8	23.61198527	24.40629441	24.82316092	24.53937098	23.21353254	23.84088316
Krtcap2	18.09373928	18.60373211	17.90741608	18.53399718	18.8107346	18.74362149
Ktn1	20.86615454	19.61554938	19.15396596	20.16968913	18.92604615	20.08773058
Kyat1	17.99466356	20.60320931	17.39531643	17.86215576	21.33249607	21.92025997
Kyat3	20.89258464	20.23321511	19.91670247	20.74471037	18.90825581	20.01068701
L1cam	16.91372105	18.25453518	18.22930467	18.74932197	18.31550257	18.44056316
L2hgdh	19.02244074	16.79308674	18.42982316	15.64068923	16.21367027	17.56483792
L3hypdh	16.62668035	16.63496317	16.20234671	17.05458047	15.69993861	15.09231873
Lactb	16.95451745	18.94501463	18.55572993	19.78384777	18.77391585	18.05378622
Lama2	25.62932321	25.07593069	24.56712179	25.46769366	25.18046101	25.64567873
Lama4	23.49700108	23.15364371	23.02744043	24.1514908	23.18653412	23.73381698
Lama5	20.94403617	21.18863285	20.63656684	21.89510247	21.46925542	21.15371238
Lamb1	24.175527	23.76553748	23.70163249	24.36276174	23.58551849	24.20691833
Lamb2	24.49012968	24.00146216	23.58944929	24.77918587	24.33507694	24.6122097
Lamc1	25.20347433	24.64290721	24.51347402	25.62460095	24.81859091	25.3813779
Lamp1	16.32746962	15.96238326	16.2904593	16.90527783	19.98421201	19.92225635
Lamp2	21.00252218	20.90136084	20.51380755	20.88319421	20.92814752	20.71090154
Lamtor1	19.57976239	19.7569691	19.44683156	18.73601719	19.37642835	19.04643737
Lamtor2	16.23958323	18.29405778	18.04639419	15.47986832	18.02719349	16.80475436
Lamtor3	18.11033115	17.89075086	18.01491631	18.54310351	18.12447033	17.76929549
Lamtor5	17.73574245	17.55052687	17.73110167	18.41465569	18.03334654	17.25496934
Lancl1	18.21802904	18.53743846	17.70335825	17.2809439	17.17679237	17.86027032
Lap3	21.36721182	21.55146946	21.38223438	21.75136056	21.21874154	21.37181606
Larp1	17.12517878	17.91467391	17.49798173	16.44542297	17.83445822	17.60574434
Lars1	20.86594319	20.68713635	19.70202019	20.75437103	20.74369978	20.72517895
Lasp1	19.3762781	19.98639873	19.46354583	19.40883103	19.98128166	19.09008822
Lbp	16.10257903	17.3065425	16.39250243	17.42109611	16.4462144	17.97434483
Lbr	19.56200895	20.07885193	19.35069808	19.81133557	20.84479146	19.58939042
Lck	16.59406303	17.02832892	16.39203803	16.48869789	17.55393371	16.5931002
Lclat1	19.22854661	18.66653512	18.86878693	19.54741596	18.22114689	18.98182574
Lcp1	22.21832682	25.03746066	23.7412612	22.20838317	24.83400321	22.55496319
Ldah	17.48842417	19.17377464	18.10972052	20.04458748	18.04668923	18.42146167
Ldb3	24.75468235	24.31486544	22.97554372	24.29081228	24.61423545	25.01902786
Ldha	24.47271256	25.90241433	25.00766902	24.93616377	25.81852866	25.90743448
Ldhb	24.75075667	24.13195216	24.28367863	24.64045484	22.64319331	23.37836727
Letm1	24.15738671	23.9382697	24.02997911	24.90843624	23.29722752	23.69723393
Letmd1	22.8873091	23.4039285	23.91061918	24.9068655	22.81796109	23.2050607
Lgals1	23.46801101	23.84442364	23.80902666	24.28800767	23.51745663	24.36286543
Lgals12	19.30777712	19.12279988	18.60569566	18.95898518	18.70946533	19.07128477
Lgals3	21.36861056	22.19685907	21.42528595	21.87672459	22.94293039	22.76635354
Lgals3bp	19.08001105	20.111084	19.44893174	18.71047315	19.43277458	18.57911361
Lgals7	20.05549398	21.95093256	18.91258873	20.32693253	23.13100399	23.29871014
Limch1	17.03293912	16.34640052	14.74997149	17.15622028	16.74822326	16.71962372
Lims1	19.63961894	19.56789111	19.6405916	19.78444098	19.46157754	20.01844293
Lin7c	18.60298752	17.807791	17.96123559	18.66313253	17.43601837	17.03733277
Lipe	22.32473778	22.56176813	23.27885962	24.09407774	21.86330628	21.96474445
Lipt1	15.88053509	16.03150317	16.76692081	16.85914157	16.42351647	16.39051141
Lman1	20.29213824	19.96156852	19.44034293	20.0813647	20.60619486	19.57712743
Lman2	21.11779629	21.51277327	21.0970441	21.20780666	21.58194182	21.14744213
Lman2l	16.80817551	16.02641841	17.79380193	16.37085034	17.56071894	16.63515548
Lmbrd1	17.34681412	17.26926996	17.02559515	17.68534926	16.80299573	16.92678777
Lmcd1	17.38468206	17.47376408	16.1711354	17.5208999	17.09239278	18.04941087
Lmf1	17.381591	16.91418875	16.38455138	17.09003656	16.34197708	15.83703539
Lmna	25.34495964	25.48049406	25.07309259	25.53041523	25.82976347	2.59E+01
Lmnb1	23.18588185	24.17431111	23.48857717	23.3841438	24.55688162	23.53059712
Lmnb2	21.42594368	21.79491818	21.15999316	21.49595509	21.94621024	21.39632968
Lmod1	21.47889926	22.03616534	21.50124482	21.84461646	22.14139258	22.4257698
Lmod2	20.84127349	18.93782667	18.20661833	20.18765377	18.54038934	19.65279893
Lnpep	22.22552789	21.5232894	21.27190061	21.96490285	21.00628201	21.10440938
Lnpk	18.74321826	17.17829676	17.4982636	18.30481656	16.75554825	17.6683982
Lonp1	23.84427262	23.14957627	23.2218989	24.03760853	22.55809301	22.77796719
Lonp2	17.02298788	15.10385477	16.85715244	17.10408625	15.1350811	15.30152592
Lpcat1	15.23531373	16.34614469	16.40928611	15.53895842	17.09098043	15.94236175
Lpcat3	19.49534264	19.50027704	19.51456201	19.45121989	19.16645136	19.07991456
Lpin1	19.04216379	19.28463623	19.74386144	20.59316424	19.03018605	18.57629127
Lpl	19.6132919	18.32785245	16.91172899	18.28438471	17.24515256	17.22938199
Lpp	20.61434813	21.40265411	21.10197652	21.08079827	20.58805876	21.13685179
Lrch3	15.97008651	15.26243641	15.60898931	16.5170745	16.42526496	16.19416602
Lrp1	21.87475451	21.58899477	21.43734978	22.12707431	22.00028635	22.08068936
Lrpap1	19.65118891	19.21942158	19.09136016	19.21784801	18.65333565	19.15575899
Lrpprc	23.60920576	22.73807111	22.88701852	23.65850041	22.01383304	22.48435571
Lrrc47	16.35645936	17.32533291	16.44990447	15.69537922	18.35822921	17.03184647
Lrrc57	18.07977797	17.0757481	18.07035892	18.8445239	18.14549748	18.1247604
Lrrc59	21.00811791	21.39856479	21.11620196	21.76415796	21.69135977	21.41853239
Lrrfip1	18.36614674	19.88022567	18.77881106	14.0504281	20.25259647	19.03283582
Lrrfip2	17.70125833	17.46359852	17.42301483	17.57964861	17.34302563	18.04961136
Lsm3	16.5796161	17.84907852	17.42428446	17.76420303	18.34248924	17.52607448
Lsm4	18.19441827	19.75545313	19.08867083	18.56307743	19.27168999	18.6620518
Lsm8	16.18261681	17.05391064	15.36571037	15.40045825	16.59745087	15.81409698
Lsp1	19.38518712	22.44741579	21.50913162	20.3021424	22.84942196	20.50341249
Lta4h	20.77283711	22.16190131	21.25022731	20.91330741	21.94350566	21.7412827
Ltbp4	17.67104429	17.2372003	16.99449684	17.971617	14.6157485	17.92696159
Ltf	17.24861456	17.37752657	17.6673367	17.52234698	17.40960756	17.26909387
Ltn1	15.2487554	15.11861352	14.75882377	14.45238755	15.45592517	14.87687371
Luc7l2	16.26210302	17.67902074	17.02393993	17.36513405	17.96998605	17.08831579
Lum	25.22460879	25.76718613	25.6369173	26.00635688	26.03637618	26.4173258
Lxn	18.14444548	19.41172529	19.23856896	18.78631994	19.35669979	18.70804503
Ly6c1	19.27732997	17.24805467	18.86542251	20.21782705	17.45148946	19.75071527
Lyar	17.39410441	17.0008832	15.62331175	17.20456995	17.51089489	17.51458789
Lyn	18.59252473	20.37857437	19.0690451	19.4371098	20.11949146	17.98738561
Lypla1	16.75174753	16.32900328	15.9122338	16.82661669	16.90091126	17.08518942
Lypla2	18.19286097	17.31593438	16.23363211	18.64536357	17.43630012	18.07859979
Lyrm4	18.16284337	16.91594729	17.0204042	18.29028074	16.73644669	16.7437202
Lyrm7	17.38200903	15.50705324	16.94157727	17.64143848	15.1573255	15.64574297
Lyve1	15.2195043	17.54799026	17.55283476	17.78899049	17.16787167	16.86245471
Lyz1	17.43345262	18.54667698	18.4412222	18.14441039	17.16146853	15.62752387
Lyz2	18.04071434	18.5071607	18.14227521	17.77897786	18.23506046	17.66911247
Lzic	16.12885557	16.76147829	17.40944403	16.99000441	16.56942025	17.44332565
M6pr	18.52121648	19.46963244	19.31775444	19.06522197	20.10572178	19.10767476
Macf1	18.62823085	18.62079682	18.11616109	18.42495668	19.58927013	19.15270124
Macrod1	18.51049602	19.50716691	15.14575587	18.98228554	16.49789288	19.17305122
Macroh2a1	23.07070686	24.06061265	23.54587775	23.44490012	24.7535483	23.33920668
Macroh2a2	21.28209402	21.04926451	21.16985592	21.26489864	21.03116389	21.16136187
Mag	16.97317875	16.61342708	16.76194378	17.6492394	16.32517628	17.66393579
Magoh	18.64333944	19.93174395	18.89276381	18.70931574	16.23883343	18.66258144
Magt1	14.75924301	14.06408504	13.74977094	15.06489075	14.62987174	14.5810893
Maip1	20.72094073	19.01780065	20.13887314	20.90364951	18.82251355	20.08286997
Mak	18.89663267	17.62032858	16.47366711	18.03786077	17.93989464	18.50927642
Mal2	17.53930178	19.14064351	18.85622566	19.6140595	19.74965505	19.3333582
Man1a1	17.91418277	18.13337891	17.91788853	17.69252931	17.56219677	16.70674715
Man2a1	18.66800828	18.91293995	19.50969987	20.20374407	19.85583554	19.5945972
Man2b1	16.11942767	16.91659905	16.10810821	15.73454673	17.18236616	16.42958795
Man2c1	15.88725632	17.33205882	17.06293646	16.84607352	16.74417358	17.04125959
Manf	17.57540929	19.33033322	18.06950353	19.1793029	19.16968111	18.40282842
Maoa	21.53893848	21.34730464	21.44443625	22.01312396	21.13996745	21.50251845
Maob	24.02910994	22.99512194	23.19350405	24.10465484	22.20329918	22.51545585
Map1b	20.19590218	20.40778058	20.85553768	21.17849018	20.2423565	20.41581023
Map1lc3b	16.34148163	16.64419054	17.08144979	16.5759505	16.38735015	16.34172023
Map1s	17.0248135	17.22505059	16.8578508	17.01139602	17.74215789	16.89717252
Map2k1	16.07775031	17.49546373	15.35243049	16.58264794	17.10427937	17.70279348
Map2k3	16.14944864	17.36907949	16.3300723	14.04118104	17.58482204	17.83537726
Map2k4	17.75993841	17.62194247	15.71769943	18.00798298	18.01132265	17.49479175
Map3k20	19.07935465	19.06618143	18.47972347	19.16654759	19.24572184	19.62470575
Map4	21.13666356	21.00237524	19.9750412	20.43932982	21.05069967	20.83166369
Map7d1	18.9661729	19.11078038	18.05413314	18.73812123	18.05930481	22.90597144
Mapk1	18.91324003	21.03707781	19.69052474	19.94998281	20.90443244	20.78040233
Mapk14	17.39399146	18.48847884	16.91367331	17.73762902	18.74629606	18.93167659
Mapk3	18.31555909	19.22654039	18.95322802	19.05802598	19.39408349	19.09213523
Mapk9	15.50736688	15.10591107	14.99405549	15.56359127	14.55568315	14.36366143
Mapre1	19.65348576	19.54927281	18.87656808	18.82967871	19.57016609	19.30530949
Mapre2	18.24647362	16.04803064	15.31801687	17.82045684	16.39475496	17.68183692
Marchf5	18.41851818	18.78911114	18.96669392	19.74536766	17.83896998	18.05769482
Mark2	17.94327772	18.1643785	18.01864431	17.75367328	17.43181051	17.71461981
Mars1	18.66329978	18.71580485	18.5539237	18.64705586	19.07336894	18.53185028
Mat2a	19.1040412	19.97406705	19.22369231	19.93036827	19.65699699	19.67970599
Mat2b	19.35067813	20.00151484	19.54832199	19.47511472	19.47359131	19.29103118
Matn1	14.80151418	14.29169191	14.39826994	15.7357149	15.98544451	16.12481091
Matn2	15.12478236	16.47155168	16.54069304	16.49539309	16.99991633	16.48043498
Matr3	20.73321677	21.14481373	20.60655751	21.1651878	21.32635731	20.60288719
Mavs	18.55820619	17.56410186	18.46054084	18.78379608	17.44754708	17.86802977
Mb	25.45719204	25.72846589	24.0657836	24.48249607	25.35976492	25.93346755
Mbd2	17.06203296	17.31743994	16.89985294	18.36224404	18.95204628	18.17002471
Mbl2	18.72962199	16.79356075	15.72547808	17.15161863	16.3432326	16.13612015
Mboat7	17.94449197	18.00170712	17.71587925	17.96079978	18.25433413	18.03793448
Mbp	19.08173721	22.48670917	23.1510708	22.69403569	22.43037768	22.1810081
Mcam	22.15224565	22.1004015	22.0814723	23.01825957	22.03479761	22.56111458
Mcat	16.44130216	16.13577378	16.41770858	16.58543308	15.52325768	15.55842609
Mccc1	23.98029529	23.00495907	23.33737916	24.20820161	22.05973559	22.31263881
Mccc2	23.1984176	22.2468064	22.49305838	23.41712285	20.91540638	21.57028478
Mcee	19.06628874	18.80400208	18.46276704	19.26338426	17.56569422	17.69310278
Mcfd2	18.51992102	18.23990833	18.1680944	17.70915672	17.98530552	18.21918433
Mcl1	15.72404675	16.18900967	15.44221939	15.18228887	16.36344675	15.63145108
Mcm7	15.11555532	16.07752916	14.66379076	15.44955824	16.55453674	14.58887416
Mcpt4	22.95579937	23.39313625	23.04698446	23.98515762	23.35745902	23.9748506
Mcts1	18.08540734	18.9222371	17.67010803	18.23314371	17.63359141	18.50064127
Mcu	19.56942626	20.47961419	19.81482942	20.15038176	20.6912592	21.00751432
Mdh1	26.48811976	25.58141921	25.18459257	26.09712799	24.6062952	25.20093826
Mdh2	28.33659981	26.90847719	26.96103666	27.9975242	26.00702047	26.90458506
Mdp1	16.65863121	16.986181	16.77602503	15.48075175	16.70181926	16.02130077
Me1	22.59991899	23.51744168	23.65688948	24.20700708	22.92590155	23.5950574
Me2	18.87315954	19.03933299	18.64651522	17.63600232	20.45994068	19.27107339
Me3	21.08422136	20.3697773	17.12480078	20.35087581	15.845714	19.61752259
Mecp2	21.35973226	21.28582438	20.98553756	21.53060578	21.65266582	21.42210658
Mecr	21.91036922	21.6783917	22.00167521	22.90555196	21.17834579	21.77792035
Mesd	16.18703894	16.69335125	16.82000216	16.41503587	16.92038066	15.50205166
Metap1	16.55360879	18.31498948	17.42338351	16.93398711	18.63012284	18.50977697
Metap2	18.07176179	19.32115662	18.19683089	18.09787627	19.49983309	18.99308193
Mettl26	15.4713189	15.22505515	15.76284064	15.23084459	15.12512965	15.11218017
Mfap4	20.32594622	18.97026257	19.08837738	19.94726296	19.04043509	19.62013627
Mfap5	15.36310983	17.2443232	17.03773256	16.91339511	14.83567294	17.5643535
Mff	18.48273731	17.60408754	17.20940569	18.29102607	17.39951915	17.60383283
Mfge8	21.32321438	21.2336147	20.55142054	20.97850591	20.52683726	20.19170424
Mfn1	21.40031446	19.80029588	19.17580054	20.66567847	19.31071851	19.42559443
Mfn2	19.86258123	19.85250825	19.57938193	20.40378185	19.28005048	19.51998642
Mfsd10	17.54835358	17.36760258	16.95067282	17.61853207	17.74315016	17.8440069
Mgll	21.61428994	21.41069962	22.1219653	22.64013718	20.62243069	21.26467425
Mgp	18.57476775	18.13830005	18.13245235	19.04840376	19.47725195	18.80568071
Mgst1	21.58105015	21.95741671	21.92498046	22.17416246	20.95499898	21.56449008
Mgst3	20.69134024	18.80092083	18.65684114	19.93158146	18.47518486	19.43902761
Mia3	19.79824321	19.03250427	18.79075855	19.18652094	18.57785418	18.10314433
Micos13	21.94832017	20.32820284	21.30361012	21.80349658	20.23104196	20.61523547
Micu1	16.50605989	15.94880753	15.70381884	16.41373832	16.56040094	16.54649839
Micu2	16.43870661	16.24117741	15.76657238	16.59745156	15.94923977	16.64067676
Mif	16.92049597	14.38909484	15.37124702	17.87521033	18.28381444	19.40118574
Mix23	18.43723393	17.7028012	17.5639857	18.20186621	17.66323256	16.94391465
Mlec	18.53776805	19.12253391	19.56453028	18.61620951	18.85447698	18.75766796
Mlip	19.65845626	18.71030187	16.8612613	19.22998549	19.13818765	19.20048451
Mlycd	21.04820951	19.54376597	19.85116648	20.76990078	19.02670612	19.81033511
Mmaa	16.84407837	17.06913009	15.9958283	16.48855644	15.05680819	15.68339388
Mme	16.71115	17.78846557	18.11210888	19.09911967	17.97864413	18.54009096
Mmrn1	16.9744735	16.92784983	15.1844409	16.92258558	15.68226382	15.57154308
Mmut	22.91104742	22.38051705	22.47724989	23.07734919	20.8727866	21.61051829
Mob1b	17.96468688	18.55786074	18.14919233	18.41690059	18.96026077	18.41431671
Mob3a	15.90448276	16.89072063	16.20011869	16.53610948	17.53262762	16.51248411
Mob4	16.61761905	17.19605936	16.59006102	16.84178127	17.11621433	16.80531327
Mogs	19.4387739	19.52813408	19.45037831	19.69317836	19.8580739	19.08605902
Mon2	16.18475055	16.27361912	15.99553751	16.40756199	17.26109316	16.44218667
Mpc1	18.75830317	18.39257433	18.7144906	18.59515875	17.27494258	18.13315325
Mpc2	24.12713	23.84799541	24.33428303	24.8570444	22.92619384	23.24122583
Mpdu1	19.21126368	19.4351903	19.33190181	19.9306639	19.67138924	19.42361299
Mpi	20.10131767	19.90124235	19.0920848	19.17007836	19.0781263	19.74601643
Mpp1	20.94747837	20.9617034	21.0005031	21.35709027	20.07162871	20.25202155
Mpst	17.87221476	17.55274953	16.89669613	17.88534113	17.60972872	17.67939773
Mpv17	19.76039072	18.75385132	19.267095	20.36014925	18.5242398	19.11025899
Mpz	22.9474915	25.3677658	26.29113997	25.89957997	25.66005856	26.12125443
Mrc1	19.98776583	20.00979243	19.48187863	19.77047799	19.53819499	19.64981291
Mrpl1	17.73759993	17.20093781	17.31205961	17.8083236	17.02194947	17.196778
Mrpl12	20.88229562	19.24161245	19.37993467	20.39032828	18.92331649	18.73482354
Mrpl13	18.48301297	17.45954775	17.46335882	18.43032838	16.54759673	17.08419982
Mrpl14	18.81895337	17.63911561	17.95056039	18.80361338	17.17759758	16.76065722
Mrpl15	18.63609	17.55886022	18.153677	18.33717033	17.24551492	17.09029486
Mrpl16	17.88636622	16.62231941	15.93920542	17.9886378	16.08100501	16.54718649
Mrpl17	17.10705038	14.59146448	16.2051853	17.32345477	15.38418311	15.73640509
Mrpl18	16.68648129	15.95517089	16.20243714	17.24553051	14.66093198	16.20195239
Mrpl19	19.87774404	17.8266539	18.94528227	18.45495576	17.49560084	18.63062963
Mrpl20	18.52822457	17.75923956	17.47362463	18.22536235	16.47864953	17.27154282
Mrpl21	18.68935236	18.05588651	17.56736068	18.69860199	17.94017709	17.60573236
Mrpl22	19.74294457	19.33257316	18.89325977	20.24328395	18.36616297	18.32109429
Mrpl23	18.08331668	17.08934476	17.20949129	18.26749581	16.23017264	16.37544729
Mrpl24	16.6239345	17.32318532	17.28276133	16.102736	16.48784948	16.01414497
Mrpl27	18.58576154	18.10774451	18.41622593	18.90729504	17.16879347	17.69796189
Mrpl28	19.51017235	18.66661975	18.82006686	19.16033505	18.06334078	18.1925587
Mrpl37	20.44942264	18.68736618	18.77387534	20.54957327	18.33098791	19.27050158
Mrpl38	17.67446115	16.59782399	17.19089846	18.3281165	16.49045001	16.14568327
Mrpl39	18.4543152	18.32204645	19.11397121	18.58101429	18.17326021	16.11335159
Mrpl4	18.74172033	17.78644054	17.15681234	18.95323386	16.83459016	17.11264599
Mrpl40	19.07192736	18.76412199	18.41926608	19.48295805	18.47742376	17.88341416
Mrpl43	15.48285583	15.14479188	15.6724957	16.39956452	16.0098629	15.72892787
Mrpl44	18.17964217	17.31773913	17.3944678	18.59236715	16.2410757	17.06598158
Mrpl45	17.99606509	16.9413825	17.15065668	18.17667202	15.69488293	16.28161752
Mrpl46	18.77495104	17.75573305	18.13451437	18.91015604	17.41755124	17.73602158
Mrpl47	19.18687177	18.8189966	18.18138098	19.61495165	16.8393597	17.68374334
Mrpl48	17.51840368	16.0224579	15.79877307	17.01677616	15.09887093	15.53220142
Mrpl49	17.72025804	18.50571141	17.86482332	18.03227161	18.35741314	16.02867467
Mrpl50	18.25530236	17.90716207	17.78890238	18.37570102	18.15516506	17.74263592
Mrpl55	18.46406296	17.38519473	17.77251348	18.48671763	16.71013888	16.78958026
Mrpl57	19.38215709	17.700222	17.61066161	19.32348487	17.47799882	18.19389513
Mrpl9	17.92152563	17.34131861	17.05864133	17.83575649	16.82697881	16.92296488
Mrps10	19.27840352	18.38757589	18.39605427	19.5470183	17.78871505	18.14058641
Mrps11	18.30018866	17.65291503	17.8490045	18.26329643	16.65753173	16.70998922
Mrps14	16.48124501	15.78023277	14.46212005	15.79004109	15.53612696	15.81618511
Mrps15	17.43837575	16.09036154	16.28387752	17.86207563	15.54367026	15.24716639
Mrps16	19.09179644	17.85465422	18.05900689	19.0025934	17.44261578	17.88120276
Mrps2	18.65710552	17.48288666	17.65528832	18.78588355	16.46025884	17.03065447
Mrps21	19.08514506	18.60051761	18.77516245	19.50922735	17.97763673	18.0340157
Mrps22	17.33519774	16.92552682	16.88569768	17.61316513	16.95970617	16.95821718
Mrps23	18.54227294	18.1100796	18.18575391	19.07427429	17.48555107	17.16194668
Mrps26	17.75638982	15.63293797	15.59868499	17.88350236	15.76730694	16.22138725
Mrps27	19.22275128	18.23488952	18.43998968	19.41627973	17.75893566	18.08250382
Mrps28	17.20341238	16.42943186	15.77726575	17.44279154	16.14905771	15.71037051
Mrps30	18.99189051	17.67294797	17.82398994	18.91007315	17.68697983	16.82981688
Mrps33	18.63618328	18.25275478	18.64607534	18.47280671	17.14190659	17.5771402
Mrps34	18.87325858	18.74396389	18.66123477	19.43975001	18.55826138	17.47930971
Mrps35	17.85274923	16.44208711	16.50773102	17.94070296	16.71611506	16.23440508
Mrps5	16.8498528	16.064787	15.56786175	16.92173218	15.14054428	15.33243503
Mrps6	17.34724044	15.69596186	16.30647979	17.25359462	15.4275392	15.99141398
Mrps7	18.6031046	18.14604728	18.31242492	18.68407355	16.37624014	17.64735406
Mrps9	19.40793885	17.80276463	16.37456168	19.74158225	17.66110078	18.51920164
Mrrf	19.81783259	18.588897	17.96745799	19.17576486	16.64592444	17.95334742
Ms4a1	18.28601768	19.26566269	18.30241357	17.64896808	18.68015206	17.06902193
Msi2	19.6610544	18.66955876	18.20837295	17.46982748	19.91388336	19.39669561
Msln	17.09382486	16.20785351	16.47248435	16.6808014	16.25823922	16.01202247
Msn	23.11785617	24.0408186	23.5039669	23.45792958	24.06363573	23.26075195
Msra	19.13350433	19.42652115	19.59450628	18.78931105	18.65459461	15.15392585
Mt-Cyb	22.39428723	21.8878574	22.12547617	22.28315024	20.95094951	21.2479624
Mta1	15.54558316	15.81857584	15.80520206	16.1742453	15.53274353	16.15896818
Mta2	17.70820218	16.00872986	18.07433373	14.78908176	18.79023739	17.8836046
Mtap	18.72788235	19.62749561	19.02078113	19.12987804	19.51025748	19.98783143
Mtarc2	20.805413	20.72059224	20.90789937	21.55571041	20.43797866	21.15299292
Mtatp6	17.83131488	17.59662496	17.42407836	17.85712026	15.91881566	15.58407617
Mtatp8	23.1500405	20.53067224	20.93421384	22.8319466	20.50913948	20.9197118
Mtch1	20.80204985	20.50546485	20.44194605	20.96770299	19.56636938	19.85990468
Mtch2	24.32293277	23.99713558	24.12312531	24.93875761	23.29415111	23.81184403
Mtco1	21.00310172	20.3657077	20.5306959	20.59031395	18.89044539	17.73301884
Mtco2	27.40763101	26.38843886	26.63717341	27.54196219	25.62459851	26.09437815
Mtdh	20.68844944	20.81752032	19.69992957	20.11886299	21.06621311	20.42591155
Mtfp1	22.33105218	20.64101538	21.30789433	22.02762083	19.90245907	20.51205641
Mtfr1l	19.5794994	20.52662281	21.1450904	20.64962875	19.68261093	17.77202022
Mthfd1	19.50605535	20.04620924	19.36464339	19.64355508	20.03811671	20.17165466
Mthfd1l	17.94428229	19.75586028	18.45722419	18.73582338	19.26076396	18.77760872
Mtnd1	22.51049876	22.11799964	21.66660273	22.70063438	22.02670859	22.79270084
Mtnd4	22.71823435	21.90736704	22.25324686	22.68132042	21.20376149	21.45727504
Mtnd5	21.79640981	21.22383085	21.61671524	21.85715625	19.99208245	20.59664943
Mtor	16.4111273	16.93179785	16.55323144	17.23692162	16.98564124	16.64956242
Mtpn	17.91577619	18.82864148	18.42621522	18.75798089	18.90275608	17.95350582
Mtres1	17.92001332	17.4709845	17.68592602	18.0516187	16.66377285	18.00593391
Mtrex	18.37637357	18.34153647	18.23578374	18.2458398	19.29013679	18.34929632
Mtx1	20.27210793	20.00995862	20.09773543	20.43667682	19.7681922	18.86950217
Mtx2	20.10335827	19.27112297	19.60137078	19.95679163	18.71865738	19.52490564
Mug1	23.99491543	23.89898377	23.92061949	23.70000655	22.60399136	23.00459276
Mup11	18.37507756	20.55484042	20.73182099	17.10327128	16.82188052	16.55133798
Mvp	23.40588454	22.7132691	22.46289072	22.67836832	22.76648603	22.81355779
Myadm	20.42464103	20.00553224	19.66248299	20.77142116	20.27464606	20.43440855
Mybbp1a	18.58208514	19.78131468	18.60621049	18.53100041	20.46370187	19.69592517
Mybpc2	18.78073647	25.01843196	18.85138428	21.01353581	25.72637343	26.20544621
Mybpc3	27.30079778	25.25211672	25.34114469	26.41569071	23.04492527	24.59515509
Mybph	14.75425865	21.1139738	16.95031703	20.89783317	21.97213482	23.3842628
Mybphl	23.80688603	21.21830671	21.42506642	23.39618971	17.52107207	21.12961455
Mydgf	18.34083465	18.45564385	17.02486472	16.72042641	18.3666962	17.32176573
Myg1	18.23813836	18.3148844	18.93658133	19.51229379	17.11598297	17.5374829
Myh1	28.19962238	29.27646094	26.53088463	27.69929655	30.17655127	30.60577122
Myh10	22.78684922	21.96910628	22.37735704	22.93996329	22.41049051	22.43742584
Myh11	28.24774058	28.38306388	27.97446799	28.82419514	28.56529882	28.88370046
Myh14	23.36323553	23.35103444	23.00883153	23.84889782	23.11242265	23.16531913
Myh3	19.71260494	18.46264917	19.04830663	19.58219764	18.66299098	18.89439795
Myh4	21.10785424	25.76007573	20.25334817	21.29380557	26.14027002	26.18292507
Myh6	32.7103126	30.68359094	30.97047107	32.15747179	28.36549754	29.81160844
Myh7	21.07096566	18.87840318	17.82844365	20.50303187	18.03070228	17.86139232
Myh8	31.21967042	31.59091533	29.70887827	30.72590218	32.24020083	32.60554278
Myh9	25.61957234	26.38177101	25.89565342	26.1678559	26.96292469	26.32252112
Myl1	24.34479288	25.67505307	22.99454903	23.86782375	26.61483069	26.91787351
Myl11	19.89924392	27.6806466	20.10083585	21.11628444	28.79085569	29.13351663
Myl12b	20.64735722	21.72676827	21.07920106	20.92720152	22.26053335	21.14159895
Myl2	19.32238508	19.50905989	18.19643437	19.57586691	20.58121352	19.48899467
Myl3	23.98800888	28.5411165	23.06052053	23.81383729	29.50721895	29.85473159
Myl4	28.99867315	27.05097901	27.3087776	28.35741866	24.92600174	26.12420488
Myl6	24.43172008	24.89257011	24.68348381	25.08740845	25.36924594	25.22969311
Myl7	29.46064406	27.3320816	27.48181964	28.80701269	24.96372874	26.4133637
Myl9	23.8636778	24.05456314	23.78827351	24.19860981	24.4021214	24.41225817
Mylk	22.55774437	23.30542375	23.01266597	23.17386217	22.26263937	23.11458459
Mylk3	19.5450961	16.52294376	16.99639791	16.43910877	18.02944806	17.47085721
Myo18a	20.23744392	20.44148914	19.04095349	20.49418297	20.77174683	21.30450814
Myo1b	17.69537805	18.7670988	18.67880927	19.02507926	18.82820824	18.21518037
Myo1c	23.82657753	23.6317186	23.70151504	24.48849566	23.73056075	23.62045536
Myo1d	18.29086377	18.91010556	18.9931176	19.88269363	19.78886267	19.61637934
Myo1e	16.70067727	18.32458268	16.31549165	16.56513236	18.91565906	18.83386029
Myo1g	17.29182747	20.07913263	20.06631328	17.90769204	21.61308497	18.50449617
Myo5a	16.73582848	16.43426845	15.88271879	15.89509106	16.82376022	16.31876483
Myo6	17.92268225	18.78682091	18.70320731	19.62790799	18.71532201	19.08917665
Myof	22.9293402	23.22935252	22.86292293	23.59321018	23.636296	23.48233103
Myom1	26.0952279	25.29849844	24.32048981	25.38469544	25.51338327	25.98775527
Myom3	18.57725671	23.3391782	18.85155845	19.70720433	24.29142267	24.84418843
Myoz1	14.00060474	22.8111212	14.44867352	17.60520317	23.9445895	24.0519386
Myoz2	24.8165248	22.89675576	22.89904898	24.32515113	20.57619775	21.79730236
Mypn	18.41085463	18.04473586	16.1882953	18.6865114	21.05117199	21.44717161
Myt1l	18.60695366	18.3769911	18.83198388	18.70256153	17.23004096	18.04463433
Myzap	18.67288189	18.28263667	17.63054954	18.75516341	18.42376101	16.5167977
Naa15	18.40570559	19.17325227	16.21996508	15.83286192	18.93143178	18.49048998
Naa25	15.46191029	16.7399286	14.88593557	16.29830888	16.98421408	17.09890899
Naalad2	19.77412368	19.15854305	18.31328053	20.00442601	19.51257941	19.050795
Naca	23.51042865	22.64561019	21.82017906	22.65704655	22.07572134	22.39444139
Nadk2	17.99236893	17.49299272	16.60957612	18.01520881	16.1315631	17.17787982
Nae1	17.54930378	18.18143513	17.72127633	16.48809338	18.19957987	18.19335447
Naga	14.24059541	18.3973967	18.6129651	18.38445267	15.86334853	14.42321647
Nampt	20.00012981	21.20737642	21.27455294	21.20010666	21.20754709	20.9719316
Nans	19.13728625	20.3067876	18.76687295	19.43013123	19.50644427	18.8242923
Nap1l1	19.41209822	20.54591663	19.79734806	19.87701423	20.67825181	20.33222689
Nap1l4	21.32557898	21.46067248	21.13091082	21.32433797	21.66703692	21.1481518
Napa	21.9751054	21.89016614	21.74545707	22.24511207	21.96454782	21.98064798
Napb	15.66864449	15.84231888	16.87462871	17.17492187	16.37637254	16.55110535
Napg	18.66109703	18.74083086	18.83505607	19.17103012	18.8670773	18.78868867
Nars1	20.36717204	20.69143059	19.85744626	20.46528004	20.79642826	21.16536779
Naxd	20.33856888	20.53789806	20.23336069	20.37277644	19.92542904	20.23503496
Naxe	20.85969676	20.35219511	19.91014354	20.80656948	20.01941291	20.69057168
Ncald	16.21209631	16.22755792	16.55279197	16.86336337	15.87705773	16.17826046
Ncam1	21.59568839	20.61654396	20.66950153	22.09017607	20.79998112	21.1586856
Ncbp1	16.41517568	18.71304343	17.22379702	14.75339428	18.75930634	17.39986244
Nceh1	21.82466114	20.72658387	20.89652255	21.34899019	20.43222037	19.78235497
Ncf1	18.5493556	17.65024815	17.99539323	18.69434269	16.41888358	17.33295998
Nckap1	19.12026891	19.14479048	19.19501687	19.43560053	19.55955299	20.50062249
Nckap1l	20.20283168	18.61733171	19.2929115	19.71062075	19.0009993	19.02645766
Ncl	22.30136447	23.85580238	22.90641678	22.48124979	24.38033094	23.30123704
Ncln	19.6723634	19.39877043	19.45617651	20.14859524	19.3186185	18.67226741
Ncstn	19.05581421	19.04237265	18.9358127	19.44197947	19.34836927	19.10301541
Ndel1	15.96815182	15.53299601	15.49956832	16.05921456	16.13483317	15.249461
Ndrg1	17.20580112	19.70026413	18.9653542	18.49273249	19.79779687	19.44415609
Ndrg2	21.39498111	21.10764496	20.30160594	20.54256469	21.037394	21.2872506
Ndrg3	17.35556774	16.50396109	17.14497947	17.71832551	17.06645533	16.87684243
Ndufa10	25.16238114	24.20886182	24.40377211	25.34676013	23.46526034	23.92768384
Ndufa11	23.82429276	22.70692093	23.02942302	23.93333795	21.70130936	23.06979017
Ndufa12	22.94883893	22.13069488	22.01891453	23.10678708	21.29478393	21.9627475
Ndufa13	25.22503819	24.18268767	24.59551555	25.54186602	23.42634876	23.88077317
Ndufa2	23.66190012	23.00246427	23.15710808	23.93664749	22.08159654	22.18305193
Ndufa3	22.27936891	20.87519266	21.35736247	22.70022343	19.94295391	21.32166422
Ndufa4	27.12993705	26.12779205	26.46379749	27.0893603	25.06733065	25.62010376
Ndufa5	22.64383391	21.16535623	21.39937233	22.93694515	20.66595745	22.20448474
Ndufa6	24.3032556	23.35335308	23.73731216	24.44757977	22.51055889	22.80636117
Ndufa7	22.05619886	20.96235998	21.34564653	22.40333947	20.105885	20.87431336
Ndufa8	24.51306649	23.74080802	24.01248585	24.65223937	22.75856443	22.91402796
Ndufa9	25.30277424	24.4654058	24.73299548	25.35182759	23.60048164	24.17805333
Ndufaf1	17.43727293	17.19841821	17.51576107	18.0642173	16.42375133	17.15436849
Ndufaf2	17.93163466	17.77677096	18.01465886	18.28411101	17.82357724	17.45385989
Ndufaf3	19.69117937	17.26213464	17.60628946	19.53058765	17.16365674	16.64522095
Ndufaf4	20.85854559	19.95815038	19.99532917	19.62206738	19.2488661	19.959734
Ndufb1	22.47122042	21.49787371	21.93554213	22.68077218	20.73579718	21.29703872
Ndufb10	25.05197536	24.00578446	24.1744857	25.25201738	23.34654649	23.96883917
Ndufb11	24.02104495	23.0889555	23.37297603	23.81543668	22.36841761	22.9394881
Ndufb3	21.75538509	20.79554605	20.92571359	21.87900797	19.97378608	20.34527384
Ndufb4	24.01742917	23.18604824	23.51703281	24.25914192	22.36421032	22.84847516
Ndufb5	24.03759381	23.29583927	23.60301023	24.17872546	22.26201902	22.99392247
Ndufb6	23.75937794	22.58084336	22.86549237	23.89127981	21.61618727	22.45055003
Ndufb7	24.63523786	23.71736308	23.98910837	24.64673185	22.14534301	23.5185015
Ndufb8	24.7053637	23.732443	24.1692506	24.91082606	23.00811135	23.32554298
Ndufb9	22.68475539	22.08647433	22.28969363	22.62603017	21.03859005	21.38099271
Ndufc2	23.05022813	22.19979623	22.07178743	23.31065888	21.29963182	22.48675162
Ndufs1	27.16628766	26.54700834	26.42485725	27.3801694	25.09430205	25.69679815
Ndufs2	25.97500698	25.07586627	25.37616504	26.18294925	24.28554996	24.8272394
Ndufs3	26.69386804	25.53705249	25.81803973	26.85955052	24.84019413	25.44222014
Ndufs4	24.86264185	23.98086136	24.16827361	25.08989014	23.03545869	23.63178383
Ndufs5	22.27248368	20.21639529	20.80883657	22.92415587	19.41079239	21.96706089
Ndufs6	23.77692813	22.31887975	22.82751901	24.012911	21.53370036	22.54624241
Ndufs7	23.41217526	22.0361366	22.50349508	23.22897406	21.27672415	21.78835289
Ndufs8	23.78333076	23.37789852	23.48142828	23.89457253	22.66156561	23.04526454
Ndufv1	25.03267013	24.01247228	24.25864216	25.07359115	23.05314096	23.8951666
Ndufv2	25.27019533	24.14206742	24.4498992	25.51412157	23.43988518	24.07677685
Ndufv3	17.78182163	16.45651535	17.02633381	17.52301175	17.63541391	15.86252688
Nebl	22.52701971	21.21240666	20.83056312	22.4852292	18.89094603	19.93791165
Nectin2	18.05988672	18.30170132	17.67772878	18.53036228	18.46850143	16.02877195
Nedd4	21.23734307	21.24074627	20.85358742	21.71683063	21.45354111	21.53496961
Nedd8	19.15164677	19.32728941	18.52079076	19.56867551	19.20160938	19.75353085
Nefh	14.54964814	18.14926498	19.43905893	19.79347247	19.39332447	19.91748769
Nefl	19.20642463	21.82089931	22.79008585	22.29492983	21.76632659	22.50350947
Nefm	19.75245189	22.20127255	22.73076243	23.13363762	22.45432567	23.06130074
Nek9	17.99177535	18.10735578	17.67001201	17.97588413	17.53394753	16.08286549
Nenf	17.64186664	17.65425448	16.76559103	17.33997637	16.9310713	17.3282291
Neu2	15.05710132	19.38291216	17.98618002	16.53832595	19.13125921	20.66912687
Nexn	19.3402147	18.60700157	18.88648333	19.31175048	18.19193338	16.55256251
Nfib	17.73241671	17.89450241	17.93618299	18.6614279	18.08861733	18.98024123
Nfkb2	15.7810619	17.87229455	17.98714467	16.93766149	18.71171092	17.66224162
Nfs1	16.95092311	17.76310143	15.39748781	18.35588469	17.72050188	19.42300558
Nfu1	19.74469683	19.01521621	18.06181099	19.41802088	18.242711	18.33260832
Ngly1	17.5030528	18.06692768	18.48025906	18.48374377	16.80868909	18.28149117
Nherf1	16.93156959	17.50919208	16.11952313	17.10283207	17.2109308	17.19117657
Nherf2	20.28693087	20.07184945	19.9776878	20.69516267	19.89820407	20.08428833
Nhp2	17.11294789	17.54208698	15.65164298	17.29151242	18.22014389	16.85250094
Niban1	21.07024099	21.14552478	20.99041629	21.77140176	21.44159096	21.02928913
Niban2	18.10240546	18.84254703	18.14333938	18.0955423	19.59546436	19.83731001
Nid1	24.30197133	24.00206679	24.39619415	24.51710794	24.17513056	24.31616544
Nid2	22.37004625	22.38623253	21.9300702	22.6984331	22.57105229	23.01691267
Nipsnap2	22.81664316	21.27232721	21.3947385	21.67776593	20.69072322	21.1301084
Nipsnap3b	16.51452156	16.55285516	18.55949881	17.97746406	16.02614517	17.13827696
Nisch	16.32381591	16.30637173	15.77505582	16.60775924	16.22435459	15.86939174
Nit1	16.2674976	17.32758663	17.62061132	16.73839398	16.39860077	15.70562015
Nit2	17.24724116	17.60193102	17.2995064	17.50751484	16.54612095	16.33601424
Nln	15.54401753	15.58707988	15.55453909	15.4602284	15.15242767	15.22182324
Nlrx1	19.98356325	19.30883173	19.18259116	20.37000164	19.35564018	19.65747992
Nme1	23.49811218	24.29461312	23.88375296	23.79412046	24.10868161	23.8426751
Nme2	22.33292913	22.73683379	21.65977629	22.49369583	22.63078793	22.4971222
Nme3	19.52045458	19.34076028	19.26498511	19.42496324	18.70530333	18.54918065
Nmral1	17.18203011	17.15602072	16.07024479	17.8086802	17.50807704	17.48918237
Nmt1	17.23606031	18.13890378	17.7324599	17.74253792	18.07877409	14.02467318
Nnt	25.42502626	23.41401466	23.4880382	24.75257337	23.76353842	23.3881814
Nol3	15.54324249	15.60007521	15.31088427	15.66178303	15.86719398	15.52670829
Nolc1	17.23332623	17.82106246	17.38953196	17.15612768	18.49078883	17.98236052
Nomo1	21.56089334	20.71214934	20.47274603	21.76728628	20.11702638	20.12623269
Nono	20.88141598	21.28834994	20.55707806	20.52044694	21.25627101	20.86405873
Nop56	19.60810625	21.55215368	20.52207642	20.19939682	22.01174947	20.88635486
Nop58	18.08463987	20.51493751	19.4096472	17.85109444	20.72588281	19.29322163
Npc1	18.23929861	16.98303256	16.8417703	16.43567268	17.13143499	16.97053066
Npc2	18.27667427	18.00971598	18.22870621	18.95301278	18.30083823	19.28681433
Npdc1	17.0466103	17.09717779	17.34158764	17.16417975	17.39945169	16.96204785
Npepl1	17.71085109	19.38582469	18.33615321	18.47614261	19.23455478	18.76773035
Npepps	21.62085184	21.69883599	21.17330788	21.5856087	21.58046753	21.97377851
Nploc4	16.62901659	17.50494988	16.33510272	16.62620153	17.25172019	16.58771561
Npm1	21.13582324	22.48619195	21.43880512	21.3447214	22.54850576	22.27288122
Nppa	23.94027693	19.12755303	17.40376894	21.11079934	16.45571514	19.19586716
Nptn	20.42112729	19.24348209	19.40958736	21.08000804	19.80218545	20.53834283
Nqo1	16.20770204	16.70584697	14.31967433	17.21755682	19.25209054	19.40562672
Nqo2	15.00018057	19.54557424	17.76034192	18.68668672	19.75818062	20.25478197
Nrdc	17.30781003	16.2951501	17.4570979	17.26199977	17.67172672	17.5424153
Nrp1	18.43410523	17.73318323	17.80920694	18.87562105	17.64404676	17.06236607
Nsdhl	16.96540392	17.93744647	17.26773039	18.82187497	18.0668465	18.19706653
Nsf	21.0417398	21.48727073	21.19039679	21.15533593	21.58895869	20.34195857
Nsfl1c	19.68124276	20.3287572	19.78306647	20.00009659	20.7982089	20.53568625
Nsun2	17.40471644	18.21148423	17.51905718	17.79480681	18.34586318	16.59226666
Nt5c	18.39826392	19.55782406	18.02020546	17.51994861	18.38219747	17.62650948
Nt5c2	16.82655721	16.4872402	15.89321532	16.74492127	15.89786059	15.44184568
Nt5c3a	21.10870472	21.30702251	20.50433585	21.10566486	21.24077463	21.13630332
Nubpl	17.85227356	17.25442157	16.79207426	18.10754547	16.64866204	16.9829291
Nucb1	20.87546988	20.71345147	20.2061968	20.74416665	20.93211797	20.76874227
Nucb2	16.89553978	17.28569119	17.13774103	16.89402486	17.83333524	17.42837231
Nudc	18.10492438	19.33812668	18.91967834	18.3074966	19.17085098	18.94134536
Nudt21	19.40808746	20.07265561	19.35502216	19.02532325	20.41130528	19.94484999
Nudt3	17.25513775	16.77754298	17.92005658	17.82153334	16.03893104	17.04376526
Nudt7	16.90317595	16.73338477	16.88963142	17.66202104	15.32622099	15.66915886
Numa1	19.84496191	21.07551127	20.47096875	20.02015115	21.70969118	20.81296945
Nup107	15.21201961	15.74879478	15.39687353	16.03279892	16.51147809	16.49322464
Nup155	19.07430143	19.91925716	19.34724644	20.01131657	20.71916716	19.66150577
Nup160	16.90907683	16.49407563	16.35770703	17.76991803	16.3917793	16.61930083
Nup210	16.71438671	17.52110263	16.69127564	17.05096134	18.46820341	14.7739518
Nup43	15.96658359	17.00460745	16.42303651	16.05344518	17.16530281	16.18343185
Nup58	17.13581025	17.03652713	15.79104809	15.83681538	16.89468716	16.21629042
Nup62	16.27801283	17.05968542	16.05762163	15.57303021	17.02290417	16.9950565
Nup93	22.2902559	19.41569307	18.66612863	17.75246262	19.57463623	18.84856759
Nup98	18.01767816	18.3057409	18.48435096	18.42259574	19.54043298	18.84943631
Oat	22.80023635	22.37110513	22.19265384	22.68820745	21.89652971	22.45493069
Obscn	23.58936872	21.85409884	21.35912939	22.98177719	21.79218088	22.45283279
Ociad1	21.19982787	20.59927156	20.71778191	21.53871659	19.93173469	20.21048398
Ociad2	16.51980899	14.73073806	13.84796075	15.70458399	15.26436099	16.01089291
Odr4	18.54063937	18.56487095	17.81760759	18.67086881	18.06908558	17.73599029
Ogdh	27.32872512	26.29093941	26.3921692	27.51952247	25.23267534	25.9527841
Ogn	23.97339356	23.9898336	23.96275461	24.52716226	24.43660695	24.74474909
Ogt	17.81428336	18.7949841	18.20021832	17.40863489	18.9792658	17.95746104
Ola1	20.64100407	20.8937882	19.81945327	19.5528547	20.35199147	20.75732491
Oma1	18.10518119	16.73806793	16.46575297	17.16467803	16.17253219	17.31258512
Opa1	24.14570756	25.81007482	26.52388404	26.36782275	25.79656993	26.46786378
Opa3	19.48437822	18.93782983	19.03936455	19.34169954	17.85003987	18.54181228
Oplah	20.54656942	20.58887336	20.72660995	21.40893303	19.75291963	19.16955143
Orm1	16.74093969	17.58655819	18.56149365	17.18817805	15.60283148	16.03119571
Osbp	19.39140225	19.66181551	18.81921891	19.33458013	19.35577971	19.00389049
Osbpl10	17.16990681	17.14030509	16.98314932	17.75074286	17.02397223	15.80870146
Osbpl8	17.32808458	16.88252878	16.11826149	17.26304837	17.15956511	16.4202774
Osbpl9	16.87255399	16.87405586	16.82940793	17.93537919	17.31287548	16.89473729
Osgepl1	16.24930966	15.72241462	15.01594125	16.11077592	15.71319823	15.21040544
Ostf1	18.39585897	19.91585853	18.6831171	17.85789602	20.02161535	18.54209738
Otub1	18.48749348	19.13471739	18.60902686	18.93659329	19.43905165	19.30624166
Oxct1	23.89964974	22.8470277	22.52095444	23.37222045	22.25743662	22.53116908
Oxsm	18.49948267	18.25855708	17.65742684	18.93887012	18.21988113	17.24365065
Oxsr1	20.13870941	20.47536219	19.40367786	20.10149547	20.99704816	20.67474311
P2rx4	16.39292258	16.99207861	16.61092007	15.12539802	17.26708838	16.58368788
P2rx7	16.53038014	16.07595419	16.54049807	16.86361736	16.36417274	16.35740783
P4ha1	18.51551148	18.00076641	18.12551343	18.26876714	17.61028614	17.16919255
P4hb	23.78665769	24.5279508	23.7654312	23.66796282	24.63483938	24.53840376
Pa2g4	19.00826511	20.89170887	19.74350362	19.34928285	20.7364164	20.47993581
Pabpc1	21.69136441	22.63308817	22.20212552	22.34975382	23.06211469	22.61568193
Pabpn1	16.97379168	18.92075341	17.75392025	17.617631	19.10449994	18.02891061
Pacc1	15.0364728	14.6978178	15.07720772	15.48709867	14.36914162	15.21703254
Pacs1	20.62518911	17.34808434	16.60443887	20.30533219	18.64072508	20.71538601
Pacsin2	19.83534996	19.96004287	19.63435471	19.52486452	19.29313402	19.15050349
Pacsin3	19.47284897	19.12869826	17.78310575	17.94913163	19.54132987	20.35581734
Pafah1b1	18.61495007	19.45326685	19.01341986	18.58244111	19.22856804	19.55202215
Pafah1b2	17.97815403	18.86376665	18.28702623	18.45149316	18.4577954	18.59606017
Pafah1b3	16.89832182	18.01491539	16.59111677	15.99692546	17.93611131	16.25472546
Paics	21.12787995	20.69742606	20.43503699	20.97234248	20.59141226	20.5716171
Pak2	17.73027821	18.8098516	18.04468041	18.3032991	19.93383613	17.63086089
Pakap	16.12655009	16.487191	16.45762432	16.47544327	15.78213769	15.29509922
Palld	18.04799819	18.74996693	17.58562391	17.88535337	19.43838827	18.40154605
Palm	15.64342598	15.30691333	15.41563991	15.96764228	15.35747737	15.47402474
Palmd	17.53824637	17.25487407	17.07105165	18.01524574	16.22788589	16.44629518
Pam	23.58802844	20.21290311	19.32987086	21.68646622	17.98563629	19.59952077
Pank4	17.50614393	16.6525949	16.66128349	16.98790776	15.61411119	15.68688283
Park7	21.63661732	22.26302449	21.59750537	21.76467879	21.9640523	22.45730549
Parl	16.90649342	16.99812107	17.64127053	17.26781319	15.80073424	16.6227801
Parp1	20.10216292	21.94143141	21.02266711	19.83608566	22.15349394	20.86624222
Parp3	15.2019021	16.07021825	15.40674933	15.52145672	16.2098581	15.03673169
Parp9	14.84885115	16.39154857	16.32153496	14.71886144	15.95259614	14.98318228
Parva	21.95458649	21.80599617	21.57215907	22.34978174	21.59698542	21.66616314
Parvb	19.79290872	18.7639026	18.55924507	18.52857316	18.83531333	18.72737933
Pbdc1	16.13490005	15.91011513	15.70381086	16.04679546	16.98318412	15.88821129
Pbxip1	18.66041211	18.81607868	17.21022335	18.43184573	19.49338499	19.40738412
Pc	24.39814476	24.98916129	25.1023392	25.48353595	23.2441171	23.58171566
Pcbd2	17.50190083	16.042242	17.31192057	18.04889308	15.98398038	17.72876431
Pcbp1	22.21606533	22.48927142	21.89739776	22.43012402	22.75075451	22.67656004
Pcbp2	20.94345844	21.20126668	20.51180573	21.13071092	21.33552872	20.79658334
Pcca	24.36178092	23.74202253	23.93333303	24.88179331	22.60685148	23.16537723
Pccb	23.88662275	23.29984417	23.51621201	24.43320907	22.00928045	22.62785861
Pck1	19.9704489	21.43910476	21.66202163	22.27329883	18.63922175	19.44869499
Pck2	19.08162009	19.93693226	19.27603221	19.80822222	19.72873754	20.18937394
Pclo	16.15721107	14.6159394	14.96228187	15.89547192	14.95306633	14.7277975
Pcmt1	18.97579336	19.24082874	18.34641749	18.7673904	18.87088494	19.24141219
Pcsk7	18.38336864	18.63335159	18.31111523	18.84779821	18.60720805	19.32949212
Pcyox1	21.00231387	21.05849941	20.8139876	21.19497143	21.30971914	21.32853956
Pcyt1a	18.51898148	18.22973949	18.37239931	19.12373264	18.18319845	18.15700659
[truncated: 1,190 more rows]
