# Supplementary material for: Endothelial MerTK impairment accelerates the development of atherosclerosis
Source: Redox Biol. 2025 Sep 11;87:103861. doi: 10.1016/j.redox.2025.103861 (PMC12628026; doi:10.1016/j.redox.2025.103861)
Supplement: Multimedia component 1 [file mmc1.zip › Supplement data/Proteomics in AA/IPA format/IPA/ML disease pathways.txt]

© 2000-2025 QIAGEN. All rights reserved.
My Pathways	-log(p-value)	Ratio	Molecules
Leukoencephalopathy	1.03E01	3.83E-01	ABCD1,AIFM1,CHCHD4,CKAP5,COL6A1,CYP27A1,LDHB,MAG,MRPL12,MRPL14,P4HA1,PARL,PHGDH,PLD3,PSAP,RPF2,RYR1,SURF1
Amyotrophic lateral sclerosis	7.59E00	3.5E-01	ANXA1,FUS,MAP1LC3B,MIF,PRDX3,PSMD3,PSMD4,RTN4,SLC25A5,SOD1,TARDBP,THBS1,TPM3,VAPB
Leigh syndrome	7.16E00	2.86E-01	ADH5,AIFM1,ANK3,CHCHD4,COX15,LDHB,MRPL12,MRPL14,NDUFV1,NLN,NQO1,PARL,PHGDH,SIRT3,SLC25A5,SURF1
Mitochondrial DNA-related disorder	7.16E00	2.86E-01	ADH5,AIFM1,ANK3,CHCHD4,COX15,LDHB,MRPL12,MRPL14,NLN,NQO1,PARL,PHGDH,SDHA,SIRT3,SLC25A5,SURF1
Frontotemporal lobar degeneration or amyotrophic lateral sclerosis	6.66E00	3.25E-01	ANXA1,FUS,MAP1LC3B,MIF,PRDX3,PSMD3,PSMD4,RTN4,SLC25A5,SOD1,THBS1,TPM3,VAPB
Frontotemporal degeneration spectrum disorder	6.66E00	3.25E-01	ANXA1,FUS,MAP1LC3B,MIF,PRDX3,PSMD3,PSMD4,RTN4,SLC25A5,SOD1,THBS1,TPM3,VAPB
Hypertrophic cardiomyopathy	6.59E00	2.98E-01	AHSG,AZGP1,DBN1,DSG2,MAP2K1,MYBPC3,MYH6,MYL2,MYOM1,PKP2,TMPO,TNNI3,TNNT2,TPM1
Mitochondrial disorder	6.59E00	2.98E-01	AHSA1,ETF1,ETFDH,LDHB,MRPL14,NLN,PARL,PKP3,RPL18,SDHA,SIRT5,SURF1,THRAP3,TRAPPC4
Caveolinopathy	6.59E00	2.98E-01	AHSG,AZGP1,DBN1,DSG2,MAP2K1,MYBPC3,MYH6,MYL2,MYOM1,PKP2,TMPO,TNNI3,TNNT2,TPM1
Lipodystrophy	6.48E00	3.43E-01	AGPAT2,APOC3,ATP2A2,BSCL2,FBN1,HCFC1,LMNA,PNPLA2,RPS5,SLC2A1,USP14,ZMPSTE24
Encephalomyopathy	6.35E00	2.68E-01	ADH5,AIFM1,ANK3,CHCHD4,COX15,LDHB,MRPL12,MRPL14,NLN,NQO1,PARL,PHGDH,SIRT3,SLC25A5,SURF1
Mitochondrial encephalomyopathy	6.35E00	2.68E-01	ADH5,AIFM1,ANK3,CHCHD4,COX15,LDHB,MRPL12,MRPL14,NLN,NQO1,PARL,PHGDH,SIRT3,SLC25A5,SURF1
Mitochondrial leukoencephalopathy	6.35E00	2.68E-01	ADH5,AIFM1,ANK3,CHCHD4,COX15,LDHB,MRPL12,MRPL14,NLN,NQO1,PARL,PHGDH,SIRT3,SLC25A5,SURF1
Inborn error of amino acid metabolism	6.24E00	2.63E-01	ABAT,ALDH5A1,ASS1,CD9,GCDH,HNRNPH1,HSPA9,IMPDH2,MMUT,PCCA,PCCB,PPP2CA,PRKACB,SLC25A13,YBX3
Progressive myopathy	6.22E00	2.8E-01	AGRN,BCKDK,BGN,DAG1,MECP2,PIGT,RPS3,SDHA,SGCB,SGCD,SMCHD1,TSPAN15,TTN,ZMPSTE24
Intra-abdominal infection	5.85E00	3.33E-01	ADAM10,ADK,AKT2,BANF1,CD81,CDH1,GSTT1,IMPDH2,MAPK1,MAPK3,TIMP3
Mitochondrial neuromuscular disorder	5.57E00	2.5E-01	ADH5,AIFM1,ANK3,CHCHD4,LDHB,MRPL12,MRPL14,NLN,NQO1,PARL,PHGDH,SIRT3,SLC25A5,SURF1
Mitochondrial encephalopathy	5.57E00	2.5E-01	ADH5,AIFM1,ANK3,CHCHD4,LDHB,MRPL12,MRPL14,NLN,NQO1,PARL,PHGDH,SIRT3,SLC25A5,SURF1
Neuroaxonal dystrophy	5.42E00	2.6E-01	CBL,CDC42BPB,CISD1,CRAT,CSNK2B,EIF2S1,ENDOG,FTL,GSTK1,LNPEP,NQO2,PRDX3,RTN4
Mitochondrial myopathy	5.38E00	2.41E-01	AHSA1,AIFM1,CCAR2,CHCHD4,LDHB,MRPL12,MRPL14,NLN,PACS1,PARL,PHGDH,RPL18,SLC25A5,SURF1
Mitochondrial cytopathy	5.38E00	2.41E-01	AHSA1,AIFM1,CCAR2,CHCHD4,LDHB,MRPL12,MRPL14,NLN,PACS1,PARL,PHGDH,RPL18,SLC25A5,SURF1
Orthopedic injury	5.37E00	3.75E-01	HSPD1,LAMP1,LMNA,MAPK1,MAPK3,PTGS1,SNX27,TPP2,ZMPSTE24
Nonischemic cardiomyopathy	5.22E00	2.5E-01	ACADL,AZGP1,DBN1,DSC2,DSG2,MYBPC3,MYH6,MYOM1,NMRAL1,PKP2,TMEM43,TMPO,TNNT2
Immunoglobulin deficiency	5.08E00	3.12E-01	ACTB,ADA,CAPN1,LAMP1,NFKB2,SNX27,TAGLN3,TOLLIP,TPP2,TRIM28
Antibody-deficiency syndrome	5.08E00	3.12E-01	ACTB,ADA,CAPN1,LAMP1,NFKB2,SNX27,TAGLN3,TOLLIP,TPP2,TRIM28
Pediatric cancer	5.02E00	2.41E-01	ANXA4,APOA1,APOC3,CBL,CHCHD3,KRAS,LYPLA1,MAP1LC3B,NPM1,PDLIM5,PSMD3,SDHB,TNPO2
Advanced stage carcinoma	5.02E00	2.41E-01	EEF1A1,F11R,IGKC,KRAS,PDLIM1,PLCD1,PNP,RAB25,RNH1,SFN,TRIM29,U2AF1,UBQLN1
Colorectal adenocarcinoma	4.76E00	2.45E-01	COPS6,CYP2E1,GLRX,ITCH,KRAS,MANF,MYL9,PES1,PTPN1,S100A13,SDHA,THY1
Lactic acidosis	4.71E00	2.62E-01	ATP1A1,CREB1,DLD,FAHD1,M6PR,PDHA1,PDHB,PDK1,RMND1,SCO2,SLC2A1
Myelodysplastic/myeloproliferative neoplasm	4.67E00	2.4E-01	CBL,CSNK1A1,DDX17,DHRS7,FLOT2,FTL,KRAS,NCSTN,PACSIN2,PDGFRB,PDK2,RPS3
Hypotrichosis	4.66E00	2.24E-01	CSNK1A1,DDX17,DHRS7,FAM120A,FLOT2,FMOD,GAK,KCNJ5,NCSTN,PACSIN2,SIRT2,TARDBP,THEM6
Laminopathy	4.61E00	2.56E-01	CALM2,EMD,GC,HCFC1,LBR,LMNA,PLP1,PPP3R1,SUN1,SUN2,ZMPSTE24
Gastric carcinoma	4.58E00	2.2E-01	ADAM10,CDH1,DNAJA1,EIF5A,RPL23,RPL7A,RPS27,RPS27L,RPS6,RPS7,SVIL,TPD52,TPT1
Early-onset seizures	4.57E00	2.35E-01	ABAT,AGO2,COX4I1,CRYAB,EHHADH,HUWE1,LPL,PCK1,PDLIM7,PEX5,PNPLA2,SCP2
Large intestine adenocarcinoma	4.57E00	2.35E-01	COPS6,CYP2E1,GLRX,ITCH,KRAS,MANF,MYL9,PES1,PTPN1,S100A13,SDHA,THY1
Invasive breast cancer	4.5E00	2.5E-01	CDH1,DNAJB4,F11R,IGKC,IQSEC1,ITGA6,M6PR,NME3,PLCD1,RAB25,RNH1
Coronary occlusion	4.5E00	2.5E-01	APOA1,CAST,FUS,GLB1,GPRC5A,IPO7,LRPAP1,NPC1,PLTP,PTGS1,SYNPO
Viral hepatitis	4.47E00	3E-01	ADAM10,ADK,BANF1,CD81,CDH1,GSTT1,IMPDH2,MAPK1,MAPK3
Intra-abdominal infectious disorder	4.47E00	3E-01	ADAM10,ADK,BANF1,CD81,CDH1,GSTT1,IMPDH2,MAPK1,MAPK3
Demyelination	4.46E00	2.7E-01	ABCD1,BTF3,CKAP5,CYP27A1,DAG1,KIF1B,LMNA,PRKAA1,PTGS1,UBE2M
Wilms tumor	4.42E00	2.13E-01	AFDN,CD81,CDH1,COL1A1,CPNE3,EHD2,LGALS3BP,LMNA,RNPS1,SH3GL1,SNX5,TMPO,TPD52
Inborn error of lipid metabolism	4.4E00	2.26E-01	ACADM,ACADS,DNAJC3,ETFDH,EZR,GCDH,HEXA,IMPDH2,MAP2K4,RPL22,THEM6,YWHAQ
Severe neurological disorder	4.35E00	2.63E-01	BCKDK,CKAP5,CYCS,HOOK3,MAG,MECP2,MYH6,PIGS,PRKAA1,SNX27
Omphalocele	4.31E00	2.39E-01	COX4I1,CSNK2B,EXOC5,GNAQ,IGKC,MYH11,PKN1,STEAP3,TMPO,TUBB3,UBE2K
Lipofuscinosis	4.31E00	2.39E-01	ABCB10,CHCHD4,CTSD,DNAJC3,EIF2S1,EIF4A1,ELP3,EZR,NCEH1,OPA1,TPP1
Aciduria	4.31E00	2.39E-01	ACADL,ETFDH,GCDH,MCCC1,MCCC2,MMUT,NEFM,PCCA,PCCB,PDE3B,SLC25A13
Infantile convulsion	4.31E00	2.39E-01	AGO2,COX4I1,CRYAB,EHHADH,HUWE1,LPL,PCK1,PDLIM7,PEX5,PNPLA2,SCP2
Abnormal brain myelination	4.31E00	2.39E-01	ABCD1,BTF3,CKAP5,CSRP1,CYP27A1,LRP1,LYPLA1,MAG,PLP1,PRKAA1,TBL3
Abnormal central nervous system myelination	4.31E00	2.39E-01	ABCD1,BTF3,CKAP5,CSRP1,CYP27A1,LRP1,LYPLA1,MAG,PLP1,PRKAA1,TBL3
Ventricular extrasystole	4.31E00	2.22E-01	CSDE1,DBN1,DSG2,ETF1,FSCN1,MECP2,NEBL,PALLD,PHGDH,PSAP,SPR,TNNT2
Extrasystole	4.31E00	2.22E-01	CSDE1,DBN1,DSG2,ETF1,FSCN1,MECP2,NEBL,PALLD,PHGDH,PSAP,SPR,TNNT2
Chronic infection	4.25E00	2.56E-01	ADK,AQP3,ATP1A1,DBN1,HPX,IMPDH2,STAT1,STK38,TMPO,USP15
Arteriosclerosis of coronary artery	4.22E00	2.34E-01	APOA1,CAST,FUS,GLB1,GPRC5A,IPO7,LRPAP1,NPC1,PLTP,PTGS1,SYNPO
Arteriosclerosis of coronary vessel	4.22E00	2.34E-01	APOA1,CAST,FUS,GLB1,GPRC5A,IPO7,LRPAP1,NPC1,PLTP,PTGS1,SYNPO
Atherosclerosis of coronary vessel	4.22E00	2.34E-01	APOA1,CAST,FUS,GLB1,GPRC5A,IPO7,LRPAP1,NPC1,PLTP,PTGS1,SYNPO
Coronary artery disease	4.22E00	2.34E-01	APOA1,CAST,FUS,GLB1,GPRC5A,IPO7,LRPAP1,NPC1,PLTP,PTGS1,SYNPO
Aplastic anemia	4.15E00	2.14E-01	ACTL6A,ALDH2,BCKDK,CDH2,COPS6,CTBP1,EIF4G1,HECTD1,LAMA2,MACF1,MTOR,TSPAN15
Hereditary connective tissue disorder	4.13E00	2.29E-01	CD44,COL1A1,DYNC2H1,FBN1,FDPS,HSPG2,MAT2A,NFKB2,PLCG2,SRC,YWHAZ
Myasthenia gravis	4.12E00	4.29E-01	BCHE,C5,Cd59a,CHMP4B,MS4A1,TBL3
Acidemia	4.12E00	4.29E-01	GNA11,IVD,PCCA,PCCB,PLCB3,PRODH
Sinus arrhythmia	4.06E00	3.5E-01	BTF3,CCDC141,EEF2,GNB2,HCN4,KRT8,MYH6
Familial cardiomyopathy	4.05E00	2.44E-01	AGPAT1,DSC2,DSG2,GRK2,MYBPC3,MYH6,PKP2,PRKCB,RYR2,TTN
Complex congenital heart disease	4.05E00	2.44E-01	ACOT13,CYTH2,GNA11,GNAQ,HSP90AA1,PKN1,PLCB3,SMYD1,SURF1,TUBB1
Single ventricle defect	4.05E00	2.44E-01	ACOT13,CYTH2,GNA11,GNAQ,HSP90AA1,PKN1,PLCB3,SMYD1,SURF1,TUBB1
Esophageal squamous cell carcinoma	3.96E00	2.2E-01	CDC42,CSNK1A1,DDX17,DHRS7,FLOT2,GAK,HSP90AA1,HSPA1A,IKBIP,PACSIN2,PON2
Myelomonocytic leukemia	3.96E00	2.2E-01	CBL,CSNK1A1,DDX17,DHRS7,FLOT2,FTL,KRAS,NCSTN,PACSIN2,PDK2,RPS3
Hereditary myopathy	3.91E00	2.03E-01	CAV3,DAG1,DSG2,LAMA2,LAMB2,LMNA,MTOR,MYBPC3,NFIB,RYR2,SGCD,TTN
Demyelination of brain	3.87E00	2.16E-01	ABCD1,BTF3,CKAP5,CSRP1,CYP27A1,LRP1,LYPLA1,MAG,PRKAA1,PSAP,TBL3
Chronic myelomonocytic leukemia	3.87E00	2.16E-01	CBL,CSNK1A1,DDX17,DHRS7,FLOT2,FTL,KRAS,NCSTN,PACSIN2,PDK2,RPS3
Fatty acid oxidation disorder	3.87E00	2.16E-01	ACADM,ACADS,DNAJC3,ETFDH,EZR,GCDH,IMPDH2,MAP2K4,RPL22,THEM6,YWHAQ
Paresis	3.86E00	2.33E-01	AIFM1,CHCHD4,LDHB,MRPL12,MRPL14,PARL,PDGFRB,RYR1,SLC25A4,SURF1
Gastro-esophageal carcinoma	3.84E00	2E-01	CDC42,CDH1,DNAJA1,EIF5A,PON2,RPL23,RPL7A,RPS27,RPS27L,RPS6,RPS7,SVIL
Esophageal carcinoma	3.79E00	2.12E-01	CDC42,CSNK1A1,DDX17,DHRS7,FLOT2,GAK,HSPA1A,IKBIP,PACSIN2,PON2,TUBB1
Brain neuroepithelial tumor	3.77E00	2.27E-01	MAP2K1,RBM8A,RGS10,RNPS1,RPS7,SAP18,SLC25A5,SOD1,THBS1,TUBB1
Brain glioma	3.77E00	2.27E-01	MAP2K1,RBM8A,RGS10,RNPS1,RPS7,SAP18,SLC25A5,SOD1,THBS1,TUBB1
Extrapulmonary squamous cell carcinoma	3.77E00	2.27E-01	ADAM10,AIMP2,HSP90AA1,HSPA1A,IKBIP,LGALS3,LUM,NCSTN,PON2,VCAM1
Pleural effusion	3.74E00	3.75E-01	FABP3,FBN1,FDPS,ITGA1,MAT2A,PLG
Germ cell cancer	3.72E00	2.08E-01	ABI1,AGR2,BLMH,CHRM2,DYNLL1,HRAS,HSP90AA1,SCN7A,SLC25A5,THBS1,TPM3
Autosomal dominant kidney disease	3.72E00	2.08E-01	CBL,COPS7A,DECR1,EWSR1,FLOT1,INF2,MTOR,NHERF1,SLC4A1,STUB1,SYNM
Hypotonia	3.69E00	2.43E-01	AGO2,CP,EEF2,EHHADH,PEX5,PIGT,PNPLA2,POLR2A,RANBP2
Infection by cytomegalovirus	3.69E00	2.43E-01	CAMK1,FAM120A,FUS,HECTD1,KRT1,MTOR,PPP3CA,SLC8A1,SRI
Dystrophy of muscle	3.6E00	2.17E-01	CAV3,COL6A2,DAG1,LAMA2,LAMB2,LMNA,MTOR,SGCD,SMCHD1,TTN
Congenital myopathy	3.6E00	2.17E-01	AGRN,ATP6V0C,COL1A1,HSPE1,IKBIP,LAMA2,PDLIM5,RYR1,SH3GL1,TTN
Visceromegaly	3.57E00	3.53E-01	ABCC9,CAV3,LAMA4,LMNA,MYPN,TTN
Syndromic developmental disorder with congenital malformation	3.57E00	2E-01	CUL4B,GNA11,PLCB3,RALY,RPL23,RPL7A,RPS27,RPS27L,RPS6,RPS9,SVIL
Intellectual disability and congenital malformations	3.57E00	2E-01	CUL4B,GNA11,PLCB3,RALY,RPL23,RPL7A,RPS27,RPS27L,RPS6,RPS9,SVIL
Progression of squamous-cell carcinoma	3.52E00	2.13E-01	CD81,COL1A1,GMFB,HOOK3,HSPA1A,IKBIP,LUM,MBP,PLP1,VCAM1
Progression of squamous cell tumor	3.52E00	2.13E-01	CD81,COL1A1,GMFB,HOOK3,HSPA1A,IKBIP,LUM,MBP,PLP1,VCAM1
Pancreatic carcinoma	3.52E00	2.13E-01	CSE1L,DSC2,ETHE1,HRAS,KRAS,LGALS1,MAP2K1,PALLD,TRIM29,U2AF1
Noise-induced hearing loss	3.52E00	2.13E-01	DDX5,GAPDH,GNA13,IL1RAP,PDHA1,PSMD4,RELA,SOD1,THBS1,TPM3
Familial arrhythmia	3.52E00	2.13E-01	ATP2A1,CAV3,DSC2,DSG2,GK,PALLD,PKP2,RYR2,SSRP1,TUFT1
Familial glomerulopathy	3.52E00	2.13E-01	ACTN4,AGPAT1,CD2AP,CHMP4B,DSC2,FGA,HSPB2,INF2,MYO1E,SLC2A1
Cerebral degeneration	3.44E00	2.08E-01	FUS,IGBP1,MAP1LC3B,MIF,PPID,PSMD3,RTN4,SOD1,TARDBP,VAPB
Advanced adenocarcinoma	3.44E00	2.08E-01	CRYAB,DCLK1,DDX5,DSC2,GNA13,KRAS,PLEC,SDHB,SF3B3,TRIM29
Cerebral edema	3.41E00	2.25E-01	ABCD1,ABCD2,BAK1,BAX,CAVIN2,CDH5,PSMD7,PTGS1,SYNM
Metastatic adenocarcinoma	3.37E00	2.04E-01	CRYAB,DCLK1,DDX5,DSC2,GNA13,KRAS,PLEC,SDHB,SF3B3,TRIM29
Noninflammatory cervical disorder	3.36E00	1.9E-01	ADRM1,HRAS,MAP1LC3B,PSMD3,RTN4,TUBA1C,TUBB1,TUBB2A,TUBB3,USP39,YWHAQ
Cervical tumor	3.36E00	1.9E-01	ADRM1,HRAS,MAP1LC3B,PSMD3,RTN4,TUBA1C,TUBB1,TUBB2A,TUBB3,USP39,YWHAQ
Lesion of cervix	3.36E00	1.9E-01	ADRM1,HRAS,MAP1LC3B,PSMD3,RTN4,TUBA1C,TUBB1,TUBB2A,TUBB3,USP39,YWHAQ
Advanced breast cancer	3.33E00	2.2E-01	DNAJB4,F11R,ITGA6,NME3,PLCD1,PSIP1,RAB25,RNH1,TUBB3
Neoplastic intestinal polyp	3.33E00	2.2E-01	ALDOA,EEF1A1,KRAS,MYH9,PDHA1,PDLIM1,RAB25,SDHB,SF3B3
Invasive mammary tumor	3.33E00	2.2E-01	CDH1,DNAJB4,F11R,IQSEC1,ITGA6,NME3,PLCD1,RAB25,RNH1
Retroperitoneal fibrosis	3.33E00	2.2E-01	ADAM17,CAVIN2,COL6A2,CSRP3,CTSD,GLRX3,ITPR1,KRAS,MTOR
Infection by HIV-1	3.32E00	2.42E-01	ARF6,BCHE,BTF3,CSRP1,ETHE1,RELA,SLC2A1,SYTL1
Apnea	3.32E00	2.42E-01	ALDOA,BCHE,EEF2,FKBP8,FUS,ITPR1,MECP2,PTGES3
Lymphoblastic lymphoma	3.29E00	1.86E-01	CDH2,EIF3I,EIF4H,FLOT1,HEXIM1,HPRT1,KRT10,PDGFRB,PSMD14,RPLP0,RPRD1B
Acidosis	3.27E00	2.69E-01	MYADM,PDHA1,PDHB,PDK1,SLC25A4,SLC2A1,SLC4A1
Progressive neurological disorder	3.23E00	2.35E-01	ACTB,AFDN,COL1A1,QARS1,RTN4,S100A13,SNX5,SOD1
Autosomal dominant polycystic kidney disease	3.22E00	1.96E-01	CBL,COPS7A,DECR1,EWSR1,FLOT1,MTOR,NHERF1,SLC2A1,STUB1,SYNM
Severe myopathy	3.17E00	2.09E-01	ACTA1,AIFM1,CHCHD4,GPD1L,PARL,PHGDH,PIGT,SLC25A5,TNNT2
Ventricular remodeling	3.17E00	2.09E-01	BAK1,DBN1,DSG2,GRK2,GSN,PKP2,TMPO,TUBB1,TUBB3
Pediatric neoplasm	3.17E00	2.09E-01	CBL,EIF4G1,KRAS,LYPLA1,MAP1LC3B,RPAP3,RPL23,RPL7A,SVIL
Small-cell carcinoma	3.15E00	1.92E-01	B2M,H2AZ1,ITCH,MME,PRODH,SLC25A5,SOD1,THBS1,TPM3,YY1
Testicular germ cell tumor	3.15E00	1.92E-01	AGR2,ANP32E,BLMH,FGB,HRAS,HSP90AA1,IGKC,MYADM,MYH11,RANBP2
Stromal neoplasm	3.15E00	1.92E-01	MCAM,PCBP1,PDGFRB,SDHA,SDHB,SLC25A5,SOD1,THBS1,TPM3,YY1
Severe connective tissue disorder	3.14E00	3E-01	COMP,FBN1,MS4A1,PDCD5,PPP3R1,RGS10
Fibrosis	3.14E00	2.29E-01	ARHGAP5,DBN1,DSG2,FKBP10,HDGF,IMPDH2,PKP2,TMPO
Sporadic neurological disorder	3.02E00	1.85E-01	CHRM2,FABP5,HEXA,HPRT1,MECP2,MPZ,PTGS1,SLC2A1,TARDBP,UBE2M
Viral hemorrhagic fever	3.02E00	2E-01	ADK,EIF4A1,HRAS,HSPG2,PKP3,RPAP3,RPL18,TRAPPC4,YWHAQ
Hemochromatosis	3.02E00	2E-01	ANK3,AP1M1,B2M,BTF3,CALU,CSRP1,FTH1,HLA-A,MYO18A
Dystonia	2.94E00	1.96E-01	ACADS,ATP1A3,EIF5A,LRP1,NCEH1,SGCE,SLC2A1,SPR,VAMP2
Calcification of kidney	2.9E00	2.73E-01	AHSG,BCHE,DBN1,GC,IGHG1,TMPO
Amyloidosis	2.89E00	2.11E-01	ABCA1,APOA1,BCHE,CTSD,LRP1,LRPAP1,SNTB1,SOD2
Familial degenerative brain disorder	2.87E00	1.91E-01	GGA3,HNRNPH1,MAPK14,OPA1,QARS1,RELA,RTN3,SOD1,U2AF1
Withdrawal syndrome	2.87E00	1.91E-01	CADM4,CREB1,CSNK1A1,FLOT2,GAK,GRM1,HIP1,PACSIN2,SNRPE
Invasive adenocarcinoma	2.87E00	1.91E-01	ARHGEF7,CDH1,COPS6,DPEP1,DSC2,KRAS,NUP98,RARS1,TUBA8
Urination disorder	2.87E00	2.33E-01	ACTN4,GCDH,MCCC1,MMUT,PCCA,PCCB,SGCD
Hereditary myelin disorder	2.81E00	2.05E-01	ABCD1,APOC3,CD2AP,COL6A1,CYP27A1,HDGF,HOOK3,PSAP
Cerebral hemorrhage	2.81E00	1.88E-01	CACNA1S,FABP3,GSTK1,ITGAV,MAPK1,MAPK3,PLG,TUFM,UBA6
Calcinosis	2.81E00	1.88E-01	AHSG,DBN1,DDB1,MGP,NPC2,PALMD,PDLIM7,SAMHD1,TMPO
Hypolipoproteinemia	2.81E00	1.88E-01	ABCA1,APOA1,HINT2,LPL,MBP,MYDGF,SAR1B,SLC25A13,TXNDC12
Autosomal dominant spinocerebellar ataxia	2.81E00	1.88E-01	GGA3,HNRNPH1,ITPR1,MAPK14,OPA1,RELA,RTN3,SLC1A3,U2AF1
Dominant spinocerebellar ataxia	2.81E00	1.88E-01	GGA3,HNRNPH1,ITPR1,MAPK14,OPA1,RELA,RTN3,SLC1A3,U2AF1
Angioedema	2.79E00	2.61E-01	CHMP4B,F12,LGALS3BP,MYOF,PLG,SERPING1
Thrombocytosis	2.79E00	2.61E-01	BAK1,BAX,HMGA1,PSIP1,PTGS1,SF3B1
Demyelinating peripheral neuropathy	2.78E00	3.12E-01	KIF1B,LMNA,MPZ,MS4A1,PRX
Autosomal dominant cerebellar ataxia	2.74E00	1.84E-01	GGA3,HNRNPH1,ITPR1,MAPK14,OPA1,RELA,RTN3,SLC1A3,U2AF1
Remodeling of left ventricle	2.74E00	2E-01	ANXA1,BAK1,DBN1,DSG2,GRK2,GSN,PKP2,TMPO
Lung squamous cell carcinoma	2.74E00	2E-01	CRIP2,DPF2,ENDOG,FLII,HUWE1,MIF,TUBA8,TUBB2A
Lethal skeletal dysplasia	2.74E00	2E-01	CDC37,COL1A1,CRYAB,DYNC2H1,FLNB,HSPG2,NEFH,PKP2
Lung squamous cell tumor	2.74E00	2E-01	CRIP2,DPF2,ENDOG,FLII,HUWE1,MIF,TUBA8,TUBB2A
Sclerosis	2.67E00	1.95E-01	ADRM1,CNP,EEF1A1,IGKC,ITGB3,MANF,MS4A1,MYH11
Metastatic breast cancer	2.67E00	1.95E-01	DNAJB4,F11R,ITGA6,NME3,PLCD1,PSIP1,RAB25,RNH1
Right ventricular abnormality	2.67E00	1.95E-01	ABCA1,DSC2,DSG2,JUP,PKP2,PTGS1,RYR2,TMEM43
Severe bone disorder	2.61E00	2.12E-01	AOC3,COMP,PDK2,PPP3CA,RGS10,TMX2,TUBB1
Temporal lobe atrophy	2.6E00	1.9E-01	IGBP1,ITGAV,LAMC1,ORM1,PDHA1,PDLIM2,SNRPE,TARDBP
Dilated or arrhythmogenic cardiomyopathy	2.6E00	1.9E-01	ABCC9,DSC2,DSG2,LAMA4,LMNA,PKP2,SOD2,TTN
Mitral valvular disease	2.56E00	1.73E-01	CAV3,CSNK1A1,DDX17,FLOT2,HUWE1,PACSIN2,PCK1,PNPLA2,PRKACB
Coagulation factor deficiency syndrome	2.56E00	1.73E-01	ABI1,ACTN4,FBN1,FGB,HSPA9,LGALS7,LMNA,MCFD2,MIF
Failure of kidney	2.53E00	2.06E-01	ADIPOQ,CD81,COL1A1,ITGAM,MTOR,SCARB2,UBE2K
Glomerulosclerosis	2.53E00	2.06E-01	ACTN4,ANP32E,CD2AP,HDGF,IMPDH2,INF2,MYO1E
Abdominal hemorrhage	2.53E00	2.06E-01	CHMP4B,DCLK1,FGA,HSPH1,LGALS3BP,PKP2,SERPING1
Leukodystrophy	2.53E00	2.06E-01	ABCD1,APOC3,CD2AP,CYP27A1,HDGF,HOOK3,PSAP
Metabolic acidosis	2.53E00	2.06E-01	MAPK1,PDHA1,PDHB,PDK1,SIRT5,SLC2A1,SLC4A1
Organic aciduria	2.53E00	1.86E-01	ETFDH,GCDH,MCCC1,MCCC2,MMUT,PCCA,PCCB,PDE3B
Autosomal dominant encephalopathy	2.53E00	1.86E-01	CUL4B,GGA3,HNRNPH1,PLCB3,RALY,RPS9,RTN3,SNX6
Myasthenic syndrome	2.53E00	2.78E-01	AGRN,C5,CHMP4B,GFPT1,TBL3
Early-onset thrombocytopenia	2.5E00	2.31E-01	GP1BB,ITGAV,LRP1,MYH9,TPP2,TUBB1
Loss of hair	2.46E00	1.82E-01	CD9,GC,HNRNPH1,PDLIM1,PLCD1,PLXDC2,PRDX5,UBQLN1
Hand deformity	2.46E00	1.82E-01	CDC37,CRYAB,HSPG2,LMNA,NEFH,PKP2,PTGS1,ZMPSTE24
Ebola hemorrhagic fever	2.46E00	2E-01	HRAS,HSPG2,KCNJ5,RPAP3,RPL18,TRAPPC4,YWHAQ
Development of hemangioma	2.46E00	2E-01	EIF4H,HLA-A,KRAS,MAPK1,MAPK3,RPLP0,RPRD1B
Infection by Hepatitis C virus	2.44E00	1.67E-01	ADAM10,ADK,CD81,CDH1,GSTT1,IMPDH2,LIN7C,MAPK1,RNF2
Peripheral neuropathy	2.44E00	1.67E-01	AIFM1,CHCHD4,LMNA,MCU,MRPL14,PARL,PRX,PTGS1,SURF1
Syndromic encephalopathy	2.44E00	1.67E-01	CADM4,FLOT2,FUS,GAK,GRM1,MECP2,PACSIN2,PGD,SNRPE
Histiocytic neoplasm	2.44E00	1.67E-01	ANXA2,EIF3I,ETHE1,MAP2K1,RPLP0,RPRD1B,THBS1,TUBA1C,TUBB1
Azoospermia	2.41E00	2.22E-01	PDCD6IP,RBM8A,RNPS1,SAP18,SLC12A2,STK39
Infection by mycobacteria	2.4E00	1.78E-01	DPF2,LAMP1,PTGS1,RELA,SNX27,STAT1,STK38,TPP2
Gait disturbance	2.4E00	1.78E-01	CLIC1,DDX6,F12,KRT1,NARS1,PABPC1,SRI,WDR26
Melanoma	2.4E00	1.78E-01	ATP1A1,BANF1,BIN1,EEF1A1,HRAS,MAP2K1,MCAM,SRC
Peripheral nervous system neoplasm	2.4E00	1.78E-01	AIFM1,HRAS,KIF1B,PDGFRB,RBM8A,RNPS1,SAP18,SDHD
Severe heart disease	2.4E00	1.78E-01	AIFM1,CHCHD4,IGBP1,MYBPC3,PALLD,PHGDH,SSRP1,TNNT2
Melanocytic lesion	2.4E00	1.78E-01	ATP1A1,BANF1,BIN1,EEF1A1,HRAS,MAP2K1,MCAM,SRC
Exanthem of skin	2.4E00	1.78E-01	ABCC1,ATP1A1,B2M,BIN1,EDF1,HLA-A,LMNA,SMARCA2
Undifferentiated tumor	2.39E00	1.54E-01	CAVIN2,CDH1,ELP3,KRAS,MAP2K1,MAPK14,MYH11,PKN1,PLTP,TUBB1
Undifferentiated malignant neoplasm	2.39E00	1.54E-01	CAVIN2,CDH1,ELP3,KRAS,MAP2K1,MAPK14,MYH11,PKN1,PLTP,TUBB1
Familial brain tumor	2.39E00	1.54E-01	ACBD3,EIF3H,FTH1,FTL,GLRX3,MTOR,OTUB1,PGD,SIRT3,TAGLN3
Gastrointestinal adenocarcinoma	2.39E00	1.64E-01	CDH1,CNPY4,COPS6,EIF4H,ITCH,KRAS,MYL9,RPLP0,THY1
Pruritus	2.38E00	1.94E-01	ABI1,CCDC47,KLC1,NLN,P4HA1,TXNDC12,ZMPSTE24
Restenosis	2.38E00	1.94E-01	ADIPOQ,MTOR,SLC25A5,SLC2A1,SOD1,THBS1,TPM3
Urea cycle disorder	2.38E00	1.94E-01	AGPAT2,ASL,ASS1,CDC42BPB,DNAJC3,SLC25A13,SNRPE
Hereditary skeletal myopathy	2.34E00	1.74E-01	CAV3,DAG1,LAMA2,LAMB2,LMNA,MTOR,SGCD,TTN
Intrinsic cardiomyopathy	2.34E00	1.74E-01	DSC2,DSG2,MYBPC3,MYH6,MYOM1,PKP2,SOD2,TTN
Cataract disease	2.34E00	1.74E-01	AGR2,BAX,CASP3,CD2AP,CRYAB,CSE1L,PTGS1,RUVBL1
Congenital malformation of brain	2.34E00	1.74E-01	BCKDK,CKAP5,EEF1A1,FKBP8,MAG,MECP2,NFIB,PHGDH
Cerebral dysgenesis	2.34E00	1.74E-01	CKAP5,COPS7A,FLOT1,MAG,NFIB,PHGDH,RARS2,SYNM
Lens opacity	2.34E00	1.74E-01	AGR2,BAX,CASP3,CD2AP,CRYAB,CSE1L,PTGS1,RUVBL1
Development of cardiovascular neoplasm	2.33E00	1.61E-01	EIF4H,HLA-A,HOOK3,MAPK1,POLDIP2,RPLP0,SDHD,STRAP,THBS1
Adrenal cancer	2.33E00	1.61E-01	ALCAM,BAG1,HSP90AA1,PDCD6IP,PPID,RPL10,SLC12A2,STK39,UBQLN1
Primary genetic hyperlipidemia	2.33E00	1.61E-01	APOC3,BCKDK,CHCHD3,LPL,NPM1,PLTP,SDHB,TRIM28,TXN
Hematuria	2.33E00	2.14E-01	BCHE,PON2,PSMB1,PSMB2,SLC2A1,SNX5
Cytosis of blood cells	2.32E00	1.89E-01	ADA,ADAM17,ANK1,EPB42,PDGFRB,SLC4A1,SPTA1
Early-onset muscular dystrophy	2.32E00	1.89E-01	GSS,IGKC,IQSEC1,LAMA2,RNH1,RPL39,RYR1
Early-onset skeletal myopathy	2.32E00	1.89E-01	GSS,IGKC,IQSEC1,LAMA2,RNH1,RPL39,RYR1
Sphingolipidosis	2.31E00	2.5E-01	GBA1,NPC1,NPC2,PSAP,SMPD1
Degenerative ataxia	2.28E00	1.7E-01	GGA3,HNRNPH1,MAPK14,OPA1,RELA,RTN3,SCN7A,U2AF1
Mastocytoma	2.28E00	1.58E-01	CBL,CSNK2B,EIF2S1,HSP90AA1,NFKB2,NQO2,PDGFRB,SOD1,TGM2
Fredrickson hyperlipoproteinemia	2.28E00	1.58E-01	APOC3,BCKDK,CHCHD3,LPL,NPM1,PLTP,SDHB,TRIM28,TXN
Atelectasis	2.25E00	1.84E-01	ABI1,AGR2,MAPK1,MAPK3,NFIB,PPP3R1,STK38
Hereditary bleeding disorder	2.25E00	1.84E-01	ACTN4,CLIC1,HSPA9,LMNA,MIF,MYH9,TPP2
Diffuse lymphoma	2.23E00	1.55E-01	EIF3I,EIF4H,FLOT1,HEXIM1,KRT10,MS4A1,RPLP0,RPRD1B,TCP1
Facial neoplasm	2.23E00	1.55E-01	ACTB,GNAI3,HRAS,KRAS,LMCD1,RPAP3,RPF2,RPL23A,TUBA1C
Infection by SARS coronavirus	2.23E00	1.55E-01	HSPG2,Ifitm3,ITPR1,MAP1LC3B,PDLIM5,PSMB1,PSMB2,TWF1,YWHAQ
Thrombocytopenia	2.22E00	1.67E-01	CDC42,IGHG1,MS4A1,MYH9,PTGS1,SCIN,TPP2,TUBB1
Anovulation	2.18E00	1.79E-01	CAV3,CUL4B,GNA11,GNAQ,PLCB3,PRDX3,SLC2A1
Platelet clot	2.18E00	1.79E-01	AGPAT1,ARIH1,GBA1,MYH9,SCARB2,TPM3,TUFM
Advanced malignant solid tumor	2.18E00	1.79E-01	EEF1A1,KRAS,PDLIM1,RAB25,RNH1,STAT1,STK39
Ovulatory disorder	2.18E00	1.79E-01	GNA11,GNAQ,PLCB3,PPP3CA,PRDX3,PTGS1,SLC2A1
High-grade lymphoma	2.18E00	1.53E-01	EIF3I,EIF4H,FLOT1,HEXIM1,KRT10,MS4A1,RPLP0,RPRD1B,TCP1
Ocular melanoma	2.18E00	1.53E-01	ELP3,GNA11,GNAQ,HLA-A,MAPK14,MYDGF,MYH11,PKN1,SF3B1
Head and neck melanoma	2.18E00	1.53E-01	ELP3,GNA11,GNAQ,HLA-A,MAPK14,MYDGF,MYH11,PKN1,SF3B1
Breakage of bone	2.17E00	2E-01	CD81,EZR,LMNA,PTGS1,RUVBL1,ZMPSTE24
Fracture of bone	2.17E00	2E-01	CD81,EZR,LMNA,PTGS1,RUVBL1,ZMPSTE24
Aortic dissection	2.17E00	2E-01	ALDH2,CDH5,COL1A1,F11R,FBN1,STEAP3
Advanced extracranial solid tumor	2.17E00	2E-01	IQSEC1,KRAS,RAB25,RNH1,STAT1,TPP2
Pancreatic adenocarcinoma	2.17E00	1.63E-01	DSC2,ETHE1,HRAS,KRAS,MAP2K1,PALLD,TRIM29,U2AF1
Gastric adenocarcinoma	2.17E00	1.63E-01	ADAM17,BPIFA1,CDH1,CSDE1,CTBP1,PLCB3,TIMP3,TOLLIP
Alzheimer disease	2.17E00	1.63E-01	ABI1,AFDN,BCHE,EHD2,ITGAV,MME,SNX5,STAT1
Ventricular dilatation	2.17E00	1.63E-01	BANF1,CSRP3,DSG2,MYBPC3,RIGI,RYR2,STAT1,TIMP3
Progressive dementia	2.17E00	1.63E-01	ABI1,AFDN,BCHE,EHD2,ITGAV,MME,SNX5,STAT1
Degenerative dementia	2.17E00	1.63E-01	ABI1,AFDN,BCHE,EHD2,ITGAV,MME,SNX5,STAT1
Gastroesophageal adenocarcinoma	2.17E00	1.63E-01	ADAM17,BPIFA1,CDH1,CSDE1,CTBP1,PLCB3,TIMP3,TOLLIP
Lymph node cancer	2.13E00	2.27E-01	MS4A1,MTOR,PSMD4,RNH1,TUBA8
Interstitial pneumonia	2.12E00	1.75E-01	MS4A1,MTOR,PTPN6,RSL1D1,SCARA3,SCARA5,STAT1
Gastrointestinal stromal tumor	2.12E00	1.6E-01	ASL,IMMT,NCSTN,PDGFRB,RYR2,SDHA,SDHB,SLC12A2
Development of angioma	2.12E00	1.6E-01	EIF4H,HLA-A,MAPK1,POLDIP2,RPLP0,SEPTIN11,STRAP,THBS1
Sexually transmitted disease	2.12E00	1.6E-01	ADAM10,ADK,CD81,CDH1,GSTT1,IMPDH2,MAPK1,RNF2
High bone mass disease	2.12E00	1.6E-01	CD44,DPF2,FDPS,MAT2A,NFKB2,RNPS1,SRC,YWHAZ
Plasma cell neoplasm	2.12E00	1.6E-01	BANF1,FDXR,HRAS,MAPK1,MS4A1,PSMB2,RIGI,RPSA
Neurogenic tumor	2.12E00	1.6E-01	HRAS,PDGFRB,RBM8A,RNPS1,SDHA,SDHB,SDHD,STEAP3
Alzheimer disease or frontotemporal dementia	2.12E00	1.6E-01	ABI1,AFDN,BCHE,EHD2,ITGAV,MME,SNX5,STAT1
Heart block	2.06E00	1.57E-01	ATP2A1,COL12A1,LMNA,MECP2,MYPN,RYR2,TUBB,TUBB1
Albuminuria	2.06E00	1.71E-01	ACTN4,CACNA1S,GSN,LAMB2,MYH9,NCF1,STEAP3
Osteogenesis imperfecta	2.06E00	1.71E-01	CD81,COL1A1,FDPS,FKBP10,ITGA1,MAPK1,MAPK3
Tremor	2.06E00	1.71E-01	ABCD2,BCKDK,CKAP5,DAG1,MAG,MECP2,PSAP
Development of colorectal tumor	2.06E00	1.71E-01	ADAM17,COPS6,EIF4E,GLUL,KRAS,P4HA1,PDCD6IP
Paraganglioma	2.06E00	1.71E-01	AIFM1,HSPB1,IGBP1,KIF1B,SDHA,SDHB,SDHD
Congenital hand deformity	2.06E00	1.71E-01	CDC37,CRYAB,HSPG2,LMNA,NEFH,PKP2,ZMPSTE24
Ductal carcinoma	2.06E00	1.71E-01	DCN,ITCH,KRAS,LGALS1,MAPK9,TRIM29,TUBA8
Lens disorder	2.06E00	1.71E-01	AGR2,BAX,CASP3,CRYAB,CSE1L,PTGS1,RUVBL1
Mesangial nephropathy	2.04E00	2.17E-01	EHD4,ITGA1,MS4A1,PRKAA1,SYMPK
Infection by Zaire ebolavirus	2.03E00	1.88E-01	CTBP1,EIF4A1,HRAS,PKP3,RPL18,SLC16A3
Porphyria	2.01E00	1.54E-01	CPOX,FDXR,FTL,ITGA6,NOLC1,RARS1,SSRP1,UROD
B-cell leukemia	2.01E00	1.54E-01	AGPAT1,CDC37,HRAS,MS4A1,PDGFRB,Serpina3n (includes others),SF3B1,TPT1
Urothelial neoplasm	2.01E00	1.54E-01	ANXA2,ATP1B3,CSE1L,ETHE1,KRT16,MTOR,NCSTN,TUBA1C
Urothelial cancer	2.01E00	1.54E-01	ANXA2,ATP1B3,CSE1L,ETHE1,KRT16,MTOR,NCSTN,TUBA1C
Insulin-dependent diabetes mellitus	2.01E00	1.67E-01	B2M,CALM2,CYP27A1,DYNLL1,IK,MAPK3,SLC2A1
Nasopharyngeal tumor	2.01E00	1.67E-01	CDC42,CRYAB,CYB5A,HRAS,HSP90AA1,PRKCB,SLC16A3
Mineral deficiency	1.97E00	1.82E-01	AFDN,CSRP3,EHD2,GLRX3,SLC12A2,SNX5
Nevus	1.97E00	1.82E-01	ACTB,DNAJB1,GNAQ,HRAS,KRAS,NEK9
Dyssomnia	1.97E00	1.82E-01	APPL1,CADM4,RAB3B,SLC27A1,STAT5B,UBA6
Tonic-clonic seizure	1.96E00	1.51E-01	CP,EEF2,FUS,ITPR1,PLXDC2,PPP3CA,RPL9,S100A10
Progressive motor neuropathy	1.96E00	1.51E-01	IMMT,MAP1LC3B,PARP9,PSMD3,PSMD4,RTN4,SOD1,TUFM
Motor seizure	1.96E00	1.51E-01	CP,EEF2,FUS,ITPR1,PLXDC2,PPP3CA,RPL9,S100A10
Progressive motor neuron disease	1.96E00	1.51E-01	IMMT,MAP1LC3B,PARP9,PSMD3,PSMD4,RTN4,SOD1,TUFM
Occurrence of tumor	1.95E00	1.63E-01	ACTN4,ENTPD2,FLII,PPP5C,PSMD14,RPS9,TUBB1
Eye neoplasm	1.95E00	1.63E-01	FBLN5,GNA11,GNAQ,H2AZ1,IL16,RBM14,SF3B1
Connective tissue dysplasia	1.95E00	1.63E-01	ASPN,CBFB,COL1A1,DYNC2H1,FDPS,HSPG2,POSTN
Meningioma	1.95E00	1.41E-01	ACBD3,FTH1,FTL,GLRX3,OTUB1,PGD,PLG,TAGLN3,TOLLIP
Meningothelial cell neoplasm	1.95E00	1.41E-01	ACBD3,FTH1,FTL,GLRX3,OTUB1,PGD,PLG,TAGLN3,TOLLIP
Myasthenia	1.93E00	2.5E-01	AGRN,C5,CSRP1,GFPT1
Rhinitis	1.92E00	1.48E-01	F11R,HNRNPD,IPO7,IQSEC1,PDLIM1,PLCD1,RPL9,SYNPO
Central nervous system hemangioma	1.92E00	1.48E-01	DAAM1,EIF3I,PDCD5,POLDIP2,SEPTIN11,STRAP,TPM1,TPM2
Meningeal neoplasm	1.91E00	1.38E-01	ACBD3,FTH1,FTL,GLRX3,OTUB1,PGD,TAGLN3,TOLLIP,TUBA1C
Tachycardia	1.9E00	1.76E-01	ABCC9,NPC2,RPSA,RYR2,Serpina3n (includes others),TOLLIP
Oxidative stress	1.9E00	1.76E-01	ACTL6A,BPNT1,Gsta4,SOD1,SOD2,SULT2B1
Dysplasia of skeleton	1.9E00	1.59E-01	ASPN,CBFB,COL1A1,DYNC2H1,FDPS,HSPG2,POSTN
Malignant neoplasm of eye	1.9E00	1.59E-01	FBLN5,GNA11,GNAQ,H2AZ1,IL16,RBM14,SF3B1
Malignant neoplasm of eye and adnexa	1.9E00	1.59E-01	FBLN5,GNA11,GNAQ,H2AZ1,IL16,RBM14,SF3B1
Orbital cancer	1.9E00	1.59E-01	FBLN5,GNA11,GNAQ,H2AZ1,IL16,RBM14,SF3B1
Development of vascular tumor	1.87E00	1.45E-01	EIF4H,HLA-A,HOOK3,MAPK1,POLDIP2,RPLP0,STRAP,THBS1
Impaired glucose tolerance	1.85E00	1.56E-01	ATP2A2,CACNA2D1,CALM2,FITM2,Mup1 (includes others),RBP1,SLC2A1
Skin hyperpigmentation	1.85E00	1.56E-01	ABCD1,ABCD2,CNP,CSNK1A1,KRT14,PLG,SAMHD1
Depigmentation/hyperpigmentation of skin	1.85E00	1.56E-01	ABCD1,ABCD2,CNP,CSNK1A1,KRT14,PLG,SAMHD1
Hypokalemia	1.84E00	1.71E-01	CACNA1S,CD81,OXSR1,PPID,SLC12A2,VAMP2
Endometrioid carcinoma	1.83E00	1.43E-01	ARHGAP5,COPS7A,GNA13,KRAS,PDCD5,PDHA1,SNX6,TUBB1
Skin squamous cell carcinoma	1.83E00	1.43E-01	AIMP2,HSPA1A,IKBIP,KRAS,LGALS3,PON2,TTN,VCAM1
Microcytosis	1.8E00	1.52E-01	GNA11,LGALS3,NOLC1,PLCB3,PPP5C,RPL22,SSRP1
Pulmonary interstitial fibrosis	1.78E00	1.67E-01	LAMP1,SRC,TPP2,TSPAN15,UBA6,VTN
Severe anemia	1.78E00	1.67E-01	ACBD3,CBFB,LAMP1,PPP3R1,RNF2,RNPS1
Autosomal recessive polycystic kidney disease	1.78E00	1.4E-01	AIMP2,CPNE3,GFPT1,ITGA6,RBP1,RPS3,SMPD1,TMPO
Osteoarthritis	1.75E00	1.49E-01	ANP32E,BGN,BPNT2,ITGAL,MYL3,PLP1,PTGS1
Development of intestinal tumor	1.75E00	1.49E-01	ADAM17,COPS6,EIF4E,GLUL,KRAS,P4HA1,PDCD6IP
Neuroendocrine carcinoma	1.75E00	1.49E-01	H2AZ1,ITCH,PRODH,SLC25A5,SOD1,THBS1,TPM3
Hyperglycemia	1.75E00	1.49E-01	ADIPOQ,AKT2,CPNE3,GFPT1,PCK1,RBP1,SLC2A1
Herpes simplex encephalitis	1.75E00	1.49E-01	DLG1,ELP3,LAMP1,RIGI,SNX27,STAT1,TPP2
Lipidosis	1.75E00	1.49E-01	APOC3,EIF3H,FLAD1,GK,GPAM,LAMTOR1,PNPLA2
Keratosis	1.75E00	1.49E-01	GNA13,GSTZ1,JUP,PRKCD,PTGS1,SLC2A1,SPTLC2
Liver metastasis	1.75E00	1.49E-01	AKT2,EEF1A1,FAM120A,PDLIM1,RAB25,STK39,UBQLN1
B-cell chronic lymphoproliferative disorder	1.75E00	1.49E-01	BANF1,HRAS,MAPK1,MS4A1,RIGI,RPSA,SF3B1
Dysglobulinemia	1.75E00	1.49E-01	ADA,BAK1,BAX,NEDD8,NFKB2,PTPN6,TPP2
Polyuria	1.75E00	2.22E-01	AQP3,PSAP,SLC12A2,SLC4A1
Hypercalcemia	1.74E00	1.85E-01	ANXA1,AP2S1,FDPS,GNA11,VAMP2
Urinary tract obstruction	1.74E00	1.85E-01	ITGA6,LIN7C,MACF1,PTGS1,TSPAN15
Autosomal recessive neurological disorder	1.74E00	1.85E-01	ADAM10,AGRN,GBA1,HDGF,PSAP
Follicular lymphoma	1.74E00	1.38E-01	CBL,EIF2S1,MS4A1,PCBP1,PLIN3,SERPINB5,SLC2A1,TXNDC17
Hyperalgesia	1.73E00	1.62E-01	ANKRD17,C5,GRK2,MAP2K1,PRKCD,SPR
Parkinson's disease	1.73E00	1.62E-01	CHMP4B,GBA1,HSPH1,IDE,PLXDC2,SPR
Visceral metastasis	1.73E00	1.62E-01	IQSEC1,KRAS,PPID,RAB25,RNH1,STAT1
Congenital adrenal insufficiency	1.73E00	1.62E-01	ABCD1,ABCD2,ANXA4,EZR,MAP2K4,SOD2
Metastatic melanoma	1.7E00	1.46E-01	ANP32E,ARHGAP5,BANF1,EEF1A1,MAP2K1,RANBP2,STK39
Congenital encephalopathy	1.7E00	1.46E-01	CKAP5,EEF1A1,FKBP8,MAG,MTOR,NFIB,PHGDH
Chronic lymphoproliferative disease	1.7E00	1.46E-01	BANF1,HRAS,MAPK1,MS4A1,RIGI,RPSA,SF3B1
Anterior segment inflammation	1.7E00	1.46E-01	CUL4B,ITGA6,ITGAM,MTOR,RPS12,SOD1,TPM3
Advanced melanoma	1.7E00	1.46E-01	ANP32E,ARHGAP5,BANF1,EEF1A1,MAP2K1,RANBP2,STK39
Splenic cancer	1.7E00	1.46E-01	AHSG,CSE1L,DECR1,MS4A1,NAP1L1,SOD2,YBX3
Colorectal carcinoma	1.7E00	1.46E-01	COPS6,DAG1,KRAS,MANF,MIF,P4HA1,PES1
Orbital tumor	1.7E00	1.46E-01	FBLN5,GNA11,GNAQ,H2AZ1,IL16,RBM14,SF3B1
Infection by Chlamydia pneumoniae	1.7E00	1.46E-01	ADAM17,AQP3,ATP1A1,LAMP1,RIGI,STAT1,TPP2
Oligodendroglioma	1.7E00	1.36E-01	ANK3,CALU,EIF4G1,HECTD1,RPAP3,TUBA8,TUBB2A,USP14
Mesothelioma	1.7E00	1.36E-01	ADAM10,COPS7A,RALY,SLC25A5,SOD1,THBS1,TPM3,YY1
Mesothelial tumor	1.7E00	1.36E-01	ADAM10,COPS7A,RALY,SLC25A5,SOD1,THBS1,TPM3,YY1
Relapsing-remitting multiple sclerosis	1.7E00	1.36E-01	ADRM1,ARIH1,JCHAIN,MS4A1,NCAM1,PARP9,PTGS1,TUFM
Stroke	1.68E00	1.79E-01	ADAM10,APOA1,HSPB7,PLG,PTGS1
Generalized seizures	1.68E00	1.79E-01	FUS,IPO7,ITPR1,RPL9,SYNPO
Neural tube defect	1.68E00	1.58E-01	EEF1A1,EWSR1,HSPG2,MAPK9,PRKACB,SF3B3
Liver cholangiocarcinoma	1.68E00	1.58E-01	EIF3H,KRAS,MAPK9,MYO6,SF3B1,SNRNP70
Familial autoimmune disease	1.68E00	1.58E-01	AGRN,CAVIN3,COL6A1,COL6A2,ESYT2,SLC2A1
Major affective disorder	1.68E00	1.58E-01	DNAJC3,EIF4A1,ENDOG,NCEH1,SEC23B,TMTC3
Intra-hepatic biliary tract cancer	1.68E00	1.58E-01	EIF3H,KRAS,MAPK9,MYO6,SF3B1,SNRNP70
Intrahepatic bile duct cancer	1.68E00	1.58E-01	EIF3H,KRAS,MAPK9,MYO6,SF3B1,SNRNP70
Gastrointestinal ulcer	1.66E00	2.11E-01	CAPN1,LAMTOR1,PLG,PTGS1
Maculopathy	1.66E00	2.11E-01	ATP2A1,PTGS1,RPS3,USE1
Uveal melanoma	1.66E00	1.33E-01	ELP3,GNA11,GNAQ,MAPK14,MYDGF,MYH11,PKN1,SF3B1
Insulin resistance	1.65E00	1.43E-01	ACADL,ADIPOQ,AGPAT2,Akr1b7,PDE3B,PRDX3,SLC25A13
Acute pancreatitis	1.65E00	1.43E-01	Acat2/Acat3,ADAM17,CTSD,IDE,MME,PTGS1,RAB3B
Malignant neoplasm of pancreatic duct	1.65E00	1.43E-01	DSC2,ETHE1,KRAS,MAP2K1,TRIM29,TUBB3,U2AF1
Pancreatic ductal carcinoma	1.65E00	1.43E-01	DSC2,ETHE1,KRAS,MAP2K1,TRIM29,TUBB3,U2AF1
Small intestine tumor	1.62E00	1.54E-01	ABCD1,ABCD2,KRAS,PPP3CA,RPLP0,TCP1
Jaundice	1.62E00	1.54E-01	ABCC3,AP1M1,DOCK10,LAMA4,MYL3,SCARB2
Ventricular fibrillation	1.62E00	1.54E-01	CSDE1,ENTPD1,RYR2,STK38,TGM2,TNPO2
Autosomal recessive inborn error of metabolism	1.62E00	1.54E-01	ADA,ARIH1,FDPS,GSTK1,SLC2A1,TUFM
Follicular B-cell or T-cell lymphoma	1.62E00	1.31E-01	BANF1,CBL,KRT14,MS4A1,PCBP1,PLIN3,SERPINB5,SLC2A1
Ulcerative or indeterminate colitis	1.62E00	1.72E-01	ALOX12,PTGS1,RPL10,SNX27,SRI
Ataxia	1.62E00	1.72E-01	ABCD1,ABCD2,GLB1,ITPR1,S100A13
Ulcerative colitis	1.62E00	1.72E-01	ALOX12,PTGS1,RPL10,SNX27,SRI
Osteopetrosis	1.61E00	1.4E-01	CD44,DPF2,MAT2A,NFKB2,RNPS1,SRC,YWHAZ
Bacterial peritonitis	1.61E00	1.4E-01	CMKLR1,COPS6,DLG1,SLC25A5,THBS1,TPM3,TUBB3
Primary pulmonary hypertension	1.61E00	1.4E-01	ACBD3,CD81,COL1A1,HOOK3,KLHL40,MICU1,PLEC
Venous malformation	1.61E00	1.4E-01	KRAS,MAP2K1,MCAM,MGP,MTOR,PKN1,RPL18
Sex cord stromal tumor	1.61E00	1.4E-01	MCAM,PCBP1,SLC25A5,SOD1,THBS1,TPM3,YY1
Progressive neuropathy	1.61E00	1.4E-01	MAP1LC3B,PARP9,PSMD3,PSMD4,RTN4,SOD1,TUFM
Idiopathic and/or familial pulmonary arterial hypertension	1.61E00	1.4E-01	ACBD3,CD81,COL1A1,HOOK3,KLHL40,MICU1,PLEC
Acanthosis	1.59E00	2E-01	DNAJB1,PDHA1,RPS14,SLC2A1
Severe cardiovascular disorder	1.59E00	2E-01	AIFM1,MS4A1,MYBPC3,TNNT2
Development of gonadal tumor	1.58E00	1.29E-01	KRAS,MCAM,SLC25A5,SOD1,THBS1,TPM3,TUBB1,XPO7
Hepatic adenocarcinoma	1.58E00	1.29E-01	EIF3H,GNA13,KRAS,MAPK9,NDUFA4,SF3B1,SNRNP70,THBS1
Nasopharyngeal epithelial tumor	1.57E00	1.5E-01	CDC42,CRYAB,CYB5A,HSP90AA1,PRKCB,SLC16A3
Pheochromocytoma	1.57E00	1.5E-01	AIFM1,HSPB1,IGBP1,KIF1B,SDHB,SDHD
Cerebrovascular dysfunction	1.57E00	1.5E-01	APOA1,ITGAV,MAPK1,MAPK3,PTGS1,THBS1
Nasopharyngeal carcinoma	1.57E00	1.5E-01	CDC42,CRYAB,CYB5A,HSP90AA1,PRKCB,SLC16A3
Peroxisomal disorder	1.57E00	1.5E-01	ABCD1,ANXA4,EZR,LDHA,MAP2K4,PEX5
Sympathetic paraganglioma	1.57E00	1.5E-01	AIFM1,HSPB1,IGBP1,KIF1B,SDHB,SDHD
Sympathetic nervous system neoplasm	1.57E00	1.5E-01	AIFM1,HSPB1,IGBP1,KIF1B,SDHB,SDHD
Brainstem disorder	1.57E00	1.5E-01	LAMB2,MACF1,MRPL14,NLN,RARS2,RPS9
Abdominal sympathetic paraganglioma	1.57E00	1.5E-01	AIFM1,HSPB1,IGBP1,KIF1B,SDHB,SDHD
Thoracoabdominal paraganglioma	1.57E00	1.5E-01	AIFM1,HSPB1,IGBP1,KIF1B,SDHB,SDHD
Invasive breast carcinoma	1.57E00	1.5E-01	CDH1,DGAT1,EHHADH,MTOR,TUBA1C,TUBB1
Malignant neoplasm of bronchus and lung	1.57E00	1.5E-01	AHSG,KRAS,SCARB2,SNX27,SRC,TPP2
Abdominal paraganglioma	1.57E00	1.5E-01	AIFM1,HSPB1,IGBP1,KIF1B,SDHB,SDHD
Upper airway cancer	1.57E00	1.5E-01	CDC42,CRYAB,CYB5A,HSP90AA1,PRKCB,SLC16A3
Pharyngeal carcinoma	1.57E00	1.5E-01	CDC42,CRYAB,CYB5A,HSP90AA1,PRKCB,SLC16A3
Ear-nose-throat cancer	1.57E00	1.5E-01	CDC42,CRYAB,CYB5A,HSP90AA1,PRKCB,SLC16A3
Pediatric-onset neurological disease	1.57E00	1.5E-01	ABAT,CADM4,EHHADH,EIF5A,PEX5,RPAP3
Hydrocephalus	1.57E00	1.37E-01	COL1A1,EMD,L1CAM,MCAM,MYH9,RPL9,SNTB1
Histiocytic sarcoma	1.57E00	1.37E-01	ANXA2,EIF3I,ETHE1,RPLP0,RPRD1B,THBS1,TUBB3
Ulceration of skin	1.56E00	1.67E-01	JUP,KRT1,KRT14,PLCB3,RPSA
Rejection of organ	1.56E00	1.67E-01	HPRT1,IMPDH2,LAMTOR1,MTOR,PPP3CA
Graft rejection	1.56E00	1.67E-01	HPRT1,IMPDH2,LAMTOR1,MTOR,PPP3CA
Hashimotos encephalitis	1.56E00	1.67E-01	AGO2,DNAJB1,LGALS1,MBP,PLP1
Graft failure	1.56E00	1.67E-01	HPRT1,IMPDH2,LAMTOR1,MTOR,PPP3CA
Development of ovarian tumor	1.54E00	1.27E-01	ALDH3A1,B2M,SLC25A5,SOD1,THBS1,TPM3,TUBB1,XPO7
Congenital hypoplasia of part of brain	1.54E00	1.27E-01	COPS7A,CSTB,FLOT1,IPO7,LGALS1,RARS2,SNX6,SYNM
Cerebellar dysgenesis	1.54E00	1.27E-01	COPS7A,CSTB,FLOT1,IPO7,LGALS1,RARS2,SNX6,SYNM
Aplasia or hypoplasia of cerebellum	1.54E00	1.27E-01	COPS7A,CSTB,FLOT1,IPO7,LGALS1,RARS2,SNX6,SYNM
Bulbar hypoplasia	1.54E00	1.27E-01	COPS7A,CSTB,FLOT1,IPO7,LGALS1,RARS2,SNX6,SYNM
Rectum tumor	1.53E00	1.35E-01	ANXA4,CRIP2,DYNLL1,FLII,HSPA1A,KRAS,TNPO2
Growth acceleration	1.53E00	1.35E-01	ACBD3,FTL,GLRX3,JUP,LIN7C,PDCL3,PGD
Overgrowth syndrome	1.53E00	1.35E-01	ACBD3,FTL,GLRX3,JUP,LIN7C,PDCL3,PGD
Malignant neuroendocrine neoplasm	1.53E00	1.35E-01	H2AZ1,ITCH,PRODH,SLC25A5,SOD1,THBS1,TPM3
Autosomal recessive immunodeficiency	1.53E00	1.35E-01	ACTB,ADA,C5,SLC2A1,TAGLN3,TOLLIP,TRIM28
Rectosigmoid neoplasm	1.53E00	1.35E-01	ANXA4,CRIP2,DYNLL1,FLII,HSPA1A,KRAS,TNPO2
Development of astrocytoma	1.53E00	1.46E-01	ALDH5A1,FAM120A,KRAS,PRDX5,SIRT2,TARDBP
Spinocerebellar ataxia	1.53E00	1.46E-01	ANO10,GGA3,HNRNPH1,OPA1,RTN3,SLC1A3
Bradycardia	1.53E00	1.46E-01	ABI1,CHRM2,FGB,SLC30A9,STEAP3,ZMPSTE24
Systemic inflammatory response syndrome	1.53E00	1.46E-01	ANXA1,CD81,GNA13,LRP1,MFGE8,RELA
Myoclonus	1.53E00	1.46E-01	CACNA2D1,CSTB,EIF2S1,NDUFS4,PDK2,SGCE
Gastrointestinal carcinoma	1.53E00	1.46E-01	ADAM10,CDH1,COPS6,CYB5A,KRAS,MIF
Severe kidney disease	1.53E00	1.46E-01	AHSG,CD81,COL1A1,LGALS3BP,LMNA,SH3GL1
Invasive breast adenocarcinoma	1.53E00	1.46E-01	CDH1,DECR1,DGAT1,PCK1,TUBA1C,TUBB1
Hamartomatous polyposis syndrome	1.53E00	1.46E-01	BIN1,CNP,HDGF,MTOR,SDHB,SEC23B
Rhizomelia	1.53E00	1.46E-01	DBN1,GAPDH,GNAI3,PDK1,SEC23B,TMPO
Dryness of skin	1.53E00	1.46E-01	ANXA4,HSPA1A,IKBIP,IPO5,PON2,TNPO2
Pancreaticobiliary neoplasm	1.53E00	1.46E-01	CLIC1,KRAS,LGALS1,Lyz1/Lyz2,TRIM29,VTN
Extrapulmonary secondary neoplasm	1.53E00	1.46E-01	EEF1A1,IQSEC1,KRAS,PDLIM1,RAB25,RNH1
Focal segmental glomerulosclerosis	1.51E00	1.9E-01	ACTN4,CD2AP,INF2,MYO1E
Urolithiasis	1.51E00	1.9E-01	APRT,BCHE,NHERF1,XDH
Congenital deformity of foot	1.51E00	1.9E-01	ATP1A3,BGN,PDLIM5,PRKCD
Uterine tumor	1.5E00	1.61E-01	PDHA1,TCP1,TUBB1,TUBB2A,TUBB3
Embolus	1.5E00	1.61E-01	ARIH1,FGA,PLG,PTGS1,TUFM
Glomerulonephritis	1.5E00	1.61E-01	DLG1,GBA1,MS4A1,PPP3CA,PTPN6
Ichthyosis	1.5E00	1.61E-01	AGR2,KRT10,PDCD6IP,S100A11,TGM1
Toxoplasmosis	1.5E00	1.61E-01	ABAT,ALDH5A1,GAPDH,Gbp2,GPX4
Protozoan infection	1.5E00	1.61E-01	ABAT,ALDH5A1,GAPDH,Gbp2,GPX4
Non-melanoma skin cancer	1.49E00	1.32E-01	AIMP2,HSPA1A,IKBIP,KRAS,LGALS3,PON2,VCAM1
Large intestine carcinoma	1.49E00	1.32E-01	COPS6,KRAS,MANF,MIF,MSRA,P4HA1,PES1
Intrauterine growth retardation	1.48E00	1.43E-01	AGPAT1,EWSR1,FHL1,PPP3R1,PTGS1,SKIC3
Development of primitive neuroectodermal tumor	1.48E00	1.43E-01	BAK1,BAX,Ifitm3,KIF1B,RACK1,TUBB1
Intrahepatic cholestasis	1.48E00	1.43E-01	ABCB11,EDF1,FKBP10,MAPK9,SCIN,SCP2
Development of neuroectodermal tumor	1.48E00	1.43E-01	BAK1,BAX,Ifitm3,KIF1B,RACK1,TUBB1
Arrhythmia of heart ventricle	1.48E00	1.43E-01	ABCC9,ATP1A1,MECP2,PALLD,RYR2,SSRP1
Cerebellar ataxia	1.48E00	1.43E-01	GGA3,HNRNPH1,ITPR1,NPC1,RTN3,SNX6
Tauopathy	1.48E00	1.43E-01	BCHE,CDC42BPB,ITGAV,MME,PDK2,STAT1
Listeriosis	1.48E00	1.43E-01	ESYT2,GPX4,ITGA2,MRPL14,NIBAN2,SCARB2
Mixed neoplasia	1.48E00	1.43E-01	CD81,COL1A1,KRT18,PLTP,TPD52,TUBA8
Sjögren syndrome	1.45E00	1.56E-01	CAPN1,DPF2,MS4A1,PPP2CA,PPP3CA
Cardiovascular neoplasm	1.45E00	1.56E-01	HLA-A,MAPK1,RPLP0,SDHD,THBS1
Anterior segment anomalies	1.45E00	1.56E-01	AHSA1,HSPD1,ITGA6,ITPR1,SOD1
Metastatic malignant neoplasm of digestive system	1.45E00	1.56E-01	DPEP1,KRAS,P4HA1,RPS3,TRIM29
Purpura	1.45E00	1.82E-01	ANP32E,ITGB3,MS4A1,PDGFRB
Sun-shielded melanoma	1.44E00	1.21E-01	BANF1,GNA11,GNAQ,MAP2K1,MAPK1,RIGI,RPSA,SF3B1
Urinary tract infection	1.44E00	1.4E-01	ADAM17,DLG1,MYL9,PORCN,PTGS1,STK38
Infection by chlamydia	1.44E00	1.4E-01	ATP1A1,LAMP1,RIGI,STAT1,TGM2,TPP2
Blepharitis	1.44E00	1.4E-01	CUL4B,ITGA6,ITGAM,MTOR,SOD1,TPM3
Gastrointestinal adenoma	1.44E00	1.4E-01	CD44,HSPB1,KRAS,PDCD6IP,PTGS1,USP14
Recurrent malignant solid tumor	1.41E00	1.27E-01	L1CAM,MAPK1,MS4A1,RIGI,RPSA,STAT1,TGM2
Recurrent solid tumor	1.41E00	1.27E-01	L1CAM,MAPK1,MS4A1,RIGI,RPSA,STAT1,TGM2
Histiocytic or dendritic cell neoplasm	1.41E00	1.27E-01	ANXA2,EIF3I,MAP2K1,RPLP0,RPRD1B,THBS1,TUBA1C
Neutropenia	1.4E00	1.52E-01	EFL1,PLIN3,PRKAA1,SLC2A1,TPT1
Breast carcinoma	1.39E00	1.36E-01	CDH1,HOOK3,MTOR,TUBA8,TUBB1,TUBB3
Olfaction disorder	1.39E00	1.36E-01	AGR2,BPNT1,HINT2,LAMTOR1,MAPK3,S100A16
Neuroinflammation	1.39E00	1.36E-01	F12,MIF,NPM1,PRKCD,RELA,STAT1
Intestinal adenocarcinoma	1.39E00	1.36E-01	COPS6,EIF4H,KRAS,MYL9,RPLP0,THY1
Dyserythropoietic anemia or sideroblastic anemia	1.39E00	1.36E-01	RBM8A,RNPS1,RPS3,SEC23B,SF3B1,YBX3
Spindle cell neoplasm	1.37E00	1.25E-01	KRAS,RALY,SLC25A5,SOD1,THBS1,TPM3,YY1
Autoimmune bullous skin disease	1.36E00	2.14E-01	C4a/C4b,HPRT1,MS4A1
Bullous dermatitis	1.36E00	2.14E-01	C4a/C4b,HPRT1,MS4A1
Chronic hepatitis	1.35E00	1.33E-01	ADK,BANF1,DPF2,IMPDH2,RIGI,RPSA
Arrhythmia	1.35E00	1.33E-01	APOA1,DSC2,DSG2,PKP2,PVALB,RYR2
Intraventricular hemorrhage	1.35E00	1.33E-01	ANXA7,ASL,CBFB,CBL,PLG,POSTN
Malignant neoplasm of retroperitoneum	1.35E00	1.33E-01	ANXA2,CSE1L,ETHE1,KRAS,LGALS1,TRIM29
Edema	1.35E00	1.47E-01	ARF6,KRAS,LBR,MYO6,SERPING1
Systemic autoimmune syndrome	1.35E00	1.47E-01	DYNLL1,IK,MS4A1,PTGS1,PTPN6
Cutis laxa	1.34E00	1.23E-01	BAG1,CD2AP,FBLN5,HSPA2,MAGOH,OXSR1,PCBP1
Chronic lymphocytic leukemia	1.34E00	1.23E-01	ANXA2,HRAS,KRT18,MS4A1,PCK1,PPP2R5B,SF3B1
Recurrent neoplasm	1.34E00	1.23E-01	L1CAM,MAPK1,MS4A1,RIGI,RPSA,STAT1,TGM2
Malignant neoplasm of aerodigestive tract	1.34E00	1.23E-01	ADAM10,CBL,CYB5A,HSP90AA1,LUM,MAP2K4,TUBB1
Relapsed neoplasia	1.34E00	1.23E-01	L1CAM,MAPK1,MS4A1,RIGI,RPSA,STAT1,TGM2
Chronic malignant hematological neoplasm	1.34E00	1.23E-01	BANF1,CBL,MAPK1,MS4A1,PDGFRB,RIGI,RPSA
Aggressive lymphoma	1.34E00	1.23E-01	HEXIM1,HSPB7,KRT16,KRT18,MME,MS4A1,TCP1
Advanced malignant bone neoplasm	1.31E00	1.3E-01	FDPS,FUS,KRT1,SLC8A1,SRI,TPM3
Mental retardation	1.31E00	1.3E-01	CUL4B,EIF5A,RALY,RPL10,RPS9,SNRPE
Development of urinary tract tumor	1.31E00	1.3E-01	ETHE1,H2AZ1,MFGE8,MTOR,NCSTN,SDHB
Paraproteinemia	1.31E00	1.3E-01	HRAS,MAPK1,MS4A1,PSMB2,RIGI,RPSA
Skeletal metastasis	1.31E00	1.3E-01	FDPS,FUS,KRT1,SLC8A1,SRI,TPM3
Severe neutropenia	1.31E00	1.3E-01	EFL1,PCBP1,PLIN3,SERPINB5,SLC2A1,TXNDC17
Congenital lower extremity deformity	1.31E00	1.3E-01	ATP1A3,DDX6,FLII,PDLIM5,PRKAA1,PSMD14
Dyscrasia	1.31E00	1.3E-01	HRAS,MAPK1,MS4A1,PSMB2,RIGI,RPSA
Lymphocytic leukemia	1.3E00	1.21E-01	BANF1,MS4A1,MYL3,PARP9,PDGFRB,RIGI,TPT1
Progressive central nervous system tumor	1.3E00	1.21E-01	ALOX12,CCT4,HOOK3,HSPA2,PDGFRB,USP14,YBX3
Mature B-cell neoplasm	1.3E00	1.21E-01	BANF1,HRAS,KRT18,MAPK1,MS4A1,RIGI,RPSA
Ischemia of heart	1.3E00	1.43E-01	ADA,GNAI3,LRRFIP1,PTGS1,TUFM
Lupus nephritis	1.3E00	1.43E-01	IMPDH2,INPP5D,MBP,MS4A1,PPP3CA
Infection of respiratory tract	1.3E00	1.43E-01	ADAM17,AGR2,ITGAM,PES1,USP15
Carotid artery disease	1.3E00	1.43E-01	CNP,HUWE1,ITGB3,SDHD,STRAP
Autoinflammatory disorder	1.3E00	1.43E-01	ITCH,PLCG2,SRI,TUBB,TUBB1
Speech and language disorders	1.3E00	1.43E-01	CUL4B,GAMT,PABPC1,PLCB3,RPS9
Neurogenic muscular atrophy	1.3E00	1.43E-01	FDPS,KIF1B,LMNA,MPZ,PRX
Progressive muscular dystrophy	1.3E00	1.43E-01	CAV3,SGCB,SGCD,SMCHD1,TTN
Autoimmune anemia	1.3E00	1.43E-01	MS4A1,MTOR,STAT5B,THY1,TPP2
Hypersensitivity reaction type I	1.28E00	2E-01	RBM8A,RNPS1,SAP18
Syndromic arrhythmia	1.27E00	1.28E-01	GC,HCN4,PALLD,RYR2,SDHB,SSRP1
Convulsion	1.27E00	1.28E-01	EEF2,FUS,ITPR1,PPP3CA,RPL9,S100A10
Autoimmune glomerulonephritis	1.27E00	1.28E-01	LRRFIP1,MARK2,MS4A1,PPP2CA,PPP3CA,TUFM
Development of germ cell tumor	1.27E00	1.28E-01	DCLK1,F11R,HSP90AA1,HTATIP2,MICU1,RTN2
Neuroepithelial tumor	1.27E00	1.28E-01	H2AZ1,MAP2K1,PDGFRB,RPAP3,SDHB,SDHD
Endometrial adenocarcinoma	1.27E00	1.28E-01	DDX5,GNA13,KRAS,PDHA1,SLC25A5,TPM3
Cardiac fibrillation	1.27E00	1.28E-01	HSP90AA1,LDHB,MYL4,NDUFA4,PDCD5,PSMB10
Muscle fibrillation	1.27E00	1.28E-01	HSP90AA1,LDHB,MYL4,NDUFA4,PDCD5,PSMB10
Early-onset encephalopathy	1.27E00	1.28E-01	CKAP5,EEF1A1,FKBP8,MAG,NFIB,PHGDH
Immune-mediated nephritis	1.27E00	1.28E-01	LRRFIP1,MARK2,MS4A1,PPP2CA,PPP3CA,TUFM
Philadelphia chromosome negative hematological system tumor	1.27E00	1.28E-01	AHSA1,HPRT1,HSPH1,NEFH,PRKACB,STAT5B
Progression of glioma	1.27E00	1.19E-01	ALOX12,CCT4,HOOK3,HSPA2,PDGFRB,USP14,YBX3
Mature B cell malignant tumor	1.27E00	1.19E-01	BANF1,CBL,HRAS,KRT16,KRT18,MAPK1,MS4A1
Hypophosphatemia	1.26E00	1.39E-01	HNRNPH1,NHERF1,PACS1,PDLIM7,RPS14
Pulmonary metastasis	1.26E00	1.39E-01	FDPS,PDLIM1,RAB25,STAT1,TPP2
Hepatic steatosis	1.26E00	1.39E-01	ENDOG,GPAM,HUWE1,SAR1B,SLC2A1
Lymphatic system tumor	1.26E00	1.39E-01	BANF1,CSE1L,MAPK1,MS4A1,RIGI
Pancreatic mass	1.26E00	1.39E-01	CLIC1,KRAS,LGALS1,PALLD,TRIM29
Growth failure or short stature	1.26E00	1.39E-01	AGPAT1,DYNC2H1,MAPK1,SPR,TPM3
Pancreatic lesion	1.26E00	1.39E-01	CLIC1,KRAS,LGALS1,PALLD,TRIM29
Inborn error renal tubular transport	1.24E00	1.17E-01	AIMP2,CCAR2,CDC42BPB,GLB1,POSTN,SCARB2,YBX3
Bladder carcinoma	1.24E00	1.25E-01	BTF3,CSRP1,MFGE8,SYTL1,TBL3,TUBA1C
Hyperphenylalaninemia	1.24E00	1.25E-01	CD9,HNRNPH1,IQGAP2,LACTB,PRDX5,SPR
Neuroectodermal tumor	1.24E00	1.25E-01	BAK1,BAX,HRAS,LGALS1,RACK1,TUBB1
Arteriovenous malformation	1.24E00	1.25E-01	KRAS,MAP2K1,MCAM,MGP,PKN1,RPL18
Pancreatic ductal adenocarcinoma	1.24E00	1.25E-01	DSC2,ETHE1,KRAS,MAP2K1,TRIM29,U2AF1
Malignant peripheral nerve sheath tumor	1.24E00	1.25E-01	PDGFRB,RBM8A,RGS10,RNPS1,RPS7,SAP18
Peripheral nerve sheath tumor	1.24E00	1.25E-01	PDGFRB,RBM8A,RGS10,RNPS1,RPS7,SAP18
Endocrine carcinoma	1.24E00	1.25E-01	H2AZ1,PRODH,SLC25A5,SOD1,THBS1,TPM3
Chronic liver disease	1.24E00	1.25E-01	ADK,BANF1,DPF2,IMPDH2,RIGI,RPSA
Development of non-small cell lung carcinoma	1.24E00	1.25E-01	BCHE,ETHE1,IPO7,KRAS,KRT10,SYNPO
Nodule	1.22E00	1.54E-01	APOA1,MCAM,Serpina3n (includes others),TGM2
Hypoproteinemia	1.22E00	1.54E-01	ADA,EZR,MAP2K4,NFKB2
Infarction of brain	1.22E00	1.54E-01	ABCD1,ABCD2,BCHE,PTGS1
Microangiopathy	1.22E00	1.54E-01	DNAJB1,INPP5D,LBP,UBE2M
Retinal neovascularization	1.22E00	1.54E-01	ADIPOQ,ADRM1,NCAM1,USP39
Dysplasia of bone	1.22E00	1.35E-01	CBFB,COL1A1,FDPS,MAPK1,POSTN
Parkinsonism	1.22E00	1.35E-01	ATP1A3,CHMP4B,HSPH1,IDE,SPR
Paralysis	1.22E00	1.35E-01	BTF3,CSRP1,PSAP,TBL3,UBE2M
Spinal muscular atrophy	1.22E00	1.35E-01	ADAM10,MAPK14,STAT1,UBA1,VAPB
Lower motor neuron disease	1.22E00	1.35E-01	ADAM10,MAPK14,STAT1,UBA1,VAPB
Heart conduction disorder	1.22E00	1.35E-01	APOA1,DSC2,DSG2,PKP2,RYR2
Upper aero-digestive squamous cell carcinoma	1.22E00	1.35E-01	ADAM10,CDC42,HSP90AA1,LUM,SIGLEC1
Axial myopathy	1.22E00	1.35E-01	ADAM10,MAPK14,STAT1,UBA1,VAPB
Early-onset myopathy	1.22E00	1.35E-01	AGRN,ATP1B3,LAMA2,RYR1,TTN
Early-onset cardiovascular disorder	1.22E00	1.35E-01	APOA1,COX15,PPA2,SCO2,TTN
Urogenital infection	1.22E00	1.35E-01	DDX5,DLG1,PTGS1,SNX27,STK38
Ulcer	1.21E00	1.88E-01	PLG,PTGS1,RELA
Plasma cell myeloma	1.21E00	1.15E-01	HRAS,MAPK1,PSMB1,PSMB2,RIGI,RPSA,TGM2
Plasma cell dyscrasia	1.21E00	1.15E-01	HRAS,MAPK1,MS4A1,PSMB2,RIGI,RPSA,TGM2
Chronic myeloproliferative neoplasm	1.21E00	1.15E-01	ANXA2,CBL,PDGFRB,RIGI,RPSA,STAT5B,TGM2
Erythrocytosis	1.2E00	1.22E-01	Hbb-b1,HMGA1,SLC8A1,SPTA1,TXNDC17,VPS13A
Nonalcoholic steatohepatitis	1.2E00	1.22E-01	ADIPOQ,CYP2E1,FABP3,FDPS,OPA1,TGFBI
Refractory cytopenia	1.2E00	1.22E-01	ACBD3,RBM8A,RNPS1,RPS3,SF3B1,YBX3
Cardiovascular disorder of cardiac valve	1.2E00	1.22E-01	CYTH2,FLOT2,HSP90AA1,MYH11,PACSIN2,PKN1
Acquired immunodeficiency syndrome	1.17E00	1.32E-01	DLG1,GBA1,NCF1,THY1,UBE2M
Uterine carcinoma	1.17E00	1.32E-01	DDX5,GNA13,PDHA1,TUBB2A,TUBB3
Graft-vs-host disease	1.17E00	1.32E-01	GADD45GIP1,INPP5D,MTOR,PPP3CA,USP15
Sensorineural hearing loss	1.17E00	1.32E-01	BAX,GAPDH,PSAP,SLC2A1,SOD1
Gastrointestinal tract cancer	1.17E00	1.32E-01	ADAM10,ANXA4,CDH1,P4HA1,TNPO2
Hyperammonemia	1.17E00	1.32E-01	AGPAT2,CDC42BPB,DNAJC3,SLC25A13,SNRPE
Hepatotoxicity	1.17E00	1.32E-01	GSS,RPS14,STAT1,TCP1,XPO7
Xanthoma	1.17E00	1.32E-01	APOC3,CDC42BPB,IPO7,LRPAP1,PLTP
Gastrointestinal polyposis	1.17E00	1.32E-01	ARHGEF7,ATP1A1,BIN1,PDLIM1,SF3B3
Severe inflammatory disorder	1.17E00	1.32E-01	AQP3,DNAJB1,ECSIT,MS4A1,MYBPC3
Polycythemia	1.17E00	1.2E-01	EIF3E,ELMO1,KLHL40,SPTA1,TXNDC17,VPS13A
Hyperlipoproteinemia	1.17E00	1.48E-01	APOA1,APOC3,CTSD,LPL
Renal impairment	1.17E00	1.48E-01	ADIPOQ,ITGAM,MTOR,SCARB2
Spinocerebellar disease	1.17E00	1.48E-01	HNRNPH1,OPA1,RTN3,SCN7A
Thoracic aortic aneurysms and dissections	1.17E00	1.48E-01	COL1A1,FBN1,MYH11,PNPLA2
Childhood encephalopathy	1.17E00	1.48E-01	ABAT,CADM4,EHHADH,PEX5
Precursor B-cell acute lymphoblastic leukemia	1.15E00	1.11E-01	AGPAT1,CDC37,CSNK2A1,NEFH,PDGFRB,Serpina3n (includes others),TPT1
Severe encephalopathy	1.14E00	1.76E-01	BCHE,MECP2,SNX27
Alopecia areata	1.13E00	1.28E-01	CD81,CDH2,COL1A1,HECTD1,STAT1
Long-QT syndrome	1.13E00	1.28E-01	CHCHD3,KCNJ5,NDUFA4,SDHB,TARDBP
Bone cancer	1.13E00	1.28E-01	EIF3H,FUS,IQGAP2,PDGFRB,TPM3
Epidermolysis bullosa	1.13E00	1.28E-01	COL7A1,DDX5,ITGA6,ITGB4,STK38
Hyperthyroidism	1.13E00	1.28E-01	CREB1,FITM2,HNRNPH1,HSPE1,PSMD4
Pneumococcal infection	1.13E00	1.28E-01	CLIC1,F12,KRT1,RPS14,SRI
Familial cerebellar ataxia	1.13E00	1.28E-01	GGA3,HNRNPH1,ITPR1,OPA1,RTN3
Pancreaticobiliary carcinoma	1.13E00	1.28E-01	KRAS,LGALS1,MAPK9,PALLD,TRIM29
Familial skeletal dysplasia	1.13E00	1.28E-01	COL1A1,DYNC2H1,FDPS,HSPG2,POSTN
Lung adenocarcinoma	1.13E00	1.18E-01	BCHE,ETHE1,IPO7,KRAS,KRT10,SYNPO
Non-small cell adenocarcinoma	1.13E00	1.18E-01	BCHE,ETHE1,IPO7,KRAS,KRT10,SYNPO
Severe liver disease	1.13E00	1.18E-01	ABCB11,ASNS,DNAJB1,GLUL,HNRNPD,KLHL40
Neuroblastoma	1.13E00	1.18E-01	ABCC1,HRAS,KIF1B,LGALS7,RCN3,TUBB1
Chronic pancreatitis	1.12E00	1.43E-01	BIN1,KRAS,LPL,RPL10
Thrombolysis	1.12E00	1.43E-01	INPP5D,PLG,S100A10,TUFM
Congenital bleeding disorder	1.12E00	1.43E-01	ITGAV,LRP1,MYH9,TPP2
Basal-cell tumor	1.1E00	1.15E-01	ALCAM,EIF3H,EIF4G2,FKBP8,LGALS1,TTN
Nonsquamous non-small cell lung carcinoma	1.1E00	1.15E-01	BCHE,ETHE1,IPO7,KRAS,KRT10,SYNPO
Non-squamous lung carcinoma	1.1E00	1.15E-01	BCHE,ETHE1,IPO7,KRAS,KRT10,SYNPO
Primary myelofibrosis	1.1E00	1.15E-01	GPAT3,PKP2,PRKACB,RPS5,SLC2A1,U2AF1
Non-squamous lung cancer	1.1E00	1.15E-01	BCHE,ETHE1,IPO7,KRAS,KRT10,SYNPO
Growth of tumor	1.1E00	1.25E-01	DCLK1,HTATIP2,KRAS,RPRD1B,SRC
Astrocytoma	1.1E00	1.25E-01	HRAS,KRAS,PDGFRB,RPAP3,SIRT2
Mammary tumor	1.1E00	1.25E-01	FABP3,HOOK3,HRAS,TUBB1,TUBB3
Infarction	1.1E00	1.25E-01	ABCD1,ABCD2,APOA1,F12,PTGS1
Dementia	1.1E00	1.25E-01	AFDN,BCHE,ITGAV,SNX5,STAT1
Diastolic dysfunction	1.1E00	1.25E-01	RELA,RIGI,RRAS2,STAT1,TTN
Atresia	1.1E00	1.25E-01	LGALS3,M6PR,MCFD2,PI4KA,SMCHD1
Ovarian adenocarcinoma	1.1E00	1.25E-01	ATP1B3,B2M,COPS7A,PDHA1,TUBB1
Severe hepatic system disorder	1.1E00	1.25E-01	ABCB11,AP1M1,DNAJB1,MBD2,MICU1
Female genital tract adenocarcinoma	1.1E00	1.25E-01	ATP1B3,DDX5,GNA13,PDHA1,TUBB1
Infection by Mycobacterium bovis	1.1E00	1.25E-01	ATP1A1,DPF2,RELA,RIGI,STAT1
Chronic form of lymphocytic leukemia	1.09E00	1.08E-01	BANF1,HRAS,MAPK1,MS4A1,RIGI,RPSA,SF3B1
Infarction of muscle	1.08E00	1.67E-01	APOA1,COMP,PTGS1
Infarction of cardiac muscle	1.08E00	1.67E-01	APOA1,COMP,PTGS1
Myocardial infarction	1.08E00	1.67E-01	APOA1,COMP,PTGS1
Lysosomal storage disease	1.08E00	1.67E-01	NPC1,NPC2,PSAP
Hereditary cytopenia	1.07E00	1.38E-01	ITGAV,LRP1,MYH9,TPP2
Amnesia	1.07E00	1.38E-01	GAPDH,GGA3,RTN3,STAT1
Gigantism	1.07E00	1.38E-01	HNRNPH1,TUBA1C,TUBB3,UBE2L3
Congenital cytopenia	1.07E00	1.38E-01	ITGAV,LRP1,MYH9,TPP2
Progression of neuroepithelial tumor	1.07E00	1.13E-01	CCT4,HOOK3,HSPA2,PDGFRB,USP14,YBX3
Large-cell diffuse lymphoma	1.07E00	1.13E-01	GSTZ1,KRT16,KRT18,MS4A1,SH3KBP1,SLC2A1
Diffuse aggressive lymphoma	1.07E00	1.13E-01	GSTZ1,KRT16,KRT18,MS4A1,SH3KBP1,SLC2A1
Diffuse large B-cell lymphoma	1.07E00	1.13E-01	GSTZ1,KRT16,KRT18,MS4A1,SH3KBP1,SLC2A1
Large cell non-Hodgkin lymphoma	1.07E00	1.13E-01	GSTZ1,KRT16,KRT18,MS4A1,SH3KBP1,SLC2A1
Aggressive large-cell diffuse lymphoma	1.07E00	1.13E-01	GSTZ1,KRT16,KRT18,MS4A1,SH3KBP1,SLC2A1
Acute respiratory distress syndrome	1.06E00	1.22E-01	CLIC1,CNP,EEF2,Gbp2,Lyz1/Lyz2
Hypertension	1.06E00	1.22E-01	COL1A1,CYP27A1,G6PD,RTN4,STEAP3
Lymphedema	1.06E00	1.22E-01	CSNK1A1,HSP90AA1,MTOR,PLEC,PRKAR2A
Papilloma	1.06E00	1.22E-01	HRAS,KRAS,MAP2K4,PRKCD,USP14
Gallbladder neoplasm	1.06E00	1.22E-01	ARF6,HRAS,ITGA6,KRAS,NME3
Malignant hematological disorder	1.06E00	1.22E-01	BANF1,MS4A1,PDGFRB,RIGI,STAT5B
Malabsorption	1.04E00	1.11E-01	FLOT2,GAK,GNA13,PABPC1,PACSIN2,PDHA1
Early-onset ataxia	1.04E00	1.11E-01	ANK3,CALU,FDX1,PARL,RNF2,TRIM28
B-cell neoplasm	1.04E00	1.11E-01	ANXA2,BANF1,HRAS,MS4A1,PPP2R5B,PSMB2
Spermatogenic impairment	1.04E00	1.11E-01	AIFM1,CPNE3,CSNK2A1,GFPT1,RBP1,SEL1L
Hematoma	1.03E00	1.33E-01	CRIP2,FLII,LGALS7,SLC12A2
Chronic obstructive pulmonary disease	1.03E00	1.33E-01	AHSG,CHRM2,DDX5,STAT1
Obstructive pulmonary disease	1.03E00	1.33E-01	AHSG,CHRM2,DDX5,STAT1
Chronic pulmonary disease	1.03E00	1.33E-01	AHSG,CHRM2,DDX5,STAT1
Infection by human herpesvirus 4	1.03E00	1.19E-01	ITGA2,KRT16,KRT18,MAGT1,MS4A1
Failure of heart	1.03E00	1.19E-01	MAPK1,MAPK3,PNPLA2,PPA2,SURF1
Crohn disease	1.03E00	1.19E-01	DDX5,GNA13,IL1RAP,PDHA1,RELA
Hypertrophy	1.03E00	1.19E-01	CACNA1S,CAV3,CNP,COL1A1,GNAQ
X-linked hereditary disease	1.03E00	1.19E-01	ACTN4,CDH1,HSPA9,LMNA,MECP2
Sex-Linked Hereditary Disorder	1.03E00	1.19E-01	ACTN4,CDH1,HSPA9,LMNA,MECP2
Pancreatic duct disorder	1.03E00	1.19E-01	ETHE1,KRAS,MAP2K1,TRIM29,TUBB3
Central nervous system amyloidosis	1.03E00	1.19E-01	ABCA1,APPL1,BCHE,LRP1,MME
Aplasia or hypoplasia of lung	1.03E00	1.19E-01	ADAM17,CALM2,ITGA6,MACF1,NME3
Obesity	1.03E00	1.58E-01	PDE3B,PTPN1,SLC2A1
Thrombosis of kidney	1.03E00	1.58E-01	C5,DNAJB1,HSPB1
Seizure disorder	1.01E00	1.09E-01	GNA11,GNAQ,MECP2,NCAM1,PPP3CA,S100A13
Systolic dysfunction	9.92E-01	1.16E-01	ASPN,MYDGF,MYPN,PNPLA2,SSRP1
Hyper-IgE syndrome	9.92E-01	1.16E-01	CYCS,DNAJB1,IPO5,MS4A1,SH3KBP1
Scoliosis	9.92E-01	1.16E-01	GNAI3,IQGAP2,PIGU,PLG,POLDIP2
Infection by Staphylococcus aureus	9.92E-01	1.16E-01	ABCA1,APOH,DPEP1,RPS12,STK38
Agenesis	9.92E-01	1.16E-01	DPF2,MTOR,NFIB,NFKB2,PPP3CA
Neuromuscular disease	9.92E-01	1.16E-01	KRT1,NLN,PARL,RYR1,SRI
Sideroblastic anemia	9.92E-01	1.16E-01	RBM8A,RNPS1,RPS3,SF3B1,YBX3
Infantile encephalopathy	9.92E-01	1.16E-01	CADM4,COX15,EIF5A,SCO2,VAMP2
Primary neoplasm	9.92E-01	1.16E-01	ATP1A1,BIN1,MS4A1,SRC,TUBB1
Ovarian lesion	9.92E-01	1.16E-01	HSPB7,SYNM,THBS1,TUBA8,TUBB1
Familial heart disease	9.92E-01	1.16E-01	DSG2,MYBPC3,RPL10,RYR2,TTN
Mediastinal lymphoma	9.92E-01	1.16E-01	COPS6,MS4A1,RPAP3,TNNI3,TUBB1
Thorax lymphoma	9.92E-01	1.16E-01	COPS6,MS4A1,RPAP3,TNNI3,TUBB1
Vasculitis	9.9E-01	1.29E-01	BAK1,DNAJB1,HDGF,MS4A1
Diabetic nephropathy	9.9E-01	1.29E-01	RBM8A,RNPS1,RPL10,SAP18
Progressive muscle weakness	9.9E-01	1.29E-01	HSPE1,SGCB,SGCD,TTN
Acute coronary event	9.9E-01	1.29E-01	LRRFIP1,PTGS1,TNNT2,TUFM
Myeloproliferative neoplasm	9.81E-01	1.07E-01	BANF1,CBL,INPP5D,PDGFRB,RIGI,STAT5B
Medulloblastoma	9.81E-01	1.07E-01	ABCE1,BAK1,BAX,CNPY4,RACK1,TUBB3
Acute lymphoblastic leukemia	9.81E-01	1.07E-01	AGPAT1,BPNT2,MYL3,PDGFRB,RIGI,TPT1
Dysfunction of left ventricle	9.81E-01	1.07E-01	AGPAT1,AHSG,NCF1,PCK1,PNPLA2,SURF1
Primitive neuroectodermal brain tumor	9.81E-01	1.07E-01	ABCE1,BAK1,BAX,CNPY4,RACK1,TUBB3
Malignant neoplasm of cerebellum	9.81E-01	1.07E-01	ABCE1,BAK1,BAX,CNPY4,RACK1,TUBB3
Central nervous system primitive neuroectodermal tumor	9.81E-01	1.07E-01	ABCE1,BAK1,BAX,CNPY4,RACK1,TUBB3
Immunosuppression	9.73E-01	1.5E-01	EIF2S1,MTOR,PPP3CA
Urinary tract tumor	9.6E-01	1.14E-01	ANXA4,CRIP2,ETHE1,H2AZ1,TNPO2
Ventricular tachycardia	9.6E-01	1.14E-01	ABCC9,CAV3,PALLD,RYR2,SSRP1
Interstitial fibrosis	9.6E-01	1.14E-01	CAV3,HDGF,MTOR,SPTLC2,TOLLIP
Nerve sheath tumor	9.6E-01	1.14E-01	C9,PDGFRB,RBM8A,RNPS1,STEAP3
Mediastinal cancer	9.6E-01	1.14E-01	COPS6,MS4A1,RPAP3,TNNI3,TUBB1
Urinary system neoplasm	9.6E-01	1.14E-01	ANXA4,CRIP2,ETHE1,H2AZ1,TNPO2
Alveolitis	9.55E-01	2E-01	C5,IMPDH2
Staphylococcal infection	9.51E-01	1.25E-01	APOH,DPEP1,NCF1,STK38
Spontaneous abortion	9.51E-01	1.25E-01	BPIFA1,IKBIP,PKP2,STK38
Aortic dilatation	9.51E-01	1.25E-01	FBN1,MYH11,PVALB,TMPO
Ewing sarcoma family of tumors	9.51E-01	1.25E-01	FBN1,ITGAV,ITGB3,PRKCB
Non-cancer pain	9.51E-01	1.25E-01	ADIPOQ,CACNA2D1,PTGS1,TOLLIP
Hereditary peripheral neuropathy	9.51E-01	1.25E-01	CCT4,HOOK3,LMNA,PRX
Colon carcinoma	9.29E-01	1.11E-01	CKAP5,DAG1,KRAS,LAMA2,MIF
Hypercalciuria	9.29E-01	1.11E-01	CD44,HNRNPH1,OXSR1,PPP3R1,XDH
Hyperkeratosis	9.29E-01	1.11E-01	GNA13,GSTZ1,KRT1,SLC2A1,SPTLC2
Adrenal cortex tumor	9.29E-01	1.11E-01	ATP1A1,HSP90AA1,HSPB7,KCNJ5,PCBP1
Valvular regurgitation	9.29E-01	1.11E-01	CYTH2,FLOT2,MYH11,PACSIN2,PKN1
Glioblastoma	9.29E-01	1.11E-01	MTOR,PDGFRB,RPAP3,SIRT2,TARDBP
Malignant neoplasm of heart, mediastinum and pleura	9.29E-01	1.11E-01	COPS6,MS4A1,RPAP3,TNNI3,TUBB1
Severe hemorrhagic disease	9.29E-01	1.11E-01	BPNT2,CALU,LAMA4,MGP,MYL3
Familial cardiovascular disease	9.29E-01	1.11E-01	MYBPC3,MYH11,RPL10,RYR2,TTN
Large intestine adenoma	9.29E-01	1.11E-01	CD44,KRAS,PDCD6IP,PTGS1,USP14
Chronic myeloid leukemia	9.26E-01	1.03E-01	BANF1,CBL,KRAS,PDGFRB,RIGI,RPSA
Polycystic Kidney Disease	9.26E-01	1.03E-01	AIMP2,DDX5,MTOR,MYL9,PEX5,SMPD1
Familial congenital anomalies of the kidney and urinary tract	9.26E-01	1.03E-01	AIMP2,DDX5,MTOR,MYL9,PEX5,SMPD1
Neuro-cardio-facio-cutaneous syndrome	9.24E-01	1.43E-01	CBL,HRAS,KRAS
Occlusion of carotid artery	9.24E-01	1.43E-01	ENTPD1,F12,HUWE1
Noonan spectrum disorder	9.24E-01	1.43E-01	CBL,KRAS,MAP2K1
Pulmonary emphysema	9.14E-01	1.21E-01	AHSG,CHRM2,IK,STAT1
Infertility condition	9.14E-01	1.21E-01	CYCS,DNAJB4,GNAQ,SMARCA2
Peripheral vascular disease	9.14E-01	1.21E-01	APOA1,ITGAV,PTGS1,THBS1
Advanced lung cancer	9.14E-01	1.21E-01	PDLIM1,RAB25,STAT1,TPP2
Bone marrow lesion	9.14E-01	1.21E-01	CBL,HMGA1,INPP5D,PDGFRB
Papillary adenocarcinoma	9E-01	1.02E-01	DECR1,EWSR1,KRT16,KRT18,MTOR,PDLIM7
Ductal breast carcinoma	9E-01	1.02E-01	CAVIN3,DECR1,DGAT1,EWSR1,TUBA1C,TUBB1
Liquid tumor	9E-01	1.02E-01	BANF1,CBL,INPP5D,PDGFRB,RIGI,STAT5B
Idiopathic fibrosis	8.99E-01	1.09E-01	ABCD1,ABCD2,EIF3I,PRKACB,SLC2A1
Progression of malignant tumor	8.99E-01	1.09E-01	GRK2,HOOK3,KRAS,PPP2R5B,TUBB1
Large-cell lymphoma	8.99E-01	1.09E-01	CSE1L,DECR1,MS4A1,NAP1L1,YBX3
Intestinal adenoma	8.99E-01	1.09E-01	CD44,ELP3,KRAS,PDCD6IP,PTGS1
Memory deficits	8.99E-01	1.09E-01	IPO7,KLC1,MME,STAT1,SYNPO
Skin carcinoma	8.99E-01	1.09E-01	ALCAM,EIF3H,EIF4G2,KRAS,LGALS1
Articular rigidity	8.99E-01	1.09E-01	IK,LRRFIP1,TPM2,TUFM,UBA1
Embryonal tumor	8.99E-01	1.09E-01	CNPY4,HRAS,PDGFRB,SIRT2,TUBB1
Breast adenocarcinoma	8.99E-01	1.09E-01	CDH1,CSE1L,STAT1,TUBA1C,TUBB1
Familial insulin resistance	8.99E-01	1.09E-01	APPL1,PCK1,RAB3B,RBP1,UBA6
Infection by enterobacteriaceae	8.99E-01	1.09E-01	DPEP1,EIF4A1,RELA,RPS14,STAT1
Polydipsia	8.84E-01	1.82E-01	AGPAT2,AQP3
Extrapancreatic malignant tumor	8.79E-01	1.18E-01	HTATIP2,MS4A1,RPRD1B,TUBB1
Non-insulin-dependent diabetes mellitus	8.79E-01	1.18E-01	ABCC1,CYP27A1,MAPK3,SLC2A1
Lymphoproliferative disorder	8.79E-01	1.18E-01	BANF1,CSE1L,MS4A1,RIGI
Visual disturbance	8.79E-01	1.18E-01	LGALS3,MAPK1,MAPK3,PTGS1
Malignant solid tumor	8.79E-01	1.18E-01	HTATIP2,RAB25,RPRD1B,TUBB1
Hereditary neuropathy	8.79E-01	1.18E-01	LMNA,PRX,PSAP,RTN2
Renal tubular acidosis	8.79E-01	1.36E-01	PEX5,SLC4A1,SYTL1
Thoracic aortic aneurysm	8.79E-01	1.36E-01	FBN1,LRPAP1,MYH11
Stenosis of artery	8.79E-01	1.36E-01	ITGB3,MGP,S100A13
Pathological dilation of the thoracic aorta	8.79E-01	1.36E-01	FBN1,LRPAP1,MYH11
Macular dystrophy or cone or cone-rod dystrophy	8.79E-01	1.36E-01	ITGAM,LAMA5,TIMP3
Cardiac damage	8.79E-01	1.36E-01	PKP2,SIRT5,SOD1
Primitive neuroectodermal tumor	8.7E-01	1.06E-01	BAK1,BAX,LGALS1,RACK1,TUBB1
Myelofibrosis	8.7E-01	1.06E-01	HMGA1,OTUB1,RBM14,SNX5,U2AF1
Iron deficiency	8.7E-01	1.06E-01	ACBD3,BPNT1,BTF3,CSRP1,RPL22
Follicular thyroid tumor	8.7E-01	1.06E-01	ATP2A1,CDC42BPB,HRAS,IMPDH2,PRKACB
Follicular thyroid carcinoma	8.7E-01	1.06E-01	ATP2A1,CDC42BPB,HRAS,IMPDH2,PRKACB
BCR-ABL negative myeloid neoplasm	8.7E-01	1.06E-01	AHSA1,HSPH1,NEFH,PRKACB,STAT5B
Intestinal carcinoma	8.7E-01	1.06E-01	ACTL6A,COPS6,KRAS,P4HA1,PPP2R5B
Upper gastrointestinal carcinoma	8.7E-01	1.06E-01	CDH1,CYB5A,HSP90AA1,PLIN3,SERPINB5
Philadelphia chromosome negative chronic myeloproliferative neoplasm	8.7E-01	1.06E-01	AHSA1,HSPH1,NEFH,PRKACB,STAT5B
Primitive nervous system tumor	8.7E-01	1.06E-01	BAK1,BAX,LGALS1,RACK1,TUBB1
Lymphatic node tumor	8.45E-01	1.14E-01	MS4A1,MTOR,PLEC,TUBA8
Hyperphosphatemia	8.45E-01	1.14E-01	AQP3,KRT14,LPL,NPM1
Thymoma	8.45E-01	1.14E-01	KRT1,SRI,TUBA8,YBX3
Polysyndactyly	8.45E-01	1.14E-01	CASP3,PCK1,PKN1,POLDIP2
Cerebral tumor	8.45E-01	1.14E-01	HOOK3,LACTB,PLEC,POLDIP2
Abdominal adenocarcinoma	8.45E-01	1.14E-01	CDH1,ITCH,KRAS,TRIM29
Genitourinary tumor	8.45E-01	1.14E-01	EIF3I,HTATIP2,TUBB1,TUBB3
Lymph node lesion	8.45E-01	1.14E-01	MS4A1,MTOR,PLEC,TUBA8
Congenital neurological disorder	8.45E-01	1.14E-01	CKAP5,EEF1A1,MAG,NFIB
Catecholaminergic polymorphic ventricular tachycardia or long QT syndrome	8.42E-01	1.04E-01	GC,PALLD,RYR2,SDHB,SSRP1
Infection by hepatitis B virus	8.42E-01	1.04E-01	BANF1,CNOT9,MAPK1,MAPK3,RIGI
Rhabdomyosarcoma	8.42E-01	1.04E-01	ABCE1,ANK3,ETHE1,PFKP,TUBA1C
Development of neuroepithelial tumor	8.42E-01	1.04E-01	H2AZ1,MAP2K1,PDGFRB,RPAP3,SDHD
Histiocytosis	8.42E-01	1.04E-01	ANXA2,EIF3I,MAP2K1,RPLP0,THBS1
Acute leukemia	8.42E-01	1.04E-01	ANXA2,INPP5D,NPM1,PDGFRB,ZMPSTE24
Gastroesophageal cancer	8.42E-01	1.04E-01	CDH1,ETHE1,IKBIP,SERPINB5,TUBB1
Pemphigus	8.36E-01	1.3E-01	C4a/C4b,HPRT1,MS4A1
Stenosis of vasculature	8.36E-01	1.3E-01	GLB1,ITGB3,MGP
Metastatic carcinoma	8.36E-01	1.3E-01	KRAS,RAB25,RNH1
Metastatic epithelial neoplasm	8.36E-01	1.3E-01	KRAS,RAB25,RNH1
High grade lymphoid cancer	8.26E-01	9.68E-02	HEXIM1,KRT16,KRT18,MME,MS4A1,TCP1
High grade lymphocytic cancer	8.26E-01	9.68E-02	HEXIM1,KRT16,KRT18,MME,MS4A1,TCP1
Familial polyposis	8.15E-01	1.02E-01	ADRM1,ATP1A1,BIN1,HDGF,HRAS
Esophagus tumor	8.15E-01	1.02E-01	ANXA2,ATP2A2,HSP90AA1,PPP2R5B,TUBB1
Granuloma	8.15E-01	1.02E-01	HSPD1,LAMA5,MS4A1,RPSA,RSL1D1
Biliary tract tumor	8.15E-01	1.02E-01	KRAS,MAPK9,PRDX5,SF3B1,SNRNP70
Infection by Influenza A virus subtype H1N1	8.15E-01	1.02E-01	BANF1,MAPK1,MAPK3,RIGI,STAT1
Premature aging	8.15E-01	1.02E-01	BANF1,CCAR2,FBN1,LMNA,YBX3
Male infertility	8.15E-01	1.02E-01	BPNT1,EIF4H,ENTPD2,GPRC5A,RPLP0
Early onset cardiomyopathy	8.15E-01	1.02E-01	COX15,ITGA1,NDRG1,SCO2,TTN
Biliary tract carcinoma	8.15E-01	1.02E-01	KRAS,MAPK9,PRDX5,SF3B1,SNRNP70
Tricuspid valve disorder	8.15E-01	1.02E-01	ADAM17,HSP90AA1,MYH11,PKN1,SSRP1
Ocular lesion	8.15E-01	1.02E-01	GNA11,GNAQ,H2AZ1,IL16,SF3B1
Biliary tract adenocarcinoma	8.15E-01	1.02E-01	KRAS,MAPK9,PRDX5,SF3B1,SNRNP70
Non-small cell lung carcinoma	8.13E-01	1.11E-01	ANXA2,ETHE1,KRAS,RPS6
Tularemia	8.13E-01	1.11E-01	IK,KRT1,STAT1,TGM2
Mastocytosis	8.13E-01	1.11E-01	DDX5,IL1RAP,KRT1,PDGFRB
Non-small cell carcinoma	8.13E-01	1.11E-01	ANXA2,ETHE1,KRAS,RPS6
Epithelial ovarian tumor	8.13E-01	1.11E-01	ACTB,ATP1B3,B2M,FKBP10
Neoplastic polyp	8.13E-01	1.11E-01	ATP1A1,BIN1,PDLIM1,TCP1
Non-melanoma solid tumor	8.13E-01	1.11E-01	CDH1,HTATIP2,MS4A1,TUBB1
Hypertriglyceridemia	7.96E-01	1.25E-01	ABCA1,APOC3,LPL
Blindness	7.96E-01	1.25E-01	LGALS3,NDUFS4,PTGS1
Pelvic organ prolapse	7.96E-01	1.25E-01	INPP5D,PLG,PTGS1
Hyperglyceridemia	7.96E-01	1.25E-01	ABCA1,APOC3,LPL
Foot deformity	7.96E-01	1.25E-01	ATP1A3,H6PD,TMTC3
Primum atrial septal defect	7.89E-01	1E-01	ATP2A1,MYPN,PDK2,PPP3R1,STAT1
Hereditary malignant hematological system tumor	7.89E-01	1E-01	ABCB10,CBFB,GRK2,HUWE1,TUBA1C
Hypocalcemia	7.83E-01	1.08E-01	ITGB3,MAPK1,MAPK3,PACS1
Pregnancy-induced hypertension	7.83E-01	1.08E-01	PTGS1,RPL22,SLC2A1,USP15
Aneurysm	7.83E-01	1.08E-01	MYH11,PTGS1,PVALB,TMPO
Head and neck squamous cell carcinoma	7.83E-01	1.08E-01	ADAM10,EIF3H,HRAS,HSP90AA1
Maternal hypertension	7.83E-01	1.08E-01	PTGS1,RPL22,SLC2A1,USP15
Head and neck squamous tumor	7.83E-01	1.08E-01	ADAM10,EIF3H,HRAS,HSP90AA1
Familial motor neuron disease	7.83E-01	1.08E-01	ADAM10,MAPK14,SOD1,STAT1
Pancreaticobiliary cancer	7.83E-01	1.08E-01	KRAS,LGALS1,MAPK9,TRIM29
Primary dyslipidemia	7.83E-01	1.08E-01	CHCHD3,LPL,NPM1,TXN
Ovarian carcinoma	7.83E-01	1.08E-01	ACTB,ATP1B3,B2M,FKBP10
Liver carcinoma	7.83E-01	1.08E-01	ASNS,GLUL,H2AZ1,KRAS
Atrial or ventricular septal defect	7.83E-01	1.08E-01	ABCB11,GNA11,MYH6,SLC8A1
Familial dyslipidemia	7.83E-01	1.08E-01	CHCHD3,LPL,NPM1,TXN
Ovarian or fallopian tube carcinoma	7.83E-01	1.08E-01	ACTB,ATP1B3,B2M,FKBP10
Structural renal abnormality	7.83E-01	1.08E-01	ANXA7,FDPS,PDLIM7,RALY
Gastrointestinal dysmotility	7.65E-01	1.54E-01	LMOD1,MYH11
Granulosa cell tumor	7.64E-01	9.8E-02	ASPN,CUL4B,FBLN1,KRAS,MCAM
Epithelial basal cell carcinoma	7.59E-01	9.23E-02	ALCAM,EIF3H,EIF4G2,FKBP8,LGALS1,TTN
Hyperlipidemia	7.58E-01	1.2E-01	APOC1,APOC3,LPL
Acute renal failure	7.58E-01	1.2E-01	CAPN1,ITGAM,MTOR
Abnormal bone density	7.58E-01	1.2E-01	FDPS,NFKB2,SRC
Acute renal insufficiency	7.58E-01	1.2E-01	CAPN1,ITGAM,MTOR
Iron overload of liver	7.58E-01	1.2E-01	CUL4B,Hbb-b1,MCAM
Digestive system neuroendocrine tumor	7.53E-01	1.05E-01	F12,RPAP3,THBS1,VTN
Cirrhosis of liver	7.53E-01	1.05E-01	HOOK3,KRT18,MAP2K4,RPL22
Cystic Fibrosis	7.53E-01	1.05E-01	ARIH1,FDPS,GSTK1,TUFM
Stomach tumor	7.53E-01	1.05E-01	CDH1,ETHE1,MS4A1,PLIN3
Erythema	7.53E-01	1.05E-01	CAPN1,FABP5,KLHL40,PDHA1
Congenital malformation of genitourinary system	7.53E-01	1.05E-01	ANXA7,FHL1,MTOR,PTGS1
Advanced fibrosis	7.53E-01	1.05E-01	HOOK3,KRT18,MAP2K4,RPL22
CFTR-related disorder	7.53E-01	1.05E-01	ARIH1,FDPS,GSTK1,TUFM
Advanced hepatic fibrosis	7.53E-01	1.05E-01	HOOK3,KRT18,MAP2K4,RPL22
Female genital carcinoma	7.39E-01	9.62E-02	ACTB,ATP1B3,IGBP1,PDHA1,TUBB3
Autosomal recessive osteopetrosis	7.39E-01	9.62E-02	LYPLA1,MAP1LC3B,NDRG1,PDLIM5,PSMB1
Spleen neoplasm	7.39E-01	9.62E-02	CSE1L,MS4A1,NAP1L1,RANBP2,SULT2B1
Basal cell carcinoma	7.37E-01	9.09E-02	ALCAM,EIF3H,EIF4G2,FKBP8,LGALS1,TTN
Autism	7.25E-01	1.03E-01	ADH5,COMP,MECP2,UBA6
Female genital neoplasm	7.25E-01	1.03E-01	PDHA1,TCP1,TUBB1,TUBB3
Anosmia	7.25E-01	1.03E-01	BPNT1,GC,HINT2,LAMTOR1
Oral squamous cell carcinoma	7.25E-01	1.03E-01	ADAM10,HSP90AA1,MOB1B,SIGLEC1
Toxemia	7.25E-01	1.03E-01	IKBIP,LUM,SLC2A1,STAT1
Polyposis	7.25E-01	1.03E-01	ATP1A1,BIN1,PDLIM1,TCP1
Renal thrombotic microangiopathy	7.25E-01	1.03E-01	C5,MBP,RPS3,VTN
Familial ataxia	7.25E-01	1.03E-01	GGA3,HNRNPH1,OPA1,RTN3
Hepatobiliary carcinoma	7.25E-01	1.03E-01	ASNS,GLUL,H2AZ1,KRAS
Pancreatobiliary adenocarcinoma	7.25E-01	1.03E-01	KRAS,MAPK9,PALLD,TRIM29
Cholestasis	7.23E-01	1.15E-01	ABCB11,CACNA2D1,SCIN
Hypercholesterolemia	7.23E-01	1.15E-01	APOA1,CTSD,PLTP
Stenosis of aortic valve	7.23E-01	1.15E-01	IL1RAP,S100A13,TRIM28
Paroxysmal movement disorder	7.23E-01	1.15E-01	DYNLL1,SLC1A3,SLC2A1
Metastatic head and neck tumor	7.23E-01	1.15E-01	CD44,GNAI3,KRAS
Proliferative glomerulonephritis	7.23E-01	1.15E-01	GLRX,MARK2,MS4A1
Proliferative nephritis	7.23E-01	1.15E-01	GLRX,MARK2,MS4A1
Malignant intracranial tumor	7.16E-01	9.43E-02	ABCE1,BAK1,BAX,CNPY4,RACK1
Hemangioma	7.16E-01	9.43E-02	EIF4H,HLA-A,MAPK1,RPLP0,THBS1
Female genital tract cancer	7.16E-01	9.43E-02	ACTB,ATP1B3,PDHA1,TUBB1,TUBB3
Relapsed multiple sclerosis	7.16E-01	9.43E-02	JCHAIN,MS4A1,PARP9,PTGS1,TUFM
Nonalcoholic fatty liver disease	6.98E-01	1E-01	ADIPOQ,CUL4B,ENDOG,SLC2A1
Congestive heart failure	6.98E-01	1E-01	ADIPOQ,ATP2A2,MCU,PNPLA2
Combined pituitary hormone deficiency	6.98E-01	1E-01	AGPAT1,KLC1,RYR2,TPT1
Development of genital tumor	6.98E-01	1E-01	PDHA1,TCP1,TUBB1,TUBB3
Behavioral deficit	6.98E-01	1E-01	GAMT,MECP2,SCN7A,UBA6
Constriction of bronchus	6.98E-01	1E-01	CHRM2,EIF3I,ITGAM,Nme2
Ophthalmia	6.98E-01	1E-01	ENTPD1,HSPD1,LAMP1,STAT1
Congenital cataract	6.98E-01	1E-01	EEF2,FTL,HIP1,MECP2
Combined immunodeficiency	6.98E-01	1E-01	ACADL,ADA,DLG1,TPD52
Sinus disorder	6.98E-01	1E-01	ARIH1,GSTK1,PTGS1,TUFM
Malignant astrocytoma	6.98E-01	1E-01	PDGFRB,RPAP3,SIRT2,TARDBP
Familial hypocalcemia	6.98E-01	1E-01	GNA11,KRT16,Sp110 (includes others),TBCE
Severe combined immunodeficiency	6.98E-01	1E-01	ACADL,ADA,DLG1,TPD52
Severe immunodeficiency	6.98E-01	1E-01	ACADL,ADA,DLG1,TPD52
Musculoskeletal cancer	6.98E-01	1E-01	EIF3H,FUS,IQGAP2,TPM3
High grade astrocytoma	6.98E-01	1E-01	PDGFRB,RPAP3,SIRT2,TARDBP
Severe primary immunodeficiency disorder	6.98E-01	1E-01	ACADL,ADA,DLG1,TPD52
Non-alcoholic liver disease	6.98E-01	1E-01	ADIPOQ,CUL4B,ENDOG,SLC2A1
Nonpituitary endocrine tumor	6.98E-01	1E-01	ABCD1,ABCD2,SDHA,SDHB
Deficiency of cell-mediated immunity	6.98E-01	1E-01	ACADL,ADA,DLG1,TPD52
Angioma	6.93E-01	9.26E-02	EIF4H,HLA-A,MAPK1,RPLP0,THBS1
Weight loss	6.9E-01	1.11E-01	GPAM,MECP2,SOD1
Ischemic stroke	6.9E-01	1.11E-01	PLG,PTGS1,TUFM
Metabolic bone disease	6.9E-01	1.11E-01	COL1A1,FDPS,HNRNPH1
Chronic inflammatory arthropathy	6.72E-01	9.76E-02	C5,GNA13,MS4A1,PTGS1
Prostatomegaly	6.72E-01	9.76E-02	FBLN2,HECTD1,MAGOH,S100A14
Colorectal adenoma	6.72E-01	9.76E-02	CD44,KRAS,PTGS1,USP14
Hypothyroidism	6.72E-01	9.76E-02	DNAJB1,ITGA2,RBP1,SLC2A1
Colon adenoma	6.72E-01	9.76E-02	CD44,KRAS,PTGS1,USP14
Mediastinal neoplasm	6.72E-01	9.76E-02	MS4A1,RPAP3,TNNI3,TUBB1
Venoocclusion	6.72E-01	9.76E-02	FGA,PLG,S100A10,TOLLIP
Oral cavity carcinoma	6.72E-01	9.76E-02	ADAM10,HRAS,HSP90AA1,SIGLEC1
High grade glioma	6.72E-01	9.76E-02	PDGFRB,RPAP3,SIRT2,TARDBP
Malignant gallbladder neoplasm	6.72E-01	9.76E-02	DHRS7,ITGA6,KRAS,PACSIN2
High grade central nervous system tumor	6.72E-01	9.76E-02	PDGFRB,RPAP3,SIRT2,TARDBP
Chronic arthropathy	6.72E-01	9.76E-02	C5,GNA13,MS4A1,PTGS1
High-grade neuroepithelial tumor	6.72E-01	9.76E-02	PDGFRB,RPAP3,SIRT2,TARDBP
Ovarian tumor	6.72E-01	9.09E-02	HSPB7,SYNM,THBS1,TUBA8,TUBB1
Infarction of heart	6.68E-01	1.33E-01	APOA1,PTGS1
Intracranial embryonal tumor	6.5E-01	8.93E-02	ABCE1,BAK1,BAX,CNPY4,RACK1
Tubular adenocarcinoma	6.5E-01	8.93E-02	DECR1,DLG1,EWSR1,LGALS3,MTOR
Embryonal tumor of brain	6.5E-01	8.93E-02	ABCE1,BAK1,BAX,CNPY4,RACK1
Mature lymphocytic neoplasm	6.5E-01	8.93E-02	BANF1,HRAS,MAPK1,MS4A1,RIGI
B-cell lymphoproliferative disorder	6.48E-01	9.52E-02	BANF1,HRAS,MS4A1,PSMB2
Development of endocrine gland tumor	6.48E-01	9.52E-02	KIF1B,SDHA,SDHB,SDHD
Systemic lupus erythematosus	6.48E-01	9.52E-02	MS4A1,PTPN6,STK39,THY1
Contact hypersensitivity	6.48E-01	9.52E-02	AQP3,GNAI3,NCF1,RELA
Glucose metabolism disorder	6.48E-01	9.52E-02	CPNE3,GK,RBP1,SLC2A1
Pericardial effusion	6.48E-01	9.52E-02	SLC8A1,TUBB1,TUBB3,VCAM1
Malignant neoplasm of male genital organ	6.48E-01	9.52E-02	FHL1,NIBAN2,STAT5B,TRIM28
Malignant neoplasm of retina	6.48E-01	9.52E-02	FBLN5,H2AZ1,IL16,RBM14
Retinoblastoma	6.48E-01	9.52E-02	FBLN5,H2AZ1,IL16,RBM14
Abdominal carcinoma	6.48E-01	9.52E-02	CDH1,GLUL,H2AZ1,KRAS
Lymphohematopoietic neoplasia	6.48E-01	9.52E-02	CSE1L,MS4A1,PDGFRB,STAT5B
Childhood onset movement disorder	6.48E-01	9.52E-02	CADM4,EIF5A,SLC2A1,SNX27
Oral cancer	6.3E-01	8.77E-02	ADAM10,CSTB,HRAS,HSP90AA1,SIGLEC1
Mixed cell carcinoma	6.3E-01	8.77E-02	ETHE1,KRAS,PFKP,RPL23A,TUBA8
Cerebellar neoplasm	6.3E-01	8.77E-02	ABCE1,BAK1,BAX,CNPY4,RACK1
Aggressive B cell non-Hodgkin lymphoma	6.3E-01	8.77E-02	HEXIM1,KRT16,KRT18,MS4A1,TCP1
Aggressive non-Hodgkin lymphoma	6.3E-01	8.77E-02	HEXIM1,KRT16,KRT18,MS4A1,TCP1
Aggressive mature B-cell lymphoma	6.3E-01	8.77E-02	HEXIM1,KRT16,KRT18,MS4A1,TCP1
Familial seizure disorder	6.3E-01	8.77E-02	ASL,GLB1,LAMB2,MECP2,USP14
Aggressive B-cell lymphoma	6.3E-01	8.77E-02	HEXIM1,KRT16,KRT18,MS4A1,TCP1
Anaphylaxis	6.28E-01	1.03E-01	CDH1,GNAI3,INPP5D
Thrombus	6.28E-01	1.03E-01	PRKCD,PTGS1,RIGI
Glioma	6.28E-01	1.03E-01	MAP2K1,PDGFRB,RPAP3
Central nervous system neuroepithelial tumor	6.28E-01	1.03E-01	MAP2K1,PDGFRB,RPAP3
HIV infection	6.26E-01	1.25E-01	ARF6,BCHE
Anthrax	6.26E-01	1.25E-01	ITGAM,STAT1
Idiopathic pulmonary fibrosis	6.26E-01	1.25E-01	HSPB6,PDGFRB
Cardiotoxicity	6.26E-01	1.25E-01	ABCC1,RAB25
Prostatic adenocarcinoma	6.24E-01	9.3E-02	ANP32A,DECR1,FBLN1,P4HA1
Hypergammaglobulinemia	6.24E-01	9.3E-02	BAK1,BAX,NEDD8,PTPN6
Synovitis	6.24E-01	9.3E-02	MFGE8,RELA,SRI,STAT1
Lymphoid cancer	6.24E-01	9.3E-02	BANF1,CSE1L,MS4A1,RIGI
Deterioration of connective tissue	6.24E-01	9.3E-02	GNA13,MIF,PTGS1,RELA
Genital tumor	6.24E-01	9.3E-02	EIF3I,HTATIP2,RPRD1B,TUBB1
Sepsis	6.24E-01	9.3E-02	IKBIP,KRT1,LUM,STAT1
Rheumatic disease of joint	6.24E-01	9.3E-02	COPS7A,FLOT1,PTGS1,SYNM
Respiratory failure	6.24E-01	9.3E-02	CHRM2,DNAJB4,NFIB,PPP3R1
Hematopoietic neoplasm	6.24E-01	9.3E-02	INPP5D,MS4A1,PDGFRB,STAT5B
Androgen-independent prostate tumor	6.24E-01	9.3E-02	LYPLA1,NIBAN2,SDHB,TUBB1
Familial amyloidosis	6.24E-01	9.3E-02	APOA1,CTSD,FGA,GSN
Catecholamine-secreting tumor	6.24E-01	9.3E-02	H2AZ1,HRAS,KIF1B,TUBB1
Scar tissue	6.24E-01	9.3E-02	COL1A1,JUP,LIN7C,NCF1
Arthralgia/arthritis	6.24E-01	9.3E-02	C5,MIF,PTGS1,RELA
Progressive encephalopathy	6.24E-01	9.3E-02	PSMD3,QARS1,RTN4,SOD1
Retinal neoplasm	6.24E-01	9.3E-02	FBLN5,H2AZ1,IL16,RBM14
High grade malignant glioma	6.24E-01	9.3E-02	PDGFRB,RPAP3,SIRT2,TARDBP
Early-onset neurological disorder	6.24E-01	9.3E-02	CKAP5,FKBP8,MAG,NFIB
Lymphocytic neoplasm	6.24E-01	9.3E-02	BANF1,CSE1L,MS4A1,RIGI
Childhood progressive encephalopathy	6.24E-01	9.3E-02	CADM4,EIF5A,KARS1,VAMP2
Urinary tract carcinoma	6.24E-01	9.3E-02	H2AZ1,MFGE8,MTOR,PFKP
Aggressive cancer	6.1E-01	8.62E-02	HEXIM1,KRT16,KRT18,MS4A1,TCP1
Nephritis	6.01E-01	9.09E-02	DLG1,MS4A1,PPP3CA,PTPN6
Megaloblastic anemia	6.01E-01	9.09E-02	KRT19,MMUT,MTHFD1,YBX3
Inflammatory arthropathy	6.01E-01	9.09E-02	C5,MIF,PTGS1,RELA
Fibrosarcoma	6.01E-01	9.09E-02	ADA,ANXA2,ETHE1,PDGFRB
Neuroendocrine tumor	6.01E-01	9.09E-02	SDHA,SDHB,SDHD,THBS1
Chronic inflammatory disorder	6.01E-01	9.09E-02	DDX5,DPF2,KRT1,PTGS1
Upper renal tract carcinoma	6.01E-01	9.09E-02	ETHE1,H2AZ1,MTOR,PFKP
Severe disorder of pancreas	6.01E-01	9.09E-02	AKT2,CREB1,GFPT1,RBP1
Systemic inflammatory response syndrome and/or sepsis	6.01E-01	9.09E-02	IKBIP,KRT1,LUM,STAT1
Non-hematological solid tumor	6.01E-01	9.09E-02	CDH1,HRAS,HTATIP2,SRC
Chronic respiratory disorder	6.01E-01	9.09E-02	AHSG,DDX5,IK,STAT1
Malignant neoplasm of respiratory system	6E-01	1E-01	KRAS,SCARB2,SRC
Periodontal disease	6E-01	1E-01	DNAJB1,KCNK4,PTGS1
Osteitis	6E-01	1E-01	HSPB2,PTGS1,SRI
Otalgia	6E-01	1E-01	ANXA1,GNA13,PTGS1
Congenital mental retardation	6E-01	1E-01	GNA11,PDK1,PLCB3
Peripheral arterial thrombosis	6E-01	1E-01	CNP,POLDIP2,STRAP
Sclerotic lesion	6E-01	1E-01	APOA1,CTSD,TUBA1C
Combined pituitary hormone deficiency or pituitary stalk interruption syndrome	6E-01	1E-01	AGPAT1,KLC1,TPT1
Abdominal hernia	5.91E-01	8.47E-02	CDH1,EEF1A1,MYH11,PSMD3,RPL9
Contact dermatitis	5.87E-01	1.18E-01	ANXA1,RPL18
Myocarditis	5.87E-01	1.18E-01	MYBPC3,MYH6
Pulmonary vascular disease	5.87E-01	1.18E-01	FGB,MYADM
Severe obesity	5.87E-01	1.18E-01	ADIPOQ,SLC2A1
Cryptorchidism	5.79E-01	8.89E-02	ARHGEF7,FHL1,TNNT2,USP14
Dyskinesia	5.79E-01	8.89E-02	KRT1,SLC2A1,SRI,VPS13A
Soft tissue neoplasm	5.79E-01	8.89E-02	BANF1,MAP2K1,PDGFRB,SDHB
Primary immunodeficiency disorder	5.79E-01	8.89E-02	ADA,CAVIN3,ESYT2,SLC2A1
Blastoma	5.79E-01	8.89E-02	PDGFRB,RPAP3,SIRT2,TARDBP
Progressive solid tumor	5.79E-01	8.89E-02	FBLN2,HOOK3,KRAS,PPP2R5B
Dysglycemia	5.79E-01	8.89E-02	CALM2,CPNE3,PCK1,RBP1
Non-colon gastrointestinal cancer	5.79E-01	8.89E-02	CDH1,CYB5A,PLIN3,SERPINB5
Pancytopenia	5.73E-01	9.68E-02	IGHG1,KRT1,RANBP2
Pulmonary alveolar proteinosis	5.73E-01	9.68E-02	ABCA1,GSTT1,STAT5B
Azoospermia or oligozoospermia	5.73E-01	9.68E-02	BAX,HSPB7,PDCD6IP
Mixed hematopoietic and lymphoid cancer	5.58E-01	8.7E-02	BANF1,CSE1L,MS4A1,RIGI
Familial cystic kidney	5.58E-01	8.7E-02	AIMP2,EWSR1,MTOR,SYNM
Wasting	5.58E-01	8.7E-02	GNA13,OPA1,PTGS1,RELA
Lymphoproliferative malignancy	5.58E-01	8.7E-02	BANF1,CSE1L,MS4A1,RIGI
Kidney adenocarcinoma	5.58E-01	8.7E-02	MTOR,PDLIM1,RANBP2,SDHB
Renal cell carcinoma	5.58E-01	8.7E-02	MTOR,PDLIM1,RANBP2,SDHB
Soft tissue sarcoma	5.58E-01	8.7E-02	ETHE1,PDGFRB,PTGS1,RNPS1
Malignant neoplasm of soft connective tissue	5.58E-01	8.7E-02	ETHE1,PDGFRB,PTGS1,RNPS1
Supra-aortic artery disease	5.58E-01	8.7E-02	CNP,HUWE1,SDHD,STRAP
Non type 1 diabetes mellitus	5.58E-01	8.7E-02	ABCC1,CYP27A1,MAPK3,SLC2A1
Familial polycystic kidney disease	5.58E-01	8.7E-02	AIMP2,EWSR1,MTOR,SYNM
Familial congenital malformation	5.48E-01	9.38E-02	COL1A1,FDPS,FHL1
Osteopenia	5.48E-01	9.38E-02	FDPS,GNAQ,YWHAZ
Proteinosis	5.48E-01	9.38E-02	ABCA1,GSTT1,STAT5B
Retinal vasculopathy	5.48E-01	9.38E-02	LGALS1,PLG,PTGS1
Short stature	5.48E-01	9.38E-02	DYNC2H1,HSPG2,TSPAN8
Tuberculosis	5.38E-01	8.51E-02	ADAM17,CBL,CSNK2B,PTGS1
Progression of tumor	5.38E-01	8.51E-02	ANXA2,ETHE1,KRAS,SERPINB5
Atrial fibrillation	5.38E-01	8.51E-02	ARHGAP5,LDHB,MYL4,PSMB10
Atrial ventricular block	5.38E-01	8.51E-02	ATP2A1,MECP2,PTGS1,SLC27A1
Hypoxia	5.38E-01	8.51E-02	GNA11,GNAQ,PLCB3,PSIP1
Diabetes mellitus	5.38E-01	8.51E-02	CPNE3,FITM2,RBP1,SLC2A1
Infection by Dengue virus 2	5.38E-01	8.51E-02	CD81,EEF2,HIP1,TUFM
Colon adenocarcinoma	5.38E-01	8.51E-02	AQP3,GPD1L,ITGA6,KRAS
Upper urinary tract tumor	5.38E-01	8.51E-02	CSE1L,ETHE1,MAPK1,PRDX5
Familial vascular disease	5.38E-01	8.51E-02	FBN1,HSPA9,MYH11,RPL10
Familial mental retardation	5.38E-01	8.51E-02	CUL4B,RALY,RPL10,RPS9
Thyroid gland adenocarcinoma	5.38E-01	8.51E-02	ATP2A1,CDC42BPB,IMPDH2,PRKACB
Axonal degeneration	5.38E-01	8.51E-02	COPS7A,CRAT,FTL,SLC2A1
Endocrine pancreatic dysfunction	5.38E-01	8.51E-02	CPNE3,FITM2,RBP1,SLC2A1
B-lymphoblastic leukemia/lymphoma	5.37E-01	8.06E-02	AGPAT1,CDC37,NEFH,PDGFRB,TPT1
Cirrhosis	5.24E-01	9.09E-02	KRT18,MAP2K4,RPL22
Hemosiderosis	5.24E-01	9.09E-02	AIFM1,Hbb-b1,PON2
Gastric lesion	5.24E-01	9.09E-02	CDH1,LAMTOR1,MS4A1
Metastatic central nervous system tumor	5.24E-01	9.09E-02	ADAM10,CD44,MAP2K1
Ischemia of brain	5.19E-01	1.05E-01	DBN1,PTGS1
Osteoporosis	5.19E-01	1.05E-01	FDPS,MAPK1
Gastroenteritis	5.19E-01	1.05E-01	IKBIP,PTGS1
Overweight disorder	5.19E-01	1.05E-01	PDE3B,PTPN1
Renal vascular disorder	5.19E-01	1.05E-01	C5,DNAJB1
Bile duct carcinoma	5.19E-01	8.33E-02	KRAS,MAPK9,SF3B1,SNRNP70
Adrenal gland tumor	5.19E-01	8.33E-02	COPS7A,HRAS,KCNJ5,KIF1B
Recurrence of tumor	5.19E-01	8.33E-02	CLIC1,ESYT2,ITGB3,Lyz1/Lyz2
Cholangiocarcinoma	5.19E-01	8.33E-02	KRAS,MAPK9,SF3B1,SNRNP70
Bile duct cancer	5.19E-01	8.33E-02	KRAS,MAPK9,SF3B1,SNRNP70
Atrioventricular conduction disorder	5.19E-01	8.33E-02	ATP2A1,MECP2,PTGS1,SLC27A1
Bile duct tumor	5.19E-01	8.33E-02	KRAS,MAPK9,SF3B1,SNRNP70
Periadrenal tumor	5.19E-01	8.33E-02	COPS7A,HRAS,KCNJ5,KIF1B
Bile duct adenocarcinoma	5.19E-01	8.33E-02	KRAS,MAPK9,SF3B1,SNRNP70
Head and neck adenocarcinoma	5.19E-01	8.33E-02	ATP2A1,CDC42BPB,IMPDH2,PRKACB
Malignant solid organ tumor	5.19E-01	8.33E-02	BANF1,EIF3H,ETHE1,MAP2K1
Small blue round cell sarcoma	5.19E-01	8.33E-02	ABCE1,ANK3,ETHE1,PFKP
Anemia	5.01E-01	8.82E-02	G6PD,Hbb-b1,SCIN
Adrenal cortical hyperplasia	5.01E-01	8.82E-02	ANP32A,ANXA1,HINT2
Arterial aneurysm	5.01E-01	8.82E-02	MYH11,PVALB,TMPO
Metastatic gastrointestinal tract cancer	5.01E-01	8.82E-02	KRAS,P4HA1,RPS3
Peripheral arterial disease	5.01E-01	8.82E-02	CNP,POLDIP2,STRAP
Lower respiratory tract disorder	5.01E-01	8.82E-02	CHRM2,DDX5,Nme2
Lymphoproliferative disorder of the skin	5.01E-01	8.82E-02	MAPK1,MS4A1,TGM2
Ptosis	5E-01	8.16E-02	PLEC,RPAP3,TUBB3,TUBB6
Cognitive impairment	5E-01	8.16E-02	EPHX2,KLC1,MME,SYNPO
Differentiated thyroid cancer	5E-01	8.16E-02	ATP2A1,CDC42BPB,IMPDH2,PRKACB
Skin pigmentation disorder	5E-01	8.16E-02	ABCD1,ABCD2,CNP,SAMHD1
Smooth muscle tumor	5E-01	8.16E-02	ANK3,ANXA2,ETHE1,ZMPSTE24
Upper gastrointestinal tract cancer	5E-01	8.16E-02	CDH1,CYB5A,HSP90AA1,SERPINB5
Thyroid gland nonmedullary carcinoma	5E-01	8.16E-02	ATP2A1,CDC42BPB,IMPDH2,PRKACB
Abnormal aortic valve physiology	4.89E-01	1E-01	FBN1,IL1RAP
Hyperparathyroidism	4.89E-01	1E-01	Clec2d (includes others),FDPS
Psychosis	4.89E-01	1E-01	ATP1A3,STK38
Detachment of retina	4.89E-01	1E-01	FMOD,PACSIN2
Akinesia	4.89E-01	1E-01	GBA1,RPL22
Carditis	4.89E-01	1E-01	MYBPC3,MYH6
Hypersensitivity pneumonitis	4.89E-01	1E-01	IMPDH2,TNPO2
Congenital urinary tract anomaly	4.89E-01	1E-01	PTGS1,SYTL1
Immune-mediated pneumonitis	4.89E-01	1E-01	IMPDH2,TNPO2
Congenital abnormality of the lower urinary tract	4.89E-01	1E-01	PTGS1,SYTL1
Cardiac lesion	4.89E-01	1E-01	CAV3,SLC2A1
Myeloid leukemia	4.82E-01	8E-02	ANXA2,BANF1,INPP5D,PDGFRB
Cutaneous melanoma	4.82E-01	8E-02	BANF1,MAP2K1,RIGI,RPSA
Conventional melanoma	4.82E-01	8E-02	BANF1,MAP2K1,RIGI,RPSA
Malignant soft tissue neoplasm	4.82E-01	8E-02	BANF1,ETHE1,MAP2K1,PDGFRB
Non-uveal melanoma	4.82E-01	8E-02	BANF1,MAP2K1,RIGI,RPSA
Non-ocular melanoma	4.82E-01	8E-02	BANF1,MAP2K1,RIGI,RPSA
Deterioration of bone	4.79E-01	8.57E-02	PLP1,PTGS1,RELA
Thrombosis of artery	4.79E-01	8.57E-02	CNP,POLDIP2,STRAP
Salt-sensitive essential hypertension	4.79E-01	8.57E-02	ADD1,CACNA1S,TUBB1
Salivary gland tumor	4.79E-01	8.57E-02	EZR,HRAS,HSP90AA1
Hyperactive behavior	4.79E-01	8.57E-02	EZR,MAOB,SLC12A2
Heart septal defect	4.79E-01	8.57E-02	ABCB11,MYH6,SLC8A1
Advanced colorectal cancer	4.79E-01	8.57E-02	KRAS,P4HA1,RPS3
Aortic aneurysm	4.79E-01	8.57E-02	MYH11,PVALB,TMPO
Advanced colorectal tumor	4.79E-01	8.57E-02	KRAS,P4HA1,RPS3
Development of neuroendocrine tumor	4.65E-01	7.84E-02	KIF1B,SDHA,SDHB,SDHD
Adenomatous polyp	4.65E-01	7.84E-02	DDB1,HSPB1,KRAS,TCP1
Axonal neuropathy	4.65E-01	7.84E-02	COPS7A,KIF1B,LMNA,SLC2A1
Non-M3 acute myeloid leukemia	4.65E-01	7.84E-02	INPP5D,MS4A1,PDK2,TSPAN15
Progressive malignant solid tumor	4.65E-01	7.84E-02	HOOK3,KRAS,PCK1,PPP2R5B
Headache	4.61E-01	9.52E-02	CHRM2,PTGS1
Enteritis	4.61E-01	9.52E-02	IKBIP,PTGS1
Stenosis of blood vessel	4.61E-01	9.52E-02	ITGB3,MGP
Cerebral malaria	4.59E-01	8.33E-02	CLIC1,HPRT1,MBP
T-cell lymphoproliferative disorder	4.59E-01	8.33E-02	ANXA2,CSE1L,Ly6a (includes others)
Uveitis	4.59E-01	8.33E-02	HSPD1,HSPE1,STAT1
Formation of uterine carcinoma	4.59E-01	8.33E-02	DDX5,GNA13,PDHA1
Metastatic colorectal cancer	4.59E-01	8.33E-02	KRAS,P4HA1,RPS3
Aortic occlusive disease	4.59E-01	8.33E-02	APOA1,C5,ITGAM
Genital tract cancer	4.59E-01	8.33E-02	PDHA1,TUBB1,TUBB3
Advanced malignant gastrointestinal neoplasm	4.59E-01	8.33E-02	KRAS,P4HA1,RPS3
Advanced gastrointestinal tumor	4.59E-01	8.33E-02	KRAS,P4HA1,RPS3
T-cell malignant neoplasm	4.59E-01	8.33E-02	ANXA2,CSE1L,Ly6a (includes others)
Extracranial solid tumor	4.59E-01	8.33E-02	HTATIP2,SRC,TUBB1
Nonhematologic malignant neoplasm	4.59E-01	8.33E-02	CDH1,HTATIP2,SRC
Bone resorption disorder	4.59E-01	8.33E-02	FDPS,MAT2A,YWHAZ
Infection by Citrobacter	4.59E-01	8.33E-02	DPEP1,EIF4A1,RPS14
Gonadal tumor	4.48E-01	7.69E-02	HSPB7,THBS1,TUBA8,TUBB1
Organismal abnormalities of semilunar valve	4.39E-01	8.11E-02	ADAM17,PTGS1,TXNDC12
Thyroiditis	4.39E-01	8.11E-02	ANXA1,SNX27,STAT1
Hepatic encephalopathy	4.39E-01	8.11E-02	ANXA4,EZR,MAP2K4
Autoimmune thyroiditis	4.39E-01	8.11E-02	CHCHD3,ITGAL,TPP2
Metabolic encephalopathy	4.39E-01	8.11E-02	ANXA4,EZR,MAP2K4
Fibrous tissue tumor	4.39E-01	8.11E-02	ANXA2,ETHE1,PDGFRB
Malignant genitourinary solid tumor	4.39E-01	8.11E-02	HOOK3,TUBB1,TUBB3
Intrathoracic organ tumor	4.39E-01	8.11E-02	AHSG,KRAS,SRC
Hepatoblastoma	4.32E-01	7.55E-02	H2AZ1,HSP90AA1,KRT16,KRT18
Myeloid neoplasm	4.32E-01	7.55E-02	CBL,INPP5D,PDGFRB,RPLP0
Atrial septal defect	4.2E-01	7.89E-02	FUS,MYH6,NEDD4
Blood clot	4.2E-01	7.89E-02	GNAI3,NCF1,PTGS1
Immunodeficiency	4.2E-01	7.89E-02	ADA,ELP3,RELA
Endotoxemia	4.2E-01	7.89E-02	IKBIP,LUM,STAT1
Familial tumor	4.2E-01	7.89E-02	ATP1A1,BIN1,TUBB1
Thymic epithelial tumor	4.2E-01	7.89E-02	KRT1,SRI,YBX3
Diffuse B-cell lymphoma	4.17E-01	7.41E-02	KRT16,KRT18,MS4A1,SH3KBP1
B-cell non-Hodgkin lymphoma	4.17E-01	7.41E-02	ARMC10,MS4A1,TCP1,XPO7
Mature B-cell lymphoma	4.17E-01	7.41E-02	KRT16,KRT18,MS4A1,TCP1
Adrenocortical hyperfunction	4.1E-01	8.7E-02	FHL1,KCNJ5
Cyanosis	4.1E-01	8.7E-02	PPP3R1,RYR1
Depressive disorder	4.1E-01	8.7E-02	CREB1,LDHA
Streptococcal infection	4.1E-01	8.7E-02	PTGS1,SRI
Gastric ulcer	4.1E-01	8.7E-02	PLG,PTGS1
Abnormal growth in endometrium	4.1E-01	8.7E-02	PDHA1,TUBB3
Endometrial carcinoma	4.02E-01	7.69E-02	DDX5,GNA13,PDHA1
Pathological Cyst	4.02E-01	7.69E-02	ITGA2,MAPK9,PTGS1
Parasitic Infection	4.02E-01	7.69E-02	G6PD,SNX27,STAT1
Steatorrhea	4.02E-01	7.69E-02	GPAM,PLTP,SAP18
Acute kidney injury	4.02E-01	7.69E-02	ATP1A1,PKM,SEC23B
Upper aerodigestive tract carcinoma	4.02E-01	7.69E-02	ADAM10,HSP90AA1,MAP2K4
Obstruction of intestine	4.02E-01	7.69E-02	MRPL12,MRPL14,PSIP1
Severe psychological disorder	4.02E-01	7.69E-02	GNA13,MAP1LC3B,SAMHD1
Immune-mediated uveitis	4.02E-01	7.69E-02	FABP5,S100A9,THBS1
Gastrointestinal obstruction	4.02E-01	7.69E-02	MRPL12,MRPL14,PSIP1
Humoral immunodeficiency	4.02E-01	7.69E-02	ADA,DLG1,PDHA1
Multiple Sclerosis	4.02E-01	7.27E-02	MS4A1,PARP9,PTGS1,TUFM
Hypothermia	3.88E-01	8.33E-02	DYNLL1,RYR1
Dyspnea	3.88E-01	8.33E-02	ABCA1,APPL1
Colitis	3.88E-01	8.33E-02	ALOX12,FGA
Schizophrenia	3.88E-01	8.33E-02	GNA13,PRODH
Gastric regurgitation	3.88E-01	8.33E-02	DYNLL1,SH3KBP1
Chronic bowel disorder	3.88E-01	8.33E-02	CAPN1,INPP5D
Advanced prostate cancer	3.87E-01	7.14E-02	HSPE1,PDK1,PES1,TUBB1
Metastatic malignant neoplasm of prostate	3.87E-01	7.14E-02	HSPE1,PDK1,PES1,TUBB1
Chronic lymphocytic leukemia / small lymphocytic lymphoma	3.87E-01	7.14E-02	HRAS,MS4A1,SF3B1,SMC3
Degenerative brain disorder	3.85E-01	7.5E-02	QARS1,RYR1,SOD1
Hepatocellular carcinoma	3.85E-01	7.5E-02	ASNS,GLUL,H2AZ1
Sinusitis	3.85E-01	7.5E-02	ARIH1,GSTK1,TUFM
Psoriasis	3.85E-01	7.5E-02	DBN1,ITGAL,RPS14
Lymphoma	3.85E-01	7.5E-02	CSE1L,MS4A1,RIGI
Septicemia	3.85E-01	7.5E-02	IKBIP,LUM,STAT1
Formation of renal lesion	3.85E-01	7.5E-02	ETHE1,KLHL40,MTOR
Hyperandrogenemia	3.85E-01	7.5E-02	CCAR2,PABPC1,SLC2A1
Lung carcinoma	3.85E-01	7.5E-02	ANXA2,ETHE1,KRAS
Fistula	3.85E-01	7.5E-02	CRKL,DNAJB1,IDE
Uterine carcinosarcoma	3.85E-01	7.5E-02	COPS7A,HPX,PLTP
Adult-onset diabetes mellitus	3.85E-01	7.5E-02	ABCC1,CYP27A1,MAPK3
Allodynia	3.81E-01	1.11E-01	SRC
Non-astrocytoma brain tumor	3.74E-01	7.02E-02	BAK1,BAX,RACK1,THBS1
Hereditary renal tubular disorder	3.74E-01	7.02E-02	CDC42BPB,MCU,XDH,YBX3
Steatohepatitis	3.69E-01	7.32E-02	ADIPOQ,CTSD,CYP2E1
Eosinophilia	3.69E-01	7.32E-02	DDX5,IL1RAP,PDGFRB
Mast cell neoplasm	3.69E-01	7.32E-02	DDX5,KRT1,PDGFRB
Occlusion of artery	3.69E-01	7.32E-02	APOA1,CTSD,PTGS1
T-lymphoblastic leukemia/lymphoma	3.69E-01	7.32E-02	CSNK2A1,KRAS,PDGFRB
Development of respiratory system tumor	3.69E-01	7.32E-02	CKAP5,ETHE1,KRAS
Salmonellosis	3.69E-01	7.32E-02	RPSA,STAT1,STK38
Anxiety Disorders	3.69E-01	7.32E-02	NUCB2,PKP2,RAB3B
Carcinosarcoma	3.69E-01	7.32E-02	COPS7A,HPX,PLTP
Shock Response	3.69E-01	7.32E-02	BCHE,IKBIP,LUM
Genodermatosis	3.69E-01	7.32E-02	COL7A1,DDX5,STK38
Kidney carcinoma	3.69E-01	7.32E-02	H2AZ1,MTOR,PFKP
Malignant neoplasm of connective or soft tissue of pelvis	3.69E-01	7.32E-02	COPS7A,HPX,PLTP
Pelvic carcinosarcoma	3.69E-01	7.32E-02	COPS7A,HPX,PLTP
Hereditary retinal disease	3.69E-01	7.32E-02	ARIH1,ITGAM,LAMA5
Multi-organ cancers	3.69E-01	7.32E-02	HOOK3,TUBB1,TUBB3
Progressive neuromuscular disease	3.69E-01	7.32E-02	GBA1,PARP9,TUFM
Bullous pemphigoid	3.67E-01	8E-02	C4a/C4b,MS4A1
Peptic ulcer disease	3.67E-01	8E-02	PLG,PTGS1
Advanced pulmonary disease	3.67E-01	8E-02	RAB25,TPP2
Occlusion of blood vessel	3.53E-01	7.14E-02	APOA1,CTSD,PTGS1
Atherosclerosis	3.53E-01	7.14E-02	APOA1,CTSD,PTGS1
Lymphomagenesis of T lymphocytes	3.53E-01	7.14E-02	ANXA2,CSE1L,PPP2R5B
Arteriosclerosis	3.53E-01	7.14E-02	APOA1,CTSD,PTGS1
Chorea	3.53E-01	7.14E-02	KRT1,SRI,VPS13A
T-cell non-Hodgkin lymphoma	3.53E-01	7.14E-02	ANXA2,CSE1L,PPP2R5B
Supraventricular arrhythmia	3.53E-01	7.14E-02	LDHB,MYL4,PSMB10
Lymphoreticular neoplasm	3.53E-01	7.14E-02	MS4A1,RIGI,STAT5B
Endometrioid neoplasm	3.53E-01	7.14E-02	KRAS,TMPO,TUBB1
Hepatobiliary system cancer	3.53E-01	7.14E-02	GLUL,H2AZ1,KRAS
Ventricular dysfunction	3.53E-01	7.14E-02	CAV3,MYBPC3,TTN
Genitourinary carcinoma	3.53E-01	7.14E-02	HOOK3,TUBB1,TUBB3
Limb defect	3.53E-01	7.14E-02	DYNC2H1,FKBP8,PTGS1
Abdominal neuroendocrine tumor	3.53E-01	7.14E-02	F12,RPAP3,SDHB
Non-inflammatory intestinal disease	3.53E-01	7.14E-02	MRPL12,MRPL14,PSIP1
Hereditary venous malformation	3.53E-01	7.14E-02	KRAS,KRT14,MTOR
Tongue disease	3.53E-01	7.14E-02	HSP90AA1,SCARA3,TUBA1C
Formation of solid tumor	3.53E-01	7.14E-02	CDH1,HRAS,HTATIP2
Hypotension	3.47E-01	7.69E-02	MIF,RPSA
Cholelithiasis	3.47E-01	7.69E-02	ACOT13,PRKCB
Proteinuria	3.47E-01	7.69E-02	ACTN4,CD81
Pancreatic cyst	3.47E-01	7.69E-02	KRAS,PSMB1
Cerebellar lesion	3.39E-01	6.98E-02	BAK1,BAX,RACK1
Development of renal tumor	3.39E-01	6.98E-02	ETHE1,MTOR,SDHB
Myocardial dysfunction	3.39E-01	6.98E-02	MYBPC3,PNPLA2,TTN
Squamous cell tumor	3.39E-01	6.98E-02	TUBA1C,TUBB2A,VCAM1
Hypoglycemia	3.39E-01	6.98E-02	Akr1b7,SLC25A13,SLC25A4
Epileptic seizure	3.39E-01	6.98E-02	CACNA2D1,CSTB,NEFM
Rheumatoid arthritis	3.39E-01	6.98E-02	C5,MS4A1,PTGS1
Leukocytosis	3.39E-01	6.98E-02	ADA,ADAM17,PDGFRB
Prostatic tumor	3.39E-01	6.98E-02	CNOT9,HTATIP2,RPRD1B
Development of lung carcinoma	3.39E-01	6.98E-02	ETHE1,KRAS,KRT10
Aplasia	3.39E-01	6.98E-02	DPF2,NFIB,NFKB2
Atrial fibrillation or flutter	3.39E-01	6.98E-02	LDHB,MYL4,PSMB10
Vaso-occlusion	3.39E-01	6.98E-02	APOA1,CTSD,PTGS1
Peptic disorder	3.28E-01	7.41E-02	PLG,PTGS1
Thalassemia	3.28E-01	7.41E-02	Hbb-b1,PPP3CA
Neurocutaneous syndrome	3.28E-01	7.41E-02	FTL,MTOR
Thoracic cancer	3.28E-01	7.41E-02	KRAS,SCARB2
Intrathoracic malignant tumor	3.28E-01	7.41E-02	KRAS,SCARB2
Complex neurodevelopmental disorder	3.24E-01	6.82E-02	FBLN1,MAG,RPL10
Complex neurocristopathy syndrome	3.24E-01	6.82E-02	FBLN1,MAG,RPL10
Hearing loss	3.24E-01	6.82E-02	ACTB,SLC12A2,SOD1
Congenital heart disease	3.24E-01	6.82E-02	PTGS1,SLC8A1,TTN
Airway hyperresponsiveness	3.24E-01	6.82E-02	ADAM17,CHRM2,DDX5
Colonic polyposis	3.24E-01	6.82E-02	KRAS,PDLIM1,SF3B3
Dwarfism	3.24E-01	6.82E-02	DYNC2H1,HSPG2,TSPAN8
Endotoxicosis	3.24E-01	6.82E-02	IKBIP,LUM,STAT1
Neoplastic colorectal polyp	3.24E-01	6.82E-02	KRAS,PDLIM1,SF3B3
Familial short stature	3.24E-01	6.82E-02	DYNC2H1,HSPG2,TSPAN8
Neuroblastic tumor	3.24E-01	6.82E-02	HRAS,KIF1B,TUBB1
Esophageal lesion	3.24E-01	6.82E-02	ATP2A2,DDX5,TUBB1
Familial neurological disorder	3.11E-01	6.67E-02	KRT1,RTN2,SRI
Bipolar disorder	3.11E-01	6.67E-02	ABCC1,CYP27A1,MAPK3
Hypospadia	3.11E-01	6.67E-02	HSPE1,PSIP1,PTGS1
Ankylosis	3.11E-01	6.67E-02	IK,LRRFIP1,TUFM
Squamous-cell carcinoma	3.11E-01	6.67E-02	TUBA1C,TUBB2A,VCAM1
Septic shock	3.11E-01	6.67E-02	BCHE,IKBIP,LUM
Synostosis	3.11E-01	6.67E-02	FKBP8,PLG,PRKCD
Congenital malformation of genital organs	3.11E-01	6.67E-02	ARHGEF7,FHL1,PTGS1
Cerebral atrophy	3.11E-01	6.67E-02	ACBD3,QARS1,TARDBP
Radial ray deficiency	3.11E-01	6.67E-02	ATP2A1,IMPDH2,PDCD5
Respiratory distress syndrome	3.11E-01	7.14E-02	CMA1,Gbp2
Pulmonary embolism	3.11E-01	7.14E-02	PLG,TUFM
Nephrosis	3.11E-01	7.14E-02	PPP3CA,TNPO2
Reperfusion injury	3.11E-01	7.14E-02	Cd59a,XDH
Bronchopathy	3.11E-01	7.14E-02	MSRA,STAT1
Arterial embolism	3.11E-01	7.14E-02	PLG,TUFM
Immune mediated inflammatory disease	2.98E-01	6.52E-02	DDX5,MS4A1,PTGS1
Development of sarcoma	2.98E-01	6.52E-02	FTL,STRAP,THBS1
Transposition of great vessels	2.98E-01	6.52E-02	ARMC10,HSPG2,RPL10
Myopathy of skeletal muscle	2.98E-01	6.52E-02	CACNA1S,RYR1,SLC25A4
Hypogonadotropic hypogonadism	2.98E-01	6.52E-02	ACADL,NDUFS4,SMCHD1
Progression of carcinoma	2.98E-01	6.52E-02	KRAS,PCK1,PPP2R5B
Arrhythmia of atrium	2.98E-01	6.52E-02	LDHB,MYL4,PSMB10
Chronic brain damage	2.98E-01	6.52E-02	PTGS1,RIGI,STAT1
Drug dependence	2.98E-01	6.52E-02	ADH1C,HSP90AA1,PKP2
Gonadotrophin-releasing hormone deficiency	2.98E-01	6.52E-02	ACADL,NDUFS4,SMCHD1
Extraadrenal retroperitoneal tumor	2.98E-01	6.52E-02	KRAS,LGALS1,TRIM29
Progressive epithelial neoplasm	2.98E-01	6.52E-02	KRAS,PCK1,PPP2R5B
Retroperitoneal neoplasm	2.98E-01	6.52E-02	KRAS,LGALS1,TRIM29
Pancreatic endocrine tumor	2.94E-01	6.9E-02	F12,RPAP3
Abdominal aortic aneurysm	2.94E-01	6.9E-02	PDCD5,PVALB
Syndromic mental retardation	2.94E-01	6.9E-02	GNA11,PLCB3
Progressive parkinsonism	2.94E-01	6.9E-02	CHMP4B,HSPH1
Progressive hematopoietic disorder	2.86E-01	6.38E-02	MS4A1,PSMB1,PSMB2
Familial psychiatric disease	2.86E-01	6.38E-02	ABCD1,KRT1,SRI
Atopic disease	2.86E-01	6.38E-02	ADAM17,DDX5,RPS14
Midline defect	2.86E-01	6.38E-02	PRKACB,RPL10,TRIM29
Formation of bone lesion	2.86E-01	6.38E-02	AIFM1,FDPS,RALY
End stage renal disease	2.79E-01	6.67E-02	MTOR,XDH
Otitis media	2.79E-01	6.67E-02	GNA13,PTGS1
Otitis	2.79E-01	6.67E-02	ANXA1,GNA13
Thoracic neoplasm	2.79E-01	6.67E-02	KRAS,SRC
Severe developmental disorder	2.79E-01	6.67E-02	PIGS,SNX27
Advanced-stage chronic kidney disease	2.79E-01	6.67E-02	MTOR,XDH
Heterotaxy or ciliopathy	2.79E-01	6.67E-02	IPO5,RANBP2
Systolic dysfunction of heart ventricle	2.74E-01	6.25E-02	ATP1A1,NFKB2,TSPAN8
Infection by Influenza A virus	2.74E-01	6.25E-02	MAPK1,RIGI,STAT1
Tumor tissue	2.74E-01	6.25E-02	OTUB1,PFKP,TGFBI
Infection by Influenza virus	2.74E-01	6.25E-02	MAPK1,RIGI,STAT1
Adenoma	2.74E-01	6.25E-02	ELP3,HSPB1,KRAS
Connective tissue cancer	2.74E-01	6.25E-02	KRT16,PCK1,PRKCB
Invasive colorectal cancer	2.74E-01	6.25E-02	KRAS,P4HA1,RPS3
B-cell lymphoma	2.74E-01	6.25E-02	ARMC10,MS4A1,XPO7
Blue round small cell tumor	2.74E-01	6.25E-02	ITCH,THBS1,TUBB1
T acute lymphoblastic leukemia	2.74E-01	6.25E-02	CSNK2A1,KRAS,PDGFRB
Neurologic gait disorder	2.67E-01	7.69E-02	FITM2
Pulmonary hypertensive arterial disease	2.65E-01	6.45E-02	LIN7C,MCAM
Neuroendocrine gastroenteropancreatic tumor	2.65E-01	6.45E-02	F12,RPAP3
Endocrine gastroenteropancreatic tumor	2.65E-01	6.45E-02	F12,RPAP3
Pulmonary arterial hypertension or pulmonary veno-occlusive disease	2.65E-01	6.45E-02	LIN7C,MCAM
Adenomatous intestinal polyp	2.62E-01	6.12E-02	ASL,KRAS,MAPK3
Infection by respiratory syncytial virus	2.62E-01	6.12E-02	ADK,IMPDH2,SSRP1
Plasmacytoma	2.62E-01	6.12E-02	FDXR,FTL,KRT18
Dysgenesis	2.62E-01	6.12E-02	GLUL,MAPK3,RARS2
Left ventricular systolic dysfunction	2.62E-01	6.12E-02	ATP1A1,NFKB2,TSPAN8
Bone marrow cancer	2.62E-01	6.12E-02	ANXA2,INPP5D,PDGFRB
Valvular regurgitation of semilunar valve	2.62E-01	6.12E-02	AQP3,CDH2,YWHAZ
Adipose tissue tumor	2.62E-01	6.12E-02	EIF4A1,ETHE1,RPS14
Neck neoplasm	2.62E-01	6.12E-02	COPS7A,KRAS,SDHD
Male genital neoplasm	2.62E-01	6.12E-02	CNOT9,HTATIP2,RPRD1B
Familial colorectal tumor	2.62E-01	6.12E-02	ASL,MAPK3,PTGS1
Development of benign tumor	2.51E-01	6E-02	ELP3,HRAS,KRAS
Prostatic intraepithelial tumor	2.51E-01	6E-02	CNOT9,EIF4E,H2AZ1
Angiosarcoma	2.51E-01	6E-02	ANXA2,ASL,PDGFRB
Non-Hodgkin lymphoma	2.51E-01	6E-02	CSE1L,MS4A1,TCP1
Thrombotic microangiopathy	2.51E-01	6E-02	C5,MS4A1,RIGI
Familial nephrotic syndrome	2.51E-01	6E-02	CD81,COL1A1,MS4A1
Mature T-cell neoplasm	2.51E-01	6E-02	BANF1,ITGAM,MAPK1
Intestinal polyp	2.51E-01	6.25E-02	KRAS,PDLIM1
Microcytic anemia	2.51E-01	6.25E-02	LGALS3,STEAP3
Upper gastrointestinal tract tumor	2.51E-01	6.25E-02	CDH1,HSP90AA1
Non-traumatic arthropathy	2.51E-01	6.25E-02	FABP5,PTGS1
Malaria	2.47E-01	7.14E-02	G6PD
Acute coronary syndrome	2.47E-01	7.14E-02	PTGS1
Torticollis	2.47E-01	7.14E-02	VAMP2
Metabolic syndrome X	2.41E-01	5.88E-02	JUP,LIN7C,SLC2A1
Endocardial cushion defect	2.41E-01	5.88E-02	CUL4B,FUS,NEDD4
Retinal degeneration	2.38E-01	6.06E-02	PNPLA2,PSIP1
Atherosclerotic lesion	2.38E-01	6.06E-02	APOA1,CTSD
Leukopenia	2.38E-01	6.06E-02	B2M,RPS3
Keratitis	2.38E-01	6.06E-02	MIF,PPP3CA
Brain metastasis	2.38E-01	6.06E-02	ADAM10,CD44
Carcinomatous lesion	2.38E-01	6.06E-02	CDH1,HOOK3
Intracranial metastasis	2.38E-01	6.06E-02	ADAM10,CD44
Endothelial dysfunction	2.28E-01	6.67E-02	SLC2A1
Thromboembolism	2.28E-01	6.67E-02	PTGS1
Low bone density	2.28E-01	6.67E-02	FDPS
Contact dermatitis or eczema	2.28E-01	6.67E-02	TRAPPC4
Genital carcinoma	2.26E-01	5.88E-02	PDHA1,TUBB1
Thrombosis of atrium	2.26E-01	5.88E-02	DLG1,LGALS3
Adenocarcinoma	2.26E-01	5.88E-02	CDH1,KRAS
Delayed puberty	2.26E-01	5.88E-02	NUCB2,PI4KA
Oligozoospermia	2.26E-01	5.88E-02	CREB1,EEF2
Neuropathic pain	2.26E-01	5.88E-02	CACNA2D1,TOLLIP
Muscle spasticity	2.26E-01	5.88E-02	CSDE1,PDCD5
Bone deformity	2.26E-01	5.88E-02	MTOR,NRDC
Colorectal lesion	2.26E-01	5.88E-02	LRRFIP1,TUFM
Hereditary pancreatic syndrome	2.26E-01	5.88E-02	EFL1,GSTK1
Advanced malignant tumor	2.11E-01	6.25E-02	KRAS
Advanced stage tumor	2.11E-01	6.25E-02	KRAS
Autoimmune thyroid disease	1.95E-01	5.88E-02	TPP2
Kidney clear cell tumor	-0E00	2.17E-02	PDGFRB
Adverse drug reaction	-0E00	5.56E-02	NQO1
Abdominal aorta lesion	-0E00	3.33E-02	PVALB
Neuromuscular disease with neuropathy	-0E00	4.88E-02	PARP9,TUFM
Acute respiratory disorder	-0E00	4.44E-02	C5,SCARA3
Hepatobiliary neoplasm	-0E00	4E-02	H2AZ1,KRAS
Hereditary kidney disease	-0E00	4E-02	MTOR,SMPD1
Abdominal cyst	-0E00	2.44E-02	H2AZ1
Familial open angle glaucoma	-0E00	4.88E-02	IMMP2L,MCAM
Hepato-pancreato-biliary cancer	-0E00	2.44E-02	KRAS
Development of head and neck tumor	-0E00	2.13E-02	SDHD
Congenital hypothyroidism	-0E00	5.56E-02	PPP3R1,PRKACB,STIM1
Testicular tumor	-0E00	5.56E-02	FKBP10,HSP90AA1,HSPB7
Cachexia	-0E00	3.45E-02	PTGS1
Conjunctivitis	-0E00	2.94E-02	RPS14
Myoclonic seizure	-0E00	4E-02	PDK2
Ovarian cyst	-0E00	4.76E-02	DSG2,MCAM
Polyarthritis	-0E00	2.56E-02	RELA
Development of adenocarcinoma	-0E00	5.56E-02	ETHE1,KRAS
Pulmonary Hypertension	-0E00	2.86E-02	MCAM
Lung neuroendocrine carcinoma	-0E00	5.13E-02	B2M,H2AZ1
Cushing syndrome	-0E00	4.35E-02	FHL1
Noonan syndrome	-0E00	4.76E-02	CBL
Myelodysplastic syndrome	-0E00	5.17E-02	RPS3,SF3B1,YBX3
Huntington Disease	-0E00	5E-02	KRT1,SRI
Prostatic carcinoma	-0E00	2.94E-02	DECR1
Hyperphagia	-0E00	2.7E-02	CALM2
Rheumatic Disease	-0E00	2.78E-02	PTGS1
Endocrine gland tumor	-0E00	4.44E-02	HOOK3,SDHB
Hyperinsulinism	-0E00	5.13E-02	RBP1,SLC2A1
Thyroid gland tumor	-0E00	4.76E-02	HRAS,KRAS
Stenosis of cardiac valve	-0E00	3.85E-02	PKN1
Acute myeloid leukemia	-0E00	4.76E-02	INPP5D,NPM1
Epilepsy	-0E00	2.86E-02	SLC12A2
T-cell leukemia	-0E00	2.38E-02	PDGFRB
Type M7 acute myeloid leukemia	-0E00	4.69E-02	OGN,PSMD7,RPL10
Ventricular septal defect	-0E00	5.56E-02	ABCB11,MYH6
Fibroma	-0E00	3.03E-02	MTOR
Rickets	-0E00	4.35E-02	HNRNPH1
Vesicoureteral reflux	-0E00	3.57E-02	MBD2,SEPHS1
Attention Deficit Disorders	-0E00	2.86E-02	NEDD8
Retinal dystrophy	-0E00	3.7E-02	ARIH1
Polycythemia vera	-0E00	2.33E-02	STAT5B
Development of digestive organ tumor	-0E00	5E-02	CDH1,KRAS
Teratoma	-0E00	3.7E-02	ANXA2,HSP90AA1
Seizures	-0E00	3.45E-02	MECP2
Epithelial neoplasm	-0E00	2.5E-02	CDH1
Pneumonia	-0E00	4.17E-02	RIGI,STAT1
Development of carcinoma	-0E00	2.44E-02	CDH1
Primary open-angle glaucoma	-0E00	4.88E-02	IMMP2L,MCAM
Obstruction of airway	-0E00	3.33E-02	DDX5
Preterm birth	-0E00	5.41E-02	PTGS1,RELA
Intestinal tumor	-0E00	3.03E-02	RPLP0
Thymus gland tumor	-0E00	4.08E-02	DCN,RPAP3
Sarcoma	-0E00	5E-02	EIF3I,PDGFRB
Small cell lung carcinoma	-0E00	5E-02	B2M,H2AZ1
Bone tumor	-0E00	4.35E-02	FDPS,PDGFRB
Development of malignant tumor	-0E00	5.56E-02	CDH1,HTATIP2
Failure of liver	-0E00	4.55E-02	LARS1,MAP2K4
Asthma	-0E00	5.56E-02	CHRM2,DDX5
Allergic contact dermatitis	-0E00	4.55E-02	RPS14
Myosarcoma	-0E00	5.45E-02	ANK3,ETHE1,PFKP
Parasitemia	-0E00	3.12E-02	G6PD
Hypoalbuminemia	-0E00	3.85E-02	B2M
Weight gain	-0E00	3.85E-02	ACADL
Dermatitis	-0E00	5.41E-02	ADAM17,C4a/C4b
Development of bone tumor	-0E00	4E-02	FDPS,RALY
Mesenchymal tumor	-0E00	4.26E-02	ANXA2,PDGFRB
Candidiasis	-0E00	4.76E-02	NEDD8,STAT1
Medullary carcinoma	-0E00	5.26E-02	STAT5B,YWHAQ
Renal lesion	-0E00	4.76E-02	ARHGAP5,STEAP3
Papillary carcinoma	-0E00	4.26E-02	MTOR,P4HA1
Atopic dermatitis	-0E00	5.26E-02	DDX5,RPS14
Enterocolitis	-0E00	3.03E-02	CAPN1
Chronic kidney disease	-0E00	5.26E-02	INF2
Infection by herpes simplex virus	-0E00	4.26E-02	RIGI,STAT1
Hypoplasia	-0E00	2.56E-02	RARS2
Acute lung injury	-0E00	4.26E-02	C5,SCARA3
Immediate hypersensitivity	-0E00	3.12E-02	DDX5
Bicuspid aortic valve	-0E00	5E-02	HUWE1,TUBB1
Open-angle glaucoma	-0E00	4.88E-02	IMMP2L,MCAM
Hypopituitarism	-0E00	5.56E-02	ANP32A,RPF2
Osteomyelitis	-0E00	4.35E-02	SRI
Medullary thyroid carcinoma	-0E00	4.76E-02	STAT5B,YWHAQ
Motor dysfunction	-0E00	2.56E-02	MECP2
Atopy	-0E00	3.12E-02	DDX5
Thymus cancer	-0E00	4.76E-02	COPS6,RPAP3
Fungal Infection	-0E00	4.55E-02	PDHA1,STAT1
Intervertebral disc disorder	-0E00	2.56E-02	ANXA2
Valvulopathy	-0E00	5.71E-02	GLUL,TXNDC12
Degeneration of eye	-0E00	5.26E-02	PNPLA2,PSIP1
Interstitial fibrosis of kidney	-0E00	5.41E-02	IMPDH2,MTOR
Craniosynostosis	-0E00	4.65E-02	JUP,PLG
Adrenal gland hypofunction	-0E00	4.35E-02	ABCD1
Hemoglobinopathy	-0E00	3.7E-02	Hbb-b1
Retinitis	-0E00	3.33E-02	STAT1
Precancerous condition	-0E00	5.17E-02	CSNK2A1,ITGAL,PTGS1
Vestibular disorder	-0E00	5.56E-02	PSMD4,SOD1
Cystic kidney disease	-0E00	5.56E-02	H2AZ1,MTOR,PGD
Hereditary Eye Disease	-0E00	3.03E-02	STAB1
Lupus erythematosus	-0E00	2.7E-02	MS4A1
Pituitary dysfunction	-0E00	3.45E-02	ANXA7
Eosinophilic inflammation	-0E00	2.63E-02	DDX5
Chronic sinusitis	-0E00	5.26E-02	ARIH1,TUFM
Metabolic alkalosis	-0E00	4.35E-02	KLC1
Inborn error of carbohydrate metabolism	-0E00	4.76E-02	SLC2A1
Glandular intraepithelial neoplasm	-0E00	4.26E-02	H2AZ1,KRAS
Aortic valve disease	-0E00	2.94E-02	PTGS1
Neurodevelopmental disorder	-0E00	3.12E-02	MBP
Conotruncal heart malformations	-0E00	2.13E-02	RPL10
Intraepithelial neoplasm	-0E00	4.55E-02	H2AZ1,KRAS
Nondiabetic nephropathy	-0E00	5.56E-02	H2AZ1,MTOR,PGD
Dehydration	-0E00	3.12E-02	ASL
Endometrium tumor	-0E00	3.85E-02	TUBB3
Brain lesion	-0E00	2.7E-02	F12
Bone marrow neoplasm	-0E00	5.66E-02	CBL,INPP5D,PDGFRB
Malignant myeloid neoplasm	-0E00	2.56E-02	RPLP0
Left heart disease	-0E00	5.56E-02	MYBPC3,TTN
Orofacial cleft	-0E00	2.94E-02	FKBP8
Digestive system cancer	-0E00	2.86E-02	HTATIP2
Ciliopathy	-0E00	2.13E-02	COL1A1
Thyroid carcinoma	-0E00	2.27E-02	CRYAB
Renal clear cell adenocarcinoma	-0E00	2.17E-02	PDGFRB
Malignant neoplasm of large intestine	-0E00	4.76E-02	P4HA1,SEC63
Malignant neoplasm of connective or soft tissue of abdomen	-0E00	4.26E-02	COPS6,SIRT5
Malignant connective or soft tissue neoplasm	-0E00	5E-02	EIF3I,TUBB1
Malignant neoplasm of anterior mediastinum	-0E00	4.76E-02	COPS6,RPAP3
Head and neck carcinoma	-0E00	5.26E-02	EIF3H,HRAS
Leopard syndrome and Noonan syndrome	-0E00	4.76E-02	CBL
Progressive kidney disease	-0E00	2.17E-02	MTOR
Progressive anemia	-0E00	3.85E-02	IMPDH2
Epithelial dysplasia	-0E00	5.71E-02	ABCB11,H2AZ1
Upper gastrointestinal polyp	-0E00	4.26E-02	CBL,CDH2
Primary glaucoma	-0E00	4.76E-02	IMMP2L,MCAM
Preterm birth or low birth weight	-0E00	5.56E-02	PTGS1,RELA
Ear malformation	-0E00	4.35E-02	FBLN1,RPL10
Thoracic hypoplasia	-0E00	3.85E-02	GRK2
Brain atrophy	-0E00	5.13E-02	QARS1,RYR1
Primary hypertension	-0E00	5E-02	CACNA1S
Osteosarcoma	-0E00	5E-02	PCK1,PRKCB
Neurocristopathy syndrome	-0E00	3.85E-02	MBP
Familial congenital heart disease	-0E00	3.03E-02	TTN
Large intestine neoplasm	-0E00	2.38E-02	PRKCB
Familial diabetes mellitus	-0E00	3.33E-02	GSTK1
Retinal lesion	-0E00	4.88E-02	H2AZ1,IL16
Familial glaucoma	-0E00	4.76E-02	IMMP2L,MCAM
Congenital left heart disease	-0E00	4.44E-02	HUWE1,TUBB1
Syndromic neurodevelopmental disorder	-0E00	3.45E-02	MBP
Neuroendocrine lung cancer	-0E00	5E-02	B2M,H2AZ1
Orofacial dysmorphism	-0E00	5.26E-02	ACTB,FKBP8
Pathological dilation of abdominal aorta	-0E00	3.57E-02	PVALB
Malignant myeloid disease	-0E00	5.17E-02	RPS3,SF3B1,YBX3
Chronic skin disorder	-0E00	5.26E-02	PNPLA2,STAT1
Severe endocrine system disorder	-0E00	4.55E-02	CALM2,SLC25A4
Head and neck neuroendocrine tumor	-0E00	2.38E-02	SDHD
Syndromic ciliopathy	-0E00	4.17E-02	CD81,COL1A1
Extrapancreatic neuroendocrine tumor	-0E00	2.27E-02	SDHD
Non-germinomatous germ cell tumor	-0E00	4.26E-02	HSP90AA1,ZMPSTE24
Thoracic neuroendocrine neoplasm	-0E00	4.88E-02	B2M,H2AZ1
Hereditary retinal degeneration	-0E00	3.7E-02	ARIH1
Soft tissue lesion	-0E00	4.76E-02	MAP2K1,PDGFRB
Lung injury	-0E00	4.44E-02	C5,STAT1
DNA repair-deficiency disorder	-0E00	3.12E-02	DLG1
Subcutaneous tumor	-0E00	3.45E-02	RPRD1B
Hepatorenal fibrocystic disease	-0E00	5.66E-02	AIMP2,MTOR,SMPD1
Familial syndromic intellectual disability	-0E00	3.39E-02	FBLN1,RPL10
Corneal neovascularization	-0E00	4.55E-02	NPM1,PLEC
Fatal infantile encephalopathy or pulmonary hypertension	-0E00	4.35E-02	MCAM
Aplasia or hypoplasia	-0E00	4.55E-02	MAPK3,RARS2
Autosomal recessive immunological disorder	-0E00	5.66E-02	ACTB,ADA,AGRN
Genitourinary adenocarcinoma	-0E00	5.26E-02	CDH1,TUBB1
Familial hypothyroidism	-0E00	5.56E-02	PPP3R1,PRKACB,STIM1
Anogenital cancer	-0E00	5.56E-02	PDHA1,TUBB1
Familial encephalopathy	-0E00	4.65E-02	KRT1,SRI
Cutaneous telangiectasia	-0E00	2.27E-02	SLC2A1
Pelvic adenocarcinoma	-0E00	2.78E-02	PDHA1
Short attention span	-0E00	2.86E-02	NEDD8
Irregular dentition	-0E00	2.27E-02	SRC
Pelvic carcinoma	-0E00	4.65E-02	PDHA1,TUBB1
Chronic renal impairment	-0E00	4.76E-02	MTOR
