# Supplementary material for: Endothelial MerTK impairment accelerates the development of atherosclerosis
Source: Redox Biol. 2025 Sep 11;87:103861. doi: 10.1016/j.redox.2025.103861 (PMC12628026; doi:10.1016/j.redox.2025.103861)
Supplement: Multimedia component 1 [file mmc1.zip › Supplement data/Proteomics in AA/IPA format/IPA/Upstream analysis-From inhibited.xls]

## Sheet: Sheet0
© 2000-2025 QIAGEN. All rights reserved.
Upstream Regulator	Expr Log Ratio	Molecule Type	Predicted Activation State	Activation z-score	p-value of overlap	Target Molecules in Dataset	Mechanistic Network
LARP1	-0.217	translation regulator	Inhibited	-6.479	8.97e-31	EEF1A1,EEF2,EIF3A,EIF3E,EIF3H,PABPC1,RACK1,RPL10,RPL10A,RPL12,RPL13A,RPL14,RPL18,RPL21,RPL22,RPL23,RPL23A,RPL24,RPL29,RPL3,RPL30,RPL31,RPL35,RPL36,RPL39,RPL7A,RPL8,RPS11,RPS12,RPS13,RPS14,RPS15,RPS16,RPS18,RPS2,RPS27,RPS27A,RPS3,RPS5,RPS6,RPS7,RPS9,TPT1
FMR1		translation regulator	Inhibited	-5.303	1.87e-20	ABCA1,ALDOA,ATP6V1E1,CPQ,DAG1,EEF2,ENO1,FXR2,GAPDH,GLUL,MRPL12,MRPL20,MRPL23,MTOR,MYL9,NAPB,PFKP,RACK1,RPL10A,RPL12,RPL13A,RPL14,RPL18,RPL18A,RPL22,RPL23,RPL3,RPL30,RPL31,RPL36,RPL39,RPL7A,RPL8,RPL9,RPLP0,RPLP1,RPLP2,RPS11,RPS12,RPS13,RPS14,RPS15,RPS16,RPS17,RPS18,RPS2,RPS26,RPS27,RPS27A,RPS5,RPS6,RPS7,RPS9,RPSA,SLC8A1,SYNGR1,UQCRQ	461 (7)
PPARGC1A		transcription regulator	Inhibited	-5.025	2.74e-32	ABAT,ABCA1,ABCB11,ACADL,ACADM,ACADS,ACO2,ADIPOQ,AK1,ALDH5A1,APOC3,ASPN,ATP1A3,ATP5PD,BAX,C5,CAV3,CKMT2,COL6A2,COMP,COX4I1,COX6C,CYCS,DCN,DGAT1,DLAT,DPT,ELMO1,ENDOG,ENO1,FABP3,FABP4,FBLN1,FBLN2,FDPS,GK,GLRX,GPAM,HMGCL,IDH3A,IL1RAP,ITGB4,KYAT1,KYAT3,LAMA2,LAMA4,LDHA,LDHB,LPL,LUM,MAOB,MAPK14,MBP,MPC2,MTFP1,MYBPC3,MYH1,MYH6,MYL2,NCEH1,NDUFA6,NDUFB4,NDUFB5,NDUFB8,NDUFS1,NDUFS8,NDUFV1,NEFH,NFKB2,NSDHL,…	611 (19)
HBA2		enzyme	Inhibited	-4.243	1.08e-11	ATP5F1C,COX15,COX6C,NDUFA4,NDUFA6,NDUFA9,NDUFB11,NDUFB4,NDUFB7,NDUFB8,NDUFB9,NDUFS4,NDUFS7,NDUFS8,NDUFV1,SDHA,SURF1,UQCRC2
DDX5	0.355	enzyme	Inhibited	-4.146	2.43e-05	ARHGAP5,ATP5F1C,ATP5ME,ATP5PB,ATP5PD,BAX,COX6C,CYCS,ETFA,IDH3A,MDH1,NDUFA2,NDUFA4,NDUFA6,NDUFB3,NDUFB4,NDUFB5,S100A14,SDHB,UQCRB,UQCRQ	576 (7)
rosiglitazone		chemical drug	Inhibited	-4.135	8.64e-22	ABCA1,ABCC9,ACADL,ACADM,ACADS,ACO2,ACTA1,ADA,ADAM17,ADIPOQ,AHSG,AOC3,APOC1,AQP3,ATP1A1,BAX,CASP3,CD1D,CDH1,CKM,COL1A1,COL6A1,COX4I1,CREB1,CYCS,DECR1,DGAT1,DHRS3,DLD,ECH1,EHHADH,EPHX2,ERP44,ETFA,ETFDH,FABP3,FABP4,FABP5,FDX1,FGB,FGF1,GAPDH,GK,GOT1,GPAM,GPAT3,H6PD,HSPA9,IDH3A,ITGA1,ITGAL,ITGAM,ITGB3,KRT18,LDHA,LNPEP,LPL,LRP1,MAT2A,MMUT,Mup1 (includes others),NDUFS1,NDUFV1,PCCA,PCK1,PDGFRB,PDHA1,PDK1…	753 (21)
sirolimus		chemical drug	Inhibited	-4.133	5.61e-35	ACADM,ACTB,ADA,ADSS2,AGR2,APPL1,AQP3,ASNS,ASS1,ATP1A1,ATP5F1C,ATP6V0C,ATP6V1B2,ATP6V1G1,B2M,BAG1,BAX,CASP3,CDC42,CDH1,CDH2,CLIC1,COL12A1,COL1A1,COL7A1,COX6C,CRAT,CSNK2A1,CTSD,CYCS,CYP2E1,DAD1,DDT,DES,DGAT1,EEF1A1,EEF2,EIF2S1,EIF4A1,ENO1,ENTPD1,FBN1,FSCN1,FTH1,FUS,G6PD,GPAM,HSP90AA1,HSPD1,IL16,ITGA5,ITGAM,ITGAV,ITGB3,LAMA5,LAMC1,LBP,LDHA,LDHB,LGALS3,LMNA,MAP1LC3B,MBP,MPZ,MTOR,MYBPC3,MYH11,MYH6,MYL…	903 (21)
ST1926		chemical drug	Inhibited	-4.061	3.31e-24	ACTB,AK2,AP2S1,ATP5ME,CCT3,CLIC1,COX6C,COX7A2L,DYNLL1,EEF2,EIF3E,EIF3I,EIF4A1,EIF4A2,EIF4G2,EIF5A,ENO1,H2AZ1,HSP90AA1,KARS1,LGALS1,LSM3,NARS1,NDUFB9,NPM1,PABPC1,PSMB1,PSMD3,RPL10,RPL18A,RPL24,RPL29,RPL39,RPL8,RPLP1,RPS15,RPS2,RPS26,RPS27,RPS27A,SAP18,SEPTIN7,SLC25A3,SNRPD2,SOD1,TPT1,TXN,UBE2M,UQCRB,UQCRC2,YWHAZ
TEAD1		transcription regulator	Inhibited	-3.993	6.97e-25	ACADL,ACADM,ACADS,ACTA1,ATP2A2,ATP5F1C,ATP5PB,ATP5PD,COX4I1,COX6C,COX7A2L,CYCS,DES,ECH1,ETFA,ETFB,ETFDH,FABP3,GLUL,LIMCH1,MYBPC3,MYH1,MYH4,MYH6,MYL2,MYL3,NDUFA2,NDUFA4,NDUFA6,NDUFA8,NDUFA9,NDUFB3,NDUFB4,NDUFB5,NDUFB7,NDUFB8,NDUFS1,NDUFS4,NDUFS7,NDUFS8,NEFH,POSTN,SDHA,SDHB,SDHD,THBS1,TNNC1,TNNT2,TPM1,TTN,UQCRB,UQCRC2,UQCRQ	459 (9)
FXN		kinase	Inhibited	-3.988	3.96e-17	ACO2,COX4I1,DLAT,DLD,NDUFA2,NDUFA9,NDUFB11,NDUFB3,NDUFB5,NDUFB7,NDUFB8,NDUFB9,NDUFS1,NDUFS4,NDUFS7,NDUFS8,NDUFV1,SDHA,SDHB,SOD1,SOD2,UQCRC2	375 (7)
IGG (complex)		complex	Inhibited	-3.778	6.87e-07	ADIPOQ,ATP1B3,B2M,C5,CD9,CDH2,CKM,COL1A1,CSNK2B,CYP27A1,ENTPD1,EZR,FABP5,GPRC5A,HDGF,HSPB1,IL16,INPP5D,ITGAL,ITGAM,KRT10,KRT13,KRT15,KRT16,KRT18,LGALS1,LGALS3,LGALS7,Ly6a (includes others),MAPK1,MS4A1,NHERF1,PDE3B,PLS3,PPL,PTPN6,RELA,RIGI,STAB1,STAT1,SYNPO,THBS1,TRIM29,TUBB2A,VCAM1,ZMPSTE24	880 (21)
Hbb-b1	-0.971	transporter	Inhibited	-3.757	5.72e-11	ATP5F1C,CD44,COX15,COX6C,FTH1,FTL,IL16,ITGAM,NDUFA4,NDUFA6,NDUFA9,NDUFB11,NDUFB4,NDUFB7,NDUFB8,NDUFB9,NDUFS4,NDUFS7,NDUFS8,NDUFV1,SDHA,SERPINF2,SURF1,UQCRC2,VCAM1	404 (7)
mir-1 (includes others)		microRNA	Inhibited	-3.609	9.43e-05	ADD1,ANP32B,ANXA2,ATP6V0A1,CASP3,CDH1,CDH2,CREB1,G6PD,HACD3,HCN4,HSPD1,KRAS,MCU,MTX1,PTGS1,SEC61A1,SNX6,TNNT2,TWF1	482 (11)
miR-124-3p (and other miRNAs w/seed AAGGCAC)		mature microRNA	Inhibited	-3.609	0.000103	AK2,AKT2,ALDH9A1,ARFIP1,ASPRV1,ATL3,CPNE3,ECI2,ENDOD1,F11R,GNAI3,GSN,HTATIP2,LAMC1,LGALS3,LIMCH1,MAGT1,MAN2A1,MAPK14,MYH9,NEK9,NIBAN2,PDLIM7,PGM1,RELA,TMEM109,TRIM29,TSPAN15,TUBB6,VSNL1
SMTNL1		other	Inhibited	-3.606	2.09e-09	ACTA1,CALM2,FLNC,GAPDH,MYH4,MYL1,MYOM1,PFKM,PPP1R12A,PYGM,TNNC2,TPM1,TPM2
NAMPT	0.299	cytokine	Inhibited	-3.509	1.1e-06	AIFM1,ALDH5A1,ALDH6A1,COX4I1,COX6C,COX7A2L,DLD,EHHADH,ETFB,FMO3,HIBADH,IDH3A,IDH3G,IL16,NDUFA4,NDUFA9,NDUFB3,PDGFRB,PGD,SDHB,UQCRQ
PNPLA2	-2.078	enzyme	Inhibited	-3.415	8.2e-06	ACADL,ACADM,ACADS,ACO2,Acot2,AGPAT2,BAX,COL1A1,FABP4,GK,GSTK1,LPL,PCK1,PDK4,PLIN3,PNPLA2,SLC2A1	829 (19)
FL3		chemical reagent	Inhibited	-3.308	6.78e-12	CBFB,CSNK2A1,EIF1,EIF4A1,EIF4A2,EIF4E,EIF4G1,EIF4H,IPO5,IPO7,LDHA,MAPK1,MAT2A,NEDD8,NOLC1,S100A10,SF3B1,YBX3
sesaminol		chemical - endogenous non-mammalian	Inhibited	-3.3	1.08e-11	CASQ1,CKM,CYCS,MYBPC2,MYH1,MYH4,MYL2,MYL3,MYO1D,MYOM1,MYOZ1,MYOZ2,PVALB,TNNC2,TNNI3,TPM1,TPM2,TPM3
nicotinamide-beta-riboside		chemical - endogenous mammalian	Inhibited	-3.298	4.28e-09	AIFM1,ALDH5A1,ALDH6A1,COX4I1,COX6C,COX7A2L,DLD,EHHADH,ETFB,FMO3,HIBADH,IDH3A,IDH3G,NDUFA4,NDUFA9,OPA1,PGD,SDHB,UQCRQ
canagliflozin		chemical drug	Inhibited	-3.273	8.22e-11	AKT2,ATP6V1E1,ATP6V1G1,ATP6V1H,COX6C,MAPK14,NDUFA2,NDUFA4,NDUFA9,NDUFB11,NDUFB3,NDUFB4,NDUFB5,NDUFB9,NDUFS4,SDHB,SDHD,TRIM28,UQCRB,UQCRC2,UQCRQ
FAM210A	-0.207	other	Inhibited	-3.269	3.02e-13	ASNS,CARS1,CD44,COL1A1,CTSD,CYB5R1,ENO3,FTH1,GADD45GIP1,HSP90AA1,LARS1,MIF,MLEC,MRPL28,MRPL47,MYH6,NARS1,NDUFAF4,NDUFB8,PDAP1,PHGDH,RPL3,RTN4,SARS1,SQOR,SUOX,THY1
CD 437		chemical drug	Inhibited	-3.229	3.42e-23	AK2,ALDOA,AP2S1,ARL2,ATP5F1C,ATP6V0C,BANF1,BAX,CCT3,CLIC1,COX6C,COX7A2L,DNAJA1,EEF2,EIF3I,EIF4A1,EIF4A2,EIF5A,ENO1,FSCN1,FTH1,FTL,HSP90AA1,KARS1,LGALS1,LSM3,NARS1,NDUFB9,NPM1,PABPC1,PCBP1,PSMB1,PSMD3,RPL10,RPL13A,RPL24,RPL39,RPL8,RPLP1,RPLP2,RPS15,RPS16,RPS17,RPS2,RPS27,SAP18,SEPTIN7,SLC25A3,SLC25A5,SNRPD2,SOD1,TXN,UBE2M,UQCRC2,XRN2,YWHAZ
TFAM	0.006	transcription regulator	Inhibited	-3.157	8.8e-10	ACADL,ACADM,ACADS,Akr1b7,ALDH1L2,ASNS,AUH,CARS1,CYB5R1,DCLK1,ECH1,Eif3c,FABP3,FABP4,FABP5,GHITM,GIMAP4,ITGA5,LARS1,LDHA,LDHB,NARS1,NIBAN1,PFKP,PHGDH,PKM,SARS1,SLC2A1,Sult1d1	607 (13)
H89		chemical drug	Inhibited	-3.1	0.0637	ABCA1,ADIPOQ,ADSS2,ANXA1,BAK1,BAX,CREB1,ENTPD1,GFPT1,MAP1LC3B,PDE3B,RELA,RNF2,SOD2,TXN,VCAM1
IGBP1	-0.69	phosphatase	Inhibited	-3.093	3.46e-09	CDH1,COX6C,NDUFA4,NDUFA6,NDUFA9,NDUFB11,NDUFB5,NDUFB8,NDUFB9,NDUFS1,NDUFS7,NDUFS8,PTPN1,SDHA,SDHB,SDHD,UQCRQ	157 (4)
molybdenum disulfide		chemical reagent	Inhibited	-3.087	5.19e-13	AGRN,ALDH1B1,BST1,COL12A1,COL1A1,CRYAB,DAG1,FBN1,FHL1,FTH1,GPC4,HMGA1,HSPB7,JUP,KRT14,L1CAM,LAMA5,LDB3,LIMCH1,LMCD1,LMOD1,MYH9,NID2,NQO1,PCSK7,PDGFRB,PLTP,SLC2A1,SYNPO2,THBS1,TNS1,TPM1,TPM2,TUFT1
KLF3		transcription regulator	Inhibited	-3.086	5.89e-06	ABCF1,ALDH3B1,ANK1,APRT,CAPG,CBFB,CCT3,CD1D,DHRS7,DRG1,EIF5A,ELMO1,GSTK1,HNRNPH1,IL16,MCAT,MIF,MRPL14,MYADM,MYL4,NDRG1,PCYOX1,PDLIM1,PDLIM2,PFKP,PSMB2,PSMD7,RAB33B,RAP2C,RDH12,RELA,RMDN1,RPL29,RUVBL1,RYR1,SCP2,SGCB,SLC66A3,SMCHD1,SUN1,TMPO,TPM3,TRIP10
salirasib		chemical drug	Inhibited	-3.053	2.46e-05	COL1A1,HRAS,KRAS,LDHA,LGALS1,MTOR,P4HA1,PDGFRB,PGM1,PKM,SLC2A1,TGM2,TPI1	752 (19)
PTPRR		phosphatase	Inhibited	-2.982	5.15e-06	AP1M1,CDC37,COL6A1,DHRS3,HRAS,ITGA5,ITGB4,ITIH5,KRT18,KRT8,LMOD1,LRP1,MYH9,PBXIP1,PLCB3,SCO2,SH3GL1,SLC44A2,THOP1
TFRC	0.107	transporter	Inhibited	-2.959	3.41e-12	ANXA2,ATP5F1C,ATP5F1E,ATP5ME,ATP5PB,ATP5PD,CASP3,COL1A1,FTH1,FTL,GPX3,Gstt2,ITGAM,LDHA,NDUFA2,NDUFA4,NDUFA8,NDUFA9,NDUFB3,NDUFB4,NDUFB5,NDUFB7,NDUFB8,NDUFB9,NDUFS1,NDUFS4,NDUFV1,PHGDH,SDHA,SDHD,SLC2A1,UQCRC2,UQCRQ
INSR		kinase	Inhibited	-2.921	1.06e-16	ACADL,ACADM,ACADS,ACO2,ACOT13,Acot2,ACTA1,ACTN4,AGR2,Akr1b7,ALDH2,ALDH6A1,ANP32A,APOA1,ATP1A1,ATP2A2,ATP5PD,BAG1,CALM2,CDC5L,CEPT1,CKM,CKMT1B,CKMT2,COX4I1,CRAT,CSTB,CYCS,DAG1,DECR1,DEK,DES,DGAT1,ECI1,ETFA,ETFB,ETFDH,FABP4,FBLN1,FDPS,FHL1,FLNC,GAPDH,GPAM,HPX,HSPD1,IDE,IDH3A,IMMP2L,ITGA5,LARS1,LGALS1,Lyz1/Lyz2,MAOB,MYL1,NDRG1,NDUFA4,NDUFA9,NDUFB4,NDUFB5,NDUFB8,NDUFB9,NFKB2,NSDHL,OGN,PCK1,PDHA1,PDHB…	811 (20)
ompenaclid		chemical drug	Inhibited	-2.872	2.73e-06	ATP8A1,ATPAF2,COX15,COX4I1,CYCS,MYH1,NDUFB4,NDUFB8,NDUFS4,NDUFS7,SDHA,SDHB,UQCRB
MIR17HG		other	Inhibited	-2.871	0.0598	CLIC1,CREB1,ECSIT,HSPG2,ITCH,LAMA5,LRP1,MAN2A1,NCSTN,PTK7,RELA,SEL1L
triamcinolone acetonide		chemical drug	Inhibited	-2.853	0.155	ALDH5A1,AQP3,AUH,BAX,CAPG,CD44,CDC5L,CHL1,FUS,NHERF1,PALLD,PF4,SOD2,STK10,Sult2a1 (includes others),TXNIP
CAB39L		kinase	Inhibited	-2.84	1.05e-09	ATP5F1E,ATP5ME,ATP6V1B2,ATP6V1E1,COX4I1,COX6C,NDUFA4,NDUFB11,NDUFB3,NDUFB5,NDUFB8,NDUFB9,NDUFS4,UQCRB,UQCRQ	457 (5)
SKIC2		enzyme	Inhibited	-2.84	2.24e-08	ALDOA,ASNS,ENO1,GAPDH,GLRX,GOT1,KRT14,KRT16,KRT6A,LDHA,P4HA1,PGM1,S100A9,SLC2A1,TPI1
SETD2		enzyme	Inhibited	-2.84	7.12e-05	ACO2,CDH2,COL1A1,GNA13,GOT1,HACD3,IDH3A,IDH3G,LAMA4,PFKM,PFKP,PKM,PLG,RTN4,SUCLA2	226 (7)
FKBP10	1.087	enzyme	Inhibited	-2.828	0.0232	BGN,COL12A1,COL1A1,COL6A1,COL6A2,LBP,POSTN,THY1
KDM5B		enzyme	Inhibited	-2.804	0.00274	ARL6IP5,CYB5A,EPB41L1,FABP5,FHL1,LGALS3BP,LIMCH1,MCAM,MIA3,MPC1,NEFL,PDE3B,PIR,PLS3,PRPS1,PSIP1,SMARCA2,TUBB2A
stattic		chemical reagent	Inhibited	-2.8	0.0104	BAX,CASP3,COL1A1,FABP5,NPM1,PSMB1,PSMB2,PSMB7
FST		other	Inhibited	-2.8	0.0796	ADIPOQ,CYCS,FABP3,FABP4,GPAT3,Mup1 (includes others),PLG,Serpina1a (includes others)
miR-199a-5p (and other miRNAs w/seed CCAGUGU)		mature microRNA	Inhibited	-2.79	2.47e-06	ACTA1,BCAM,BGN,CDH1,COL1A1,CSTB,DCN,GPRC5A,ITGA1,ITGB3,ITGB4,LIN7C,MYH11,MYH9,MYL9,RELA,SMTN
RB1		transcription regulator	Inhibited	-2.737	1.32e-19	ACO2,ACTB,ACTN2,ACTN3,ADAM10,ASPN,ATP1A1,ATP5ME,ATP6V1F,BAK1,BAX,CACNA1S,CASP3,CD44,CDH1,CHCHD3,CKM,CMAS,COQ5,COQ7,COX4I1,DEK,DLAT,DLST,DNAJC11,DYNLRB1,EHD3,EIF2S1,EZR,FABP4,GADD45GIP1,GHITM,GMFB,GMPS,GPRC5A,HACD3,HOMER1,HRAS,Ifitm3,IL16,ITGAV,KANK2,KRT10,KRT18,KRT5,LACTB,LAMC1,MAPK1,MAPK3,MCAT,MDH1,MRPL12,MRPL55,MTOR,MYH4,MYH6,MYH8,MYL1,MYL4,NDUFA2,NDUFA4,NDUFA6,NDUFA9,NDUFB8,NDUFS4,NDUFS7,NDUFV…	745 (22)
NFYC		transcription regulator	Inhibited	-2.72	8.6e-07	ACTN2,CKM,COL1A1,CSDE1,MYBPH,MYH8,MYL1,MYOM1,MYOM3,PCK1,PDGFRB,PYGM,TNNC1,TXNDC12,YBX3	36 (2)
NR4A3		ligand-dependent nuclear receptor	Inhibited	-2.719	0.000167	ACADM,ADPRHL1,ASPN,BAX,CAV3,CDH1,CKMT2,COL1A1,COL6A1,COL6A2,CSNK1A1,CYCS,CYP27A1,Dsg1a/Dsg1b,ENO3,FABP4,FBP2,HSPD1,MYH1,MYH11,MYH4,MYH8,NDUFB8,NQO1,PDK4,SDHB,SLC25A4,UQCRC2	858 (23)
TRIB1		kinase	Inhibited	-2.716	9.63e-05	ACADL,ACADM,ATP5F1E,ATP5ME,NDUFA4,NDUFA9,NDUFB11,NDUFB5,NDUFB8,NDUFS7,OPA1,UQCRC2
PEAR1		other	Inhibited	-2.714	0.000181	COL12A1,COL1A1,COL7A1,FBN1,FMOD,ITGA5,LGALS1,POSTN,TPM1,TPM2,TPM4
miR-1-3p (and other miRNAs w/seed GGAAUGU)		mature microRNA	Inhibited	-2.708	2.85e-09	AGRN,ANP32B,ANXA2,ATP6V0A1,ATP6V1B2,BRI3BP,CALM2,CDC42,CPOX,CSRP1,DDX5,DNAJB1,FBLN2,G6PD,GAK,HACD3,ITGB4,LIN7C,LRP1,MTX1,Mup1 (includes others),PDLIM7,PGM2,PNP,SEC23IP,SERPINB5,SNX6,THBS1,TIMP3,TPM1,TPM2,TPM3,TPM4,TWF1,YWHAQ
T-2 toxin		chemical toxicant	Inhibited	-2.704	3.47e-10	ACO2,ALDH3A1,BAG5,CARS1,CASP3,EEF2,EIF3E,EIF4A2,EIF5A,ERGIC2,GHITM,GLRX,HSP90AA1,HSPA9,HSPD1,IDH3A,LARS1,MDH1,NARS1,PKM,QSOX1,SUOX,TUFM,UBQLN1
CIP2A		other	Inhibited	-2.688	9.49e-07	CRYAB,DCN,DSC2,ELAPOR1,ENO3,LDHB,LUM,MAPK9,PDGFRB,PDK1,PDK4,PDLIM7,PKM,S100A16,SCIN,SLC16A3,SLC25A4	573 (7)
mir-122 (includes others)		microRNA	Inhibited	-2.681	3.31e-09	ABCA1,ADAM10,ADAM17,ALDOA,BAG1,BAX,CDC42BPB,CLIC1,CREB1,CSRP1,DSG2,FDPS,G6PD,GPT,GYS1,HCFC1,LAMC1,P4HA1,PKM,PLIN3,PPP2CA,PTPN1,RBM3,SEPTIN2,SH3GL1,TGM2,TNPO2,VPS4B	244 (6)
RGS2		enzyme	Inhibited	-2.673	0.0016	ANXA4,AQP3,CHMP4B,DECR1,FABP4,GAPDH,LPL,MANF,MRPL14,PDLIM1,PDLIM2,SLC16A3,SLC2A1,SNX3
IRF1		transcription regulator	Inhibited	-2.667	0.51	B2M,BAK1,BAX,CASP3,CDH2,Gbp2,PF4,PSMB10,RIGI,SAMHD1,Sp110 (includes others),STAT1,VCAM1
GFER		enzyme	Inhibited	-2.646	0.00283	APOC3,COX4I1,NDUFB9,NDUFV1,SDHD,UQCRB,UQCRQ
aprepitant		chemical drug	Inhibited	-2.646	0.00543	ANXA1,ITGA6,L1CAM,S100A9,SERPINB5,TIMP3,XDH
mir-183		microRNA	Inhibited	-2.621	0.041	CDH1,JUP,LRP1,PPP2CA,RIGI,SEL1L,STAT1
advanced glycation end-products		chemical - endogenous mammalian	Inhibited	-2.621	0.035	ABCA1,BAX,CASP3,CDH1,CDH2,GPX4,LAMP1,M6PR,VCAM1
KLF15		transcription regulator	Inhibited	-2.618	9.42e-07	ACADL,ACADM,ACADS,ACSS1,BCAM,CMKLR1,DECR1,EHHADH,FABP3,FABP5,GPAM,LUM,MYH11,PCCA,PCCB,PDK4,PRODH,Serpina3n (includes others),SLC27A1,SYNPO,VCAM1	699 (16)
mir-802		microRNA	Inhibited	-2.558	4.09e-05	CDC42,CDH5,CFL2,CREB1,DES,EPB41L1,ERMP1,FGF1,GNAI3,GSN,HRAS,ITGAV,ITGB3,KRAS,KRT23,MYH11,MYL4,MYL6,MYL9,PNPLA8,RALA,RRAS2
PERM1	-0.906	other	Inhibited	-2.55	2.5e-05	ACADM,COX4I1,ENO3,NDUFB8,NDUFS1,NDUFS8,NDUFV1,PDHB,SDHB,UQCRC2	317 (8)
FOXC1		transcription regulator	Inhibited	-2.53	0.527	B2M,COL1A1,ITGB3,KRT1,KRT10,KRT16,SAMHD1,SFN,STAT1,TGM1
napabucasin		chemical drug	Inhibited	-2.514	0.00089	ACTB,ALCAM,B2M,BAX,CASP3,CD34,CD44,ETFA,FLOT2,HPRT1,ITGA2,ITGA6,RPLP0
TNFSF10		cytokine	Inhibited	-2.512	0.215	BAK1,BAX,CASP3,CBL,CSE1L,FTH1,HLA-A,ITGAM,RELA,SLC2A1,STAT1
5-fluorouracil		chemical drug	Inhibited	-2.499	9.82e-24	ABAT,AHSA1,ALDOA,ANXA2,ANXA4,ATP5F1C,ATP5ME,ATP5PB,BAK1,BAX,BTF3,CALU,CASP3,CCT3,CCT4,CD81,CDH1,COX6C,CSTB,CTSD,CYCS,DCXR,EEF2,EIF1,EIF2S2,EIF3E,EIF4A1,FDPS,FDXR,GAPDH,GSN,HRAS,HSPA4L,HSPE1,ITGB4,KARS1,KRAS,LDHA,Ly6a (includes others),MAT2A,MDH1,MIF,NDUFA4,NDUFS8,NOP56,PCBP1,PKM,POLR2B,PRODH,PSMB1,PSMB2,PSMB7,PTGES3,QARS1,RAP2B,RMC1,RPL10,RPL10A,RPL18,RPL21,RPL23,RPL24,RPL30,RPL31,RPL35,RPL36,RPL…	738 (20)
zeaxanthin dipalmitate		chemical - endogenous non-mammalian	Inhibited	-2.496	0.0757	ALDOA,Clec2d (includes others),DNAJB1,FBLN1,GFPT2,HHATL,KRT18,MAK,NFKB2,PBDC1,RELA,S100A16,TGM2
miR-29b-3p (and other miRNAs w/seed AGCACCA)		mature microRNA	Inhibited	-2.471	0.00792	CDC42,CDH1,CDH2,COL1A1,FBN1,GMFB,LAMC1,MAPRE2,NID2,PLEC,TPM1,TUBB2A,YY1	551 (13)
NKX2-2-AS1		other	Inhibited	-2.449	0.0321	Acot2,AMACR,PDK1,PDK4,RMDN1,SIRT3
pembrolizumab		biologic drug	Inhibited	-2.449	0.0517	B2M,CASP3,CMKLR1,HLA-A,PSMB10,STAT1
ZBTB7B		transcription regulator	Inhibited	-2.434	0.00886	ACADL,ACADM,ATP5ME,COL1A1,COQ3,ECH1,GK,NDUFB8,SDHB,UQCRC2
ALDH1A2		enzyme	Inhibited	-2.433	0.00901	BGN,CD44,CDC42,Ly6a (includes others),TGFBI,TIMP3	477 (7)
ACSL4		enzyme	Inhibited	-2.433	0.154	BAK1,COL12A1,ITPR1,KRT18,STAT1,STK39
ATP5IF1		other	Inhibited	-2.433	2.2e-27	AACS,ACAD8,ACADL,ACADM,ACADS,Acat2/Acat3,ACSF3,ACSS1,ADIPOQ,AIFM1,ALDH6A1,APRT,AUH,BLVRB,COX4I1,DLD,ECH1,ECI1,ETFA,ETFB,ETFDH,FABP3,FABP4,IVD,LDHB,MMUT,NDUFA9,NDUFS1,NDUFV1,OXCT1,PCCA,PCCB,PCK1,PRDX3,SDHA,SDHB,SOD2,UQCRC2	417 (9)
Abcb4		transporter	Inhibited	-2.426	0.0083	ABCD2,COL1A1,DES,GPT,LGALS3,MAP2K4,NFKB2,PDGFRB
POU3F1		transcription regulator	Inhibited	-2.425	0.000696	CNP,CRIP2,KRT14,MAG,MBP,MPZ
miR-338-3p (miRNAs w/seed CCAGCAU)		mature microRNA	Inhibited	-2.412	0.0563	COL1A1,FMOD,LAMC1,NID2,PLEC,TPM1
2,3 butanedione monoxime		chemical drug	Inhibited	-2.412	0.00121	ACTA1,ATP1A1,ATP2A2,KCNJ5,RYR2,SLC8A1
(6)-gingerol		chemical - endogenous non-mammalian	Inhibited	-2.411	0.0139	ADIPOQ,BAX,CYCS,SIRT3,SLC25A4,STAT5B
CDKN2A		enzyme	Inhibited	-2.407	9.74e-05	ASNS,ASS1,BAX,CAPG,CASP3,DEK,DYNLRB1,EEF1A1,EHD3,GLB1,GLUL,GOT1,GPRC5A,HACD3,ITGA2,ITGAV,ITGB3,KANK2,KRAS,LGALS3,MYL2,PHGDH,PRODH,TMPO,TPM1,TSG101	771 (24)
3-methyladenine		chemical toxicant	Inhibited	-2.406	0.035	ADIPOQ,AGR2,BAX,CASP3,DES,MAP1LC3B,S100A10,SOD2,THBS1
CASC2		other	Inhibited	-2.4	4.59e-15	COMP,CRKL,CRYAB,DHX29,EEF2,FSCN1,GBE1,GDI2,HSPB1,HSPG2,LBR,LIMCH1,LMCD1,PDLIM5,PDLIM7,PKM,SYNPO2,TGM2,TIMM9,TUBB6,YY1
EPHA2		kinase	Inhibited	-2.387	0.0432	BAX,CASP3,HRAS,MAPK1,MAPK3,VCAM1
tanespimycin		chemical drug	Inhibited	-2.381	7.7e-09	AHSA1,AKT2,BAK1,CALM2,CAPN1,CASP3,CYCS,DNAJB1,EIF4A1,HSPA1A,HSPA9,KRAS,KRT18,KRT8,LDHA,MIF,PRDX3,PRMT5,RPL24,RPL30,RPL35,RPS16,SLC2A1,SNRPE,SOD2,SRC,STK38,THY1	801 (23)
PKD1		ion channel	Inhibited	-2.377	8.58e-06	Acot2,ACSS1,ADH7,APOO,ATP1A1,BST1,BTF3,CDH1,CLIC5,COL12A1,CPN2,DPEP1,EDF1,EIF3A,GPX4,HMGA1,HSPB2,ITPR1,Kng1/Kng2,KRT18,PCK1,PRDX5,PRKCB,PVALB,SDHB,SEPTIN7,SERPINF2,SFXN3,SLC4A1,SLC8A1,TNS1,UQCRC2,YY1	332 (7)
sunitinib		chemical drug	Inhibited	-2.373	0.000387	ADIPOQ,APOA1,BAK1,CD44,CDC42,CDH1,CDH2,COL1A1,COL6A1,COL7A1,ITGA1,ITGA6,ITGAL,ITGB3,LAMC1,RBP1,TGFBI	709 (22)
EIF2AK2		kinase	Inhibited	-2.359	0.0693	AKT2,BAX,LGALS3BP,NFKB2,PARP9,PSMB10,RIGI,SAMHD1,SOD2,STAT1
RNF5		enzyme	Inhibited	-2.35	0.000426	BAK1,CD34,COL12A1,COL1A1,COL7A1,ENO1,IL1RAP,LIMCH1,NFKB2,RPL14,RPS9,RTN4,SEC61A1,SEC63,SORBS3
mono-(2-ethylhexyl)phthalate		chemical toxicant	Inhibited	-2.343	2.54e-18	ACADL,ACADM,Acat2/Acat3,ACO2,ADIPOQ,ATP5PB,BAX,BSCL2,COX4I1,DGAT1,ENO1,FABP4,FAM98A,FBP2,G6PD,GAPDH,GFPT1,GK,IDH3A,IDH3G,LPL,LRP1,MDH1,MMUT,NDUFA2,NDUFB5,NDUFB9,NDUFS1,NDUFS7,NDUFV1,NFIB,PCK1,PDHB,PDK1,PDK4,POLR2A,RELA,SDHA,SDHB,SDHD,SOD1,TARDBP,TPI1,UQCRC2,WDR43	670 (18)
MKKS		other	Inhibited	-2.333	0.000774	CD81,CD9,DAAM1,FLOT1,MACF1,PSMB2,PSMD7,PTK7,RPS27A
ILF3	-0.075	transcription regulator	Inhibited	-2.333	0.112	ALCAM,CAPG,CD9,FABP5,FDPS,LGALS3,LPL,NSDHL,STEAP4
hydrocortisone		chemical - endogenous mammalian	Inhibited	-2.329	0.0111	ADAM17,CASP3,CDH2,COL1A1,DDX17,EZR,GLUL,H6PD,HSPD1,ITGA2,ITGAM,LPL,NDUFA6,PLG,PTGS1,Sult2a1 (includes others),TUBB,VAMP2
ALPHA CATENIN (family)		group	Inhibited	-2.319	0.00173	BGN,COL1A1,COL6A1,COL6A2,ITGA5,ITGAM,KRT6A,LAMA2,LAMA4,LUM,Lyz1/Lyz2,S100A9,STEAP4,TGM2,TSPAN8,VCAM1	302 (9)
CDCA8		other	Inhibited	-2.309	0.00225	CDH1,Gbp2,HSPB1,HSPB2,HSPB7,KIF1B,MYO1D,MYO6,NID2,PPL,TGM2,TMEM43	435 (7)
FOXO1		transcription regulator	Inhibited	-2.302	1.8e-05	ABCA1,ADIPOQ,APOC3,BAX,CDH5,CKMT2,COL1A1,COMP,CYCS,CYP27A1,ENPEP,FABP4,FABP5,FDPS,FLNB,FMOD,GFPT2,GK,GPAM,GPX3,GRHPR,GSTK1,HSPD1,ITGAM,ITGAV,LPL,MAP1LC3B,MSRA,MYL3,NPC1,PCK1,PCK2,PDHB,PDK4,PNPLA2,PRKCD,PTGS1,RELA,RHOT1,Serpinb1a,SERPINB5,SFN,SOD1,SOD2,SPTLC2,THBS1,TNNC1,TXNIP,VCAM1	708 (20)
PD98059		chemical - kinase inhibitor	Inhibited	-2.268	6.21e-08	ABCA1,ADIPOQ,ALDOA,ANXA1,APOA1,ATP2A1,BAX,BGN,CASP3,CAV3,CD44,CDH1,CDH2,CMA1,COL1A1,CREB1,CYCS,DES,DHRS3,DNAJC3,EEF1A1,ENO1,ENTPD1,FABP4,FTH1,GFPT1,ITGA2,ITGAM,ITGAV,ITGB3,KRT19,KRT8,LAMA5,LAMP1,LDHA,LPL,MAPK1,MAPK3,MAT2A,MIF,MYH1,MYH11,MYH4,NDUFB8,NDUFS1,NOP56,NPC1,NQO1,PABPC1,PCK1,PLEC,PNP,POSTN,RELA,RETSAT,RPS2,RPS6,S100A10,Serpina1a (includes others),SERPINB5,SLC2A1,SLC8A1,SOD1,THBS1,TUBB2A,T…	848 (22)
nitrofen		chemical toxicant	Inhibited	-2.236	0.0654	ENO1,ITGA6,PLD3,RTN4,TIMP3
FAN1		enzyme	Inhibited	-2.236	0.000217	ACADM,NDUFB8,SDHA,SDHB,UQCRC2
SET	0.469	other	Inhibited	-2.236	0.0392	COX7A2L,FDPS,H2AZ1,MBD2,PTGES3,TMED2
2500002B13Rik		other	Inhibited	-2.236	0.00161	COX4I1,CYCS,NDUFB8,SDHB,UQCRC2
PPOX	-0.18	enzyme	Inhibited	-2.236	0.00591	CACNA2D1,COX6C,CYCS,ENO3,NDUFA4
LRRC10		other	Inhibited	-2.236	0.00543	ACTN3,KCNJ5,MRPL55,MYH8,RYR1,TNNC2,TPM3
YARS2		enzyme	Inhibited	-2.236	0.00116	NDUFA9,NDUFB8,NDUFS1,SDHB,UQCRC2	144 (3)
ACAT1	-0.357	enzyme	Inhibited	-2.236	0.00116	ABCA1,ADIPOQ,FABP4,GK,LPL	277 (7)
ARHGDIG		other	Inhibited	-2.236	0.00287	ALCAM,ANXA1,JUP,PALLD,PLCD1
miR-335-3p (miRNAs w/seed UUUUCAU)		mature microRNA	Inhibited	-2.236	0.0236	COL1A1,LAMC1,NID2,PLEC,TPM1
miR-203a-3p (and other miRNAs w/seed UGAAAUG)		mature microRNA	Inhibited	-2.236	0.0307	ABCE1,CDH1,CREB1,RNF2,SRC
IL2RG		transmembrane receptor	Inhibited	-2.236	0.331	ARHGAP45,COL6A2,HLA-A,NPC2,STAT1
PTCD1		other	Inhibited	-2.236	0.000124	NDUFB8,NDUFB9,SDHB,UQCRB,UQCRC2
GRIN3A		ion channel	Inhibited	-2.236	1	ABCC9,DCN,LUM,MAL2,THY1
amlodipine		chemical drug	Inhibited	-2.236	0.00218	ACTA1,ANXA2,COL1A1,ENO1,S100A10	580 (7)
OVOL2		transcription regulator	Inhibited	-2.236	0.159	ALDOA,ENO1,LDHA,PKM,SLC2A1
EWSR1-FLI1		fusion gene/product	Inhibited	-2.234	0.0365	CD44,EPPK1,F11R,LIMCH1,MYH9,POSTN,RBM39,SYNPO2,THBS1,TPM1
IFNAR1		transmembrane receptor	Inhibited	-2.228	0.155	ASS1,B2M,CLIC5,CNP,GPT,HLA-A,Ifitm3,ITGAV,LGALS3BP,Ly6a (includes others),PARP9,SOD2,STAT1,TGM2,THBS1,VCAM1
TYA-018		chemical reagent	Inhibited	-2.221	2.32e-40	ACADM,ACSS1,ACTA1,ADCK1,ADH1C,ADHFE1,ANK3,APOO,ATP5MJ,ATP5PB,ATP6V0C,Ces1d,COPS6,COX20,COX7A2L,CRAT,DCN,DECR1,DSG2,EFHD2,EHD2,ETFA,ETFB,ETFDH,FHL1,FITM2,FKBP3,GAPDH,GGH,GSTK1,GYS1,HSPA9,ITGA1,LAMA4,LDHA,MCCC2,MYH6,MYL6,MYPN,NDUFB4,NDUFB8,NDUFS1,NDUFS4,NDUFS8,NDUFV1,NEBL,OPA1,PARL,PMPCB,PNPLA2,PRDX3,PSMD4,RYR2,SCO2,SDHA,SDHB,SLC25A11,SLC25A3,SLC25A4,SPTA1,SSRP1,STRAP,STUB1,TCAP,TIMM13,TIMM29,TMX4,…
LMX1B		transcription regulator	Inhibited	-2.219	0.0716	CD2AP,MAP1LC3B,NDUFA2,NDUFA4,UQCRQ
NR3C1		ligand-dependent nuclear receptor	Inhibited	-2.218	1e-11	ABCA1,ABI1,ACSF3,ACTB,ACTN1,ACTN2,ADH1C,ADIPOQ,AKT2,AMACR,ANXA1,B2M,BAG1,BAX,BIN1,CAVIN2,COL1A1,COL6A1,COL6A2,CRAT,CROT,CRYAB,CYP27A1,DAD1,DAG1,DDX5,DECR1,DLD,DPF2,DYNLL1,DYNLL2,ECI1,EHHADH,ENDOG,FABP4,G6PD,Gbp2,GLUL,GPX3,GRM1,H6PD,IDH3A,IDH3G,IL1RAP,ITGAV,KRT14,KRT15,KRT5,LYVE1,MAP3K20,MAPK1,MAPK3,MAPK9,MBD2,MPC1,MPC2,MTHFD1,NDUFA6,NDUFA9,NDUFB7,NDUFS1,NDUFS7,NDUFS8,NDUFV1,NFKB2,NMT1,NQO1,PCK1,P…	873 (21)
N-acetylsphingosine		chemical reagent	Inhibited	-2.213	0.141	BAX,COL1A1,CRYAB,PDE3B,SOD2
CEBPE		transcription regulator	Inhibited	-2.211	0.154	Clec10a/Mgl2,ITGAM,Lyz1/Lyz2,MBP,NCF1,ORM1
ALDH2	-0.312	enzyme	Inhibited	-2.21	3.87e-06	ACO2,APPL1,CDH5,COL1A1,F11R,GSS,Gsta1 (includes others),Gsta4,MYH4,NDUFB4,PCCA,PDHA1,PHGDH,SDHB	571 (7)
ALB	0.265	transporter	Inhibited	-2.2	0.0562	CASP3,COL1A1,IGHG1,MTOR,OPA1,RELA,SYNPO
GH1		growth factor	Inhibited	-2.191	0.289	ABCC1,ACTA1,CDH2,CREB1,DECR1,ITGA1,JUP,RELA,SLC2A1,SOD1,STAT5B,YY1
PTPN6	-1.489	phosphatase	Inhibited	-2.184	0.051	BAX,CASP3,CD44,CDH2,ENY2,PCK1,PTPN6,RBM8A
luteolin		chemical drug	Inhibited	-2.183	0.376	BAX,CASP3,CDH1,MAP2K1,MTOR,SOD2
triptolide		chemical drug	Inhibited	-2.18	0.0755	BAX,CASP3,CDH1,CDH5,FBLN5,FBN1,ITGA1,ITGA2,ITGA6,MCAM,PDGFRB,POLR2A,POSTN,RELA
heparin		chemical - endogenous mammalian	Inhibited	-2.178	0.0557	ACADL,ACADM,COL1A1,LPL,NDUFA9,PF4,SDHA,SLC2A1,VCAM1
RAB1B	0.201	other	Inhibited	-2.159	0.0437	GOLGA2,GOLGA3,GORASP2,RAB32,USO1
IFNAR (family)		group	Inhibited	-2.158	0.267	B2M,Gbp2,HLA-A,Ifitm3,LGALS3BP,RIGI,STAT1,VCAM1
ADM2		other	Inhibited	-2.157	0.03	ACADM,ACTA1,COL1A1,MYL4,NDUFB8,PNPLA2,SDHB,UQCRC2
miR-30c-5p (and other miRNAs w/seed GUAAACA)		mature microRNA	Inhibited	-2.135	0.000146	ATP2A2,CBFB,CNOT9,COL1A1,FXR2,ITGA2,KRT7,LAMC1,MAT2A,MPDU1,NCEH1,NID2,PGM1,PLEC,PNP,PPP3CA,PPP3R1,PTGFRN,STX7,TMED2,TPM1,UAP1,UBE2I
miR-17-5p (and other miRNAs w/seed AAAGUGC)		mature microRNA	Inhibited	-2.128	0.334	CD44,CDH1,CDH2,CREB1,ITCH,KRAS,RNH1,SLC1A3,TXNIP
7-ketocholesterol		chemical - endogenous mammalian	Inhibited	-2.121	0.00438	BAX,CDH1,FDPS,ITGAL,NDUFS1,RELA,SDHA,UQCRC2	785 (24)
SPDEF		transcription regulator	Inhibited	-2.111	0.00366	AGR2,CD34,CDH2,COL1A1,COL6A1,COL6A2,ITGA5,ITGA6,LAMB2,LAMC1,SERPINB5	264 (7)
CBX5		transcription regulator	Inhibited	-2.111	0.135	AGR2,ALDH3A1,CKM,DYNLRB1,GSTT1,MAL2,SBSPON,SNTB1,TGFBI,TSPAN8,TXNIP
HELLS		enzyme	Inhibited	-2.111	0.00113	ASNS,CARS1,HSPD1,KRAS,LARS1,NARS1,PCK2,PDS5A,PHGDH,SARS1,TARS1
GW9662		chemical reagent	Inhibited	-2.11	0.000697	ABCA1,ADIPOQ,AGR2,ALDOA,BAX,CD1D,CNP,ENO1,FABP4,G6PD,GAPDH,GPAM,LDHA,PCK2,PRODH,RELA,VCAM1	825 (21)
caffeic acid phenethyl ester		chemical drug	Inhibited	-2.109	0.0115	ABCB10,ABCD2,BAG1,BAX,CASP3,CD44,FTH1,FTL,HSPB1,NFKB2,NQO1,TCP1,VCAM1
THZ1		chemical drug	Inhibited	-2.072	2e-09	ACTA1,ANXA1,ASS1,BGN,CAPG,COL12A1,COL1A1,COMP,DDAH1,FBLN2,FBLN5,FBN1,FHL1,FMOD,GADD45GIP1,HSPA1A,IQSEC1,ITIH5,KRT18,KRT8,LBP,LGALS3,MGP,MTOR,POSTN,PRELP,RBP1,RELA,Serpina3n (includes others),Serpinb1a,THBS1,TUBB3	457 (7)
miR-21-5p (and other miRNAs w/seed AGCUUAU)		mature microRNA	Inhibited	-2.039	0.00155	CDH1,CDH2,CDH5,CFL2,COL1A1,FTH1,GPX4,LRRFIP1,MTAP,NFIB,SERPINB5,TIMP3,TPM1	572 (16)
MXD1		transcription regulator	Inhibited	-2.025	5.65e-16	AARSD1,ACO2,COQ9,COX20,COX7A2L,EIF4A1,EIF4E,EIF4G1,ETFB,IMMP2L,ITGA1,KARS1,LARS1,MRPL39,MRPS9,MYBBP1A,NOP56,PDHB,PES1,QARS1,RARS1,RPL23A,RPL3,RPL30,RPS13,RPS2,RPSA,SARS1,TARS1
miR-122-5p (miRNAs w/seed GGAGUGU)		mature microRNA	Inhibited	-2.024	0.00548	AACS,ABCA1,ADAM17,ALDOA,BCKDK,EEF1A1,FDPS,GYS1,MECP2,NCAM1,PKM
CST5		other	Inhibited	-2.023	1.07e-16	ABCC1,ACYP2,ADRM1,AHCTF1,ANK3,ANXA2,ARF6,CAMK2G,CD44,CDH1,COL12A1,COPS7A,DDT,DECR1,DNAJB4,EVPL,EZR,FHL1,GOLGA2,GPRC5A,HNRNPH1,IGBP1,IQGAP2,KRT23,LAMC1,LYAR,MAL2,MYL9,NDUFB7,NHP2,NUP107,NUP155,NUP98,PCBP1,PDCL3,PDLIM5,PIP4K2A,PLS3,PPL,PRKACB,PYGB,RAB25,RBM3,RBP1,RPF2,RSL1D1,RTN3,S100A11,SLC1A3,SSRP1,TARDBP,TBL3,TOMM22,TXN,VPS36,VSNL1
miR-155-5p (miRNAs w/seed UAAUGCU)		mature microRNA	Inhibited	-2.013	0.00071	ARFIP1,ATP6V1C1,CASP3,CBFB,CDH2,CUL4B,CYCS,DNAJB1,DSG2,GNA13,INPP5D,KRAS,LPL,MYO1E,NARS1,PDLIM5,PPL,PPP5C,STAT1,TRAM1,TWF1,TXNDC12
AICAR		chemical - endogenous mammalian	Inhibited	-2.003	0.00263	ABCA1,ACTA1,BAX,CASP3,COL1A1,COX4I1,CYCS,GPX3,GPX4,ITGAM,NQO1,PDK4,PNPLA2,SDHB,SOD2,TXNIP	807 (21)
asoprisnil		chemical drug	Inhibited	-2	0.151	AQP3,CASP3,SFN,XDH
MTX2	-0.258	transporter	Inhibited	-2	0.000637	CHCHD3,IMMT,MTX1,NDUFA9
BCOR		transcription regulator	Inhibited	-2	0.0892	CD44,FLNB,ITGA6,MS4A1,PTK7,RIGI
PHF12		transcription regulator	Inhibited	-2	0.12	EIF3A,EXOSC9,PES1,TBL3
mir-365 (includes others)		microRNA	Inhibited	-2	0.0175	ADAM10,ANK3,CAV3,CKM
MBD3		other	Inhibited	-2	0.122	CD44,CDH1,CDH2,COX6C,CSNK2A1,DAAM1,MYH6,NHERF1
PLA2G2E		enzyme	Inhibited	-2	0.00689	KRT14,KRT16,KRT6A,S100A9
MAP2K3	-0.129	kinase	Inhibited	-2	0.0204	ACTA1,ATP2A2,BAX,COL1A1,MAOB,MYH6,RELA,SLC1A3,STAT1
CHD4	0.157	enzyme	Inhibited	-2	1	CASQ1,Hbb-b1,NCEH1,PRPH,TNNC2
ulixertinib		chemical drug	Inhibited	-2	0.00174	ABCA1,AKT2,COL12A1,COL1A1
N-[2,2,2-trichloro-1-(2-naphthylamino)ethyl]-2-furamide		chemical reagent	Inhibited	-2	0.47	ENO1,SDHA,THY1,TPI1
diacetylbis(4-methylthiosemicarbazonato)copper(II)		chemical reagent	Inhibited	-2	0.000549	ALOX12,GPX4,S100A10,SOD1,TGM1
ISCU		other	Inhibited	-2	0.000334	ACO2,FTH1,NDUFS1,SDHB
ditiocarb		chemical drug	Inhibited	-2	0.00516	NDUFA9,NDUFB8,SDHB,UQCRC2	313 (7)
ramipril		chemical drug	Inhibited	-2	0.11	COL1A1,ITGA2,LAMC1,MAPK14
betaine		chemical - endogenous mammalian	Inhibited	-2	0.0307	ATP5ME,ATP5PB,B2M,NDUFS4,UQCRC2
lead		chemical toxicant	Inhibited	-2	0.0528	CASP3,GSTT1,PPP2CA,PPP5C
caffeine		chemical drug	Inhibited	-2	0.0623	BAX,CASP3,CDH1,COX4I1,ITGAM,LRP1,SLC2A1,THBS1
NR5A1		ligand-dependent nuclear receptor		-1.997	1	Akr1b7,LAMA2,LAMA4,LAMA5
PDZ1i		chemical reagent		-1.997	0.00015	CDC42,ITGA6,ITGB4,SRC
PDE4D		enzyme		-1.996	1	CDH1,RPA1,RPS27A,UBE2I
INHA		growth factor		-1.994	0.00334	BAX,COL6A1,COMP,EPHX1,F11R,KRT18,KRT19,KRT8,LMNA,MATN2,MYH11,MYL9,MYO18A,TPM2
SPTBN1	0	other		-1.994	0.00689	LDHA,PFKP,PKM,SLC2A1
mir-135 (includes others)		microRNA		-1.987	0.185	CDH1,CDH2,MTOR,PPP2CA
WZ-4002		chemical drug		-1.987	0.00689	LDHA,NDUFB8,SDHB,UQCRC2	753 (20)
ocifisertib		chemical drug		-1.987	0.312	ALCAM,CAMK2G,HIP1,STAT1
SIX1		transcription regulator		-1.984	3.65e-14	ACTA1,ACTN2,AK1,ALDOA,ATP2A1,CAV3,CDH1,CKM,CRAT,CRYAB,CSRP3,DES,FABP3,GPX3,L1CAM,LDB3,LDHA,MYBPH,MYL1,MYL4,MYOM1,MYOM3,MYOZ1,NCAM1,POSTN,PVALB,RYR1,SGCD,SIRT2,SMTN,THY1,TNNC1,TNNC2,TNNT2,TPM2	379 (12)
MBNL1		other		-1.982	0.0253	CASQ1,CKMT2,NEDD4,POSTN
mir-31 (includes others)		microRNA		-1.982	0.13	ITGA2,ITGA5,KRT16,RELA
BRD2		kinase		-1.982	0.0104	DNAJA1,Hbb-b1,NFIB,NQO1,RAB24,SLC4A1,SPTA1,TARS1
LGR4		transmembrane receptor		-1.981	0.312	BLVRB,CDH1,CYP2E1,GLUL
LGR5		transmembrane receptor		-1.98	0.0464	BLVRB,CDH2,CYP2E1,GLUL
IGG1 (complex)		complex		-1.98	0.0404	BAX,ITGA5,ITGAV,MSRA
miR-103-3p (and other miRNAs w/seed GCAGCAU)		mature microRNA		-1.98	0.0528	AGO2,CACNA2D1,COL1A1,CRKL
KEAP1		other		-1.978	0.286	GBE1,NQO1,PHKA1,VCAM1
IRF8		transcription regulator		-1.976	1	B2M,BAX,CASP3,CBL,ITGAM,KCNJ5,KCNK4,Ly6a (includes others),MS4A1,RIGI,STAT1
fluticasone propionate		chemical drug		-1.974	0.0131	BGN,DCN,FABP4,FBLN5,FSCN1,LPL,MBL2,MFGE8,PDK4,PTGS1,RELA,SLC1A3,SRPX,STAT1,TGM2,THBS1,TIMP3,TPM3
docosahexaenoic acid		chemical drug		-1.971	0.00685	ABCA1,ABCD2,ADIPOQ,APOC3,BAX,CD44,CDH1,COL1A1,CYCS,FSCN1,LDHA,PCK1,PLTP,PNPLA2,PTGS1,RELA,SLC2A1,SMPD1,THBS1,VCAM1	751 (24)
alisertib		chemical drug		-1.97	0.0143	ETFDH,LDHA,PDK4,SLC2A1
CASPASE (family)		group		-1.969	0.1	BAX,GLUL,NCF1,THBS1
DDR1		kinase		-1.969	0.0212	CDH1,CDH2,COL1A1,VCAM1
IRF6		transcription regulator		-1.969	0.47	CD9,CDH2,Clec10a/Mgl2,SOD2
HNF4A		transcription regulator		-1.967	5.05e-59	ABCB10,ABCB11,ABCB8,ABCC3,ABCD2,ABCE1,ABHD10,ACAD8,ACO2,ACOT13,Acot2,ACTA1,ACTN1,ADPRHL1,ADSS2,AGPAT1,AHSA1,AHSG,AK2,Akr1b7,ALCAM,ALDH2,ALDH3A1,ALDH5A1,AMACR,AP1M1,AP3M1,APEH,APIP,APOA1,APOC1,APOC3,APOH,AQP3,ARFGEF1,ASNS,ASPRV1,ATP6V0C,ATP6V1F,ATP6V1H,B2M,BCS1L,BLVRB,BPHL,BST1,CAPZA2,CCDC47,CD1D,CDC42BPB,CDC5L,CDH1,Ceacam1/Ceacam2,CFL2,CHCHD3,CHERP,CLYBL,CNN2,CNOT9,COA7,COPS7A,COQ3,COQ6,COX7A2L,C…	393 (3)
MIA-602		chemical reagent		-1.964	0.0114	CASP3,MAPK1,MAPK3,PFKM
ADAM12		peptidase		-1.961	0.0107	ADIPOQ,DCN,DPT,FBN1,LAMA5,LUM,MGP,NID2,OGN,TGFBI
NPR1		enzyme		-1.96	0.15	ACTA1,COL1A1,GBA1,GUCY1B1,PPP3R1
miR-144-3p (miRNAs w/seed ACAGUAU)		mature microRNA		-1.959	0.13	ADAM10,AGO2,ITCH,MTOR
pravastatin		chemical drug		-1.958	0.343	ABCA1,ADIPOQ,BAX,CYP27A1,LGALS3
PPAR (family)		group		-1.953	0.0347	ACADM,APOA1,EHHADH,LPL,RBP2
vitamin K3		chemical drug		-1.953	0.0996	ABCC1,BAX,CASP3,CD44,MAP1LC3B
cinnamaldehyde		chemical toxicant		-1.953	0.00172	CYCS,DGAT1,FTH1,GK,IDH3A,NQO1,PDK4,PNPLA2,SLC2A1,SOD1,SOD2,TXNIP,UGP2	682 (18)
PPARG:Fatty Acid:RXRA:Mediator:Coactivator		complex		-1.949	0.00109	ADIPOQ,FABP4,LPL,PCK1
mir-133 (includes others)		microRNA		-1.947	0.0584	AK2,CD34,CDC42,FSCN1,FTL,HCN4,TNNT2,TPM4
IL27		cytokine		-1.945	1	B2M,ENTPD1,HLA-A,ITGAM,ITGAV,PARP9,PLG,PSMB10,SAMHD1,STAT1,VCAM1
miR-143-3p (and other miRNAs w/seed GAGAUGA)		mature microRNA		-1.944	0.0915	FSCN1,ITGA6,KRAS,PDGFRB
piperine		chemical drug		-1.941	0.0915	Abcb1a,ABCC3,BAX,CASP3
NFIA		transcription regulator		-1.941	0.0155	CDH2,MYH1,MYL1,PCK1,SDHB,SLC25A5,UQCRC2
SIRT6		enzyme		-1.94	0.0689	AACS,COL1A1,CYP27A1,LYPLA1,MAPK3,MTOR,NQO1,PCK1,PLIN3,RPL23,SIRT3,SOD2
LY294002		chemical drug		-1.938	0.00323	ABCA1,ABCC1,ADAM17,ADH1C,AQP3,BAK1,BAX,CASP3,CD2AP,CD44,CDH1,CDH2,COL1A1,CP,CSNK1A1,CYP2E1,ENTPD1,FTH1,GK,GPX4,Gsta4,HEXIM1,IDE,ITGAM,ITGAV,ITGB3,JUP,KRAS,LMNA,MAP2K4,MAT2A,MTOR,MYH11,NDRG1,NDUFB8,NEFH,NQO1,PFKP,PMPCB,POSTN,PTPN1,RAP2A,RELA,SFN,SLC2A1,SOD1,SOD2,THBS1,TTN,USP15,VCAM1	718 (19)
GSK3 (family)		group		-1.937	0.193	CDH1,FABP4,FSCN1,MYH6,STAT1,TNNC1,TNNI3
RASSF5		other		-1.937	0.00543	BAX,DNAJA1,EEF2,LRRFIP1,RAB32,RPS15,U2AF1
REST		transcription regulator		-1.937	1	CMKLR1,GRM1,ITGAL,L1CAM,NEFH,NEFM,NPC2,PHKB,TUBB3,VAMP2
UTP		chemical - endogenous mammalian		-1.934	0.0747	CDH2,THBS1,VCAM1,VTN
miR-22-3p (miRNAs w/seed AGCUGCC)		mature microRNA		-1.932	0.272	BIN1,CCDC47,ENO1,MTOR
miR-3648 (miRNAs w/seed GCCGCGG)		mature microRNA		-1.929	0.102	ADA,AGRN,AK2,CD44,MAP1LC3B,MYO18A,NDRG1,PRX,PTPN6,SH3BP1
C1QBP	-0.052	transcription regulator		-1.926	0.085	GPX4,LDHA,LGALS3,PKM,SIRT3
DDIT3		transcription regulator		-1.924	0.00418	ASNS,BAK1,BAX,CASP3,DNAJA1,H6PD,HSPD1,HSPE1,ITGA2,ITGAM,NDRG1,PCK2,PLEC,SARS1,TGM2,TXNIP	746 (21)
PROX1		transcription regulator		-1.915	0.0159	AKT2,ALCAM,Aldh1a7,CD34,LYVE1,MYL1,PCK2,THY1
mir-144		microRNA		-1.914	0.00236	ABI1,ADAM10,CD34,EMC4,MTOR,PGM1,YWHAZ
alitretinoin		chemical drug		-1.912	0.00254	ABCA1,ABCB11,ABCC3,ACADM,ADAM10,ADIPOQ,APOA1,APOC3,ATP1A3,CDH5,COX4I1,CYCS,FABP4,GK,ITGAM,MYH6,PLTP,RBP1,RBP2,SLC27A1	718 (19)
CHCHD10		other		-1.903	1.59e-05	Akr1b7,ALDH1L2,ASNS,CARS1,CYB5R1,Eif3c,GHITM,LARS1,NARS1,NIBAN1,PCK2,PHGDH,SARS1,TARS1
bezafibrate		chemical drug		-1.897	1.75e-06	ABCB11,ABCD1,ACAD11,ACADL,ACADM,Acot2,ADIPOQ,APOA1,COX4I1,CROT,CYB5A,ECH1,ECI1,EHHADH,FABP4,FGB,LGALS3,NPC1,NPC2,PDK4	811 (15)
mir-148 (includes others)		microRNA		-1.89	0.000355	ABCA1,AKT2,ALCAM,CDH1,CDH2,COL1A1,GPX4,ITGA1,PKM,RAB8A,RELA	386 (6)
SAFB		other		-1.89	0.0288	B2M,CDH1,HEXA,L1CAM,PPP1R12A,RBM8A,UQCRC2
EOMES		transcription regulator		-1.89	0.496	ALCAM,ANXA1,ITGA1,ITGA2,NEFL,NEFM,TGFBI
GRB2	0.035	other		-1.89	0.0377	APOA1,ASPRV1,EVPL,KLK14,KRT14,KRT7,PPL
CR1L	0.181	transmembrane receptor		-1.89	0.00236	BGN,C9,COL1A1,COL6A1,FBN1,LUM,MGP	458 (7)
CDKN2B		transcription regulator		-1.89	0.00131	ASNS,ASS1,ENO1,GLUL,GOT1,PHGDH,PRODH
SMYD1	0.584	transcription regulator		-1.89	6.62e-16	ACADL,ACO2,CYCS,FAHD1,IDH3A,IDH3G,MIF,MPC1,NDUFA9,NDUFV1,NT5C2,OXCT1,PDHB,PFKM,PGD,PKM,PYGB,PYGM,SDHA,SDHD,SMYD1,TPI1,UGP2,UQCRC2
PAX1		transcription regulator		-1.89	0.0155	ASPRV1,EVPL,KLK14,KRT14,KRT7,PPL,THY1
chromium		chemical drug		-1.89	0.0316	ALDH3A1,ALG2,CYB5A,G6PD,Gsta4,NQO1,PGD
dasatinib		chemical drug		-1.889	0.000766	B2M,CASP3,CDH1,COL1A1,CYCS,ENO1,FABP5,GAPDH,GPX4,MTOR,PKM,PLCG2,RPS6,STAT1,TPT1,UBE2L3,VCAM1	758 (21)
miR-16-5p (and other miRNAs w/seed AGCAGCA)		mature microRNA		-1.88	2.47e-14	ABCF2,ABHD10,ADSS2,ARL2,CACNA2D1,CDH1,CFL2,DNAJB4,DSC2,DSG2,ECHDC1,EIF4E,EIF4G2,GFPT1,GPAM,HMGA1,HSDL2,HSPA1A,ITGA2,JUP,KPNA3,LAMC1,LDAH,LYPLA2,MAP2K1,MAP2K4,MAPK3,MRPL20,PDCD6IP,PHKB,PNP,RARS1,RELA,RHOT1,RIDA,RTN4,SLC12A2,SLC16A3,SPTLC1,SRPRA,SRPRB,TMEM109,TMEM43,TPI1,TPM3,TPPP3,UGP2,YIF1B
oleic acid		chemical - endogenous mammalian		-1.871	1.66e-08	ABAT,ABCA1,ACADL,ACADM,ALDH6A1,AQP3,BAX,CASP3,COX4I1,CYP27A1,CYP2E1,EHHADH,EIF5A,FABP4,FABP5,GAPDH,GK,GPAM,GPX4,HIBADH,HSP90AA1,IVD,LPL,MAP1LC3B,MCCC2,MTOR,NCF1,NDUFB8,PCCB,PCK1,PDK4,PGM1,PLIN3,PNPLA2,PRKAA1,SCP2,SDHB,SOD2,SUCLA2,TXNIP,VCAM1	930 (18)
curcumin		chemical drug		-1.865	7.57e-06	ABCA1,ABCC1,ADAM17,ADIPOQ,BAX,CASP3,CD44,CD81,CDH1,CLIC1,COL1A1,CSNK1A1,CYP2E1,DNAJB1,EHHADH,EIF3H,EIF4E,FKBP8,FTH1,FTL,GLUL,GNA11,HSPA1A,ITGA6,ITGAM,ITGB4,LDHA,LPL,MAPK3,MIF,MTHFD1,MTOR,NCAM1,NQO1,PDE3B,PDGFRB,PNPLA2,POLR2C,PRDX3,QARS1,RELA,SOD1,SPTLC1,TIMP3,TPT1,TUBB3,VCAM1	811 (21)
IRF5		transcription regulator		-1.845	0.0786	BAK1,BAX,CASP3,COL1A1,Ifitm3,RELA,RIGI,STAT1,TMPO
miR-204-5p (and other miRNAs w/seed UCCCUUU)		mature microRNA		-1.841	0.0151	CBFB,CDH1,CDH2,CHRM2,GPX4,ITGB4,ITPR1,PPP2CA,PRKACB,VAMP2
PLA2R1		transmembrane receptor		-1.807	1.74e-05	ALDH2,ATP5PD,CTSD,SDHA,SDHB,SOD2,SQOR,TGM2,TPP1
T-5224		chemical reagent		-1.807	0.00411	CMAS,CUL4B,GYS1,LMCD1,MAPK14,MAT2A,NEBL,NIBAN1,PDLIM1,PORCN,SLC2A1,TMX4,TNS1,UGP2,WDR44
SP110		other		-1.807	0.00644	AQP3,CDC37,FLII,FUS,GNA13,ITCH,ITGAV,LMNA,MYH9,PDCD6IP,RPA1,STAT1,STIM1,TRIM28,TXNIP
MAGI1		enzyme		-1.807	0.0266	AIMP2,CAD,CSE1L,HSPA4L,IMMT,KRT13,LDHA,LYAR,NOP56,SFN,STARD7,SYNGR1,TGM2,TMPO,TUBB
VEGFB		growth factor		-1.801	8.6e-07	Acot2,ACTA1,ATP2A2,BAK1,BAX,CDC42,CDH5,DCN,EHHADH,MYH6,PDK4,PRDX5,SLC27A1,SOD1,SOD2	669 (19)
vitamin D		chemical drug		-1.78	0.355	BAX,CHCHD3,IMMT,MAPK1,MGP,Sult2a1 (includes others)
IFNA2		cytokine		-1.775	0.0202	ADAM17,ANXA1,B2M,BAX,CBFB,CNP,CYB5A,DAD1,GAPDH,GOT1,HLA-A,LGALS3BP,MAP2K1,MAPK1,MTOR,NPM1,PARP9,RELA,RIGI,RPL23,RPLP0,SAMHD1,STAT1,TGM2,VCAM1
dactolisib		chemical drug		-1.772	1.67e-07	ALDH2,ALDH9A1,CDH1,DLD,ENO1,GAPDH,GYS1,HOMER1,LDHA,MAP1LC3B,P4HA1,PCK2,PGM1,PKM,RPS6,SLC16A3,TPI1	600 (16)
NONO	-0.029	transcription regulator		-1.771	0.333	LDHA,LGALS3BP,PARP9,PDE3B,RIGI,SAMHD1,SERPING1,SIGLEC1,SLC2A1,STAT1
hexamethylene bisacetamide		chemical reagent		-1.77	0.0214	Hbb-b1,HEXIM1,NOLC1,NPM1,RACK1,RPL18,TCP1
eltrombopag		chemical drug		-1.769	1.24e-05	ATP6V1B2,ATP6V1C1,ATP6V1H,CTSD,GBA1,HEXA,LAMP1,PSAP,TPP1	43 (2)
WNT11		other		-1.767	0.0259	BAX,CASP3,MYH4,MYH6,TNNC1,TNNT2
laduviglusib		chemical drug		-1.765	0.0224	CASP3,CDH2,DHRS3,FDPS,ITGAM,LBR,NDUFB8,NDUFB9,NFKB2,NSDHL
docetaxel		chemical drug		-1.752	0.188	ABCC3,BAX,CDH2,ITGA2,ITGAV,ITGB3,MAPK3,PFKP,THBS1,TUBB1,TUBB3,TUBB6,YWHAZ
TXNIP	0.269	other		-1.738	0.0021	ALDOA,CDH5,DES,ENO1,G6PD,GAPDH,LDHA,LPL,RELA,TPI1,TXNIP	773 (18)
PPARGC1B		transcription regulator		-1.737	0.000247	ABCA1,ACADL,ACADM,COX4I1,CYCS,DGAT1,ENO1,FDPS,GPAM,MYH6,PCK1,PCK2,PDK4	824 (21)
mirdametinib		chemical drug		-1.732	0.000242	ABCA1,ADH5,AGRN,COL6A2,FBLN5,FBN1,GOT1,HSPG2,LAMA2,LAMA5,LAMC1,LRRFIP1,OGN,PDK1,PKM,POSTN,TGFBI,VCAM1	461 (7)
let-7a-5p (and other miRNAs w/seed GAGGUAG)		mature microRNA		-1.731	1.73e-06	AARSD1,ATP6V0A1,ATP6V1F,CAPG,CASP3,CDH2,CHMP2A,COL1A1,CSDE1,DAD1,EIF4G2,GAK,GYS1,Hbb-b1,HMGA1,ITGA1,ITGB3,KRAS,KRT19,LAMC1,MRPS33,NAP1L1,NEDD4,NID2,NQO1,PLEC,POLR2C,SLC25A13,THBS1,TPM1,TPM2	534 (9)
APOC1	-0.276	transporter		-1.728	0.000696	APOC1,CASP3,CDH1,CDH2,FSCN1,HSP90AA1	760 (16)
GABA		chemical - endogenous mammalian		-1.725	1.96e-24	ACADM,ACTB,ADH1C,ADIPOQ,ADK,ALDH5A1,AMACR,ATP1A1,ATP2A2,ATP5F1E,ATP5ME,ATP6V1E1,CALM2,CEPT1,CHERP,CPSF1,CSNK2A1,CTBP1,DAAM1,DDX5,DLAT,DNAJA1,DOLK,EEF1A1,EIF2S2,EIF3A,EIF4A2,EIF4G2,GCDH,GGA3,GLB1,GMPS,GYS1,HEXA,IDE,ITPR1,KRAS,LAMP1,LDHA,MAN2A1,MAOB,MAPK1,MAPK9,MMUT,MTHFD1,MTREX,MYL7,NCSTN,NDUFA2,NDUFB4,NEDD4,Nme2,NME3,NUP93,P4HA1,PCBP1,PCCB,PDHB,PPP2CA,PRMT5,PSAP,RALA,RPL18,RPL21,RPL30,RPL31,RPL35…	431 (7)
silibinin		chemical drug		-1.722	0.0122	AIFM1,BAX,CASP3,CD44,CDH1,CDH2,COL1A1,KRT18,LDHA,MTOR,SLC2A1
miR-133a-3p (and other miRNAs w/seed UUGGUCC)		mature microRNA		-1.72	0.0105	CDC42,CPNE3,FSCN1,KRT7,MAP3K20,PKM
GATA6		transcription regulator		-1.718	1.99e-06	ASPRV1,ATP6V0A1,ATP6V0C,ATP6V1C1,ATP6V1H,BCAM,C4a/C4b,Clec10a/Mgl2,CRYL1,DLD,DLST,ECSIT,EMD,EVPL,GPX3,KLK14,KRT14,KRT7,LAMB2,LDHB,LRRFIP1,LYVE1,MYH11,MYH6,MYH9,PGM2,PPL,PTGS1,SOD2,SORBS3,SUCLA2,TNNC1	65 (3)
STK24	0.241	kinase		-1.715	0.0212	CDH1,CDH2,DGAT1,GPAM
GW 4064		chemical toxicant		-1.714	5.35e-05	ABCB11,Abcb1a,ADIPOQ,Akr1b7,APOA1,Ces1d,COL1A1,DDAH1,FGA,FGB,FGG,PCK1,PCK2,PDK4	616 (22)
GROWTH HORMONE (family)		group		-1.708	0.00147	ACTB,ADIPOQ,BPHL,CDH1,COL1A1,CROT,CYB5B,CYP2E1,DDT,DECR1,FABP4,FDPS,FGG,FTH1,G6PD,GCDH,GPT,LPL,PCK1,PDK4,PRDX3,Pzp,SLC2A1,SOD1,TXNIP,XDH,YWHAZ	791 (21)
LIPE	-0.081	enzyme		-1.707	7.93e-09	ABCA1,ACADL,ACADM,ACTN3,ADH1C,ADH7,ADIPOQ,AMACR,BAX,COL1A1,CP,CSRP3,FABP4,FBP2,FMOD,GAPDH,HSPA1A,ITGA6,JUP,MYH4,PAM,PCK1,PDHA1,PDK4,PLIN3,POSTN,PVALB,SCARB2,SUCLA2	672 (21)
ML385		chemical reagent		-1.706	0.00769	BAX,CASP3,GPX4,LAMP1,NQO1,SOD2	250 (7)
LDHB	-0.835	enzyme		-1.706	6.01e-06	ACO2,COX4I1,CYCS,DLAT,ENO1,PKM,SDHB,SDHD,TPI1
GSR	-0.331	enzyme		-1.706	0.000195	ABCC3,BLVRB,Gsta1 (includes others),Gsta4,NQO1,PGD,PTGR1,SLC2A1,UGP2
SLC1A5	0.023	transporter		-1.706	6.01e-06	APPL1,CDH1,DLD,ENO1,GMPS,PKM,SDHB,SNX9,SUCLA2
palmitic acid		chemical - endogenous mammalian		-1.699	2.73e-13	ABAT,ABCA1,ACADL,ACADM,ADIPOQ,AHSG,ALDH6A1,ALDOA,ASNS,BAK1,BAX,CASP3,CDC5L,CKM,COL1A1,COX4I1,CREB1,CTSD,CYCS,CYP27A1,CYP2E1,DCN,EEF1A1,EHHADH,EIF2S1,EIF5A,EPHX2,EZR,FABP4,FBLN1,FDPS,FITM2,FTH1,G6PD,GAPDH,GK,GPAT3,GPX4,GSS,HIBADH,HLA-A,HSP90AA1,IDE,IVD,LPL,MAP1LC3B,MCCC2,MMUT,MTOR,NCF1,NDUFB8,NFKB2,NSFL1C,NUCB2,ORM1,PCCB,PCK1,PDK4,PFKM,PGM1,PNPLA2,PRKAA1,PTPN1,RELA,RPS14,RPS27A,S100A11,SCP2,SDHB,S…	910 (20)
RICTOR		other		-1.69	1.32e-36	ATP5F1C,ATP5F1E,ATP5PB,ATP5PD,ATP6V0A1,ATP6V0C,ATP6V1B2,ATP6V1C1,ATP6V1E1,ATP6V1F,ATP6V1G1,ATP6V1H,BAX,CDH1,COX15,COX4I1,COX6C,COX7A2L,FABP5,MBP,MRPL13,NDUFA2,NDUFA4,NDUFA6,NDUFA8,NDUFA9,NDUFB3,NDUFB4,NDUFB5,NDUFB8,NDUFB9,NDUFS1,NDUFS4,NDUFS7,NDUFS8,NDUFV1,PDK1,PPA2,PRKCB,PSMB1,PSMB10,PSMB2,PSMB7,PSMD11,PSMD14,PSMD3,PSMD4,PSMD7,RPL10,RPL10A,RPL12,RPL13A,RPL14,RPL18,RPL21,RPL22,RPL23,RPL23A,RPL29,…	764 (20)
DGAT1	-0.56	enzyme		-1.686	0.0114	DGAT1,LPL,PDK4,PNPLA2
ADIPOQ	-0.387	other		-1.683	0.000685	ACTA1,ADIPOQ,APOA1,APOC1,APOC3,APOH,APPL1,BAX,Clec10a/Mgl2,CMKLR1,COL6A2,CYP2E1,DCN,DGAT1,DHRS3,ECI1,ENO3,FABP3,FABP4,GK,Gstt2,LPL,Mup1 (includes others),NCF1,PCK1,PDHB,PRDX3,PRDX5,SIRT3,SLC27A1,SOD2,VCAM1	755 (20)
mir-29 (includes others)		microRNA		-1.68	0.00211	AKT2,CDC42,CDH1,CDH2,COL1A1,COL7A1,HMGA1,LAMC1,LPL,PDGFRB,THBS1,TIMP3,TPM1,TPM3,YY1	790 (24)
BBS4		other		-1.667	0.000774	CD81,CD9,DDB1,MARK2,PSMB2,PSMD11,PSMD7,RPS27A,TSG101
CHKB		kinase		-1.667	0.00108	ACADL,ACADM,CREB1,ECH1,EHHADH,ETFDH,FABP3,HCN4,TXNIP
AKTIP		other		-1.664	0.00547	ACTA1,COL12A1,COL1A1,FBN1,MYH6,TNNT2
mir-193 (includes others)		microRNA		-1.664	0.0159	ACTN4,CD2AP,CKM,INF2,MTOR,SYNPO
HMGN3		other		-1.664	0.000285	AHSG,APOA1,APOC3,AZGP1,FGA,Kng1/Kng2,Mup1 (includes others),Serpina1a (includes others)
RARRES2		transmembrane receptor		-1.664	0.0473	ADIPOQ,CD44,CDH2,INPP5D,MTOR,VCAM1
FAM83A		other		-1.661	7.31e-05	ADIPOQ,ATP5ME,BAK1,BAX,DGAT1,FABP4,LPL,PNPLA2
1-methyl-4-phenyl-1,2,3,6-tetrahydropyridine		chemical toxicant		-1.641	0.000196	ANK1,ANXA2,BAX,CASP3,EPHX2,GPT,GRM1,HOMER1,HSPB1,ITGAM,Kng1/Kng2,LMCD1,MAP2K4,PDK4,PVALB,Pycard,SERPING1,SOD2	732 (16)
tamoxifen		chemical drug		-1.638	1.08e-05	ABCB11,ABCE1,AGR2,ASS1,BAX,CASP3,CDH1,CDH2,COL1A1,CRYZ,CTSD,CYCS,CYP2E1,DNAJA1,EPHX1,FABP4,FDXR,FLOT1,GAPDH,Gsta1 (includes others),HEXIM1,IDH3A,KRT18,KRT7,KRT8,LGALS3,MIF,NHERF1,NQO1,ORM1,PHGDH,PKM,PPP5C,PSMD11,PSMD14,PSMD4,RELA,SLC2A1,SNRNP70,SOD2,Sult2a1 (includes others),TSPAN9,TXN,XPO5	665 (22)
poly rI:rC-RNA		biologic drug		-1.636	1.57e-09	AARSD1,ABCA1,ABCE1,ACO2,ADAM10,AGRN,ANP32A,ANXA1,ATP5F1E,ATP5PB,B2M,BAK1,BAX,CARS1,CD44,CD9,CDH1,CDH2,Clec2d (includes others),CMPK1,CNP,COQ9,COX20,COX7A2L,CSNK1A1,EIF3B,EIF5A,ETFB,EZR,FABP5,GAK,Gbp2,H2ac11,HLA-A,HSPA9,HSPB2,HSPD1,Ifitm3,IL1RAP,IMMP2L,IQGAP2,ITGA5,ITGA6,ITGAM,KARS1,KRT19,LARS1,LPL,Ly6a (includes others),M6PR,MAPK14,MBL2,MRPL39,MRPS9,MYBBP1A,MYH4,NFKB2,NOP56,PARP9,PCK2,PDHB,PES1,P…	841 (20)
PTEN		phosphatase		-1.634	1.05e-10	ABI1,ACO2,ADIPOQ,ANXA1,ARHGAP5,ATP5ME,BAX,CAD,CD44,CDH1,CDH2,CDH5,COL1A1,CSE1L,CSRP1,CYP27A1,DAAM1,DLAT,DLD,DYNC1LI2,ECI2,EHHADH,EIF2S1,FABP4,FDPS,FGF1,FTH1,GAPDH,GPM6B,GPX3,GPX4,GSS,GTF2A1,GYS1,Hbb-b1,HIP1,HSPA1A,HSPB2,IBA57,IDH3A,IDH3G,IPO5,ITGB3,KIF1B,KRT19,L1CAM,LAMP1,LDHB,LGALS3,LPCAT3,LRRFIP1,Ly6a (includes others),MAPK14,MAT2A,MBP,MCAM,MDH1,MME,MRPL12,MTOR,MYO6,NCAM1,NDRG1,NDUFB3,NDUFB4,NE…	785 (21)
PPARA/RXRA (complex)		complex		-1.633	0.000176	ABCA1,ACADL,APOA1,GK,LPL,SLC27A1	313 (7)
AHI1		other		-1.633	0.00307	BIN1,LMCD1,OXCT1,PALM2AKAP2,PDCD6,RAB8A
TLE3		other		-1.633	1.42e-17	ANXA1,ANXA2,ATP5F1C,ATP5F1E,ATP5ME,ATP5PB,ATP5PD,CDH2,COL12A1,CYCS,DSG2,ECSIT,ETFA,ETFB,ETFDH,LAMC1,NDUFA2,NDUFA6,NDUFA8,NDUFA9,NDUFAF4,NDUFB11,NDUFB3,NDUFB4,NDUFB5,NDUFB7,NDUFB9,NDUFS1,NDUFS4,NDUFS7,NDUFV1,NFIB,TIMMDC1,UQCRB,UQCRC2,UQCRQ,YWHAZ
LTBR		transmembrane receptor		-1.633	0.00503	BST1,DSG2,GPM6B,Lyz1/Lyz2,MFGE8,NFKB2,PDGFRB,Serpina1a (includes others),VCAM1	530 (6)
SAFB2		other		-1.633	0.00198	B2M,HEXA,L1CAM,PPP1R12A,RBM8A,UQCRC2
DPP-23		chemical reagent		-1.633	0.000512	BAK1,BAX,DNAJA1,DNAJB4,HSP90AA1,HSPA1A
budesonide		chemical drug		-1.622	8.61e-06	ALOX12,B2M,CAB39,CAST,CPA3,CRYAB,CYP2S1,DSC2,DYNLL1,ENDOU,GNA11,GNAQ,HECTD1,IL1RAP,ITGAM,ITPR1,KIF1B,KRT7,LYPLA1,MAP2K1,MAP2K4,MAPK3,MYO6,NIBAN2,PDCD6,PDLIM1,PI4K2A,PPL,RALA,RAP2A,S100A14,S100A9,SNX9,STK39,TRIP10,TUBB2A,TUFT1,TWF1,WDR26	467 (7)
KRT17		other		-1.614	0.0021	CDH1,CDH2,COL1A1,COL6A2,COMP,FGF1,ITGB3,KRT8,LAMA2,LAMA5,PCK2
HIBCH	-0.237	enzyme		-1.604	1.32e-05	ABAT,ALDH6A1,CASP3,CYP27A1,EHHADH,GK,HIBADH,IVD,MCCC2,PCCB,PDK4,PGM1,SCP2,SUCLA2
VHL		transcription regulator		-1.602	4.07e-05	AHCYL1,AKT2,BAK1,C4a/C4b,CDC42,CDH1,CDH2,COL1A1,CTSD,CYCS,DECR1,EHHADH,FTH1,FTL,GBE1,ITGA5,LDHA,LMNA,MIF,PDK1,RPS6,SLC16A3,SLC1A3,SLC2A1,SOD2,UQCRQ,VCAM1	727 (20)
CHD8		enzyme		-1.599	0.00366	ARHGAP45,DYNLL1,LBR,MAPK3,NEFM,PPP1R12A,PPP2R5B,STEAP3,TUBA1C,TUBB3,YWHAZ
EPHB4		kinase		-1.599	0.000752	CDH1,CDH2,Hbb-b1,MYL1,MYL4,MYL7,NCAM1,NEFL,PDLIM7,PLP1,STAT5B
MM-589		chemical reagent		-1.598	1.22e-09	ACTA1,ACTN2,COL1A1,CRYAB,FBLN1,FBLN2,KCNJ5,MYH6,MYL1,PKP2,POSTN,RYR2,TCAP,TNNC1,TNNI3,TNNT2
PTC-209		chemical reagent		-1.598	2.6e-09	ACTA1,ACTN2,COL1A1,CRYAB,FBLN1,FBLN2,KCNJ5,MYH6,MYL1,PKP2,POSTN,RYR2,TCAP,TNNC1,TNNI3,TNNT2
PRKAA2	-0.004	kinase		-1.598	0.00591	ACTA1,BAX,CD44,CDH1,COX4I1,DDAH1,FABP4,Gsta4,ITIH5,LDHA,Ly6a (includes others),NCF1,NFIB,TGM2,TNS1,TXNIP,VCAM1	760 (22)
ADRB (family)		group		-1.592	0.00837	AACS,Acat2/Acat3,ACSS1,BAK1,BAX,CASP3,CAVIN2,CRYAB,ENDOD1,FDPS,Gsta1 (includes others),HSPD1,NQO1,NSDHL,SLC8A1,SRM	666 (15)
tacrolimus		chemical drug		-1.591	0.0498	ACTA1,BAX,CAPG,CASP3,CAV3,CKM,COL1A1,FABP4,HSPD1,IL16,ITPR1,LBR,MYH11,MYH4,MYO1E,ORM1,PDE3B,PRKACB,SAMHD1,SCP2,SOD2,TTN
thyroid hormone		chemical - endogenous mammalian		-1.586	3.04e-06	ACTA1,APOC1,ATP2A2,CRAT,CSNK2A1,DAD1,DAG1,DDAH1,DNAJC3,ECH1,FDPS,G6PD,LPL,MAPK14,MAPK3,MBP,MYH6,NDUFB5,NUDT7,PCK1,PGD,PIP4K2A,PPP2CA,S100A10,SSRP1,STAT1,STAT5B,UGP2	666 (20)
LIPA		enzyme		-1.583	2.04e-14	AACS,ABCA1,AMACR,ANXA1,CAPG,COL1A1,CTSD,DCN,LAMP1,LGALS3,Lyz1/Lyz2,MTOR,Mup1 (includes others),NPC1,NPC2,ORM1,PFKP,PKM,PLD3,Pycard,RPS6,S100A9,SCARB2,SSRP1,TIMM29	671 (17)
RUNX3		transcription regulator		-1.58	0.0282	ABCC1,BAX,CD44,COL12A1,FBN1,GNAQ,ITGAL,ITGAM,MACF1,SCARA3,SGCD,THY1,TPM2,Tpsb2
CCNC		enzyme		-1.577	0.00456	ADIPOQ,FABP4,LPL,PNPLA2,RPL3,VCAM1	580 (8)
calcitriol		chemical drug		-1.576	2.3e-10	ABCB10,Abcb1a,ABCC3,ADHFE1,AGR2,ANXA2,APOA1,BAK1,BAX,BRI3BP,Cbr2,CD44,CDH1,CDH5,CHAD,CKM,Clec2d (includes others),COL12A1,COL1A1,COL6A2,COMP,COQ9,CPOX,CSE1L,CYB5R1,DCLK1,DCN,DDAH1,ECH1,EFL1,EIF1,ENPEP,ETFB,FABP4,FBN1,FDPS,FDX1,FGG,FMOD,FTH1,FTL,G6PD,GADD45GIP1,GAPDH,GC,GLRX,GPX4,GUF1,H2AZ1,HSPA9,HSPB7,HSPD1,Ifitm3,ITGAM,KRT23,KRT6A,LAMP1,LDHA,LGALS1,LPL,LSM3,LUM,Ly6a (includes others),MBL2,MFGE8,…	869 (21)
FBN1	1.244	other		-1.564	0.00789	ABCA1,FABP4,FBN1,LAMC1,MTOR,MYH11,PARP9,RIDA,TIMP3	760 (21)
S100A16	0.654	other		-1.561	0.00591	BAX,CASP3,CSNK1A1,MANF,S100A16
arachidonic acid		chemical - endogenous mammalian		-1.56	0.0043	ABCA1,AQP3,BAK1,FABP4,G6PD,ITGB3,LPCAT3,PLTP,PNPLA2,PRKCB,PTGS1,RBP2,RPS14,VCAM1	910 (22)
TSC2		other		-1.556	4.97e-13	ANXA1,ANXA2,AP1M1,AP3M1,ATP6V0A1,ATP6V0C,ATP6V1B2,ATP6V1G1,ATP6V1H,BAX,CP,CRYAB,CTSD,GBA1,GLB1,GSN,HEXA,HSPB1,Ifitm3,JUP,LAMP1,LDHB,LGALS3,M6PR,MAOB,MGP,NIBAN1,NPC1,NPC2,NSDHL,PDGFRB,PDK4,PDLIM2,PRELP,PSAP,PSMB1,PSMB2,PSMD14,PVALB,RELA,S100A11,SCARB2,SCPEP1,SLC2A1,SMPD1,SOD2,STAT1,TPP1	634 (17)
IKBKB		kinase		-1.547	0.00353	ABCA1,BAX,CD44,CDH1,COL1A1,CP,DCN,FSCN1,Gbp2,GSTT1,HLA-A,ITGB3,KRT18,KRT8,MAT2A,MBP,MGP,MYO1D,NFKB2,OGN,PLD3,POSTN,PPP2CA,RABEP2,RBP1,RELA,SOD2,TARDBP,TIMP3,TPM2,VCAM1	778 (17)
ADIPOR1		transmembrane receptor		-1.546	5.09e-05	ACADM,AMACR,Clec10a/Mgl2,CLIC1,CYCS,DCTN3,FABP5,HMGA1,LRP1,PANK4,PCK2,PLEC,Pycard,RDH12,SOD2,STAT1	298 (7)
TNF		cytokine		-1.546	1.26e-15	ABCA1,ABCB11,ABCC1,ABCC3,ABCD2,ACADM,ACADS,ACTA1,ACTB,ADAM17,ADIPOQ,AK2,ALCAM,Aldh1a7,ALDH2,ALDH3A1,ANK3,ANXA1,AOC3,APOA1,AQP3,ARL6IP5,ASS1,ATP1A1,ATP2A2,ATP5PB,B2M,BAX,BGN,C4a/C4b,C5,CASP3,CAVIN3,CBL,CD34,CD44,CDC42,CDH1,CDH2,CDH5,CKM,CLIC5,CMBL,CMKLR1,CNP,COL1A1,COL7A1,COX4I1,CP,CPA3,CREB1,CRYAB,CTSD,CYP27A1,CYP2E1,DAG1,DCN,DDT,DDX5,DGAT1,DHRS3,DSC2,ECH1,EEF1A1,EFHD2,ELMO1,ENPP3,EXOSC7,F11R,FAB…	815 (20)
U0126		chemical drug		-1.542	0.00365	ABCB11,ADIPOQ,AGO2,AQP3,BAX,CD44,CDH1,CDH5,COL1A1,CYP2E1,DDAH1,DES,EEF1A1,EEF2,FABP4,FMO3,GAMT,GFPT2,GSN,Gsta4,HSPG2,IL1RAP,ITGA5,ITGA6,LAMP1,LPL,MACF1,MAPK1,MAPK3,MAT2A,MCU,MICU1,MRPS9,PABPC1,POSTN,PRELP,PRKCB,RPS6,S100A9,SIRT2,SLC2A1,SOD2,STAT1,SVIL,TGM2,THBS1,TIMP3,TPM1,TPM2,TPM3,TXN,VCAM1	819 (22)
EGR1		transcription regulator		-1.532	0.000331	APOA1,ATP2A2,BAX,CASP3,CD44,CDH1,CDH2,COL1A1,ENPEP,FTL,ITGAM,Lyz1/Lyz2,MAOB,MAP1LC3B,NDRG1,NEFL,PF4,PNPLA2,PTPN1,SLC12A2,SOD1,SOD2,STIM1,THBS1,VCAM1	727 (19)
KRT8	-0.416	other		-1.521	0.00591	ITGB4,KRT18,KRT19,KRT7,SLC4A1
MIR200 (family)		group		-1.52	0.0107	CFL2,COL1A1,KIF13A,LRP1,RNF2
butyric acid		chemical - endogenous mammalian		-1.512	8.66e-09	ABCA1,ANXA1,ANXA2,BAG1,BAK1,BAX,CASP3,CD44,CD81,CDC42,CDH1,CDH2,CPA3,CYCS,DAG1,DEK,EIF4G2,ESYT2,FABP4,FTH1,GAK,GC,GMPS,GPRC5A,GSN,H2AZ1,Hbb-b1,HDGF,HSPG2,INPP5D,ITGA5,ITGAM,JCHAIN,KRAS,KRT13,MYL2,MYL4,NDUFAF4,NDUFB8,NFKB2,NPM1,PCK1,PDK1,PDK2,PRKAR2A,PRKCB,PRKCD,PSAP,PTGS1,PTPN1,RELA,SDHB,SEC61B,SEPTIN7,SLC2A1,SMPD1,STAT5B,TGFBI,TGM1,TGM2,TIMP3,TWF1,UQCRQ	780 (20)
miR-291a-3p (and other miRNAs w/seed AAGUGCU)		mature microRNA		-1.51	0.00445	CASP3,CD44,CDH1,CFL2,FITM2,HSPA14,LUC7L2,NIPSNAP2,PRKACB,RELA,SEPTIN2,TXNIP,UBXN1
SPNS2		transporter		-1.51	0.000453	ALDOA,CASP3,ENO1,LDHA,MIF,PKM,PRDX5,TPI1
MNT		transcription regulator		-1.508	9.63e-05	ABCD1,Aldh1a7,ALDOA,ARHGAP45,BLVRB,BST1,CAD,FGG,LDHA,NQO1,TXNIP,UPK1B
SFLLRN (PAR1-activator)		chemical reagent		-1.508	1.46e-07	ACTB,FGB,GAPDH,HSPB1,HSPD1,MPI,MYL9,NEXN,NT5C,PDLIM1,RGS10,TPI1
G PROTEIN ALPHA I (family)		group		-1.505	0.000326	C4a/C4b,CMKLR1,EMD,FLNC,Gbp2,HLA-A,Ifitm3,MYH11,RIGI,SERPING1,TGM1,THBS1,TUBB6	227 (7)
C1QA		other		-1.503	0.00502	B2M,C4a/C4b,CD44,Gbp2,HLA-A,S100A10,Serpina3n (includes others),SERPING1	683 (16)
ACLY	-0.098	enzyme		-1.497	0.00103	COX4I1,GPAM,IDH3A,NDUFA8,PKM,SDHB,SLC2A1,VCAM1
APH-1 (family)		group		-1.492	0.00503	ARHGAP5,CD9,HLA-A,LDHB,Lyz1/Lyz2,RPL35,RPL39,RPS27,TPT1
CDKN1A		kinase		-1.49	1.34e-05	ACTB,ADAM10,ASPN,BAX,CASP3,CD44,CDH1,CPA3,CRYAB,DSC2,ECSIT,EIF2S1,FHL1,GLB1,GMFB,H2AZ1,Ifitm3,IL16,ITGA2,ITGAM,ITGAV,ITGB3,ITGB4,KRT10,KRT18,KRT5,LAMC1,LBR,LGALS3,LGALS3BP,NPM1,P4HA1,PHGDH,PSAP,RAB25,S100A14,SOD2,TGM1,THBS1,TUBB3	753 (21)
PPARG		ligand-dependent nuclear receptor		-1.49	1.89e-12	ABCA1,ACADL,ACADM,ACADS,ADIPOQ,AGPAT2,ALDH9A1,ALOX12,APOA1,AQP3,ATP2A2,BAX,BIN1,CAVIN2,CDH1,Ces1d,COL1A1,CRAT,CREB1,CYCS,DGAT1,DHRS3,DLAT,EHHADH,ENO1,EPHX1,F11R,FABP3,FABP4,FABP5,FBP2,FDPS,FGF1,GAK,GAPDH,GPAM,GPT,H6PD,HEBP1,IVD,KRT18,KRT19,LNPEP,LPL,MAPK14,MDH1,MTOR,NCF1,NDRG1,PACS1,PCK1,PCK2,PDE3B,PDHB,PDK4,PF4,PHKB,PLIN3,PRODH,RELA,RPSA,S100A11,SAP18,SCP2,Serpina1a (includes others),SLC27A1,SLC…	861 (25)
DNMT1		enzyme		-1.481	1.28e-11	ACTB,ALDH1B1,ALDH2,ANK3,ASNS,ASS1,CAPN1,CD44,CDH1,CDH2,CHRM2,COL1A1,COL6A5,EPDR1,FBN1,FGF1,GNAQ,GOT1,GPX4,GSS,Hbb-b1,HCN4,HSP90AA1,HSPB1,HSPB2,INPP5D,ITGAL,ITGAM,ITPR1,KLC1,KLC3,KRAS,L1CAM,LAMA2,LAMA4,MAOB,MTHFD1,MYL6,MYO18A,NCAM1,NDRG1,NEFH,NEFL,NEFM,NHERF1,PDGFRB,PDK4,PLCD1,PLCG2,PPP3CA,PTPN6,Pycard,RGS10,RPA1,RPL10A,RPL12,RPL14,RPL18A,RPL24,RPL35,RPL36,RPL7A,RPS14,RPS17,RPS2,RPS27A,RPS6,RPSA,S…	821 (24)
baicalein		chemical drug		-1.467	3.83e-05	AHCYL1,BAX,CARS1,DDT,KLC1,MANF,MIF,PBXIP1,PDCD6,PDHB,PFDN6,PTPN6,SLC25A3,TUFM,VCAM1,XPNPEP1	642 (14)
PPP3R1	1.089	phosphatase		-1.463	0.0254	ATP2A2,C5,CLIC5,GIMAP4,Lyz1/Lyz2,NCKAP1,RYR2,SLC8A1
STK26		kinase		-1.461	0.0307	CDH1,CDH2,ITGA5,ITGAV,KRT19
EXT1		enzyme		-1.455	0.0121	CD44,CDH1,CDH2,FABP4,FGF1,SLC27A1
YM-58483		chemical reagent		-1.455	0.00769	CASP3,COL1A1,RPL21,RPL29,RPS12,RPS5
wortmannin		chemical drug		-1.452	0.00592	AQP3,BAX,CASP3,CD44,CDH1,COL1A1,CREB1,CYP2E1,ELP3,ENTPD1,EZR,IDE,ITGAM,KRAS,M6PR,MAP1LC3B,MYH11,P4HA1,POSTN,RETSAT,TPI1,TPM1,VCAM1	632 (20)
MEG3		other		-1.452	0.0236	CDH1,CDH2,COL1A1,LDHA,PKM
GATA4		transcription regulator		-1.449	1.53e-09	ACTA1,ACTN2,ADSS2,ASPRV1,ASS1,ATP2A2,COL1A1,DES,EPDR1,EPHX1,EVPL,HSPB7,KLK14,KRT14,KRT7,LDHA,LRRFIP1,MYBPC3,MYH6,MYH9,MYL1,MYL2,MYL4,MYL7,OGN,PDHA1,PDLIM3,PFKP,PHKA1,POSTN,PPL,PTGS1,RYR2,Serpina3n (includes others),SLC8A1,TGFBI,TGM2,TNNC1,TNNI3,TNNT2,TPM1,TTN,VCAM1	61 (3)
streptozocin		chemical drug		-1.449	2.68e-08	ABCB11,ADIPOQ,ADK,ATP1A1,BAX,CASP3,CD34,COL12A1,COL1A1,CREB1,CYP2E1,DES,DGAT1,ENO3,FABP3,FABP4,FBN1,GK,GPX3,GPX4,HSPD1,HSPG2,KRT14,LGALS3,LPL,MAP1LC3B,MAPK1,MAPK9,MTOR,MYH6,NCF1,NCSTN,NEXN,NQO1,OPA1,PCK1,PDHB,PDK2,PDK4,PF4,RELA,SCP2,SLC1A3,SLC25A11,SLC25A5,SLC2A1,SOD1,SOD2,STUB1,TXNIP,VCAM1	797 (23)
HNF1A		transcription regulator		-1.446	4.63e-08	ABCC9,ADH1C,AHSG,AK2,ANXA4,AP3M1,APOC3,APOH,AQP3,C5,C8B,C9,CLIC5,CLYBL,COQ7,CPQ,CYB5A,CYB5B,CYP27A1,CYP2E1,DPEP1,ENPEP,FBP2,FGA,FGB,GBE1,GC,GDI2,GLUL,GOT1,GRHPR,HPX,KIF13A,KYAT3,LBP,MCCC1,MRPL15,MTHFD1,NDRG1,NRDC,PCK1,PDHX,PDK1,PFKP,PLG,RAB33B,RACK1,RO60,RPS9,SEL1L,Serpina1a (includes others),SERPING1,SH3KBP1,SRC,SRI,Sult1d1,TARS1,TPI1,TSPAN8,TXNDC12,UQCRC2,UROD,VAMP2,VTN	902 (16)
NRAS		enzyme		-1.444	1.28e-07	ACADM,AGRN,AK1,ANXA4,B2M,BAX,CD34,CKM,CRIP2,ENPEP,EPHX1,FBLN2,FHL1,GALE,Gbp2,HLA-A,ITGA2,JCHAIN,KRAS,LBP,LGALS1,MGP,NCAM1,NQO1,PLTP,PSMB10,RAP2A,RBPMS,SLC2A1,SLC66A3,STAT1,Tgtp1/Tgtp2,TMEM43,TUBB2A,XPNPEP2	667 (12)
ZC3H12A		enzyme		-1.443	0.0281	ADIPOQ,AGO2,ALDH2,ANP32A,APPL1,Ceacam1/Ceacam2,CSNK1A1,FABP4,FLNB,FTH1,GNAQ,ITGB3,KRT13,KRT14,KRT5,LPL,MAPK3,NCF1,NFKB2
COL5A1		other		-1.437	1.02e-07	CNN2,COL12A1,CTSD,FBLN2,FBLN5,FBN1,ITGAV,ITGB3,LGALS1,LGALS3,PF4,PKM,S100A11	268 (7)
SB-431542		chemical reagent		-1.436	0.00175	ASPN,BGN,BSCL2,CD44,CDH1,CDH2,CDH5,COL1A1,COL6A1,COX4I1,DDX5,DNAJC3,FBN1,FBXL20,IL1RAP,KRT18,LDHA,NSDHL,PKM,POSTN,SCN7A,SOD2,UQCRC2	761 (25)
chenodeoxycholic acid		chemical - endogenous mammalian		-1.436	5.15e-06	ABCA1,ABCB11,ABCC3,APOA1,COL1A1,CYP27A1,EIF2S1,FGA,FGB,FGG,LDHA,PCK1,PCK2,PDK4,PFKM,PKM,PLTP,SLC2A1,Sult2a1 (includes others)	726 (21)
UPF2		other		-1.432	0.039	BAG1,KLHL41,PYGM,SERPINB5,TSPAN8
FOXA1		transcription regulator		-1.419	5.81e-05	ADH1C,AGR2,ALDH6A1,ALDOA,ANXA1,AQP3,CDH1,CDH2,ENO1,EPHX1,GAPDH,GBE1,GYS1,KRT16,LAMC1,LDHA,MGP,MYH11,MYH9,MYL9,P4HA1,PALM2AKAP2,PAM,PCK1,PDGFRB,PDK1,PFKP,SLC12A2,SLC2A1,SOD1,TPM2	815 (20)
CRP		other		-1.415	0.0445	ACTA1,CDH1,ITGAM,LPL,PRKCB,PSMB7,RELA
camptothecin		chemical drug		-1.414	9.35e-09	ABCF2,AKT2,ALDOA,AMACR,ANXA2,ANXA4,BAK1,BAX,CAMK2G,CASP3,CAST,CD1D,Ces1b/Ces1c,COQ7,CREB1,CYTH2,DLG1,DNAJA1,EEF1A1,ENO3,FKBP3,FLOT2,FSCN1,GAMT,GAPDH,GNAQ,HLA-A,HSP90AA1,HSPA1A,HSPA2,HSPA4L,HSPA9,HSPB1,HSPH1,IL16,IL1RAP,IQGAP2,ITPR1,LAMB2,LGALS3,LGALS7,LIMCH1,MAP2K4,MARK2,MYO18A,MYO6,NFKB2,ORM1,PALM2AKAP2,PDLIM7,PIP4K2B,PLEC,PPP3CA,PRODH,PRUNE1,PTPN1,PVALB,Pycard,RPL3,RSL1D1,SEC63,SFN,SLC25A5,SOD2…	710 (19)
SALL4		transcription regulator		-1.414	0.0031	ACTB,ADAM10,ANXA2,CD44,CDC42,CDH2,CFL2,EPB41L2,FGF1,FLNC,ITGA6,ITGAV,KRT1,KRT19,MAPK3,MYH8,RACK1,SIRT2,TNS1,TPM1
CD300LF		other		-1.414	9.86e-05	ACAD8,ACADL,ECI2,MPC2,PCK2,PGM2,SLC27A1,SLC2A1
TCTN1		other		-1.414	2.58e-06	ACADM,CD44,CDH1,CDH2,CRAT,ECH1,ECHDC2,EHHADH,FABP5,MCAT,PRKAA1
tomatidine		chemical - endogenous non-mammalian		-1.408	0.00769	EIF2S2,Eif3c,LARS1,NARS1,OPA1,SARS1
cholesterol		chemical - endogenous mammalian		-1.403	1.02e-05	ABCA1,ABCB11,COL1A1,CROT,CYB5B,CYP27A1,DES,EPHX1,FABP3,FABP5,FDPS,GBA1,Gsta1 (includes others),HNRNPD,ITGAM,LGALS3,LPL,Lyz1/Lyz2,MANF,MAP1LC3B,MME,MYH11,NSDHL,PLTP,RDH11,SAA4,SCP2,SLC1A3,SOD1,THBS1,TIMP3,TPM1,VCAM1	690 (20)
shikonin		chemical drug		-1.4	0.00651	ABCA1,BAX,CD34,PKM,SLC2A1,TGM2	670 (18)
TRIM37		enzyme		-1.4	0.0392	CDH2,PARP9,PEX5,PLCB3,SFN,TNNT2
SNCA		enzyme		-1.389	0.0207	ARL6IP5,B2M,BAX,CASP3,CBLN4,CD44,CFL2,CHL1,CHMP4B,CHRM2,DHRS3,EWSR1,EZR,FABP4,GSN,GTF2A1,HNRNPH1,ITPA,JSRP1,KIF1B,LDHB,LMNA,MAP1LC3B,MAPRE2,MTOR,NCF1,NEFM,NQO1,PRKCD,PYGB,RCN3,RELA,SCN7A,Serpinb1a,SFN,SLC27A1,SOD1,SOD2,TPI1,TUBB3,VAT1L
NFAT (family)		group		-1.387	0.000996	BAK1,DAAM1,DOCK10,EHD4,FABP4,FHL1,ITPR1,KIF13A,PDE3B,SOD2,TNNI3,TNNT2,TUBB3,USP15,VCAM1	56 (3)
CYP1A1		enzyme		-1.387	1.72e-09	ANXA4,ANXA7,BANF1,CNN2,DAG1,DYNLRB1,ECI2,ETHE1,GAMT,GPT,KRT19,KRT7,LMNA,LYAR,NDUFV1,NEFL,NQO1,PRPH,SDHB,SEPTIN2,SMTN,SPAG9,TMPO,TNNT2
ML290		chemical reagent		-1.387	0.0107	COL1A1,NFIB,NFKB2,PDGFRB,TIMP3
Agtr1a		G-protein coupled receptor		-1.387	0.0289	CASP3,CP,Gsta1 (includes others),MAPK1,TXNIP,XDH
MGAT1		enzyme		-1.387	0.000217	CDH2,ITGA5,ITGAV,ITGB3,ITGB4
mir-451 (includes others)		microRNA		-1.387	0.00372	ABI1,CAB39,EMC4,PGM1,YWHAZ
mir-378 (includes others)		microRNA		-1.387	0.0107	BAX,CDH1,CRAT,MAP1LC3B,MAPK1
AQP7		transporter		-1.387	0.00218	BAX,CASP3,GK,MTOR,PRKCB	373 (7)
FLCN		other		-1.38	0.0045	ALDH3B1,ALDOA,ATP6V1C1,ATP6V1E1,ATP6V1H,COX4I1,CYCS,ENO1,L1CAM,LDHA,NDUFB4,NPC2,PFKP,SLC2A1,SOD2,TPP1	592 (17)
UCHL1	-0.258	peptidase		-1.377	0.0178	DOCK10,GPX4,HNRNPLL,LDHB,PFKM,PKM,RPS6,SCP2,SEPTIN8,SOD2
TXNRD1	-0.076	enzyme		-1.373	4.6e-05	ABCC3,BAX,BLVRB,GPX3,Gsta1 (includes others),Gsta4,NQO1,PGD,PTGR1,SLC2A1,UGP2	403 (4)
PRMT5	0.309	enzyme		-1.373	0.00129	ADIPOQ,CAD,CDH1,CDH2,CUL4B,CYCS,DCLK1,FABP4,LDHA,PKM,PNPLA2,STAT1	633 (26)
TRIM31		enzyme		-1.372	0.00161	ACADL,ACADM,BAX,PDK4,SLC27A1
USF2		transcription regulator		-1.365	0.0221	ABCA1,ACTN4,APOC3,B2M,EIF4E,LGALS3BP,MYH9,P4HA1,THBS1
maraviroc		chemical drug		-1.362	0.000124	ACTN2,COL1A1,MYH6,RYR2,TNNT2
SOX7		transcription regulator		-1.353	0.00596	ASPRV1,COL1A1,EVPL,HSPG2,KLK14,KRT14,KRT7,MFGE8,PPL,TGFBI
spermidine		chemical - endogenous mammalian		-1.348	7.84e-06	COX4I1,CYCS,EIF5A,ITGAM,KRT15,KRT19,NDUFB8,SDHB,TXNIP,UQCRC2
memantine		chemical drug		-1.343	0.0069	ABI1,ACTN2,BAX,CDH2,DBN1,DDX6,FLOT1,GLUL,HIP1,HOMER1,MYO18A,RTN4,SRC,TPD52	148 (4)
HOXC6		transcription regulator		-1.342	0.0356	DCN,MME,NFKB2,SEPTIN7,SLC1A3,VCAM1
PHF6		transcription regulator		-1.342	0.0181	EIF1,FTH1,NDUFA4,POLR2A,RACK1,TPT1
IFT88		other		-1.342	9.93e-08	ADIPOQ,ATP6V0C,CALML3,CCAR2,CD81,CHMP2A,DYNLL1,EIF4A2,FABP4,FDPS,GLB1,HSPH1,LMNA,MIA3,MYO1D,NDUFA9,NSDHL,SDHD,SEC61A1,TIMP3,TSG101	279 (7)
MYO1C	0.227	enzyme		-1.342	0.00116	GSN,SDHA,SDHB,UQCRB,UQCRC2
DEK	0.826	transcription regulator		-1.342	0.015	AKT2,BAX,MTOR,RPS6,SOD2
rifaximin		chemical drug		-1.342	0.0176	HSP90AA1,NDRG1,RACK1,RPS7,RPSA
glutamyl-Se-methylselenocysteine		chemical - endogenous mammalian		-1.342	0.00218	ATP1A1,RPS11,RPS17,SOD1,TIMP3
LPL	-0.698	enzyme		-1.321	3.58e-05	ADIPOQ,APOA1,CASP3,FABP3,FABP4,LPL,MYL2,PDK4,PNPLA2,SLC27A1,SLC2A1,THBS1,VCAM1	617 (20)
PSMB11		peptidase		-1.313	0.000766	ACTN3,CHAD,COL1A1,COL6A1,COL6A2,CYB5B,ENPEP,HSPA1A,ITGAM,L1CAM,LAMB2,LGALS3,NCAM1,NCF1,PARVB,PRKCB,THBS1
GW501516		chemical drug		-1.311	3.74e-06	ABCA1,ACADL,ACADM,ADIPOQ,COL6A1,COX4I1,DECR1,ECH1,FABP3,KRT19,Krt4,LPL,ORM1,PDK4,PPL,S100A9,SLC27A1,SOD1,SULT2B1,THBS1	851 (17)
iron		chemical - endogenous mammalian		-1.308	0.013	CSNK2B,EIF3A,FTH1,FTL,NDRG1,NDUFS1,PCSK7,SOD2
YTHDC1		other		-1.304	0.00336	ANXA1,ARHGAP5,CDH1,ETFA,LDHA,PFKM,Sp110 (includes others)
glycine		chemical - endogenous mammalian		-1.29	0.0464	ASNS,ITGAM,PCK2,PHGDH
CTBP1	0.394	enzyme		-1.287	0.00565	ABCA1,CDH1,CDH5,FDPS,FSCN1,JUP,KRT8,NPC1,THBS1	555 (7)
metribolone		chemical reagent		-1.28	6.45e-33	ABCB11,ACTN1,ACTN2,ADH1C,ADRM1,AGR2,Akr1b7,ALDH1B1,ALDH9A1,ALDOA,ATP5F1C,ATP5F1E,ATP5ME,ATP5PB,ATP5PD,ATP6V0C,ATP6V1C1,ATP6V1E1,ATP6V1F,ATP6V1G1,AZGP1,B2M,BAX,BPNT1,COX15,COX4I1,COX6C,COX7A2L,CPOX,CRYAB,CRYZ,DLAT,DLD,ECH1,ELAPOR1,ENO1,ETFA,ETFDH,EZR,FDPS,GALE,GAPDH,GFPT1,GOT1,GRHPR,H2AZ1,HOMER1,HSPH1,IDH3A,IQGAP2,ITGA6,ITGB4,KRT18,KRT19,LDHA,MCCC2,MCEE,MDH1,MIF,MPC2,MRPL15,NDRG1,NDUFA2,NDUFA6,NDU…	777 (19)
GATA3		transcription regulator		-1.278	0.0245	Aldh1a7,ASPRV1,BLVRB,CDH1,CDH2,CPA3,CUL4B,EVPL,FSCN1,GLUL,ITGAL,KLK14,KRT14,PPL,PRODH,PTGS1,S100A9,SLC2A1,Sp110 (includes others),TGM1,TGM2,VAPB,VCAM1
IGF1R		transmembrane receptor		-1.274	2.13e-11	ACADM,ACADS,ACTA1,ACTN4,ALDOA,ATP5PD,BAX,CALU,CAPG,CAVIN3,CBFB,CD109,CDC42,CDH1,CKM,COL1A1,COX4I1,CTSD,CYCS,DES,FLNC,FTH1,IL16,ITGAM,KRT19,KRT5,KRT6A,LPL,MAPK14,MYL1,NDUFA4,NDUFA9,NDUFB4,NDUFB9,PDLIM2,PDLIM5,PKM,RAB18,RBM3,RELA,RPL10A,RPL24,RPL3,RPL9,RPS26,S100A10,SCARA5,SCARB2,SCP2,SLC8A1,TGFBI,TIMP3,TPM2,TXN,UQCRC2	771 (19)
TARBP2		other		-1.265	0.00372	MYL1,MYL3,MYL9,THBS1,TNNC1
ADAM15		peptidase		-1.265	5.68e-06	ACTA1,CD44,Ces1b/Ces1c,ITGAV,KRT13,MYL1,NEXN,PPP3R1,TGFBI,TPM2	305 (6)
Sch-23390		chemical drug		-1.265	0.00016	CRYAB,DAD1,DNAJA1,DNAJB1,DNAJC3,HSPA9,HSPB1,MANF,PPP3CA,RYR1
selenomethylselenocysteine		chemical - endogenous mammalian		-1.265	1.34e-07	ABCC1,ATP1A1,ATP1B3,DRG1,FABP4,RPS11,RPS12,RPS17,SOD1,TIMP3
NR2F1		ligand-dependent nuclear receptor		-1.264	0.000416	ACADM,ALDH2,APOA1,APOC3,CDH1,CDH2,KRT14,LPL,PCK1,RBP2,VTN	520 (8)
MAP2K6		kinase		-1.264	0.00145	ACTA1,ATP2A2,BAX,BGN,CKM,CRYAB,MYH1,MYH11,MYH6,RELA,SLC1A3,STAT1	562 (20)
ecdysterone		chemical - endogenous mammalian		-1.253	0.0299	CD44,COL1A1,LDHA,PHGDH
HNF4G		transcription regulator		-1.252	3.12e-08	ABCB11,APOC3,CNN2,DAAM1,FHL3,FLNB,ITGA2,ITGA5,ITGAV,KRT18,KRT8,LAMC1,MYL7,PDLIM1,PDLIM7
PRKAA1	0.28	kinase		-1.249	0.0138	BAX,COX4I1,DDAH1,Gsta4,ITIH5,LDHA,Ly6a (includes others),MATN2,NCF1,NFIB,PRKACB,SIRT2,SIRT3,SLC2A1,SOD2,TGM2,TNS1,TXNIP,VCAM1
SCAP		other		-1.244	5.15e-06	AACS,ABCA1,ASNS,C5,CDH1,CDH2,CYB5A,EHHADH,EIF2S1,FABP5,FDPS,FLAD1,GPAM,Gstt3,LGALS3,LPCAT3,NSDHL,PDK1,RDH11	403 (11)
MTOR	0.325	kinase		-1.243	6.73e-18	ACADL,ACADM,AIFM1,AMACR,ASNS,ATP2A2,ATP5PB,CASP3,CAV3,CDH1,CKMT1B,CNP,COX4I1,CYCS,DAG1,EIF3A,ENO1,ETFA,FABP4,FABP5,FDPS,FGB,GSTZ1,HSPB1,HSPH1,LDHA,LDHB,MAG,MAP1LC3B,MBP,MDH1,MTOR,Mug1/Mug2,MYH8,NCAM1,NDUFA6,OTUB1,PDHA1,PDHX,PDK2,PDK4,PFKP,PGP,PKM,PLP1,PPP2CA,PRDX5,PRKAR2A,PRX,PTPN6,PYGB,RELA,RPL12,RPL23,RPS11,RPS18,RPS6,Serpina1a (includes others),Serpinb1a,SGCB,SLC12A2,SLC2A1,SMPD1,SOD1,SRC,SRPX…	761 (20)
linoleic acid		chemical - endogenous mammalian		-1.238	0.0278	ABCA1,ACADM,APOA1,BAK1,FABP4,LPL,NCF1,S100A9,SULT2B1,VCAM1
KLF11		transcription regulator		-1.235	0.000401	CHRM2,DCN,FABP3,GPX4,IDH3A,ITGA1,ITGA2,ITGAV,ITGB3,MAOB,PCK1,PCK2,PDK4,PLG,Serpina1a (includes others),SOD2,STAT1,THBS1,TIMP3	376 (7)
NUPR1		transcription regulator		-1.234	0.0176	ACSS1,AGRN,ALDH5A1,ANK1,ANK3,ANP32A,ANP32E,ATP6V0A1,BRI3BP,CNPY4,COL1A1,CROT,CYB5B,DLG1,ERMP1,FAM114A1,FGF1,GK,HSPA2,KANK2,LBR,MAT2A,MYO18A,NDRG1,NEK9,NFIB,PARP9,PCYOX1,PDK1,PMPCA,RAB32,RBM14,RPA1,SAMHD1,SLC2A1,STK38,SUOX,TARDBP,TMPO,TOLLIP,UAP1,ZPR1
paclitaxel		chemical drug		-1.232	0.0159	ABCB10,BAX,CASP3,CD44,CNP,CYP2E1,DDAH1,FMO3,GAMT,GFPT2,HLA-A,HSPB1,IL1RAP,ITGA5,ITGA6,LGALS3,MACF1,NEFH,PHGDH,PLIN3,PRELP,RBM3,S100A9,SLC12A2,SOD2,SPTLC1,SPTLC2,SVIL,THBS1,TNNI3,TUBB1
bee venom		chemical - endogenous non-mammalian		-1.231	0.0133	BAX,CASP3,DDX6,DNAJB1,HSPA4L,HSPB1,IPO5,ITGA5,ITGAV,MYH9,SPAG9,YBX3
setanaxib		chemical drug		-1.231	0.000549	ACTA1,CD44,LDHA,PDK1,SLC2A1	203 (4)
fenofibrate		chemical drug		-1.23	2.3e-12	ABCD2,ACADL,ACADM,Acot2,ADIPOQ,AP3M1,APOA1,APOC3,ASNS,CDH2,COL1A1,COQ3,DECR1,DGAT1,DLAT,ECH1,ECI2,EHHADH,EIF3E,FABP4,FBP2,FGA,FGB,FGG,GAPDH,GBE1,GLUL,GOT1,GPAM,Gsta4,LDHA,LDHB,LPCAT3,LPL,MARK2,NUDT7,PCK2,PDHB,PDK4,PLTP,PNPLA2,RELA,SLC27A1,SOD1,SOD2,TPP1,TXNIP,VCAM1,VPS29	715 (19)
HDAC3		transcription regulator		-1.229	0.00557	ALDOA,CD34,CDH1,CDH2,ENO1,G6PD,GPAM,GUCY1B1,HLA-A,JUP,LDHA,PKM,PTGS1,SLC2A1,SMARCA2	713 (21)
2,4,5,2',4',5'-hexachlorobiphenyl		chemical toxicant		-1.229	0.00193	ABCC3,Akr1b7,CTBP1,CUL4B,DAZAP1,FMO5,Gsta1 (includes others),Gstt3,IL1RAP,MAPK14,PCBP1,POSTN,RBM39,RBPMS,Sult2a1 (includes others)
deoxycholate		chemical - endogenous mammalian		-1.227	9.31e-06	ABCB11,BAX,CASP3,CDH1,CYP2E1,ENO1,GAPDH,GLUL,LDHA,PFKM,PGD,PKM,RELA,SERPINB5,SLC1A3,SLC2A1	834 (25)
ZNF148		transcription regulator		-1.217	0.015	BAK1,FDX1,ITGAM,SOD2,STAT1
ESRRA		transcription regulator		-1.217	6.53e-27	ABCC9,ACADL,ACADM,ACTA1,ACTN2,ALDOA,ANXA1,ATP1A1,ATP1A3,ATP2A2,ATP5PB,CASQ1,Cd59a,CDH2,CDH5,CKMT2,COL1A1,COX7A2L,CRAT,CSRP3,CYB5A,CYCS,DEK,DLAT,ECH1,ENDOG,ENO1,ENO3,ENPEP,ETFDH,FABP3,FABP4,FBXL20,FGF1,GAPDH,GK,GOT1,GYS1,HSPB6,HTATIP2,IDH3A,KRT10,KRT13,KRT15,KRT19,KRT222,KRT23,LDHA,LDHB,LPCAT3,LPL,MAOB,MFGE8,MYBPC3,MYH6,MYH9,MYL2,MYL3,MYL7,MYOZ2,NDUFA2,NDUFB5,NDUFS7,NEXN,OXCT1,PCK1,PCK2,PDK1,PDK4,…	643 (17)
IFNGR1		transmembrane receptor		-1.213	0.0139	ATP5F1C,COL1A1,COMP,ECH1,ECI2,FHL3,FSCN1,FTH1,HMGA1,Ifitm3,LDHB,NFKB2,PDGFRB,PDLIM3,PLTP,PRDX3,RBP1,VCAM1
COLQ		other		-1.212	3.25e-05	AGRN,ASPN,BGN,COL7A1,DAG1,DCN,FBLN5,GPC4,HSPG2,LAMA4,LAMB2,NID2,PRELP,SGCD
SIRT1		transcription regulator		-1.206	3.15e-11	ABCA1,ACADL,ACADM,ACTB,ADIPOQ,ANXA4,APOC1,BAX,CD81,CD9,CDH1,CDH2,Clec10a/Mgl2,COX4I1,CREB1,CTBP1,CYCS,DDB1,EIF2S2,ENO1,EPDR1,ERMP1,EVPL,FABP4,GFPT1,Gsta1 (includes others),H2AZ1,HLA-A,HSP90AA1,Ifitm3,JCHAIN,KPNA3,LAMA2,LAMA4,LDHA,LGALS3,LGALS3BP,MAP1LC3B,MAT2A,MTOR,MYL6,NCF1,PCK1,PCK2,PDCD6IP,PDK4,PHKB,PYGM,RELA,RIGI,RPL10A,SEC61A1,SIRT3,SLC2A1,SLC36A2,SNRNP70,SOD2,Sp110 (includes others),STAT1,S…	784 (21)
GLUD1	-0.043	enzyme		-1.205	2.62e-06	BAX,CASP3,CYCS,LPL,MAPK3,SLC2A1	446 (10)
SPI1		transcription regulator		-1.202	0.0316	ACTB,BAX,CD1D,COX4I1,COX7A2L,EPB41L2,FTH1,ITGA5,ITGAM,LBR,Lyz1/Lyz2,MBP,MME,MS4A1,NCF1,NDUFA2,NDUFB11,NDUFB7,NMT1,NOLC1,PRDX5,PSMB10,PTPN6,RACK1,RELA,RPL18,SIRT5,TCP1
IFNB1		cytokine		-1.201	0.0114	ADAM17,BAK1,CASP3,CDH2,COL12A1,CRYAB,CYP2E1,FBLN2,FBN1,FKBP9,GAPDH,Gbp2,GPC4,Gvin1 (includes others),HLA-A,ITGAV,ITGB3,MAPK1,NID2,OGN,PARP9,PDK1,PDK4,PKP2,RIGI,RPLP0,STAT1,Tgtp1/Tgtp2,THBS1,TPM2
ADAMTSL2		other		-1.199	5.33e-10	ACTB,CDH1,COL12A1,COL6A1,COL6A2,COL7A1,FBN1,ITGA1,ITGA5,ITGA6,ITGAM,ITGB3,ITGB4,NCAM1,POSTN,SGCE,TGFBI,TIMP3,VCAM1
MELK		kinase		-1.198	0.000398	BAX,CDH1,CDH2,DLAT,FTH1,GPX4,MTOR	683 (13)
9,10-dimethyl-1,2-benzanthracene		chemical toxicant		-1.196	0.00194	BAG1,BAK1,BAX,CDH1,CDH2,EPHX1,FMOD,HRAS,LDHB,LUM,MAPK9,MTOR,NQO1,S100A9	809 (23)
SLC29A1	-0.063	transporter		-1.195	0.00951	AQP3,BAX,FDXR,ITGA5,RPL10A,RPL3,RPS27L
COL1A2		other		-1.195	0.000118	ACTA1,ANXA7,BGN,FBLN5,FBN1,POSTN,TGM2
PREX1		other		-1.192	0.0404	CDH1,CDH2,LMNA,PDLIM2
DNM1L	-0.029	enzyme		-1.192	1.42e-05	Ces1d,FABP4,JSRP1,MYL1,NDUFB8,OPA1,PNPLA2,RELA,SDHB,TMEM38A,VCAM1	620 (13)
arsenic		chemical toxicant		-1.192	0.00196	BAX,EPHX2,FTH1,FTL,HSP90AA1,KRT1,NQO1	654 (24)
STK11		kinase		-1.18	1.51e-10	AK2,ALCAM,ALDH9A1,ALDOA,ASS1,ATP5F1C,ATP5F1E,ATP5ME,ATP6V1F,BTF3,CCAR2,CDC42,CDH1,CTSD,EIF3A,ENO1,FGG,GAPDH,IL1RAP,IMPDH2,LDHA,LUM,MAP1LC3B,MCAM,MPST,NDUFA2,NDUFA4,NDUFA8,NDUFA9,NDUFB11,NDUFB7,NDUFB9,NDUFS7,NDUFS8,NDUFV1,NFKB2,Nme2,PALM2AKAP2,PCK2,PGM1,PHGDH,PKM,PNP,RPS6,SDHB,SDHD,SIRT3,SOD2,SRM,TARS1,TPI1,UQCRQ	847 (22)
SREBF1		transcription regulator		-1.178	8.43e-13	AACS,ABCA1,ABCD2,ACADS,ACSS1,ADH1C,ADIPOQ,ALDH1B1,ALDOA,ALOX12,APOC3,ATP5ME,BAX,CHMP2A,COL6A1,COX4I1,CSRP1,CYB5A,CYCS,EHHADH,ETHE1,FABP3,FABP4,FABP5,FDPS,G6PD,GLB1,GPAM,GPX3,Gstt3,IMMT,LDHB,LGALS3,LPL,MYL1,NPC1,NSDHL,PCK1,PCK2,PDK1,PGD,PLS3,PLTP,PMPCA,RBP1,RDH11,RPLP0,RPS27,S100A13,SMPD1,SORBS3,TTN	596 (20)
1,1-bis(3'-indolyl)-1-(4-hydroxyphenyl)methane		chemical reagent		-1.177	0.0114	ACTA1,BAX,CDH2,COL1A1
TREX1		enzyme		-1.175	0.0112	B2M,CAST,CD44,Gbp2,GSN,Ifitm3,Ly6a (includes others),NFKB2,PARP9,RIGI,SAMHD1,SIRT2,Sp110 (includes others),STAT1,SUGT1,Tgtp1/Tgtp2,TXN,TXNIP,VCAM1
L-glutamic acid		chemical - endogenous mammalian		-1.174	0.00476	ACTB,ASL,ATP5ME,B2M,BAX,CASP3,CBL,CDH2,DYNLL2,GK,HEXA,HOMER1,PIGU,PLP1,RELA,SLC1A3,SLC27A1,SNX9	827 (23)
HDAC5		transcription regulator		-1.174	0.000184	ACADL,ACADM,ACTA1,BAX,CKM,HMGCL,LPL,MAG,MBP,MPZ,NEDD4,PRX,PYGM,SLC8A1,TUBB3	872 (17)
CRTC2		other		-1.172	0.0231	CYCS,GOT1,GPT,IDH3A,PCK1,SMARCA2
SERPINB5	2.11	other		-1.172	0.00516	BAX,CDC42,CDH2,KRT18
ibuprofen		chemical drug		-1.172	0.0288	BAX,COL12A1,DCN,ITGAM,PTGS1,Serpina3n (includes others),SLC2A1
MUC4		other		-1.172	0.0236	CDH1,CDH2,KRT18,Lyz1/Lyz2,VTN
STAT3/STAT3 (complex)		complex		-1.166	0.0159	FGA,FGB,FGG,FTL,LBP,PF4,SOD2,TIMP3
PDLIM2	0.459	other		-1.155	0.00769	BST1,CDH1,LGALS3BP,MME,MYL9,PDLIM2,RTN2,SCARA3,SLC22A3,STAT1,TNS1,TXNIP	535 (8)
PSEN2		peptidase		-1.151	0.00256	ACTB,ATP2A2,BAX,CASP3,CD9,COX4I1,DHRS7,GAPDH,Hbb-b1,MBP,NDUFS8,PDGFRB,STAB1,THY1	772 (17)
propylthiouracil		chemical drug		-1.147	2.3e-09	ABCC3,ADSS1,Aldh1a7,ANK3,CDH1,CSRP3,DNAJC7,EMB,ENPEP,FMO3,G6PD,GLUL,GSN,Gstt2,Gstt3,ITGA6,KLC1,KRT14,LGALS1,Ly6a (includes others),MAN2A1,MYH11,MYH6,NEFM,NFIB,ORM1,OXCT1,PKP2,PRODH,RBP1,Serpinb1a,SRM,SYNPO,TAGLN3,TNNC1,TNNC2,TUBA8,TXNIP
AZ-1		chemical - protease inhibitor		-1.147	1.24e-07	AARSD1,ADSS2,CD109,EIF4A1,EPB41L2,EPPK1,F11R,FAM234A,ITGB4,MCAM,MME,OPA1,PDLIM5,PDLIM7,PKP3,SNX3,THBS1,TUBB2A,YME1L1
PLAAT3		enzyme		-1.134	0.000302	Aldh3b2,CYB5R1,GPT,HOMER1,NIT1,PIGT,SCN7A
ABL2		kinase		-1.134	0.041	G6PD,LDHA,MAP1LC3B,PDK1,RAB25,RPS6,SOD2
AHSG	0.501	other		-1.134	0.0193	CDH1,COL1A1,DCN,KRT18,MBP,MPZ,Mup1 (includes others)
MSTN		growth factor		-1.134	0.0304	CAV3,CDH2,CKM,COL7A1,DES,HSPA2,ITGA1,ITGB3,KRT7,MAP1LC3B,MTOR,MYH4,NCAM1,SLC2A1,SLC8A1,SRC
IND S7		chemical - kinase inhibitor		-1.134	0.000843	ACTB,CALU,ENO1,ETFA,HSPA1A,PCK2,TUBB
candesartan		chemical drug		-1.134	0.041	ACTA1,CASP3,CREB1,GFPT1,MAPK1,NCF1,PDGFRB
MDL 73811		chemical reagent		-1.134	0.000118	GLB1,ITGB3,LGALS3,LGALS3BP,PSAP,SOD2,TGM2
CD40		transmembrane receptor		-1.134	2.49e-10	AIMP2,ASNS,ATP6V1B2,ATP6V1H,BAX,CD44,COX6C,ENO1,FARSA,GAPDH,GFPT1,HSPD1,HSPE1,IGHG1,Ighg2b,ITGAL,ITGAM,JCHAIN,LDHA,LGALS3,Ly6a (includes others),MYBBP1A,NDUFA2,NDUFA4,NDUFA6,NDUFA8,NDUFAF4,NDUFB3,NDUFB7,NDUFB9,NDUFS1,NDUFS4,NEFH,NEFM,NFKB2,NOLC1,NPM1,PES1,PPA2,PSMB10,RELA,SDHB,SDHD,SLC2A1,SRM,TPI1,UQCRC2,UQCRQ,VCAM1,WDR43	813 (20)
CL 316243		chemical drug		-1.132	0.0122	ACADL,ACADM,COX4I1,GK,NQO1,PDK4,SLC2A1
GAL3ST1		enzyme		-1.131	0.000637	ITGA5,ITGA6,MBP,PCK1
temsirolimus		chemical drug		-1.131	0.00374	LAMP1,LDHA,PHGDH,SLC2A1	356 (11)
PLAGL1		transcription regulator		-1.131	0.039	COL6A2,FABP4,LDHA,PRODH,TNNT2
FOXO3		transcription regulator		-1.131	2.04e-07	ALDH3A1,ALDOA,ANXA1,ASL,ASS1,BAX,CAD,CD44,CDH1,CDH5,CHCHD4,COMP,ENPEP,FABP4,FABP5,FLNB,FMOD,GLUL,GPX3,HTATIP2,IMPDH2,ITGAM,LARS1,LDHA,MAP1LC3B,MCAM,MDH1,MYO6,NDRG1,NOLC1,PDCD6IP,PDE3B,PFKM,PGD,PRDX3,PRDX5,PRKCD,PTGS1,RELA,RTN3,RTN4,RUVBL1,SCO2,Serpinb1a,SOD1,SOD2,SPTLC2,TXNIP,VCAM1	826 (21)
mir-181 (includes others)		microRNA		-1.128	0.000548	BAX,CASP3,CDH1,CDH2,CREB1,KRAS,MECP2,MME,PRKCD,RNF2,SPTLC1,TGM2,TIMP3,VCAM1	426 (10)
PLX5622		chemical drug		-1.126	0.00231	ACTB,ARHGAP45,B2M,BAX,CALM2,CD34,CD9,CP,CTSD,EFR3A,HSPG2,IL16,ITGAM,L1CAM,LAMB2,MECP2,MFGE8,MIF,NCAM1,NCF1,NEFL,NID2,NPTN,PF4,RTN4,SMYD1,STAB1,STAT1
JNK (family)		group		-1.121	0.0408	ABCA1,BAX,CASP3,CD44,CDH1,CDH2,Clec10a/Mgl2,COL1A1,CRIP2,F12,FABP4,NCF1,NQO1,PLG,PON2,POSTN,RBP1,SOD2,TGM2,VCAM1
RAB4A		enzyme		-1.114	0.0143	CD44,CDH1,DSC2,ITGA5
ESTROGEN RECEPTOR (family)		group		-1.114	1.25e-07	ABCA1,ACSS1,ADIPOQ,AGO2,AKT2,ANXA1,BAX,CAPG,CD44,CDH1,CDH5,COL12A1,COL6A1,COL6A2,COL7A1,DSC2,F11R,F12,FGF1,FLNC,Gsta1 (includes others),HRAS,HSP90AA1,HSPA1A,JUP,KRT15,KRT18,KRT19,KRT7,KRT8,MGP,NHERF1,PDK4,PPP5C,SYNPO,TGM2,TIMP3,TRIP10	874 (19)
SUMO2		enzyme		-1.109	0.0392	ABCB11,ENPP3,HMGA1,PNP,STUB1,TRIM28
IQGAP1	0.296	other		-1.109	0.00287	CDC42,CDH1,NDUFS1,NDUFS4,RPS6	446 (14)
CDKN1B		other		-1.104	0.0011	B2M,C9,CAPN1,CDH1,CPSF2,DAZAP1,FHL1,GPX4,HSPB2,ITGAM,LGALS3,MRRF,PES1,RYR2,S100A9,SOD1,SOD2	796 (22)
acetone		chemical - endogenous mammalian		-1.103	0.00109	ABCA1,AGPAT1,AGPAT2,CYP2E1
NFKB2	0.557	transcription regulator		-1.094	0.00597	CCDC141,CD34,DCLK1,DPT,Gbp2,GSTT1,Gvin1 (includes others),JCHAIN,KRT7,LMCD1,MAT2A,NFKB2,RAB3B,RELA,SOD2,STIM1,TMEM35A,UPK1B,VCAM1	554 (13)
LRRK2		kinase		-1.093	7e-05	BAX,CASP3,CTSD,GBA1,LAMP1,MANF,MAP1LC3B,MCU,MICU1,RELA,THBS1	682 (22)
IGFBP7		transporter		-1.091	0.0114	ASNS,CASP3,MAPK1,SOD2
halofuginone		chemical drug		-1.091	1.47e-08	AACS,ANP32A,ANXA4,BGN,C4a/C4b,CD44,COL1A1,CP,CPA3,CPQ,DBN1,EHD3,EPHX1,FBLN5,FBN1,GOT1,GPX3,LAMC1,LGALS1,LGALS3BP,PKM,PRELP,PTGFRN,SCPEP1,STEAP3,TAGLN3,TGM2,VCAM1,VSNL1	237 (7)
STAT1	-0.866	transcription regulator		-1.083	0.0324	ABCA1,APOA1,B2M,BAX,BTNL9,CAND2,CAPN1,CASP3,CD44,CDH5,Ceacam1/Ceacam2,CLIC5,COL1A1,CYP2E1,FGA,FGB,Gbp2,ITGA2,ITGA5,LPL,Ly6a (includes others),LYPLA1,PARP9,PDGFRB,PF4,PSMB10,PTGS1,S100A10,S100A9,SAMHD1,SERPING1,SLC8A1,Sp110 (includes others),STAT1,Tgtp1/Tgtp2,VCAM1
FGF21		growth factor		-1.082	8.2e-06	ACADM,ADIPOQ,ASNS,BAX,CASP3,CDH1,COL1A1,DGAT1,HMGCL,ITGAM,ITPR1,PCK1,PDK4,PHGDH,RELA,SLC2A1,SOD2	729 (22)
Scd1	0.337	enzyme		-1.08	1.17e-07	ACADL,ADH1C,ADH7,ADIPOQ,AGPAT2,AHSG,CD44,CYP2E1,DGAT1,FABP5,GPAM,KRT16,KRT6A,LPL,PCK1,PCK2,PDK4,PNPLA2,PTPN1,RBP1,RDH12,S100A9,SLC27A1,SLC2A1,SMPD1,SPTLC1,SPTLC2,SULT2B1,TGM1,THBS1,VCAM1	849 (23)
ceramide		chemical - endogenous mammalian		-1.069	0.0347	BAX,CASP3,CD1D,COL1A1,GAPDH
HEXIM1	0.628	transcription regulator		-1.067	0.00106	ANXA1,COL1A1,HEXIM1,HNRNPH1,MAGOH,POLR2A,SLC2A1
NCAM1	0.389	other		-1.067	0.0143	GLUL,NCAM1,THBS1,THY1
MYZAP	-0.297	other		-1.067	0.00261	ATP2A2,CDH2,DES,MYL2
PCNT		other		-1.067	0.00374	HSP90AA1,HSPA1A,LGALS3,Ly6a (includes others)	372 (5)
COMPLEMENT (complex)		complex		-1.067	0.00516	C5,ITGAM,PDGFRB,VCAM1	576 (14)
TXNDC5	0.354	enzyme		-1.066	1.09e-07	GSTT1,HSP90AA1,HSPA9,NPM1,OPLAH,PRDX5,RPS14,Serpina1a (includes others),Serpina3n (includes others)
MANF	0.592	other		-1.066	0.000649	BAX,CASP3,COL1A1,CYCS,MANF,MAP1LC3B,NDUFB8,SDHB,UQCRC2	568 (13)
RAB7A		enzyme		-1.066	0.0143	AKT2,ATP6V1C1,CACNA2D1,CDH1,MTOR,RPS6,RRAS2,VPS13A,VPS36
D-fructose		chemical - endogenous mammalian		-1.066	0.0193	ADIPOQ,COL1A1,FABP4,ITGAM,RPS6,THBS1,TIMP3
ZBTB7A		transcription regulator		-1.06	0.0063	ADA,ADH5,AIFM1,CASP3,PFKP,PKM,RELA	673 (16)
eicosapentaenoic acid		chemical drug		-1.058	0.00146	ADIPOQ,ALDH1B1,CD44,ECH1,FBN1,FTH1,GPX4,IL1RAP,LDHB,PCK2,PDK4,PNPLA2,RELA,SIRT3,SLC2A1,SOD2	806 (22)
PITX2		transcription regulator		-1.053	5.79e-07	ACAD8,ADH1C,ATP1A1,CDH1,CDH2,COQ6,Cryzl2,CYP2S1,GCDH,GPX4,GRHPR,HCN4,ITGAV,LDHA,MSRA,NDUFB3,NDUFB4,NDUFB7,NDUFB8,NDUFS7,NDUFS8,NMRAL1,RDH14,SOD1,SOD2,UQCRQ	340 (10)
arsenic trioxide		chemical drug		-1.051	2.01e-07	ATP1B3,ATP5PB,ATP6V0C,ATP6V1C1,ATP6V1F,BAX,BLVRB,CD44,CDC42,COX7A2L,CYB5R1,FDPS,FDX1,FTH1,GLRX,HRAS,HSPA2,HSPE1,ITGAM,MAP1LC3B,MAP2K4,MYH6,NCF1,NDUFA2,NDUFA4,NDUFA6,NDUFA8,NDUFB5,NDUFB7,NDUFB8,NPM1,NQO1,NQO2,PIR,PPA2,PPID,PRODH,RAB18,RAB8A,RBP2,RELA,RRAS2,RTN4,SDHD,SF3B1,SH3BGRL,UQCRQ	763 (19)
oxaliplatin		chemical drug		-1.044	0.00994	AIFM1,ANXA2,BAX,CASP3,CD44,CDH1,CHRM2,GPX4,MTOR,NCSTN,NQO1,RPS6,STAT1	811 (20)
JUN		transcription regulator		-1.043	6.83e-13	Acat2/Acat3,ADH7,ALOX12,ANXA1,ANXA2,APOC3,ASNS,BAK1,BAX,C5,CALM2,CD44,CDH1,CDH2,CHL1,COL1A1,CRIP2,CYCS,EEF2,EHD4,EIF4A1,EPHX2,EZR,FABP4,FBLN5,FLNC,FTH1,FTL,FUS,GOT1,GPT,Gsta1 (includes others),HMGA1,HOMER1,HSPB2,ITGAM,ITGAV,ITGB4,JUP,KRT15,KRT16,LBP,LGALS3,LMNA,MAOB,MAPK3,MAT2A,MBP,MPZ,MYH6,MYH9,NCAM1,NDRG1,NEFH,NFKB2,NQO1,PDK1,PPP2CA,PTPN6,S100A10,SERPINB5,SF3B3,SLC2A1,SLC8A1,SNRNP70,SOD2,STAT1,…	871 (22)
N-COR (family)		group		-1.039	0.00467	ABCA1,ADIPOQ,ALDOA,BIN1,DHRS3,ENO1,FABP4,G6PD,GK,HEBP1,LDHA,PCK1,PKM,SLC2A1	862 (21)
ETV5		transcription regulator		-1.031	2.24e-06	AGRN,ALCAM,BAK1,BAX,CAVIN2,CDH1,CDH2,CLIC5,ITGA5,KRT13,KRT16,KRT19,KRT23,KRT7,LGALS3,Lyz1/Lyz2,MAP1LC3B,PKP2,PKP3,S100A14,SAMHD1,TIMP3	630 (16)
FTO		enzyme		-1.025	0.00109	BAX,CD44,CDH1,CDH2,COL12A1,CSRP1,DES,ENTPD2,GPRC5A,GPX3,GPX4,HSPA1A,KRT18,KRT7,KRT8,MFGE8,MYOF,NEDD4,NID2,TRIM29,UPK1B	655 (17)
SPARC	0.363	other		-1.023	0.00995	Acot2,ALDH9A1,BAX,CDH1,COL1A1,CTBP1,GATC,HSP90AA1,LYVE1,MRPL49,MRPS11,NCF1,NDRG1,NDUFB3,NIPSNAP2,STAT1,THEM5,TIMM9	605 (15)
TSC1		other		-1.021	5.32e-07	ATP6V0C,ATP6V1B2,BAX,CLIC1,CRYAB,CTSD,CYP2E1,GBA1,GLRX,GLUL,HEXA,ITPR1,KCNK4,LAMP1,LDHB,MAP2K1,NIBAN1,Nme2,NPC1,NPC2,NPM1,NQO1,PDGFRB,PDLIM2,PSAP,RPS6,STAT1	497 (10)
PRMT1	0.126	enzyme		-1.008	0.000529	ACADM,ADIPOQ,ALOX12,CDH1,CDH2,CNP,COL1A1,COX4I1,FTH1,FTL,HSP90AA1,LDHA,MAG,MBP,PDK4,PKM,PORCN,PRDX3	803 (22)
mir-21 (includes others)		microRNA		-1.004	1.3e-07	ARF6,BAX,CD44,CDH1,CDH5,CKAP5,COL1A1,CSE1L,DAG1,DDAH1,EIF2S1,FGF1,Gbp2,GGA3,Gvin1 (includes others),IGHG1,INPP5D,IPO11,ITGAM,ITGB3,LDHA,LGALS3BP,Ly6a (includes others),MTAP,MTOR,NIPSNAP2,NMT1,ORM1,PCBP1,PIP4K2A,RTN4,SEPTIN2,SERPINB5,SIGLEC1,SOD2,SSR1,STAT1,STRAP,SYNPO2,TGM1,Tgtp1/Tgtp2,TIMP3,TPM1,TUBB3,UBE2L3,VCAM1,YWHAZ,YY1	775 (19)
CD40LG		cytokine		-1.004	0.00254	ADAM17,ALCAM,ANXA7,APRT,AUH,B2M,BAK1,BAX,CAST,CD1D,CD44,DECR1,EIF2S1,FSCN1,HSP90AA1,IGHG1,IL1RAP,ITGAM,ITPA,METAP1,MIF,NAP1L1,NEFH,NFKB2,PALM2AKAP2,PSMB10,PTPN1,RELA,RIDA,SOD2,STAT1,SYMPK,TGM2,TUBB,UCHL3,VCAM1,XPO7,YBX3	728 (19)
BMPER		other		-1	0.0404	CDH1,CDH5,MGP,VCAM1
dexamethasone phosphate		chemical drug		-1	0.0464	LYVE1,PDK4,SCN7A,THBS1
TRPC4AP		transporter		-1	0.000637	HSPD1,NOLC1,NOP56,NPM1	401 (4)
TOP1MT		enzyme		-1	0.00174	NDUFB8,PDK4,SDHB,UQCRC2
mir-196 (includes others)		microRNA		-1	0.00472	ANXA1,BAK1,COL1A1,KRT5,S100A9
mir-208 (includes others)		microRNA		-1	0.0212	MYL1,MYL3,MYL9,TNNC1
PIK3CA		kinase		-1	0.000209	ACTN2,ADAM10,ADAM17,ALCAM,ANK1,ATP1A1,CD34,CD44,CD81,CDH1,CDH2,CSE1L,ELMO1,GSS,HMGA1,ITGA5,ITGAM,L1CAM,LGALS3,LUM,PDGFRB,PDK1,PLCG2,POSTN,RRAS2,SLC16A3,SLC2A1,TGM1,THY1	781 (24)
COX4I1	-0.451	enzyme		-1	0.0299	PDK4,POSTN,PPP3CA,TSPAN8
FANCD2		other		-1	0.0143	GPX4,SCP2,SOD1,SOD2
CAPN3	0.096	peptidase		-1	0.00898	FTH1,GPX3,GSTZ1,SOD2
SDHB	-0.616	enzyme		-1	0.00218	CDH2,NFS1,SCO2,SLC25A3,SOD2
IL9		cytokine		-1	0.0108	ACTN1,ARPC5L,CDC42,CMA1,Mcpt4,PLS3,S100A10,SCIN,Tpsb2
Hbb-b2		enzyme		-1	0.0473	CD44,FTH1,FTL,IL16,ITGAM,SERPINF2
SENP1		peptidase		-1	0.00445	CD34,CDH1,CDH2,CTSD,CYCS,IDH3A,KRT10,KRT15,LAMA5	734 (19)
NPR2		G-protein coupled receptor		-1	0.00261	ATP1A1,ATP1A3,COL1A1,POSTN
APOC3	-0.471	transporter		-1	0.00156	APOA1,APOC3,HSPA9,HSPD1,SOD2,VCAM1	555 (8)
ZC3H13		other		-1	1.1e-05	LDHA,LDHB,PKM,SLC2A1
NR1H (family)		group		-0.995	9.16e-05	ABCA1,ABCD2,ACADL,AGPAT1,APOC1,AQP3,FGF1,GPAM,H6PD,HIP1,ITGAL,ITPR1,LPL,MPZ,NFKB2,NPC1,PLTP,SLC8A1,Sp110 (includes others),THBS1,THY1,TIMP3	609 (21)
MED1		transcription regulator		-0.992	0.0108	ADIPOQ,AGPAT2,BAX,EDF1,EHHADH,ERMP1,FABP4,GFPT2,GK,GPAM,Hbb-b1,HPRT1,LBR,MTOR,NID2,PDK4,SCP2,SCPEP1,SLC27A1,SYNPO2,TGM2,THBS1,TNNC1
TERT		enzyme		-0.99	0.000356	AMACR,ASNS,B2M,BAX,CALU,CDH2,GLB1,GNA13,GSN,Ifitm3,IQGAP2,ITGAV,JUP,KRT18,KRT19,MFGE8,NSFL1C,PALM2AKAP2,PF4,PLTP,PPP6R3,PTGS1,RIGI,SOD2,SSR3	612 (17)
SPP1		cytokine		-0.986	0.000526	ADIPOQ,BAX,CD44,CD9,CDH1,CDH2,CNOT9,COL1A1,COX7A2L,EPDR1,GCDH,GPX4,GSTZ1,HTATIP2,IGKC,ITGA2,ITGAV,ITGB3,KRT18,KRT19,NDUFA9,NDUFB9,NDUFS4,NDUFS7,NDUFS8,NDUFV1,PGD,UQCRC2,VAT1	742 (22)
miR-196a-5p (and other miRNAs w/seed AGGUAGU)		mature microRNA		-0.984	0.000368	ANXA1,BAK1,CASP3,COL1A1,KRT5,S100A9
FNDC5		other		-0.981	0.000201	ATP2A1,CACNA1S,CACNA2D1,CASQ1,COL1A1,EIF2S1,FABP4,HOMER1,JSRP1,LAMP1,RYR1,RYR2,TXN,TXNIP	558 (11)
HOXA11-AS		other		-0.979	0.00198	BAX,CASP3,CDH1,CDH2,Pycard,SOD1	702 (23)
betulinic acid		chemical drug		-0.979	0.0173	ABCA1,BAX,KRAS,PKM,PTPN6,RELA,YY1
4-methyl umbelliferone-8-carbaldehyde		chemical reagent		-0.975	0.0143	COL1A1,PFKP,SLC2A1,TXNIP
manganese chloride		chemical reagent		-0.975	0.0114	MTOR,SLC1A3,SOD2,YY1
FASLG		cytokine		-0.97	0.0237	BAX,CASP3,CD44,CDH1,FTH1,RELA,THY1
magnesium		chemical - endogenous mammalian		-0.97	0.00336	BAX,CASP3,CDH5,MAG,MAGT1,MGP,TXNIP	657 (15)
APC		enzyme		-0.965	0.00591	ABCC1,B2M,CD44,CDH1,CDH2,COL12A1,GLUL,IDH3G,ITGA2,ITGAM,ITGB3,LPL,MAOB,MPST,PDK2,PDK4,PRKCB,PTGS1,SDHB,THBS1,TIMP3,VSNL1	817 (24)
temozolomide		chemical drug		-0.964	0.00432	ADAM17,BAX,CASP3,CD44,CDH2,CNP,ITGAV,ITGB3,SOD2,SRPX	653 (18)
MAFB		transcription regulator		-0.961	0.0267	ACTB,ACTN1,ADA,ALCAM,APOC3,CD2AP,CMKLR1,CNN2,FBLN5,JCHAIN,LGALS3,PCK1,PDK4,STAB1
rifampin		chemical drug		-0.958	0.000781	ABCB10,ABCB11,Abcb1a,ABCC1,ABCC3,CARS1,COL6A1,CRYAB,CYP2E1,FMO5,ITGAM,MAOB,MATN2,MGP,MME,MRPL47,PCK2,PLEC,RGS10,SEPTIN7	252 (9)
GnRH analog		biologic drug		-0.953	1.94e-10	ABCC1,ACTN1,ACTN4,AHCYL1,ARHGEF7,ATP6V1E1,CADM4,CASP3,CHMP2A,COL6A1,CRIP2,CYB5A,DYNLL1,FBLN5,GDI2,HSPA2,IK,ITPR1,KRT10,MAP2K4,MAPK1,MAPK3,MIA3,MICU1,MTX1,NARS1,NDRG1,NDUFB5,NDUFS7,PABPC1,PDGFRB,PDLIM5,PI4KA,PLD3,PSMB7,RAB8A,RALA,RELA,SERPINB5,SNX3,SRI,SRRM2,SSR1,TAGLN3,TNS2,TPM1,TWF1,UBE2M,UQCRB,UROD,VAT1
PTP4A3		phosphatase		-0.943	0.000928	CDH1,CDH2,HSP90AA1,ITGB3,JUP,PCBP1	263 (7)
CDK4/6 (family)		group		-0.943	9.32e-08	CALU,DYNC1LI1,ENO1,FAM120A,HSPB1,KRT1,KRT10,LAMB2,MACF1,NIBAN2,RPL10,RPS6,SEC61B,TPI1,TUBA1C,TUBB,TUBB1,TUFM
glutamine		chemical - endogenous mammalian		-0.942	0.000303	ACTB,ADA,ADSS2,ASNS,ASS1,CARS1,COL1A1,DLAT,FABP5,GCDH,GPX4,MYH6,NFKB2,NUP98,PCK1,PCK2,PDHA1,PDHB,THEM5	761 (23)
CEBPA		transcription regulator		-0.935	1.47e-06	Abcb1a,ADH1C,ADH7,ADIPOQ,AGPAT2,ANXA1,APOC3,ARL6IP5,ASL,ASNS,ASPRV1,ASS1,BIN1,CDC37,CDH1,CDH5,COL1A1,COX4I1,CYCS,EDF1,EIF4E,EPHX1,EVPL,FABP4,FHL1,FXR2,GAPDH,GGH,GLRX,HMGA1,ITGAL,ITGAM,JCHAIN,KLK14,KRT14,KRT7,LGALS1,LPL,Ly6a (includes others),MBD2,Mup1 (includes others),ORM1,PCK1,PGD,PPL,PTGS1,S100A9,SERPINB5,SOD1,SOD2,STEAP4,THBS1,TUBB2A,UBE2I	790 (22)
LACTB	0.719	peptidase		-0.933	0.000285	CD44,CDH1,CDH2,COL7A1,FBN1,TGFBI,TGM2,THBS1
PDGFRB	0.562	kinase		-0.927	0.0349	CD44,CDH1,MYH11,PDGFRB
CXCR2		G-protein coupled receptor		-0.927	0.027	CDH1,CDH2,FABP4,GPT,ITGAL
CAV1	-0.137	transmembrane receptor		-0.911	5.23e-05	ADAM17,CDH1,CDH2,CTSD,FGB,GRM1,KRT18,KRT19,Krt4,KRT6A,KRT7,KRT8,NPM1,NQO1,PDK2,RALA,RBM39,RPS13,RPS9,SLC12A2,SPAG9,THBS1,VCAM1	735 (20)
miR-199a-3p (and other miRNAs w/seed CAGUAGU)		mature microRNA		-0.911	0.000649	CALU,CD44,CDH2,CREB1,ITGA6,MTOR,PON2,RAP2B,RELA	396 (5)
mir-8 (includes others)		microRNA		-0.907	0.000827	ACTN1,APOA1,APOO,ARHGAP5,BAX,BST1,CBL,CDC42,CDH1,CDH2,CFL2,CRKL,DNAJC3,FTH1,GNA13,HSPA9,ITGAV,KRT19,LRP1,MYOF,NAALAD2,PPM1F,RNF2,SLC25A3,YWHAZ	723 (21)
RAD51		enzyme		-0.905	0.00236	BAX,CD44,CYTH2,GPX4,LGALS3,MYO1E,PSMD11,PSMD14,PSMD3,SOD2,TIMP3
STEAP3	-0.784	transporter		-0.905	0.000355	ANXA2,CD44,COL1A1,ITGA5,ITGB3,P4HA1,PNP,S100A10,SLC4A1,SORBS3,TGM2
LDHA	0.426	enzyme		-0.905	0.00236	ACO2,DLAT,ENO1,ITGA1,LAMA4,LAMA5,MAP2K1,PKM,SDHB,SDHD,TPI1
PROM1		other		-0.896	0.000512	CDH5,DSG2,FDPS,NSDHL,PCK1,PKM	277 (7)
DHCR24		enzyme		-0.896	0.000258	ANXA1,CD9,GGA3,Ifitm3,Ly6a (includes others),MGP
bisindolylmaleimide iv		chemical drug		-0.896	0.00198	CYP2E1,FABP4,GFPT1,ITGA2,ITGAM,PCK1	612 (17)
5,8,11,14-eicosatetraynoic acid		chemical reagent		-0.896	0.000814	CKM,FABP4,LPL,PCK1,RBP2	687 (16)
MDM2		enzyme		-0.895	0.0216	BAX,CDH2,DDX5,FABP4,GPX4,KRT10,KRT14,RELA,RPL23,SFN,THBS1,TSG101
N-methyl-D-aspartate		chemical drug		-0.895	0.0172	BAX,FABP5,GRM1,HOMER1,LYPLA1,PSIP1,RELA,SERPINF2,SLC1A3
144DG11		chemical reagent		-0.894	1.91e-09	BCS1L,CCDC47,CDC42BPB,CKAP5,DRG1,EIF3K,FAM234A,FXR2,HNRNPH2,HSPA4L,IPO11,ITPA,LAMP1,NSFL1C,PCBP1,PNPLA8,POLR2B,RBM39,RUVBL1,UBQLN1
FAS		transmembrane receptor		-0.889	1.37e-07	AIFM1,AKT2,ANXA2,BAX,BGN,CAMK2G,CASP3,CAST,CD1D,CD44,COL1A1,COL6A1,CREB1,CYTH2,FBN1,FLOT2,FSCN1,HSPD1,Ighg2b,IL16,IL1RAP,INPP5D,IQGAP2,ITGAV,ITPR1,LGALS3,LUM,MAP2K4,MARK2,MGP,MIF,MME,MYO18A,ORM1,PALM2AKAP2,PDLIM7,PIP4K2B,PLEC,PRKCB,PRUNE1,PTPN1,PVALB,RELA,SOD2,STK38,TGM3,TPM1,TPM4,VCAM1	686 (16)
trans-hydroxytamoxifen		chemical drug		-0.888	0.000121	ACTN4,BAK1,COL1A1,CRYZ,DBN1,DCN,ECH1,FMO5,GPRC5A,Gsta1 (includes others),ITGA2,KRT7,L1CAM,LAMB2,LDHA,LMNA,MATN2,NDRG1,PDK1,PRPS1,PVALB,SMPD1,STAT1,TPM1	519 (7)
mir-10 (includes others)		microRNA		-0.883	0.0489	AGO2,AP1M1,BAK1,BAX,CD44,CDH1,DGAT1,HTATIP2,ITCH,MTOR,PPP2CA,RAP2A
LDL (complex)		complex		-0.882	0.00178	ABCA1,ATP2A2,BAX,CAPN1,CASP3,CDH5,EMB,FABP4,FBN1,FDPS,GPX4,GSS,ITGAV,ITGB3,ITPR1,LDHA,LRP1,MSRA,NCF1,NDUFB5,NPC1,NPC2,NQO1,NSDHL,PFKP,PKM,PTGR1,RELA,RYR2,SIGLEC1,SLC2A1,SOD1,SOD2,STAT1,UBE2K,VCAM1	812 (21)
IL13		cytokine		-0.881	0.00608	ABCA1,ADA,ASPN,ATP5PB,BAX,BPIFA1,BTNL9,CASP3,CD44,Clec10a/Mgl2,COL1A1,COL6A2,CP,DCLK1,ELP3,EZR,FABP4,FABP5,FGG,FLOT1,G6PD,GPX3,GPX4,GSN,ITGA6,ITGAM,KRT16,KRT5,MRPL13,PDLIM2,PFKP,POSTN,QSOX1,RIGI,S100A9,SDHB,SEPTIN11,Serpina1a (includes others),SLC8A1,TGM2,THBS1,TNS1,Tpsb2,VCAM1	829 (21)
crizotinib		chemical drug		-0.859	0.000401	BAX,CDH1,COX4I1,CYCS,KRT14,LDHA,MAPK14,MYH6,SDHA,SOD2,TXN,TXNIP	799 (24)
miR-129-5p (and other miRNAs w/seed UUUUUGC)		mature microRNA		-0.849	0.0349	CDH1,CDH2,GRM1,PDS5A
milademetan		chemical drug		-0.849	0.0114	CMBL,FDXR,H2AZ1,NOLC1
SCX		transcription regulator		-0.849	0.0299	COL1A1,COMP,POSTN,TIMP3
CMTM3		cytokine		-0.847	2.06e-05	ADIPOQ,AHSA1,CDH1,CDH2,CRYAB,DES,DNAJA1,DNAJB1,FABP3,FTL,HSP90AA1,HSPA1A,HSPA4L,HSPB1,HSPD1,HSPE1,HSPH1
miR-145-5p (and other miRNAs w/seed UCCAGUU)		mature microRNA		-0.846	0.000115	ACBD3,ADAM17,CBFB,CDH1,CDH2,CLINT1,EIF4E,F11R,FSCN1,KRT7,MYH11,MYL9,NDUFA4,PDGFRB,PPP3CA,SOD2,TPM3	714 (20)
SLC2A5		transporter		-0.845	2.21e-15	ALDH9A1,APMAP,ATP5PB,BTF3L4,CAD,CLCC1,COL6A1,COL6A2,CRYZ,DHRS7,DYNC1LI2,EIF2S1,EIF3A,FUS,GOLGA3,Gsta1 (includes others),HDGF,HMGA1,HNRNPUL2,LAMB2,LYPLA1,MDH1,PKM,POLR2B,RALA,RPL23,RPS11,STIM1,STX7,TCP1,TPM4,U2AF2,UGP2,UQCRC2,VAPB
SMARCA5	0.105	transcription regulator		-0.843	4.91e-05	ALDH1B1,ASS1,B2M,BAX,BST1,CD44,CD81,CDH1,CPA3,Gvin1 (includes others),HLA-A,Ly6a (includes others),NLN,PLCG2,PTMS,RPS27L,Serpinb1a,SYNGR1,Tgtp1/Tgtp2,TUBB3	260 (7)
NF1		other		-0.835	1.82e-05	ARL6IP5,KRAS,MPZ,MRPL15,NDUFB8,NDUFS1,NPM1,PCK1,PVALB,RPL10A,RPL21
STAR		transporter		-0.832	1.32e-05	ABCA1,ATP1A3,CASP3,CKM,DES,GATC,Ifitm3,MAOB,MRRF,MYOF,PNP,PNPLA8,SQOR,TGM2
vincristine		chemical drug		-0.825	0.0104	AKT2,HSPB1,MAP2K4,MAPK9,NCAM1,SOD2,TUBB2A,YWHAQ
miR-125b-5p (and other miRNAs w/seed CCCUGAG)		mature microRNA		-0.824	0.000127	ACSS1,BAK1,BAX,CASP3,CBFB,CD44,CDH5,CREB1,GSS,HPRT1,KRT19,MAP2K1,MAPK14,OSBPL9,RBM8A,TSPAN8,UBE2I,VPS4B	660 (15)
arsenite		chemical toxicant		-0.824	0.000127	ABCC1,ALDH3A1,ARL6IP5,ASPN,CDH1,CDH2,DHRS1,HSPA1A,HSPA4L,HSPA9,HSPB1,HSPB2,IL1RAP,NAPB,NQO1,RNH1,SGCD,THBS1	752 (21)
ANXA1	0.727	enzyme		-0.822	0.00503	ANXA1,ANXA2,ANXA4,CDH1,COL1A1,FARSA,ITGAM,LGALS1,LGALS3	813 (21)
methotrexate		chemical drug		-0.819	9.34e-09	ABCA1,ABCD1,ACADM,ACTB,ALDOA,ALOX12,AMACR,ANXA4,APOC1,APOC3,ASS1,AUH,BAX,C5,C8B,CASP3,CDH1,CDH2,Ces1b/Ces1c,Ces1d,CYCS,DGAT1,DLAT,ECH1,EHHADH,ENO3,ENTPD2,FGA,FKBP3,GAPDH,GPAM,GSN,Gsta1 (includes others),H2AZ1,ITGA1,LBP,LPL,LRP1,MAPK14,NQO1,ORM1,PCK1,PRKCB,S100A11,SERPING1,SOD1,STAT5B,THBS1,THOP1,TIMP3,VCAM1	806 (20)
MET		kinase		-0.818	0.000362	Aldh1a7,AOC3,AQP3,ASPN,CBL,CD44,CDH1,CDH2,CTSD,FBLN2,FMOD,G6PD,GGA3,GLUL,HIP1,HSPB1,KRT7,LMOD1,MYH11,MYL9,OGN,PLXDC2,PRELP,PTPN1,SH3KBP1,SOD1,SOD2	805 (22)
glutathione		chemical - endogenous mammalian		-0.817	0.00236	Abcb1a,ABCC1,ASS1,BAX,DLAT,GFPT2,GPX3,NDRG1,PDGFRB,SOD2,VCAM1	773 (23)
GRN		growth factor		-0.817	2.51e-08	APOC1,ARL6IP5,ATP6V1B2,B2M,BAX,BIN1,CALM2,CASP3,CBL,CD81,CD9,CROT,CTSD,GBA1,INPP5D,LAMP1,LGALS3,LGALS3BP,LPL,Lyz1/Lyz2,MAP1LC3B,MAPK1,MMUT,NCEH1,NPC2,PDHB,PLCG2,PTPN1,STAB1,TARDBP,TPI1,TXNIP,XPNPEP1,YWHAQ	605 (18)
KAT5		enzyme		-0.817	0.000545	Acot2,ALDH1L2,APOA1,BAX,CAD,CASP3,DDB1,GPAM,HEXIM1,HSPD1,MANF,MRPL20,MYH8,NPC1,OGN,PALMD,PCK2,PNKP,PSMB7,SARS1,SOD2,STEAP3,SYNPO,YWHAZ	252 (7)
CA4		enzyme		-0.816	0.00547	ACTA1,ANK1,KRT13,Krt4,SLC4A1,TGM3
CFB	-0.136	peptidase		-0.816	0.0289	ACTA1,ADIPOQ,C4a/C4b,C5,ITGAM,MYH6
IDH1	-0.03	enzyme		-0.816	0.000338	ABCA1,APOA1,CDH1,FABP4,FBP2,GPT,LPL,LRP1,NMRAL1,PCK1,RAB25,RIGI,SLC2A1,STAT1	743 (16)
LPCAT3	-0.271	enzyme		-0.816	0.00456	ABCA1,EIF2S1,FTH1,FTL,GPX4,PRDX3
ATP2B2		transporter		-0.816	0.0432	BAX,FLNC,RPL22,Serpina3n (includes others),SLC66A3,Tgtp1/Tgtp2
PTGS1	0.566	enzyme		-0.816	0.00381	ATP8A1,FABP4,JCHAIN,KRT10,MYOZ1,NCF1,PTGS1,YWHAQ	501 (10)
COMMD1		transporter		-0.816	0.000398	ALDOA,GRHPR,KRT19,LDHA,PDK1,PFKP,STAT1	369 (7)
HNRNPK	0.099	other		-0.816	0.0104	ANXA7,CAVIN2,COL12A1,G6PD,ITGA6,Kng1/Kng2,PDLIM2,PRELP
RGS1		enzyme		-0.816	0.0321	BAX,CAD,CSDE1,EIF4E,MAP1LC3B,YBX3
1-(carboxymethylthio)tetradecane		chemical drug		-0.816	0.000368	APOA1,APOC3,DECR1,ECI1,LPL,SLC27A1	784 (15)
glyphosate		chemical toxicant		-0.816	0.00248	BAX,CASP3,ITPR1,S100A9,SOD1,TUBB3
HSPD1	-0.446	enzyme		-0.808	0.0181	ADH5,ALDH2,BAX,EHHADH,HSPD1,VCAM1
TBX5		transcription regulator		-0.807	2.87e-08	ACTN2,ATP2A2,COL1A1,DES,HSPB7,MYH6,MYL2,MYL4,MYL7,OXSR1,PDLIM3,PHKA1,POSTN,PTGS1,RYR2,SLC8A1,TNNC1,TNNT2,TPM1,TTN	158 (5)
rotenone		chemical toxicant		-0.807	0.0376	BAX,CASP3,ITGAM,MAOB,MCU,PDK1,SOD2,TXNIP,VCAM1
GATA1		transcription regulator		-0.806	7.56e-06	ABCB10,ACTN1,ALOX12,ANK1,BLVRB,CMA1,CPA3,EPB42,FHL1,GP1BB,GUCY1B1,Hbb-b1,HSPA9,IPO5,ITGA6,ITGB3,Lyz1/Lyz2,MBP,MS4A1,MTHFD1,NEFH,NHP2,PBXIP1,PF4,PTPN6,RPL22,RPS11,SCIN,SLC4A1,SPTA1,SRC,SRM,TGM2,TPM1,TRIM29,TUBB1,UAP1	366 (7)
GCG		other		-0.803	9.35e-06	ACADL,ACADM,ACADS,ADIPOQ,ALDH1B1,ANK3,ASL,ASS1,CASP3,CSRP3,ELMO1,FABP5,FDPS,Gsta1 (includes others),ITIH5,IVD,LMNA,MME,MTFR1L,PCK1,PDHA1,PLXDC2,RBM14,SEC61B,SLC2A1,SNX3,TNS1,VCAM1	724 (18)
GSTO1	0.517	enzyme		-0.801	3.95e-06	CD109,CD9,CTSD,F11R,LAMA5,MYH9,NHERF1,NID2,PARP9,PDLIM5,RIGI,SLC2A1,STAT1,THBS1,VSNL1
USP14	0.574	peptidase		-0.798	0.0159	BAX,CDH1,COL1A1,CYP2E1,HSP90AA1,HSPD1
VDR		transcription regulator		-0.784	0.00439	ABCB11,ABCC3,ADIPOQ,AGR2,AKT2,BAX,CD44,CDH1,Clec2d (includes others),COL1A1,Dsg1a/Dsg1b,EHHADH,FGG,GPX3,H2AZ1,IMMT,LGALS1,LPL,MYH8,PDLIM2,PNPLA2,RELA,S100A9,SCP2,Serpina1a (includes others),SRC,Sult2a1 (includes others),TXN,TXNIP	646 (25)
SHC1		other		-0.782	0.00973	BAK1,BAX,CDH2,FTH1,FTL,ITGAM,KRT7,NQO1,SOD2,TXN	786 (22)
SGPL1	0.069	enzyme		-0.781	0.000208	ABCA1,Abcb1a,ABCC1,AQP3,BAX,CTSD,FLNB,KRT1,KRT10,PLP1,RIGI,SEC61A1,Serpina3n (includes others),SFN,TGM1	599 (11)
carbon tetrachloride		chemical toxicant		-0.779	3.13e-07	ABCB11,ABCC1,ABCC3,APOA1,APOC1,APOC3,ASS1,ATP1A3,BAX,C9,CASP3,COL1A1,CYP27A1,CYP2E1,DCLK1,DES,EPHX1,FGG,GC,GPX4,Gsta1 (includes others),Gsta4,GSTK1,HDGF,HSP90AA1,HSPB1,HSPD1,MAP2K1,MAPK14,MAPK3,NQO1,PDGFRB,POSTN,RBP1,RELA,SEL1L,SLC2A1,SLC8A1,SOD2,TIMP3,VCAM1	838 (22)
NPC1	-0.509	transporter		-0.777	2.71e-09	ABCA1,ATP6V0C,ATP6V1B2,ATP6V1C1,ATP6V1E1,ATP6V1F,ATP6V1G1,ATP6V1H,B2M,BIN1,CTSD,CYP27A1,FABP5,FTH1,FTL,HLA-A,ITPR1,LAMP1,LAMTOR1,LAMTOR2,LGALS3,LPL,Lyz1/Lyz2,MBP,MTOR,NPC1,NPC2,PI4K2A,PLP1,S100A9,STAT1	824 (23)
OXT		other		-0.777	0.000216	CREB1,ITGA1,ITGA5,ITGAV,LPL,MYH6,MYL2,MYL7,TNNI3,VTN,XDH
doxifluridine		chemical drug		-0.776	0.000258	AQP3,BAX,FDXR,RPL10A,RPL3,RPS27L
hesperetin		chemical drug		-0.776	0.0404	BAX,CASP3,GPX4,MAPK1
sulindac sulfide		chemical drug		-0.769	0.0107	BCAM,CYB5B,DYNLL1,KRT19,LDHA,MYOZ1,MYOZ2,NQO1,SERPINB5,THBS1
FASN	-0.359	enzyme		-0.767	7.12e-05	ADIPOQ,Aldh1a7,APOC1,BAX,CDH1,CDH2,FABP4,FGF1,GPAM,GRK2,LPL,PCK1,PNPLA2,RELA,SIRT2	772 (23)
RARB		ligand-dependent nuclear receptor		-0.767	0.0106	ACADM,ADAM10,APOA1,CDH5,CRYAB,DHRS3,DLG1,EZR,Gbp2,ITGAV,KRT1,Lyz1/Lyz2,RIGI,RPS27,Serpina1a (includes others),SLC27A1,SLC2A1,STAT1,TGM1,VAMP2
EFNB2		kinase		-0.762	0.0175	HRAS,MAPK1,MAPK3,SRC
farglitazar		chemical drug		-0.762	0.00174	ADIPOQ,ATP1A1,FABP4,SULT2B1
cyclophosphamide		chemical drug		-0.757	0.000111	ABCB11,B2M,BAX,C4a/C4b,CASP3,CD44,CP,FDXR,FGA,FGB,HLA-A,LGALS1,LGALS3,Ly6a (includes others),PHPT1,RBM3,RPS27L,S100A11,SIGLEC1,STAT1,THBS1,TSPAN8	765 (22)
GDF11		growth factor		-0.75	0.0107	ATP2A2,CDH5,COL1A1,COMP,ITGA2,ITGA5,ITGAV,SRC,THBS1,VCAM1
LMO2		transcription regulator		-0.748	0.000111	ABCB10,ACTB,ALDH1B1,ANXA1,CASP3,CD34,CDH5,CPA3,CSTB,EPB42,FBLN1,FLOT2,FTH1,GSN,HEXIM1,IL1RAP,LGALS1,LMCD1,MFGE8,NCKAP1,NDRG1,NLRX1,OXCT1,PLCG2,RAB32,SCARB2,SLC43A1,SOD2,STAT1,STX7,THY1,TNS2,TPD52,TXNIP
PMP22		other		-0.747	0.00472	ABCA1,BAX,FLOT1,MPZ,PRX	459 (7)
NPPB		other		-0.745	0.00162	BAX,COL1A1,CSRP3,FDX1,FDXR,MYBPC3,MYL3,PPP3R1,RRAS2,TPM1
imatinib		chemical drug		-0.739	2.44e-07	ATP1B3,ATP5PB,ATP6V0C,ATP6V1C1,ATP6V1F,BAX,CAPN1,CASP3,CDC42,CDH1,CDH2,COL1A1,COX7A2L,HRAS,HSPA2,HSPE1,IGKC,ITGA1,ITGAM,MAP2K4,MME,MTOR,NDUFA2,NDUFA4,NDUFA6,NDUFA8,NDUFB5,NDUFB7,NDUFB8,NPM1,NQO1,PPA2,PPID,PRODH,RAB18,RAB8A,RRAS2,RTN4,SDHD,SF3B1,SMPD1,SNRPD2,SNRPE,STAT1,UQCRQ,VCAM1	817 (23)
SLC16A2		transporter		-0.739	1.51e-10	ACTB,ACTN1,ATP1A1,ATP2A2,Cbr2,CKMT1B,CNP,DGAT1,EPB41L1,FLOT1,GSN,HPRT1,HSPH1,MAG,MAPK1,MAPK3,NEFH,NEFL,NEFM,PLP1,POLR2A,PVALB,RBM3,SIRT2,SLC16A3,SLC25A5,TUBB2A
fucoxanthin		chemical drug		-0.739	0.0347	ABCC1,HRAS,MAPK3,PDK2,RELA
SLCO1C1		transporter		-0.737	1.92e-11	ACTB,ACTN1,ATP1A1,ATP2A2,CKMT1B,CNP,DGAT1,EPB41L1,FLOT1,GSN,HPRT1,HSPH1,MAG,MAPK1,MAPK3,NEFH,NEFL,NEFM,PLP1,POLR2A,PVALB,SIRT2,SLC25A5,TUBB2A
CLUH	-0.112	translation regulator		-0.73	1.62e-23	ACAD8,ACADS,AIMP2,ALDH2,ECI2,ENPP3,FDXR,HLA-A,IVD,MCCC1,MICU1,MMAA,MRPL13,MRPL14,MRPL15,MRPL19,MRPL24,MRPL39,NDUFB8,NDUFS7,OPA1,PCCA,PCCB,PCK2,PDHX,PPID,SIRT3,SIRT5,STAT1,SUCLA2,TIMMDC1
pioglitazone		chemical drug		-0.73	8.39e-05	ABCA1,ABCB10,ACTA1,ADIPOQ,AHSG,APOA1,APOC3,ATP2A2,BAX,CASP3,CKM,CMKLR1,COX4I1,EIF2S1,FABP4,FBP2,ITGAM,KRT19,LPL,NCEH1,NCF1,PDE3B,PTGS1,SERPINB5,SLC27A1,SLC2A1,SOD2,STAT5B	702 (20)
Rhox5		transcription regulator		-0.728	0.0307	ADIPOQ,ANP32A,HPRT1,IDH3A,PLTP
phorbol 12,13-didecanoate		chemical toxicant		-0.728	0.00456	CDH1,CYCS,IL1RAP,KRT14,PRKCD,SOD2	726 (21)
fulvestrant		chemical drug		-0.723	0.000135	APOA1,ASNS,BAK1,BAX,CAST,CDH1,CRYZ,CTSD,CYCS,DYNLL1,EWSR1,FABP4,FDXR,G6PD,Gsta1 (includes others),GUCY1B1,H2AZ1,HRAS,ITGB3,LPL,MANF,MAPK1,MAPK14,MTHFD1,MYH6,NHERF1,NQO1,PRPS1,RBM14,SLC25A5,SMPD1,SOD1,TXNIP,VCAM1	711 (23)
MMP14		peptidase		-0.718	0.00211	ANXA7,BCAM,CDH2,CLIC5,LRP1,Lyz1/Lyz2,RPL10A,RPL29,RPS11,RPS6,STK38,SYNPO2,Tuba4a
PAX3-FOXO1		fusion gene/product		-0.717	5.43e-09	ABAT,ABI1,ACTA1,ACTN1,ACTN2,ANXA1,ATP1A1,BANF1,CACNA2D1,CKM,CLIC1,DNAJC7,EEF2,EMB,ENO1,EPB41L2,FABP5,FLNC,GAPDH,GPRC5A,HDGF,HSP90AA1,HSPA1A,INPP1,ITGA5,ITIH3,Ly6a (includes others),MCAM,MDH1,MYBPH,MYH8,MYH9,MYL1,MYOM1,MYOM3,NFIB,Nme2,OGN,PGD,PTGR1,PYGM,RPL35,RPS6,RRAS2,Serpinb1a,SOD1,SRI,TCP1,TNNC1,TNNT2,TPM3,YWHAZ	562 (7)
HOXA10		transcription regulator		-0.709	5.89e-05	ACTA1,ACTB,ADIPOQ,AIMP2,ARL2,BCHE,CHERP,CYP2E1,EIF3A,FKBP3,GSTT1,HSP90AA1,Ighg2b,ITGB3,KRT15,KRT18,LAMA2,NCAM1,PHGDH,PRKCD,RBP1,RELA,SLC27A1,SNRPE,XDH
PDGF-BB (complex)		complex		-0.709	6.54e-10	ABCA1,AKT2,ATP2A2,CALM2,CD44,COL12A1,COL1A1,CP,CREB1,CRYAB,CYCS,DCN,DGAT1,EIF4G1,FBLN5,FHL1,GFPT2,GLUL,GSS,GUCY1B1,HRAS,ITGA5,KRAS,LAMB2,LBP,LGALS3,LMNA,MAP2K4,MAT2A,MCFD2,MYH1,MYH11,NDUFB8,NEXN,PDGFRB,PDLIM1,PLCG2,POSTN,QARS1,RACK1,RBP1,RPS14,RPS6,Serpina3n (includes others),SLC25A11,SOD2,TGM2,THBS1,VAPB,VCAM1,XDH,YWHAQ	718 (22)
RANBP3L		other		-0.707	0.0212	ALDH2,BGN,EPDR1,GC,GSTK1,PARVB,PDLIM1,TREX2
ibrutinib		chemical drug		-0.707	1.67e-10	AIMP2,ALDOA,ASNS,ATP6V0A1,ATP6V1E1,ATP6V1F,CD44,COX6C,DHRS3,EIF4E,ENO1,FARSA,GAPDH,HSPD1,HSPE1,JCHAIN,LDHA,MYBBP1A,NDUFA8,NDUFAF4,NDUFB5,NDUFS4,NDUFV1,NOLC1,NPM1,PES1,PLCG2,RELA,RPS6,SDHD,SRM,TPI1
LDB1		transcription regulator		-0.707	0.000156	ABCB10,ACTB,ALCAM,ALDH1B1,ANXA1,CASP3,CD34,CDH5,CPA3,CSTB,EPB42,FBLN1,FLOT2,FTH1,GC,GSN,HEXIM1,IL1RAP,ITGAL,LGALS1,LMCD1,MFGE8,NCKAP1,NDRG1,NLRX1,OXCT1,PLCG2,RAB32,SCARB2,SLC43A1,SOD2,STX7,THY1,TNS2,TPD52,TXNIP
D-galactosamine		chemical - endogenous mammalian		-0.707	0.0107	BAX,CASP3,CYP2E1,GPT,MAPK9,NQO1,Pycard,RELA,SOD2,VCAM1
mir-34 (includes others)		microRNA		-0.693	0.0099	AHCYL1,BAX,CDC42,COL1A1,CREB1,MAP3K20,MBL2,NCKAP1,PDK1,PFKP,PKM,STIM1,TIMP3,TUBB3	813 (24)
estradiol-17beta-benzoate		chemical reagent		-0.688	0.0409	ATP5F1E,BGN,COL1A1,EZR,FMOD,GLUL,HLA-A,INF2,LBP,LUM,MAP2K1,MFGE8,MGP,NDUFB7,RPL18A,RPL24,RPL36,TIMM13,UQCRQ
cholecalciferol		chemical - endogenous mammalian		-0.687	0.00109	ABCB11,ADIPOQ,ANXA2,CDH1,CMKLR1,COL1A1,CTSD,CYP27A1,ITGAM,MTOR,MYH1,MYH6,MYO6,NDUFAF4,PDGFRB,PDK4,PFKM,PRKAA1,PRKCB,PVALB,TNNC1	827 (27)
staurosporine		chemical drug		-0.681	0.00285	CASP3,CDH1,CKM,COL1A1,CPNE3,CYP2E1,GGA3,IL1RAP,ITGB3,KRT14,MME,NCF1,NQO1,PCK1,RPS11,Serpina3n (includes others)	865 (21)
NFYA		transcription regulator		-0.674	0.00769	ACADL,CDC42,EPHX1,F12,FTH1,GPAM,GUCY1B1,PCK1,PKM,THOP1,TXNIP,UBE2I	18 (2)
glucocorticoid		chemical drug		-0.673	0.0109	ALDH3A1,ANXA1,BAX,CD44,CDH1,COL1A1,FBLN1,FBLN2,G6PD,GLUL,GOT1,GPX3,HRAS,HSPB2,IL16,INPP5D,KRT14,KRT5,LPL,MAP1LC3B,MIF,Mup1 (includes others),NCF1,OGN,ORM1,PCK1,TBC1D15,TXNIP,VCAM1
SOD2	-0.687	enzyme		-0.67	0.0443	ACADL,ATP1A1,CDH1,GPT,GSN,INPP1,RDH12,RELA,SMPD1,SOD2,YWHAZ
troglitazone		chemical drug		-0.669	3.29e-11	ABCA1,ABCB11,ABCD2,ACADM,ACADS,Acot2,ACTA1,ADIPOQ,AK2,Aldh1a7,ANXA2,AQP3,BAK1,BAX,CARS1,CD34,CDH1,CKM,COL1A1,CREB1,CRYAB,DCN,DGAT1,DHRS3,ECH1,FABP3,FABP4,FABP5,GPAM,ITGA6,KRT13,KRT14,LAMA4,LPL,MAOB,MME,MRPL47,MYH11,NCF1,NDRG1,NFS1,P4HA1,PCK1,PDE3B,PDK4,PLEC,PNPLA8,PRODH,RELA,RGS10,SEPTIN7,SERPINB5,SLC27A1,SLC2A1,SULT2B1,TPP2,UPK1B,VCAM1	653 (22)
S100A9	0.545	other		-0.667	0.0341	ACSS1,BAX,BCHE,CDH5,CP,ENTPD2,GPRC5A,ITGAM,ITGB4,MAG,MYH1,POSTN,PRODH,S100A9,TUBA8,TXNIP,VCAM1
chloroquine		chemical drug		-0.663	0.0314	AGR2,AIMP2,ATP1A1,BAX,CASP3,CDH1,CDH2,COL1A1,CTSD,MAP1LC3B,RIGI,TXN
MMP9		peptidase		-0.662	0.00136	BAX,CD44,CDH1,CLIC5,DDAH1,EXOC2,ITGB3,L1CAM,Lyz1/Lyz2,MTOR,NEFM,RPL10A,RPL29,RPS11,RPS6,Serpina1a (includes others),SOD2,SYNPO2,THBS1,Tuba4a,VCAM1	772 (20)
DKK1		growth factor		-0.66	0.0278	ABCA1,BAX,CD44,CDH5,COL1A1,KRT18,MYH6,THBS1,TNNC1,TNNT2
let-7 (includes others)		microRNA		-0.654	0.00215	AGO2,ALDH1B1,CASP3,CBFB,CD44,CDH2,COL1A1,CPSF1,EIF4A1,EIF4G2,GALE,Hbb-b1,HMGA1,ITGA1,ITGB3,KRAS,NAP1L1,NOLC1,NQO1,PCK1,PKM,RELA,SLC25A13,SSR1,THBS1,XPO5	754 (22)
NCOA1		transcription regulator		-0.653	0.00339	ABCA1,ABCB11,ADIPOQ,AGRN,ALDOA,CALM2,FABP4,GK,Lyz1/Lyz2,MAPK3,NFIB,PCK1,PGS1,PLCD1,RPL36,SERPINB5,SLC2A1,U2AF1	919 (25)
AMPK (complex)		complex		-0.653	0.00011	AACS,ACO2,ADIPOQ,BAX,CDH1,F11R,FSCN1,GSTK1,IDH3A,LDHB,NCF1,PCK1,PDHB,SDHA,SLC2A1,SOD1,STAT1,STIM1,VCAM1	607 (22)
IGF2BP2		translation regulator		-0.651	0.0176	CYB5B,NDUFAF4,PIGT,STAT1,TIMP3
ARHGAP31		other		-0.651	0.039	CDH1,CDH2,COL6A1,COL6A2,ITGA5
ciprofibrate		chemical drug		-0.649	8.08e-11	ABCB11,Abcb1a,ACADL,ACADM,Acot2,ANXA2,C9,CPOX,CRAT,CSTB,CYP27A1,CYP2E1,EHHADH,FABP4,FGA,FGB,GOT1,IL1RAP,KRT8,LGALS3BP,LPCAT3,LPL,MBL2,Mup1 (includes others),MYH1,NPC1,NPC2,PALMD,PDK4,RBM3,RPL12,Serpina1a (includes others)	839 (19)
RELA	-0.308	transcription regulator		-0.646	0.0024	ACTN2,ACTN4,ALCAM,B2M,BAX,CASP3,CD44,CDH1,COL1A1,CRYAB,ELMO1,EWSR1,FSCN1,GNA13,GP1BB,HLA-A,HSPA9,IGHG1,IGKC,IL16,ITCH,KRT15,KRT18,KRT8,LUM,MAT2A,MIF,NEFH,NFKB2,PCK1,PFKM,PI4KA,PKM,PRKCD,PSMB10,PTPN6,RELA,RNF2,SCO2,SH3KBP1,SOD2,STIM1,SYTL1,TGM2,TUBB3,UBE2H,VCAM1	802 (17)
mir-155		microRNA		-0.643	0.011	ADAM10,ALDOA,ANXA2,CASP3,CDH2,CDH5,COL1A1,CYCS,DNAJB1,GAPDH,INPP5D,MME,PKM,PSIP1,RELA,STAT1,YWHAZ
taurine		chemical - endogenous mammalian		-0.64	0.0432	ABCB11,ACADM,ADIPOQ,CYCS,GOT1,NCF1
CCL5		cytokine		-0.637	0.000791	ALCAM,CD44,CDC37,DDAH1,HMGA1,ITGAM,MAPK1,MAPK3,PLEC,PNP,SOD1,STAT1,THBS1	861 (22)
amlexanox		chemical drug		-0.632	0.00432	CD34,Clec10a/Mgl2,CMA1,CYB5A,DCN,DPEP1,PDLIM3,PF4,RCN3,VTN
2-amino-1-methyl-6-phenylimidazo-4-5-b-pyridine		chemical toxicant		-0.632	0.000195	BAX,CCT4,CSRP3,HSP90AA1,HSPD1,HSPE1,HSPH1,PSMB1,PSMB2,UBA1
verapamil		chemical drug		-0.631	0.00271	ABCA1,ANXA2,CAPN1,ENO1,FDX1,GPT,HLA-A,S100A10,TXNIP,VCAM1	701 (16)
GAST		other		-0.629	0.00155	ANXA7,DLAT,DNAJA1,HCFC1,IMPDH2,MAPK1,NARS1,PDHX,PRDX3,RELA,SRC,TIMP3,VCAM1	634 (14)
CCN4		other		-0.628	0.0107	CDH1,CDH2,CDH5,COL1A1,NDRG1
carvedilol		chemical drug		-0.625	0.0437	ATP2A2,COL1A1,NQO1,RELA,SOD2
EZH2		transcription regulator		-0.619	0.0382	ACTB,ADAM10,AMACR,BGN,CDH1,CDH2,COL1A1,COL7A1,CSNK1A1,DAAM1,DDT,EPDR1,EZR,FBLN1,FBN1,GOT1,ITGA1,KRAS,KYAT1,MAL2,MAT2A,MYH4,MYL6,NDRG1,NIBAN1,NOLC1,PARP9,PCK2,RPL10A,S100A9,SCP2,SFN,SLC1A3,SOD2,STT3A,TGFBI,TIMP3,TPD52,TPM4,TXN
E. coli B4 lipopolysaccharide		chemical toxicant		-0.61	0.0103	ABCB11,ANXA1,ARHGAP30,BAK1,BAX,C5,CASP3,CYP27A1,EMB,Gbp2,HLA-A,Ifitm3,INPP5D,LRRFIP1,Ly6a (includes others),NCF1,PARP9,PDLIM5,PTPN6,Pycard,RELA,RIGI,SOD2,STAB1,TOLLIP,TXNIP,VCAM1
RETN		other		-0.61	0.0254	ADIPOQ,APOA1,FABP3,FABP4,FABP5,LPL,RELA,VCAM1
SMAD7		transcription regulator		-0.608	0.00445	ADH1C,APOC3,BGN,CDH2,CKM,COL1A1,COL6A1,DCN,ITGA6,KRT8,MATN2,NID2,RELA,TGFBI,TIMP3,TPM2,TPM3,TXN	639 (23)
CUL3	0.072	enzyme		-0.607	1.03e-05	ACADL,ACSS1,ACTN3,CKMT2,GSTK1,Hbb-b1,KRT18,MATN1,MYBPC2,MYL2,MYL3,NQO1,PDLIM5,PLS3,S100A9
FOXO4		transcription regulator		-0.607	9.95e-06	CDH5,COMP,DNAJC3,ENPEP,FABP4,FABP5,FLNB,FMOD,GPX3,ITGAM,MAP1LC3B,PRKCD,PSMD11,PTGS1,Serpinb1a,SLC2A1,SOD2,SPTLC2,TXNIP,VCAM1	423 (12)
RET		kinase		-0.605	1.68e-09	ACTA1,ANXA1,ANXA4,AUH,COL1A1,CRYAB,DCN,DES,DNAJA1,DNAJC3,HSP90AA1,HSPA1A,HSPA9,HSPD1,HSPH1,ITGA6,KRT1,KRT10,MYH6,MYL6,PRKCD,RTN4,S100A9,SCARA3,STUB1,SYMPK,TAGLN3,TGM1,TIMP3,TNNT2,TTN	752 (18)
SMARCAL1		enzyme		-0.6	4.73e-07	ACADS,ALDH7A1,APOA1,APOC1,APOC3,APOH,CROT,CRYL1,ECHDC2,EHHADH,FABP3,GPAM,HACD3,LPCAT3,LRP1,NDUFA4,NDUFA8,NDUFB5,NEU2,NSDHL,PCYOX1,PDK4,SNX6,SPTLC2,STARD7
mir-322 (includes others)		microRNA		-0.6	0.0127	CDH2,LPL,LYPLA2,MAP2K1,PNPLA2
PD 153035		chemical drug		-0.594	0.0349	ITGA6,KRT13,KRT14,UPK1B
fatty acid		chemical - endogenous mammalian		-0.585	0.000105	ABCA1,ACADL,AHSG,APOA1,APOC3,ATP5F1C,BAX,CYP2E1,DGAT1,FABP4,GPAM,GPT,ITGAM,LAMP1,LPL,PRKAA1,SLC27A1,SLC2A1,THRAP3,VCAM1	818 (17)
EPRS1	0.076	enzyme		-0.585	1.13e-05	ACAD11,ALDH6A1,BCKDK,COL1A1,ECHDC2,EHHADH,KARS1,LARS1,MCCC1,MCCC2,MMUT,NUDT7,PCCA,PCCB,QARS1,RARS1,TGM1
SIS3		chemical reagent		-0.577	0.0105	CDH1,CDH2,COL1A1,ENTPD1,GOT1,TIMP3
UCP2		transporter		-0.577	0.00123	ADIPOQ,CMA1,ITGAL,ITGAM,LPL,OPA1,PKM,RELA	828 (23)
ACTN4	0.577	transcription regulator		-0.577	0.0404	CDH1,CDH2,DCN,PDLIM1
ouabain		chemical drug		-0.576	0.00381	ACTA1,ACTB,ATP1A1,ATP1A3,CDC42,HSPA9,MAPK1,YWHAQ	622 (10)
IL17A		cytokine		-0.57	0.0481	ACTB,B2M,CD44,CDH1,CDH2,COL1A1,CP,ENTPD1,Gbp2,GLUL,IDH3G,IL16,ITPR1,KRT1,KRT10,KRT13,KRT16,LAMA4,LBP,LDHA,LPL,MAPK14,MME,MRPL23,MYO6,NME3,POSTN,S100A14,S100A9,SLC2A1,STAT1,STEAP4,TGM3,Tgtp1/Tgtp2,TIMP3,TNNC1,VCAM1
paraquat		chemical toxicant		-0.567	0.0282	APOA1,BAK1,CASP3,COL1A1,Gsta4,ITGAM,KIF1B,NFIB,PLTP,RELA,SLC8A1,SOD1,TXN
maslinic acid		chemical - endogenous non-mammalian		-0.555	0.000368	ACTN1,ADAM17,ADIPOQ,APPL1,BAX,CAMK2G,CD44,CDH1,EIF4G1,FLOT2,GPRC5A,MAPK14,PNPLA2,PRKCB,SLC1A3,THBS1	751 (23)
SRSF2	-0.346	transcription regulator		-0.555	0.00108	ABCC9,CDH1,Ces1d,COL1A1,HNRNPH1,MAGOH,PYGM,RYR2,S100A9
UCHL3	-0.643	peptidase		-0.555	0.0197	ADIPOQ,ARHGAP5,BAX,CASP3,CD2AP,DEK,FABP4,FGF1,LBR,NEDD8,SMC3,TM9SF2,UCHL3
ERK (family)		group		-0.541	0.000382	ABCA1,ACTN1,ADAM10,BAX,BGN,CD1D,CDH1,CDH5,COL1A1,FABP4,GK,GOT1,HMGA1,HOMER1,INPP1,ITGAM,ITGAV,ITGB3,KRT18,MCAM,MS4A1,NDRG1,PDK4,POSTN,SFN,SLC2A1,STAT1,TGM2,THBS1	823 (23)
NFKBIA		transcription regulator		-0.541	1.35e-07	AK2,APOA1,AZGP1,BAX,BCKDK,BPIFA1,CAPZA2,CD44,CDH1,CP,CRYAB,DAG1,DCN,EIF4G2,FSCN1,Gbp2,GPX3,GSTT1,HLA-A,HMGA1,ITGA2,ITGAV,ITPR1,KRT18,KRT8,LAMA5,Ly6a (includes others),Lyz1/Lyz2,MFGE8,MGP,MPDU1,NFKB2,OGN,PDHA1,PDLIM1,PLD3,POLR2C,RABEP2,RBP1,RELA,RPL8,RPS18,RPS2,RPSA,S100A9,SLC12A2,SOD1,SOD2,Tgtp1/Tgtp2,TIMP3,TMPO,TOLLIP,UBA1,UBE2H,VCAM1,YWHAZ	843 (21)
SRC	1.199	kinase		-0.539	0.0036	Abca8b,ABCB11,CBL,CDH1,CKM,ENO1,HCN4,KRT18,LAMP1,POSTN,PRKCD,RETSAT,SLC2A1,SRC,SYNPO,VCAM1	948 (21)
raloxifene		chemical drug		-0.536	0.000189	BAK1,CASP3,DBN1,DYNLL1,ECH1,FLNB,FMO5,GPRC5A,ITGB3,KRT7,L1CAM,LAMB2,LUM,MAPK14,MATN2,MIF,NDRG1,PKN1,PRPS1,PVALB,SMPD1,SOD1,TIMP3	147 (4)
TRAIP		enzyme		-0.522	0.0316	C5,CDH1,HSPD1,HSPE1,NOLC1,RNPS1,RPL22
AR-A014418		chemical reagent		-0.52	0.00174	ANXA7,CD44,CKM,MAP1LC3B
mir-33 (includes others)		microRNA		-0.52	0.00198	ABCA1,ADIPOQ,CROT,FABP4,LPL,PRKAA1
honokiol		chemical - endogenous non-mammalian		-0.52	0.0298	ADIPOQ,BAK1,BAX,CDH1,EPHX1,MAP1LC3B,MBP,PLP1,PPID,PTPN6
clofibrate		chemical drug		-0.519	7.96e-05	ABCA1,ABCC3,ACADL,Acot2,ANXA7,APOC3,BAX,CROT,DECR1,ECH1,ECI1,EHHADH,NAP1L1,NQO1,RTN4,SLC27A1,SULT2B1	860 (17)
valsartan		chemical drug		-0.518	0.0232	ADIPOQ,CAPN1,CD34,COL1A1,FABP4,NCF1,POSTN,RELA
NCOA2		transcription regulator		-0.517	0.00553	ABCB11,ADIPOQ,ALDH1B1,CDH1,FABP4,FGB,GBE1,GPX3,GPX4,HLA-A,KRT19,LPL,Lyz1/Lyz2,NEDD4,NHERF1,NQO1,NSDHL,PCK1,PLTP,SIRT3,TPI1	877 (22)
PIK3R1		kinase		-0.511	0.00172	ATP1A1,CD44,DNAJC3,LDHA,PCK1,PDGFRB,PDHA1,PDK1,PKM,SLC2A1,SOD2,TXNIP,VCAM1	786 (22)
citric acid		chemical - endogenous mammalian		-0.509	0.000928	ALDOA,BAX,GAPDH,PFKP,PRKCB,TXNIP	614 (12)
DHX36		enzyme		-0.508	1.93e-07	ACTN2,FHL1,FLNC,HEXIM1,LDB3,MYBPC3,MYH6,RYR2,TNNC1,TPM1,TTN
DRD2		G-protein coupled receptor		-0.507	0.00467	ATP6V1E1,BAX,CRYAB,GOT1,MAPK3,NFKB2,PNPLA2,PVALB,RELA,S100A10,THBS1,TPP1,TUBB6,VCAM1	689 (16)
CDC42	0.288	enzyme		-0.5	0.000523	ADAM10,CASP3,CDC42,CKM,CTSD,DDAH1,EIF3A,EIF4A1,EIF4G1,FLOT2,LAMP1,MYBBP1A,MYH9,NHP2,NPC2,PHGDH,TGM2	730 (23)
RARA		ligand-dependent nuclear receptor		-0.496	0.00487	ABCA1,ADAM10,ADAM17,ADH1C,ANO10,APOA1,APOC3,ARPC5L,C5,CD44,CD9,CP,DHRS3,ENY2,F12,HNRNPD,IDE,IL16,JUP,KRT15,KRT5,LGALS1,LGALS3BP,MAOB,MAPK1,MGP,PCK1,PGLS,RBP1,RBP2,RPS27,SAMHD1,SMPD1,STAT1	766 (21)
dorsomorphin		chemical - kinase inhibitor		-0.487	0.0231	ACTA1,CDH1,CDH2,COL1A1,LAMC1,MAP1LC3B,MTOR,PCK1,PNPLA2,POSTN,RELA,VCAM1
ANGPT2		growth factor		-0.483	7.47e-10	ABCA1,ABCC1,ACTA1,ADA,APIP,BAG1,CASP3,COL1A1,CRYAB,DBNL,DNAJB4,EFR3A,EIF1,EPHX2,FKBP10,GSTT1,HSP90AA1,HSPA1A,HSPA2,HSPB2,HSPD1,MAP2K1,MFGE8,MIF,MYH11,MYH6,NCF1,PDGFRB,PLG,POSTN,RBM14,RPS6,SERPING1,SOD1,SOD2,THBS1,TUBB3,TXNIP,VCAM1	711 (19)
LINC00941		other		-0.478	0.00438	CDSN,KLK14,KRT1,KRT10,KRT23,LAMP1,NPC1,TGM3
everolimus		chemical drug		-0.466	0.03	ABCA1,ABCB10,CSNK1A1,FBLN2,FSCN1,NCEH1,RPS6,SLC2A1
levodopa		chemical - endogenous mammalian		-0.462	8.28e-07	ABCB8,ABI1,AGPAT1,ATP2A2,BANF1,BAX,C4a/C4b,C8B,CAPG,CASP3,CHRM2,Clec2d (includes others),DAAM1,DCTN3,EIF4G2,F11R,FAM114A1,FBLN1,FBLN2,FDPS,FTL,GAPDH,GLB1,GNA13,GOLIM4,HEXA,HLA-A,HOMER1,HRAS,HSPB6,HTATIP2,ITCH,KARS1,KCNK4,KRT10,KYAT1,LDAH,LMNA,LYAR,MAT2A,MBP,MOB3A,MRPL48,MYL4,NDUFA8,NDUFS4,NIT1,NPC2,PALM2AKAP2,PFKP,PKP2,PLCG2,PPP3R1,PSAP,PVALB,RAB8A,S100A10,SDR39U1,SFXN3,SLC2A1,SLC44A2,SNX9,SRM,SR…
ROR1		kinase		-0.458	1.28e-05	BANF1,CDH1,CYCS,IDE,KRT19,NDRG1,PTPN6,RACK1,SF3B3,THBS1,TNNT2,TNS1	529 (10)
fibric acid derivative		chemical drug		-0.456	0.00198	ABCD2,APOA1,APOC3,LPL,PDK4,SLC27A1	616 (14)
MEK (family)		group		-0.456	0.000575	ABCE1,BCAM,BPNT2,CDH1,CDH2,CRYAB,DAG1,FAM234A,Gbp2,GPM6B,HOMER1,HSPB1,ITGA6,ITGB3,L1CAM,LAMB2,LAMP1,LYAR,MME,MS4A1,NCEH1,NPC1,NQO1,PDGFRB,PLCD1,RETSAT,RIGI,RPL23,SLC2A1,STEAP4,STIM1,STT3A,SUN1,THBS1,TPM1,TPM2	806 (21)
HIPK2		kinase		-0.451	0.0303	ABCB10,ANK1,Hbb-b1,ITGA1,ITGB4,LGALS3,NQO1,SLC4A1,XPO7
LAMC1	0.488	other		-0.45	0.0114	CDH1,CDH2,MBP,MYL4
INTERFERON ALPHA (family)		group		-0.45	0.0012	ALDH1B1,ALDH2,ANXA1,ANXA2,AQP3,ASNS,B2M,BAK1,BCHE,CASP3,CD1D,CD81,CDH1,CNP,COL1A1,COL7A1,CYP2E1,DAG1,DOCK10,EIF1,ENTPD1,FBLN2,FMO3,GATC,Gbp2,GIMAP4,HLA-A,ITGAM,ITPR1,KRT19,LBP,LGALS3,LGALS3BP,MYOF,NFKB2,NPM1,PARP9,PSMB10,PTPN6,RELA,RGS10,RIGI,RPL23A,S100A9,SIGLEC1,STAT1,TGM1,TGM2,Tgtp1/Tgtp2,TPM4,TSPAN8,TUBB,TUBB6,VCAM1	829 (19)
sodium iodate		chemical reagent		-0.447	0.00729	CASP3,EHD2,GPX4,GSS,NCF1
NOP2		enzyme		-0.447	0.00287	ALDH3B1,ASS1,BAX,MAP1LC3B,SLC1A3
HADHA	-0.383	enzyme		-0.447	0.000814	CD44,CDH1,CDH2,GPT,PCK1	290 (7)
IND S1		chemical - kinase inhibitor		-0.447	0.00729	ACTB,ENO1,ETFA,HSPA1A,TUBB
PLA2G2A		enzyme		-0.447	0.00372	CD44,Mup1 (includes others),PCK1,PLCD1,SLC27A1
RXRG		ligand-dependent nuclear receptor		-0.447	0.000184	ACADM,APOA1,APOC3,CRYAB,EHHADH,FABP3,FABP4,FABP5,LPL,MBP,PCK1,PDK4,RBP2,TIMP3,TUBB2A	645 (24)
hydroquinone		chemical - endogenous mammalian		-0.447	0.00472	ENO1,Gsta1 (includes others),LDHA,SFN,SLC2A1
DIM-C-pPhOH-3-Cl-5-OCH3		chemical reagent		-0.443	0.00218	ACTA1,BAX,COL1A1,PFKM,PYGM
bisindolylmaleimide I		chemical drug		-0.441	0.00159	APOA1,AQP3,CD44,CDH1,CDH2,KRT10,LPL,MAPK1,MAPK3,MAT2A,MYH6,PRKCD,SOD2,TNNT2,TRIM29,TSG101	767 (22)
IKBKG		kinase		-0.44	0.00733	ACTA1,ATP2A2,BAX,CP,DCN,Gbp2,GPT,GSTT1,HLA-A,MGP,MYH6,NFKB2,OGN,PLD3,RABEP2,RYR2	835 (20)
HOXD10		transcription regulator		-0.434	6.27e-05	CD44,Ceacam1/Ceacam2,Clec10a/Mgl2,ERP44,EZR,HEBP1,ITGB4,MAOB,NEFM,RPSA,S100A11,USP14,USP15,WDR5
COL18A1	0.046	other		-0.43	0.0132	CD34,CDH5,F12,ITGAV,ITGB3,LDHA,MAPK1,PDCD5,RELA,STAT1,THBS1
fluoride		chemical - endogenous mammalian		-0.426	6.58e-13	ACTBL2,ACTN1,ACTN2,ACTN3,ACTN4,BAX,CALML3,EEF1A1,H2AZ1,HSPA1A,HSPA2,MAPK1,MAPK3,MPP1,MYH4,MYH6,RACK1,RPS15,RPS16,RPS3,SFN,TUBB2A,TUBB3,TUBB6,VCAM1,YWHAQ
OMA1	-0.22	peptidase		-0.426	0.000367	ALDH1L2,ASNS,COX4I1,CYB5R1,GPT,NDUFA9,OPA1,TARS1,UQCRC2
STAT5B	1.535	transcription regulator		-0.422	5.57e-10	Abcb1a,ABCD2,AGPAT2,ATP2A2,BAX,C8B,C9,CASP3,CCDC141,CD81,CD9,CDH1,CKMT2,CSRP3,EIF4A2,FBLN1,GLUL,Gsta4,Gstt3,HEXA,HLA-A,Ifitm3,KRT18,KRT19,LDHB,Ly6a (includes others),MPC2,Mup1 (includes others),MYBPHL,MYH1,MYH6,MYL1,MYL2,MYL4,MYL7,NIBAN2,NQO1,NUCB2,NUDT7,PDK4,PLTP,RELA,RO60,RPA1,RPL21,RPS14,SCARA5,STAT5B,Sult2a1 (includes others),TCAP,TGM2,TNNC1,TPM3	976 (24)
DDX21	0.857	enzyme		-0.422	0.0114	CDH1,RPS3,TGM2,THBS1
CALCINEURIN (complex)		complex		-0.419	0.00886	ATP2A2,CKM,CKMT2,ITCH,ITPR1,PVALB,RYR1,SLC8A1,TNNI3,TSG101	447 (17)
MAP3K3		kinase		-0.418	0.00307	ACTA1,ADSS1,BAX,CASP3,POSTN,STEAP4	608 (18)
Y 27632		chemical drug		-0.412	0.00176	ACTA1,ACTB,ADA,CD44,CDH1,CDH5,COL12A1,FABP4,MYH11,PPP1R12A,RELA,THBS1,TPM1,VCAM1	627 (21)
FGFR4		kinase		-0.411	1.7e-06	CD44,CDH1,CDH2,DGAT1,EIF3B,ESYT2,FSCN1,KRT14,KRT5,LPL,MAOB,METAP1,MTAP,PCSK7,PDCD6,RBP1,SEPTIN11	557 (12)
RORC		ligand-dependent nuclear receptor		-0.41	1.64e-06	ABCD2,Acot2,ALDH2,ALDOA,ASNS,CAD,CKMT2,CYP2E1,ENO1,GFPT2,GK,GOT1,Gsta1 (includes others),Gstt3,IDH3A,IDH3G,LDHA,MDH1,Mup1 (includes others),NAALAD2,NSDHL,PCK1,PDK1,PKM,S100A9,SDHB,SDHD,Sult1d1,Sult2a1 (includes others),TPI1	514 (13)
H2AX		transcription regulator		-0.408	0.000104	ACTB,EPDR1,MYL6,NDUFB8,PKM,RPL10A,SDHB,SLC2A1,THOP1,TIMP3,UQCRC2
PPARA		ligand-dependent nuclear receptor		-0.406	4.86e-24	ABCA1,ABCB11,ABCD2,ACADL,ACADM,ACADS,Acat2/Acat3,Acot2,ACTA1,ADAM10,ADIPOQ,Akr1b7,ALDH2,ALDH9A1,ANXA2,APOA1,APOC3,AQP3,ASL,ASNS,ASS1,BAX,BCKDK,C5,C9,Ceacam1/Ceacam2,Clec2d (includes others),COX4I1,CRAT,CROT,CYB5B,CYCS,CYP27A1,DECR1,DHRS3,DYNLL1,ECH1,ECI1,ECI2,EHHADH,ENDOG,ENTPD1,ETFB,ETHE1,F11R,FABP3,FABP4,FABP5,FDPS,FGA,FGB,FGG,G6PD,GADD45GIP1,GK,GLUL,GPAM,GPT,Gsta4,GSTK1,GSTT1,Gstt2,GSTZ1,H2AZ1…	470 (18)
MAPK14	0.873	kinase		-0.403	0.000627	ABCA1,ACTA1,BAX,CDH1,CKM,COL1A1,CRYAB,FDPS,Hbb-b1,HSPA12B,MAOB,MAPK14,MYH11,MYH6,PCK1,S100A9,SLC8A1,SOD1,SOD2,STIM1,TGM2,TPM1,TPM2,TPM3,TXN,VCAM1	827 (22)
dimethyl sulfoxide		chemical drug		-0.401	0.000231	ACTB,ALDH2,ANXA1,CYP2E1,DNAJB4,Hbb-b1,HEBP1,ITGAM,LPL,MYH6,MYL4,NCF1,PBXIP1,PTGS1,RARS1,SLC36A2,SRC,TNNC1,TPM1,VCAM1	651 (21)
ochratoxin A		chemical toxicant		-0.398	0.000398	BAX,CASP3,CDH1,CDH2,DDAH1,DSC2,NQO1
cerivastatin		chemical drug		-0.392	0.00497	APOA1,ASS1,CNP,COL1A1,ENPP3,FDPS,HSPB1,ITGAL,ITGB4,S100A9,VCAM1	928 (23)
SB203580		chemical drug		-0.391	7.87e-05	ABCA1,Acot2,ADIPOQ,ANXA1,BAX,CAV3,CD109,CD2AP,CDH1,CDH2,COL1A1,CREB1,CRYAB,DNAJC3,ENO1,FABP3,GDI2,GK,GLRX,Gsta4,IQSEC1,ITGAM,ITGB3,KRT23,LMOD1,MAPK14,MAT2A,MYH11,NEFH,NFKB2,NQO1,P4HA1,PALLD,PCK1,PDGFRB,POSTN,RBM3,RCN3,RELA,S100A10,SERPING1,SLC2A1,SMYD1,SOD2,STAT1,TGM1,TGM2,THBS1,TIMP3,UPK1B,VCAM1,XDH	799 (21)
TIA1		other		-0.389	0.00663	AGR2,ARL6IP5,CALM2,CD109,MAP1LC3B,PDCD5,S100A11,SIRT2,TGM2,TIMP3,TXNIP
CSN5i-3		chemical - protease inhibitor		-0.378	0.00161	AIMP2,COX6C,NDUFA8,PTGES3,RPL22,RPLP1,STS
CBS		enzyme		-0.378	0.0259	APOA1,CASP3,CDH1,CDH2,EEF1A1,GOT1,HSPA1A,HSPB2,ITGA1,SOD2
FAM117B		other		-0.378	0.00131	ABCC1,ABCC3,ALDH3A1,NQO1,PGD,PRDX3,SOD2	235 (6)
MAP3K12		kinase		-0.378	0.00106	ACTB,CASP3,RPL12,RPS18,RPS2,TUBB,TUBB2A	568 (7)
MED13		transcription regulator		-0.378	0.0173	AACS,APOC1,ENO1,GYS1,Kng1/Kng2,PHKA1,SUSD2
MEL S3		chemical - kinase inhibitor		-0.378	0.00106	ACTB,CALU,ENO1,ETFA,HSPA1A,PCK2,TUBB
methylselenic acid		chemical reagent		-0.378	0.00587	ACTN4,AKT2,BLVRB,CD44,CDC42,CREB1,DNAJC3,DYNLL1,EPHX1,ERP44,ITGB4,MANF,MAP2K1,MAPK1,MAPK14,MAPK3,MAPK9,MATN2,NDRG1,NQO1,PPP5C,RDH11,RGS10,SERPINB5,STX7	676 (7)
POU5F1		transcription regulator		-0.372	0.0126	ANKRD17,ASPRV1,BAG1,BAK1,BAX,CASP3,CDH1,CDH2,CTSD,ECSIT,ENO1,EVPL,GLB1,HEXA,KLK14,KRT14,KRT18,LAMP1,LDHA,MACF1,NCAM1,NCKAP1,NPC2,PDHX,PDLIM3,PFKM,PFKP,PPL,PPP2CA,PSAP,Serpina1a (includes others),SMPD1,SRC,STIM1,TGM1
RBM5		other		-0.371	0.00266	ANXA1,ATP6V0C,CARM1,GBE1,HSP90AA1,ITPA,STAT5B,THBS1,UBA1
TRIM24		transcription regulator		-0.367	3.06e-05	AGRN,BPIFA1,CSRP1,EIF5A,EMB,FBN1,Gbp2,GLUL,LGALS3,LGALS3BP,Ly6a (includes others),PLEC,PSMB10,RIGI,S100A11,SAMHD1,STAT1,TGFBI,Tgtp1/Tgtp2
IL6		cytokine		-0.367	0.000495	ABCA1,ABCB11,ABCC1,ABCC3,ACTA1,ANXA1,APOA1,ATP2A1,ATP2A2,BAK1,BAX,BGN,CASP3,CD44,CDH1,CDH2,Clec10a/Mgl2,COL1A1,COMP,COX4I1,CP,CRYAB,CYP2E1,DCN,F12,FGA,FGB,FGG,FSCN1,GALE,Gbp2,GLRX,GRK2,Gsta4,HLA-A,HPX,Ighg2b,IK,ITGA1,ITGAM,ITGAV,ITGB3,ITPR1,JCHAIN,KRT14,KRT18,KRT8,LBP,LGALS1,LPL,Lyz1/Lyz2,MAP2K1,MTOR,NCAM1,NUCB2,ORM1,PLG,PRPH,PSMB10,RELA,S100A9,SAA4,Serpina3n (includes others),SLC12A2,SOD2,Sp110 …	780 (17)
irbesartan		chemical drug		-0.365	0.000342	ADIPOQ,CASP3,DDAH1,FHL1,HRAS,ITGAM,ITGAV,ITGB3,SOD2,VCAM1	453 (12)
ST6GAL1		enzyme		-0.361	6.16e-07	ALCAM,CDH1,CDH2,DAG1,DSG2,ITGA2,LRP1,MCAM,PDGFRB,PDK1,RELA,SLC2A1	702 (22)
RORA		ligand-dependent nuclear receptor		-0.356	0.00107	ABCA1,ABCD2,Acot2,ACTB,APOC3,ASNS,CAV3,CDH2,CKMT2,CYP27A1,CYP2E1,FABP3,GK,GOT1,Gsta1 (includes others),Gstt3,ITPR1,KRT16,Mup1 (includes others),NAALAD2,NSDHL,PCK1,S100A9,Sult1d1,Sult2a1 (includes others)	323 (7)
TRIB3		kinase		-0.353	0.000919	ACTB,ASNS,FABP4,LDHA,LPL,PCK2,PDK1,SLC2A1,TIMP3	639 (21)
RASSF1		other		-0.351	0.0192	ABAT,CASP3,CDH2,CRIP2,GSN,MYL9,SRPX,TGM2,TUBB,TUBB1,TUBB2A
cyanocobalamin		chemical - endogenous mammalian		-0.346	0.0432	ACADL,ACADM,ACADS,CSNK1A1,GPAM,MBP
aspirin		chemical drug		-0.346	2.53e-08	ABCA1,APOA1,ASNS,BAX,CARS1,CASP3,CDH5,CPOX,CROT,CTSD,CYB5A,CYP27A1,FBLN5,FBN1,GYS1,ITGA1,ITGA2,ITGA6,LARS1,MCAM,MRPS7,NCF1,NPC1,PCK1,PCK2,PDCD6IP,PDGFRB,PHGDH,POSTN,PTGS1,RELA,SCARB2,SEL1L,SERPINB5,SLC43A1,THBS1,TPP1,VCAM1	853 (23)
LGALS3	0.865	other		-0.344	3.91e-05	ABCC1,ADIPOQ,BAX,CASP3,FABP4,FSCN1,GPT,ITGA6,ITGAM,ITGAV,KRAS,KRT18,KRT19,LAMP1,LGALS3,LGALS7,MAP2K1,PNPLA2,VCAM1	823 (20)
SERPINE1		other		-0.343	0.019	BAX,CASP3,CDH1,Ces1d,FBLN2,Hbb-b1,ITGAV,ITGB3,NFKB2,PLG,RELA,VCAM1
IFRD1		other		-0.342	0.00161	DES,DGAT1,LAMA2,MYH8,NDUFA6,RPL22,RPL39
EIF2AK3		kinase		-0.342	1.99e-08	ABCF2,ASNS,ATP2A2,CAPN1,CARS1,CASP3,CPOX,CYB5R1,DNAJC3,ELP3,GORASP2,HSPA9,LARS1,MAP1LC3B,NAPB,NARS1,NDRG1,NFKB2,PCK2,PON2,RAB33B,SARS1,SEC61A1,SEL1L,TARS1,TBCE,TMED9,TXNIP,USO1	219 (8)
THRB		ligand-dependent nuclear receptor		-0.336	5.78e-07	ABCD2,ACTA1,AKT2,APOA1,APOC3,ATP1A3,ATP2A2,CASP3,Clec10a/Mgl2,CSNK1A1,CTBP1,CTSD,DAD1,DCN,EHD2,EHHADH,F12,FABP4,FDPS,GPX4,GSN,GSS,HCN4,HEXIM1,LPL,Lyz1/Lyz2,MAPK14,MAPK3,MBP,MTOR,MYH6,NCF1,NUDT7,PAM,PCK1,PDK4,PGD,PORCN,PPP2CA,STAT5B,TGFBI	565 (17)
SNAI2		transcription regulator		-0.335	0.0167	CD44,CDC42,CDH1,CDH2,COL1A1,ITGB4,JUP,KRT18,L1CAM,MYBPH,MYOM3,TNNC1,TNNC2,TNNT2
TGFBR2		kinase		-0.335	0.000198	ALOX12,ASS1,BGN,CD44,CDH1,CDH2,COL1A1,CRYAB,DSG2,EMD,FGB,FGG,FMOD,GGA3,HSPB1,IL1RAP,ITGA1,ITGAM,JUP,KRAS,KRT18,KRT19,KRT7,KRT8,LBR,LDHA,LGALS7,Ly6a (includes others),MYOF,NDUFB8,NFIB,PGM1,PKM,PRDX3,QSOX1,S100A9,SCN7A,SLC16A3,SLC2A1,SYNGR3,THBS1,TPI1,TPM2,TXNIP	750 (20)
GABARAPL1		other		-0.333	9.63e-05	BLVRB,CRYAB,CSTB,HEXA,NCSTN,NPC2,PSAP,SCPEP1,TPP1
NSUN6		enzyme		-0.333	0.0003	CAVIN2,DDAH1,FSCN1,NDRG1,PHGDH,TGM2,THBS1,TNNT2,TNS1
GABARAP		transporter		-0.333	4.33e-05	BLVRB,CRYAB,CSTB,HEXA,NCSTN,NPC2,PSAP,SCPEP1,TPP1	47 (2)
MGA		transcription regulator		-0.333	0.00789	CP,CYP2S1,ELAPOR1,Gstt3,HEXA,ITGA1,LGALS3BP,NDRG1,TGM2
GABARAPL2		other		-0.333	2.39e-05	BLVRB,CRYAB,CSTB,HEXA,NCSTN,NPC2,PSAP,SCPEP1,TPP1
dexmedetomidine		chemical drug		-0.333	0.0221	CASP3,COL1A1,COL6A6,GPX4,HSP90AA1,ITGA2,ITGA5,ITGB3,ITGB4
SMAD4	0.066	transcription regulator		-0.331	0.000698	AGR2,APOA1,APOC3,BAX,BGN,CAB39,CASP3,CBFB,CDH1,CDH2,CDH5,Clec2d (includes others),COL1A1,COL7A1,CSE1L,CTSD,DSC2,DSG2,FSCN1,HEBP1,INPP5D,IPO5,ITGA6,ITGB3,LAMA5,MPST,MTOR,NOP56,NUP107,NUP160,PALLD,PDGFRB,PKM,PRODH,S100A9,SLC25A4,SQOR,THBS1,TIMP3,TPM1,TPM2,TPM3,VAPB	789 (24)
rebemadlin		chemical reagent		-0.329	0.00083	AK1,AKT2,BAX,CASP3,CRYAB,CYCS,DDX17,EIF4G1,FDXR,HSP90AA1,HSPA14,HSPA1A,HSPA4L,HSPA9,HSPD1,RPS6,SIRT5,THBS1	599 (11)
bromobenzene		chemical toxicant		-0.327	1.1e-09	ABCC1,ABCC3,ACTN4,CAPN1,CYP2E1,FDPS,GAPDH,GC,GOT1,Gsta1 (includes others),Gsta4,GSTT1,HSP90AA1,HSPB1,NQO1,OXCT1,RPL22,RPL35,Sult2a1 (includes others),YWHAQ
AHR		ligand-dependent nuclear receptor		-0.322	1.63e-12	ACTA1,ACTL6A,ACTN1,ADAM17,AHSG,ALDH1B1,ALDH2,ALDH3A1,ALDH5A1,ALDOA,ANK3,ASPN,BAX,CADM4,CDC42,CDH1,CDH2,COL12A1,COL1A1,COL6A1,COL6A2,CRYAB,CTSD,CYP2S1,DCN,DNAJB1,ENO1,ENPEP,ENTPD1,EPHX2,FABP4,FBLN1,FBLN2,FBLN5,FBN1,FMO3,GHITM,GOT1,GPAM,Gsta1 (includes others),HSP90AA1,HSPH1,IQGAP2,ITGA5,ITGA6,ITGAM,LAMA5,LAMB2,LBP,LDHA,LRP1,MATN2,MCAM,MGP,MPZ,MYH11,MYH9,MYL2,NID2,NQO1,OPA1,ORM1,PCK1,PDGFRB,PI4K2A,…	749 (19)
SMARCB1		transcription regulator		-0.314	0.00658	C4a/C4b,CD44,CDH1,Ceacam1/Ceacam2,COL1A1,CYP2E1,DSC2,DSG2,EIF4E,F11R,FABP4,GSN,JUP,KRT19,LBP,Mup1 (includes others),MYOM1,PCK1,POSTN,PTMS,RAB3B,TUBB2A,TUBB3	454 (8)
IGFBP5		other		-0.314	1.82e-05	BAX,CDH1,CDH2,COL1A1,ITGB3,LAMC1,MPZ,NCEH1,POSTN,SFN,TIMP3	727 (24)
EGLN (family)		group		-0.314	2.19e-05	APOC3,BCKDK,BPNT1,FTL,GAPDH,GRHPR,GYS1,HMGCL,IKBIP,IMMP2L,LDHA,MIF,MPI,Mup1 (includes others),ORM1,PAM,PDK1,PFKP,PGM1,PPP2R5B,S100A9,SLC16A3,SLC27A1,TPI1	379 (7)
MUC1		transmembrane receptor		-0.309	0.0319	ABCC1,CD1D,CDH1,COX4I1,FUS,GPX4,LDHA,PNP,RBM14,RELA,RIGI,SCARA3,SOD1,SOD2,STAT1,TMPO
3-nitropropionic acid		chemical toxicant		-0.307	0.000788	ATP6V1B2,ATP6V1C1,ATP6V1G1,BAX,CASP3,GAPDH,LDHA,LDHB,NPM1,NQO1,RELA,TPI1	761 (16)
E. coli serotype 0127B8 lipopolysaccharide		chemical - endogenous non-mammalian		-0.3	0.01	ACSS1,ADIPOQ,ANXA1,DNAJC3,FGF1,GLUL,GNA13,LAMB2,LAMC1,LGALS3,MAP2K1,PCK1,PCK2,PRDX3,PRDX5,RACK1,SOD2,STAT1,SYNM
mibolerone		chemical drug		-0.293	4.73e-07	ALCAM,ALDH3A1,C4a/C4b,CALU,COL1A1,DAD1,DHRS3,EIF2S1,EIF4A1,FDPS,FHL1,IDH3G,LPL,MAN2A1,MANF,MAT2A,MME,PRELP,RPS27,SEC23B,SLC25A5,SRM,TGFBI,TIMP3,USO1
erastin		chemical drug		-0.292	0.039	FTH1,GPX4,MAP1LC3B,TXN,TXNDC12
(+)-catechin		chemical drug		-0.283	0.0143	BAX,CASP3,CYP2E1,RELA
FDX1	-0.394	transporter		-0.283	0.0307	DNAJB1,FDX1,HSPA1A,MAT2A,SFN
RTN4	0.697	other		-0.278	9.34e-07	ADIPOQ,CAPZA2,CDH2,FGF1,GNB2,MBP,MYL2,NEFL,NQO1,RELA,RTN4,STAT1,TAGLN3,TPM1,TPM2,YWHAQ	766 (17)
AZD0156		chemical drug		-0.277	0.00729	ACTA1,ACTN1,CSRP1,SOD2,THBS1
C9orf72		other		-0.277	0.0107	GLUL,NUP107,NUP98,RAB8A,SLC1A3
COL9A1		other		-0.277	8.87e-06	COL12A1,COMP,FMOD,HSPG2,MATN1,MFGE8,TGFBI
2-deoxyglucose		chemical drug		-0.272	0.00444	Abcb1a,CASP3,CD44,CYCS,GOT1,LDHA,MAPK14,NCAM1,NLRX1,PKM,SIRT3,SLC2A1,SOD2,STAT1,TXNIP	816 (21)
mir-335		microRNA		-0.27	0.00174	ALDOA,PKM,RELA,SOD2
PGR		ligand-dependent nuclear receptor		-0.266	2.94e-05	AHCYL1,BGN,CADM4,CD44,CDH2,COL12A1,COL1A1,COL6A1,COL6A2,COL7A1,CSRP1,CTSD,DNAJB4,DYNLL1,EZR,FBN1,FHL1,FLOT2,GLUL,GOT1,GPM6B,GPRC5A,HSPA2,HSPG2,ITGA1,ITGA2,ITGA6,ITGB3,ITGB4,KRT18,KRT5,LAMA4,LAMB2,MAT2A,MPZ,NDRG1,NHERF1,NPC1,NQO2,NT5C2,PDGFRB,PDLIM1,PFKP,POSTN,RAP2C,SBK2,STAT1,STAT5B,TGFBI,VCAM1,VTN	1000 (24)
ursolic acid		chemical drug		-0.262	0.00234	BAX,CASP3,CNP,EIF2S2,Eif3c,LARS1,MAG,MBP,NARS1,PLP1,RELA,SARS1,SOD2,VCAM1	754 (21)
rutin		chemical drug		-0.262	0.00472	CASP3,CD44,CDH1,CDH2,THBS1	587 (15)
GAPDH	0.654	enzyme		-0.259	0.000864	ACADM,EHHADH,ENO1,GAPDH,KYAT3,LDHA,MME,PKM,PRDX5,STAT1,TXNIP
IREB2		translation regulator		-0.258	6.01e-06	ACO2,CYCS,FTH1,FTL,LDHA,LDHB,NDUFS1,SDHB,SLC2A1	231 (7)
tetraethylammonium		chemical drug		-0.258	2.45e-09	ATP5PD,ECH1,EFHD2,FTH1,HSPA9,HSPB1,LYPLA1,NDUFS8,PFDN6,PRDX3,RPLP0,SARS1,SRI,TCP1,TPI1
TFAP2C		transcription regulator		-0.255	0.0164	ADA,AIFM1,ALCAM,CD44,CDH1,GPX4,KRT8,MBP,SOD2,THBS1
FSH (complex)		complex		-0.253	5.16e-08	ACTA1,ACTB,ACTN1,ADAM17,Akr1b7,AQP3,ARL6IP5,ATP2A2,BAG1,BCKDK,CAMK2G,CDH2,CSNK1A1,DHRS3,DUSP3,EZR,FDX1,FDXR,FLNC,GK,GOT1,GPRC5A,ITGA5,ITPR1,KRT18,LGALS1,MAP1LC3B,MAP2K1,MAPK14,MAPRE2,MBD2,MTOR,NPC2,PCK1,PDLIM3,PI4K2A,PKM,PLIN3,PPP2R5B,PPP3R1,PSIP1,PSMD3,PTGS1,PTPN1,RAB33B,RPL39,SLC2A1,STAT1,THBS1,TPM1,TPM2,TPM4,UBE2L3,YBX3	797 (25)
epicatechin		chemical drug		-0.243	7.96e-05	ADIPOQ,AGPAT2,CDH1,COL1A1,FABP4,FBN1,ITIH5,LAMA4,LPL,MAPK1,MTOR,NT5C2,PCK1,POSTN,PRELP,PTPN6,RPL35	684 (22)
HNRNPA1	0.126	other		-0.243	0.000518	ANXA7,CD44,CDH1,CDH2,FGG,KRAS,PKM	507 (12)
daunorubicin		chemical drug		-0.243	0.0356	ABCC1,ABCC9,BAX,NFKB2,PFKM,SLC25A4
PTBP1	0.475	enzyme		-0.239	0.000843	CD44,CDC42,CSDE1,KRAS,LDHA,PKM,TPM4
TRIM38		enzyme		-0.234	0.00041	Acot2,AGPAT1,AGPAT2,CD44,COL1A1,COL6A1,COL6A2,FABP4,GPAT3,ITGA6,ITGAM,LAMA4,LAMB2,LPL,NFKB2,VCAM1	739 (18)
MAT1A		enzyme		-0.233	7.74e-08	ACADL,APOA1,BAK1,BAX,CYCS,CYP2E1,GAMT,KRT18,NDUFB8,SOD1,YWHAZ	336 (7)
cycloheximide		chemical reagent		-0.232	2.02e-05	Abcb1a,ACTB,Akr1b7,ALDOA,APOA1,ASS1,B2M,BAX,CD44,CKM,COL1A1,EEF1A1,EIF4E,EIF4G1,FDX1,GLB1,GNAI3,GOT1,HEXA,HMGA1,ITGAM,ITGB3,LDHA,LPL,MME,NPM1,NQO1,OGN,OPA1,PDGFRB,PEX5,PTGS1,RBM3,SAMHD1,SIRT2,SLC2A1,SNRNP70,SULT2B1,Tgtp1/Tgtp2,THBS1,TPM4,USP15,VCAM1,XDH,YME1L1	805 (21)
SIRT3	-1.348	enzyme		-0.229	0.0045	ACADM,BAX,CDH5,CYCS,GPX4,PDK1,PFKM,RELA,SIRT3,SLC2A1,SOD2	729 (19)
cigarette smoke		chemical toxicant		-0.228	0.00012	ABCA1,ACTA1,ADH7,ALDH3A1,BCHE,CNOT9,EPHX2,FABP5,FTL,G6PD,GPX3,GPX4,Gsta1 (includes others),GSTT1,HSPA9,IGKC,LRP1,MAPK14,MTOR,NQO1,PDAP1,PDK2,PGD,PRDX5,PTPN1,Pycard,RELA,RPS6,Serpina3n (includes others),SLC2A1,SOD2,THY1,XDH	754 (20)
indisulam		chemical drug		-0.225	0.00261	AOC3,ASNS,CDH2,KRAS	9 (2)
SIRT2	-0.632	transcription regulator		-0.223	0.0139	AACS,COL1A1,KRT15,MAP1LC3B,MYH6,NEDD4
PTGS2		enzyme		-0.223	0.000316	ANXA1,ANXA2,B2M,BAX,CD44,CDH1,CTSD,DYNLL1,EZR,FABP4,HLA-A,ITGA6,ITGAL,ITGAV,ITGB4,KRT10,KRT23,LPL,LRP1,MAPK9,PF4,PSAP,PTGS1,Pycard,PYGB,STAB1,STAT5B,TGM2	693 (18)
nocodazole		chemical reagent		-0.221	0.00906	CSNK2B,MAP2K1,MAP2K4,MAPK1,MAPK3,PF4,PPP2CA,PPP5C,PRKCB,PTPN1,PTPN6,SRC	568 (7)
DNAJB6	-0.104	transcription regulator		-0.218	0.0143	AZGP1,CDH2,KRT18,NPM1
AF-2364		chemical reagent		-0.218	0.00898	CDH2,MAPK1,MAPK3,RAB8B
ITGAV	0.488	transmembrane receptor		-0.218	0.000652	BAX,CDH1,COL1A1,Gbp2,HLA-A,ITGA1,ITGA5,ITGAM,ITGAV,ITGB3,VTN	779 (24)
IL1B		cytokine		-0.214	6.85e-05	ABCB11,ABCC3,ALDH7A1,ALOX12,ANXA1,ANXA4,ARL6IP5,ASS1,ATP1A1,ATP2A2,B2M,BAX,BGN,C4a/C4b,C5,CASP3,CD44,CDH1,CDH2,CLIC5,COL1A1,CP,CRYAB,CYP2E1,DCN,DDX5,DHRS1,EEF1A1,EIF4E,FABP5,FGB,FGG,FTH1,G6PD,Gbp2,GC,GYS1,HEXA,HLA-A,HMGA1,HOMER1,HPRT1,HSPA1A,HSPB1,HSPG2,IL16,IL1RAP,ITGA1,ITGA5,ITGA6,ITGAM,ITGAV,ITGB3,JUP,KLK14,KRT19,KRT5,LAMA4,LBP,LDHA,MANF,MAPK14,MIF,MYH11,NFKB2,NIBAN1,NOP56,NQO1,ORM1,PARP9,PDHA…	806 (21)
rosmarinic acid		chemical - endogenous non-mammalian		-0.203	0.0143	BAX,CASP3,CYCS,MAP1LC3B
betamethasone		chemical drug		-0.2	0.00888	G6PD,NQO1,Sult2a1 (includes others),TGM2,TIMP3	445 (7)
BPIFB1	-0.28	other		-0.199	0.00307	CDH2,CDH5,MAP2K1,MAPK9,RELA,SLC2A1
ZNF106		other		-0.197	1.6e-08	ALDH3A1,C4a/C4b,COX7A2L,GADD45GIP1,GLRX,Hbb-b1,HSPB1,Ifitm3,LGALS1,LGALS3,Lyz1/Lyz2,MPZ,PRX,RTN4,Serpina3n (includes others)
daidzein		chemical drug		-0.194	0.0272	ABCA1,ABCC3,ADIPOQ,ADK,BAX,CASP3,HLA-A,MAL2,NQO1,PTPN6,TPD52
TREM2		transmembrane receptor		-0.194	0.00973	B2M,CYCS,FABP4,FABP5,HLA-A,LGALS1,LGALS3,LPL,MAPK14,PTK7	757 (18)
EDN3		other		-0.186	0.000928	CDH1,CDH2,ITGA2,ITGA5,ITGB3,MCAM	758 (22)
CTBP2		transcription regulator		-0.186	5.72e-05	ABCA1,CDH1,CDH5,FDPS,JUP,KRT8,NEFL,NPC1,PCK1	31 (3)
HNRNPA2B1	-0.086	other		-0.184	0.00765	ANXA7,CDH1,CP,DCLK1,ENTPD1,FHL1,FSCN1,GSN,JUP,KRAS,P4HA1,PCK1,PCK2,PKM,RYR1,SRI,SRPX
CDK19		kinase		-0.18	7.89e-05	ABAT,BAK1,BAX,CD81,CDH1,CTSD,DCXR,EPHX1,FDXR,HRAS,HSPA4L,ITGB4,RAP2B,RPL36,RPS12,RPS27L,SEC61A1,SFN,TXNIP
EHMT1		enzyme		-0.18	0.0412	ALDH2,ATP1A1,CDH1,CP,CYB5A,KRT19,NIBAN2,PKP2,PPL,PRODH,SCARA5,SOD2,TNS2
E. coli B5 lipopolysaccharide		chemical - endogenous non-mammalian		-0.179	0.00167	ADH1C,ADH5,AHSG,ALDH2,APOA1,APOC1,B2M,CD44,Ces1d,EEF1A1,EEFSEC,Gbp2,HLA-A,IL16,IL1RAP,ITGAL,MAT2A,Mup1 (includes others),NCF1,PF4,RELA,SOD1,SOD2,TGM2,THBS1,TOLLIP,UBE2I,VTN	772 (17)
PX 478		chemical drug		-0.176	0.00121	CASP3,LDHA,PDK1,RETSAT,SLC2A1,VCAM1	369 (7)
obeticholic acid		chemical drug		-0.172	2.97e-05	ABCB11,Abcb1a,ADIPOQ,Akr1b7,APOA1,CDH1,COL1A1,DDAH1,GPX4,PCK1,PDK4,PLTP,RELA	598 (18)
PRL		cytokine		-0.169	1.06e-06	ACTB,ANXA2,ATP2A2,ATP5PD,B2M,BAG1,CAMK1,CCAR2,CDH1,COA7,COL1A1,COX4I1,CTSD,DCN,DES,ENO1,HNRNPH2,HSPD1,IDE,ITGA1,KRT14,KRT15,KRT19,KRT5,LAMC1,LYVE1,MFGE8,MGP,MME,PDK2,PDK4,PLCD1,RIGI,RPSA,SAMHD1,SCP2,Serpina3n (includes others),SOD1,STAT1,TPM3,TUBA1C,TXNIP,XDH	908 (22)
ZBTB10		transcription regulator		-0.168	0.0414	ANXA1,B2M,C5,CAD,CD1D,CD34,Ifitm3,LPL,LRP1,NLRX1,PARP9,RELA,RIGI,SAMHD1,Tgtp1/Tgtp2
1-methyl-4-phenylpyridinium		chemical toxicant		-0.164	0.03	BAX,CASP3,HSPD1,RHOT1,RPS27A,SOD1,TBC1D15,USP15
UBE2E2		enzyme		-0.162	0.00261	CDH1,CDH2,COL1A1,NQO1	362 (9)
WT1		transcription regulator		-0.16	5.21e-08	ACTN1,APRT,ARL2,ASNS,ATP5ME,BAK1,CD2AP,CDH1,CKM,CLIC1,CMPK1,CUL4B,ETFA,EZR,FDPS,FGF1,GSN,HSPG2,IL1RAP,ITGAM,JUP,KRAS,LGALS3,LRP1,MAPRE2,MPP1,MYL6,NCSTN,NDRG1,NQO2,NUP98,PCK2,PIR,SLC2A1,STIM1,TARDBP,TARS1,THBS1,TIMP3
genistein		chemical drug		-0.158	3.56e-05	ADK,ALDH5A1,APEH,APOA1,ATP6V0A1,ATP6V1C1,ATP6V1G1,ATP6V1H,BAX,CASP3,CD44,CDH5,COL1A1,CTSD,GBA1,GFPT1,GGA3,GLB1,GRK2,Gsta1 (includes others),GUCY1B1,HEXA,HLA-A,KLHL41,KRT14,LAMP1,LBP,LPL,M6PR,MAL2,NPC1,NPC2,PLBD2,PLTP,POLR2A,PSAP,PTPN6,RELA,SCARB2,SCPEP1,SMPD1,SOD1,SOD2,TPD52,TPP1,VCAM1	647 (17)
PTGFR		G-protein coupled receptor		-0.152	0.0299	ACTA1,FABP4,G6PD,PTGS1
azetidyl-2-carboxylic acid		chemical reagent		-0.152	0.00374	ASNS,ATP2A2,HSPA1A,HSPA9
WWTR1-CAMTA1		fusion gene/product		-0.152	0.0253	BST1,CRYAB,Ly6a (includes others),STEAP4
PDE4 (family)		group		-0.152	0.0404	CDH1,COL1A1,FDPS,KRT18
GUCY1B1	0.337	enzyme		-0.152	9.18e-07	BGN,CDH1,CDH2,CRIP2,DCN,F11R,FABP4,FBLN5,GUCY1B1,HSPB1,KRT18,LGALS3,LUM,Lyz1/Lyz2,PDLIM1,PHGDH,S100A10,SERPING1
INPP5D	1.714	phosphatase		-0.15	0.000683	ACTB,ALDOA,ATP6V0C,CDH5,CRYZ,DNAJA1,FTH1,GAPDH,GLB1,HSP90AA1,IGHG1,Ighg2b,LAMP1,MAN2A1,NEFL,PRKCB,S100A9,SLC25A4,TUBB2A	247 (7)
GHRL		growth factor		-0.146	0.00306	BAX,CASP3,CDH5,DGAT1,DNAJC3,GPAM,LMNA,LPL,MANF,PCK1,PRKAA1,RPL36,RPL39,RPS27	675 (22)
FOXK2		transcription regulator		-0.137	0.000118	CDH1,CDH2,PDK1,PDK2,PFKM,PKM,SIRT2
KU-55933		chemical drug		-0.137	0.00466	ACTA1,ACTN1,ADH5,CSRP1,GLB1,THBS1,VCAM1	655 (15)
TRPM8		ion channel		-0.132	0.00174	GPX4,HSPA1A,RBM3,SOD1
metformin		chemical drug		-0.13	0.000659	ABCA1,ADIPOQ,AHSG,AIFM1,AK2,ALDH1B1,ALDOA,APPL1,BAX,BCHE,CASP3,CDH2,ENO3,FTH1,GPX4,Gsta1 (includes others),GYS1,HOMER1,HSP90AA1,HSPD1,Ifitm3,ITGA6,ITGB4,JCHAIN,KRT10,MTOR,MYO18A,NIPSNAP2,PCK1,PFKM,PKM,PRKAA1,Pycard,PYGM,RAP2B,RETSAT,SARS1,SIRT5,SLC2A1,SOD2,STAT1,SYNM,THBS1,TMEM201,TXNIP,YY1	855 (21)
cisplatin		chemical drug		-0.13	4.28e-13	ABCB10,ABCC1,ABCC3,ACADM,ACADS,ACTB,ADRM1,AIFM1,AKT2,ANK1,ANXA1,ANXA2,ANXA4,AQP3,ARIH1,ASNS,ATP6V0C,BAG5,BAK1,BAX,C4a/C4b,CAPN1,CASP3,CD34,CD44,CDH1,CDH2,CDSN,CMBL,COL1A1,CP,CYCS,DHRS3,EIF2S1,ENDOG,ENTPD2,EPHX1,ESYT2,F11R,FABP4,FDXR,FGA,FGB,G6PD,GAMT,GC,GMFB,Gsta4,H2AZ1,HLA-A,HSPA4L,HSPA9,INPP5D,ITCH,ITGA6,ITGB4,KRT10,KRT14,KRT19,KRT5,L1CAM,LBP,LDHB,LGALS3,LGALS7,LMNA,Lyz1/Lyz2,MAP1LC3B,MAPK9,MCA…	890 (20)
TET1		enzyme		-0.13	0.0497	CSNK2B,KARS1,KRT8,MYH6,SFN,SOD1,SOD2,TNNT2,YWHAQ,YWHAZ
simvastatin		chemical drug		-0.128	5.22e-05	ABCA1,ADIPOQ,AHSG,ANP32A,ANXA1,APOA1,ASL,ATP13A1,BAX,CASP3,CD81,CD9,CDH1,DDAH1,ENTPD1,FGA,GPT,Hbb-b1,ITGAL,ITGB4,LPL,Ly6a (includes others),MAP1LC3B,NCF1,RELA,SOD1,SOD2,STAT1,TPM1,VCAM1	806 (22)
EIF4E	-0.915	translation regulator		-0.123	0.000362	B2M,BAK1,CAPG,DLAT,GPX3,HLA-A,HRAS,LGALS3BP,Lyz1/Lyz2,NEDD8,NHP2,PNKP,PRDX5,PRPS1,PTGES3,PVALB,RPL10A,RPL35,RPS13,SF3B1,SIRT2,SNRNP200,SVIL,TGFBI,U2AF1,U2AF2,ZPR1
MEOX2		transcription regulator		-0.12	0.0432	CDH1,CDH2,ITGAV,ITGB3,LRP1,VCAM1
LEP		growth factor		-0.114	1.13e-08	ABCB11,ABCC3,ACADL,ACADM,ADIPOQ,ALDOA,APOA1,APOH,APPL1,AQP3,ASL,ASS1,ATP2A2,ATP5PB,BAK1,BAX,CASP3,CDH1,COL1A1,CROT,CYB5A,CYP2E1,DGAT1,ECH1,EHHADH,ENO1,EPHX2,ETFDH,FABP3,FABP4,FBP2,FDX1,FMO5,GAPDH,GPAM,HPX,ITGAM,LBR,LPL,MAP1LC3B,MBP,MTOR,NCF1,OPLAH,ORM1,PCK1,PLP1,PNPLA2,PTPN1,RELA,SCP2,SLC25A5,SLC27A1,SMPD1,SOD1,SOD2,STEAP4,STS,Tgtp1/Tgtp2,THBS1,TIMP3,TMED9,TPI1,UGP2,VCAM1	780 (21)
HSD11B1	-0.329	enzyme		-0.113	2.33e-05	ADIPOQ,APOA1,CPA3,FGA,GPAM,INPP5D,LDHA,PDK4,PNPLA2,SDHA,SDHB	267 (7)
PIK3C3		kinase		-0.108	0.00769	ACADL,ACADM,ADIPOQ,HLA-A,PNPLA2,VPS36
apigenin		chemical - endogenous non-mammalian		-0.106	0.000196	BAX,CASP3,CKMT2,CSRP3,GPX4,HSP90AA1,MYH6,MYL4,NDUFB8,NEDD8,PFKP,POLR2B,POLR2C,PTGES3,RELA,SLC27A1,SOD2,VCAM1	771 (24)
S100A4		other		-0.104	0.0065	BAX,CDH1,CDH5,COL1A1,PF4,S100A9,THBS1,VCAM1	692 (21)
benzyl isothiocyanate		chemical - endogenous non-mammalian		-0.104	0.00572	AIFM1,BAK1,BAX,CDH1,ENDOG,Gsta1 (includes others),SLC2A1,VCAM1	757 (20)
PTN		growth factor		-0.103	0.00708	ACADL,Acat2/Acat3,COMP,DGAT1,GK,GPAM,ITGB3,MBP,PDHA1
RHO		G-protein coupled receptor		-0.102	3.27e-07	ACADM,ALDH2,ANO10,B2M,CASP3,Cbr2,CD44,CHERP,CP,CRLF3,CTSD,DDX5,DDX6,FBLN1,FKBP9,HOOK3,LAMB2,LAMP1,LGALS1,MAK,MLEC,NCAM1,NIBAN2,PDGFRB,PNPLA2,PRPH,PSMD11,RALY,RRAS2,SERPING1,SF3B1,SF3B6,UQCC1	331 (7)
GRIN2A		ion channel		-0.102	0.0365	ANK3,CHRM2,COL6A5,FDPS,GRM1,HOMER1,RPL12,RPL24,SOD1,XPO7
NEDD9		other		-0.102	0.0319	CD44,CDH1,ITGA2,LRP1,MAL2,PCK1,PFKP,SLC2A1,TPPP3,TXNIP
tetrathiomolybdate		chemical drug		-0.102	0.000195	BAX,COL1A1,FTH1,FTL,ITGAM,NQO1,S100A13,SOD1,VCAM1	606 (15)
STAT6	0.221	transcription regulator		-0.099	0.009	ACTB,AHCYL1,ALDH2,ANXA1,ASS1,AUH,BAX,Cd59a,CDH1,COL1A1,CPOX,DDAH1,DOCK10,EFHD2,EFL1,EHHADH,EPHX1,FABP4,FSCN1,Gbp2,GPM6B,Ifitm3,IGHG1,Ighg2b,INPP1,LACTB,LGALS3BP,Ly6a (includes others),MYO6,PDK4,PLCD1,PNPLA2,RYR2,S100A10,S100A11,SCO2,Serpina1a (includes others),SLC4A1,STAT5B,STK39,Tgtp1/Tgtp2,THY1,TIMP3,VCAM1	833 (26)
TFAP2A		transcription regulator		-0.099	0.000109	ABCA1,ADAM17,ALCAM,ANXA1,BAX,CDH1,COL7A1,DCLK1,KRT14,KRT5,LACTB,Ly6a (includes others),PSAP,RPLP0,RPS5,S100A9,SMPD1,SOD2,STX7,TPM1,TPM3	743 (24)
phosphate		chemical - endogenous mammalian		-0.098	0.00211	ADK,AHSG,DCN,DHRS7,ECSIT,LDHA,NPM1,NQO1,OGN,PCCA,PLEC,POSTN,SLC25A5,TPM2,XRN2
AQP1	-0.05	transporter		-0.097	5.33e-05	AK2,BCHE,CDH1,CDH2,Ces1d,HSPA4L,HSPH1,MATN2
CHUK		kinase		-0.095	0.0264	ARL6IP5,CD34,CP,DCN,Gbp2,GSTT1,HLA-A,HSP90AA1,ITGB3,MAT2A,MGP,MYH1,NFKB2,OGN,PLD3,RABEP2,RBP1,RELA,RIGI,SERPINB5,SOD2,SRC,TARDBP,TIMP3,VCAM1
phorbol esters		chemical - other		-0.095	0.0389	ANXA1,B2M,CD44,CDH2,ITGAM,PRKCB,SLC12A2,SOD2,TGM1,TXN
PSMA3-AS1		other		-0.087	0.00516	ALDOA,CDH1,CDH2,LAMC1
TXN	0.596	enzyme		-0.085	0.00266	ACADM,APOA1,C5,MAPK14,MIF,MS4A1,RELA,SOD2,TXN	680 (21)
KT5823		chemical - kinase inhibitor		-0.085	0.0299	ITGAM,RYR2,S100A10,SLC2A1
Bvht		other		-0.081	4.59e-06	CSRP3,GUCY1B1,Hbb-b1,LIMCH1,MYBPC3,MYH6,MYL2,MYL3,MYL4,MYL7,MYOM1,PF4,SLC8A1,SMYD1,TNNT2,TTN	29 (2)
MEF2C		transcription regulator		-0.079	7.73e-12	ACTA1,ACTN2,ATP2A1,ATP2A2,ATP5F1E,ATP5MJ,CKM,COL1A1,DES,FTH1,HSPB7,MAG,MBP,MYH1,MYH6,MYL2,MYL4,MYL7,MYOM1,MYOZ1,MYOZ2,NDUFB8,PDLIM3,PHKA1,PLP1,POSTN,PTGS1,RYR2,S100A9,SLC8A1,SMYD1,THBS1,THEM5,TNNC1,TNNT2,TPM1,TTN	354 (11)
BCR-ABL1		fusion gene/product		-0.077	0.0179	GYS1,IL1RAP,LDHA,MME,MS4A1,PFKP,PKM,PRKCB,PRKCD,RELA,SLC2A1
FOXP4		transcription regulator		-0.074	0.0347	ACADM,ACTA1,CDH1,CDH2,CYCS
ILK	-0.057	kinase		-0.071	0.00304	CD44,CDH1,ITGA6,KRAS,MAPK1,MAPK3,RELA,RNH1,SLC4A1	894 (26)
G6PD	0.83	enzyme		-0.068	0.0464	ADIPOQ,FABP4,G6PD,NMRAL1
cuprizone		chemical toxicant		-0.064	4.27e-15	ABCD1,ANXA2,BCHE,CAPG,CNP,CRYAB,CSRP1,CTSD,DHRS1,EPHX1,FABP5,FDPS,GLUL,GPX4,GSN,GYS1,HEXA,HINT2,HOMER1,HSPH1,ITGAM,ITPR1,KLHL40,Kng1/Kng2,LGALS1,LGALS3,MAG,MBP,MYH9,NCF1,PLP1,PRKCD,Pycard,RBP1,RRAS2,SEPTIN8,Serpina3n (includes others),SH3BGRL,SYNPO,TGM1,TPPP3	301 (7)
kukoamine A		chemical - endogenous non-mammalian		-0.057	0.00374	BAX,CASP3,CDH1,CDH2
PPARD		ligand-dependent nuclear receptor		-0.055	8.87e-06	ABCA1,ACADL,ALDH2,ALDH9A1,APOA1,AQP3,ASS1,CYP27A1,ECH1,ECI2,ENO1,FABP3,FABP4,FBN1,FHL1,GPAM,Gsta1 (includes others),H2AZ1,Hbb-b1,ITGB3,KRT15,KYAT1,KYAT3,LDHA,LDHB,LPCAT3,LPL,MAPK1,MAPK3,MFGE8,MYL7,MYL9,NHP2,NUP107,OXCT1,PCYOX1,PDK1,PDK4,PKM,PLP1,PNPLA2,RBP1,SCARB2,SIRT5,SLC22A3,SLC27A1,STAT1,THBS1,TIMP3,TMPO,TPM1,TUFT1,XDH	699 (16)
HK2	0.286	kinase		-0.053	0.00397	AIMP2,CDH1,CDH2,KRT18,NDUFB8,SDHB,UQCRC2	580 (12)
rosuvastatin		chemical drug		-0.053	0.00933	APOA1,ATP2A2,COX4I1,CYCS,FDPS,HSPA9,PNPLA2,RYR2
SPZ1		transcription regulator		-0.053	0.00591	CD44,CDH1,CDH2,MAPK1,MAPK3	55 (3)
MCOLN1		ion channel		-0.051	3.87e-15	ANP32A,ATP6V0C,ATP6V1H,CCT3,CD9,CDH1,CNP,CRYAB,CSRP1,CTSD,DLST,DYNLL1,EEF1A1,ENO1,EPDR1,HACD3,HEXA,IDH3G,MAG,MDH1,MIF,MYH9,PLBD2,PLP1,RPL31,RPLP2,SOD2,SUCLA2,TPP1,UQCRB,VAPB
CD28		transmembrane receptor		-0.05	5.49e-06	AHCYL1,ANXA1,ATP5F1C,BIN1,CASP3,CBL,COX6C,CYCS,DAD1,EIF4E,EWSR1,FDPS,GAPDH,Gbp2,GUCY1B1,GYS1,HCCS,HSPA1A,HUWE1,IL1RAP,ITCH,ITGAL,LDHA,LNPEP,NFKB2,PCSK7,PCYOX1,PNP,POLR2A,PRMT5,RANBP2,RELA,RIGI,RPL30,RPS14,SEC61B,SLC16A3,SLC25A5,SRPRB,STIM1,THBS1,TUBB1,VBP1	692 (16)
ceruletide		biologic drug		-0.033	3.51e-08	ADAM17,ANXA2,Ceacam1/Ceacam2,CLIC1,CRIP2,DNAJA1,EHD2,FUS,HMGA1,HSPB1,HSPH1,KRAS,KRT18,KRT19,KRT8,MME,MYH9,PGD,PLIN3,PPL,RTN4,S100A11,TPD52
S-nitrosoglutathione		chemical toxicant		-0.031	0.0356	DDX5,ITGAM,NQO1,S100A10,SOD1,VCAM1
etoposide		chemical drug		-0.03	0.0444	ADAM10,ADAM17,BAX,BIN1,CASP3,CDC42,CTSD,CYCS,DDB1,EEF1A1,FTH1,HSPB1,LGALS3BP,MME,NFKB2,PFKM,RELA,SERPINB5,SERPING1,SFN,SLC2A1,SOD2,STAT1,SVIL,TRIM29
ARG1		enzyme		-0.025	0.000915	ACO2,ALDH1B1,AOC3,ASNS,COL1A1,DLD,GFPT2,GLUL,GOT1,MTOR
resveratrol		chemical drug		-0.024	0.00371	ADAM17,ADIPOQ,BAX,CASP3,CAV3,CDH1,COX4I1,CYP2E1,DYNLL1,FABP4,GLB1,GPX4,GSTK1,HDGF,ITGA1,ITGAL,MAP2K1,MAPK14,NDUFA2,NDUFB8,NQO1,PCK1,PDK4,PKM,RELA,SERPINB5,SIRT3,SOD1,SOD2,TGM1,TNS1,UQCRC2,VCAM1	799 (19)
L-triiodothyronine		chemical - endogenous mammalian		-0.022	3.36e-13	ABCA1,ABCD2,Acat2/Acat3,Acot2,ACTA1,ACTB,ADIPOQ,AHSG,AKT2,APOA1,APOC1,APOC3,ASS1,ATP1A1,ATP1A3,ATP2A2,BAG1,BAX,CAD,CASP3,Cbr2,CCT4,CD44,CMKLR1,COX4I1,COX6C,EHHADH,ETF1,FABP4,FDPS,FGA,FKBP10,G6PD,GPD1L,H2ac11,H6PD,HCN4,HOMER1,IDH3A,ITGAV,ITGB3,ITIH3,ITPR1,JUP,KCNJ5,KIF1B,KRT16,KRT6A,LDHA,LGALS3,LMNA,LRP1,Lyz1/Lyz2,MBP,MTOR,Mup1 (includes others),MYBPH,MYH6,MYL2,MYOM3,NFIB,PCK1,PCK2,PDHB,PDK2,PDK4,…	699 (19)
mir-210		microRNA		-0.022	1.27e-06	ABCC3,ALDH5A1,CDH1,CDH2,EHD2,EPB41L1,FKBP9,GPD1L,HECTD1,IL16,NCAM1,NDRG1,NDUFA4,PSAP,PTPN1,SCARA3,SDHD,SH3BGRL,SMCHD1,UBQLN1
CREBBP		transcription regulator		-0.022	0.00279	ASL,B2M,CAMK2G,CAPG,CBL,CD44,CD81,CDH1,CDH5,CKM,DHRS3,DNAJB4,EHHADH,EXOC2,FABP4,FDPS,FDX1,GIMAP4,GRM1,ITGA6,JUP,KIF1B,KRT14,LGALS3BP,LPL,MPZ,MYH1,NDRG1,NEBL,NQO1,PCK1,PDE3B,PDGFRB,PRKCD,SLC43A1,SOD2,TMEM38A,TUBA8,VCAM1	626 (19)
selinexor		chemical drug		-0.019	9.63e-05	CMBL,EIF4E,FDXR,H2AZ1,ITGA2,ITGA6,MTOR,NOLC1,THBS1	567 (7)
TET2		enzyme		-0.008	0.00012	ABCB11,ABCC3,AMACR,ANXA2,ATP1A3,CD34,CYP2S1,DDB1,FDX1,Ifitm3,ITGA2,KARS1,LDHA,MS4A1,MYH6,NCKAP1,NIBAN1,NIBAN2,ORM1,PARVB,PDGFRB,PDK1,PLS3,Pycard,S100A9,SLC2A1,SLC4A1,TGM1,TNNT2,YWHAQ,YWHAZ	458 (7)
5-hydroxytryptamine		chemical - endogenous mammalian		0	0.000478	AP1M1,AP2S1,AQP3,BIN1,CDC42,CDH1,CDH2,COPE,GK,GNB2,MAPK3,MTOR,MYL2,MYL6,NUCB2,PKN1,PLIN3,RAB8A,RBP1,RPL23A,STAB1,THBS1,Tuba4a,TUBA8,TUBB,VCAM1	843 (26)
lysophosphatidylcholine		chemical - other		0	0.000575	ABCA1,ABCC1,ACOT13,ECI2,FABP5,LPL,LRP1,MBP,MCAT,NDUFA8,NSDHL,PCCB,PLP1,PON2,PRXL2B,PTGES3,PTGR1,RDH11,THEM5	647 (16)
5'-methylthioadenosine		chemical - endogenous mammalian		0	0.00689	ADIPOQ,COL1A1,GUCY1B1,MAT2A
PARPBP		other		0	0.00121	CYP2E1,EMB,IDH3G,KRT18,KRT7,KRT8
xanthine derivative CB002 analog 4		chemical reagent		0	0.00547	MAPK3,MRPL24,NDUFB5,RBP1,SSR1,TXN
colistin		biologic drug		0	0.000561	ABCC3,ABI1,AHCYL1,AK1,ALCAM,ARHGAP5,CD9,CRYL1,DNAJB4,EPB41L2,FTH1,GMFB,GOLGA3,GRM1,LGALS1,LGALS3
Siglecf		other		0	2.45e-09	ATP5F1E,ATP5MJ,BAX,CSTB,FTL,HSPE1,MIF,NHP2,P4HA1,PGM2,RGS10,RPS14,RPS27L,TPI1,UQCRQ
UCA1		other		0	0.00456	ARL2,BAX,CDH1,CDH2,CYCS,IMPDH2	314 (7)
TTYH3		ion channel		0	0.00261	CDH1,CDH2,HRAS,MAP2K1
arimoclomol		chemical drug		0	0.0432	CRYAB,FTH1,GFPT2,KRAS,MAN2A1,RIGI
C1QTNF1		other		0	0.0175	COL6A1,SLC12A2,SOD1,SOD2
CHCHD3	-0.559	transcription regulator		0	0.00261	ACADS,HMGCL,HSPD1,SOD2
WDFY2		other		0	0.000334	ACO2,AKT2,CYCS,SLC2A1
LUCAT1		other		0	0.000285	ALDH3A1,BAX,FGA,FGB,GLRX,ITGB4,PDK4,SOD2	440 (7)
FOCAL ADHESION KINASE (family)		group		0	0.00769	CDH2,KRT14,KRT18,KRT8,PALLD,VCAM1	679 (20)
IRS1		enzyme		0	3.68e-05	ADIPOQ,CDH1,CKM,COL6A1,COL7A1,DBN1,DBNL,FABP4,FHL1,HSPB7,LAMA4,LPL,MYL1,MYL4,PCK1,PDLIM5,SIGLEC1,SLC8A1,TGFBI,TNNC1,TNNT2,TPM2	780 (20)
SLC13A1		transporter		0	0.00649	C9,GALE,Gbp2,GPAM,HSPB1,ITIH3,PCK1,RPL8,RPLP1,SRPRA,Tgtp1/Tgtp2,TUBA1C
ZFHX3		transcription regulator		0	4.35e-05	APOA1,CACNA1S,EIF3K,HLA-A,HRAS,Ifitm3,KRT18,KRT7,MIF,MYL2,NDUFS7,PYGM,RPLP1,RPLP2,RPS12,RPS14,Serpina1a (includes others),TUBB3	454 (7)
CXCL5		cytokine		0	0.00689	CDH1,COL1A1,ITGAL,ITGAM	610 (15)
FMN2		other		0	0.000355	ATP5F1E,NDUFA2,NDUFB7,NDUFS7,UQCRQ
TLN1	0.133	other		0	0.0139	Gbp2,HLA-A,ITGA1,ITGA5,ITGAL,ITGAM
miR-423-5p (and other miRNAs w/seed GAGGGGC)		mature microRNA		0	0.00109	ACTA1,CDH1,CDH2,PCK1
LY2109761		chemical drug		0	0.0212	AKT2,CDH1,CDH2,COL1A1
MTTP		transporter		0	0.0289	ABCA1,EIF2S1,GOT1,GPT,GPX4,GSS
TNFRSF11A		transmembrane receptor		0	0.0349	MME,RELA,SRC,VCAM1
PIKFYVE		kinase		0	0.00898	CTSD,LAMP1,MAP1LC3B,RPS6	344 (8)
RGS4		enzyme		0	0.0106	ABHD10,ACTA1,ADHFE1,ANXA4,CPOX,GPC4,KRT222,MYL2,NEFL,POSTN,PPP3R1,SCN7A
HSPA9	-0.374	other		0	0.0321	CDH1,HSPA9,KRT14,KRT18,KRT8,SOD2
CDK6	-0.497	kinase		0	0.00035	ACTN2,ATP2A1,ATP5ME,ATP6V1B2,AUH,FABP4,FMOD,GFPT1,HNRNPD,HRAS,ITGA2,ITGB3,ITPR1,KRAS,PRKACB,PRKCB,PYGM	634 (10)
NR1D2		ligand-dependent nuclear receptor		0	0.0404	APOC3,FABP3,FABP4,L1CAM
LRP1B		transmembrane receptor		0	0.0205	ABCA1,MTOR,NCEH1,STAT1,STAT5B
CUL4B	1.218	other		0	0.00149	CDH1,CUL4B,EIF3I,HSPA9,PRDX3,SOD1,TPI1,TPM3,UBXN1
CFTR		ion channel		0	0.00732	ABCA1,ASNS,CAPG,CPA3,EPHX2,ETF1,FDPS,Gbp2,ITPR1,MYL7,OXCT1,SCP2,STAT1	500 (10)
GNMT		enzyme		0	0.000334	ABCA1,GPT,NPC1,NPC2
HLCS		enzyme		0	0.000258	ACYP2,AFG1L,ASS1,ETHE1,FKBP10,MYO1D,NDUFB9,PKM,PNPLA2,SLC44A2,SURF1,TGM2
olitigaltin		chemical drug		0	0.0404	LGALS1,LGALS3,LGALS3BP,SIGLEC1
pidnarulex		chemical drug		0	0.0298	ASS1,BAX,CHCHD4,FKBP9,L1CAM,MAP1LC3B,RPS27L,RYR2,TPT1,TRAPPC6B
nonylphenol		chemical toxicant		0	0.0289	ADIPOQ,ALDH5A1,APEH,KLHL41,LBP,LDHA
kanamycin A		chemical drug		0	0.000621	ABCC3,ABI1,AHCYL1,AK1,ALCAM,ARHGAP5,CD9,CRYL1,DNAJB4,EPB41L2,FTH1,GMFB,GOLGA3,GRM1,LGALS1,LGALS3
ellagic acid		chemical - endogenous non-mammalian		0	0.039	AIFM1,BAX,CYP2E1,NQO1,SIRT3
3-hydroxybutyric acid		chemical - endogenous mammalian		0	0.0143	LDHA,MAG,MBP,MPC2
2,3,4,7,8-pentachlorodibenzofuran		chemical toxicant		0	0.000671	Acot2,CD44,Ces1d,COL1A1,CYB5A,CYCS,GRHPR,HSPA2,MYH11,NQO1
carboplatin		chemical drug		0	0.00886	ABCC1,ASNS,CASP3,CD44,CP,FGA,FGB,LGALS3,RBM3,TUBB
metronidazole		chemical drug		0	0.00173	ABCC3,ABI1,AHCYL1,AK1,ALCAM,ARHGAP5,CD9,CRYL1,DNAJB4,EPB41L2,FTH1,GMFB,GOLGA3,GRM1,LGALS1,LGALS3
U18666A		chemical reagent		0	0.0143	ABCA1,Akr1b7,CASP3,NPC1
cannabinol		chemical - endogenous mammalian		0	0.0253	RELA,RHOT1,RPS27A,TBC1D15
TTC39A-AS1		other		0	0.0411	Clec2d (includes others),Gbp2,Ifitm3,LGALS3BP,Ly6a (includes others),PARP9,Pycard,RIGI
PIAS3		transcription regulator		0.017	0.00689	FGG,FTH1,RELA,Tpsb2
MAPK1	0.665	kinase		0.028	4.94e-05	ADAM17,ADH1C,ATP2A1,CAV3,CDH1,CDH2,COL7A1,CRYL1,DCN,DDT,DOCK10,ENDOD1,ENO3,EXOC2,FLNC,Gbp2,Gstt3,HOMER1,ITGA5,ITGAV,ITGB3,KRT13,KRT6A,LAMA4,LGALS1,LGALS3,LGALS3BP,LMNA,MAL2,MAOB,MAP3K20,MAPK3,MBP,MECP2,MYH4,PDLIM3,POSTN,RIGI,SAMHD1,STAT1,SUN2,SUOX,UBE2I	649 (22)
IFNG		cytokine		0.033	4.83e-16	ABCA1,Abcb1a,ABCC1,ABI1,ACSS1,ACTB,ADAM17,ADIPOQ,AGPAT1,AGRN,ALDH7A1,ALOX12,ARL6IP5,ASNS,ASS1,ATP1A1,ATP2A2,ATP5F1E,AZGP1,B2M,BAK1,BAX,BPIFA1,BST1,C4a/C4b,CAPN1,CASP3,CD1D,CD44,CDH1,CDH2,CDH5,Ceacam1/Ceacam2,CKAP5,CKMT1B,Clec10a/Mgl2,CLIC5,COL1A1,COX4I1,COX6C,CP,CSE1L,CTSD,CYB5A,CYCS,CYP27A1,CYP2E1,DCN,DCTN3,DDB1,DDX5,DECR1,DRG1,EEF1A1,EIF2S2,ENDOD1,ENO1,ENTPD1,ENTPD2,F11R,FABP5,FBLN1,FGF1,FGG,FL…	836 (21)
valproic acid		chemical drug		0.038	7.4e-08	AACS,ABCD2,ACSS1,ADRM1,AGPAT1,ALOX12,ANK3,APOA1,ATP5ME,BAG1,CARM1,CASP3,CAVIN2,CD44,CDH1,CRAT,CROT,CRYL1,DAG1,DNAJC3,EHHADH,EIF2S1,FDPS,FSCN1,GLUL,GPAM,H6PD,HOMER1,LBR,MECP2,MME,MRPS2,MS4A1,MYOF,NCAM1,NEFM,NPC2,NQO1,NSDHL,PDGFRB,PLTP,PNPLA2,PRKCD,PSMB1,PSMB10,PSMB2,PSMB7,PSMD11,PSMD14,PSMD3,PSMD4,PSMD7,SEL1L,TGM2,THBS1,TMPO,TNS1,TUBB3,UBE2H,YY1	917 (21)
IL1A		cytokine		0.039	0.00829	ASS1,B2M,BAX,C4a/C4b,CD44,CDH1,Clec2d (includes others),CYP2E1,FTH1,Gbp2,HLA-A,HSP90AA1,HSPG2,IK,ITGA5,ITGAV,ITGB3,LAMA4,LBP,LDHA,MCAM,ORM1,RELA,S100A10,S100A9,Serpina3n (includes others),SERPING1,SOD2,SUGT1,VCAM1	835 (20)
MEF2D		transcription regulator		0.044	0.0303	ACTA1,CDH1,CKM,Gsta1 (includes others),Gsta4,NQO1,SOD1,SOD2,TNNC1
PTK2		kinase		0.045	8.55e-06	ACTA1,CDH5,COL1A1,ITGA5,KRT14,KRT18,KRT8,MYH6,P4HA1,PALLD,PDGFRB,Serpinb1a,THBS1,TIMP3,VCAM1	769 (24)
lithium chloride		chemical drug		0.049	0.00837	Acat2/Acat3,ASS1,BAX,CD44,CDH1,CDH2,CKM,DCN,FBXL20,FDPS,FSCN1,MAP1LC3B,MYH11,POSTN,PRKCD,TNNI3	704 (18)
BMP10		growth factor		0.055	0.0207	AHSG,ALOX12,COL12A1,COL1A1,HLA-A,ITGAL,NCAM1,RPL22,Serpina3n (includes others),THBS1,VCAM1
ATF2		transcription regulator		0.063	0.0329	ACTB,APOC3,ASNS,ENTPD1,MAPK14,MAT2A,PCK1,RELA,SERPINB5,SOD2,VCAM1
CNGA3		ion channel		0.068	0.00651	BAX,CAPN1,DNAJC3,HSPA9,RYR2,SEL1L
KDM6A		enzyme		0.076	0.0034	CD44,CDH1,CDH2,COL1A1,CRIP2,DCN,ENO3,FBN1,GC,LUM,UPK1B,VCAM1,VTN	809 (24)
INSIG1		other		0.076	0.0132	AACS,ABCA1,APOC1,FABP4,FABP5,FDPS,G6PD,GPAM,LPCAT3,LPL,NSDHL,PTGS1,S100A9
CEBPB		transcription regulator		0.078	7.64e-06	Abcb1a,ADH1C,ADH7,ADIPOQ,Akr1b7,APOC3,ASNS,CD1D,CNOT9,COL1A1,CP,CSE1L,CYB5A,CYP2E1,DCN,DDX5,DEK,DHRS1,EIF2S1,ENTPD2,FABP4,FBLN1,FHL1,FTL,HLA-A,HMGA1,HNRNPD,HPX,HSP90AA1,HSPD1,HSPE1,Ifitm3,IGKC,ITGAL,KRT15,KRT18,LAMC1,LBP,MAP1LC3B,MBL2,MBP,MGP,NOP56,NUP107,ORM1,PCK1,PDK4,PLG,PRKCD,PSIP1,PTGS1,RPA1,Serpina1a (includes others),SLC12A2,SLC2A1,SMC3,SOD2,SQOR,SSRP1,STAT1,THBS1,TMPO,TUBB,TUBB3,XDH	796 (23)
cephaloridine		chemical drug		0.084	0.029	DSG2,FBP2,FGB,G6PD,HSPH1,NQO1,NUP93,PIR,PSMD11,RYR2,USE1
ciprofloxacin		chemical drug		0.085	1.44e-14	ACO2,ACTN1,ALDH2,ALDH3B1,ATP5F1C,ATP6V1B2,ATP6V1C1,ATP6V1E1,ATP6V1H,BPNT2,CTSD,DNAJC3,GBA1,HLA-A,HSPA9,HSPD1,ITGAL,LRPAP1,MAPK1,MFGE8,MPP1,MYBBP1A,MYOF,PSAP,RPL10A,RPL12,RPL7A,RPS18,RUVBL1,SRPRA,STAB1,TMPO,TUFM
FBXO32		enzyme		0.087	0.000548	ADSS1,CKMT1B,DNAJC3,ERP44,HPX,HSPB7,KRT19,LBP,MANF,MYH6,PPP3CA,SOD2,SRC,STT3A
MAPT		other		0.087	5.28e-41	ACO2,ACTA1,ACTB,ACTN1,ADD1,ALDH5A1,ALDOA,ANP32A,ARF6,ATP1A3,ATP5F1C,ATP5F1E,ATP5PB,ATP5PD,ATP6V1E1,C4a/C4b,CALML3,CAMK2G,CAPG,CAPN1,CARM1,CASP3,CAST,CD44,CD9,CFL2,CKMT1B,COX4I1,COX6C,CP,Cryzl2,CTSD,CYCS,DLD,DLG1,DYNC1LI1,DYNLL2,EEF2,EIF4A2,ENDOU,ENO1,EPDR1,EPHX1,ERMP1,FLNC,FUS,GAPDH,Gbp2,GDI2,GGH,GMPS,GPM6B,GPX4,GUCY1B1,Hbb-b1,HLA-A,HSP90AA1,HSPA1A,HSPA4L,HSPB1,HSPD1,HSPE1,HSPH1,HUWE1,Ifitm3,ITGA…	802 (19)
gemfibrozil		chemical drug		0.089	7.75e-07	ACADL,Acot2,ANXA7,APOA1,APOC3,CNP,DECR1,ECH1,ECI1,EHHADH,FGB,MBP,NAP1L1,ORM1,PLP1,RTN4,TPP1	783 (17)
IL33		cytokine		0.092	0.000107	ABCA1,ACTB,ALDH3A1,ALDOA,ARHGAP30,ATP5F1E,ATP5MJ,BAX,CDC5L,CSTB,DGAT1,ELMO1,ENTPD1,EPHX2,FTL,GNA13,GRK2,Gvin1 (includes others),HACD3,HSPE1,ITGA5,ITGAM,ITGB4,KLC1,KRT5,LAMA5,LGALS1,MIF,NFKB2,NHP2,P4HA1,PDLIM1,PGM2,RELA,RGS10,RPS14,RPS27L,S100A9,Serpinb1a,SIGLEC1,SOD2,TPI1,Tpsb2,TUBB6,UQCRQ,VCAM1	740 (18)
quercetin		chemical drug		0.098	0.000581	ABCA1,ABCC1,ANXA1,BAX,BCHE,CAPN1,CASP3,CD44,CDH1,COL1A1,CRYL1,CYP2E1,ECH1,EPHX2,GNAI3,GPT,HSPB2,ITGAL,KRT18,KRT8,LPL,NLRX1,PCCA,PHGDH,PON2,PRDX3,PRDX5,SOD1,TOLLIP,VCAM1	741 (18)
BHLHE40		transcription regulator		0.099	4.58e-07	ACTN1,ALDH7A1,ANXA1,ATP2A2,B2M,CAPG,CASP3,CD9,CNP,CP,EPHX1,GBE1,Gbp2,GFPT1,GLRX,GNAI3,HEXA,HOMER1,ITGA6,JCHAIN,KRT18,KRT8,LDHA,LGALS3BP,NDRG1,NUP93,P4HA1,PARP9,PF4,PFKP,PRDX5,PSMB2,PTPN6,RARS1,RPS9,SAMHD1,SLC16A3,SLC2A1,SOD2,SRI,STAT1,TGM2,THY1,XPNPEP1	811 (19)
RAC1	0.031	enzyme		0.1	0.0282	CD44,CDH1,CDH2,CKM,GSN,HSPB1,ITGA6,KRT14,KRT6A,MTOR,PDLIM2,SOD2,STAT1,VCAM1
FABP5	2.368	transporter		0.102	0.0192	ASS1,COL6A2,CRIP2,FABP3,FABP4,HSPB6,KRT19,NEFL,RELA,TSPAN8
monobutyl phthalate		chemical toxicant		0.102	0.000195	CTBP1,CUL4B,DAZAP1,DNAJC3,PCBP1,PLIN3,POSTN,RBM39,RBPMS,SNRPE
ATP		chemical - endogenous mammalian		0.107	0.0467	ATP1A1,BAX,CAPN1,CD44,CDH1,ITGAM,MAP2K1,MBP,Pycard,THBS1,TUBB3,TXN,TXNIP,VCAM1
zinc		chemical drug		0.111	0.00282	AIFM1,BAX,BLMH,COL1A1,ENO1,FETUB,KRT16,MAP2K1,MGP,NDUFB8,NPM1,STS,TGM2	761 (21)
mir-27 (includes others)		microRNA		0.121	0.00447	ABCA1,BCAM,CAD,CASP3,CDH5,COL1A1,CYCS,DLG1,ETF1,KRAS,LBR,LYAR,MAP2K4,PNPLA2,PSAP,SIGLEC1,SNRPD2,TARDBP,TIMP3,TMPO,VBP1,YWHAQ	430 (7)
mir-142 (includes others)		microRNA		0.122	5.05e-08	ABAT,ARF6,CFL2,EFHD2,ERP44,EZR,Gbp2,HLA-A,ITGA1,ITGAV,Ly6a (includes others),MCAM,NCKAP1,NFKB2,PPA2,PTPN1,SH3GL1,STAT1,STAT5B,TWF1,UROD,VAMP2,VPS4B	324 (7)
topotecan		chemical drug		0.122	0.045	Acot2,ACTB,BAG1,C4a/C4b,CSNK2A1,CYB5A,EMB,ENDOG,ENO1,HSPA1A,HSPD1,ITGA2,MAP2K4,MAPK1,MAPK9,MAT2A,NFKB2,NIPSNAP2,PNP,PPP3CA,RAB24,RALY,RBPMS,RELA,SEPTIN2,SF3A2,SLC2A1,STK39,TUBB
RSL3		chemical reagent		0.123	0.00141	ADPRHL1,ALOX12,CDH1,FBLN1,G6PD,GPX4,GSTK1,LPCAT3,NIBAN2,TXNDC12	70 (3)
CARM1	0.371	enzyme		0.128	0.00795	ABCA1,ABCB11,BAX,CYCS,EPHX2,FTH1,FTL,HSP90AA1,KRT1,PCK1,SFN	742 (23)
pimagedine		chemical drug		0.128	0.0289	BAX,CASP3,CAST,OPA1,RELA,SLC22A3
TNFSF12		cytokine		0.128	0.0134	ACTB,BST1,CDH1,CYCS,F11R,ITGAM,MYH4,NDUFB5,NFKB2,PF4,S100A9,SDHA,TCAP,THY1,VCAM1
SAMHD1	-0.793	enzyme		0.132	0.0212	NFKB2,RIGI,SAMHD1,STAT1
ETS1		transcription regulator		0.139	0.0487	BAX,CD44,CDH1,CDH2,CDH5,GPX4,HSPA1A,HSPE1,ITGAM,ITGB3,KRT8,LAMA5,LAMC1,MCAM,NCF1,NQO1,PF4,SEC23IP,SERPINB5,THY1,UBAP2L
phorbol 12,13-dibutyrate		chemical - endogenous non-mammalian		0.14	0.000127	APOA1,ATP1B3,CD44,ENO1,IL1RAP,ITGA2,MDH1,NUP107,NUP155,PPP1R12A,PRKCB,PRKCD,RANBP2,RELA,SLC1A3,SLC25A13,TOLLIP,TPI1	626 (10)
indomethacin		chemical drug		0.142	1.04e-05	ANXA1,ANXA2,ASNS,BAX,C4a/C4b,CASP3,CD34,CD44,CDH1,CP,CTSD,DDAH1,DGAT1,DYNLL1,FABP4,FGA,FGB,GBA1,ITGAM,ITGB4,KRT8,LGALS3,LPL,MANF,OPA1,PSMB10,PTGS1,RBM3,RELA,S100A10,S100A11,SOD1,TSPAN8,TUBB,UAP1	792 (19)
olanzapine		chemical drug		0.143	0.0329	BAX,CASP3,HOMER1,IL1RAP,KLHL41,PYGM,S100A9,SLC22A3,SOD1,TSPAN8,YBX3
FOXD2-AS1		other		0.144	0.00516	CDC42,CDH1,CDH2,PHGDH
VIRMA		other		0.147	0.00689	ENO1,HSP90AA1,MOB1B,PSMD14
eflornithine		chemical drug		0.149	0.00295	BAX,CDH1,GLB1,GTF2A1,ITGAL,ITGB3,LGALS3,LGALS3BP,PSAP,SOD2,TGM2	668 (23)
KAT2A		enzyme		0.15	4.91e-05	ACTN4,ANK3,B2M,CASP3,FABP5,FGF1,H2AZ1,HLA-A,HMGA1,HNRNPD,HSP90AA1,HSPD1,IPO7,ITIH3,LDHA,MYOM3,PCK1,PDLIM1,PPID,THOP1	678 (15)
AKR1C1		enzyme		0.152	0.00109	GFPT1,GOT1,LDHA,LDHB
GPX5		enzyme		0.152	0.000637	ERP44,PRDX3,TXN,TXNL1
BCKDK	-0.361	kinase		0.152	0.00174	BCKDK,MBP,PLP1,SOD2	410 (7)
miR-296-5p (miRNAs w/seed GGGCCCC)		mature microRNA		0.152	0.0253	BAX,COL1A1,HMGA1,LYPLA2
EMD	0.493	other		0.152	0.0299	PDHA1,PPL,STAT1,TGM1
PT-2385		chemical drug		0.152	0.00898	GLB1,NDUFS1,SDHB,TRIM28	416 (7)
GSK2837808A		chemical reagent		0.152	0.00174	CDH1,LDHA,PDK1,SLC2A1	43 (3)
CXCL8		cytokine		0.155	3.09e-05	ANXA1,BAX,CD44,CDH1,CDH2,COL12A1,COL1A1,GFPT1,HSPG2,ITGA1,ITGA5,ITGAL,ITGAM,KRT5,LGALS3,MTOR,MYO1E,NCF1,TPM1,VCAM1	718 (23)
N-nitro-L-arginine methyl ester		chemical drug		0.155	0.0216	ACADM,ACTA1,ADIPOQ,BAX,BGN,CASP3,ITGAV,ITGB3,PDK4,SLC2A1,SOD1,VCAM1
mercuric chloride		chemical toxicant		0.156	3.53e-06	CDH1,CDH2,CYP2E1,Gsta1 (includes others),Gsta4,HSP90AA1,HSPA9,HSPB1,Mup1 (includes others),ORM1,TXN	858 (19)
mifepristone		chemical drug		0.158	3.21e-07	ABCB11,Abcb1a,ABCC3,ADIPOQ,AGR2,ANXA1,B2M,BAX,CASP3,CAST,Cbr2,CDH2,Ceacam1/Ceacam2,CKMT1B,CTSD,FBLN2,FTH1,GLB1,H6PD,HLA-A,HSPD1,ITGA2,ITGAM,ITGB3,ITGB4,JUP,KRAS,KRT6A,LAMA2,LAMA5,LRP1,Ly6a (includes others),MME,NDRG1,NQO2,OGN,POSTN,PTGS1,RELA,SERPING1,SLC2A1,SRM,Sult1d1,Sult2a1 (includes others),TIMP3	867 (26)
phenobarbital		chemical drug		0.161	0.0276	ABCC3,Akr1b7,ALDH3A1,APOA1,CYP27A1,Cyp2b19,EPHX1,GPT,Gsta1 (includes others),Gsta4,GSTT1,HTATIP2,KRAS,KRT19,PCK1,Sult2a1 (includes others)
PLCB1		enzyme		0.162	0.000549	CDH1,CDH2,GAPDH,MAPK1,MAPK3	372 (7)
diclofenac		chemical drug		0.179	0.00769	ASNS,DNAJB1,EIF4A1,EIF4A2,ITGAM,KRAS,LDHA,LGALS3,MAP1LC3B,SARS1,SLC2A1,SOD2	541 (16)
ethionine		chemical toxicant		0.18	2.04e-07	ANXA1,C4a/C4b,CD44,CP,FGA,FGB,LGALS3,PSMB10,S100A10,S100A11,SLC25A3,TPM1,TSPAN8
cyclosporin A		biologic drug		0.18	5.67e-09	AIFM1,ANXA1,ANXA2,ASNS,ATP1A1,BAX,BGN,C4a/C4b,CASP3,CD1D,CD44,CDH1,COL1A1,CP,CREB1,CYP27A1,FGA,FGB,HPX,HSP90AA1,HSPD1,IL16,IQGAP2,ITGAL,ITGAV,ITGB4,ITPR1,KRT16,LBR,LGALS3,LYVE1,MIF,MYH11,MYH4,MYL4,NQO1,PAM,PDE3B,PKM,POSTN,PRKACB,PSMB10,RBM3,RPS17,S100A10,S100A11,S100A9,SLC8A1,SMTN,SNRNP70,SOD1,TARDBP,THOP1,TPM1,TSPAN8,TSPAN9,TTN,TUBB,VCAM1,VPS4B	797 (19)
CLDN10		other		0.181	0.00015	CASP3,CDH1,CDH2,SDHB
TRIM2		enzyme		0.184	1.34e-07	FTL,G6PD,GPX3,ITGA5,ITGB4,MSRA,NDUFB4,NQO1,SOD1,TXN	235 (6)
AURKA		kinase		0.185	0.0307	CDH1,GPX4,KRAS,LDHA,SLC2A1
EGLN2		enzyme		0.194	0.00727	ADIPOQ,AHSA1,AUP1,DYNC1LI2,LDHA,LIN7C,NSDHL,PDK1,PGM2,POLR2A,SLC2A1	573 (12)
apatinib		chemical drug		0.207	0.00016	ASL,ASNS,ASS1,CAD,GFPT1,GFPT2,GOT1,GPT,SFXN3,SLC43A1
MK2206		chemical drug		0.21	0.000188	ACTB,ADAM10,ADAM17,BAX,CASP3,CDH1,CDH2,EIF4E,GPX4,LDHA,PDK1,VCAM1	690 (20)
SGPP2		phosphatase		0.213	8.72e-06	CDH1,DNAJA1,DNAJC3,HSP90AA1,HSPA14,HSPA4L,HSPA9,HSPB7,HSPH1
ERBB2		kinase		0.215	8.46e-12	ACTA1,ACTB,ADAM17,AGR2,AIMP2,AKT2,Aldh1a7,ANXA2,ATP1B3,BCAM,BPNT2,CAPZA2,CAVIN2,CAVIN3,CD34,CD9,CDC37,CDC42,CDH1,CDH2,Ces1d,CMAS,COL1A1,COL6A1,COL6A2,COL7A1,CSE1L,DAAM1,DAG1,DECR1,DGAT1,DHRS7,DPEP1,DPT,DSG2,EHHADH,EPHX2,ETFB,FBLN2,FLNC,FLOT2,FSCN1,GBE1,GFPT2,GLUL,GPAM,GPM6B,GPX3,GSTZ1,H6PD,Hbb-b1,HSPA1A,HSPB1,INF2,ITGA2,ITGA5,ITGA6,ITGB3,ITGB4,JCHAIN,JUP,KRT7,L1CAM,LAMB2,LAMP1,LDHA,LGALS1,LGALS3,…	738 (24)
cadmium		chemical toxicant		0.216	0.000326	ATP1A1,B2M,BAX,CASP3,CYB5A,DLD,EPHX1,GPX4,ITPR1,LGALS3,MGP,RBP1,RETSAT	637 (14)
tetrachlorodibenzodioxin		chemical toxicant		0.216	3.32e-10	Acot2,ACTL6A,ACTN1,ADH7,ADHFE1,ALCAM,ALDH3A1,ALDH6A1,AQP3,ASL,ASNS,ASS1,BAX,CD9,CDH1,Ces1d,CMA1,COL6A1,CRLF3,CRYAB,CTSD,CYP2S1,DSC2,ENPEP,FMO3,GHITM,GLRX,GLUL,GRHPR,Gsta1 (includes others),HRAS,HSPA2,ITGA5,ITGAL,KCNJ5,KIF1B,KRT14,KRT19,Krt4,KRT7,M6PR,MANF,MBL2,MGP,MYH11,MYH6,NEDD4,NQO1,PCCA,PCCB,PCK1,PF4,PRKCB,RELA,RPL29,RYR1,S100A9,SERPINB5,SFN,SLC25A5,SLC2A1,SMTN,SOD1,SOD2,SRC,STEAP4,TGM1,THBS1…	856 (23)
EHD2	-0.459	other		0.218	0.00374	ADIPOQ,CAVIN2,NSFL1C,PNPLA2
ELOVL5		enzyme		0.218	0.00236	ACADL,EHHADH,GPAM,PCK1,PDK4,PLTP,PNPLA2	297 (10)
manoalide		chemical reagent		0.218	5.59e-07	NDUFB8,OPA1,SDHB,SOD1,SOD2,TXN,UQCRC2	587 (7)
HAND2		transcription regulator		0.219	3.57e-08	ACTA1,ACTN2,ADSS1,ADSS2,ATP2A2,COL1A1,DES,HSPB7,MYH6,MYL4,MYL7,PDLIM3,PHKA1,PTGS1,TNNC1,TNNT2,TPM1,TTN
dihydrotestosterone		chemical - endogenous mammalian		0.224	4.44e-18	ABCA1,ACO2,ACTA1,ACTB,ADH1C,ADIPOQ,Akr1b7,ALDOA,APOC3,ATP2A1,ATP2A2,AZGP1,B2M,BAX,BGN,CASP3,CCT3,CDH1,CDH2,CKM,CMKLR1,COL6A1,CSNK2A1,CYTH2,DCN,DDX5,DYNC1LI2,DYNLL1,ENO1,FABP4,FLNB,FSCN1,FTH1,FTL,GAPDH,GLRX3,GLUL,GPX3,GPX4,GSN,HLA-A,HSP90AA1,HSPA1A,HSPB1,IQGAP2,ITGA2,JUP,KRT1,KRT14,KRT19,KRT5,LAMA5,LDHA,LGALS1,LGALS7,LPL,Lyz1/Lyz2,MAK,MCAM,MME,Mup1 (includes others),MYH4,MYOF,NCF1,NDRG1,NIBAN2,NID…	846 (26)
tyrphostin AG 1478		chemical drug		0.226	0.0139	FBN1,GFPT1,ITGA2,ITGAM,MME,NCF1,RELA,S100A10,SLC2A1,VCAM1
KRAS	0.5	enzyme		0.226	1.96e-37	ABCA1,ACTA1,AGO2,AGR2,AGRN,AHCTF1,AIMP2,Akr1b7,AKT2,ALDOA,ALOX12,ANK1,APOC1,ASPN,B2M,BAG1,BAK1,BCAM,BGN,BPNT2,CAD,CAMK1,CAMK2G,CASP3,CAVIN2,CD109,CD44,CD81,CDH1,CDH2,Ceacam1/Ceacam2,Clec10a/Mgl2,CLIC5,CMBL,COL12A1,COL1A1,COL6A1,COL7A1,CPOX,CRYAB,CRYZ,CSE1L,CSNK1A1,CSNK2A1,CSRP1,DBN1,DCLK1,DDAH1,DPEP1,EEF1A1,EIF3I,EIF4E,EIF5A,ELMO1,ENO1,FABP5,FBLN2,FBN1,FLII,FLOT2,FTH1,G6PD,GAPDH,GBA1,GFPT1,GLUL,G…	843 (22)
ETV6-RUNX1		fusion gene/product		0.227	0.00968	CAPZA2,CARM1,CD44,CDC42,CDH2,CLIC1,EIF4A1,FABP5,FTH1,Gbp2,GIMAP4,ITGAL,KLC3,LGALS1,MAP2K1,MME,MS4A1,OSBPL9,PDGFRB,PDLIM5,PPM1F,RAB24,RABEP2,RPS6,RSL1D1,SAMHD1,STAT1,TPM1,TPP1
SP600125		chemical drug		0.229	0.000549	ABCA1,ABCB11,APOA1,BAK1,BAX,CASP3,CD2AP,CD44,CDH1,CDH2,CDH5,COL1A1,COL7A1,DSG2,EMB,FABP5,FGF1,Gbp2,HSPB2,ITGA2,ITGA6,ITGB4,LAMA5,LDHA,MAP1LC3B,MYH6,PCK2,PDGFRB,PLCB3,PLEC,POSTN,RELA,SOD2,Sp110 (includes others),THBS1,TNNT2,TPM1,VCAM1	764 (22)
PTH		other		0.229	4.27e-06	ANK3,APRT,ASNS,ATP2A2,CASP3,COL1A1,DCXR,EFR3A,EZR,F11R,ITGAV,KRT1,LMNA,MGP,MME,MTFR1L,MTOR,MYH9,NDUFS7,PDK4,PLXDC2,POSTN,RBM14,SEC61B,SEPTIN11,Serpinb1a,SF3B3,SLC12A2,SLC8A1,SNX3,SOD1,SRC,TNS1	738 (19)
beta-naphthoflavone		chemical toxicant		0.232	0.041	ABCC3,BAX,CYP2S1,FTH1,Gsta1 (includes others),LBP,NQO1
CHI3L1		enzyme		0.239	0.0222	CD44,CDH1,COL1A1,COL6A1,COL6A2,COX7A2L,F12,LDHA,PTPN6,SOD1,TMPO
MDM4		transcription regulator		0.241	0.0122	BAX,ITGB4,KRT5,KRT8,LGALS3,RIGI,SOD2
THRA		ligand-dependent nuclear receptor		0.241	9.6e-06	ACTA1,APOA1,ATP2A2,CALM2,CASP3,CD44,COX4I1,CSNK1A1,CTBP1,CTSD,DES,EHD2,EHHADH,GPD1L,GPX4,GSS,HCN4,JUP,KCNJ5,LAMP1,LPL,MBP,MYH1,MYH6,NCF1,PCK1,PKP2,RYR2,SLC8A1,SRI,TPM1	829 (24)
HMOX2	0.139	enzyme		0.243	5.38e-11	ACTA1,ADH7,ADIPOQ,CKM,FUS,GPX4,HLA-A,HNRNPH1,HSPB6,IMMP2L,LAMA5,LUC7L2,Ly6a (includes others),Lyz1/Lyz2,MGP,Mup1 (includes others),MYH11,MYL3,MYL7,PDK4,PDLIM3,PF4,RPL29,RPS7,SLC30A9,TCAP,TNNI3,TNNT2
LDLR		transporter		0.243	5.39e-06	ABCA1,ALCAM,ALDH9A1,ASPN,BGN,COL1A1,CYP27A1,DLAT,DLD,FABP3,FABP5,FDPS,G6PD,GAPDH,GPAM,GPT,H6PD,HSPG2,ITGAM,ITGB3,LPL,LRP1,Ly6a (includes others),Lyz1/Lyz2,MFGE8,MIF,PCK1,PCK2,PGM2,PLIN3,PLTP,PRKAA1,PSMB7,SLC2A1,VCAM1	798 (22)
ANXA2	0.457	other		0.243	0.0205	ANXA2,BAX,CDH2,MTOR,PLG,S100A10
BMP7		growth factor		0.246	0.0103	ADIPOQ,ASL,CD34,CD44,CDH1,CDH2,COL1A1,CYCS,DSC2,F11R,GLUL,HRAS,HSPB1,ITGA5,ITGAV,KLC1,MAPK3,MYADM,NCAM1,NDRG1,PDGFRB,PTPN1,STS
11,12-epoxyeicosatrienoic acid		chemical - endogenous mammalian		0.248	0.00376	ADIPOQ,CD44,EPHX2,FABP4,RELA,VCAM1	792 (22)
RAB27A		enzyme		0.254	0.00898	CD44,CDH1,CDH2,PDCD6IP	466 (11)
trichloroethylene		chemical toxicant		0.258	5.3e-07	CASP3,COL1A1,CSNK2A1,CYP2E1,MFGE8,NCKAP1,NDUFS1,NHERF1,PDCL3,PLS3,PTMS,RTN4,Sult2a1 (includes others),TXNIP,YWHAQ
sodium tungstate		chemical drug		0.258	6.25e-12	ACO2,ACTB,AK1,APOA1,ATP6V1B2,ENO1,ENO3,GNB2,HSPA4L,MAP2K1,NEFM,PDHA1,PDHB,SOD2,TPI1,TUBB1	378 (7)
benzene		chemical toxicant		0.258	5.3e-07	CASP3,COL1A1,CSNK2A1,CYP2E1,MFGE8,NCKAP1,NDUFS1,NHERF1,PDCL3,PLS3,PTMS,RTN4,Sult2a1 (includes others),TXNIP,YWHAQ
CXCL12		cytokine		0.264	0.00218	ADAM17,BAX,C5,CD44,CD9,CDH1,COL1A1,CPSF1,DAD1,HNRNPD,ITGAL,ITGB3,ITGB4,Ly6a (includes others),PRKCD,RBM14,RYR1,RYR2,SEPTIN7,SORBS3,STRAP,THBS1,TNNC1,YY1	649 (18)
sodium bisulfide		chemical reagent		0.268	0.00306	BAX,CASP3,CYCS,GSS,LAMC1,NCF1,NQO1,PRKCD,SOD1,SOD2	745 (23)
PRKCA	0.272	kinase		0.276	0.0456	ACTA1,COL1A1,CYCS,GBA1,HSPA1A,LPL,NQO1,PPP1R12A,PRKCD,S100A9,SEC23IP,UBAP2L,VCAM1
NRP1	-0.131	transmembrane receptor		0.277	0.00445	ARHGAP45,ASS1,CD44,CLINT1,DDAH1,DNAJB1,EIF1,EIF5A,GPX3,ITGB3,Lyz1/Lyz2,MAP3K20,STAT1	665 (13)
CYLD-AS1		other		0.277	0.0001	ABCC3,ALDH3A1,BLVRB,EPHX1,FTH1,FTL,G6PD,GLRX,LGALS3,NFKB2,NQO1,PGD,RELA
MYO6	0.673	other		0.277	0.00089	B2M,COL6A2,CSRP1,DNAJB4,GLRX,HOMER1,IPO7,ITGB3,MYL9,SCIN,SLC44A2,SYNPO2,USE1	149 (4)
LOX		enzyme		0.277	0.0121	AGR2,CDH1,DNAJC3,KRT10,PDGFRB,RELA
taxifolin		chemical - endogenous non-mammalian		0.277	0.00591	ADAM10,CASP3,SOD1,SOD2,TXNIP	463 (11)
5-azacytidine		chemical drug		0.279	0.00904	ANXA2,CD44,CDH1,COL1A1,ECH1,EIF4E,HEXIM1,HSPD1,ITGAL,KRT18,LDHB,Ly6a (includes others),MECP2,MYH6,NDRG1,PLD3,TGM2,THBS1,TNNC1,TNNI3,TUBB	641 (19)
scutellarin		chemical - endogenous non-mammalian		0.283	0.00372	ATP2A2,BAX,CASP3,CDH1,CDH2	714 (13)
ATP5PO	-0.123	transporter		0.283	5.24e-05	CASP3,CDH1,CDH2,SDHB
peoniflorin		chemical drug		0.287	0.00283	CASP3,DDAH1,ENO1,HIBADH,PSMB7,SAR1B,TUBB
CSF3		cytokine		0.288	0.000133	ACTN1,ARHGEF7,ARPC5L,BAX,CAMK1,CAPG,CD34,CD44,CTSD,DES,ENTPD1,FGB,FLOT1,FUS,GUCY1B1,HSPD1,IK,ITGAM,LBP,Ly6a (includes others),Lyz1/Lyz2,Nme2,OPA1,PRKCB,SOD1,TNNI3,TPM1,VCAM1	720 (18)
NF-Y (complex)		complex		0.289	0.00278	APOA1,B2M,CDC42,COL1A1,EPHX1,F12,FTH1,GUCY1B1,MME,MTAP,PDGFRB,PKM
tretinoin		chemical drug		0.295	1.11e-21	ABCA1,ABCE1,ABI1,ACTL6A,ACTN3,ADA,ADAM10,AFDN,ALDH3A1,ALDH9A1,ALOX12,ANXA1,ANXA2,APOC3,ASNS,ATP1B3,ATP2A2,ATP6V1B2,BPIFA1,CACNA1S,CAD,CALM2,CALML3,CASP3,CAVIN3,CBFB,CD1D,CD34,CD44,Cd59a,CD9,CDC42,CDH1,CDH2,CDH5,Ces1b/Ces1c,CHL1,CHRM2,COL1A1,CP,CRAT,CSE1L,CSNK1A1,CTSD,CYP2S1,DAD1,DCN,DES,DGAT1,DHRS3,DPF2,DYNLL1,ECI2,EEF1A1,EIF3B,EIF4A1,EIF4E,EIF4G1,ENO1,ENTPD1,EPHX1,EWSR1,FABP4,FABP5,FGG,FUS,GBA1,…	870 (24)
ascorbic acid		chemical - endogenous mammalian		0.301	0.0142	APOA1,BAK1,COL1A1,FTH1,FTL,ITGA1,ITGA2,ITGAV,ITGB3,MGP,NDRG1,PRKCD,SLC2A1
DNAJB11	0.046	other		0.302	9.38e-07	AHCYL1,BST1,BTF3,CDH1,CLIC5,EDF1,HMGA1,HSPA1A,ITPR1,SEC61A1,SEC63
APOA1	-0.571	transporter		0.305	0.00016	ABCA1,APOA1,APOC3,CDC42,ITGAM,MYH6,MYL2,OPA1,SLC2A1,SOD2,VCAM1,XDH	868 (20)
SPRYD7	-0.661	other		0.309	3.39e-07	ALDH1L2,BANF1,FSCN1,GK,HMGA1,HSPB1,HSPE1,KRT1,MAOB,MYO6,NDUFB11,PARP9,PDHX,QNG1,S100A10,SERPINB5,SMTN,SOD1,THOP1
SP3		transcription regulator		0.309	0.000237	ABCA1,ABCD2,ADH5,ALOX12,ASNS,CD2AP,CDH2,Ces1d,COL1A1,COL7A1,FDX1,ITGA2,KRT16,LPL,MAOB,MAT2A,MYH11,PKM,PRKCD,PTGS1,PTPN1,RELA,SOD2,SRC,STAT1,TGM1,TNNC1	606 (15)
ADAM17	-0.55	peptidase		0.311	1.9e-05	ACTA1,ADAM17,ANXA2,Ceacam1/Ceacam2,CLIC1,CRIP2,DNAJA1,EHD2,FUS,HMGA1,HSPB1,HSPH1,KRT1,KRT18,KRT19,KRT8,MYH9,PGD,PLIN3,PPL,RTN4,S100A11	432 (5)
histidyl-proline diketopiperazine		chemical - endogenous mammalian		0.314	0.00218	BAX,CDH1,COL1A1,FGB,SOD1	691 (12)
COLLAGEN TYPE III (complex)		complex		0.327	1.2e-05	CDH1,ITGA2,ITGA5,ITGAV,ITGB3	260 (7)
F3		transmembrane receptor		0.327	0.0303	CDC42,Clec10a/Mgl2,Clec2d (includes others),CNP,Gbp2,Ifitm3,ITGA2,ITGAM,KRAS,LGALS1,LGALS3BP,Lyz1/Lyz2,PARP9,S100A14,S100A9,STAT1,TGM2,VCAM1
UCP1	0.169	transporter		0.332	6.74e-08	Acot2,ASNS,BTF3,CASP3,CYB5R1,EEF1A1,EMB,G6PD,GHITM,GOT1,GPX3,GPX4,GSTZ1,ITPR1,MME,MTHFD1,MYH1,MYH4,NDUFB8,NT5C,PCK1,PCK2,PGD,PGLS,PHGDH,RIGI,SDHB,SRM,SYNM,UQCRC2
PEX5	-1.186	other		0.333	0.00445	Acot2,AMACR,EHHADH,GPX4,GSS,Gsta4,Gstt3,PDK4,PRDX5
CCN5		growth factor		0.333	0.00347	ADIPOQ,CD44,CDH1,FABP4,ITGA5,JUP,KRT18,KRT8,LPL	551 (12)
topiramate		chemical drug		0.333	0.00347	ADH7,ALDH3B1,CASP3,GADD45GIP1,GUCY1B1,MYO1D,PTPN1,SOD1,TNNI3
ammonium		chemical - endogenous mammalian		0.334	6.39e-30	Abcb1a,ABCF1,Acot2,AHSA1,ATP1A1,CAPN1,CAST,CAV3,CAVIN2,CCAR2,CD44,CDC37,CDSN,CISD3,CSRP3,CTSD,DLG1,DYNLL1,ECI1,EIF3K,EIF4E,FHL3,FLNC,GSN,HINT2,HSPE1,JSRP1,LAMTOR2,LARS1,LRRFIP1,METAP1,MIF,MYBPC2,MYBPH,MYH1,MYO18A,MYOF,MYOM1,NCAM1,NDUFA2,NDUFA4,NEK9,NLRX1,NPC2,PCYOX1,PDLIM1,PMPCB,PSMD14,RHOT1,RNH1,RUVBL1,SF3B3,SLC25A4,STX7,THRAP3,TMPO,TOLLIP,TPP1,TWF1,UQCRC2,USO1,VAT1,XPNPEP1
EFEMP1		enzyme		0.336	3.71e-10	ACTA1,ADAM17,C4a/C4b,CAV3,CDH1,CKMT2,ENO3,EXOSC7,EXOSC9,FABP3,FBLN5,FMOD,ITGAM,KRT222,MYDGF,MYL3,PPP2R5B,RELA,TCAP,TNNC1,TNNI3	413 (7)
CSF2		cytokine		0.339	0.0215	ABCA1,ADA,ADAM17,ANXA1,BAX,C4a/C4b,CASP3,CDH1,CREB1,GADD45GIP1,GK,GLB1,Hbb-b1,HSPD1,HSPH1,Ifitm3,IK,IL16,INPP5D,ITGAM,ITGB3,LDHA,MAP3K20,MAT2A,MME,MPP1,NCAM1,NFKB2,PHGDH,PRKAA1,QSOX1,RBM3,RELA,SLC2A1,SNTB1,SOD2,STEAP3,TGFBI,TGM2,THBS1,TPI1,TPM4,TPT1
PSEN1		peptidase		0.341	1.49e-19	ACO2,ACTA1,ACTB,ALDOA,ANP32A,ARF6,ATP1A3,ATP2A2,ATP5F1C,ATP5F1E,ATP5PD,ATP6V1E1,BAX,CALML3,CARM1,CASP3,CD9,CDH2,CFL2,CKMT1B,COX6C,CTSD,CYCS,DHRS7,DYNLL2,ENO1,ERMP1,FUS,GAPDH,GDI2,GPM6B,Hbb-b1,HOMER1,HSP90AA1,HSPD1,HSPE1,IDE,L1CAM,LRP1,MAPK1,MBP,MME,MTOR,NAPB,NCAM1,NCSTN,NDUFA8,NDUFS4,PDGFRB,PKM,PKP3,PRDX5,PVALB,RBM3,RYR2,SOD1,SRC,STAB1,TPI1,TPM1,TPM2,TPM3,TPT1,TUBA1C,Tuba4a,TUBA8,TUBB,TUBB2A,TUBB…	819 (22)
TGFB2		growth factor		0.345	8.7e-05	ABCA1,ALDH1B1,ALDH3B1,ASNS,ASPN,CDH2,CDH5,COL1A1,COL6A2,DES,FMOD,GOT1,HSPG2,LBP,MIF,NQO1,PDGFRB,PDK4,PFKM,PGM1,PHGDH,PLG,S100A9,SRM,THBS1,TUBB2A,TXNIP	706 (21)
NR1H4		ligand-dependent nuclear receptor		0.347	3.79e-09	Abca8b,ABCB11,ABCC3,ACSS1,Akr1b7,APOA1,APOC3,ATP5F1E,BAK1,BGN,CDH5,Ces1b/Ces1c,COL1A1,COL6A1,COL6A5,DDAH1,DGAT1,DPT,ENPEP,FABP5,FBLN5,FGB,GPT,Gsta1 (includes others),Gsta4,ITGAM,LAMA4,LAMB2,LDHA,ORM1,PCK1,PGM1,PLTP,PNPLA2,PTGS1,SDHA,Serpina1a (includes others),Sult1d1,Sult2a1 (includes others),TGFBI,TGM2,TPI1,TXNIP	698 (21)
COLLAGEN TYPE I (complex)		complex		0.357	0.0187	BAX,CDH1,CDH2,COL1A1,HDGF,ITGA1,ITGA2,ITGAV,S100A10
SFN	4.815	other		0.359	1.74e-05	CDH1,CDH2,DSC2,DSG2,JUP,KRT18,KRT8,PDK4,PKP3	782 (21)
SNAI1		transcription regulator		0.366	8.62e-06	ACTN1,ADIPOQ,BAK1,CD44,CDC42,CDH1,CDH2,CDH5,CFL2,COL1A1,FLNB,FLNC,GSN,ITGA2,KRT18,KRT8,L1CAM,PARVB,PFKP,RAB25,SVIL,THY1,TMOD4,TPM1,TPM3,TPM4	688 (24)
ADAM10	0.441	peptidase		0.368	3.14e-11	ABAT,ADAM10,AHSG,ATP2A2,BAX,CACNA2D1,CDH2,CDH5,Ces1b/Ces1c,CRYAB,DCLK1,ENO1,GC,GNA13,GNAQ,GOLGA3,GSS,HIP1,HPRT1,IDH3A,ITGA5,ITIH3,Kng1/Kng2,PLP1,PVALB,Pzp,RDH11,S100A9,SAA4,TSPAN15,USP14,YWHAQ	284 (7)
forskolin		chemical toxicant		0.373	5.78e-08	ABCA1,ACTA1,ACTB,ACTN1,ADIPOQ,Akr1b7,ALDH3A1,ALDOA,APOA1,AQP3,ARL6IP5,ATP6V0C,ATP6V1B2,ATP6V1C1,ATP6V1G1,BAG1,CD44,CD9,CDH2,CNP,COL1A1,CREB1,CRIP2,CRYAB,CTBP1,DHRS3,DNAJC3,EIF5A,EMD,EZR,FBLN5,FDX1,FDXR,FLNC,GK,HOMER1,HSPA1A,HSPA2,ITGA1,ITPR1,KRT18,LAMP1,MAP1LC3B,MAPK1,MAPK3,MAPRE2,MAT2A,MFGE8,MIF,MPZ,NPC1,NPC2,OCIAD2,OPA1,ORM1,PCK1,PDK4,PDLIM3,PI4K2A,PLIN3,PPM1F,PPP2CA,PPP2R5B,PPP3R1,PRKAR2A,PSMD…	802 (25)
NOS2		enzyme		0.375	2.72e-10	ACTA1,ADH5,ADIPOQ,ALDH3A1,ATP2A2,AZGP1,BAX,Calm4,CASP3,CAV3,CD44,COX4I1,CP,CYCS,CYP2E1,FABP4,G6PD,GPT,IGHG1,KRT13,Krt4,LGALS3BP,MYH6,MYL2,MYL3,ORM1,PTGS1,RELA,Serpina3n (includes others),SPR,TCAP,Tgtp1/Tgtp2,THY1,TNNC1,TNNI3,TNNT2	806 (19)
SOCS1		other		0.375	0.00261	BAK1,BANF1,BAX,CAND2,CD1D,CD44,Gvin1 (includes others),KRT19,KRT7,MRPL23,NDUFB8,NDUFS8,NQO1,RELA,RIGI,SERPINB5,SLC25A5,SOD2,STAT1,TGM2,TXN,VCAM1	739 (21)
choline fenofibrate		chemical drug		0.375	0.0205	ADIPOQ,APOC3,GPT,NPC1,NPC2
SCH 58261		chemical reagent		0.378	0.00196	AKT2,ARHGEF7,ARL2,COX4I1,Ifitm3,NPC2,U2AF2
VPC-220010		chemical reagent		0.378	0.0214	GPD1L,KRT8,MAK,PDLIM5,STEAP4,STK39,UAP1
FBXL6		enzyme		0.378	0.00543	Akr1b7,CD44,DPEP1,ITIH5,MTOR,RPS6,VCAM1	694 (12)
NCOR1		transcription regulator		0.378	0.0111	ABCB11,ACADL,ADIPOQ,AQP3,ATP1A1,CDH1,Lyz1/Lyz2,MRPL49,NDUFV1,PCK1,PDK4,RELA,RIGI,UQCRQ,XPNPEP2
CEP250		other		0.378	0.00336	CDH1,CRYAB,Dsg1a/Dsg1b,ITGAM,LGALS3,PDE3B,RPS27
FGF9		growth factor		0.378	0.0345	BAX,COL1A1,COL6A2,COL7A1,COMP,ITGA2,SLC27A1
PELP1	0.317	other		0.378	0.000526	ADA,ALDH3B1,ASNS,ASS1,BAX,COL12A1,EPDR1,F12,KRT15,LGALS7,MAP1LC3B,MYADM,NDRG1,NIBAN1,RBP1,S100A9,SLC1A3,SRC,TGM2	682 (11)
PP2/AG1879 tyrosine kinase inhibitor		chemical drug		0.38	0.00769	ACTA1,CBL,CDH1,CDH2,GFPT1,ITGAM,JUP,NCF1,PRDX3,RELA,SOD2,SRC	629 (18)
HFE		transmembrane receptor		0.387	0.00101	ADIPOQ,APOC3,B2M,CYP27A1,Gsta1 (includes others),Gstt2,Hbb-b1,HSP90AA1,HSPB1,HSPD1,HSPH1,KIF13A,Lyz1/Lyz2,Mup1 (includes others),NSDHL,ORM1,Serpina3n (includes others)	290 (7)
SFPQ	0.212	other		0.391	0.000846	CHERP,EPHX1,KARS1,NSFL1C,SF3A2,SF3B3,U2AF1,U2AF2
RUNX2		transcription regulator		0.396	0.000526	Abcb1a,BAX,CDH1,CDH2,COL1A1,CSNK2B,DES,GAMT,ITGAL,ITGAV,ITGB4,LGALS3,LUM,MYH11,NEXN,PDGFRB,SVIL,TPM1,Tpsb2	721 (23)
cholic acid		chemical - endogenous mammalian		0.402	5.31e-05	ABCA1,ABCB11,Abcb1a,ABCC3,APOA1,CYP27A1,EHHADH,EIF2S1,EPHX1,KRT18,KRT8,LPL,PCK1,PLTP,RBP1	418 (14)
tributyltin		chemical reagent		0.405	5.9e-12	ABCA1,ASS1,COL1A1,COL6A1,COL6A2,COX4I1,CRIP2,CYCS,DCN,ETFA,FABP4,GK,GPRC5A,HSP90AA1,ITGB3,LDHA,LPL,NDUFS1,NDUFV1,PDGFRB,PDK1,PDK4,PPL,SDHA,SDHB,SNTB1,STAT1,SYNPO,THBS1,UQCRC2,UQCRQ	565 (18)
methylmercury		chemical toxicant		0.407	6.01e-07	BAX,CASP3,COL1A1,CSNK2A1,CYP2E1,MFGE8,NCKAP1,NDUFS1,NHERF1,PDCL3,PLS3,PTMS,RTN4,Sult2a1 (includes others),TXNIP,YWHAQ	320 (7)
STAT5A		transcription regulator		0.408	0.0128	ABCA1,ADIPOQ,AGR2,ALDH3A1,BAX,CALU,CASP3,CD9,CDH1,DYNLRB1,FABP4,GSTT1,KRT5,MAL2,MFSD10,MYH1,MYL2,RAB18,RO60,RPA1,SBSPON,SLC2A1,SNTB1,STAT5B,TGFBI,TNNC1,TPM3,TSPAN8,TXNIP,UGP2
RELB		transcription regulator		0.412	0.0171	B2M,CDC42BPB,FSCN1,HSPG2,IGHG1,JPH1,MAT2A,NDRG1,NEBL,NFKB2,PPL,RELA,SERPINB5,SOD2,TTN
IRS2		enzyme		0.412	6.1e-05	CKM,COL6A1,FABP4,HSPB7,LPL,MYL1,PCK1,PDLIM5,RELA,SLC2A1,SLC8A1,THBS1,TPM2	830 (21)
CDX2		transcription regulator		0.424	0.0312	ABCB10,ALDH3A1,CD9,CDH1,CDH2,EZR,FGF1,ITGB4,KRT18,KRT23,LAMP1,MARK2,NFKB2,RAB8A,RELA,SCIN,SYNPO
DCN	0.625	other		0.426	0.00106	BAX,BGN,CASP3,CDH1,CKM,FBN1,ITGAV,THBS1,TIMP3,VCAM1	702 (20)
BACE1		peptidase		0.426	0.000774	CTSD,LAMP1,MAP1LC3B,MBP,PLP1,RPL29,Serpina3n (includes others),TIMP3,VTN	738 (16)
CLIC4	0.116	ion channel		0.426	0.00304	CNN2,DCN,FBLN5,LPL,PLTP,SLC16A3,SOD2,TIMP3,VTN	315 (7)
APP		other		0.427	1.13e-25	ABCA1,ACO2,ACTA1,ACTB,ACTN2,ADAM10,AIFM1,AK1,ALDOA,ANP32A,ARF6,ARL6IP5,ATP1A3,ATP5F1C,ATP5F1E,ATP5PD,ATP6V1E1,BAX,BIN1,C4a/C4b,CALML3,CAPN1,CARM1,CASP3,CAST,CD44,CDC37,CDC42,CDH1,CDH2,CDH5,CFL2,CKMT1B,CLIC1,COL1A1,COX4I1,COX6C,CP,CRYL1,CSNK2A1,CTSD,CYCS,DBN1,DCN,DDAH1,DYNLL2,ECH1,ENO1,ERMP1,FABP3,FBXL20,FTH1,FUS,GAPDH,Gbp2,GDI2,GPM6B,Gsta4,GTF2A1,Hbb-b1,HMGA1,HOMER1,HSP90AA1,HSPA1A,HSPA9,HSPB1,HS…	906 (22)
PTPRO		phosphatase		0.431	0.00516	BAX,CASP3,CDH1,CDH2	547 (16)
hemin		chemical - endogenous mammalian		0.431	0.0177	ADIPOQ,COX15,CRYZ,FTH1,FTL,GUCY1B1,HEBP1,HPX,NQO1,PTPN1,RELA,TXN
carbamazepine		chemical drug		0.436	0.041	ASNS,DNAJB1,EIF4A1,EIF4A2,MAP1LC3B,SARS1,SOD2
NCOA4		transcription regulator		0.436	0.00236	ALDH7A1,CDH1,FABP5,FTH1,FTL,MME,PLTP	530 (7)
imiquimod		chemical drug		0.436	0.00103	ATP5F1C,COMP,DAG1,DDB1,ECH1,ECI2,EIF2S1,FHL3,FSCN1,FTH1,HMGA1,Ifitm3,KRT16,LDHB,MTAP,NFKB2,PCBP1,PDLIM3,PLTP,PRDX3,RBP1,RPA1,RPS6,RTN4,S100A9,SOD2,STAT1	807 (20)
POR	-0.05	enzyme		0.437	3.42e-07	ABCA1,ABCC3,ACADL,Acat2/Acat3,ACTA1,Aldh1a7,ASNS,CPA3,CYB5B,ECI1,EHHADH,ETHE1,FDPS,FGF1,Gbp2,Gsta1 (includes others),Gstt3,HLA-A,HSDL2,HSPH1,LGALS1,LPL,MYL4,MYL7,NSDHL,PDK4,PGD,RETSAT,Serpina3n (includes others),STAT1,SUSD2	274 (7)
TGFB3		growth factor		0.437	0.00168	ACTA1,ASPN,CDH1,CDH2,COL1A1,HRAS,ITGAV,ITGB3,KRAS,MGP,MS4A1,PALLD,TGM2,THBS1,TIMP3,TNS1,TPM1	883 (21)
lactic acid		chemical - endogenous mammalian		0.437	6.47e-12	ABCC1,ABCC3,AGRN,AHSA1,ALDH3A1,ATP1A1,CASP3,CNN2,COL6A2,EIF3A,EIF3B,ENTPD1,FAM114A1,FBLN1,FBLN2,HSPD1,HSPH1,LAMA5,LDHA,LIMCH1,LRP1,MPC1,MYL6,NCAM1,NDUFB8,NEFM,PABPC1,PCK1,PCK2,PDHA1,PDK1,PFKP,PTGS1,RBM3,RCN3,SIRT3,SLC16A3,SOD1,SOD2,STAT5B,TIMP3,TPI1,TPM4,TXN,TXNIP	783 (20)
T3/TR/RXR (complex)		complex		0.444	0.000563	ATP2A1,ENO1,FGA,MBP,MYH6,PCK1,PDE3B,PFKP,RAB3B,SLC16A3,SLC2A1
myclobutanil		chemical toxicant		0.447	0.0356	Abcb1a,ABCC3,ADH1C,ALDH5A1,Ces1d,GSTT1
SAMD8		enzyme		0.447	0.015	AACS,FABP4,FABP5,SLC4A1,SPTLC2
CD1 (family)		group		0.447	0.0107	Cbr2,CD1D,FDPS,LPL,PLTP
GALNT3		enzyme		0.447	0.000814	CDH1,CDH2,KRT1,KRT10,TGM1
UBA1	0.387	enzyme		0.447	0.0107	ANXA2,HSPB1,NEFL,NEFM,TUBA1C
miR-487b-3p (miRNAs w/seed AUCGUAC)		mature microRNA		0.447	0.00161	CYCS,MAP2K4,NDUFS1,SAR1B,UQCC1
miR-494-3p (miRNAs w/seed GAAACAU)		mature microRNA		0.447	0.00729	CYCS,NDUFS1,SAR1B,UQCC1,VSNL1
miR-411-5p (and other miRNAs w/seed AGUAGAC)		mature microRNA		0.447	0.000549	CYCS,NDUFS1,SAR1B,TXNIP,UQCC1
NCOA5		other		0.447	0.0288	ALDH1B1,GPT,Gsta1 (includes others),JCHAIN,MTHFD1,NIPSNAP2,TUBA8
SRD5A1		enzyme		0.447	0.0307	CREB1,FABP5,MTOR,PCK1,PNPLA2
NDRG3	0.219	other		0.447	0.000247	CALU,EIF3A,EIF3B,ESYT2,GNA13,ISOC1,ITPR1,OXCT1,SCARB2,SEL1L,SRPRA,STAT5B,TPM3
BCKDHA	-0.423	enzyme		0.447	0.00591	ALDOA,FABP4,GAPDH,PDK1,TPI1	601 (10)
WAKMAR1		other		0.447	0.0437	DYNLL1,LAMB2,PPP2CA,RPS27,TIMP3
gallic acid		chemical - endogenous non-mammalian		0.447	0.00472	ADAM17,BAX,CDH1,GPT,VCAM1	758 (21)
RUNX1-RUNX1T1		fusion gene/product		0.447	0.0157	AGO2,ATP1A3,CALM2,CYP2S1,EVPL,HNRNPLL,HOMER1,Ifitm3,ITGA2,JUP,NCKAP1,NIBAN1,RPS17,SH3GL1
uridine		chemical - endogenous mammalian		0.447	0.0205	AQP3,CASP3,CHRM2,EEF1A1,EHHADH
TWIST2		transcription regulator		0.449	0.00201	BIN1,CD44,CDH1,CDH2,CKM,FBLN5,POSTN,PRKAA1,RELA	301 (6)
FADS2		enzyme		0.45	0.00218	CDH1,CDH2,FABP4,PCK1,PNPLA2
tetracycline		chemical drug		0.451	0.00406	AUH,CACNA2D1,COL1A1,DHX29,ERGIC2,EXOSC9,HSPD1,POLR2A,RPL23,SOD2,SULT2B1
atorvastatin		chemical drug		0.452	0.00161	ABCA1,ABCC1,ABCC3,ADIPOQ,AGR2,APOA1,APOC3,BAX,CASP3,Ces1d,COL1A1,CYP27A1,ENPP3,FABP4,FDPS,GPAM,ITGAL,LPL,MAPK1,MAPK3,NRDC,NSDHL,PNPLA2,POSTN,SOD1,VCAM1	804 (19)
doxycycline		chemical drug		0.458	0.019	ASNS,CDH1,GOLGA2,ITGAM,JCHAIN,L1CAM,LARS1,MAPK14,NHERF1,PCK2,SOD2,XDH
hydroxypropyl-beta-cyclodextrin		chemical drug		0.462	3.13e-07	ABCA1,AIMP2,APOA1,CD1D,CD44,CSNK1A1,CTSD,EIF4G2,HSPG2,JCHAIN,LAMA5,LAMTOR2,LARS1,MRPL12,NCEH1,NPC1,NPC2,NSDHL,PLTP,Serpina3n (includes others),UGP2,VCAM1	525 (17)
pyrrolidine dithiocarbamate		chemical reagent		0.463	0.0111	ABCA1,ANXA1,ASS1,CACNA2D1,CAV3,CDH1,COL1A1,FABP4,Gbp2,RACK1,RELA,SAMHD1,SLC2A1,SOD2,VCAM1
enalapril		biologic drug		0.464	0.000487	ASNS,C4a/C4b,COL1A1,CP,FBLN2,FBN1,FGA,GPX3,HSPB1,LGALS3,MFGE8,S100A10,SOD2,VCAM1	464 (11)
CYP19A1		enzyme		0.468	0.0296	ACADL,ACADM,CD44,CRYZ,Gbp2,HLA-A,HOMER1,LPL,S100A10,SLC25A5,STEAP4,TGM1
histone deacetylase inhibitor		chemical drug		0.469	0.000243	BAK1,BAX,CASP3,CPA3,DEK,GSN,NHERF1,SERPINB5,TXNIP	772 (18)
DNMT3B		enzyme		0.472	1.22e-05	ABCD1,ACTA1,ACTB,AHCTF1,ATP2A2,CASQ1,CDH1,CKM,DNAJB1,EPDR1,MYH1,MYH6,MYL2,MYL3,MYL4,MYL6,MYL9,PLD3,PRKCB,RPL10A,RYR2,SLC8A1,STAT1,TIMP3,TNNC1,TNNI3,TNNT2	702 (15)
NRF1		transcription regulator		0.475	3.23e-06	ATP1A1,CDH1,CDH2,COX4I1,COX6C,CYCS,FTH1,IDE,NQO1,PSMB10,PSMB7,PSMD11,PSMD14,PSMD3,PSMD4,PSMD7,SDHA,SDHD,SURF1,VSNL1	379 (7)
CASR		G-protein coupled receptor		0.477	0.00558	AGR2,BAX,CD44,CDH1,Clec2d (includes others),Dsg1a/Dsg1b,H2AZ1,LGALS1,LPL,PDLIM2,RELA,S100A9,Serpina1a (includes others),SRC,TXN,TXNIP	751 (21)
DLL4		other		0.478	0.0214	DES,ITGA5,LGALS1,LYVE1,NFKB2,NPM1,RELA
TAF4		transcription regulator		0.478	0.0222	ABI1,CDH1,DCN,FMOD,GTF2A1,ITGA6,KRT16,LUM,TGM1,TGM3,THBS1
MACROH2A1	0.287	other		0.478	0.0192	ABCA1,ACADL,ANXA2,ATP5F1C,FGF1,FITM2,IL16,KRT23,LPL,SLC2A1
JAK2		kinase		0.478	0.00167	ACTB,ACTN1,AHSG,BAX,CDC42BPB,CDH1,DCXR,Gbp2,ITGA5,ITGAM,JCHAIN,PRKCB,RBP1,S100A9,SLC1A3,STAT1,TGM2,THBS1,TRAM1,VCAM1	782 (22)
TO-901317		chemical reagent		0.478	5.86e-13	ABCA1,Abca8b,ADH1C,Akr1b7,ALDH2,APOC1,ASS1,C5,C9,CRAT,ECI1,EHHADH,ENO1,EPHX1,FABP4,FABP5,FDPS,FMO5,G6PD,GAMT,GBE1,GK,GPAM,Gsta1 (includes others),Gsta4,ITGA6,Kng1/Kng2,LGALS3,LPL,MRPS2,MRPS7,Mug1/Mug2,Mup1 (includes others),ORM1,PCK1,PFKP,PLTP,PSMB2,RDH12,SAA4,Serpina3n (includes others),STS,Sult1d1,Sult2a1 (includes others),TGM2,TIMP3	755 (21)
AZGP1	-1.363	transporter		0.48	0.000172	AZGP1,CDH1,G6PD,GYS1,ITGA5,KRT19,MTOR,PNPLA2
KIF4A		other		0.483	0.00156	ALDOA,BAX,CASP3,CD44,CDH1,CDH2	721 (17)
FOXC2		transcription regulator		0.486	0.0222	ADD1,ADIPOQ,BAX,CASP3,CDH1,CDH2,COL1A1,FABP4,ITGB3,LPL,PDGFRB
CDH2	-1.064	other		0.492	0.0176	BAX,CDH1,CDH5,NDRG1,THY1
IL36G		cytokine		0.5	0.0209	Acot2,AHSA1,ALDH2,CKM,CYP27A1,HSDL2,LBP,LBR,MFSD10,MTOR,MYH9,NDUFV1,PNKP,RPS14,S100A14,SF3B1,SLC25A11,TMOD4
LAMA4	0.465	enzyme		0.5	0.00634	ARHGAP5,CAST,GSTK1,Gstt2,GSTZ1,IL1RAP,ITGAV,ITGB3,KPNA3,LAMA2,LAMA5,LAMC1,PRKAA1,SRM,SRPRA,Tgtp1/Tgtp2,THBS1,Tpsb2,TXNDC12
USF1		transcription regulator		0.503	0.00282	ABCA1,B2M,BAX,CAD,ENO1,GPAM,LDHA,MS4A1,MYH9,P4HA1,PCK1,SYNPO,TXNIP
miR-24-3p (and other miRNAs w/seed GGCUCAG)		mature microRNA		0.506	0.0231	BAX,CASP3,MAP2K4,MAPK14,RELA,STAT1
nicotine		chemical drug		0.507	0.0177	ALDOA,CACNA2D1,CASP3,CD44,CDH1,CHRM2,COL1A1,CYP2E1,ENO1,GRM1,HOMER1,ITGAM,KRT10,LGALS3,MDH1,NDUFS4,POLR2C,POSTN,RELA,RPSA,RYR2,STAT1,TGM1
galactose		chemical - endogenous mammalian		0.512	0.0236	ACTA1,ACTN1,CASP3,CSRP1,THBS1
ZEB1		transcription regulator		0.513	7.32e-06	CDH1,CDH2,CKMT1B,COL1A1,ITGA1,ITGB4,KIF13A,KRT18,KRT19,MAL2,PFKP,PKM,PLD3,RAB25,RAB8A,RELA,RPL30,S100A10,TGFBI,THBS1,UBQLN1,XDH	711 (19)
FOXA2		transcription regulator		0.516	0.000293	ABCC3,ACADS,ADA,ADH1C,AGR2,ALDH3B1,APOA1,APOC3,ASS1,C5,CDH1,COL1A1,DCN,DLAT,EFHD2,EPHX1,FABP3,FABP5,FGB,GPX4,ITGB4,KRT2,LPL,Lyz1/Lyz2,MTOR,MYH11,MYL3,MYL4,MYL7,MYL9,NCEH1,NFKB2,NPC1,PCK1,PCK2,PDGFRB,PDHX,PFKP,PKM,PYGB,RELA,Serpina1a (includes others),SLC2A1,THBS1,TPM2	845 (26)
P38 MAPK (family)		group		0.52	0.000736	ABCA1,ADAM17,ADIPOQ,ANK1,ASS1,BAX,BGN,CAV3,CD1D,CD44,CDH5,DES,FABP4,FDXR,GOLGA2,HOMER1,ITGAM,ITGAV,ITGB3,ITGB4,LDB3,MIF,MYBPH,MYH11,NEDD4,PCK1,POSTN,RBP1,RYR1,SERPINB5,SLC8A1,STAT1,STIM1,Tgtp1/Tgtp2,THBS1,TIMP3,TNNC1,TNNC2,VCAM1	790 (21)
HOXC8		transcription regulator		0.522	0.00336	ASS1,ELMO1,EMB,KRT19,Ly6a (includes others),NQO1,SLC16A3
HOXD3		transcription regulator		0.522	0.000118	COL1A1,ITGA5,ITGB3,JUP,TGFBI,TGM2,THBS1
dexamethasone		chemical drug		0.527	3.48e-35	AACS,ABCA1,Abcb1a,ABCC1,ABCC3,ACADL,ACADM,ACADS,ACTB,ACTN3,ADAM10,ADAM17,ADHFE1,ADIPOQ,Akr1b7,ALCAM,ALDH1B1,ALDH2,ALDH6A1,ANXA1,AOC3,APOA1,ASNS,ASPN,ATP1A1,ATP1A3,ATP2A2,ATP6V1B2,ATP6V1C1,AUH,AUP1,B2M,BAG1,BAK1,BAX,BCKDK,BGN,BLVRB,BSCL2,C5,CALM2,CAPN1,CARS1,CASP3,CAST,CAVIN2,Cbr2,CD34,CD44,Cd59a,CDH1,CDH2,Ceacam1/Ceacam2,Ces1d,CHAD,Clec2d (includes others),CLIC1,CMKLR1,CNN2,COL1A1,COL6A1,COL6A2,C…	928 (22)
VCAN	-0.055	other		0.529	8.25e-08	ACTA1,AGRN,ASS1,C4a/C4b,CASP3,CD34,COMP,DAG1,DCN,FABP5,FBLN5,GLB1,GUCY1B1,ITGA5,LBP,LGALS3,MCFD2,MIF,OGN,PAM,PRDX5,PRELP,RBP1,SERPING1,SOD2,STAT1,TPM1,VCAM1,YBX3	752 (21)
ACOX1	0.019	enzyme		0.529	3.53e-09	ACADL,ACADM,Acot2,ANXA2,C9,CPOX,CRAT,CSTB,EHHADH,FABP4,GOT1,GPX4,IL1RAP,KRT23,KRT8,LGALS3,LGALS3BP,LPCAT3,LPL,MBL2,MFGE8,Mup1 (includes others),MYH1,PALMD,PDK4,RBM3,RPL12,RPL36,Serpina1a (includes others)	863 (16)
ORAI1		ion channel		0.535	0.00194	ATP1B3,C5,CD44,ENO1,IL1RAP,MDH1,NUP107,NUP155,RANBP2,RELA,SLC1A3,SLC25A13,TOLLIP,TPI1
MTDH	0.135	transcription regulator		0.537	4.26e-09	ACTA1,ACTB,ACTN1,ANXA2,ASL,C9,CASP3,CDH1,CDH2,CSRP1,CSTB,DDX17,FGA,FGB,FGF1,FGG,GSN,Gsta1 (includes others),Kng1/Kng2,KRT8,KYAT1,LGALS3,MBL2,Mup1 (includes others),MYL9,ORM1,PLG,PLS3,RBP1,SCP2,THBS1,YY1	739 (20)
CLU	-0.27	other		0.543	0.0482	BAX,CDH1,HSPA1A,RELA,SAMHD1,STAT1,XDH
NTRK1		kinase		0.543	0.00101	ALDH1L2,ASNS,CARS1,CBLN4,CD44,COL12A1,COL1A1,COL6A6,DNAJC3,EIF4A1,HSPB7,JSRP1,LGALS1,MANF,MAOB,MATN2,MGP,MYDGF,MYL9,NME3,PHGDH,POSTN,SARS1,SCO2,SLC8A1,SOD2,STEAP3,THBS1,TNNI3,TXNIP,VAT1L,VSNL1	746 (18)
CYTOR		other		0.545	5.08e-06	CDH1,CDH2,CREB1,MAPK14,SIRT3,SOD1,SOD2,STAT1	586 (11)
ITGB1	0.201	transmembrane receptor		0.551	3.01e-07	ABCC1,ACTA1,ADAM17,CDH1,CDH2,COL1A1,COL7A1,DAG1,DLAT,DLD,DLST,FDX1,FGF1,Gbp2,HLA-A,HSPG2,ITGA1,ITGA5,ITGAM,ITGAV,ITGB3,ITGB4,LAMC1,MATN2,PDHA1,PDHB,RELA,TGM2,THBS1	674 (20)
IPMK		kinase		0.553	0.00503	ACTB,CDC42,CSRP1,FLNC,ITGB3,MAP1LC3B,MYL6,MYL9,PDLIM5	661 (13)
SLC30A7		transporter		0.555	0.00287	ALOX12,EPHX1,EPHX2,FABP3,SLC27A1
GRK2	0.618	kinase		0.555	0.00472	ACTA1,BAX,MYH11,PCK1,VCAM1	729 (23)
ERG		transcription regulator		0.555	5.29e-05	ABCA1,ACTN1,ADD1,ADHFE1,AGR2,ALOX12,APOC1,CDC42BPB,CDH1,CDH2,CROT,DAAM1,DBN1,DOCK10,EFR3A,ELMO1,EPB41L1,FBXL20,FHL1,FLNB,FLNC,FLOT2,GAK,GGH,GMFB,GOLIM4,GUCY1B1,ITGA6,LAMA5,MAT2A,MYH8,MYO1D,NDRG1,PPM1F,PTPN6,RAB3B,RPA1,RPL22,RPS11,SIRT5,SLC8A1,SRC,SVIL,THBS1,TMEM109,TPM1	729 (15)
E2F1		transcription regulator		0.555	3.72e-07	ACADL,ADIPOQ,ADK,AGR2,BAK1,BAX,BCS1L,CALM2,CASP3,CCT4,CD2AP,CD44,CD9,CDH1,CDH2,Ces1b/Ces1c,CLIC1,COX4I1,CRIP2,CRKL,CRYAB,CSDE1,CSE1L,CYB5A,EIF3I,EXOSC9,FHL1,FKBP3,GTF2A1,HMGA1,HNRNPD,HSPD1,HSPE1,IDH3A,ITGA1,KRAS,KRT1,KRT10,KRT14,LACTB,MAPK14,MDH1,MIF,MTHFD1,MYH4,MYH9,NEDD8,PDCD5,PDK1,PDK4,PMPCB,RPS16,RSL1D1,RUVBL1,SDHA,SERPINF2,SOD2,SRPRA,TGM1,THBS1,TRIM28,TXNL1,VCAM1,YBX3	819 (25)
PDX1		transcription regulator		0.556	5.36e-05	ACTB,ANXA2,ASNS,ATP2A2,ATP5F1E,ATP5PD,CD44,CKMT1B,COL1A1,CROT,CSNK2B,ECH1,ELAPOR1,FGF1,GOT1,KRT18,KRT8,MAOB,MDH1,NDUFB9,NQO1,PHGDH,SDHA,SLC2A1,TSPAN8,TXNIP	378 (7)
XAV939		chemical reagent		0.557	0.0159	CDH1,CDH2,COL1A1,COL7A1,CSRP1,DES,ITGA2,SLC27A1
CBX3	-0.037	transcription regulator		0.562	0.0231	CDH1,CDH2,CKM,PPL,RSL1D1,STUB1
KLF9		transcription regulator		0.564	0.00131	CASP3,CDH1,CDH2,COL1A1,Ifitm3,KRT14,KRT8	421 (7)
MAX		transcription regulator		0.57	2.75e-05	BAX,CAD,CSDE1,CYCS,FTH1,GLYR1,HMGA1,MTHFD1,MYH6,NPM1,PDGFRB,PDK1,SCPEP1,SLC2A1,TNNT2,TXNIP,YY1	406 (4)
DSP	0.157	other		0.57	0.000118	ADIPOQ,COL1A1,DSC2,HRAS,JUP,KRAS,LPL	419 (7)
sodium arsenite		chemical drug		0.577	0.000153	ABCC1,ALDOA,BAX,ENO1,FABP4,FTH1,GAPDH,GPT,GSS,MAT2A,NQO1,PCK1,PKM,XPO5	717 (18)
ARID3A		transcription regulator		0.577	0.00145	ABCE1,CYP2S1,DEK,DSG2,GPC4,GPM6B,HOMER1,LYPLA1,MAN2A1,PDK1,TMPO,USO1
STRA6		transporter		0.577	0.0464	CDH1,DSC2,HSPA1A,RBP1
TCF20		transcription regulator		0.577	0.000401	ANK1,CCDC141,GOLIM4,ITIH3,NEXN,PACSIN2,PLS3,PPP3R1,SUN2,TSPAN9,TXNIP,YWHAZ
MGLL	-0.207	enzyme		0.577	0.0404	ADIPOQ,CDH1,DGAT1,PNPLA2
MYH3	-0.028	enzyme		0.577	3.3e-09	ACTB,ACTN1,ACTN2,ACTN4,COL12A1,COL1A1,FLNB,MOB1B,MYL1,MYL4,NEDD4,TPM4
CYP7B1		enzyme		0.577	5.13e-05	ABCA1,ALDH2,CYP27A1,CYP2E1,EHHADH,Gsta1 (includes others),ITGAM,LGALS3,LPL,NQO1,PDK4,PTGS1,SOD2	279 (7)
ARID1A		transcription regulator		0.578	2.03e-22	ACSS1,ACTA1,ACTN1,AGRN,AK1,ALOX12,ANXA1,APEH,ASPN,BGN,CAV3,CAVIN2,CD109,CD44,CDH1,CDH5,Ceacam1/Ceacam2,CKM,COL12A1,COL1A1,COL7A1,COX6C,CSRP1,EZR,F11R,FBLN1,FBLN2,FBN1,FHL1,FLNB,FSCN1,GFPT2,GSN,Gsta4,GYS1,HECTD1,HSPB1,ITGA5,ITGA6,ITGB4,JUP,KRT1,KRT14,KRT16,KRT18,KRT19,KRT5,KRT6A,KRT7,KRT8,L1CAM,MAPK3,MGP,MPC2,MPP1,MTOR,MYH11,MYL2,MYO6,NCAM1,NFIB,NPM1,OCIAD2,P4HA1,PALM2AKAP2,PDGFRB,PDK2,PDLIM5,PKM,…	690 (21)
mir-145		microRNA		0.583	0.00394	ABCA1,ADAM17,DDX17,FSCN1,HSPD1,MYH11,PDE3B,SDHA,SOD2	315 (7)
GLI1		transcription regulator		0.586	8.75e-06	ABCC3,ADK,ALDH3A1,ANXA1,BAK1,BAX,C5,CD44,CDH1,CFL2,CLIC5,CMBL,CMPK1,COL1A1,EFHD2,EMB,ENDOD1,EZR,FGF1,FHL1,GPRC5A,HUWE1,IQGAP2,ITGB4,JUP,KRAS,KRT15,KRT16,KRT19,LGALS1,LMNA,MACF1,MYADM,NQO2,PAM,PDK4,QSOX1,RAB8B,RAP2A,RBM8A,RGS10,RPA1,RPL30,RPL31,RRAS2,S100A11,S100A14,S100A9,SCARA3,SDHA,SEC61A1,SERPINB5,SFXN3,SLC1A3,SRM,SUN2,TIMP3,TRIP10,TUFM
COPS5	0.243	transcription regulator		0.591	2.53e-08	ADA,ADRM1,AK1,ANP32E,APRT,BAK1,BAX,BCAM,CD81,COL1A1,CSE1L,CTSD,DCXR,EDF1,FDXR,GPX4,HMGA1,HNRNPD,HSPA4L,ITPA,LBR,LDHB,NAP1L1,NT5C,NUP107,PNP,POLR2A,RAP2B,RARS1,RPL18,RPL36,S100A10,SLC12A2,SMC3,TMED2,TMPO,TNPO2,TXNIP	723 (19)
TINCR		other		0.594	0.0464	FTL,KRT1,KRT10,PDK1
HEY2		transcription regulator		0.6	0.0321	ACTA1,MYH11,MYH6,MYL4,MYL7,SMTN
mir-204 (includes others)		microRNA		0.6	0.024	CASP3,CBFB,CDH1,CDH2,CHRM2,ITPR1,PPP2CA,PRKACB,VAMP2
TGF BETA (family)		group		0.601	1.05e-05	ABCA1,ABCC1,ABCD1,ADH1C,Aldh1a7,ALDOA,AOC3,ARHGAP45,BGN,BLVRB,BSCL2,BST1,CDH1,CDH2,COL12A1,COL1A1,COL6A2,COL7A1,DCN,ENTPD1,FBLN2,FGG,FSCN1,HSP90AA1,HSPG2,HTATIP2,Ighg2b,IL16,INPP5D,ITGA1,ITGA2,ITGA5,ITGA6,ITGAV,ITGB3,KRT1,KRT16,LDHA,LMCD1,Ly6a (includes others),MIF,NID2,NQO1,POSTN,RYR2,SMTN,TGFBI,THBS1,TIMP3,UPK1B,USP15,VCAM1,VTN	799 (20)
miR-210-3p (miRNAs w/seed UGUGCGU)		mature microRNA		0.603	0.00888	GPD1L,LDHA,PTPN1,SDHD,SLC2A1	369 (7)
TAFAZZIN		enzyme		0.608	5.17e-29	ACADM,ACTA1,ADRM1,ANXA1,ANXA2,ATP1A1,B2M,BAX,CASP3,CCAR2,CCT4,CD2AP,CD44,Cd59a,CDC37,CDC42,CDC5L,CDH2,CHRM2,COL1A1,COL6A2,COPS7A,CRLF3,CRYAB,CSRP3,DCN,FABP4,FBLN2,FDPS,G6PD,GBE1,Gstt2,HECTD1,HLA-A,HSP90AA1,HSPA9,HSPB1,HSPD1,HSPE1,IGKC,IL16,ITGAL,KRT19,KRT5,LDHA,LUM,MANF,MS4A1,MYBPC3,MYH6,MYL2,MYL3,MYOF,NEXN,OTUB1,P4HA1,PDCD6,PDE3B,PDK4,PDLIM5,PGM1,PKM,PORCN,PRKCB,PSMB1,PSMB10,PSMD11,PSMD14,PSMD3,…	656 (18)
losartan potassium		chemical drug		0.613	2.37e-05	ACTA1,ACTN3,ADH1C,ATP1A1,ATP2A2,ATP5PD,BAX,CASP3,COL1A1,ESYT2,Gbp2,Ifitm3,ITGAV,KRAS,LDHA,LGALS3,MIA3,MYH4,POSTN,PYGM,S100A9,SIGLEC1,SLC2A1,SYNPO2,TNNC2,TUBB3,VCAM1	825 (21)
EGOT		other		0.617	0.00729	CMPK1,ITPR1,MBP,RELA,RIGI
LCK	0.207	kinase		0.625	0.0107	ABCA1,ANXA1,BAK1,CSNK2B,ITGAL,KRT18,NHP2,PLCG2,RPS27L,XRN2
F2	-0.106	peptidase		0.625	5.37e-07	ABCB11,ADIPOQ,ALDH1B1,BAX,CAD,CASP3,CD44,CLIC1,COL1A1,DAAM1,DOCK10,EHD4,EIF4A1,ENTPD1,FHL1,GNA13,HMGA1,HSP90AA1,KIF13A,LAMP1,LMCD1,MAPK3,MIF,MYH11,MYH9,NCF1,PLCB3,RELA,RNH1,SMTN,SOD2,SRM,TAGLN3,THBS1,TMED9,TNNT2,TUBB3,VCAM1,VTN	687 (18)
SLC15A4		transporter		0.632	3.05e-05	ANXA1,ANXA2,ASNS,CNP,COL1A1,DOCK10,ENTPD1,ITGAM,JCHAIN,KRT19,LGALS3,MYOF,PSMB10,PTPN6,RGS10,RIGI,TPM4,TSPAN8,TUBB,TUBB6,VCAM1	663 (14)
ACSS2	0.244	enzyme		0.632	0.00886	COL1A1,DGAT1,EHHADH,GC,GPAM,ITGB3,JSRP1,LRP1,NDRG1,SYNGR3	329 (5)
SH42		chemical reagent		0.632	5.34e-05	AKT2,CMKLR1,HRAS,KRAS,MTOR,PPP2CA,PRKCB,PRKCD,RPS6,STAT1	487 (9)
SOX6		transcription regulator		0.633	0.00547	HSPG2,MYL1,MYL3,MYL9,NPM1,TNNC1
YY1	0.35	transcription regulator		0.635	3.57e-08	ABCA1,ABCE1,ACTA1,ALCAM,BAK1,BAX,BTF3,CAPG,CD34,CDH1,CDH2,COL1A1,CRYAB,DDX6,DNAJB4,EIF4G2,FDPS,GTF2A1,JCHAIN,LDHA,LMNA,LUC7L2,MAT2A,MYH1,MYH11,MYH4,MYH6,MYL1,MYOM1,NOLC1,ORM1,PDK1,PKM,PLP1,RAB8B,RBM14,RELA,RPL30,SLC1A3,SLC25A4,SLC2A1,SRC,TGFBI,TGM2,TNNC1,TNNC2,TPM1,USP14,YY1	711 (22)
N-[(2Z)-3-(4,5-dihydro-1,3-thiazol-2-yl)-1,3-thiazolidin-2-yl idene]-5H dibenzo[a,d][7]annulen-5-amine		chemical reagent		0.637	0.0207	ACADM,CD44,CRAT,CTBP1,ECH1,GAMT,PDK4,SERPINB5,XDH,YWHAZ
abemaciclib		chemical drug		0.64	0.0432	AGRN,CASP3,LAMC1,MFGE8,PLTP,TGFBI
bardoxolone		chemical drug		0.647	0.000563	CRYZ,EPHX1,FTH1,HSPA9,NQO1,NQO2,TUFM,UBE2H	55 (3)
VIM	-0.18	other		0.647	0.00108	CDH1,CDH5,GPX4,ITGB4,KRT18,KRT19,KRT8,LMNA,RAB25	690 (20)
nicotinic acid		chemical - endogenous mammalian		0.655	0.0231	ABCA1,ADIPOQ,APOA1,Ceacam1/Ceacam2,G6PD,GAPDH
2,3-bis(4-hydroxyphenyl)-propionitrile		chemical reagent		0.657	0.013	ACTA1,AIFM1,BAX,CRYZ,FDPS,H6PD,HSPD1,NQO1
26S PROTEASOME (complex)		complex		0.659	0.0145	ADRM1,ATP6V1H,BAX,CTSD,LAMP1,MAP1LC3B,NFKB2,PPP2CA,PSAP,RIGI,SRC,STAT1,TGM2,TXNIP,UBE2H,UBE2I
CDH1	1.364	other		0.66	8.55e-07	ACTB,CASP3,CD44,CDC42,CDH1,CDH2,DDB1,ITGB3,JUP,KRT13,KRT15,KRT18,KRT19,KRT7,MCAM,MTOR,NCAM1,PHGDH,RALA	789 (21)
NR1H3		ligand-dependent nuclear receptor		0.664	0.02	ABCA1,APOA1,APOC1,APOC3,ASPN,CDH1,FDPS,FUS,GPAM,GPT,GPX3,Gsta1 (includes others),Gsta4,ITGAL,ITGAM,ITGB3,LPL,Lyz1/Lyz2,MFGE8,MIF,PLEC,PLTP,RPS14
acetaminophen		chemical drug		0.666	1.76e-08	ABCB11,ABCC1,ABCC3,ACADM,ACTB,ADH7,ALDH7A1,ALOX12,AMACR,APOC1,ASL,BAX,BLVRB,CASP3,CAST,Ces1d,CSNK2A1,CYP2E1,EPHX1,FTH1,FTL,GLRX,GLUL,GPT,GPX4,GSS,Gsta1 (includes others),HSPD1,MTOR,NQO1,ORM1,PGD,PNPLA2,PRKCB,PTGR1,PTPN1,RELA,RPS17,SCP2,SLC25A5,TUBB,TXN,VCAM1,YWHAZ	760 (21)
GCN2iB		chemical drug		0.675	9.12e-17	ACTB,ALDOA,APOA1,ASS1,CACNA2D1,CALM2,COX4I1,DAG1,DES,ENO1,ENO3,GAPDH,GPX4,ITGB3,LDHA,LPL,MYL2,MYL3,MYL4,NDUFA8,NDUFB8,NDUFS7,NQO1,PDHB,PKM,PSMB10,RYR2,TNNC1,TNNI3,TNNT2,TPI1,UQCRQ
SOX11		transcription regulator		0.678	0.00995	ADAM10,ADSS2,ASPN,BTNL9,CASP3,CD9,CP,DBN1,FGG,HSPD1,MPZ,MS4A1,POSTN,PPP2CA,PPP3CA,SEPTIN2,STAT1,TUBB3
LONP1	-0.281	peptidase		0.686	2.55e-11	ACADS,ALDH1L2,ANXA2,ASNS,CALU,CDH1,CHCHD3,DLD,ECI1,ECSIT,ETFB,HSPA9,HSPB1,HSPD1,HSPE1,IDH3A,IMMT,OXCT1,S100A11,SARS1,SOD1,SOD2,TPM3,TUFM	49 (2)
PARP1	-0.07	enzyme		0.689	0.0101	ABCA1,BAX,CDH1,COL1A1,Gbp2,ITGAL,ITPR1,KRAS,LGALS3BP,PVALB,RELA,RPA1,STAT1,Tgtp1/Tgtp2,VCAM1,YY1
CREB (family)		group		0.689	0.00436	ADIPOQ,ADK,ANK3,ATP2A2,BAK1,CACNA1S,CSRP1,DCTN3,DDX6,DES,DYNC1LI2,FLNB,FSCN1,ITGAM,KRT1,LDHA,MAP2K1,MAT2A,MBP,MCAM,MIF,MPZ,NDUFB5,NOLC1,ORM1,PCK1,PDE3B,PLIN3,PPP2CA,RYR2,SLC2A1,SLC8A1,SOD1,SYNPO,TMOD4	368 (10)
HDAC4		transcription regulator		0.691	0.00178	ACTA1,CACNA2D1,CKM,CSRP3,HOMER1,LDHA,MAG,MAPK1,MBP,MPZ,MYBPC2,MYOZ1,NPTN,PPP3CA,PRKCB,PRX,SLC2A1,SLC8A1,VCAM1	489 (13)
ETV6		transcription regulator		0.693	0.024	CASP3,CDH5,DPEP1,LGALS3BP,Ly6a (includes others),PARP9,RIGI,SIGLEC1,STAT1
TFE3		transcription regulator		0.701	9.63e-06	ATP6V1C1,CADM4,CDH1,CTSD,CYCS,ENO1,LAMP1,LDHA,LGALS3,MAG,MBP,MPZ,MS4A1,MYH9,PNPLA2,PRX,TPP1	509 (12)
pirinixic acid		chemical toxicant		0.704	1.37e-29	ABCA1,ABCC1,ABCC3,ACADL,ACADM,ACADS,Acat2/Acat3,Acot2,ADH1C,AHSG,ALDH3A1,ALDH9A1,ANXA2,ANXA7,AP3M1,APOA1,APOC3,AQP3,ASL,ASNS,BAX,C5,C9,CCT3,CDH2,Ceacam1/Ceacam2,COL1A1,CYP27A1,DAD1,DECR1,DLAT,DYNLL1,ECH1,ECI1,ECI2,EHHADH,EIF3E,ENDOG,ENTPD1,ETFDH,FABP4,FABP5,FBP2,FGB,G6PD,GAPDH,GBE1,GK,GLUL,GOT1,GPAM,GRHPR,HPX,HSDL2,HSP90AA1,HSPB1,HSPD1,HSPE1,Ifitm3,ITGAM,KRT8,LDHA,LDHB,LGALS3,LPL,MARK2,MBL2,Mup1 …	816 (15)
SRGN		other		0.705	0.00503	CMA1,ITGAM,JCHAIN,Lyz1/Lyz2,M6PR,Mcpt4,S100A9,THBS1,Tpsb2
KMT2D		transcription regulator		0.709	0.000129	ACADM,AGO2,ANO10,ASL,B2M,CD81,CDH1,CRIP2,CTSD,DSC2,ECHDC2,ECI2,ENO3,FABP3,FHL1,HLA-A,IMMP2L,KRT10,KRT16,KRT23,KRT6A,MYOM3,PSMB10,PTGR1,RIGI,SYPL2,TGM1,TNNC1,TNNT2,TPM4,VTN	680 (13)
ITGA6	0.654	transmembrane receptor		0.714	0.00729	BAX,ITGA2,ITGB4,RELA,RPSA	797 (22)
OGA		enzyme		0.714	1.75e-08	ABCC9,ACADM,ACO2,ACSS1,ACTN4,ADIPOQ,ADRM1,AIFM1,ASS1,ATP5ME,AZGP1,BAX,CAPN1,CAVIN2,CD44,Cd59a,CDH1,COX6C,DCLK1,DLST,DPEP1,FABP3,FBLN1,FDPS,FLNB,FSCN1,G6PD,GLUL,GSN,IDH3A,IGBP1,ITGA2,MCAM,MTX1,NDUFA2,NDUFA4,NDUFA6,NDUFA9,NDUFB11,NDUFB9,NDUFS1,NDUFS4,NSDHL,PDCD6IP,PDHA1,PDK1,PFKM,PHKB,PLIN3,RAP2A,SLC27A1,STAT1,TGFBI,THBS1,TIMP3	839 (26)
TMPRSS2-ERG		fusion gene/product		0.718	0.0352	CDH1,CUL4B,DHRS3,FSCN1,KRT16,KRT23,LPL,MME,PCK2,SCARA5,TGFBI,THBS1,TNNC1
CCN2	-0.644	growth factor		0.719	0.0043	ABCF1,CAVIN2,CD44,COL1A1,DAD1,DCN,ENO1,FLNB,ITGA1,MIA3,P4HA1,RAB18,TIMP3,TPM1	832 (23)
NR3C2		ligand-dependent nuclear receptor		0.722	0.00438	ABCC9,APOC1,AQP3,BAX,COL1A1,DES,ECHDC2,GPX3,Gsta4,HSPA9,HSPB1,ITGA5,KRT16,PDHB,S100A9,Serpina3n (includes others),TGFBI,TGM2,Tuba4a,TUBB3,VCAM1	546 (11)
USP24	0.71	peptidase		0.726	0.00516	BAX,LDHA,PDK1,SLC2A1	174 (7)
prostaglandin E2		chemical - endogenous mammalian		0.726	0.0339	ANXA2,AQP3,ATP1A1,BAK1,BAX,CASP3,CD44,CDH1,Clec2d (includes others),COL1A1,CP,DCLK1,DCN,DGAT1,DYNLL1,ENPP3,ENTPD1,FMOD,FSCN1,HLA-A,IGHG1,IL16,ITGA5,ITGAM,LMNA,LRP1,MYOZ1,PKN1,PSAP,PTGS1,Pycard,Tgtp1/Tgtp2,THBS1,TRAM1
GPX4	0.686	enzyme		0.728	0.00307	ERP44,GPX4,PRDX3,PVALB,TXN,TXNL1
ERBB3		kinase		0.729	8.53e-09	ACTA1,ACTB,ACTN3,BAX,BGN,CDH1,CMA1,COL1A1,COL6A1,EZR,FBLN2,FBN1,Hbb-b1,LAMA4,MATN2,NDRG1,PHGDH,PTGS1,Serpina3n (includes others),TGM2,THBS1,TIMP3,TNNT2,TNS1,USP14	842 (21)
N-acetyl-L-cysteine		chemical drug		0.73	0.00826	Abcb1a,ACTA1,ATP1A1,ATP1A3,BAX,CASP3,CDH1,COL1A1,CYCS,GAPDH,GLB1,GPX4,ITGAM,LPL,MAPK14,MYH11,NQO1,PHGDH,PTPN1,RELA,SMPD1,SOD1,SOD2,THBS1,TXN,TXNIP,VCAM1	687 (19)
HNF1B		transcription regulator		0.733	0.0459	ACTN1,AGR2,ANXA4,BGN,CD44,CDH1,EFR3A,F11R,FGB,GDI2,GOLIM4,LUM,NID2,Serpina1a (includes others),SRC,Sult1d1
HOXC-AS3		other		0.742	2.41e-07	LDHA,PDK1,PDK4,PFKM,PKM,SLC2A1
STAT4		transcription regulator		0.744	0.00766	ACADL,ACSS1,ADSS2,FDX1,FSCN1,GBE1,ITIH5,KRT18,LRP1,LRRFIP1,NDRG1,PDK1,PGP,PKP2,RCN3,RIGI,Serpinb1a,SERPINB5,SF3B1,STAT1,SUN1,TPD52,TPP2	529 (9)
NRG1		growth factor		0.746	9.57e-10	ABCA1,ACTN1,BAK1,BIN1,CAPN1,CASP3,CAVIN2,CDH1,CHCHD3,COL1A1,DAD1,DAG1,DDAH1,EEF1A1,ENO3,ETFB,FABP5,FGF1,FSCN1,GPX3,HMGA1,IMMT,ITGAM,ITGAV,ITGB3,L1CAM,LPCAT3,MBP,MYBPC3,MYH6,MYL2,NDRG1,NDUFS1,PCCB,PHGDH,PLG,PYGM,SDHA,SLC2A1,TGM2,THBS1,TNNI3,TNNT2,TNS1	737 (22)
NLRX1	0.303	other		0.747	0.000106	ARHGAP5,CAPN1,CASP3,CBL,CD44,CDH1,CDH2,COL1A1,Gsta1 (includes others),Gsta4,Gstt3,GYS1,HSP90AA1,ITGA1,ITGA2,ITGA6,ITGAM,ITGAV,LAMA4,MAP2K1,MAP3K20,MAPK14,MAPK3,MIF,MTOR,NFKB2,PLCG2,PPP2CA,PPP3CA,PRKCB,PTPN6,RELA,SH3BGRL,SH3KBP1,SLC2A1,SNX6,STAT1	776 (18)
RXRA		ligand-dependent nuclear receptor		0.749	3.56e-05	ABCA1,ABCB11,ABCC3,ABCD2,ACADM,ADH1C,APOA1,APOC3,ASNS,C4a/C4b,CD109,COL1A1,CRYAB,DHRS3,EEF2,EHD3,EHHADH,EPHX1,ETF1,FABP3,FABP4,FABP5,FGG,FTL,FXR2,GPT,ITGB3,LPL,Lyz1/Lyz2,MAOB,MBP,MGP,MYL7,MYO1E,PCK1,PCK2,PES1,PLTP,RANBP2,RBP1,RBP2,SLC27A1,Sult2a1 (includes others),TPP1,TXN,USP39	761 (24)
HMOX1		enzyme		0.754	0.000275	ABCA1,ADIPOQ,CASP3,COL1A1,CYP2E1,FGF1,G6PD,GPT,GPX3,ITGAM,ITGB3,MAP1LC3B,MAPK14,MYH6,NCF1,NQO1,SLC25A5,THBS1,VCAM1	761 (21)
AGT		growth factor		0.76	8.19e-23	ACTA1,ACTB,ADAM17,ADH1C,ADIPOQ,Aldh1a7,ALOX12,ANK3,ANP32A,ANXA1,ASL,ATP1A1,ATP2A1,ATP2A2,BAX,BGN,C4a/C4b,CACNA1S,CACNA2D1,CALM2,CASP3,CASQ1,CAV3,CD109,CD44,CD9,CDC5L,CDH5,Ces1d,Clec10a/Mgl2,COL12A1,COL1A1,COL6A1,COL6A2,COMP,COX4I1,COX6C,CP,CREB1,CRIP2,CSRP3,CYCS,CYP2E1,DCLK1,DLAT,DLD,DLST,EEF1A1,EHHADH,EIF2S1,ENDOU,ENPEP,EPHX2,F11R,FABP4,FBLN2,FBLN5,FDX1,FDXR,FGA,FHL1,FTL,GADD45GIP1,GC,GFPT1,GGH,…	802 (21)
TMSB4X		other		0.762	0.0114	BAX,CASP3,CDH1,PDGFRB
L-methionine		chemical - endogenous mammalian		0.763	0.0342	ASNS,CYP2E1,EEF1A1,GNA11,MAT2A,NOLC1,PCK1,PCK2,SOD2,TPM4
WBP2		transcription regulator		0.775	0.0126	ADRM1,AQP3,DCLK1,DYNLRB1,ENDOG,FHL1,IGBP1,ITGB3,MOB3A,PDAP1,SEPTIN2,SFXN3,SLC16A3,SLC1A3,SYNM
ZC3H11A		other		0.775	5.3e-07	CDH2,EEFSEC,EHHADH,FBLN1,FBP2,GPC4,LDHA,MPDU1,NSDHL,PDK2,PFKM,PFKP,PGM2,PYGB,SLC25A13
LRPAP1	-0.312	other		0.78	0.00547	CDH1,LPL,LRP1,MAPK1,MAPK3,Serpina3n (includes others)	512 (12)
SIM1		transcription regulator		0.784	0.000312	ABI1,BST1,CBFB,CFL2,CMKLR1,COL12A1,EIF5A,FKBP3,GLUL,GPX3,HLA-A,HOMER1,ITGB3,ITIH3,KRT5,LAMA2,LRRFIP1,MYH6,NAALAD2,PLP1,POSTN,RGS10,RPL29,RYR2,SNX5,UBA1
DNMT3A		enzyme		0.784	6.63e-06	ABCD1,ACTA1,CD34,CD9,CDH1,CKM,FABP5,GSS,HSPD1,ITGAV,JCHAIN,MANF,MS4A1,MYH1,MYH6,MYL2,MYL3,MYL4,MYL9,NQO1,PPP3R1,PRKCB,PTGS1,RAP2B,RRAS2,RYR2,S100A9,SLC8A1,TGM2,TNNC1,TNNI3,TNNT2,UBQLN1	770 (20)
CCND1		transcription regulator		0.786	0.000298	AQP3,AZGP1,CALU,CD44,CDH1,COL1A1,CPNE3,DYNC1LI1,ENDOD1,ENO1,FAM120A,GPRC5A,HSPB1,ITGAV,ITGB3,IVD,KRT1,KRT10,KRT14,LAMB2,MACF1,NIBAN2,PDLIM3,RAB3B,RPL10,RPS6,RUFY3,SEC61B,TAPT1,TPI1,TUBA1C,TUBB,TUBB1,TUFM,UAP1,USE1	719 (21)
PPP3CA	0.353	phosphatase		0.792	4.8e-09	ACTA1,ALOX12,ATP2A2,CAV3,CD9,CDH2,CKM,CRYAB,CSRP1,DECR1,FTL,KRT18,KRT8,MAGT1,MAOB,MYH1,MYH4,PDK2,PPP3R1,PRDX5,PSAP,SAMHD1,STS	734 (22)
NOLC1	0.395	transcription regulator		0.795	0.00109	G6PD,MTOR,NOLC1,ORM1
IL10RA		transmembrane receptor		0.805	3.05e-05	ABAT,Abcb1a,ADH1C,ALDH2,ASPN,ASS1,BAX,CD1D,CD34,CYP2S1,DCN,DPEP1,DPT,FABP5,FBN1,FHL1,Gbp2,Gsta4,HLA-A,ITGAM,LUM,Ly6a (includes others),MAOB,OGN,PAM,PCK1,PF4,POSTN,SAMHD1,SCIN,SLC16A3,SLC2A1,STAT1,TGM2,TGM3,Tgtp1/Tgtp2,TNNI3
ROCK2	-0.131	kinase		0.805	0.00366	CD44,CDH1,CDH2,DES,DSC2,FABP5,KRT1,KRT10,MTOR,PPL,VCAM1	726 (23)
PRNP		other		0.807	2.65e-07	BAX,CASP3,CD44,CREB1,CTSD,EIF2S1,HRAS,HSPA1A,HSPA9,HSPB1,LDHA,LDHB,LRP1,MAP2K1,MAPK1,MAPK3,PDCD6,PDCD6IP,PDK4,RELA,SOD1,STAT1	741 (17)
1,2-dimethylhydrazine		chemical toxicant		0.808	0.000671	ALOX12,ASPRV1,CASP3,CD44,CPA3,KRAS,KRT14,MYL1,RELA,S100A9	504 (10)
tauroursodeoxycholic acid		chemical - endogenous mammalian		0.808	0.00547	ADIPOQ,BAX,CASP3,EPHX2,RELA,SIRT3	684 (22)
SAHM1		chemical reagent		0.816	0.0356	CD44,ELMO1,MPI,NLN,P4HA1,PDK1
triadimefon		chemical toxicant		0.816	0.0237	Abcb1a,ABCC3,ADH1C,ADH5,Ces1d,Gsta1 (includes others),GSTT1
SFMBT1		transcription regulator		0.816	0.0105	LRP1,PDK1,RPL29,RPL30,SYMPK,TUBB3
xanthohumol		chemical drug		0.816	0.00833	ANXA1,CKMT2,CSRP3,MYH6,MYL4,NQO1,SRC
NQO1	2.881	enzyme		0.817	0.00973	ALDOA,BAX,ENO1,LDHA,NDUFB8,PDK1,PKM,SDHB,SLC2A1,VCAM1	693 (23)
MMP11		peptidase		0.818	7.31e-05	HSPD1,HSPE1,LDHA,LDHB,NDUFB5,PSMB1,SIRT3,SLC16A3
TEAD4		transcription regulator		0.824	0.00206	ACTA1,ADIPOQ,CD34,CDH1,CDH2,CKM,DES,FABP4,LIMCH1,MYH1,MYH4,POSTN,THBS1,TNNC1,TNNT2,TPM1	380 (11)
mir-140		microRNA		0.831	0.0486	BAX,CASP3,CDH1,OGN,PDK1
L-arginine		chemical - endogenous mammalian		0.832	2.45e-05	ASL,ASS1,BGN,COL7A1,DAG1,FDPS,HNRNPH1,KRT8,MYH8,NQO1,OXCT1,RELA,SCARA3,SLC2A1,TNNT2,TPM1	655 (16)
PML	-0.392	transcription regulator		0.858	4e-05	ACADL,ACADM,ACADS,ADIPOQ,ANXA4,APOA1,BAX,CDH2,DNAJB4,FTL,GPAM,HSPB1,JUP,LPL,MAP2K1,MAPK1,NDRG1,NQO1,NSFL1C,PDK4,RRAS2,STAT1,TXN,UBE2M	592 (17)
VTN	-0.376	other		0.865	0.0307	COL1A1,ITGA5,ITGAM,S100A10,SFN
EBF1		transcription regulator		0.867	5.34e-05	ADIPOQ,AKT2,COL1A1,FBP2,FLOT2,GYS1,IGKC,INPP5D,KRAS,LNPEP,Ly6a (includes others),MAP2K1,MAPK1,MTOR,PCK2,PDE3B,PFKP,PHKA1,POSTN,PRKAA1,PRKAR2A,PTPN1,PYGB,STAT1	267 (7)
SLC40A1		transporter		0.871	3.63e-06	ANXA1,BAK1,BAX,CASP3,FBLN5,FTH1,FTL,HSPB1,ITGAV,LMNA,MAP2K1,NCF1,NDUFA4,NDUFB4,NDUFS1,OPA1,PDK1,RACK1,RPS3,SCARA5,SDHA,SOD2,THBS1,UQCRC2
SOX4		transcription regulator		0.872	0.0348	ALDH1B1,BAX,CD1D,CDH2,CSRP3,EMB,ENPEP,ENTPD1,FHL1,Hbb-b1,IGKC,Ly6a (includes others),Lyz1/Lyz2,MBP,NCAM1,PPM1F,S100A11,SDR39U1,TPM4
22(R)-hydroxycholesterol		chemical - endogenous mammalian		0.873	0.0231	ABCA1,ABCB11,APOC1,LPL,PLTP,SULT2B1
BCR (complex)		complex		0.875	2.85e-10	AIMP2,ALDOA,APPL1,ASNS,ATP6V0A1,ATP6V0C,ATP6V1B2,ATP6V1C1,ATP6V1E1,ATP6V1F,ATP6V1G1,ATP6V1H,CASP3,CD44,CDC37,COX6C,ENO1,FARSA,FTH1,GAPDH,GFPT1,GNAQ,HSPD1,HSPE1,IGHG1,LDHA,MAPK3,MYBBP1A,NDUFA6,NDUFAF4,NDUFB3,NDUFB9,NDUFS1,NFKB2,NOLC1,NPM1,PES1,PPA2,RELA,S100A10,SDHB,SDHD,SLC2A1,SRM,STAT1,TPI1,UQCRC2,UQCRQ,WDR43	821 (23)
VEGFA		growth factor		0.875	1.1e-06	ABCC1,ACADM,ADH5,ALDH2,ANP32A,BAX,CASP3,CBFB,CD34,CD44,CDH5,COL1A1,CSTB,CYB5B,DECR1,ETFA,FABP4,INPP5D,ITGA1,ITGA2,ITGAV,ITGB3,ITPR1,KARS1,LMNA,MRPL23,PDGFRB,PNPLA2,PTGS1,SCO2,SDHB,SDHD,SLC25A5,SMTN,SOD2,SYNM,THBS1,TIMM13,TOMM22,TUFM,UQCRB,VCAM1	730 (21)
ATF6		transcription regulator		0.879	0.0389	ATP2A2,BAX,DNAJC3,FDPS,LMF1,MANF,MAP1LC3B,NUCB2,PCK1,SEL1L
MYOCD		transcription regulator		0.88	6.75e-08	ACTA1,ACTN2,ATP2A2,CASP3,COL1A1,DES,HCN4,HSPB7,LMOD1,MYH11,MYH6,MYL2,MYL4,MYL7,PDLIM3,PHKA1,SERPINB5,TNNC1,TNNT2,TPM1,TTN	246 (7)
cocaine		chemical drug		0.882	0.0462	CACNA2D1,CREB1,DCLK1,DDB1,DYNLL1,GRM1,HOMER1,MAPK1,MECP2,NFKB2,NRDC,PSAP,PVALB,RABEP2,STAT1,THBS1,TPM1,TUBB
allyl sulfide		chemical drug		0.882	0.0143	ABCC3,CASP3,CYP2E1,EPHX1
FOXM1		transcription regulator		0.887	0.0241	ADAM17,ANXA1,CASP3,CD44,CDH1,CDH2,GLB1,IPO7,ITGA5,ITGAV,LAMA4,LDHA,MAP1LC3B,MFGE8,NEDD4,NFKB2,RELA,SOD2
RYR1	1.52	ion channel		0.887	7.94e-162	AARSD1,ABCF1,ABCF2,ACAD11,ACAD8,ACADL,ACADM,ACTN1,ADH1C,ADHFE1,ADIPOQ,ADSS1,AHSA1,AHSG,AIMP2,AKT2,ALDH2,ALG2,ANK1,ANXA4,AOC3,APEH,APOA1,APOH,ARIH1,ATL2,ATP5PD,BCS1L,BLMH,BLVRB,BPNT1,CACNA1S,CALU,CAND2,CARM1,CARS1,CCDC47,CCT3,CCT4,CDC37,Ces1b/Ces1c,Ces1d,CHMP4B,CISD1,CKAP5,CLIC5,CMAS,CNP,COPS4,COPS6,COPS7A,COX4I1,CP,CPOX,CSDE1,CTSD,CZIB,DAG1,DDX5,DDX6,DECR1,DLAT,DLD,DLG1,DNAJC7,DUSP3,DYNC1LI1,EDF1…
pilocarpine		chemical drug		0.887	0.0392	HOMER1,LDHA,LGALS3,PDK4,PKM,PVALB
dichlorovinylcysteine		chemical toxicant		0.89	0.00106	ACADS,ENO1,HSPA9,PKM,PPA2,PRDX5,TUFM
ASXL3		other		0.894	0.02	AFG1L,ANK1,ASPN,EHD2,ENTPD1,FDPS,FITM2,HIBADH,LPL,NIBAN1,NLN,PALM2AKAP2,PALMD,PDE3B,PRDX5,RYR2,SCARA3,SCP2,SLC2A1,TMEM38A
PTP4A1		phosphatase		0.896	1.2e-13	ACTN1,ACTN4,ALDOA,BAX,COL6A1,COL6A2,CSNK2A1,DDX5,DNAJB1,EEF1A1,EEF2,GDI2,GMPS,HNRNPH1,HNRNPH2,HRAS,HSPA1A,IMPDH2,ITGB4,LAMA2,MAP2K4,MAPK9,MYADM,NOP56,PKM,PPP1R12A,PPP2CA,RUVBL1,SDHA,SEPTIN11,TUBA1C,UBA1
AKR1B1	0.267	enzyme		0.896	0.00466	APOC3,APRT,COQ3,FABP4,NDUFA8,PNPLA2,TXNDC12	521 (7)
PRKCQ		kinase		0.896	0.0231	CAV3,CD44,EZR,ITGAL,NFKB2,PRKCB
USP21		peptidase		0.896	0.0231	ANXA1,CD44,CP,MYOF,MYOM1,RYR2
GPR174		G-protein coupled receptor		0.905	0.0329	ABCA1,ARPC5L,GDI2,GOT1,INPP5D,ITGB3,LAMC1,PDE3B,PTPN6,Serpinb1a,SH3KBP1
STAT4 DIMER (complex)		complex		0.905	4.76e-06	ANXA2,CDC42,CNN2,HSPA9,MIF,MTAP,RALA,RPLP0,SOD1,SOD2,TCP1
TCF7L2		transcription regulator		0.906	0.000954	ABCD2,ACADL,ADD1,ANXA1,AQP3,ATP6V1G1,BIN1,CD44,CNP,CSRP1,CYP2E1,DHRS7,DOCK10,EHHADH,FABP4,FBP2,FGF1,FTH1,GLUL,GSN,GSS,HSPA2,IL1RAP,LAMP1,MAG,MBP,MCAM,MYO6,NPC1,NPC2,PARVB,PCK1,PIP4K2A,PLP1,RAP2A,SIRT2,SLC12A2,SNX18,SORBS3,STK39,TNS1,TSPAN15,TWF1	837 (23)
ZBTB16		transcription regulator		0.907	0.00115	ASL,CASP3,CD34,CD44,CD81,COL1A1,DHRS3,EMB,GALE,GBE1,GOT1,H6PD,HRAS,INPP1,ITGAM,ITGAV,ITGB3,Ly6a (includes others),MPI,MTOR,NDUFB5,NPTN,PF4,SLC2A1,UGP2	612 (11)
NOTCH3		transcription regulator		0.91	1.47e-09	ACTN1,ACTN2,ATP5F1E,BGN,CALM2,CASP3,CDH1,COL6A1,COL6A2,COX6C,DCN,DES,GUCY1B1,HSPA1A,ITGA1,ITGB3,LGALS1,MAOB,MYH11,MYH6,MYH9,NDUFA4,OGN,PDGFRB,PDK4,RPS27,S100A11,SGCD,SMTN,THBS1,TIMP3,TNNT2	655 (12)
NFKB1		transcription regulator		0.91	0.0215	AGO2,B2M,BAX,CD44,COL1A1,CYCS,FGA,FGG,FLNB,FSCN1,GNAI3,IGHG1,IGKC,ITPR1,LBP,LGALS1,MAT2A,NFKB2,PRKCD,PTPN6,RACK1,RELA,SLC25A4,SOD2,STAT1,STIM1,SYTL1,UBE2H,VCAM1
KDM1A		enzyme		0.916	0.00175	AZGP1,C4a/C4b,CAD,CAPG,CD9,CDH1,COL1A1,Cryzl2,CTSD,ENDOU,EPHX1,FLNC,Gbp2,Hbb-b1,HLA-A,Ifitm3,IQGAP2,KRT18,KRT8,LGALS3BP,Lyz1/Lyz2,MAPK1,MPC2,NEBL,PBXIP1,PPP1R12A,PTGR1,RUVBL1,SERPINF2,SIGLEC1,SLC22A3,STEAP3,SYNPO,TGM1,THBS1,UBE2H,VCAM1	584 (18)
ADCYAP1		other		0.919	0.000662	ACTN1,AMACR,BCAM,CREB1,EMB,H2AZ1,ITGAM,KLHL40,KRT8,LRPAP1,LUM,MCAM,MME,NQO1,NSDHL,ORM1,POSTN,PSMB7,RELA,RPSA,S100A10,Serpina3n (includes others),Serpinb1a,SLC1A3,SLC2A1,TGFBI,TMPO	826 (22)
ULK3		kinase		0.927	0.00174	LDHA,PDK2,PKM,SLC2A1	603 (17)
methylene blue		chemical drug		0.927	0.0349	BAX,CASP3,NQO1,SOD2
PLAG1		transcription regulator		0.933	0.0193	CRIP2,FLNC,KRT19,PIR,PLEC,QSOX1,RBP2,TGM2
CpG ODN 2006		chemical reagent		0.939	0.00186	ACTB,ADA,BTNL9,DOCK10,EZR,GRHPR,HEXIM1,HSP90AA1,HSPD1,LAMP1,LGALS1,LGALS3,MS4A1,NFKB2,PRKCB,PSMB1,PSMB2,PSMB7,PSMD11,PSMD14,PSMD3,PTPN6,RELA,RIGI,RPS6,SRC,STAT1,VCAM1	861 (22)
RIPK1		kinase		0.943	0.0112	ADSS2,ASNS,ASS1,CAD,CASP3,EIF4E,ENDOG,GOT1,LMNA,RPS6,SLC1A3
EPAS1		transcription regulator		0.95	3.74e-05	ABCF2,ABI1,ADIPOQ,ATP6V1G1,CALM2,CKM,CKMT2,DGAT1,EIF5A,ENO1,FABP4,FBLN2,FHL1,FMO5,GBE1,GLB1,ITGAM,ITGAV,ITGB3,ITIH5,ITPR1,LDHA,LPL,MANF,MIF,MYBBP1A,MYH4,NDRG1,NEFL,SLC2A1,SOD1,SOD2,TPP2,TRIM28,UGP2,VCAM1	791 (25)
ROCK (family)		group		0.956	0.00347	ACTA1,CDC42,CDH1,COL1A1,DES,FABP4,PPP1R12A,THBS1,VCAM1	642 (19)
PALMD	-0.392	other		0.956	0.000518	CASP3,ENO1,LDHA,PGM2,PKM,SLC2A1,TPI1
ZEB2		transcription regulator		0.959	0.0192	ACTA1,CASP3,CDH1,CDH2,INPP5D,KRT18,KRT19,PLCG2,RACK1,VCAM1
ARNT2		transcription regulator		0.962	6.25e-05	ABI1,BST1,CBFB,CFL2,CMKLR1,COL12A1,EIF5A,FKBP3,GLUL,GPX3,HLA-A,HOMER1,ITGB3,ITIH3,KRT5,LAMA2,LRRFIP1,MYH6,NAALAD2,PLP1,POSTN,RGS10,RPL29,RYR2,SLC2A1,SNX5,UBA1
PHLPP2		enzyme		0.975	0.0175	ADIPOQ,MAP1LC3B,PRKCB,PRKCD
1,4-bis[2-(3,5-dichloropyridyloxy)]benzene		chemical toxicant		0.979	0.000196	ABCC3,ACADL,ACADM,APOA1,CYP27A1,ECI2,Gsta1 (includes others),NEDD4,PCK1,PDE3B,PNPLA2,PPP6R3,PSMB7,RTN4,STEAP4,Sult1d1,Sult2a1 (includes others),Tuba4a	405 (5)
PLCG2	0.488	enzyme		0.984	0.0207	CD9,CTSD,HLA-A,Ifitm3,ITGAM,LPL,MFGE8,PLCG2,PTGS1,STAT1
IMMUNOGLOBULIN (complex)		complex		0.985	4.09e-22	ACO2,Acot2,ACTA1,ACTN2,ADAM10,ADAM17,ADH1C,ADRM1,AGPAT2,ALDOA,AP2S1,APOC1,ATP2A2,ATP6V0A1,ATP6V1B2,ATP6V1C1,ATP6V1E1,B2M,BAK1,BAX,BIN1,BLVRB,BSCL2,BST1,CAPG,CASP3,CBL,CD1D,CD34,CD44,CD81,CD9,CDC42,CDH1,CDH2,CMA1,COL1A1,COL6A1,COL6A2,COX4I1,CTSD,CUL4B,CYP2E1,DBN1,DBNL,DCTN3,DLAT,DLD,DLST,ENO1,ENO3,ENPP3,ENTPD1,EPB41L1,ESYT2,FABP3,FABP4,FBN1,FBP2,FGF1,FLNB,G6PD,GAK,GAPDH,GBE1,GLUL,GPX3,GYS1,HLA-A,H…	833 (23)
F2R		G-protein coupled receptor		0.989	0.00256	CASP3,CD44,CDH1,GNA13,ITGA6,KRT19,KRT8,LDHB,MCAM,MIF,SERPINB5,TGM2,THBS1,VCAM1	784 (24)
HSPB8	0.258	kinase		0.99	0.000123	ALDOA,CDH1,CDH2,LDHA,MAP1LC3B,PDK1,PKM,SLC2A1,SOD1	762 (16)
FOXF1		transcription regulator		0.999	0.00543	CD34,CDH1,ITGA5,ITGB3,MYH11,THBS1,VCAM1
DT-061		chemical reagent		1	0.0299	BAX,CAD,EIF4E,HSPD1
COL12A1	1.188	other		1	0.000195	ACTA1,Clec2d (includes others),FABP4,FABP5,GPX3,MYL1,TNNC2,TPPP3,VCAM1
2-(3-hydroxypropoxy)calcitriol		chemical drug		1	0.00261	EZR,NFKB2,NHERF1,RELA	261 (8)
VOLTAGE-GATED CALCIUM CHANNEL (complex)		complex		1	0.00174	ACTA1,CD34,ITGAM,ITPR1
triclosan		chemical drug		1	0.00218	COL1A1,Gsta1 (includes others),MECP2,NCF1,NQO1
ATF1		transcription regulator		1	0.0108	ATP1A1,CREB1,FTH1,PDE3B,SOD2,THBS1,YWHAZ
anthralin		chemical drug		1	5.24e-05	KRT1,KRT16,KRT18,KRT2
ZBTB20	-0.157	transcription regulator		1	0.0326	Akr1b7,ANXA1,Ces1d,CKMT2,DCN,KRT23,LDHB,PCK1,PDK4
SLC39A8		transporter		1	1.74e-05	CALML3,CD9,CRIP2,FTH1,FTL,HMGA1,ITGA5,KRT1,SYNGR1
STARD5		transporter		1	0.000334	ABCA1,CDH1,CDH2,NPC1
JUNB		transcription regulator		1	0.00741	Acat2/Acat3,APOC3,C5,CD44,COL1A1,COL7A1,EEF2,FBLN2,FBLN5,FTH1,ITGAV,ITGB3,ITGB4,MYL9,NFKB2,PNPLA2,SLC8A1,TIMP3	691 (19)
GCK		kinase		1	0.0347	ACADM,ATP5F1C,CDH1,PCK1,PDK2
NRG4		growth factor		1	0.0143	ABCA1,BAX,CASP3,EHHADH
RHEB	-0.053	enzyme		1	0.0175	GOT1,GPT,RPS16,SLC2A1
miR-344d-3p (and other miRNAs w/seed AUAUAAC)		mature microRNA		1	0.00516	CYCS,NDUFS1,SAR1B,UQCC1
miR-381-3p (and other miRNAs w/seed AUACAAG)		mature microRNA		1	0.0175	CYCS,NDUFS1,SAR1B,UQCC1
miR-409-3p (miRNAs w/seed AAUGUUG)		mature microRNA		1	0.00374	CYCS,NDUFS1,SAR1B,UQCC1
miR-495-3p (and other miRNAs w/seed AACAAAC)		mature microRNA		1	0.0349	CYCS,NDUFS1,SAR1B,UQCC1
miR-299a-3p (and other miRNAs w/seed AUGUGGG)		mature microRNA		1	0.00689	CYCS,NDUFS1,SAR1B,UQCC1
miR-541-5p (miRNAs w/seed AGGGAUU)		mature microRNA		1	0.00261	CYCS,NDUFS1,SAR1B,UQCC1
miR-379-5p (and other miRNAs w/seed GGUAGAC)		mature microRNA		1	0.0114	CYCS,NDUFS1,SAR1B,UQCC1
miR-543-3p (and other miRNAs w/seed AACAUUC)		mature microRNA		1	0.00689	CYCS,NDUFS1,SAR1B,UQCC1
miR-431-5p (and other miRNAs w/seed GUCUUGC)		mature microRNA		1	0.00689	CYCS,NDUFS1,SAR1B,UQCC1
miR-127-3p (miRNAs w/seed CGGAUCC)		mature microRNA		1	0.00898	CYCS,NDUFS1,SAR1B,UQCC1
miR-433-3p (miRNAs w/seed UCAUGAU)		mature microRNA		1	0.0143	CYCS,NDUFS1,SAR1B,UQCC1
RBM14	0.36	transcription regulator		1	0.00261	LDHA,PDK1,PKM,SLC2A1	260 (7)
PTK7	2.174	kinase		1	0.00261	BANF1,IDE,RPS7,SF3B3
FDFT1		enzyme		1	0.0299	ABCA1,CYP27A1,FDPS,LRP1
TNFAIP8		other		1	0.0464	CAVIN2,DDAH1,GGH,TNNT2
CD247		transmembrane receptor		1	0.0108	EIF2S2,ETFA,HSP90AA1,ITPR1,RBM3,RPS17,SNRNP70,TARDBP,VPS4B
PCYT2		enzyme		1	0.0212	ABCA1,BAX,CASP3,GPAM
ENPP2		enzyme		1	0.00898	ADIPOQ,FABP4,ITGAM,SLC2A1	312 (7)
lipid		chemical - endogenous mammalian		1	0.0173	ABCA1,ADIPOQ,APOA1,CDH5,FDPS,PCK2,SOD1
emapalumab		biologic drug		1	5.72e-05	ARPC5L,B2M,CRKL,DLAT,MAPK9,SLC25A4,SLC8A1,STAT1,TXN
lisinopril		biologic drug		1	0.000243	ACTA1,ACTN3,CAST,Gbp2,MYH4,PDGFRB,PYGM,S100A9,TNNC2
IGFBP2		other		1.006	0.00789	CASP3,CDH1,CDH2,CDH5,DDAH1,ITGA5,ITGA6,POSTN,PTGFRN	810 (21)
OSM		cytokine		1.011	2.31e-08	ABCA1,ABCC1,ABCC3,ADAM17,ADH5,AHCYL1,ALOX12,AMACR,ANXA1,ANXA2,ARF6,ASNS,B2M,BAK1,BLMH,C4a/C4b,CADM4,CDH1,CDH2,CDSN,CKM,COL1A1,COL6A1,DHRS3,DHRS7,DNAJC3,DSC2,ETFB,EVPL,FETUB,FGA,FGB,FMO5,GFPT1,GLUL,GOLGA2,GRHPR,HLA-A,HSPA2,ITGAL,KRT16,KRT19,KRT2,LBP,LRRFIP1,MAPK14,MPDU1,NEDD4,PDAP1,PDLIM5,PLCD1,QSOX1,RALY,RAP2A,RELA,S100A9,SEL1L,Serpina3n (includes others),SERPING1,SLC16A3,SMPD1,SNRPE,STAT1,SULT2B…	631 (20)
NFAT5		transcription regulator		1.023	7.9e-06	ACTN1,ACTN2,ADAM17,AKT2,ANXA1,ANXA2,AQP3,ATP2A2,CASP3,CD44,COL1A1,CREB1,CSNK2A1,CSNK2B,EPB41L2,FABP3,FGB,GNA13,HSPA1A,HSPA2,Ifitm3,ITCH,ITGA1,ITGAL,ITGAM,ITGB3,LBP,Ly6a (includes others),Lyz1/Lyz2,MAP2K1,MAP2K4,MAPK1,MAPK14,MAPK3,MAPK9,NCAM1,NFKB2,PFKP,PLCG2,PRKCB,PTGFRN,PTGS1,RELA,RPA1,RPS7,S100A9,SLC2A1,SOD1,STAT1,TPM4,TUBB,UBE2I,VCAM1	824 (26)
FBXW7		enzyme		1.025	8.04e-05	ADAM17,BAX,CD44,COL1A1,DGAT1,DLST,DNAJA1,FABP4,GPAM,HSPB1,HSPE1,HSPH1,IVD,MCAT,NFKB2,NQO1,PCCB,PKM,PNPLA2,RELA,WDR5	735 (23)
SERPINF1	0.173	other		1.026	0.0193	ADIPOQ,BAX,CD34,CDH5,CRYAB,NEFH,SOD2,THBS1
ursodeoxycholic acid		chemical - endogenous mammalian		1.029	0.00886	ABCB11,ABCC3,BAX,COL1A1,CYP27A1,CYP2E1,GPT,LGALS3,NFKB2,PDGFRB	711 (23)
LCN2		transporter		1.029	0.0231	ACTL6A,ACTN1,BAX,CAPG,CDH1,CDH2,COL1A1,FTL,MIF,PNPLA2,Pycard,SOD2
AKT3		kinase		1.039	0.0139	CDC42,CDH1,COX4I1,HSPD1,HSPE1,RPS6
SOX2		transcription regulator		1.046	0.00844	ABCC3,ANKRD17,ASPRV1,CD44,CD9,CDH1,CDH2,CNP,COL1A1,DOCK10,ECSIT,EPB41L2,EVPL,GSN,KLK14,KRT14,KRT18,KRT19,KRT6A,KRT7,LMCD1,MACF1,MAG,MBP,NCKAP1,NFKB2,NSFL1C,PARVB,PDK1,PDLIM3,PLP1,PPL,PPP2CA,PRKCD,S100A13,SEPTIN2,Serpina1a (includes others),SIRT2,SLC12A2,SNX18,TGM1,TIMP3,TSPAN15,TUBB3	558 (14)
aflatoxin B1		chemical - endogenous non-mammalian		1.048	6.05e-05	ABCC1,ABCC3,ACTA1,ALDH3A1,BAX,CLIC5,CRYAB,CYP2E1,DCN,ERMP1,EZR,FABP4,FGF1,Gsta1 (includes others),HLA-A,HTATIP2,ITGA5,ITGB4,LAMA5,LGALS3BP,LPL,Ly6a (includes others),MFGE8,MME,MTCH1,NDRG1,NEFL,NEFM,NQO1,PHGDH,PLG,Serpinb1a,SGCB,SLC25A4,TSPAN8	482 (12)
METTL3		enzyme		1.052	0.00105	ABCB11,ACAD11,ANXA1,ANXA2,BAX,CASP3,CD44,CD9,CDH1,CDH2,CYCS,DCXR,DES,ITGAM,LDHA,MTOR,NDUFA4,ORM1,PDGFRB,PLP1,PLTP,PSMD7,SIRT2,STAT1,STEAP4,SYTL1	856 (25)
tributyrin		chemical drug		1.066	0.0119	AZGP1,CASP3,HNRNPD,MME,NDRG1,NFKB2,PDLIM5,SOD2,TUFT1
ATOH8		transcription regulator		1.067	0.00374	DCN,MAOB,SLC2A1,TIMP3
LOXL1		enzyme		1.067	0.0253	AGR2,COL1A1,DNAJC3,PDGFRB
CSRP3	0.508	other		1.067	0.000334	DES,KRT18,KRT8,TXNIP
SPTLC2	0.386	enzyme		1.067	0.0143	COL1A1,SPTLC1,SPTLC2,THBS1
AURKB		kinase		1.067	0.0349	ANK1,BAX,FDXR,SERPINB5
IGFBP1		other		1.067	0.0114	ITGA2,ITGA5,ITGAV,ITGB3
allopurinol		chemical drug		1.072	1.08e-06	ANXA1,ANXA2,ASNS,C4a/C4b,CD44,CP,FGA,FGB,ITGB4,LGALS3,PSMB10,RBM3,S100A10,S100A11,SLC2A1,TMTC3,TPM1,TSPAN8,TUBB,TXNIP	521 (7)
ATG5		enzyme		1.073	2.68e-09	AGR2,AIFM1,BAX,CASP3,CDH1,CDH2,CDH5,Clec10a/Mgl2,DAD1,DYNLL1,EIF5A,EMC4,ENDOG,HLA-A,LAMTOR2,LGALS1,NQO1,PDCD5,PRKCD,RELA,RTN4,SLC2A1,SLC36A2,TGM2,VCAM1	799 (20)
PRKCD	0.394	kinase		1.081	0.0169	ABCA1,BAX,CDC42,COL1A1,FBN1,GPRC5A,ITGAM,JCHAIN,LAMP1,MAP1LC3B,MPZ,MRPS11,NEDD4,NFKB2,PALMD,PDLIM7,PTPN6,TUBB2A,VCAM1
TCF3		transcription regulator		1.083	0.027	ADA,ADIPOQ,AFDN,ALCAM,Aldh1a7,AZGP1,CASP3,CDH1,CDH5,CKM,Clec2d (includes others),CNOT9,COL1A1,ENTPD1,EPB42,GIMAP4,GLUL,GPAM,IL16,LDHA,Ly6a (includes others),MANF,MYL4,PFKP,PLCG2,PSAP,PTGS1,RIGI,SCIN,Serpinb1a,SLC12A2,SLC66A3,SULT2B1,THY1,TUBB3
GNA12		enzyme		1.086	0.00202	ALOX12,ARHGEF7,CFL2,EZR,G6PD,GNA13,Gsta1 (includes others),Gsta4,ITGA6,MAP2K1,MYH11,RRAS2	479 (11)
PLG	-0.685	peptidase		1.086	0.00145	ADIPOQ,APOH,BAX,CNN2,COL1A1,CYP2S1,ELMO1,IQSEC1,MFGE8,MIF,PLG,RALA	589 (13)
GNAQ	0.359	enzyme		1.091	0.00616	Abcb1a,ACTA1,ATP2A2,CD44,GALE,GNA11,GNAQ,KLHL41,LGALS3,LMCD1,NFIB,PDK1,PRKCD,SLC8A1,STAT1,TGM1,TUBA1C,VCAM1	710 (22)
LPIN1	0.043	phosphatase		1.091	0.027	ACADM,DGAT1,FABP4,FDPS,MPZ
TBX3		transcription regulator		1.091	0.0171	ACTA1,ASS1,CDH1,COL6A2,COL7A1,DCN,FLNC,GPAM,HCN4,ITGB3,MYL2,MYL9,PFKP,PIP4K2A,PRPS1,PTGS1,RTN4,RYR2,SLC4A3,SLC8A1,TTN
YAP1		transcription regulator		1.093	1.59e-33	Acat2/Acat3,ANK1,AOC3,ASNS,BAX,BIN1,CAPN1,CASP3,CAVIN2,CBL,CD109,CD44,CDC42,CDH1,CDH2,COL1A1,COL6A1,COL7A1,CTSD,DCN,DDAH1,ECHDC1,EIF4G1,ENDOU,F11R,FDPS,FGF1,FLNB,FMOD,FTL,GOT1,IL1RAP,INF2,INPP5D,ITGA1,ITGA5,ITGAV,ITPR1,LAMC1,LBR,LDHA,LGALS3,LIMCH1,LMNA,LPL,LRP1,MAP1LC3B,MYH11,MYH9,MYL9,NAP1L1,NAPB,NCSTN,NDRG1,NDUFB3,NDUFS8,P4HA1,PDE3B,PDK4,PHGDH,PKM,PPP1R12A,PTK7,PTPN1,RELA,RPL10,RPL10A,RPL12,RPL…	705 (18)
ZAP70		kinase		1.093	0.00633	ANXA1,ETFA,HSP90AA1,ITPR1,PLCG2,PLEC,RBM3,SNRNP70,VPS4B
nickel chloride		chemical toxicant		1.098	0.000563	ABCC1,ASL,CRYAB,GAPDH,GLRX,LDHA,MAP2K1,NDRG1,P4HA1,SLC2A1,SRPRB	20 (2)
QKI	0.226	transcription regulator		1.099	2.37e-05	ACTA1,ACTN2,CDH1,FDPS,FSCN1,GPM6B,HIP1,HNRNPH1,ITGAM,LAMP1,MYL2,MYOZ2,NSDHL,RIGI,SNX3,STAT1,TNNI3,TNNT2,VCAM1	271 (7)
ethoxyquin		chemical toxicant		1.103	0.0253	CRYZ,FTH1,Gsta4,NQO1
CERS4		transcription regulator		1.109	0.00161	ABCC1,ABCD1,ABCE1,ABCF1,ABCF2
LAMA2	0.34	other		1.109	0.000549	CDH5,DES,LAMA2,LAMA4,MBP
hexachlorobenzene		chemical toxicant		1.114	8.31e-08	AIFM1,ANXA1,ANXA2,ASNS,C4a/C4b,CD44,CP,FGA,FGB,ITGB4,LGALS3,PSMB10,S100A10,S100A11,TPM1,TSPAN8
parthenolide		chemical drug		1.118	0.0316	BCHE,CYP2E1,PDK4,RELA,SIRT2,SOD2,VCAM1
(Z,E)-5-(4-ethylbenzylidine)-2-thioxothiazolidin-4-one		chemical reagent		1.131	0.0175	CDH2,COL1A1,GFPT1,HSP90AA1
phenylhydrazine		chemical toxicant		1.131	0.0404	BAX,CASP3,CDH1,ORM1
COLLAGEN TYPE V (complex)		complex		1.131	5.24e-05	ITGA2,ITGA5,ITGAV,ITGB3	260 (7)
lactacystin		chemical - protease inhibitor		1.132	2.14e-07	ACTB,AK2,ASNS,ATP1A1,ATP6V0A1,BAK1,CAV3,CBL,CD9,CLIC1,CPOX,CRYAB,CTSD,CYB5A,EIF4E,EIF5A,FTL,FUS,GBA1,HLA-A,HSPB1,ITCH,ITGB4,NEDD8,PPP5C,RPLP0,RPLP2,SH3BGRL,SIRT2,TCERG1,TUBB2A,TXN	772 (20)
POU2AF1		transcription regulator		1.133	0.0157	Aldh1a7,CD44,CDC37,Clec2d (includes others),HLA-A,IGHG1,LGALS1,NFKB2,RBP1,RPL22,RPS3,S100A10,STAT5B,YY1
CCAR2	0.525	peptidase		1.134	0.0063	CAMK2G,CREB1,KIF1B,PRKCB,SLC2A1,VAMP2,VPS29
fluoromethyl 2,2-difluoro-1-(trifluoromethyl)vinyl ether		chemical toxicant		1.134	0.00236	ANXA7,CD44,FGA,FGB,HSPB1,LGALS3,NQO1
TOR1AIP1	0.259	other		1.134	0.00951	ALDOA,ATP2A1,CKM,DAG1,DES,TNNC1,TNNC2
MCL1	-0.059	transporter		1.134	8.28e-05	BAK1,BAX,CASP3,NQO1,TPT1,TUBA8,TUBB2A	562 (10)
PNPT1	-0.267	enzyme		1.134	0.0345	AGRN,Gbp2,LGALS3BP,PARP9,RIGI,STAT1,Tgtp1/Tgtp2
cafestol		chemical - endogenous non-mammalian		1.134	0.000302	ABCA1,APOA1,CYP27A1,Gsta1 (includes others),Gsta4,LPL,PLTP	279 (10)
bortezomib		chemical drug		1.135	0.00573	ABCF2,AGR2,BAK1,BAX,CASP3,CRYAB,DNAJA1,DNAJB1,DNAJB4,HSP90AA1,HSPA14,HSPA1A,HSPB2,HSPE1,IGKC,MAPK1,MS4A1,NSFL1C,PSMB7,PSMD11,PSMD14,PSMD3,PSMD4,SEC23IP,Serpina3n (includes others),VAPB,VCAM1	614 (16)
JARID2		transcription regulator		1.139	0.000671	AGPAT1,ALDOA,CDH1,ENO1,GAPDH,GPAM,LDHA,MYL1,PLIN3,SLC2A1
Bmncr		other		1.14	0.00287	FABP4,GPAM,LPL,PNPLA2,SLC27A1
DL-fructose		chemical - endogenous mammalian		1.141	0.00101	AACS,CREB1,CYCS,EIF5A,FABP4,FABP5,NDUFB8,SDHB,SLC4A1,SPTLC2,TXNIP,UQCRC2	315 (7)
bexarotene		chemical drug		1.141	2.37e-05	ABCA1,ABCB10,AKT2,ALCAM,ARL6IP5,ASNS,AUP1,CYCS,DCTN3,DHRS3,EHHADH,EIF1,FABP4,GNB2,GPM6B,Gsta4,ITPR1,KRT15,LPL,MPC2,NDUFB8,S100A9,SLC27A1,TGM2,TUBB3,UAP1,VCAM1	657 (20)
geldanamycin		chemical drug		1.142	4.71e-10	AARSD1,AGO2,AHSA1,AKT2,ANXA1,ANXA2,ANXA7,BAX,BGN,BIN1,CARS1,CDC37,CDC42,CDC5L,CDH5,CNP,COL6A2,DNAJB1,DNAJC7,DRG1,EEF1A1,EIF2S1,EWSR1,FBLN2,FUS,GRK2,HACD3,HMGA1,HRAS,HSP90AA1,HSPA1A,HSPD1,MAP2K4,MTOR,NEDD4,NPM1,PPID,PTGES3,QSOX1,RAB8B,RALA,STAT1,STIM1,SUGT1,TPD52,YWHAQ	748 (20)
CDON		other		1.154	0.00374	MAPK14,STIM1,TIMP3,TUBB3	291 (7)
HMGA1	-0.698	transcription regulator		1.155	0.0145	B2M,CD44,CDH1,COL1A1,CRYAB,GSN,Hbb-b1,ITGAL,KRT10,Ly6a (includes others),MYH9,NFIB,PORCN,RPL7A,SEPTIN2,SRPX,STEAP3,STS,TRIM28
cadmium chloride		chemical toxicant		1.159	1.1e-06	BAX,CDH1,CDH2,CRYAB,DNAJB1,DNAJC3,EIF3I,EIF4E,FTH1,GAPDH,Gsta1 (includes others),Gsta4,HSP90AA1,HSPB1,LDHA,Mup1 (includes others),NQO1,ORM1,PFKM,PKM,TXN	582 (17)
dimethylnitrosamine		chemical toxicant		1.161	0.00572	CDH1,COL1A1,CYP2E1,DES,MAPK3,NQO1,SOD2,TGM2	716 (17)
MECP2	0.325	transcription regulator		1.166	0.00254	ACTB,ANK1,ANXA1,CAPG,CCDC141,CDH1,CYB5A,GOLIM4,ITIH3,IVD,LMNA,MBP,NEFH,NEFM,NEXN,PACSIN2,PLP1,PLS3,PPP3R1,SUN2,TSPAN9,TXNIP,YWHAZ	688 (16)
CASZ1		enzyme		1.168	0.00127	ABCC9,ACTA1,ATP1A3,CASQ1,CKM,MYOF,MYOZ1,MYPN,NEFL
progesterone		chemical - endogenous mammalian		1.169	1.58e-08	ACTA1,ACTB,ADH5,ADIPOQ,ATP5PD,ATP6V1B2,BAX,CASP3,CD1D,CDH1,CDH2,Ces1d,CHERP,CKMT1B,COL12A1,CP,CRYAB,CTSD,CYP2E1,DNAJB4,ENPEP,EZR,FKBP3,FMO5,FTH1,G6PD,GPAM,GSTT1,HLA-A,HSPA2,IDE,Ighg2b,ITGA1,ITGA2,ITGA5,ITGB3,KRT15,KRT5,KRT7,LAMA2,LDHA,LGALS1,LGALS3,LPL,MBP,MME,MPZ,MYO1D,NCAM1,NDRG1,NPC1,NT5C2,ORM1,PCK1,PDHA1,PDK1,PDLIM1,PKM,POSTN,PPP2CA,PTGS1,Pycard,RACK1,RAP2C,RBP1,RTN4,SFN,SLC27A1,SLC2A1,SOD2,S…	873 (22)
desmopressin		biologic drug		1.17	2.51e-13	ACTB,ANK3,ANP32A,ATP1A1,CAPG,CTSD,ENO1,GAPDH,HSPH1,LDHB,LMNA,MME,MTFR1L,PLS3,PLXDC2,PSMD11,RBM14,RPL23,RPS3,S100A11,SEC61B,SNX3,STX7,TNS1,TPI1,TUBB,YWHAQ,YWHAZ
thapsigargin		chemical toxicant		1.171	8.76e-06	Abcb1a,ACADL,ACADM,ADIPOQ,AHSG,ASNS,ATP1B3,ATP2A2,BAX,CD44,COL1A1,CP,DCLK1,DNAJC3,EIF1,EIF4E,ENO1,HSPA9,IL1RAP,MANF,MDH1,NUP107,NUP155,PCK2,PNP,PPP2CA,PTPN6,RANBP2,RELA,RETSAT,SFN,SLC1A3,SLC25A13,SRI,TGM2,THBS1,TOLLIP,TPI1,TXNIP,VCAM1	611 (18)
THRAP3	2.247	transcription regulator		1.172	0.00769	ADIPOQ,DDX17,SDHB,THRAP3,TXNIP,UQCRC2
HUWE1	0.741	transcription regulator		1.175	0.0011	AACS,ACADL,AGPAT2,APOA1,CRAT,CYP27A1,ECHDC1,EHHADH,ENPEP,ETFB,FAM120A,GPAM,PLTP,Serpinb1a,TUBB2A
GLIS1		transcription regulator		1.177	0.000846	ALDH3A1,COL6A2,FBLN1,FBLN5,RTN4,S100A9,TGM1,TIMP3
GPX1	0.121	enzyme		1.182	0.000671	GLRX,GPX3,GPX4,NDUFB8,RELA,SOD1,SOD2,TXN,UQCRC2,VCAM1	644 (13)
SDCBP	0.308	enzyme		1.185	0.0307	CDC42,CDH1,ITGA6,ITGB4,SRC
17-alpha-ethinylestradiol		chemical drug		1.186	0.000101	ABCB11,Abcb1a,ABCC3,AQP3,ASNS,CDH1,DSC2,EIF2S2,FBLN2,Gsta4,KRT14,KRT19,Krt4,KRT7,MANF,SCARB2,SERPINB5,SFN,SLC25A5,TGM2,UGP2,VCAM1	821 (22)
HDAC1	-0.068	enzyme		1.186	8.48e-09	ABCD2,ADIPOQ,ALCAM,APOA1,ARF6,ARHGAP5,ATL3,ATP6V1H,BAX,CAPG,CAVIN2,CD1D,CD34,CD44,CDH1,COL1A1,EIF4A2,FABP4,GLUL,GRM1,HLA-A,INF2,ITGB4,KRAS,KRT15,MAPRE2,MBD2,MME,MPZ,MYH4,MYL9,MYO1E,NCKAP1,NEFH,NEFM,NEXN,NUCB2,PCK1,PTPN6,RAB18,RAP2B,RGS10,S100A9,SH3BP1,SLC8A1,SMARCA2,SRC,TGM2,TNS1,TPD52,TPM1,TPM2,TUBB3	781 (22)
FN1	0.06	other		1.19	1.47e-07	ACTN4,ADD1,CCT4,CDH1,CDH2,COL1A1,CSNK2A1,CTBP1,CTSD,DPF2,EIF5A,EPB41L1,EWSR1,GDI2,ITGA1,ITGA5,ITGAM,ITGAV,ITGB3,KRT7,LAMP1,LIN7C,MAT2A,MGP,MTOR,SEC23B,SLC2A1,SURF1,TGM2,THBS1,TOMM22,U2AF2,UBE2H,YWHAZ	628 (19)
BCL6		transcription regulator		1.192	4.4e-05	Acat2/Acat3,ALCAM,ATP2A2,BAX,CASP3,CD44,Clec10a/Mgl2,COL1A1,DECR1,DOCK10,EHHADH,ENTPD1,EPB41L2,FMOD,FTH1,GPX4,HNRNPLL,LDHB,LMNA,Ly6a (includes others),MGP,MYL2,MYL3,MYOZ2,PFKM,SAR1B,SCP2,SEPTIN8,SMC3,STAT1,TNNC1,TPM3	837 (21)
NR1I3		ligand-dependent nuclear receptor		1.195	5.61e-12	ABCB11,Abcb1a,ABCC3,AGPAT2,Akr1b7,Aldh1a7,APOA1,APOC3,BAK1,BPNT2,Ces1d,CRAT,CRIP2,CYP27A1,DLAT,EIF4G1,EPHX1,EPPK1,FDX1,GAPDH,Gsta1 (includes others),Gsta4,GSTT1,HACD3,LRP1,NEDD4,NHERF1,PCK1,PDE3B,PDHB,PDK2,PDK4,PGD,PGM1,PPM1F,PPP6R3,PSMB7,SCP2,SERPINF2,STEAP4,Sult1d1,Sult2a1 (includes others),SULT2B1,Tuba4a,XDH	705 (15)
HIF1 (complex)		complex		1.195	0.00603	ALDOA,CDH1,CP,ENO1,LDHA,LGALS1,PDK1,PKM,PPP5C,SLC16A3,SLC2A1	496 (7)
NOTCH1		transcription regulator		1.2	0.000284	ALDOA,AQP3,CAD,CASP3,CD44,CDH1,CDH2,CKM,COL1A1,DES,DLD,DNAJA1,HSPE1,HSPH1,ITGA6,ITGAM,ITGB4,KRT14,KRT8,LDHA,Ly6a (includes others),LYVE1,MCAM,MPZ,MYH11,NCF1,NDUFS1,NFKB2,PDGFRB,PKM,PNPLA2,RELA,SDHA,SLC2A1	784 (23)
HSPA5	-0.047	enzyme		1.2	3.46e-05	ACADM,BAX,CASP3,CDH1,COL12A1,COL1A1,CYCS,GPX4,HSP90AA1,KRAS,LRP1,MAG,MAP1LC3B,MBP,NQO1,PAM,PCK1,PKM,PLP1	770 (23)
IL5		cytokine		1.202	4.86e-08	ALDOA,ANXA2,ASNS,ASS1,CD9,CISD1,ENDOG,ENO1,Gbp2,GK,GPAM,Gstt2,HSPH1,IGHG1,ITGAM,ITGAV,JCHAIN,LUM,MANF,MAT2A,MYADM,NDRG1,P4HA1,PDK1,PDLIM1,PFKP,PGM1,PKM,PPP5C,QSOX1,RBM3,RBPMS,RRAS2,SLC16A3,SLC2A1,SNTB1,SRI,STK39,THY1,TPI1,TPM4,UCHL3	568 (9)
methamphetamine		chemical drug		1.208	3.96e-06	ABCC1,ATP5PB,BAX,CASP3,CAST,CRYAB,CYCS,DAD1,DNAJA1,DNAJB1,DNAJB4,DNAJC3,GPX4,HSP90AA1,HSPA12B,HSPB1,HSPB2,LGALS1,MANF,MATN2,NDUFA4,NDUFB3,NDUFB8,PF4,PPP3CA,SFN,TXN,UQCRC2,VCAM1	330 (7)
ruxolitinib		chemical drug		1.209	0.0115	CD44,COL1A1,COX4I1,COX7A2L,CTSD,MAP1LC3B,NDUFA2,NDUFB11,NDUFB7,PRDX5,Pycard,S100A14,STAT1
RUNX1		transcription regulator		1.209	3.42e-07	ALCAM,ALOX12,ANK1,ANXA2,BAX,CD34,CDC42,CDH1,CDH2,COL1A1,CPA3,CPOX,EPB42,FSCN1,GNA13,GPAM,Hbb-b1,Ifitm3,ITGA2,ITGAL,ITGAV,ITGB3,KRT1,LUM,Ly6a (includes others),MBD2,MTOR,MYBBP1A,MYH9,MYL9,NCAM1,PF4,POSTN,PRKCB,S100A9,SEC61A1,SH3GL1,SLC4A1,SPTA1,STAT1,Tpsb2	830 (23)
EIF2AK4		kinase		1.209	0.000915	ASNS,ATP2A2,DGAT1,MBP,NQO1,PCK2,PDHB,PHGDH,PLP1,SOD2
WWTR1		transcription regulator		1.21	5.9e-06	AOC3,ASPRV1,CASP3,CD109,CD44,CKM,COL1A1,EHD3,FMOD,IQGAP2,KRT14,KRT5,KRT8,LAMA5,MYH11,MYL9,PPP1R12A,RIGI,SCIN,Serpina3n (includes others),SH3BP1,STAB1,STAT1,SYNPO,THY1,TPM1,TRAPPC5,TXN,VCAM1	572 (15)
SMAD3		transcription regulator		1.213	0.000304	AGPAT2,APOA1,APOC3,ASPN,BGN,BSCL2,CDH1,CDH2,CDH5,Ces1d,CKM,COL1A1,COL6A1,COL6A2,COL7A1,DDB1,DES,DGAT1,F12,FBN1,INPP5D,LAMA4,LAMC1,LUM,Ly6a (includes others),ORM1,PFKP,RELA,RPS6,SLC16A3,SLC25A4,THBS1,TIMP3,TPM1,TPM2,TPM3,Tpsb2	761 (20)
mir-7 (includes others)		microRNA		1.215	0.0173	ABCC1,CDH1,CDH2,CDH5,EIF4E,IDE,RELA
NSG1		other		1.219	0.000814	CDH1,COX4I1,LDHA,PKM,UQCRC2
XBP1		transcription regulator		1.22	5.98e-10	ABCB11,ADAM10,ADD1,ALG2,APOA1,ATP2A2,COPE,CYP2E1,DAD1,DNAJC3,ERP44,FKBP10,GFPT1,GOLGA3,GORASP2,HDGF,LMNA,MAP1LC3B,MCFD2,MYDGF,NCF1,NUCB2,PPP2R5B,RAB33B,RCN3,RELA,SEC23B,SEC61A1,SEC61B,SEC63,Serpina1a (includes others),SMC3,SOD1,SRPRA,SRPRB,SSR1,SSR3,STT3A,STUB1,TPP1,TRAM1,TXN,USO1,VAMP2,VCAM1	469 (12)
aldosterone		chemical - endogenous mammalian		1.228	0.0151	ACTA1,ADIPOQ,ATP1A1,BGN,COL1A1,DCN,EMB,FABP4,IL16,KRAS,LGALS3,LPL,MTOR,NCF1,ORM1,POSTN,PTGS1,PTPN1,SLC12A2,VCAM1
PRKCZ		kinase		1.23	6.35e-06	ABCA1,BAX,CASP3,CD1D,CDC42,CDH1,KRAS,MAPK1,MAPK3,PHGDH,VCAM1	762 (21)
inosine		chemical - endogenous mammalian		1.231	8.54e-05	ALCAM,ANXA1,ANXA2,C4a/C4b,FTH1,FTL,GPX4,Ifitm3,L1CAM,LGALS3BP,MTOR,NPC2,Serpinb1a,SERPING1
RXR (family)		group		1.231	0.0086	ABCA1,ABCB10,ABCB11,ABCD2,ADAM10,Akr1b7,AQP3,EEF2,MGP,PCK1,PDK4,PLTP,RBP2,Sult2a1 (includes others)	443 (19)
ITGA2	0.808	transmembrane receptor		1.231	0.00376	CDH1,CDH2,COL1A1,DCN,ITGA2,ITGA5	613 (19)
IKBKE		kinase		1.236	0.000267	DLST,ENO3,HLA-A,IDH3A,LDHA,MAT2A,PDHA1,PDK4,PGM1,PGM2,PHGDH,SLC16A3,SLC2A1,STAT1,TPI1	524 (12)
torin1		chemical reagent		1.241	1.98e-47	ADH1C,ALDH1B1,ALDH9A1,ALDOA,ATP5F1E,ATP5ME,ATP5PB,ATP5PD,ATP6V0C,ATP6V1C1,ATP6V1E1,ATP6V1F,CDH1,CDH2,COX15,COX4I1,COX6C,DLAT,EEF1A1,EEF2,EIF3A,EIF3E,EIF3H,ENO1,GAPDH,LDHA,MTOR,NDUFA2,NDUFA6,NDUFA8,NDUFA9,NDUFB3,NDUFB7,NDUFB8,NDUFS7,NDUFS8,PABPC1,PDHA1,PDHB,PFKP,PKM,RACK1,RPL10,RPL10A,RPL12,RPL13A,RPL14,RPL18,RPL21,RPL22,RPL23,RPL23A,RPL24,RPL29,RPL3,RPL30,RPL31,RPL35,RPL36,RPL39,RPL7A,RPL8,RPS11,…	530 (11)
BCL2L1	0.045	other		1.242	0.000693	AIFM1,BAK1,BAX,CASP3,CD44,COL6A2,CYCS,ITPR1,Ly6a (includes others),NQO1,THBS1,TUBB3	733 (19)
CCAT1		other		1.242	5.66e-05	CASP3,CDH1,CDH2,ENO1,LDHA,PKM,SLC2A1	580 (12)
TCF4		transcription regulator		1.245	0.0257	ADA,ADAM17,ALCAM,CASP3,CD9,CDH1,Clec2d (includes others),CREB1,DPF2,DPT,ELAPOR1,ENTPD1,EXOSC7,FKBP8,GIMAP4,GPX4,IL16,ITGB3,LAMA4,LRP1,Ly6a (includes others),MANF,NDUFB4,PFDN6,PPID,RIGI,SEC63,Serpinb1a,SLC66A3,TXNIP,YWHAZ
NRIP1		transcription regulator		1.247	0.000137	ACADM,ACO2,APOA1,FABP3,G6PD,IDH3A,LDHB,OPLAH,PDK2,PDK4,SDHB,SLC36A2,SUOX	331 (10)
miR-9-5p (and other miRNAs w/seed CUUUGGU)		mature microRNA		1.247	8.55e-10	ALDH2,ALDH9A1,ATP5F1C,ATP5F1E,ATP5ME,CD44,CDH1,COL1A1,GCDH,HSP90AA1,IVD,NDUFA9,NDUFB5,NDUFB7,NDUFB9,NDUFS8,PDGFRB,PFKM,PKM,SDHA,SDHB	376 (7)
SESN2		enzyme		1.265	0.00591	BAX,CDH1,DES,SYNPO,THBS1	649 (25)
phenacetin		chemical drug		1.265	0.000106	ANXA1,ANXA2,CD44,CP,FGA,FGB,LGALS3,S100A10,S100A11,TSPAN8	405 (5)
5-methyltetrahydrofolic acid		chemical - endogenous mammalian		1.265	0.000237	AP2S1,DAAM1,PSMB1,PSMB10,PSMB2,PSMB7,PSMD11,PSMD14,PSMD3,RPS27A
INS		other		1.266	0.000215	ACADL,ACADM,ACTN2,ADAM10,ADIPOQ,APOA1,AQP3,CD44,CDH1,COX4I1,EIF4E,HOMER1,IGKC,LPL,NDUFV1,PCK1,PLCG2,POSTN,PTGS1,PTPN1,SERPINB5,SLC1A3,SLC2A1,SMPD1,SOD1,THBS1	790 (25)
doxorubicin		chemical drug		1.269	5.44e-20	ABCB8,ABCC1,ABCC3,ABCF2,ACAD11,ACTB,ADAM10,ANXA1,ANXA2,ASNS,ATP2A2,ATP5PB,B2M,BAK1,BAX,C4a/C4b,CASP3,CASQ1,CD44,CDC42,CDH1,CDH2,CKM,COL1A1,COMP,CP,CTSD,CYCS,DCXR,DES,DLAT,DLD,ECI1,EEF1A1,EIF5A,FBLN1,FGA,FGB,FTH1,Gbp2,GLB1,GPX4,GSS,H2AZ1,HSP90AA1,HSPB6,HSPH1,IDH3A,Ifitm3,ITCH,ITGB4,ITIH5,JUP,KRAS,KRT18,KRT5,KRT8,LDHB,LGALS3,LGALS3BP,MAP1LC3B,MDH1,MPC1,MTOR,MYO6,NCAM1,NDRG1,NDUFA6,NDUFA8,NDUFB5,NDU…	833 (20)
DGCR8		enzyme		1.276	0.0345	CDH1,CNP,KRAS,MBP,MPZ,NCAM1,PLP1
IACS-010759		chemical drug		1.276	0.000665	AIMP2,NOP56,RPL14,RPL31,RPS27,STK39,TUBB3	568 (7)
POU4F2		transcription regulator		1.291	0.000108	ACTN3,ATP2A1,CASQ1,CKM,COL1A1,DNAJA1,HSPH1,MYBPC2,MYH1,MYL3,RYR1,RYR2,S100A9,Serpina3n (includes others),TCAP
FLT1		kinase		1.291	0.000108	ACTN4,ADD1,CSNK2A1,CTBP1,EIF5A,EWSR1,GDI2,LAMP1,LIN7C,MAT2A,SURF1,THBS1,TOMM22,UBE2H,YWHAZ
gentamicin C		chemical drug		1.291	2.62e-06	ANXA1,ANXA2,ASNS,C4a/C4b,CD44,CP,FGA,FGB,LGALS3,PSMB10,RBM3,S100A10,S100A11,TPM1,TUBB
GSKJ4		chemical reagent		1.291	0.000184	ATP5PD,FAHD1,G6PD,GADD45GIP1,LDHA,MRPL12,MRPL24,MRPL28,MTX1,NDUFB7,PDK1,PGD,TIMM13,TOMM22,UQCRQ
ODC1		enzyme		1.294	0.0193	ASNS,BAK1,CSNK2B,DSC2,ITGAL,MANF,MAT2A,PDGFRB
IL3		cytokine		1.298	6.02e-14	ADA,ADAM10,ADAM17,ALDH2,BAG1,CASP3,CBFB,CDC42,Ces1b/Ces1c,COPS4,CRAT,CSNK1A1,DAD1,ECH1,EEF1A1,FKBP3,FUS,GNA13,HDGF,HLA-A,HRAS,HSPA2,HSPA9,IK,IMPDH2,ITGAM,ITGAV,ITGB3,JCHAIN,KIF1B,Ly6a (includes others),Lyz1/Lyz2,NARS1,NCF1,PHGDH,PPP5C,PSMB7,RALA,RARS1,RBM3,RIDA,RO60,RPL10,RPL23A,RPL29,RPL3,RPS12,RPS14,RPS16,RPS17,RPS3,RPS6,RPS7,Serpina3n (includes others),SH3BP1,SLC2A1,SNRPD2,SOD1,STT3A,TARS1,TCP…	717 (15)
IGF2BP1		translation regulator		1.299	3.23e-12	ABCA1,ABCF2,ACTB,ALDH6A1,ASNS,ATP5PB,BAX,CBL,CD44,CD9,COL1A1,COL6A2,CRKL,CYCS,ETF1,FUS,G6PD,GBA1,GBE1,HSPD1,KARS1,KRAS,LDHA,LGALS1,LRP1,LUM,MAPK1,MIF,NDUFA4,NDUFA6,NFKB2,NUP93,P4HA1,PDK1,PES1,PNP,PRDX3,PRKCB,PRMT5,PSMB2,PSMB7,PSMD11,RAP2A,RPA1,SF3B3,SOD1,SURF1,TIMP3,TMED2,TOMM22	487 (7)
HRAS	0.344	enzyme		1.302	1.93e-20	ACADM,ACTA1,ACTB,ALDH3A1,AMACR,ANXA2,ARF6,ASNS,ATP1A3,ATP2A2,B2M,BAK1,BAX,CALU,CAPG,CAV3,Cbr2,CD44,CD81,CDC42,CDH1,CNN2,COL1A1,COL6A2,CRIP2,CSRP1,Eif3c,EIF3I,EPHX1,FABP3,FBLN2,FHL1,GNA13,GPX3,GSN,HRAS,HSP90AA1,HSPB1,IGKC,IQGAP2,ITGA5,ITGA6,ITGAM,ITGAV,ITGB4,JUP,KRAS,KRT16,KRT18,KRT19,LGALS7,Lyz1/Lyz2,MAOB,MAPK1,MAPK3,MCAM,MFGE8,MRPL12,MYH11,MYL3,MYL9,NEXN,NID2,NLN,NPM1,NPTN,NQO1,NSFL1C,OXCT1,PALM…	758 (22)
CD3 (complex)		complex		1.304	1.63e-10	ACADS,ACTN4,AHCYL1,ANXA1,AQP3,ATP5F1C,CASP3,CBL,CD44,COX6C,CYCS,DAD1,DDT,EIF4E,EWSR1,FDPS,FKBP3,FMO3,FTL,G6PD,GAPDH,GDI2,GPRC5A,GRM1,GUCY1B1,GYS1,HCCS,HPX,HSP90AA1,HSPA1A,HSPE1,HUWE1,IL16,IL1RAP,ITCH,ITPR1,KRT14,LAMP1,LNPEP,LRP1,Ly6a (includes others),LYPLA1,MAPK1,NIT1,NPM1,OGN,PCSK7,PCYOX1,PDCD5,PLEC,PNP,POLR2A,POLR2B,POLR2C,PSAP,RAB8A,RANBP2,RARS1,RBM3,RPL30,RPS14,S100A11,SEC61B,SLC25A5,SRPRB,S…	698 (18)
KITLG		growth factor		1.304	9.57e-10	ACTB,ATP6V1B2,B2M,BLVRB,CASP3,CAVIN2,CDH1,CDH2,CLIC1,CMA1,EEF1A1,ETF1,FABP5,FTH1,Hbb-b1,IK,IL16,ITGAV,ITGB3,LPL,MAP2K1,MME,MYOM1,NFKB2,NPM1,PARVB,PF4,PGLS,PKM,PRKCB,PTGES3,RPLP0,RPS6,RPS7,SLC44A2,SLC4A1,STIM1,TPM4,Tpsb2,TPT1,TUBB1,TXNIP,TXNL1	820 (21)
PKM	0.499	kinase		1.311	5.22e-10	ABCA1,ALDOA,CDH1,CDH2,COMP,CTSD,ENO1,ENO3,FBP2,FTH1,GAPDH,LDHA,NDUFB8,PCK2,PDHA1,PDHB,PDK1,PDK4,PGLS,PKM,PRPS1,RELA,SDHB,SLC2A1,TGM2,UQCRC2	673 (22)
BRD4		kinase		1.316	0.00153	ALDH1B1,ALDOA,CDH1,COL1A1,COX7A2L,ENO1,FBN1,G6PD,GFPT2,Hbb-b1,HNRNPH1,ITGA1,ITGA5,ITGA6,ITGAL,LGALS3,MAGOH,MAPK1,MYL1,NQO1,PDGFRB,PKM,SLC2A1,SLC4A1,SPTA1,SRM,SUSD2,TGM2,Tgtp1/Tgtp2,THBS1,TUBB,VCAM1	710 (19)
ESRRG		ligand-dependent nuclear receptor		1.318	2.05e-23	ABCC9,ACADM,ACO2,ACTA1,ACTN2,ATP1A3,ATP2A2,CASQ1,CSRP3,CYCS,DLAT,DLD,DLST,ENO1,FABP3,FGF1,GAPDH,IDH3A,LDHA,LPL,MDH1,MYBPC3,MYH6,MYL2,MYL3,MYL7,MYOZ2,NDUFS7,NEXN,PCK1,PDHA1,PDHB,PDK4,PKM,RYR2,SDHB,SDHD,SLC8A1,TCAP,TNNC1,TNNI3,TNNT2,TPI1,TTN	737 (17)
KDM4B		enzyme		1.32	1.07e-05	ENO1,GAPDH,LDHA,MDH1,PCK2,PDK1,PDK2,PGM1,PKM,SDHA	412 (7)
3,4,5,3',4'-pentachlorobiphenyl		chemical toxicant		1.323	0.000615	Acot2,ADIPOQ,CD44,Ces1d,COL1A1,CTSD,CYB5A,CYCS,GRHPR,Gsta4,HSPA2,KIF1B,MYH11,NQO1	864 (25)
morphine		chemical drug		1.327	0.00339	Abcb1a,AQP3,BAX,CASP3,CD2AP,CREB1,GRK2,ITGAM,MAP2K1,MAPK1,MAPK3,MBP,NEDD4,RELA,SYNPO,THBS1,TXN,USP15	731 (19)
4-phenylbutyric acid		chemical - endogenous mammalian		1.328	1.18e-05	ABCA1,ABCD1,ABCD2,ADAM17,AHSG,ATP1A3,CASP3,CNP,EHHADH,EIF2S2,EPHX1,FABP4,GSN,HLA-A,HOMER1,LYPLA1,PLP1,RELA,SOD2,STK10,TCERG1	764 (24)
isobutylmethylxanthine		chemical toxicant		1.329	3.31e-10	ABCA1,ADIPOQ,ALDH3B1,BSCL2,CD34,CD44,COL1A1,COL6A1,COX4I1,CREB1,CYCS,DHRS3,ETFA,FABP4,GAPDH,GK,ITGA1,ITGB3,LDHA,LPL,MAPK1,MAPK3,NDUFS1,NDUFV1,PDE3B,PDGFRB,PDK1,PDK4,PTGFRN,RAB18,SDHA,SDHB,SOD2,STAT1,THBS1,TIMP3,TUBB,UQCRC2,UQCRQ	754 (23)
MASTL		kinase		1.342	2.12e-06	ADSS2,ATP2A2,DLST,IPO5,NUP160,PACSIN2,PRKAA1,RAP2A,RAP2C,RDH11,TMPO,TPM4,TUBB6
diphtheria toxin		chemical - endogenous non-mammalian		1.342	0.00137	ABCA1,ACTA1,CAST,CBL,COL12A1,CTSD,LAMP1,LGALS1,MRPL20,MTOR,PSMD3,PTPN1,RBP2,RPL3,S100A10,S100A11,S100A9,TGM2
TRAPPC1		other		1.342	1.83e-07	BAG1,BAX,DNAJA1,DNAJC3,EIF2S1,Fbxo6,HSP90AA1,HSPA1A,HSPA2,MAPK9,NSFL1C,SAR1B,SEC23B,SEC61A1,SEC61B,SEL1L,SSR3,STT3A,STUB1,UBXN1	73 (4)
P2RY6		G-protein coupled receptor		1.342	0.0176	ACADM,ADIPOQ,CYCS,FABP4,VCAM1
STK40		kinase		1.342	0.0303	Abcb1a,ACTA1,C5,CKM,DES,FABP4,FGF1,MYH8,PF4
VAV3		cytokine		1.342	0.00131	BAK1,BAX,C4a/C4b,CAV3,CDH1,RALA,RELA	772 (20)
BLK		kinase		1.342	0.015	ADPRHL1,ALDH2,HSPG2,NEXN,SUSD2
ITGA11		other		1.342	0.00888	COL1A1,DES,NSDHL,PDGFRB,THBS1	489 (7)
COL11A1		other		1.342	0.00591	LDHA,PDK1,PKM,SLC2A1,UQCRB	421 (7)
FABP1		transporter		1.342	0.0127	COL1A1,GOT1,PNPLA2,SCP2,SLC27A1
Pick1		other		1.342	0.00211	ABAT,ADH1C,AIMP2,AK2,ANXA2,ANXA4,ATP1A1,CDH2,EZR,FLOT1,G6PD,HSPB1,ITGAV,LRP1,LRPAP1,MFGE8,MTCH1,PSAP,RAB3B,RBP1,Serpina3n (includes others),SRC,TXN
MAP3K8		kinase		1.344	0.00145	ASNS,CAPG,CBFB,CD109,CD44,CD9,CLIC5,CP,ECI2,ENDOU,FLNB,FLNC,FSCN1,Gbp2,HIP1,HLA-A,HMGA1,HSPB6,Ifitm3,LGALS3,LGALS3BP,LPL,NCEH1,POSTN,S100A10,Serpina3n (includes others),SYNGR1,TGM1,TUBB6,TXNIP	844 (20)
tazemetostat		chemical drug		1.345	9.5e-06	ABCB10,ABCE1,AKT2,ANP32A,CD44,CDH1,CDH2,CREB1,CSE1L,DDX6,DEK,DHRS3,DSG2,EIF4E,EIF4G1,EZR,HDGF,HNRNPD,HSPA9,IL1RAP,L1CAM,LGALS1,Lyz1/Lyz2,MANF,NCAM1,NEFL,NEFM,NFIB,NQO1,PDLIM5,PON2,PPP2R5B,RBM39,RTN4,SLC43A1,SRI,STAT5B,TMEM30A,TPD52,TUBB3,UBXN1
prednisolone		chemical drug		1.349	0.000649	AGO2,BAG1,BAK1,BAX,CASP3,DAD1,EIF4G1,GK,GPX3,HSP90AA1,IGHG1,ITGAM,MAP1LC3B,MAP2K1,MAPK14,MYH9,NQO2,PCK1,PFKP,PRKAA1,RAB24,RELA,SOD1,SOD2,STAT1,TGM2,TMEM43,TXNIP	652 (20)
IL4		cytokine		1.351	5.37e-18	ABCA1,ACTB,ADAM17,ADRM1,AHCYL1,AK2,ALDH2,ALOX12,ANXA1,ANXA2,ANXA4,APOO,APRT,ASS1,ATP1A3,ATP2A1,ATP5PB,AUH,BANF1,BAX,BIN1,BPIFA1,CAD,CAPG,CARM1,CASP3,CBFB,CCT3,CD44,CDC42,CKAP5,Clec10a/Mgl2,COL1A1,COL6A2,COX4I1,CPOX,CSTB,CYB5A,CYP2E1,DDAH1,DECR1,DOCK10,EFHD2,EFL1,EHHADH,EIF2S1,EIF4A1,ELP3,EMD,ENTPD1,EPHX1,FABP4,FABP5,FGB,FGG,FLNB,FSCN1,GBE1,Gbp2,GPM6B,GPT,GPX4,Gstt2,IDE,Ifitm3,IGHG1,Ighg2b,IL16,IN…	868 (20)
SP2509		chemical reagent		1.357	4.71e-06	ABCB10,ABCE1,AKT2,ANP32A,CDH1,CDH2,CREB1,CSE1L,DDX6,DEK,DHRS3,DSG2,EIF4E,EIF4G1,EZR,HDGF,HNRNPD,HSPA9,IL1RAP,L1CAM,LGALS1,MANF,NCAM1,NEFL,NEFM,NFIB,NQO1,PDLIM5,PON2,PPP2R5B,RBM39,RTN4,SLC43A1,SRI,STAT5B,TMEM30A,TPD52,TUBB3,UBXN1
mir-23 (includes others)		microRNA		1.363	0.0181	BCAM,CDH1,CDH2,DLG1,ETF1,HMGA1,LBR,LDHA,LYAR,PFKM,PRDX3,PRODH,SNRPD2,SOD2,TARDBP,TMPO,VBP1
melatonin		chemical - endogenous mammalian		1.363	0.000437	BAK1,BAX,CASP3,CNP,COL1A1,CYCS,ENO1,GPX4,HSPA9,KRT19,LDHA,MAP1LC3B,MPC2,MTOR,NCAM1,NLRX1,NQO1,PF4,RELA,SOD1,SOD2,STS,Timm23,VCAM1	765 (22)
15-deoxy-delta-12,14 -PGJ 2		chemical - endogenous mammalian		1.369	0.00123	BAK1,BAX,CASP3,CDH5,COL1A1,CTSD,DES,DNAJB1,FABP4,FTH1,GSN,HLA-A,HSPB1,ITGAM,LAMP1,MAP1LC3B,MAPK14,MYH11,NQO1,P4HA1,RIGI,Serpina1a (includes others),SERPING1,SOD1,STAT1,TUBB3,VCAM1	869 (20)
dantrolene		chemical drug		1.381	0.00472	ATP5PD,CAPN1,COX4I1,NDUFB4,SDHA
ESR2		ligand-dependent nuclear receptor		1.386	2.47e-19	ABCA1,ABCE1,ACTN1,ADH7,ANK1,ANXA1,ANXA4,AQP3,ARHGEF7,BAG1,BANF1,BIN1,CALU,CCT3,CCT4,CD34,CDH1,CDH2,Ces1d,CLIC5,COL1A1,COL7A1,COMP,CRYZ,CTSD,DDAH1,DEK,DOCK10,DSC2,EIF4E,EIF4G1,EMB,ENO1,ENPP3,EXOSC7,FBLN1,FBLN2,FBLN5,FBN1,FDPS,FHL1,FMOD,FSCN1,Gbp2,GLB1,GLRX,GPX3,Gsta1 (includes others),HEBP1,HMGA1,HPRT1,HRAS,HSPA2,HSPD1,IMPDH2,IQGAP2,ITGA2,ITGAV,KRT10,KRT14,KRT16,KRT19,KRT8,LGALS3BP,LIMCH1,LMNA,LPL…	917 (22)
CLOCK		transcription regulator		1.387	0.0157	ABCB10,BPHL,CBFB,EIF4G2,FGF1,GIMAP4,HSPH1,KANK2,LGALS7,MGP,NEBL,NEFM,NOLC1,OXSR1,PDGFRB,PRDX3,RAP2A,RAP2B,RBP2,RSL1D1,S100A11,SEL1L,THBS1,TMTC3
PABPC1	0.5	translation regulator		1.387	0.00898	ARHGAP30,AZGP1,COL12A1,Ighg2b
FGF10		growth factor		1.4	0.013	ANXA1,ANXA2,LRPAP1,MYH6,S100A13,Tgtp1/Tgtp2,TIMP3,TSPAN8
SERPINB3		other		1.4	0.00161	CD9,ITGAM,LGALS3,LRP1,S100A9
SP1		transcription regulator		1.405	9.77e-10	ABCA1,ABCD2,ACSS1,ADA,ADH5,ADSS2,Akr1b7,ALOX12,ANK1,APOA1,APOC3,ASNS,ASS1,ATP2A2,ATP6V0C,BAX,CAD,CASP3,CDH1,CDH2,CDH5,Ces1d,COL1A1,COL7A1,CRYAB,CSNK2A1,CSTB,CTSD,DLAT,EWSR1,EZR,FDX1,GOT1,GPX4,GRM1,GSS,HMGA1,ITGA2,ITGAM,ITGAV,ITGB3,ITPR1,KRT16,KRT18,KRT19,LPL,MAOB,MAT2A,MECP2,MYH11,NDRG1,PABPC1,PCK1,PDGFRB,PDHX,PDK1,PKM,PRKCB,PRKCD,PSIP1,PTGS1,PTPN1,RELA,SH3GL1,SLC25A4,SLC25A5,SLC2A1,SMPD1,SOD1,SO…	757 (23)
gemcitabine		chemical drug		1.411	0.0262	AQP3,CASP3,CD44,CDH1,CDH2,COL1A1,G6PD,GLB1,LDHA,PKM,PTGS1,SLC2A1
SMARCA4	0.226	transcription regulator		1.411	3e-08	ABCA1,ACTA1,ACTN4,ADIPOQ,AGR2,ALDH2,APOA1,ARHGAP30,ASNS,ATP2A1,AZGP1,BAK1,BIN1,CASP3,CAV3,CD44,CDH1,CDH2,CKM,CNP,COL1A1,COL7A1,CP,CUL4B,DES,ENO3,FABP4,FGG,FLNB,GAPDH,GNAI3,GYS1,IGHG1,INPP1,ITGA5,ITGAV,ITPR1,KRT15,KRT18,LGALS1,LGALS3,LMNA,LUM,MAOB,MAPK1,MBP,MFGE8,MGP,MPZ,MYBPH,MYH11,MYH4,MYL1,MYL4,MYT1L,NFKB2,NPC2,OCIAD2,OXCT1,PDK1,PDLIM3,PKM,RBP1,SERPINB5,SLC2A1,SMARCA2,SRPX,THY1,TNNC2,TNNT2,TPM1…	657 (18)
cenicriviroc		chemical drug		1.414	0.000124	Clec10a/Mgl2,CTSD,FSCN1,Gbp2,HLA-A,HSPA1A,IGKC,Ly6a (includes others),MPC1,MYADM,RDH12,RELA,S100A9,SAMHD1,STAT1
tetrabromobisphenol A		chemical toxicant		1.414	0.0159	COL12A1,COL1A1,COL6A1,ITGA1,ITGA2,ITGB3,THBS1,TIMP3
GPR151		G-protein coupled receptor		1.414	8.04e-06	CD44,DCN,ENO1,GLRX,NSDHL,PAM,PKM,TGFBI
nilvadipine		chemical drug		1.414	9.86e-05	ADA,CASP3,Clec10a/Mgl2,CRYAB,PRKCD,RAB18,SYNGR1,TPM2
KAT2B		enzyme		1.414	0.0176	ABCA1,ALDOA,B2M,CKM,ITGAM,LDHA,PKM,SLC2A1
AGN194204		chemical drug		1.414	9.72e-10	ABCA1,Acat2/Acat3,ADIPOQ,Akr1b7,ANXA2,ASS1,ATP1A1,COL6A2,CRIP2,CSRP1,CYB5A,DCN,ENO3,FABP4,FDPS,FDX1,GAPDH,Gbp2,GNB2,GPRC5A,H2AZ1,Ifitm3,LAMP1,LDB3,LGALS1,LMNA,LPL,NPC2,NSDHL,PDK4,PPL,PTGR1,RGS10,SCIN,SNTB1,STAT5B,STIM1,SYNPO,Tgtp1/Tgtp2	436 (13)
CTNNB1	-0.007	transcription regulator		1.424	2.17e-30	Abcb1a,ABCC1,ABCD2,ACADL,ACADS,Acat2/Acat3,ACTB,ACTN4,ADAM17,ADIPOQ,ADSS2,AGRN,AKT2,ALCAM,ANXA1,AOC3,ATP6V0A1,BCS1L,BGN,BTF3,CAPN1,CD34,CD44,CDH1,CDH2,CNN2,COL1A1,COX4I1,CRAT,CYB5A,CYP2E1,DDX17,DES,DPEP1,EIF5A,ELMO1,ENO3,EWSR1,FABP4,FBLN2,FLOT2,FSCN1,GAPDH,GFPT2,GLUL,GPAM,GPAT3,GPX4,HDGF,HSPE1,HTATIP2,IMPDH2,ITGA1,ITGA6,ITGAL,JCHAIN,JUP,KRT1,KRT5,KRT7,L1CAM,LGALS3,LMNA,LPL,MAOB,MAP1LC3B,MFGE8,MME…	854 (24)
SMARCA2	-0.846	transcription regulator		1.425	0.000693	ACTA1,CD44,CDH1,COL7A1,CP,DES,ITGAM,MBP,MPZ,MYT1L,PCK1,TUFT1	633 (14)
C3	0.067	peptidase		1.447	5.69e-06	AQP3,C5,CASP3,CDH1,CHRM2,GPT,IGHG1,Ighg2b,ITGAM,RPL10,RPL22,RPL23A,RPL24,RPL30,RPL35,RPL39,RPS16,RPS2,RPS26,RPS27A,RPS3,VCAM1	649 (18)
MGAT3		enzyme		1.455	0.000512	CDH1,CDH2,DAG1,ITGA2,ITGA5,RELA	642 (19)
EDN1		cytokine		1.455	2.78e-14	ACTA1,ACTB,ADIPOQ,ANXA1,ANXA4,ARF6,ATP2A2,CDC42,CDH1,CDH2,CKAP5,COL7A1,COMP,EZR,FABP3,HCN4,ITGA2,ITGA5,ITGAM,ITGAV,ITGB3,MAP2K1,MBP,MCAM,MYL2,MYL6,NCF1,NPM1,PRKCB,PRKCD,PTGS1,RPSA,SLC2A1,SLC8A1,SOD1,TGM2,THBS1,TIMP3,TPM2,TPM3,TPM4,TPT1,TTN,TUBB1,VCAM1	943 (22)
ETNPPL		enzyme		1.463	0.0065	ACADM,FDPS,LRP1,NPC2,NSDHL,PLD3,PLTP,Sult2a1 (includes others)
ARNT		transcription regulator		1.468	1.59e-06	ADAM17,AKT2,ALDH3A1,ALDH7A1,ALDOA,CD81,CRYAB,CTSD,CYP2S1,ENO1,G6PD,GAPDH,GK,ITGAV,ITGB3,LDHA,MACF1,MPP1,MYL6,NDUFS4,NQO1,PCK2,PGM2,SLC2A1,SOD2,TPI1,Tuba4a	666 (14)
CD276		other		1.47	0.00406	ACSS1,ARHGAP45,CDC42,COX4I1,EEF2,FTH1,FTL,GPX4,L1CAM,RPS6,STAT1	792 (21)
LEPR		transmembrane receptor		1.471	6.36e-05	ADAM17,ADIPOQ,ALCAM,APOA1,ATP2A2,CDC42,COL1A1,COX4I1,CYP2E1,DNAJC7,EIF3A,GK,GPAM,HPX,HSPA1A,ITGAM,KRT14,LAMP1,LPL,MBP,Mup1 (includes others),NCF1,NDUFS8,NUP160,PLCB3,PLP1,SLC2A1,STUB1,TIMP3	771 (22)
EEF1A2	0.217	translation regulator		1.474	0.00116	CASP3,ITGA6,ITGAL,ITGB4,NCF1
RXRB		ligand-dependent nuclear receptor		1.474	0.00453	ABCA1,ACADM,ATP1A3,C4a/C4b,CD109,CRYAB,DHRS3,EEF2,EHD3,ETF1,FABP4,FXR2,ITGB3,Lyz1/Lyz2,MBP,MYO1E,PES1,RANBP2,RBP2,USP39	377 (15)
bisphenol A		chemical - endogenous mammalian		1.474	7.75e-05	ADIPOQ,ALDH5A1,APEH,ATP5PB,BAX,CASP3,CDH1,COL1A1,CTBP1,CUL4B,DAZAP1,F11R,FGF1,KLHL41,LBP,MECP2,MTOR,PCBP1,POSTN,RBPMS,RPL9,SNRPE,SOD1,SSR3,TGM2,THBS1,TIMP3,XPO5	759 (24)
nitroarginine		chemical reagent		1.477	0.0236	ALOX12,CAV3,CD44,CKM,NCAM1
prostaglandin J2		chemical - endogenous mammalian		1.477	0.039	MYH11,PSMB2,PSMB7,PSMD3,UBE2H
oleoyl-estrone		chemical drug		1.477	0.0107	FABP4,G6PD,LPL,PDK1,SLC27A1
NFIC		transcription regulator		1.5	0.00083	ALDH2,ALDOA,B2M,CD44,CDC42,COL6A1,COL6A2,CYP2S1,ENPP3,GPM6B,H6PD,HLA-A,HSP90AA1,LDHA,LGALS3BP,LMNA,PKM,SLC25A5
lysophosphatidic acid		chemical - other		1.501	0.0418	AKT2,CACNA2D1,FABP4,ITGAM,LPL,MAG,MPZ,PCK1,PDGFRB,RALA,VCAM1
CD38		enzyme		1.504	8.1e-13	ALDOA,ANXA2,ASNS,ASS1,CD44,CISD1,COL1A1,ENDOG,GBE1,Gbp2,GPAM,Gstt2,IGHG1,JCHAIN,LGALS3,MANF,MYADM,NCAM1,NDRG1,P4HA1,PCK1,PDK1,PDLIM1,PFKP,PGM1,PKM,PPP3CA,RBPMS,RRAS2,SIRT3,SLC16A3,SLC2A1,SOD2,STK39,THY1,TPI1,UCHL3,VCAM1	843 (23)
DMD	0.23	other		1.504	3.95e-15	ACTN3,ATP2A1,BGN,CACNA2D1,CASQ1,CFL2,CKMT2,CRYZ,CSRP3,DAG1,DES,EEF1A1,FTH1,HSPB6,KRT18,LDB3,Lyz1/Lyz2,MAOB,Mup1 (includes others),MYBPC2,MYBPC3,MYH1,MYH4,MYH8,MYL1,MYL4,MYOZ1,MYT1L,NQO2,PDK4,PFKM,PKM,POSTN,PTGFRN,PVALB,PYGM,S100A10,SCIN,Serpina1a (includes others),Serpinb1a,SGCB,SYNM,TCAP,TMOD4,TPI1,TPM3,TUBA8
HSF1		transcription regulator		1.507	1.1e-06	ACADL,AHSA1,B2M,BAX,CCT3,CCT4,CDH1,COL6A2,CRYAB,DNAJA1,DNAJB1,DPT,EIF4A2,FBLN1,FGF1,FMOD,HSP90AA1,HSPA1A,HSPA4L,HSPB1,HSPB2,HSPD1,HSPE1,HSPH1,LAMA4,LDHA,LPL,MAT2A,PNPLA2,POSTN,PPP3CA,RELA,RPL22,SMC3,SPR,TCP1,VCAM1	790 (20)
cardiotoxin		chemical - other		1.508	0.000111	ADAM10,AOC3,APRT,B2M,BGN,CASP3,COL1A1,COL6A2,DCN,EZR,G6PD,GNAI3,GSN,HSP90AA1,IL16,ITGA1,ITGA5,ITGA6,ITGAM,KARS1,LRRFIP1,MYH9,NPM1,PLG,RPSA,S100A9,SNX5,THBS1,TNNC1,TPD52
vitamin E		chemical drug		1.508	0.00165	ACTA1,ALOX12,APOA1,ATP1A3,BAX,CD44,CDH1,GPT,LPL,PVALB,VCAM1	826 (23)
HTT		transcription regulator		1.511	6e-31	ABCA1,ACADM,Acat2/Acat3,Acot2,ACTA1,ACTN2,ACYP2,AGRN,AHCYL1,AKT2,ALDOA,AMACR,ANP32A,APOA1,ARHGEF7,ATL2,ATP1A1,ATP1A3,ATP2A2,ATP6V0A1,ATP8A1,ATPAF2,B2M,CASP3,CAST,CAVIN3,CD9,CEPT1,CKM,COL6A1,COX15,COX4I1,CPSF2,CREB1,CRYAB,CTSD,CYCS,CYP27A1,DBNL,DCN,DLST,DNAJB1,DNAJC3,ECI1,EEF1A1,EEF2,EMC8,ENO3,FDPS,FGF1,FHL1,GAPDH,GLUL,GPX3,GRK2,GRM1,GSN,GSS,Gsta1 (includes others),HMGA1,HOMER1,Hpcal1,HRAS,HSPA9,H…	842 (21)
ERN1		kinase		1.513	8.06e-06	ATP2A2,CAD,CDH1,COL6A1,CYP2E1,DGAT1,DLAT,DNAJC3,ERP44,FITM2,GOLGA3,GOT1,GP1BB,GPT,MAP1LC3B,NARS1,PDHA1,PDHB,PDHX,SEC61A1,SEL1L,SRPRA,SSR3,TXNIP,USO1	170 (3)
tert-butyl-hydroquinone		chemical reagent		1.518	1.1e-06	ABCC1,CDH1,CDH2,CRYZ,DDAH1,FTH1,FTL,G6PD,GBE1,GSS,Gsta1 (includes others),Gsta4,ITGAM,MAP2K4,MYH11,NEFH,NQO1,PALLD,PHKA1,PSMD4,RAP2A	757 (21)
EP300		transcription regulator		1.527	1.4e-05	ABCA1,ACADL,ACADM,ACTA1,ADIPOQ,ALDOA,B2M,BAX,CAD,CAPG,CAV3,CBL,CKM,COL1A1,DHRS3,DNAJB4,EWSR1,EXOC2,FABP4,FDX1,FTH1,GIMAP4,GK,H6PD,ITGA6,JUP,KIF1B,KRT14,KRT16,LDHA,LGALS3BP,LMNA,MME,MYH11,NDRG1,NEBL,NQO1,PABPC1,PCK1,PDGFRB,PDK4,PKM,PRKCD,RBP1,SERPINB5,SLC16A3,SLC27A1,SLC2A1,SLC43A1,SOD2,TMEM38A,TUBA8,TXNIP	816 (24)
CEBPD		transcription regulator		1.528	0.0201	APOC3,ASNS,COL1A1,COL6A1,COL6A2,CYP2E1,FABP4,FGF1,ITGAM,ITGAV,LAMC1,MBP,MPZ,SLC2A1
CD44	0.458	other		1.531	4.8e-07	ACTA1,ACTB,ALDOA,BCAM,BGN,CASP3,CD44,CDH1,CDH2,CDH5,COL1A1,ENO1,HDGF,ITGA5,ITGAV,L1CAM,LAMC1,LGALS1,LGALS3,Ly6a (includes others),MTCH1,MYBBP1A,NFKB2,PARVB,PDK1,PDK4,PFKM,PFKP,PGM2,PKM,RELA,SLC2A1,SRC,THBS1,THY1,TPM2,VCAM1	846 (20)
TFEB		transcription regulator		1.531	0.000219	ACADM,ALCAM,AP1M1,AP3M1,ATP6V0A1,ATP6V0C,ATP6V1B2,ATP6V1C1,ATP6V1H,CADM4,CDH1,COL1A1,CTSD,DCN,GBA1,GLB1,HEXA,ITGA5,LAMP1,LGALS3,M6PR,MAG,MAP1LC3B,MBP,MPZ,NPC2,NUP155,NUP160,PDGFRB,PLBD2,PNP,PPP1R12A,PRX,PSAP,RUVBL1,SCARB2,SCPEP1,SLC1A3,SMPD1,SSRP1,TMPO,TPP1,YWHAZ	607 (7)
FIRRE		other		1.546	0.000236	ACADS,ARHGAP45,CAPN1,CTBP1,EDF1,GNB2,HMGA1,LYPLA2,PGLS,PTPN1,RPS15,RPSA,SRC,THEM6,VCAM1
IL15		cytokine		1.547	7.82e-06	ACADS,ACTN4,AKT2,ALDOA,ANXA1,AQP3,CAMK2G,CASP3,CD44,CDH1,CMKLR1,COX6C,DDT,EIF4E,ENO1,ENO3,FMO3,G6PD,GAPDH,GDI2,GPRC5A,HSPE1,IL1RAP,LAMP1,LDHA,LYPLA1,MAP2K1,MAPK1,MAPK3,MIF,MYH1,NCAM1,OGN,PDCD5,PDK1,PFKP,PGD,PGM1,PGM2,PKM,PLCG2,PNP,PSAP,PSMB10,RAB8A,RPS6,S100A11,SLC16A3,SLC25A5,STAT1,SYNPO,TPI1,VBP1,VCAM1,YY1	902 (25)
CALR	-0.131	transcription regulator		1.55	0.00304	ATP2A2,BAX,CDH2,COL1A1,ITGA5,LPL,MYL2,PPP2CA,RYR2	766 (24)
pevonedistat		chemical drug		1.552	1.96e-05	BTF3,COX6C,EMB,ETFA,ETFB,F11R,HNRNPLL,IDE,KRT19,NMT1,NPM1,PGLS,PKM,PLIN3,PLS3,RPLP1,SRM,SRPRA
LRP1	0.436	transmembrane receptor		1.554	0.000401	ACTA1,CDH1,CDH2,CREB1,CTSD,IDE,LAMP1,LRP1,OPA1,PDGFRB,PRDX5,SERPING1	790 (22)
puromycin aminonucleoside		chemical reagent		1.561	4.66e-13	ACTB,ANXA1,ANXA2,ASNS,BAX,C4a/C4b,CD2AP,CD44,CDC42,CLIC5,CP,ETFA,ETFB,EXOC2,EXOC5,FGA,FGB,HSPD1,ITGB4,LGALS3,NCF1,PRDX3,PSMB10,RBM3,S100A10,S100A11,SOD2,TPM1,TSPAN8,TUBB
CALCA		other		1.567	0.0241	ADIPOQ,ALDOA,ANK3,CD44,DGAT1,ENTPD1,LGALS1,LMNA,MME,MTFR1L,PDLIM1,PLXDC2,RBM14,SEC61B,Serpinb1a,SNX3,SOD1,TNS1
NCAPG		other		1.568	2.48e-05	BAX,CASP3,CD44,LDHA,LGALS1,PKM	433 (7)
MLI-2		chemical reagent		1.58	0.00591	CASP3,CTSD,GBA1,LAMP1,MANF	105 (3)
thioctic acid		chemical drug		1.59	1.3e-05	ABCC1,ALDH1L2,BAK1,BAX,CASP3,FABP4,GPX4,LPL,MAP1LC3B,NDUFA9,NFS1,NQO1,PDK4,SOD1,SOD2,VCAM1	762 (23)
FOS		transcription regulator		1.591	4.8e-13	ABCC1,ANK3,ANXA4,AQP3,ASL,BLMH,C5,CALU,CASP3,CAST,CD44,CDH1,COL1A1,COL6A1,CPSF1,CYCS,DLG1,EIF4G2,EMB,ENO1,EPHX2,EZR,FABP4,FBN1,FETUB,FGA,FTH1,GAK,GBA1,Gsta1 (includes others),Hbb-b1,HTATIP2,ITGA2,ITGA6,ITGB4,KIF1B,KLHL41,KRT13,KRT15,KRT2,KRT8,LDHA,LGALS3,LGALS3BP,LPCAT3,LPL,MACF1,MAP3K20,MYH6,MYH9,NDUFS7,NFKB2,NQO1,NSDHL,OCIAD2,PKN1,RBP1,RNH1,RPL39,RPL9,RPLP0,RPS18,RPS6,RPS7,RPS9,S100A10,S100A9,S…	826 (21)
benzo(a)pyrene		chemical toxicant		1.596	6.72e-07	ABCC1,ALDH3A1,ALG2,ANXA1,APOA1,ARL6IP5,ASPN,BAX,CASP3,CYB5A,DDB1,DHRS1,EPHX1,G6PD,GNA11,GNAQ,Gsta1 (includes others),Gsta4,HRAS,HSPA1A,HSPA4L,HSPB1,IL1RAP,ITPR1,MAP2K1,MAP2K4,MTOR,NAPB,NQO1,PDCD6,PDLIM1,PGD,Serpina1a (includes others),SGCD,THBS1	787 (21)
hydrogen peroxide		chemical - endogenous mammalian		1.597	2.12e-05	ACTA1,ADAM17,ADH5,ADIPOQ,ANXA1,ANXA2,BAK1,BAX,CASP3,CD81,CDH1,CDH2,CDH5,CKMT2,COL1A1,COX6C,CRYAB,CTSD,CYCS,DNAJB1,EEF1A1,EXOSC9,EZR,FDPS,FDXR,FLOT2,FTH1,G6PD,GFPT2,GLRX,GPX4,GRK2,Gsta1 (includes others),Gsta4,HRAS,HSPB2,IDE,ITGA2,ITGA6,ITGB3,KRAS,MAPK14,MCAM,MIF,MYH11,NEDD4,NFKB2,NQO1,PRKCD,RELA,RPL21,RPL31,RPL7A,RSL1D1,RTN3,SIRT3,SLC2A1,SOD1,SOD2,STAT1,TGM2,TRIM29,TUBB2A,TXN,TXNIP,VCAM1,WDR26,YW…	823 (23)
NOX4		enzyme		1.602	9.63e-05	ACTA1,CD44,CDC42,CDH1,COL1A1,COX4I1,DES,Gsta1 (includes others),LDHA,NCF1,PDK1,SLC2A1	649 (19)
PPP2CA	0.335	phosphatase		1.603	0.000846	B2M,CAPG,CD81,CKM,ENTPD1,EPHX1,HLA-A,ITGAL,LDHB,LGALS3BP,Ly6a (includes others),MTOR,MYL1,MYL4,NCKAP1,PPP2R5B,RBP2,RPS6,STAT1,TNS2	721 (15)
tosylphenylalanyl chloromethyl ketone		chemical - protease inhibitor		1.605	0.00547	BAK1,CDH1,CDH2,EPHX2,PLCG2,VCAM1	624 (16)
tripterine		chemical - endogenous non-mammalian		1.615	0.00304	DNAJB1,GBA1,HSPA1A,HSPA4L,HSPH1,RELA,SOD2,TCP1,VCAM1	730 (18)
ELAVL1	-0.074	other		1.616	2.11e-07	ABCA1,ACADL,ACADM,ATP1B3,B2M,BCHE,CALM2,CASP3,CDC42,CDH1,CDH2,CYP27A1,DCN,DGAT1,EIF4G1,FABP4,GSS,Gvin1 (includes others),Hbb-b1,HLA-A,HNRNPD,HSPA2,HSPD1,Ifitm3,ITGAM,JCHAIN,KRT19,LGALS3BP,LPL,Lyz1/Lyz2,MAT2A,NDUFB8,NOLC1,OPA3,PLCG2,PNPLA2,POSTN,PSAP,QARS1,RACK1,RPS14,RPS6,SDHA,SLC25A11,STAT1,Tgtp1/Tgtp2,VAPB,VCAM1	760 (23)
RAF1		kinase		1.621	0.00193	ANXA1,CD44,CRYAB,DHRS3,HSPB1,IGBP1,ITGA2,ITGAM,ITGB3,ITGB4,LDHA,MAOB,NOP56,NQO1,PCK1,PLEC,PNP,RPS2,TGM2,TPM1,TPM2,TPM3,TUBB2A,TXNIP	762 (20)
PI3K (family)		group		1.628	0.0173	ABCA1,CDH1,CTSD,FDPS,FTH1,ITGA6,NQO1,PKM,PTGS1,SLC2A1,TGM2,THBS1,TXNIP
PLIN5		other		1.632	0.000286	ACADL,ACADM,COL1A1,GPX4,GSS,Gsta1 (includes others),LDHA,NQO1,PDK4,PNPLA2	542 (11)
GALC		enzyme		1.633	0.00376	ABHD10,ACO2,BPNT2,CZIB,TGM2,XPNPEP1
HMGN5	-0.127	transcription regulator		1.633	0.00236	ACTA1,ATP2A1,AZGP1,Mup1 (includes others),MYL3,TNNC2,TPM2
RIPOR3		other		1.633	0.00651	ITGA1,ITGA5,ITGB3,ITGB4,LAMA5,PDGFRB
THEM6	0.436	other		1.633	0.0121	ASNS,ERP44,FDPS,NIBAN1,NPC2,NSDHL
DAG1	-0.316	transmembrane receptor		1.633	5.08e-06	CDH5,CNP,DAG1,LAMC1,MBP,SGCB,SGCD,SLC2A1
TEAD3		transcription regulator		1.633	0.000785	ACTA1,DES,LIMCH1,MYH1,MYH4,POSTN,THBS1,TNNC1,TNNT2,TPM1
SELP		transmembrane receptor		1.633	0.0231	ADIPOQ,BST1,GNA13,GPT,PRKCD,RELA
immethridine		chemical reagent		1.633	0.00307	C4a/C4b,CD44,FGA,Serpina3n (includes others),SIGLEC1,VCAM1
thioacetamide		chemical toxicant		1.643	8.77e-11	AACS,Acot2,ANP32A,ANXA1,ANXA2,ANXA4,ASNS,BAX,BGN,C4a/C4b,CASP3,CD44,COL1A1,CP,CPA3,CPQ,CTBP1,DBN1,EHD3,EPHX1,FBLN5,FBN1,FGA,FGB,GOT1,GPX3,ITGB4,LGALS1,LGALS3,LGALS3BP,LYVE1,PKM,PRELP,PSMB10,PTGFRN,RBM3,S100A10,S100A11,SCPEP1,SOD1,STEAP3,TAGLN3,TGM2,TPM1,TSPAN8,VSNL1	759 (18)
EPO		cytokine		1.655	3.65e-07	ACTB,ANK1,ATP6V1B2,B2M,BAX,BLVRB,CASP3,CKM,CLIC1,DES,EEF1A1,ETF1,FABP5,GAPDH,GBA1,GLUL,H2AZ1,Hbb-b1,IDE,MAN2A1,MME,MYL1,NDUFB8,NFIB,NPM1,PBXIP1,PDLIM2,PRKCB,PRKCD,RELA,RPLP0,RPS6,RPS7,SDHB,SLC44A2,SLC4A1,SOD1,SSRP1,TNNI3,TPI1,TPT1,TUBB1,TXNIP	824 (21)
4-hydroxytamoxifen		chemical drug		1.659	4.1e-05	AQP3,BAX,CDH1,CTSD,DECR1,DYNLL1,EIF5A,FABP4,GLRX,Gsta1 (includes others),H2AZ1,HDGF,HEBP1,KRT13,KRT19,MAP2K1,MAPK14,MPC1,PDCD5,PDK4,PDLIM3,S100A9,SLC25A4,SLC2A1,TPM1,TUFT1	692 (19)
WNT (family)		group		1.664	0.0473	ADAM10,CD34,CD44,CDH1,CDH2,MPZ
NFASC		other		1.664	0.000368	ANK3,DYNC1LI1,DYNC1LI2,DYNLRB1,KIF1B,KLC1
MECOM		transcription regulator		1.664	0.000693	DCN,HSPB7,ITGA6,ITGB3,ITGB4,Ly6a (includes others),NAPB,RPS6
diethylmaleate		chemical toxicant		1.664	0.00376	B2M,GBE1,HLA-A,NQO1,RANBP2,SERPING1	360 (11)
HCAR1		G-protein coupled receptor		1.667	0.00789	ALDH3A1,COL1A1,LDHA,LIMCH1,PDGFRB,PFKM,SLC16A3,TIMP3,TXNIP	368 (7)
NTRK3		kinase		1.667	0.000774	ABCC1,ACTA1,ATP2A1,CKM,KRT19,MYH1,MYH4,THY1,TNNC2	477 (12)
WTAP		other		1.667	0.024	ADRM1,COL1A1,PIGT,PNPLA2,PSMB1,PSMB2,PSMB7,PSMD14,PSMD3
LYN	-0.165	kinase		1.671	0.0203	ATP2A2,BAK1,BGN,C5,COL6A1,CYCS,ITPR1,NFKB2,PDGFRB,STAT1,STAT5B,THBS1
EIF6		translation regulator		1.671	4.72e-12	Acat2/Acat3,Acot2,ANXA2,ATP5F1E,ATP5ME,ATP5PD,COL1A1,COX4I1,COX6C,ETFB,FDPS,GPAM,MRPL14,NDUFA2,NDUFB7,NDUFB9,NDUFS4,NUDT7,PDHA1,RPL35,RPL36,RPS15,RPS27,SACM1L,SOD1,TIMM9,UQCC1,UQCRQ,YY1
ezetimibe		chemical drug		1.671	0.0122	ABCA1,ACADL,ACADM,COL1A1,CYP2E1,FDPS,TXNIP
SUCNR1		G-protein coupled receptor		1.673	0.000225	COL1A1,LAMA2,LAMA5,LAMB2,LAMC1,MYH1,MYH4
D-glucose		chemical - endogenous mammalian		1.688	6.12e-28	ABCA1,Abcb1a,ACADL,ACADM,ACO2,ACSS1,ACTA1,ACTB,ACTN1,ADA,ADAM17,ADIPOQ,ALDOA,ANXA1,APOC3,ASNS,ASS1,ATP2A2,ATP5F1E,BAX,CAPZA2,CARS1,CASP3,CBL,CDH1,COL1A1,CREB1,CTSD,CYP2E1,DAD1,DCN,DECR1,DES,DNAJC3,DYNLL1,EIF5A,EMC4,ENO1,FABP5,FBP2,G6PD,GAPDH,GCDH,GFPT1,GLUL,GOT1,GPAM,GPX4,GRK2,GSN,H6PD,HPRT1,HSPB1,HSPD1,ITGA1,ITGA5,ITPR1,LAMC1,LAMTOR2,LDHA,LGALS1,LMOD1,LPL,LRP1,MCAM,MIF,MTOR,MYH11,MYL9,NCF1,NDUFB…	906 (22)
BARX2		transcription regulator		1.698	2.39e-05	CDH1,CDH2,DYNLL1,HSPA9,L1CAM,MATN2,MYL3,NCAM1,TIMP3
apicidin		chemical - endogenous non-mammalian		1.698	0.00156	CAVIN2,GSN,H6PD,PRKCD,TGM2,VCAM1
BRCA1		transcription regulator		1.699	0.0241	ACTB,AK1,BAK1,BAX,CTSD,DUSP3,EZR,HNRNPD,HSPB1,KRT5,Ly6a (includes others),NQO1,PLTP,RIGI,SFN,STAT1,STAT5B,UBE2I
PCGEM1		other		1.703	3.88e-07	ALDOA,ENO1,G6PD,GAPDH,LDHA,PDHA1,PDHB,PDK4,PGD,PGLS,PKM,SDHA,SLC2A1	568 (7)
MAP3K14		kinase		1.706	0.0414	BST1,CASP3,CD44,CDC37,COL1A1,NFKB2,PDE3B,PON2,RELA,VCAM1
FLI1		transcription regulator		1.717	0.00366	COL1A1,INPP5D,LDHA,NOLC1,NPM1,PF4,RACK1,RPL18,SRC,SSRP1,TCP1
FGF2		growth factor		1.717	0.000565	AQP3,B2M,BAX,BGN,CAPZA2,CBFB,CD34,CD44,CDH1,CDH5,CHRM2,CNP,COL1A1,CRYAB,DAD1,DCN,DES,ENO1,FABP4,FBN1,FDX1,FTH1,HMGA1,ITGA1,ITGA5,KRAS,KRT1,LDHA,LMNA,LYVE1,MBP,MCAM,MGP,MIF,MPZ,PDGFRB,PPP1R12A,PRKCD,PTPN1,S100A10,Serpina1a (includes others),SLC2A1,THBS1,TIMP3,TUBB3,VCAM1,YWHAQ,YWHAZ,YY1	802 (22)
NDRG1	0.621	kinase		1.719	0.0326	CASP3,CDH1,CDH2,ITGB4,MAP1LC3B,MAPK3,MTOR,NDRG1,RELA
lipopolysaccharide		chemical drug		1.728	1.15e-35	ABCA1,ABCB10,ABCB11,Abcb1a,ABCC1,ABCC3,ABCF2,ACAD8,ACADL,ACADM,Acot2,ACTA1,ACTB,ACTN4,ADA,ADAM17,ADIPOQ,ADRM1,AKT2,ALCAM,ALDH2,ALDH3A1,ALDH7A1,ALDOA,ALOX12,ANXA1,ANXA2,ANXA7,APOA1,APOC1,AQP3,ASNS,ASS1,ATP1A1,ATP2A2,AZGP1,B2M,BAG1,BAX,BGN,BPIFA1,C5,CACNA1S,CACNA2D1,CALM2,Calm4,CAPG,CASP3,CCAR2,CCT4,CD109,CD1D,CD2AP,CD44,Cd59a,CD81,CD9,CDC37,CDC42,CDC5L,CDH1,CDH2,CDH5,Ceacam1/Ceacam2,CHRM2,Clec10a/…	881 (19)
trichostatin A		chemical drug		1.728	4.82e-14	ABCA1,ABCB10,ABCC1,ABCC3,ABCE1,ACTB,ADH7,AGRN,AKT2,ALDH7A1,AMACR,ANP32A,ATP5ME,B2M,BAG1,BAK1,BAX,BLVRB,CAD,CASP3,CAST,CD1D,CD34,CD44,CD9,CDH1,CDH2,CPA3,CREB1,CSE1L,CTSD,DAG1,DDT,DDX6,DEK,DHRS3,DSG2,EIF4E,EIF4G1,EPHX1,EZR,FABP4,FBLN1,FTH1,FTL,G6PD,GLRX,GPX4,GSN,Gsta1 (includes others),Hbb-b1,HDGF,HEXA,HNRNPD,HSPA9,IL1RAP,ITGA1,ITGAM,JCHAIN,JUP,L1CAM,LAMA2,LAMP1,LGALS1,LMNA,M6PR,MANF,MAP1LC3B,MAT2A…	803 (20)
APLNR		G-protein coupled receptor		1.732	0.00198	CDH1,CDH2,MYL2,PDGFRB,THBS1,VCAM1	689 (21)
MEX3A		other		1.732	6.22e-06	ABCA1,ACADL,AGPAT2,APOA1,APOC3,CD44,CYP27A1,DCLK1,Lyz1/Lyz2,PCK1,PDK4,PRELP
SOD1	-0.529	enzyme		1.732	1.12e-07	ACTB,ALOX12,ASL,ASS1,ATP1A1,ATP1A3,B2M,BAX,CASP3,CAST,CD44,CDH2,COL1A1,CP,CRYAB,DCXR,EZR,FTH1,GAK,GPX3,GPX4,Gsta1 (includes others),HOMER1,Hpcal1,HSPB1,HSPB2,ITGAM,LPL,MAOB,MYOM1,NEFH,NEFL,NEFM,PRPH,PTGR1,RBM3,RIGI,RPLP1,RYR1,S100A10,SIGLEC1,SOD1,SOD2,TGM1,VAPB,VCAM1,VPS29	712 (19)
gentamicin		chemical drug		1.734	2.67e-11	ABAT,ABCC3,ABI1,ACADM,AHCYL1,AK1,ALCAM,ARF6,ARHGAP5,ASL,BAX,C4a/C4b,CD9,CPQ,CPSF2,CRYL1,CTSD,DECR1,DNAJB4,DPEP1,EEF1A1,EIF3B,EPB41L2,EPHX2,ETFDH,FTH1,GMFB,GOLGA3,GRM1,HSP90AA1,HSPB1,L3HYPDH,LGALS1,LGALS3,MAP1LC3B,MPST,MRPL23,MYBBP1A,NEDD4,NPM1,PHGDH,PRPS1,PTPN1,Pzp,RPS27L,RUVBL1,SUOX,TARS1,THY1,TPM3,TUBB,UBQLN1,VAT1,VCAM1,YBX3
Z-LLL-CHO		chemical - protease inhibitor		1.738	2.95e-07	ACTB,AGO2,AGR2,AK2,ATP1A1,BAX,CAV3,CDH1,CLIC1,CRYAB,CSNK1A1,DAG1,DCN,DDX5,EEF1A1,EIF4E,EIF5A,ENO1,HSP90AA1,HSPA9,HSPB1,HSPB2,HSPD1,LMOD1,MANF,MAT2A,NCF1,NEDD8,NFKB2,NQO1,PDCD5,PEX5,PKM,PSMB7,PSMD14,PSMD3,PTPN6,RPLP0,RPLP2,SLC27A1,SOD1,SOD2,STAT1,SUGT1,TARDBP,THBS1,TRIM28,TXN,VCAM1,YBX3,YWHAZ	762 (19)
elaidic acid		chemical - endogenous mammalian		1.739	0.000163	APOH,CD9,CYB5B,DGAT1,DHRS3,DLAT,ECI1,FABP5,FDPS,GPX4,HPX,IDE,NPC2,NSDHL,PHGDH,SAA4,VCAM1
methylprednisolone		chemical drug		1.74	9.99e-18	ABAT,ABCC9,ABI1,ADAM17,ADK,ANP32A,ANXA1,ANXA2,ASNS,ASS1,ATP1A1,ATP2A2,ATP5F1C,B2M,C9,CAMK1,CD44,CD9,CDH1,CDH2,CNP,CROT,CSNK2A1,CSNK2B,CYB5B,CYCS,Cyp2b19,DSC2,DYNLL1,EIF3B,EPHX1,EPHX2,FABP5,FARSA,FBLN5,FBP2,GC,GOT1,GPT,GRHPR,GSTK1,Gstt2,HACD3,HSPH1,IGHG1,IGKC,INPP5D,ITGA2,ITGA5,ITPR1,IVD,JUP,KRAS,KRT10,KRT15,KRT19,LAMB2,LPL,Ly6a (includes others),LYVE1,MAOB,MAP1LC3B,MAPK14,MAPK9,MGP,MYBBP1A,NAP1L1…	728 (15)
EGR2		transcription regulator		1.756	3.72e-05	ABCC1,ACTN1,ASS1,BAK1,CAST,EMB,FDPS,FLOT2,GSN,GTF2A1,HOMER1,ITGB3,LAMA2,LGALS1,MAG,MBP,MME,MPZ,MYO1D,NDRG1,NEFM,NFKB2,POLR2C,PPL,PPP2CA,PRKCD,PRODH,PRX,PTMS,RCN3,SLC12A2,SLC1A3,SLC4A3,SYTL1,TOLLIP	680 (13)
epinephrine		chemical - endogenous mammalian		1.757	0.0523	AQP3,FTH1,GNAI3,HSP90AA1,LBP,LPL,MYL2,PTGS1,Sult2a1 (includes others)
PI3K (complex)		complex		1.757	0.0022	ABCA1,BAK1,CASP3,CD44,CDH1,CDH2,COL1A1,CREB1,CTSD,FABP5,FBLN5,G6PD,Gsta1 (includes others),ITGA6,ITGAM,KRAS,MAP2K4,MCAM,NFKB2,NQO1,POSTN,RELA,RPL23,RPS6,SAMHD1,TGM2,THBS1,TUBB3,TXNIP,VCAM1	818 (21)
MYCL		transcription regulator		1.769	2.24e-09	ATP5F1E,CAD,CARS1,CDC5L,COX7A2L,CSNK1A1,FARSA,HSPD1,LARS1,MYH4,NARS1,QARS1,RPL10A,RPL12,RPL13A,RPL18,SAP18,SLC25A4,SLC25A5,TARS1,THRAP3,Timm23
SOCS3		phosphatase		1.775	1	ABCA1,ACTA1,CDH1,CDH2,PCK1,S100A9
triamterene		chemical drug		1.78	2.65e-07	ANXA1,ANXA2,ASNS,C4a/C4b,CD44,CP,FGA,FGB,ITGB4,LGALS3,PSMB10,RBM3,S100A10,S100A11,TPM1,TSPAN8,TUBB
U73122		chemical reagent		1.78	0.0717	ATP2A2,CDH1,CDH2,ITGAM,TPM1,VCAM1
MYOC		other		1.784	4.42e-05	ANXA1,CD44,CNP,DAG1,DLG1,ENPEP,FBN1,FSCN1,KLHL41,LAMA2,LAMC1,MBP,MPZ,NEFM,PLP1,PRKCB	416 (7)
NOSTRIN		transcription regulator		1.793	0.00196	ADAM17,CASP3,FGF1,ITGA5,ITGB3,SOD1,THBS1	460 (7)
bucladesine		chemical toxicant		1.795	0.0719	ABCA1,ALDH3A1,ANXA1,ASS1,CD44,CDH1,CDH2,CNP,CREB1,CRYAB,DCLK1,FDX1,GLUL,GNAI3,ITGA1,ITGA6,MAN2A1,MAT2A,MCAM,MME,NCAM1,NHERF1,PCK1,PLIN3,PTGS1,QSOX1,RELA,SLC2A1,SOD2
cobalt chloride		chemical reagent		1.796	0.000189	ABCB10,ALDOA,BAX,CP,ENO1,GAPDH,GBE1,GPX4,GYS1,HNRNPH1,KRAS,LDHA,MYH9,NDRG1,P4HA1,PDK1,PFKM,PFKP,PKM,PRMT5,SLC1A3,SLC2A1,TMTC3	681 (16)
mir-223		microRNA		1.805	4.56e-05	ABCA1,AKT2,ALCAM,APPL1,ASPRV1,BAK1,BAX,BST1,CARM1,CASP3,CD34,Clec2d (includes others),CYB5A,CYCS,GFPT1,Hbb-b1,HRAS,KRAS,LPL,Ly6a (includes others),MAP2K1,MAPK1,MAPK3,MAPK9,MTOR,MYO1D,MYOF,NQO1,POSTN,RALA,RELA,S100A9,STAT1,TGFBI	841 (22)
FGF7		growth factor		1.811	0.00129	ABCC3,ADSS2,APRT,CAD,CD44,COL1A1,DDX5,FABP5,FGF1,HPRT1,KRT10,S100A10	612 (16)
MIAT		other		1.813	0.00347	ATP2A2,BAX,CRIP2,FMOD,JSRP1,MYO1E,RYR1,RYR2,SLC8A1
fluoxetine		chemical drug		1.825	0.261	AQP3,BAX,CASP3,MAPK1,MECP2,MTOR,S100A10
CG (complex)		complex		1.826	0.000987	Abcb1a,ACTB,ADH7,Akr1b7,Aldh1a7,B2M,BAX,CD34,CDH1,CDH2,CMAS,CNPY4,CREB1,CRYAB,CUL4B,DPT,EIF4E,EMB,ENPP3,FABP4,FABP5,FHL1,GYS1,HLA-A,HMGA1,ITGA1,ITGA2,ITGAV,ITGB3,ITPR1,LGALS3BP,LIMCH1,LMCD1,MAPK14,MAPK3,MAT2A,MCAM,NEBL,NIBAN1,NUCB2,PDLIM1,PORCN,PTGS1,S100A10,SIRT3,SLC2A1,SOD1,TMX4,TNS1,UGP2,VCAM1,WDR44	822 (23)
IRGM		enzyme		1.837	0.316	B2M,BAK1,BAX,MAP1LC3B,RIGI,SAMHD1,STAT1
RPTOR		other		1.85	5.23e-05	ACADL,ACADM,CDH1,COQ7,COX4I1,ENO1,FDPS,GCDH,GHITM,GSTK1,ITGAM,LBR,LDHA,MBP,NSDHL,PCK1,PKM,Pycard,RPS6,SLC2A1,SPTLC1,SPTLC2,TPI1	798 (22)
fenamic acid		chemical reagent		1.858	2.65e-07	ANXA1,ANXA2,ASNS,C4a/C4b,CD44,CP,FGA,FGB,ITGB4,LGALS3,PSMB10,RBM3,S100A10,S100A11,TPM1,TSPAN8,TUBB
CLDN7	0.025	other		1.863	0.0266	ALDH3A1,LAMTOR1,LGALS3,MCU,MLEC,PHGDH,PLGRKT,RPL29,RPS7,RRAS2,RSL1D1,SF3B6,SLC66A3
MYOD1		transcription regulator		1.872	8.29e-08	ACTA1,ALDOA,ASS1,ATP2A1,BIN1,CAV3,CKM,CRYAB,CYP2S1,DAG1,DES,EIF3E,ENO3,GYS1,HSPA4L,LDB3,MAP2K1,MYBPH,MYH4,MYH6,MYL1,MYL4,PDLIM3,PFKM,PNP,POSTN,RPL7A,RYR1,SLC12A2,SLC2A1,SRC,STAT1,SUSD2,TNNC1,TNNC2,TNNT2,TNS1,TTN	658 (21)
DDX3X	0.237	enzyme		1.89	8.31e-08	CDH1,GNB2,MAPK14,PDCD6IP,RPL36,RPL7A,RPLP0,RPLP1,RPLP2,RPS16,RPS3,RPS5,RPS9,RPSA,STAT1,TSG101	643 (11)
lipid A		chemical toxicant		1.89	0.0649	ABCA1,FLNB,ITGA5,M6PR,NFKB2,PRKCD,THBS1
CCDC134		other		1.89	0.00833	ADRM1,CDC42,RPL30,RPL7A,RPS15,RPS26,STK10
NFE2L1		transcription regulator		1.89	0.0155	GPX4,NQO1,PSMB1,PSMB2,PSMB7,PSMD11,PSMD14
PAX7		transcription regulator		1.89	0.026	ABCA1,ASS1,CDH2,EMB,LRPAP1,MYO1D,NQO1,PTGR1,RNH1
medroxyprogesterone acetate		chemical drug		1.893	4.05e-05	ABCB10,ACTN4,ALDH2,ALG2,ASS1,BAX,CASP3,CD44,CHRM2,DCN,EZR,FGF1,FLNB,FLNC,FMOD,GLB1,GLUL,GPX3,GSN,GUCY1B1,IQGAP2,ITGA1,ITGA2,ITGA6,ITGAV,ITGB3,KRT18,LAMA2,LAMB2,LMNA,MAOB,MYH9,NPC1,P4HA1,PCK2,PDE3B,PIP4K2A,PORCN,PPL,RALA,RRAS2,S100A11,SAMHD1,SLC2A1,SMPD1,STAT1,STAT5B,STT3A,THBS1,TIMP3,VTN	917 (19)
STIM1	0.481	ion channel		1.897	0.0192	BAX,C5,ITGA5,ITGA6,KRAS,NQO1,RPL21,RPL29,RPS12,RPS5
CNR1		G-protein coupled receptor		1.897	0.395	ADIPOQ,ATP5PD,Ceacam1/Ceacam2,COX4I1,CYP27A1,HPRT1,Nme2,PDGFRB,SOD1,UPK1B
norepinephrine		chemical - endogenous mammalian		1.9	0.115	ABCA1,ABCC1,ACTA1,ATP2A2,DCLK1,DES,FDX1,FTH1,GRM1,LBP,MAN2A1,MAT2A,MCAM,SLC2A1,UBE2I
INSULIN (family)		group		1.901	6.73e-21	ABCA1,ACADM,ACTA1,ACTB,ADAM10,ADH1C,ADIPOQ,ALDOA,APOA1,APOC3,APPL1,ATP1A1,ATP5F1E,BSCL2,CCT4,CD34,CD44,CKM,COL1A1,COL6A1,COX4I1,CRAT,CREB1,CRYAB,CYB5A,CYCS,CYP27A1,CYP2E1,DNAJB4,DYNLL1,ECI1,ECI2,EHHADH,ETFA,FABP3,FABP4,FBN1,FBP2,FGB,FKBP8,FTL,G6PD,GAPDH,GDI2,GFPT2,GK,GRK2,HSP90AA1,HSPA9,HSPE1,IDE,IL1RAP,IMPDH2,ITCH,ITGA1,ITGA6,ITGB3,IVD,LDHA,LDHB,LGALS3BP,LPL,LRP1,MAOB,MAPK1,MAPK3,MBP,MIF,MPZ,MTO…	819 (21)
nelfinavir		chemical drug		1.913	0.0893	ADIPOQ,ALDH1L2,ASNS,CARS1,DGAT1,FABP4,PCK2,TGM1
DELE1		other		1.914	1.35e-05	Akr1b7,ALDH1L2,ASNS,CARS1,CYB5R1,Eif3c,GHITM,LARS1,NARS1,NIBAN1,PCK2,PHGDH,SARS1
prostaglandin D2		chemical - endogenous mammalian		1.915	0.0649	CD44,ENPP3,ITGAM,MYADM,PRKCD,PTGS1,SRC
NEUROD1		transcription regulator		1.915	0.0521	ACTN4,ATP2A2,DDX5,NCAM1,PKM,PRPH,RDH12
AR		ligand-dependent nuclear receptor		1.92	1.43e-15	ABCA1,ACTA1,ACTN3,Akr1b7,ALDOA,AQP3,ARHGEF7,ASS1,ATP1A3,ATP2A1,ATP2A2,ATP8A1,AZGP1,CALU,CASQ1,CAST,CAVIN2,CCT3,CDH1,CDH2,COX4I1,COX6C,CRIP2,CSRP3,DES,DHRS3,DSC2,DSG2,EHD3,ELMO1,EMB,EPHX1,EPPK1,FABP5,FHL3,GSN,HLA-A,HSPB7,HSPH1,IMPDH2,ITGA2,ITGA6,ITGB4,ITPR1,KRT14,LAMA2,LAMA5,LANCL1,LGALS7,LMOD1,Ly6a (includes others),MCCC2,MME,MRPL14,MRPL19,MRPL27,MRPL39,MRPL48,MRPS33,MYH4,MYH6,MYL1,MYL3,MYL6,MYOM…	786 (20)
FXR/RXRα/FXR LIGAND/RETINOIC ACID (complex)		complex		1.935	0.0747	ABCB11,APOC3,FETUB,PLTP
propofol		chemical drug		1.937	0.000571	ANXA1,BAX,CASP3,CD44,NCF1,PF4,SOD1,SOD2,SRC,THBS1	801 (19)
dinoprost		chemical - endogenous mammalian		1.938	0.00162	ANXA4,ATP1A1,ATP2A2,FABP4,LPL,PLCD1,PTGS1,SCP2,THBS1,TIMP3,YWHAZ,YY1	820 (23)
BGN	0.534	other		1.941	0.14	BAX,CDH1,FBN1,PLTP
HBEGF		growth factor		1.943	0.0177	ALDOA,CDH1,GLUL,LDHA,MAPK1,MAPK14,MYH9,PDK4,PKM,S100A14,S100A16,SLC16A3
NGF (family)		group		1.951	1	ANXA2,NCAM1,THY1,TUBB3
Ca2+		chemical - endogenous mammalian		1.963	0.000623	ALOX12,ASPRV1,ATP2A2,CDC42,CDH1,COL1A1,CPA3,CSRP1,Cyp2b19,DES,FABP4,FABP5,HOMER1,ITGA6,ITPR1,KRT1,KRT10,KRT14,KRT8,MAG,MCAM,MGP,MYL1,NDRG1,PLS3,RELA,S100A9,STIM1,TGM1,TSG101,U2AF2,USP15,VCAM1	732 (20)
CACNA1C		ion channel		1.964	0.00121	ANXA2,ENO1,OPA1,POSTN,S100A10,SDHA
HAS2		enzyme		1.964	0.0299	CD44,DNAJB1,HSPA1A,LYVE1
pentoxifylline		chemical drug		1.969	0.0155	CDH2,COL1A1,FGA,ITGAM,ORM1,POSTN,VCAM1
SKIL		transcription regulator		1.969	0.299	CDH1,TPM1,TPM3,VAT1
RUVBL1	0.54	transcription regulator		1.969	0.286	CARS1,CASP3,EEF1A1,PSMB7
IRF2BP2		transcription regulator		1.97	0.00975	AHSG,APOA1,C4a/C4b,FETUB,HLA-A,JCHAIN,Kng1/Kng2,LPL,Mug1/Mug2,Mup1 (includes others),Serpina1a (includes others),Serpina3n (includes others),Tgtp1/Tgtp2,TUBA8,VCAM1
SETDB1		enzyme		1.972	0.252	CDH1,CDH2,GPX4,HLA-A,RIGI
SKI		transcription regulator		1.974	0.0464	CDH1,MBP,MPZ,PRX
H19		other		1.98	0.0528	AQP3,BAK1,BAX,CDC42
MFAP2		other		1.98	0.00261	ACTA1,COL1A1,FBN1,ITGB3	217 (7)
LRP5		transmembrane receptor		1.981	0.366	BAX,CASP3,COL1A1,CYCS,LRP1
tosedostat		chemical drug		1.982	0.0915	ASNS,ASS1,CARS1,SARS1
TNFRSF11B		transmembrane receptor		1.982	0.151	COL1A1,ITGAV,Pycard,STAT1
ryanodine		chemical - endogenous non-mammalian		1.982	0.00516	ACTA1,CDC42,CREB1,RYR2
TARDBP	0.303	transcription regulator		1.986	0.00094	Acat2/Acat3,ATP13A1,CALM2,CASP3,CNN2,CUL4B,DECR1,FDPS,Gbp2,HCFC1,HLA-A,KANK2,MAG,MBP,NSDHL,PLP1,RAB25,SERPING1,TARDBP,TRIP10,VPS4B
PRKCI		kinase		1.987	0.0922	EZR,GMFB,SF3B1,SLC2A1,STAT1
captopril		chemical drug		1.987	4.79e-10	Akr1b7,ANXA1,ASNS,BGN,C4a/C4b,CASP3,CD44,CP,CYP2E1,EPHX2,FGA,GNAI3,LGALS3,MYH6,MYO6,POSTN,RBM3,S100A10,S100A11,SERPING1,SLC8A1,TPM1,TSPAN8	720 (14)
GSK3A		kinase		1.987	0.0299	BAX,MYH6,TNNC1,TNNI3
SLC2A3		transporter		1.993	2.24e-08	ALDOA,G6PD,GAPDH,H6PD,LDHA,LDHB,PFKP,PHGDH,PKM,TPI1	130 (4)
EFNA1		other		1.993	0.00162	FABP5,HRAS,ITCH,ITGB4,KARS1,KRAS,KRT1,KRT10,KRT13,KRT18,TGM1,UBE2L3	230 (4)
DYSF	0.151	other		1.994	2.02e-08	ABCA1,AGPAT2,ANXA1,ANXA2,B2M,DGAT1,DNAJB1,ETF1,FTL,GNAI3,GPAT3,HLA-A,HSPA1A,HSPB1,IDH3A,ITGB3,LGALS3,Lyz1/Lyz2,MYL4,PSAP,S100A13,Serpina3n (includes others)
KLF6		transcription regulator		1.996	0.000147	ACADM,ADRM1,ALDOA,ATP2A2,BAK1,CD44,CDH1,CDH2,CMKLR1,COL1A1,CYB5A,EIF1,GAPDH,GFPT2,GNAI3,ITGA5,ITGB3,IVD,LDHA,LGALS3,MCCC1,MCCC2,MMUT,NFKB2,PFKP,PKM,PSMB10,PTPN1,SLC16A3,SOD2,TPI1,VCAM1	627 (17)
ethanol		chemical - endogenous mammalian		1.996	2.09e-15	ABCA1,ACADL,ACADM,ACTA1,ADAM17,ADH1C,ADIPOQ,APOA1,APOO,BAX,C9,CAPN1,CASP3,CD44,CD81,CDH1,CDH2,CMBL,COL6A1,CPOX,CREB1,CYB5A,CYCS,CYP27A1,CYP2E1,ENO1,EPHX1,FABP5,GAPDH,Gbp2,GPAM,GPT,GPX4,GRK2,Gsta1 (includes others),Gsta4,HLA-A,HTATIP2,IL16,IQGAP2,ITGAM,LGALS1,LGALS3BP,MAG,MAP1LC3B,MAP2K4,MAT2A,MBP,MME,MTOR,MYOF,NCEH1,NCF1,NDUFB8,NQO1,NSDHL,ORM1,OTUB1,PCK1,PDLIM5,PKM,PNPLA2,PORCN,PRKAA1,RAB33B,RAB8…	795 (23)
GRSF1	-0.138	other		1.998	1.1e-05	AGO2,FGA,FGB,FGG
THBS2		other	Activated	2	0.00689	ALDOA,LDHA,PKM,SLC2A1
CENPN		other	Activated	2	0.00109	ENO1,LDHA,PKM,SLC2A1	132 (4)
RAS (family)		group	Activated	2	0.544	Gbp2,HMGA1,MAOB,MYH11,NPM1,SOD2,STAT1,TGM2
UBIQUITIN (family)		group	Activated	2	0.0307	CRYAB,HSP90AA1,HSPA9,HSPD1,ITCH
BMS-690514		chemical drug	Activated	2	0.12	CYCS,HSP90AA1,HSPE1,HSPH1
H2AB3		other	Activated	2	0.338	AQP3,CSRP3,DCLK1,PRPH
FGF16		growth factor	Activated	2	2.83e-07	COL12A1,COL6A1,FBLN5,HSPG2,ITGA1,KRT14,KRT15,KRT16,LAMA5,LAMB2,LAMC1,LGALS3,MCAM
CYGB	-0.242	transporter	Activated	2	0.0747	ADPRHL1,CDH1,FBLN1,NIBAN2
SETX		enzyme	Activated	2	0.0176	ACTB,KRT1,KRT16,KRT6A,TGM3
IDH2	-0.468	enzyme	Activated	2	4.59e-05	ADIPOQ,CDH1,EIF1,FTH1,G6PD,LDHA,NDUFA4,PKM,RAB25,RACK1,SLC2A1,TPT1	374 (8)
CAVIN1	-0.186	transcription regulator	Activated	2	0.0299	BAX,DGAT1,LPL,PNPLA2
EHHADH	-1.063	enzyme	Activated	2	0.00898	Acot2,LPCAT3,PDK4,SCP2	519 (7)
YWHAZ	0.272	enzyme	Activated	2	0.174	COL1A1,NDUFA4,NDUFB8,SLC25A4
HSD17B4	-0.304	enzyme	Activated	2	0.0528	Acot2,LPCAT3,PDK4,SCP2
FRS2		other	Activated	2	0.00516	CD44,ITGA6,KRT14,Ly6a (includes others)	369 (7)
ARRB1	-0.057	transcription regulator	Activated	2	0.222	COL1A1,FABP4,LPL,VCAM1
LIPG		enzyme	Activated	2	0.067	ABCA1,FABP4,LPL,PLTP
lomustine		chemical drug	Activated	2	6.01e-07	ANXA1,ANXA2,ASNS,C4a/C4b,CD44,CP,FGA,FGB,ITGB4,LGALS3,RBM3,S100A10,S100A11,TPM1,TSPAN8,TUBB
SB 216763		chemical drug	Activated	2	0.47	FSCN1,MAP1LC3B,MYH11,PCK1
TAN 67		chemical reagent	Activated	2	0.00174	CASP3,ITGAM,MAPK1,MAPK3
rhodioloside		chemical - endogenous non-mammalian	Activated	2	0.00372	BAX,CASP3,COL1A1,NQO1,STUB1	402 (7)
NR1I2		ligand-dependent nuclear receptor	Activated	2.004	0.00122	ABCA1,ABCB10,Abcb1a,ABCC3,ADH1C,Aldh1a7,APOC1,CDH1,Ces1d,CPOX,CYP27A1,FMO5,GLUL,GOT1,Gsta1 (includes others),Gsta4,LPCAT3,Lyz1/Lyz2,MGP,Mup1 (includes others),PGD,RELA,Sult1d1,Sult2a1 (includes others),TGM2	845 (23)
TP73		transcription regulator	Activated	2.012	3.4e-09	ABCC1,ACTN2,ADA,ADAM10,ADAM17,AQP3,ARL2,AUH,B2M,BAK1,BAX,BGN,CASP3,CDH1,COL1A1,COX4I1,CRYAB,CTSD,DES,DHRS3,DLG1,FDXR,FLOT2,G6PD,GSN,HSPA1A,HTATIP2,INPP5D,ITGA1,ITGA5,ITGA6,ITGB4,KRT10,LAMA5,LDHA,Lyz1/Lyz2,MAPK14,MAPRE2,MTHFD1,MYH9,MYOZ2,NCAM1,NDRG1,NEXN,PALLD,PARVB,PDGFRB,PDK1,PDLIM1,PKP2,PLEC,PPL,PRODH,RTN4,Serpina3n (includes others),SERPING1,SFN,SH3BP1,SLC4A3,SORBS3,THBS1,THY1,TIMP3,TNS2,TPP1	760 (21)
SERPINB7		other	Activated	2.028	0.0456	CALM2,CASP3,CPQ,CTSD,ITGA2,ITGB4,KRT1,KRT10,Ly6a (includes others),PPP3CA,STIM1,TGM1,TGM3
YAP/TAZ (family)		group	Activated	2.03	0.0065	ACADL,GOT1,HRAS,HSPA1A,HSPB1,KRT5,KRT6A,PSMB10
AKT1		kinase	Activated	2.031	0.000193	APOC3,ASS1,ATP6V1E1,BAX,CASP3,CD44,CDH1,Ces1b/Ces1c,CRYZ,ENO1,EZR,FABP5,GSS,Gsta1 (includes others),GSTT1,LDHB,MBP,MDH1,MMUT,MYH11,MYH6,MYL1,NEXN,NFKB2,NQO1,PCK1,PDGFRB,PKM,PLG,PLP1,PTGS1,SLC2A1,STUB1,THBS1,UBE2L3	796 (24)
diethylnitrosamine		chemical toxicant	Activated	2.034	7.26e-05	ADIPOQ,ALDH3A1,AQP3,C9,CASP3,CD44,CDH1,CDH2,CREB1,CSTB,DCLK1,GPX4,Gsta1 (includes others),Gsta4,HTATIP2,IL1RAP,ITGAM,KRAS,KRT19,KRT8,LPL,MAP2K1,Mup1 (includes others),MYH1,NQO1,PRKACB,RELA,RPL36,S100A9,SOD1,THY1	700 (22)
ACTIVIN (family)		group	Activated	2.053	0.126	BAX,CASP3,CD44,COL1A1,COMP,CSRP3,DDAH1,ENTPD1,FGF1,GC,GPX3,GRK2,HSPB7,INPP5D,MGP,SERPINB5,SMARCA2,SNX18,THBS1
homocysteine		chemical - endogenous mammalian	Activated	2.055	5.49e-05	ACADM,ACADS,ANXA2,APOA1,ASNS,BAX,CRAT,DES,ECI2,EEF1A1,FDPS,FGF1,ITGAM,LPL,MTOR,NDRG1,PKM,PTGS1,VCAM1,YY1	772 (22)
SRSF1	0.216	other	Activated	2.055	2.79e-07	ABCE1,ABCF1,AIMP2,CDH1,COL1A1,COL6A1,Eif3c,EIF3K,EIF4G1,EIF4G2,HNRNPH1,KARS1,LARS1,LMNA,MAGOH,NARS1,QARS1,RPS16,RPS2
testosterone		chemical - endogenous mammalian	Activated	2.057	4.17e-06	ABCC9,ACTN3,ADIPOQ,Akr1b7,ALDOA,ANXA1,ATP2A2,ATP5PB,ATP6V1F,BAX,BGN,CASP3,CAST,CDH1,CDH2,CTSD,CYB5A,CYCS,CYP2E1,DCN,EIF2S1,FABP4,GDI2,GMFB,GPX4,HCN4,HSPD1,KRAS,LGALS1,MAK,NDRG1,NFKB2,PDAP1,PDE3B,PPP2CA,PRKCB,PSMB1,RALA,RELA,RPL21,RPS11,SERPINB5,SOD2,THBS1,TUBB2A,TUBB3,VCAM1,YWHAZ	925 (22)
EHMT2		enzyme	Activated	2.065	0.00133	AACS,ABCA1,ACADM,CDH1,CDH2,Ces1d,CP,MAP1LC3B,MTOR,NDRG1,NQO1,PARVB,PPL,S100A9,VAPB
TWIST1		transcription regulator	Activated	2.071	0.00122	AKT2,ALCAM,BAX,CASP3,CD44,CDH1,CDH2,CHAD,COL1A1,COL6A1,DCN,ENPP3,FMOD,GSN,IMPDH2,ITGB3,KRT8,LGALS3,LMNA,MFGE8,MME,NCAM1,PAM,TGFBI,TIMP3	722 (17)
deferoxamine		chemical drug	Activated	2.073	0.0733	ALDOA,ANXA2,CDH1,CP,ENO1,HSPA1A,ITGAM,LDHA,LPL,MAP1LC3B,MAPK14,NDRG1,NDUFA9,NFKB2,OPA1,PKM,SDHB,SLC2A1,VCAM1
ciglitazone		chemical drug	Activated	2.099	0.0636	ABCA1,AQP3,BAX,CD34,DES,GSN,KRT1,Serpina1a (includes others),SOD1,SULT2B1,TGM1,TUBB3,VCAM1
KDM8		enzyme	Activated	2.102	2.58e-08	ALDOA,AMACR,ENO1,ENO3,FBP2,G6PD,GAPDH,LDHA,PCK2,PDHA1,PDHB,PDK1,PDK4,PGD,PGLS,PKM,PRPS1,SDHA,SLC2A1	595 (14)
BDNF		growth factor	Activated	2.103	3.36e-16	ADAM17,AGRN,ALDH7A1,ANXA2,ARIH1,ATP1A3,ATP2A1,ATP2A2,CASP3,CASQ1,CP,EEF2,EPB41L2,FLNB,FSCN1,FTL,GLUL,GNAQ,GPC4,HOMER1,HSPA2,HSPA4L,ITIH3,ITPR1,KIF1B,KLC1,LAMB2,LAMC1,LGALS1,MAG,MAN2A1,MAPK1,MAPRE2,MBP,MYH8,MYL4,MYO6,NAPB,NCAM1,P4HA1,PALMD,PDLIM5,PLG,PLP1,PLTP,PVALB,RNH1,RPL23A,RYR1,RYR2,S100A10,S100A9,SOD2,SYNPO,THBS1,TM9SF2,TMED2,TPP1,TUBB3,TXNIP,USO1,VAMP2,VSNL1	560 (21)
ROCK1	-0.038	kinase	Activated	2.111	1.82e-05	ACTA1,ALOX12,CD44,COL1A1,COL6A2,FBLN2,FBN1,LAMA2,LAMA4,LAMC1,VCAM1	673 (17)
BACH1		transcription regulator	Activated	2.132	1.76e-09	B2M,COX15,DNAJC7,EWSR1,FTH1,FTL,GAPDH,HCCS,IMMT,ITGA2,NDUFA2,NDUFA6,NDUFA9,NDUFS7,NQO1,OPA1,PDK1,PDK2,PDK4,PF4,TIMM13,UQCRB
2-bromoethylamine		chemical reagent	Activated	2.137	8.56e-05	ANXA1,ANXA2,C4a/C4b,CD44,CP,LGALS3,RBM3,S100A10,S100A11,TSPAN8,TUBB
diphenyleneiodonium		chemical drug	Activated	2.137	0.035	ALDOA,COL1A1,ENO1,ENO3,GAPDH,LDHA,MPI,PKM,RELA,SOD2,TPI1
IL11		cytokine	Activated	2.137	0.134	ADIPOQ,ANXA2,Clec2d (includes others),COL1A1,EZR,FABP4,LBP,POSTN,VCAM1
ERBB4		kinase	Activated	2.137	0.16	ACTA1,CDH1,FBLN2,Hbb-b1,Serpina3n (includes others),SLC2A1,THBS1,TIMP3
G PROTEIN ALPHA (family)		group	Activated	2.138	0.000338	APOBEC2,CMAS,COPE,DOLK,DYNC1LI2,MATN2,MRPL43,MRPL49,NAPB,PI4K2A,PLS3,PRMT5,SRPRA,TUBB6,UBL4A
AKT (family)		group	Activated	2.139	1.89e-10	ADD1,ADIPOQ,AIMP2,AQP3,BAK1,BAX,BCAM,CAV3,CD44,CDH1,CDH2,COPS6,COQ7,COX4I1,CP,CTSD,FABP4,GCDH,GHITM,GPM6B,GPX4,GSS,GSTK1,HSPG2,L1CAM,LAMB2,LAMP1,LMNA,LPL,MAGT1,MAN2A1,MBP,MCAM,MME,NCEH1,NDRG1,NDUFB8,NDUFV1,NEDD4,NPC1,PCK1,PDK4,PLG,PTGS1,RELA,RPL23A,RPL9,RPS16,RPS2,SDHB,SLC2A1,SLC8A1,SOD2,STEAP4,STIM1,STT3A,THBS1,TMED9,UQCRC2,VCAM1	760 (24)
KLF2		transcription regulator	Activated	2.157	0.0319	ASS1,CDH2,CNP,FABP4,FBLN1,ITGB3,ITGB4,LBP,MAPK9,NDRG1,NQO1,RALA,SLC2A1,STAT1,THBS1,VCAM1
APOE	-0.24	transporter	Activated	2.159	3.17e-09	ABCA1,ACADL,ACADM,ACTB,ADAM10,ADIPOQ,ALOX12,ANK3,APOA1,APOC3,BAX,BCAM,BGN,CAMK1,CASP3,CD44,COL1A1,CSRP1,CTSD,FABP5,FLOT2,GLUL,GPX3,GPX4,HMGCL,HSPA1A,HSPD1,HSPG2,ITGA5,ITGAM,LPL,LRP1,M6PR,MAPK14,MGP,MTCH1,MYBBP1A,NCF1,NEFH,NFKB2,NQO2,PRKCB,RELA,RPL10A,S100A9,Serpina3n (includes others),SOD1,SOD2,SRRM2,STAT1,TAGLN3,THY1,TPM2,TXNIP,VCAM1	797 (21)
KDM3A		transcription regulator	Activated	2.177	0.141	ALCAM,CD9,FLNC,MCAM,MYH11
PCK1	-0.903	kinase	Activated	2.181	4.19e-05	ACADL,ACADM,CRAT,DGAT1,EHHADH,GPAT3,LPL,PCK1,S100A11,SLC27A1	460 (13)
PSMD10		transcription regulator	Activated	2.186	0.0595	BAX,CDH1,G6PD,GPX4,PGD
lithium		chemical drug	Activated	2.186	0.275	ANK3,BAG1,BAX,CARM1,CASP3,CDH1,CREB1,NCAM1
OGT	-0.155	enzyme	Activated	2.187	2.26e-06	ACADM,ACO2,ATP2A2,BAX,CDH1,CDH2,COX6C,DLST,ETFB,GFPT2,HMGA1,JUP,KRT18,LPL,MTX1,NDUFA6,NDUFA8,NDUFA9,NDUFS1,PDHX,PSMB7,PSMD14,PSMD3,TGM2,THY1	773 (21)
dimethyl n-oxalyl-glycine		chemical reagent	Activated	2.19	2.66e-05	ADA,BCKDK,BPNT1,COL1A1,ENO1,FTL,GAPDH,GBE1,GYS1,HMGCL,IKBIP,IMMP2L,ITGA5,ITPR1,LDHA,MPI,NDRG1,PAM,PDK1,PFKP,PGM1,PPP2R5B,QSOX1,SLC27A1,SLC2A1,SRPX,TGFBI,TPI1,TXNIP,VCAM1,YY1	649 (15)
LAMP2	0.035	other	Activated	2.195	1.1e-05	APOA1,COL1A1,CTSD,ITGA6,ITGAV,ITGB3,ITGB4,LAMC1,M6PR,MRPS11,STAT1	799 (20)
NKX2-3		transcription regulator	Activated	2.195	0.138	AOC3,ASNS,BCHE,CAVIN2,CD34,CRYAB,DCLK1,MYH11,PARP9,PHGDH,POSTN,RIGI,RPL23,SRPX,STAT1,TXNDC12,VCAM1
pifithrin alpha		chemical reagent	Activated	2.195	0.0437	BAX,CASP3,GPX4,OPA1,RELA
ASPSCR1-TFE3		fusion gene/product	Activated	2.198	3.66e-08	ATP6V0A1,ATP6V0C,ATP6V1B2,ATP6V1E1,BIN1,CAST,CRYAB,CTSD,EZR,GLB1,HTATIP2,LAMP1,MYOF,NPC2,PACSIN2,PRODH,RAB32,SCPEP1,SFXN3,SOD2,THEM6,VAT1
SOX10		transcription regulator	Activated	2.198	0.00565	CDH2,DAG1,ITGA6,L1CAM,MAG,MBP,MPZ,PDGFRB,PLP1	244 (7)
FZD7		G-protein coupled receptor	Activated	2.2	0.00287	CD44,CDH1,CDH5,GPX4,GSS	476 (5)
leupeptin		chemical - protease inhibitor	Activated	2.2	0.00287	ABCA1,CD9,GBA1,HRAS,PKM
CD46		transmembrane receptor	Activated	2.201	0.027	KRT13,KRT15,MGP,SLC2A1,TGFBI
CDK4		kinase	Activated	2.202	0.0479	AQP3,CPNE3,DLAT,ENDOD1,FABP4,HSPA9,NDUFA9,PDHA1,PDLIM3,PRDX5,RUFY3,SDHA,SLC25A4,SOD2,UQCRC2,USE1
IGF2BP3		translation regulator	Activated	2.207	0.00193	AFDN,AIFM1,ALCAM,ATP1A3,CD44,CDH2,EHD3,FSCN1,ITGA2,ITGB4,LAMA4,NCAM1,PIP4K2A,PKP3,TIMP3	604 (12)
EGFR	-0.263	kinase	Activated	2.209	1.96e-24	AARSD1,ABCE1,ABI1,ACTA1,ACTB,ACTN3,ADSS2,AGO2,AHCTF1,AIMP2,ANXA1,BAX,BCAM,BPNT2,CAD,CAPZA2,CASP3,CBL,CCT3,CCT4,CD109,CDH1,CMA1,COL1A1,COL6A1,COL6A2,CRYAB,CSNK1A1,CYCS,DAG1,DHRS7,DSC2,DSG2,EIF3B,EIF4A1,EIF4E,EIF5A,EPB41L2,EPPK1,F11R,FAM234A,FBLN2,FBN1,GPM6B,Hbb-b1,HMGA1,HNRNPD,HNRNPH1,HRAS,HSPB1,HSPE1,IDH3A,IGBP1,IQGAP2,ITCH,ITGA2,ITGA6,ITGB4,KRT16,LAMA4,LBR,LDHA,LDHB,LYAR,MACF1,MAPK1,MATN2,MBP,MC…	845 (21)
cilostazol		chemical drug	Activated	2.213	0.132	ABCA1,BAX,CASP3,RELA,VCAM1
TP63		transcription regulator	Activated	2.215	7.49e-10	ACTL6A,ACTN1,ADA,ADH7,ADRM1,AGO2,AGR2,ALDH3A1,ALOX12,BAX,CAD,CASP3,CAST,CAVIN2,CDC42,CDH1,CDH2,Ceacam1/Ceacam2,CRYAB,CTSD,DCN,DDAH1,DNAJB1,EPPK1,F11R,FBN1,FDPS,FDXR,FGF1,FLOT2,FSCN1,G6PD,GAPDH,GPC4,GPX3,HRAS,HSP90AA1,HSPA1A,HSPG2,IGHG1,IL1RAP,ITGA2,ITGA6,ITGB4,KRT1,KRT10,KRT14,KRT15,KRT16,KRT3,KRT5,KRT6A,KRT7,L1CAM,MAN2A1,MFGE8,NEBL,PHGDH,PKP2,POSTN,PPP2CA,PRODH,PSMB10,RAP2A,RELA,RPA1,S100A9,SEPH…	803 (23)
MAP2K1	0.821	kinase	Activated	2.22	0.00889	ABCC1,CD44,CDH5,CKM,COL1A1,CRYAB,ENO1,ITGA5,ITGB3,ITGB4,ITPR1,JUP,LGALS3,MAG,MAOB,MBP,MPZ,NDUFS1,PLP1,RAP2B,Serpina1a (includes others),TGM2,THBS1	796 (20)
phenylbutazone		chemical drug	Activated	2.224	5.94e-06	ANXA1,ANXA2,ASNS,C4a/C4b,CD44,CP,FGB,ITGB4,LGALS3,RBM3,S100A10,S100A11,TSPAN8,TUBB	405 (5)
TEAD (family)		group	Activated	2.224	0.0205	CD44,HRAS,KRT5,KRT6A,POSTN,PSMB10
MYO1B	0.309	other	Activated	2.233	0.000355	ALDOA,GAPDH,LDHA,PKM,SLC2A1	494 (11)
decitabine		chemical drug	Activated	2.236	4.68e-08	ABCB10,ABCC1,ABCC3,ABCE1,AGRN,AKT2,ANP32A,ANXA2,B2M,BAK1,BAX,BIN1,CD44,CD9,CDH1,CDH2,COL1A1,COL7A1,CREB1,CSE1L,DDX6,DEK,DHRS3,DSG2,EEF1A1,EIF4E,EIF4G1,EZR,FDXR,FLNC,GLB1,GLRX,GSN,HDGF,HLA-A,HNRNPD,HPRT1,HSPA1A,HSPA9,IL1RAP,ITGA1,ITGA2,ITGAV,JUP,KRT15,KRT16,KRT18,KRT19,KRT7,KRT8,L1CAM,LAMA2,LGALS1,LGALS3,LMF1,LUM,MANF,MAOB,MECP2,NCAM1,NDRG1,NEFH,NEFL,NEFM,NFIB,NQO1,PABPC1,PDLIM2,PDLIM5,PKP2,POLR2A…	815 (21)
LINC01139		other	Activated	2.236	0.000124	ALDOA,LDHA,MAPK1,PKM,SLC16A3	427 (12)
SMARCD3		transcription regulator	Activated	2.236	0.0107	ALCAM,CD44,COL1A1,FMOD,MGP
TNFRSF12A		transmembrane receptor	Activated	2.236	0.0127	ACTA1,CASQ1,CAV3,CKM,MYBPC2
HADH	-0.322	enzyme	Activated	2.236	0.23	BAX,CASP3,FABP3,HSPA1A,TXNIP
TBXT		transcription regulator	Activated	2.236	0.0595	ALCAM,CD44,COL1A1,FMOD,MGP
PTPN3		phosphatase	Activated	2.236	0.00729	ADAM17,COL1A1,ITGAV,TGFBI,TGM2	644 (12)
edaravone		chemical drug	Activated	2.236	0.00729	CASP3,ETFA,ETFB,PRDX3,SDHA
TNFSF11		cytokine	Activated	2.237	0.115	BST1,CD44,CSRP1,GLRX,ITCH,ITGA5,ITGAL,ITGAM,ITGAV,ITGB3,MAP2K1,MAT2A,NFKB2,S100A9,SEL1L,SERPINB5,SLC2A1,SOD2,SRC,STAT1,VCAM1,YWHAZ
NR4A1		ligand-dependent nuclear receptor	Activated	2.239	3.59e-15	ACO2,ACTA1,ADIPOQ,ALDOA,CAV3,CDH5,COL1A1,COL6A1,COL6A2,DLAT,DLD,DLST,EHHADH,ENO1,ENO3,FABP4,FBP2,G6PD,GBE1,GYS1,IDH3A,IL16,ITGB4,JUP,KRT18,KRT8,LPL,Ly6a (includes others),MAT2A,MDH1,MPZ,NDUFA6,NDUFB3,NDUFB4,NDUFB7,NDUFS1,NDUFS7,NDUFS8,NUCB2,PCK1,PCK2,PDHA1,PDHB,PDK1,PDK4,PFKM,PGM1,PHKA1,PHKB,PRPS1,PYGM,RELA,SDHD,SUCLA2,UGP2,UQCRQ,VCAM1	806 (22)
MAPK9	-0.375	kinase	Activated	2.242	0.00331	ABCB11,ADIPOQ,BAK1,BAX,CDH5,CHERP,EIF4E,GAPDH,HMGA1,HSPB2,ITGB4,LGALS3BP,LMNA,LPL,LSM3,MIF,Nme2,RPSA,Serpina1a (includes others),SOD2	673 (20)
MAPK8		kinase	Activated	2.244	0.00482	ABCA1,ABCB11,ADIPOQ,APOA1,CASP3,CDH1,CDH2,CDH5,COL1A1,CYP27A1,DGAT1,FTH1,FUS,GK,MAOB,MIF,NEFL,RBP1,RELA,SOD2	669 (23)
KLF5		transcription regulator	Activated	2.246	0.0298	ACADM,CD34,CD44,CDH1,CDH2,COL1A1,EIF5A,KRT18,KRT5,KRT8,LGALS7,NIBAN2,S100A9
CSF1		cytokine	Activated	2.248	0.00111	ABCA1,BAX,CBL,CD9,CREB1,CTSD,ENO1,FDPS,GPT,HLA-A,ITGA5,ITGAM,ITGAV,ITGB3,LAMP1,LBR,LDHA,LGALS3BP,LPL,LYVE1,NFKB2,NSDHL,PARP9,PKM,RIGI,SAMHD1,SIGLEC1,SLC16A3,SLC2A1,STAB1,STAT1,SYNGR1,THBS1,TPI1,TPT1,VCAM1	774 (18)
ATF3		transcription regulator	Activated	2.275	0.00591	ADA,ADIPOQ,ASNS,CAD,Gbp2,GSN,HSPB1,HSPB2,IMPDH2,ITGA1,KRT19,NFKB2,PCK1,PHGDH,POLR2A,SERPINB5,SRI	818 (22)
uranyl nitrate		chemical toxicant	Activated	2.277	2.01e-16	ACADS,ADH1C,ATP5ME,CALM2,Clec2d (includes others),CRYZ,CSRP1,CYCS,CYP2E1,EEF2,FKBP3,FTL,GLRX3,GPX3,HSPD1,LGALS3,MGP,NDRG1,NDUFB9,Nme2,PDHA1,RACK1,RIDA,RPL10A,RPL23,RPL9,RPLP1,RPS16,RPS26,SCP2,SOD1,TPT1,TUBA1C,YWHAZ
ZHX2		transcription regulator	Activated	2.283	9.21e-11	ATP5F1E,ATP5PB,CDH1,COX20,CYCS,LAMP1,Mup1 (includes others),MYH11,NDUFA2,NDUFA4,NDUFA6,NDUFB3,NDUFB8,NDUFB9,NDUFS4,OXSR1,SDHA,SDHB,SDHD,UQCRB	477 (12)
KLF4		transcription regulator	Activated	2.291	7.89e-05	ALCAM,ANKRD17,ASPRV1,ATP2A2,BAX,CASP3,CD34,CD44,CDH1,Clec10a/Mgl2,COL1A1,ECSIT,EVPL,HSPB1,Ifitm3,ITGAM,KLK14,KRT13,KRT14,KRT19,KRT7,MACF1,MRPL19,MRPS7,MYH11,MYH6,NCKAP1,NEK9,PDLIM3,PFKP,PPL,PPP2CA,S100A14,Serpina1a (includes others),SOD2,TGM1,THBS1,VARS2,VCAM1	770 (26)
N-Ac-Leu-Leu-norleucinal		chemical - protease inhibitor	Activated	2.307	0.0431	ABCA1,BAX,CASP3,CREB1,EIF4E,FABP4,HLA-A,LAMP1,NEDD8
ISG15		other	Activated	2.312	2.73e-06	ALDH1B1,ALDH2,BCHE,COL12A1,COL1A1,COL7A1,FBLN2,FMO3,GATC,HLA-A,LGALS3BP,RIGI,TGM2	404 (7)
tetradecanoylphorbol acetate		chemical drug	Activated	2.319	2.99e-08	ABCA1,ACTB,ADAM17,AHCTF1,AHSA1,ALCAM,ALOX12,ANXA1,APRT,ATP1A3,ATP2A2,BAK1,BAX,C5,CAPG,CD44,Cd59a,CDC42,CDH1,CKM,Clec10a/Mgl2,CMPK1,CREB1,CTSD,CYP2E1,DEK,DERA,DES,DNAJC3,EDF1,EIF4A1,EIF4E,EIF4G1,EIF5A,EZR,FAHD1,FBN1,FDX1,FHL3,FSCN1,FTH1,GFPT2,GLRX3,GPRC5A,Gsta1 (includes others),HMGA1,HRAS,HSPA2,ITCH,ITGA2,ITGA5,ITGAL,ITGAM,ITGB3,KRT10,LAMP1,LDHA,LPL,LRRFIP1,LYVE1,Lyz1/Lyz2,MAOB,MAP2K1,MAPK9,MECP2…	826 (21)
EFNA5		kinase	Activated	2.333	0.00266	FABP5,ITGB4,KRT1,KRT10,KRT13,KRT16,KRT18,KRT7,TGM1
NTF3		growth factor	Activated	2.333	0.000123	ACTA1,ATP2A1,CDH1,CKM,MYH1,MYH4,PVALB,RELA,TNNC2	320 (13)
EFNA3		kinase	Activated	2.333	0.000919	FABP5,ITGB4,KRT1,KRT10,KRT13,KRT16,KRT18,KRT7,TGM1
3,5-diiodothyronine		chemical - endogenous mammalian	Activated	2.333	3.38e-10	AK1,CKM,ENO1,ENO3,GAPDH,IDH3A,LDHA,PGM1,TPI1	647 (13)
ARL6IP1		other	Activated	2.345	3.25e-05	Gbp2,HLA-A,MAP1LC3B,MBP,NEFL,NQO1,PLP1,S100A10,SOD2,TGM1	402 (7)
EFNA4		kinase	Activated	2.345	0.000649	FABP5,ITGB4,KRT1,KRT10,KRT13,KRT16,KRT18,KRT7,TGM1
vancomycin		biologic drug	Activated	2.352	5.75e-11	ABCC3,ABI1,AHCYL1,AK1,ALCAM,ANXA1,ANXA2,ARHGAP5,ASNS,C4a/C4b,CD44,CD9,CP,CRYL1,DNAJB4,EPB41L2,FGA,FGB,FTH1,GMFB,GOLGA3,GRM1,GSTK1,ITGB4,LGALS1,LGALS3,Ly6a (includes others),NIBAN2,PDCD6IP,PRKCD,PSMB10,RBM3,RTN4,S100A10,S100A11,SOD2,SYNPO,TPM1,TSPAN8,TUBB	682 (10)
FUS	0.336	transcription regulator	Activated	2.354	2.45e-14	ATP1A1,ATP1A3,BPHL,CHL1,DNAJC7,EIF4G2,EWSR1,FUS,HNRNPH1,HSPA4L,HSPA9,HSPD1,KANK2,MAPK1,MAPK3,MECP2,NDUFB9,NEFL,NEFM,NFKB2,PTGS1,RO60,RPL18,RPS15,RPS16,RPS26,RPS3,SLC2A1,SLC44A2,TBL2,Tuba4a,VTN
epigallocatechin-gallate		chemical drug	Activated	2.355	0.000173	ADAM10,ATP6V1G1,BAK1,BAX,CALM2,CAPN1,CASP3,CDH1,CTBP1,EEF1A1,FLNB,FLNC,HMGA1,HSP90AA1,HSPB2,ITGA2,ITGA5,ITGAV,ITGB3,ITPR1,JUP,LAMP1,NDUFA4,NQO1,PDGFRB,PFKP,RELA,RPS27A,RPS6,SDHD,SLC25A5,SOD2,STAT1,TOLLIP,TUBA1C,UQCRB,UQCRQ,VCAM1,YWHAQ,YWHAZ	764 (18)
resiquimod		chemical drug	Activated	2.363	0.0045	ACADS,ACTB,ADA,ANXA4,AOC3,ATP5F1C,ATP6V1B2,BTNL9,CD44,Clec2d (includes others),DLD,DNAJC3,DOCK10,EZR,GRHPR,HEXIM1,HSP90AA1,HSPB1,HSPD1,IL16,LGALS1,LGALS3,LMNA,MS4A1,NFKB2,PKM,PRKCB,PSMB1,PSMB2,PSMB7,PSMD11,PSMD14,PSMD3,PTPN1,PTPN6,RPS6,SIGLEC1,SOD2,SRC,STAT1	865 (22)
CIDEC		other	Activated	2.369	0.0063	ACADL,ACADM,ACADS,COX4I1,CYCS,DGAT1,PNPLA2	465 (7)
MITF		transcription regulator	Activated	2.374	0.0227	ACO2,ALCAM,ATP1A1,ATP6V1B2,ATP6V1C1,CD44,CDH2,CMA1,COL1A1,COX4I1,FMOD,GPM6B,LGALS3,MBP,Mcpt4,MDH1,MGP,MYL4,PIR,PPP2CA,STX7,Tpsb2,TXNIP,VAT1
ERK1/2 (family)		group	Activated	2.376	0.157	ABCA1,ADAM10,ADIPOQ,ATP1A3,B2M,BAX,CAV3,CD44,CMA1,COL1A1,ENO1,EZR,FABP4,HLA-A,HMGA1,ITGA2,ITGB3,MAPK1,MAPK3,PKM,POSTN,PSMB10,SOD1,VCAM1
SYVN1		transporter	Activated	2.387	4.7e-10	ABCC3,ANO10,ATP1A1,ATP1B3,CD44,CSNK1A1,DAG1,GNB2,GPRC5A,HLA-A,HSPA9,HSPB1,IGKC,ITGA6,ITGAV,ITGB4,L1CAM,LDHB,LGALS3BP,MCAM,MYOF,NFKB2,PCBP1,PNPLA2,POLR2B,RPL10,RPL18,SCARA3,SEL1L,SIRT2,SLC2A1,TARS1
MRTFA		transcription regulator	Activated	2.39	3.66e-08	ACTA1,ACTB,ALCAM,ALDOA,CAVIN2,CBFB,CD44,CMA1,CNN2,COL1A1,CPA3,DDAH1,DNAJB4,EPPK1,EZR,F11R,FABP3,FHL1,HLA-A,ITGA2,ITGA5,ITGA6,ITGAV,LMNA,MYH11,MYH9,MYL9,NFIB,S100A9,STAT1,SYNPO2,THBS1,TPM2,TPM4,TUBB1,VCAM1	587 (17)
GPER1		G-protein coupled receptor	Activated	2.394	0.0203	BAX,GPX4,HEXA,ITGAM,KRT18,MAG,MBP,MYH11,PLP1,PRKCD,SLC2A1,TUFT1
NFATC4		transcription regulator	Activated	2.395	0.000223	ADIPOQ,ADSS2,COL1A1,CTSD,FABP4,ITPR1,PPP3R1,THEM5	315 (7)
KCNJ2		ion channel	Activated	2.4	8.04e-06	CDC42BPB,CKAP5,COL12A1,FLNB,FLNC,HIP1,INF2,IQGAP2,IQSEC1,KIF13A,LIMCH1,LMF1,MACF1,MYH9,MYO18A,NEFH,PLEC,PPP1R12A,RYR2,SMTN,SVIL
JAG1		growth factor	Activated	2.401	0.0107	COL1A1,F11R,GPX3,ITGAV,ITGB3,MYH11,NCAM1,PDGFRB,TIMM13,TIMP3
RPSA	0.429	translation regulator	Activated	2.412	0.0563	HLA-A,ITGA6,LGALS3BP,RIGI,STAT1,TOLLIP
miR-27a-3p (and other miRNAs w/seed UCACAGU)		mature microRNA	Activated	2.412	0.215	BAX,CASP3,CYCS,PNPLA2,SIGLEC1,SRM
tunicamycin		chemical - endogenous non-mammalian	Activated	2.416	2.02e-05	Abcb1a,ADAM10,APOC3,ASNS,ATP2A2,BAX,CAD,CDH1,COL6A1,DGAT1,DNAJC3,EIF2S1,FITM2,GOLGA3,GORASP2,GP1BB,HSPA9,ITPR1,KRAS,LMF1,MANF,NAPB,NARS1,NDRG1,NUCB2,PCK2,PDGFRB,RAB33B,RYR1,SEC61A1,SEL1L,SLC2A1,SRPRA,SSR3,TMED9,TXNIP,USO1,VCAM1	313 (10)
monocrotaline		chemical toxicant	Activated	2.429	0.324	ATP2A2,CMKLR1,FHL1,MAGT1,NCAM1,TUBB3
AKT inhibitor VIII		chemical reagent	Activated	2.433	0.0432	BAX,CDH1,COX4I1,DDX5,NDUFB4,SDHA
MAP2K5		kinase	Activated	2.433	0.0773	AACS,ACTA1,FDPS,NSDHL,RDH11,THBS1
HSF2		transcription regulator	Activated	2.433	0.0003	CCT3,CCT4,HSPA1A,HSPB1,HSPH1,PSMB2,PSMD3,TCP1,TXN
CD-38 inhibitor 78c		chemical reagent	Activated	2.449	0.000928	FBLN5,FGF1,Gbp2,HLA-A,SERPING1,VCAM1	313 (7)
MSC		transcription regulator	Activated	2.449	0.0744	CHL1,CKM,FABP4,GPAT3,JCHAIN,MYBPC2,STS
folic acid		chemical - endogenous mammalian	Activated	2.457	0.000109	ABCC1,AP2S1,CDH1,COL1A1,CSNK1A1,DAAM1,LGALS1,LGALS3,MTOR,PLG,PSMB1,PSMB10,PSMB2,PSMB7,PSMD11,PSMD14,PSMD3,Pycard,RELA,RPS27A,VCAM1	733 (16)
ESR1		ligand-dependent nuclear receptor	Activated	2.477	1.25e-13	ABCB11,ABCC3,ADA,ADAM17,ADH1C,AK1,AKT2,ALCAM,ANK3,ANO10,ANP32A,ANXA4,AP1M1,AP2S1,APOA1,AQP3,ARHGEF7,ARPC5L,ASS1,ATP5F1E,ATP6V1H,BAG1,BAX,BIN1,C5,CAMK1,CARM1,CBL,CDC42,CDC42BPB,CDC5L,CDH1,CFL2,CHRM2,Clec2d (includes others),COPE,CP,CREB1,CRKL,CSNK1A1,CTSD,CUL4B,CYP2E1,DDX17,DECR1,DLG1,DSC2,DSG2,DYNC1LI2,EIF4G2,EIF5A,ELP3,ENO1,ENY2,ERGIC2,EXOC5,F12,FBLN1,FHL1,FLOT2,G6PD,GLB1,GLRX,GNA13,GNAQ,GPAM,GS…	878 (22)
TSPO		transmembrane receptor	Activated	2.53	0.00432	ANXA1,COX20,CYCS,FGF1,Gbp2,Ifitm3,NDUFAF4,SOD2,TIMMDC1,VCAM1
EFNA2		kinase	Activated	2.53	0.00162	CDC5L,FABP5,ITGB4,KRT1,KRT10,KRT13,KRT16,KRT18,KRT7,TGM1
DIO3		enzyme	Activated	2.534	1	ABCD2,CBLN4,COL6A1,Gsta1 (includes others),HLA-A,ITGAM,ITIH3,MYOZ2,PARVB,VCAM1
HMG20A		transcription regulator	Activated	2.559	6.62e-06	ADRM1,ATP2A2,CD44,CD9,CDH1,DCN,FDPS,ITGA2,ITGA5,KRT18,MGP,NIBAN1,NSDHL,PDGFRB,POSTN,SGCD,TGM2,THY1,TIMP3,VCAM1	426 (9)
FGFR2		kinase	Activated	2.575	0.0541	BAX,CDH1,COL1A1,ENPEP,HRAS,ITGA2,ITGA5,KRT1,MAP3K20,MAPK14,MBP,OPA1,PLP1,TSPAN8,VCAM1
SIRT7		enzyme	Activated	2.598	0.000285	CCAR2,DNAJC3,MRPL20,MRPL24,MRPS33,RPS3,SEC61A1,TMPO	66 (3)
CCR2		G-protein coupled receptor	Activated	2.6	1.78e-09	ADIPOQ,ASPN,BGN,COL12A1,COL1A1,COL6A1,COL6A2,DCN,DPT,FBLN1,FBLN2,FBN1,GPT,HSPG2,ITGAL,ITIH3,LAMB2,LUM,OGN,P4HA1,PRELP,RELA,STAT1,TGFBI,TGM2,THBS1	806 (21)
MYCN		transcription regulator	Activated	2.604	1.75e-35	ABCA1,ABCB10,ABCC1,ABCC3,ABCD1,ABCD2,ABCE1,ABCF1,ABCF2,ACTB,ACTN4,ALDOA,ANK3,B2M,BAX,CAD,CDC42,CDH5,COL1A1,EEF1A1,EEF2,EIF4A1,EIF4G2,EIF5A,FBN1,FKBP9,GAPDH,HLA-A,HMGA1,HSPD1,ITGA2,ITIH3,LDHA,LGALS1,MAGT1,MAT2A,MRPL45,MYH9,MYOM3,NCAM1,NCSTN,NDRG1,NOP56,NPM1,PDK1,PDLIM1,PHGDH,PSMB7,RPL10,RPL12,RPL13A,RPL18,RPL18A,RPL21,RPL22,RPL23,RPL23A,RPL24,RPL29,RPL3,RPL30,RPL31,RPL35,RPL39,RPL8,RPL9,RPLP0,RPLP…	717 (18)
IGE (complex)		complex	Activated	2.607	0.000143	ABAT,ACTN1,ANXA1,AQP3,ATP2A2,CAMK2G,CD34,Ceacam1/Ceacam2,COQ7,CRIP2,CYCS,DUSP3,EIF4G2,ELMO1,GNA13,GSN,GSTT1,HSPA9,HSPD1,ITGA5,ITGAV,KLC1,KRAS,LAMA5,MIF,MTOR,NFKB2,NHERF1,PIP4K2B,PTPN6,Serpinb1a,SRM,TPM1,TPM3,TPPP3,TUBB6,VCAM1	837 (20)
diethylstilbestrol		chemical drug	Activated	2.609	2.42e-06	ACTA1,ADH1C,ADIPOQ,AQP3,BCHE,COL1A1,COMP,DCLK1,DCN,DPT,ENDOU,FBLN1,FDPS,FMOD,GLRX,HLA-A,JCHAIN,KRT10,KRT13,KRT15,KRT5,LDHA,LGALS1,LUM,MAN2A1,MAPK1,MAPK3,MFGE8,MGP,PDGFRB,PTK7,RIDA,SCARA5,SCN7A,SERPINB5,SFN,SRC,STEAP3,TGFBI,Tgtp1/Tgtp2	901 (22)
phytohemagglutinin		chemical drug	Activated	2.61	9.07e-10	ADH5,AHSG,AKT2,ALDH2,BCHE,C5,C8B,CALU,CASP3,CD44,EIF5A,ENPEP,FBN1,FKBP9,GSTT1,GUCY1B1,GYS1,HCFC1,HSP90AA1,IDH3A,INPP1,ITGB3,KRT13,LAMA2,LAMB2,LAMP1,LBP,MBP,NCAM1,NEDD8,NOP56,PCYOX1,PDHB,PLCD1,PLP1,PON2,PRPS1,PTPN1,RO60,RPA1,RPS16,SARS1,SCARB2,SLC4A1,STAT1,TIMP3,TMPO	624 (11)
KDM5A		enzyme	Activated	2.626	6.15e-26	ACO2,ACTN2,ACTN3,AHSA1,ATP1A1,ATP5ME,ATP6V1F,AUP1,CACNA1S,CHCHD3,COQ5,COQ7,COX4I1,DLAT,DLST,DNAJC11,DYNC1LI2,GADD45GIP1,GHITM,HOMER1,LIN7C,MCAT,MDH1,MRPL12,MRPL55,MTOR,MYH4,MYH6,MYH8,MYL1,MYL4,NDUFA2,NDUFA4,NDUFA6,NDUFA9,NDUFB8,NDUFS4,NDUFS7,NDUFV1,NIT1,NSDHL,OPA1,PGD,PGM2,PMPCB,POLR2A,RYR1,SDHB,SDHD,SOD2,TCAP,TNNC1,TNNC2,TNNT2,TOMM22,TPM1,TPM2,UQCRQ	431 (7)
SH3TC2		other	Activated	2.646	0.00106	AACS,FDPS,MAG,MBP,MPZ,NSDHL,PRX
MKNK1		kinase	Activated	2.646	5.59e-11	AGRN,ANXA2,ARIH1,ATP1A3,CD34,CDH5,CDSN,CP,EPB41L2,F11R,FLNB,GNAQ,GPC4,HSPA2,HSPA4L,KIF1B,KLC1,LAMB2,LAMC1,MAN2A1,MAPK1,MAPRE2,MGP,MYO6,PDK1,PDK4,PDLIM5,PLTP,RNH1,TM9SF2,TPP1,TXNIP,USO1,VAMP2,VSNL1,XDH
ELL2		transcription regulator	Activated	2.646	0.0176	DNAJC3,ENTPD1,Ighg2b,MANF,SEC61A1,SEL1L,SLC66A3,SRPRA
methyl methanesulfonate		chemical toxicant	Activated	2.646	0.0176	CDH1,CTSD,EIF1,HPRT1,LRRC59,MANF,NARS1,NUCB2
LMNA	0.454	other	Activated	2.666	4.29e-08	AHCTF1,ASPN,CASP3,COL12A1,COL1A1,DCN,DES,ENTPD1,FABP4,GPT,Gstt2,HMGA1,KRT18,LMNA,LPL,MAPRE2,MCAM,MYBBP1A,MYBPC3,MYL2,MYL4,MYL7,MYOM1,NDUFB8,NEFH,NPC1,PDCD6IP,PLXDC2,PNPLA2,POSTN,RYR2,SDHA,Serpina3n (includes others),SMARCA2,STAB1,STAT1,SUN1,SUN2,SVIL,Timm23,TIMP3,TMPO,TNNC1,TNNT2,TNS2,TTN,TUBB3,UQCRC2	841 (27)
MRTFB		transcription regulator	Activated	2.676	8.36e-08	ACTA1,ACTB,ALCAM,CAVIN2,CBFB,CMA1,CNN2,COL1A1,CPA3,DDAH1,DNAJB4,EPPK1,EZR,F11R,FHL1,HLA-A,ITGA2,ITGA5,ITGA6,ITGAV,LIMCH1,LMNA,MYH11,MYH9,MYL9,NFIB,POSTN,S100A9,SYNPO2,THBS1,TPM1,TPM4,TUBB1	372 (9)
EGF		growth factor	Activated	2.706	6.23e-08	ABCA1,ABI1,Acot2,ACTN1,ADA,ADAM17,ALCAM,ALOX12,APOA1,AQP3,ARF6,ASNS,ATP2A2,BAK1,BAX,CASP3,CAVIN2,CD34,CD44,CDC42,CDH1,CDH5,COL1A1,CTSD,DAD1,DCN,DDX5,DES,EEF1A1,EZR,FBLN1,GAK,GFPT1,GFPT2,GLUL,Gsta4,HRAS,ITGA2,ITGAM,ITGB3,KRAS,KRT1,KRT15,KRT16,KRT19,KRT5,LDHA,LPCAT3,MAP3K20,MAPK1,MAPK3,NCAM1,NCF1,NEXN,PDGFRB,PDK4,PFKM,PSMB1,PSMB2,PSMB7,PTGS1,PTPN1,RALA,RELA,S100A10,S100A11,S100A9,Serpina1a (include…	931 (23)
ADORA2A		G-protein coupled receptor	Activated	2.716	2.01e-08	ABCA1,AKT2,ARHGEF7,ATP1A3,ATP2A2,ATP5F1E,ATP6V1B2,ATP8A1,BAX,CASP3,CD81,COL6A1,EEF2,EIF1,EIF2S2,EIF5A,FUS,GAPDH,Ifitm3,KLC1,NAPB,PMPCA,PPP2CA,PPP3R1,SSRP1,STK38,TUBB2A,TUBB3	639 (15)
SAMMSON		other	Activated	2.72	1.42e-05	MRPL27,MRPL28,MRPL55,MRPS33,MRPS9,NDUFA4,NDUFA6,NDUFB4,NDUFB8,NDUFB9,NDUFS4
phenylephrine		chemical drug	Activated	2.72	0.0165	ACTA1,ATP2A2,FHL1,MYH6,MYL1,NDUFV1,PDCD5,PDK4,PRKCB,SNRPE,STEAP3,TNNI3
8-bromo-cAMP		chemical reagent	Activated	2.746	6.24e-07	ABCA1,ACTN4,ALDH2,ALG2,APOA1,ASS1,BAX,CDC42,CHRM2,CREB1,CTSD,DCN,ENTPD1,EZR,FDX1,FDXR,FGF1,FLNB,FLNC,GLB1,GLUL,GNAI3,GPX3,GSN,GUCY1B1,IQGAP2,ITGA1,ITGA2,ITGA6,ITGAV,ITGB3,KRT18,KRT8,LAMA2,LAMB2,MAOB,MAT2A,MYH6,MYH9,NPC1,NQO1,P4HA1,PCK1,PCK2,PDE3B,PIP4K2A,PORCN,PPL,RALA,RRAS2,SLC2A1,SMPD1,STAT1,STAT5B,STT3A,Sult2a1 (includes others),SYNPO,THBS1,TIMP3,VTN	925 (22)
TRAP1	-0.277	enzyme	Activated	2.751	9.93e-08	ALDH1L2,ANXA1,ATP5ME,CD44,CHCHD3,ECSIT,GAPDH,HIBADH,HSPB2,HSPD1,HSPE1,L1CAM,LDHA,NCAM1,NDUFB4,PDK1,PKM,SARS1,SLC2A1,SOD1,TIMM13
filgrastim		biologic drug	Activated	2.754	8.2e-05	ALDH6A1,ANXA1,AOC3,ATP1A1,ATP1A3,ATP6V1C1,B2M,CAST,CAVIN2,CD44,CYP27A1,ENO1,FABP5,GAPDH,GOLIM4,GP1BB,HIP1,HMGA1,HSPA9,IGKC,IL1RAP,ISOC1,ITGAM,LDHA,LDHB,LGALS3,MAPK14,MATN1,MCCC1,MME,PDLIM1,PF4,PGD,PRKAR2A,PSMB10,QSOX1,RIGI,S100A10,SAMHD1,SERPING1,SIRT5,SLC1A3,SSRP1,STAT1,TUBB1,XRN2
NCOA3		transcription regulator	Activated	2.76	0.259	ABCA1,CD44,LDHA,MAPK1,MYH11,SLC16A3,SLC2A1,XDH
VEGF (family)		group	Activated	2.798	0.028	Acot2,ADAM10,ANP32A,ASNS,BAX,CASP3,CD44,CDC42,CDH1,CDH5,CPA3,CRYAB,CSE1L,EHHADH,ENTPD1,FABP4,GNA13,GUCY1B1,HOMER1,ITGA2,ITGA6,ITPR1,LYVE1,MAOB,MAPK14,MGP,MIF,MPC1,NID2,NOLC1,NPC1,PDK4,PEX5,PRKAA1,PRKCB,SFN,SLC27A1,STK10,Sult1d1,VCAM1,XDH,YWHAZ
CA9		enzyme	Activated	2.8	0.000846	ALDOA,ATP5F1C,ATP5ME,ATP5PD,ENO1,LDHA,SURF1,UQCRC2
aristolochic acid I		chemical toxicant	Activated	2.804	0.00207	ACADM,COL1A1,CYCS,IVD,MCCC1,MCCC2,MMUT,SDHA
nitric oxide		chemical - endogenous mammalian	Activated	2.821	0.000102	BAX,CASP3,CAV3,CD44,DAG1,FTH1,HPRT1,HSP90AA1,HSPG2,KRT14,NCAM1,NDRG1,NDUFS1,NQO1,PRDX5,PTGS1,SDHB,SERPINB5,SFN,SOD1,THBS1,TIMP3,UQCRC2	794 (20)
COL6A1	0.996	other	Activated	2.825	1.81e-06	AK1,ALDOA,CKM,COL6A5,COL6A6,ENO3,PVALB,TPI1
CDH11		other	Activated	2.828	0.0144	CD9,JUP,LAMA5,MBD2,MYL9,NHERF1,PRKCD,SERPINB5
PSME3	0.297	peptidase	Activated	2.828	1.23e-05	ALDOA,ENO1,GAPDH,LDHA,PGM1,PKM,SLC2A1,TPI1	73 (3)
RPL13A	0.325	other	Activated	2.84	0.00912	ARHGAP5,CAPZA2,EEF1A1,EIF4A1,FKBP3,HDGF,ITGB3,METAP1,PABPC1,PPP3R1,RNPS1,RPL23,RPL30,RPS2,UBA1
TK1		kinase	Activated	2.898	0.000887	ABCC9,AGR2,ALOX12,ATP2A2,DBN1,FHL1,FKBP10,FLNB,FLOT2,HSPA9,KRT14,NEFH,NPTN,PALM2AKAP2,PNPLA8,PRKCD,RPL22,RPS5,SACM1L,SEPTIN8,TGM2,THY1
GLIS3		transcription regulator	Activated	2.967	0.0552	CAPG,CDH5,COL12A1,COL6A1,COL6A2,GNAQ,ITGA2,ITGB4,SOD1,SOD2,TXN
STX18	-0.099	transporter	Activated	3	0.000835	ADA,ARF6,BCAM,COL6A2,COL7A1,EPB41L2,FBLN1,FLNB,MYO1E,NT5C,PALLD,SSRP1,SUN2,TGFBI,TMED2,TPM1
MAP4K4		kinase	Activated	3.009	3.3e-16	ACADS,ACO2,ALDH3B1,APIP,AUH,CDH2,COQ3,COQ5,DLAT,DLD,DLST,GCDH,GLUL,GOT1,GRHPR,GYS1,H6PD,HMGCL,ITGA5,IVD,KYAT3,LDHB,MPI,NDUFB7,NDUFS1,NDUFS4,NDUFS8,NDUFV1,NT5C2,PDHX,PFKM,PGM1,PON2,PRKAR2A,SCP2,SEPHS1
SORL1		transporter	Activated	3.024	8.76e-08	ABCA1,AZGP1,B2M,BGN,CMKLR1,COL1A1,COL6A1,DCN,FBLN1,FGG,IL16,ITGA1,ITGA2,ITGA5,ITGA6,ITGAV,ITGB4,LAMA2,LAMA4,LAMC1,LAMP1,LPL,LYVE1,MFGE8,NID2,PACS1,PDGFRB,PLSCR4,PLTP,TGM2	845 (22)
TP53		transcription regulator	Activated	3.027	1.16e-47	ABAT,ABCA1,Abcb1a,ABCB8,ABCC1,ABCD1,ACADL,ACADM,ACADS,ACO2,ACSF3,ACSS1,ACTB,ACTL6A,ACTN1,ACTN4,ADA,ADH5,AGO2,AK1,ALDH1B1,ALDH9A1,ALDOA,ANK1,ANXA1,ANXA2,ANXA4,APOA1,APOBEC2,AQP3,ARHGAP45,ARHGAP5,ASL,ASNS,ASS1,ATL3,ATP1A1,ATP5F1C,ATP5F1E,ATP5ME,ATP5PB,ATPAF2,BAG1,BAK1,BAX,C9,CAD,CALU,CARS1,CASP3,CD44,CD81,CDC42,CDH1,CDH5,Ces1b/Ces1c,CISD1,CKM,CKMT1B,CKMT2,CMBL,CNN2,COL1A1,COL6A2,COL7A1,COQ3,COQ5,CO…	798 (20)
RCN3	-0.929	other	Activated	3.065	4.45e-06	PLP1,RPL12,RPL13A,RPL23,RPL3,RPL31,RPL8,RPL9,RPS12,RPS14,RPS18,RPS3,RPS6
MTORC1 (complex)		complex	Activated	3.109	0.00123	FDPS,LDHA,MAG,MAT2A,MBP,NEDD4,PFKP,PKM,PLP1,SLC2A1	707 (22)
IGF1		growth factor	Activated	3.131	9.2e-15	ABCA1,ABCF2,ACTA1,ACTN2,ADA,ADIPOQ,ATL2,ATP2A1,BAK1,BAX,BGN,C4a/C4b,CACNA1S,CASP3,CAVIN2,CD44,CDC42,CDH1,CNP,COL1A1,CP,CREB1,CRYAB,CTSD,DCLK1,DCN,DDX5,EIF4E,FABP4,FBLN1,FBLN2,GAPDH,GPT,HMGA1,HSPA1A,Ifitm3,IL16,ITGA5,ITGAV,KCNJ5,LAMP1,LDHA,LPL,Ly6a (includes others),MAPK1,MAPK3,MBP,MIF,MPZ,MYH11,MYH6,MYH8,MYL1,NCAM1,NEFH,NEFM,NOLC1,PCK2,PDGFRB,PDLIM2,PKM,PKP2,PLP1,PLXDC2,POSTN,PPP3CA,RELA,RPS6,RYR…	736 (24)
glucosamine		chemical - endogenous mammalian	Activated	3.148	0.000788	ACADM,ASS1,ATP2A2,ATP5F1E,NDUFB9,PCCB,PCK1,SLC25A11,SLC25A5,TXNIP,UQCRC2,VCAM1	819 (22)
CPT1B	-0.161	enzyme	Activated	3.156	4.76e-28	ACADL,ACADM,ACSS1,AGPAT2,AKT2,ATP2A2,ATP5F1C,ATP5F1E,ATP5ME,ATP5PD,ATP6V1H,CALM2,Calm4,CBL,COX15,COX4I1,COX6C,CRKL,EIF4E,FABP3,FBP2,FLOT1,FLOT2,GPAM,INPP5D,KRAS,LPL,MAP2K1,MAPK1,MAPK3,MAPK9,MTOR,NDUFA2,NDUFA4,NDUFA6,NDUFA8,NDUFA9,NDUFB3,NDUFB9,NDUFS1,NDUFS4,NDUFV1,PCK1,PCK2,PDE3B,PDK4,PHKB,PRKAA1,PRKACB,PRKAR2A,PTPN1,PYGB,PYGM,RPS6,SCP2,SDHA,SDHB,SDHD,SLC27A1,TRIP10,UQCRB,UQCRC2,UQCRQ	302 (7)
HSP90B1	-0.208	other	Activated	3.162	0.000563	CDC42,EIF5A,ITGAL,RAB8B,RPL12,RPL30,RPLP2,RPS14,SNX3,SSR3,VAMP2
sulforafan		chemical drug	Activated	3.166	3.7e-10	Abcb1a,ABCC1,Akr1b7,ALDH1L2,ANKRD17,AQP3,ARHGAP5,B2M,BAK1,BAX,CAND2,CASP3,CD44,CRYZ,DDX6,ENPEP,EPHX1,FAM120A,FTL,FUS,GBE1,GNAQ,Gsta1 (includes others),GSTT1,Gstt2,HLA-A,KRT16,KRT5,LAMC1,MIF,MRPL14,MRPL28,MYO1E,NEDD4,NQO1,PDGFRB,PDK2,PHKA1,PIR,PRDX5,RELA,SERPING1,SOD1,TIMP3,TTLL12,VCAM1,XRN2	824 (21)
beta-estradiol		chemical - endogenous mammalian	Activated	3.19	1.99e-45	ABAT,ABCA1,Abca8b,ABCB10,ABCB11,Abcb1a,ACADM,ACSS1,ACTA1,ACTB,ACTL6A,ACTN4,ADA,ADH1C,ADIPOQ,ADK,AGO2,AGRN,ALCAM,ALDH2,ALDH6A1,ALDH7A1,ALDOA,ALG2,ANK1,ANK3,ANP32A,ANXA1,ANXA2,ANXA4,APOA1,ASS1,ATP5ME,ATP5PB,ATP5PD,ATP6V1F,ATPAF2,BAG1,BAK1,BAX,BCS1L,BGN,BIN1,BPNT2,C4a/C4b,CAD,CALM2,CASP3,CAST,CBL,CD44,CDC42,CDH1,CDH2,CHRM2,CKM,CKMT1B,Clec2d (includes others),CLIC5,CLYBL,CNN2,CNP,COA7,COL1A1,COL6A2,C…	966 (24)
nitrofurantoin		chemical drug	Activated	3.191	5.71e-18	ABCB11,ACADM,ACTB,AMACR,ANXA2,APOC1,APOC3,ASL,ASNS,ASS1,BAX,C4a/C4b,CASP3,Ces1d,CP,EEF1A1,EHHADH,EIF4E,FETUB,FGA,FGB,GSS,Gsta1 (includes others),HPX,ITGB4,KRT19,LBP,LGALS3,MAP2K1,MAPK3,NQO1,ORM1,PRKCB,RPL13A,RPS17,RPS9,S100A10,S100A11,SCP2,TIMP3,TUBB,TXN,VCAM1,YWHAZ
FGFR1		kinase	Activated	3.219	0.000143	BAX,CDC5L,COL1A1,EEF1A1,Eif3c,EIF4E,EIF4G1,EIF5A,FGF1,FLNB,HPRT1,ITGA1,ITGB4,ITPR1,MBP,PLP1,PTGS1,RPS3,RPS6,SFN,TGFBI,TUBB3,TXN,YBX3	725 (20)
ATF4		transcription regulator	Activated	3.244	1.95e-05	ABCA1,ADAM10,ASNS,CARS1,CAST,COL1A1,CPOX,CSRP3,CYP27A1,EIF2S2,GHITM,GYS1,LARS1,LGALS3,MAP1LC3B,MRPS7,NAPB,NARS1,NDRG1,NID2,PCK1,PCK2,PHGDH,SARS1,SEL1L,SLC43A1,SNTB1,SOD2,TXNDC12,XDH	651 (16)
HGF		growth factor	Activated	3.355	0.000955	AIFM1,AIMP2,ANK3,ANP32A,ASNS,CD44,CDH1,COL1A1,CRYAB,CSE1L,DES,DYNLL1,ENTPD1,GAK,GBA1,GNA13,GUCY1B1,HDGF,HOMER1,ITGA2,ITGA6,ITPR1,KRT18,KRT19,L1CAM,LDHA,LYVE1,MAPK14,MAT2A,MPC1,NHERF1,NID2,NOLC1,NPC1,PCK1,PEX5,PRKAA1,PTGS1,S100A9,SNRNP70,SOD2,STAB1,STK10,THBS1,TIMP3,TRIP10,VCAM1,YWHAZ	790 (18)
TCR (complex)		complex	Activated	3.373	1.94e-11	ABCD1,AK2,ALDOA,ALOX12,APOC3,ATP5PB,ATP5PD,BIN1,CBL,CD44,CDH1,CREB1,ECH1,EIF4E,ENO1,GRM1,HSPA9,HSPD1,IL16,LAMP1,LBR,LDHB,LSM3,MAPK1,MAPK9,MDH1,NFKB2,NHP2,PDE3B,PFDN6,PRKACB,PRMT5,RELA,RIGI,RPL10A,RPL13A,RPL18A,RPL22,RPL23A,RPL3,RPL30,RPL31,RPL9,RPLP0,RPS13,RPS15,RPS16,RPS17,RPS2,RPS3,RPSA,SCARB2,SDHA,SLC25A3,SLC2A1,STAT1,TPI1,TUFM	782 (21)
IL2		cytokine	Activated	3.378	0.0113	ABCA1,ABCC1,ALDOA,ANXA1,ARHGEF7,ASNS,BAG1,BAX,CAPG,CASP3,CD44,CD9,CDH1,CMKLR1,CREB1,CYCS,CYP27A1,DGAT1,DLST,DSG2,EIF2S2,ENO1,ENTPD1,EPHX1,EXOSC9,GAPDH,Gbp2,GNAQ,HSPD1,ITGA1,ITGA2,ITGA6,L1CAM,LAMA5,LBP,LDHA,Ly6a (includes others),MAP2K1,MAP3K20,MME,MYO1E,NDRG1,PDE3B,PDK1,PHGDH,PNP,PPP5C,PSMB1,PTPN6,RDH11,RPL10,RPL21,RPS6,RRAS2,SCP2,SRM,STAT5B,TPI1,TTN,UGP2,VCAM1
SLC27A2		transporter	Activated	3.429	3.7e-06	ACADL,ACADM,CRAT,DECR1,ECI1,ECI2,EHHADH,ETFDH,FITM2,HMGCL,RETSAT,SLC27A1
SRF		transcription regulator	Activated	3.45	2.5e-13	ACTA1,ACTB,ACTN1,CKM,CMA1,CNN2,CPA3,CSRP1,DES,EZR,FABP5,FGF1,FHL1,FHL3,GLRX3,GSN,HSPG2,ITGA1,ITGA6,ITGAM,LDB3,LMCD1,LMOD1,LPCAT3,LPL,LRP1,MBD2,MYH1,MYH11,MYH4,MYH6,MYH9,MYL1,MYL2,MYL3,MYL4,MYL9,MYO1E,MYOM1,NEBL,NPM1,NSDHL,OPA3,PDLIM7,PGM1,PTGR1,PTMS,RNH1,S100A9,SLC2A1,SLC8A1,SMTN,SUN2,SVIL,TCAP,TNNC1,TNNT2,TPM1,TPM2,TPM4,TTN,TUBB6	791 (22)
ATG7		enzyme	Activated	3.565	3.27e-07	ABCB11,AGR2,AIFM1,ALDOA,ANXA2,BLVRB,C4a/C4b,CASP3,CD44,CDH2,CDH5,COL1A1,CPQ,ENDOG,FTH1,FTL,HLA-A,HPRT1,LAMP1,Ly6a (includes others),Lyz1/Lyz2,MANF,NIBAN2,NQO1,PDCD6IP,PDLIM1,PLIN3,PRKCD,SLC2A1,SYNPO,TGFBI,VCAM1,XDH	664 (19)
CLCF1		cytokine	Activated	3.583	2.45e-10	ATP5F1E,ATP5ME,CHCHD3,COX4I1,COX7A2L,IMMT,NDUFA6,NDUFA9,NDUFB11,NDUFB7,NDUFB8,NDUFB9,NDUFS7,NDUFV1,SDHB,SUCLA2,TIMM13,TIMM9,UQCRC2,UQCRQ
WNT3A		cytokine	Activated	3.588	0.000116	ACADL,ACADS,ADAM10,AQP3,BCS1L,BGN,CAVIN4,CD44,CDH1,CDH2,COL1A1,COX4I1,CSNK1A1,DCLK1,DCN,FABP4,FMOD,GFPT1,ITCH,MYH6,NCAM1,NDUFA4,NDUFB8,NDUFS1,NDUFS8,NDUFV1,OGN,PEX5,PORCN,SDHA,SDHD,Serpinb1a,SLC1A3,THBS1,THY1,TIMP3,TNNT2,TUBB3,TXNIP,VCAM1	621 (21)
NFE2L2		transcription regulator	Activated	3.661	4.49e-27	ABCB11,ABCC1,ABCC3,ADH7,ALDH3A1,ALDOA,ANKRD17,ARHGAP5,ATP1A1,B2M,C4a/C4b,C5,CCT3,CD34,CDH1,CDH2,Clec10a/Mgl2,COL1A1,COQ7,COX4I1,CP,CTSD,DAD1,DCTN3,DDX6,DNAJC3,DYNLL1,EIF2S1,Eif3c,EIF3E,EIF4G2,ENTPD1,EPHX1,FABP4,FABP5,FTH1,FTL,FUS,G6PD,GBE1,Gbp2,GNA11,GNAQ,GOT1,GPX3,GPX4,GSS,Gsta1 (includes others),Gsta4,GSTT1,Gstt2,HACD3,HLA-A,HPRT1,HSP90AA1,HSPA9,HTATIP2,IDE,Krt4,L1CAM,LAMP1,LBR,LDHA,LMNA,LPL,LU…	813 (20)
DYRK1B		kinase	Activated	3.662	9.39e-14	ACTA1,ATP2A2,ATP5F1C,ATP5F1E,ATP5ME,ATP5PB,ATP5PD,ATP8A1,COX4I1,CP,NDUFA4,NDUFA9,NDUFAF4,NDUFB11,NDUFB7,NDUFB8,NDUFB9,NDUFS1,NDUFS4,NDUFV1,SDHA,SDHB,SDHD,SOD2,UQCRC2	262 (9)
CLPB	0.217	transcription regulator	Activated	3.742	1.43e-10	ACO2,DLAT,DLST,IDH3A,NDUFA2,NDUFA6,NDUFA9,NDUFB8,NDUFB9,PDHA1,PDHB,SDHA,UQCRC2,UQCRQ
HAX1		other	Activated	3.748	1.46e-12	ABCB11,ACO2,DLAT,DLST,IDH3A,IDH3G,ITPR1,NDUFA6,NDUFA9,NDUFB4,NDUFB9,NDUFS4,NDUFS7,PDHA1,PDHB,SDHA,UQCRB,UQCRC2,UQCRQ
methapyrilene		chemical drug	Activated	3.838	5.87e-14	ABAT,ACADL,ACADM,ACADS,ALDOA,AMACR,ANXA2,APOC1,APOC3,ASS1,ATP6V1B2,Ces1d,CP,DECR1,EEF1A1,EHHADH,EIF2S1,FETUB,FGA,GSS,MAOB,MAP2K1,MAPK14,NFIB,NSFL1C,OPLAH,ORM1,PPP3CA,PRKCB,RPL13A,RPS17,RPS9,SCP2,TUBB,YWHAZ
LH (complex)		complex	Activated	3.861	1.01e-24	ACTA1,ACTB,ACTN1,ARL6IP5,ATP2A2,BAG1,CAMK2G,CREB1,CSNK1A1,DHRS3,DUSP3,EEF1A1,EEF2,EIF3H,EZR,FDX1,FDXR,FLNC,GK,ITPR1,KRT18,MAP1LC3B,MAP2K1,MAPK14,MAPRE2,MBD2,NPC2,PDLIM3,PI4K2A,PLIN3,PPP2R5B,PPP3R1,PRKAR2A,PSIP1,PSMD3,PTGS1,PTPN1,RAB33B,RPL10,RPL10A,RPL12,RPL13A,RPL18A,RPL21,RPL23,RPL23A,RPL24,RPL29,RPL3,RPL30,RPL31,RPL35,RPL36,RPL39,RPL8,RPL9,RPLP2,RPS11,RPS13,RPS15,RPS16,RPS17,RPS18,RPS2,RPS26,R…	701 (9)
NPR3		G-protein coupled receptor	Activated	4.199	2e-10	ATP5F1E,ATP5ME,COX4I1,COX6C,DGAT1,NDUFA2,NDUFA4,NDUFB3,NDUFB4,NDUFB5,NDUFB8,NDUFB9,NDUFS4,NDUFS7,SDHB,UQCRB,UQCRC2,UQCRQ	324 (7)
1,2-dithiole-3-thione		chemical reagent	Activated	4.464	9.14e-26	ABCC3,ALDOA,ATP1A1,C5,CCT3,COQ7,CTSD,DAD1,DNAJC3,DYNLL1,EIF2S1,Eif3c,EIF3E,EIF4G2,EPHX1,FTH1,GBE1,GNA11,Gsta1 (includes others),Gsta4,Gstt2,HACD3,HPRT1,HSP90AA1,HTATIP2,IDE,LMNA,LPL,M6PR,MCFD2,NARS1,NCKAP1,NQO1,NUCB2,PCBP1,PSMB1,PSMB2,PSMD11,PSMD14,PSMD3,PSMD4,PSMD7,RACK1,RARS1,RPL18,RPLP0,RPS16,RUVBL1,S100A13,SEC61A1,Serpina3n (includes others),SOD1,SOD2,TMED2,TPI1,TPM1,TXN,UBE2K,USO1,USP14	234 (6)
HIF1A		transcription regulator	Activated	4.575	8.01e-16	ABCF2,ACADL,ACADM,ACTL6A,ADAM10,ADAM17,ADIPOQ,AGPAT1,ALDOA,ASNS,ATP2A2,BAX,BCS1L,BGN,BPIFA1,CARS1,CAVIN2,CD44,CDH1,CDH2,COL1A1,COX4I1,COX6C,CTSD,CYB5A,CYP2S1,EHD2,EIF4E,EIF4G1,EIF5A,ENO1,ENO3,ENTPD1,FHL1,FHL3,FSCN1,GAPDH,GBE1,GLYR1,HMGCL,HSPB1,HUWE1,ITGA1,ITGA5,ITGAV,ITGB3,ITPR1,JUP,KRT14,KRT18,KRT19,LDHA,LGALS1,MANF,MBD2,MIF,MYH9,NDRG1,NDUFA4,NDUFB8,NDUFS1,NDUFS8,NDUFV1,NEFL,NFKB2,NPM1,P4HA1,PCK…	704 (18)
TGFB1		growth factor	Activated	4.746	4.92e-29	ABCA1,ABCD1,ABCE1,ABCF1,ACSS1,ACTA1,ACTN1,ADAM10,ADAM17,ADIPOQ,ADK,AGR2,AK1,ALDH2,ALDH5A1,ALDOA,ALOX12,ANP32E,ANXA2,ASNS,ASPN,ASS1,B2M,BAX,BGN,BIN1,C5,CAB39,CALM2,CALML3,CAMK2G,CAND2,CARS1,CASP3,CAVIN2,CBFB,CD34,CD44,CD9,CDH1,CDH2,CDH5,Ceacam1/Ceacam2,CKM,Clec2d (includes others),CNN2,COL12A1,COL1A1,COL6A1,COL6A2,COL7A1,COMP,CPQ,CRIP2,CSRP1,CTSD,DAAM1,DAD1,DCN,DDB1,DDX5,DDX6,DES,DNAJA1,DNAJB4,DSC…	852 (21)
CLPP	-0.213	peptidase	Activated	5.098	3.96e-25	ACADL,ACADM,ACADS,ACO2,ACOT13,ALDH2,ALDOA,BAX,CRAT,DECR1,DLAT,DLD,DLST,ECH1,ECI1,ECI2,ENO1,ETFA,ETFB,ETFDH,GAPDH,HSPA9,HSPD1,IDH3A,IDH3G,PDHA1,PDHB,PRDX3,RIGI,SDHA,SDHB,SLC25A11,SLC25A4,SOD2,STAT1,SUCLA2,TUFM
MYC		transcription regulator	Activated	5.238	1.06e-61	ABCA1,ABCB10,ABCC1,ABCC3,ABCD1,ABCE1,ABCF1,ABCF2,ACADM,ACO2,ACSS1,ACTA1,ACTB,ACTN1,ACTN4,ADD1,ADK,AGRN,AIMP2,AK2,AKT2,ALCAM,ALDOA,ANKRD17,ANXA4,APOC1,APOC3,ARHGEF7,ASNS,ASPRV1,ASS1,BAG1,BAX,BIN1,CAD,CALM2,CASP3,CAST,CCT3,CD44,CD9,CDC42,CDH1,CDH2,CNP,COL1A1,COX7A2L,CRIP2,CRYAB,CSDE1,CSE1L,CSTB,CTSD,CYCS,CYTH2,DBN1,DDX17,DDX5,DEK,ECSIT,EEF1A1,EEF2,EIF2S1,EIF2S2,EIF4A1,EIF4E,EIF4G1,EIF5A,ENO1,EVPL,E…	889 (20)
SPEN		transcription regulator	Activated	5.385	9.92e-20	RPL10A,RPL12,RPL13A,RPL14,RPL18,RPL18A,RPL21,RPL22,RPL29,RPL3,RPL30,RPL8,RPL9,RPS11,RPS12,RPS13,RPS14,RPS16,RPS17,RPS18,RPS2,RPS26,RPS27,RPS27A,RPS3,RPS5,RPS6,RPS7,RPS9
3,5-dihydroxyphenylglycine		chemical reagent	Activated	6.062	4.53e-24	CHCHD4,FKBP9,L1CAM,RACK1,RPL10,RPL10A,RPL12,RPL13A,RPL14,RPL18,RPL18A,RPL21,RPL22,RPL23,RPL23A,RPL24,RPL3,RPL30,RPL31,RPL35,RPL36,RPL39,RPL7A,RPL8,RPL9,RPLP0,RPLP2,RPS11,RPS12,RPS13,RPS14,RPS15,RPS16,RPS17,RPS18,RPS2,RPS26,RPS27,RPS27A,RPS3,RPS5,RPS6,RPS7,RPS9,RYR2,SLC8A1,TPT1,TRAPPC6B
MLXIPL		transcription regulator	Activated	6.447	5.64e-26	ANXA2,FABP4,GPAM,GPAT3,PCK1,PGD,PNPLA2,RPL10,RPL10A,RPL12,RPL13A,RPL14,RPL18,RPL18A,RPL21,RPL22,RPL23,RPL23A,RPL24,RPL29,RPL3,RPL30,RPL31,RPL35,RPL36,RPL39,RPL7A,RPL8,RPL9,RPLP0,RPLP1,RPLP2,RPS11,RPS12,RPS13,RPS14,RPS15,RPS16,RPS17,RPS18,RPS2,RPS26,RPS27,RPS27A,RPS27L,RPS3,RPS5,RPS6,RPS7,RPS9,RPSA,TXNIP
sofalcone		chemical drug			0.0295	NQO1,VCAM1
D-alpha-tocopheryl succinate		chemical reagent			0.0353	CASP3,MAPK1,MAPK3
13(S)-hydroxyoctadecadienoic acid		chemical - endogenous mammalian			0.0184	MAPK1,MAPK3
furosine		chemical reagent			0.00859	BAX,CASP3,STAT1
GNE-495		chemical drug			0.00859	BAX,CASP3,CDH2
FIIN-2		chemical drug			0.00175	BAX,CASP3,MTOR
IRP (family)		group			0.0222	ACO2,FTH1,FTL
8,9-epoxyeicosatrienoic acid		chemical - endogenous mammalian			0.0353	ADIPOQ,CD44,FABP4
prostaglandin E2 glyceryl ester		chemical - endogenous mammalian			0.00332	MAPK1,MAPK3
Rp-8-Br-cGMPS		chemical - kinase inhibitor			0.0184	ITGAM,RYR2
cytochlor		chemical drug			0.00332	NQO1,TXNIP
NQO1-DT		other			0.00335	ALDH3A1,CPOX,DLD
L-histidine		chemical - endogenous mammalian			0.0284	ASNS,HNRNPD,SOD2
L-lysine		chemical - endogenous mammalian			0.0431	CASP3,PCK2,SOD2
L-threonine		chemical - endogenous mammalian			0.0284	EIF2S1,HLA-A,SOD2
conduritol epoxide		chemical reagent			0.0426	GSN,SCP2
PI3K P110 (family)		group			0.0426	ABCC1,PRKCD
ginsenoside Re		chemical drug			0.0295	ADIPOQ,FABP4
puromycin		chemical - endogenous non-mammalian			0.0205	ABCC1,CASP3,IPO7,RBM3,THBS1
loganic acid		chemical - endogenous non-mammalian			0.00859	ADIPOQ,FABP4,LPL
SREBP (family)		group			0.0349	ABCD2,G6PD,NPC1,PGD
3-alpha,17-beta-androstanediol		chemical - endogenous mammalian			0.0184	CNP,NEFH
CP-55940		chemical reagent			0.00543	ACTB,GAPDH,MAP2K1,PRKCB,RPL13A,RPS9,YWHAZ
nitrate		chemical - endogenous mammalian			0.0123	ACADM,PRDX3,SOD2
DAPK (family)		group			0.0295	MTOR,VCAM1
YiXinShu		chemical drug			0.00332	CKAP5,FABP3	3 (2)
boron		chemical - endogenous mammalian			0.00957	BAX,CASP3
phosphatidylcholine		chemical - endogenous mammalian			0.0169	ABCA1,BAX,CYP2E1
GAC0001E5		chemical reagent			0.00335	ASNS,GLUL,GOT1
AC261066		chemical reagent			0.0284	COL1A1,LGALS1,PDGFRB
dazucorilant		chemical drug			0.0431	CAPN1,CASP3,IDE
MST/KRS (family)		group			0.0295	NFKB2,OPA1
11-dehydrocorticosterone		chemical - endogenous mammalian			0.0123	GPAM,PDK4,PNPLA2
chlorhexidine		chemical drug			0.00898	BAX,CDH1,COL1A1,SOD1	249 (7)
ABCB10	-1.287	transporter			0.0169	ASL,ASS1,RARS1
GNPNAT1		enzyme			0.0056	BAX,CDH1,CDH2
ZNF704		other			0.00332	CDH1,SORBS3
5-deoxy-rutaecarpine		chemical reagent			0.0184	ABCA1,RELA
lunasin		biologic drug			0.0295	CASP3,CYCS
VX-944		chemical drug			0.00332	BAK1,BAX
MINDY2		transporter			0.00175	ACTN4,CDH1,CDH2	313 (7)
CDC14B		phosphatase			0.0426	SIRT2,TUBB3
alkali-extractable mycelial polysaccharide		chemical reagent			0.0169	ACSS1,CDH1,CDH2
STOCK2S 26016		chemical reagent			0.0295	CDH1,CDH2
S-18886		chemical drug			0.0184	ALOX12,NCF1
PH755		chemical reagent			0.0184	ASNS,PHGDH
DY-9836		chemical reagent			0.00332	ATP2A2,SLC8A1
ceefourin-1		chemical reagent			0.0123	ADIPOQ,FABP4,LPL
miR-423-5p inhibitor		chemical reagent			0.00175	ACTA1,CDH1,CDH2	597 (10)
DTX1/EP300/NICD (complex)		complex			0.00332	CNP,MAG
dendrobium officinale polysaccharide		chemical - endogenous mammalian			0.00335	CASP3,CDH1,CDH2	312 (7)
Rhox4b (includes others)		transcription regulator			0.0426	CD34,CDH5
ML264		chemical reagent			0.0184	BAX,CASP3
YAP1-TEAD inhibitor peptide 17		chemical reagent			0.00957	CDH1,CDH2
SOS (family)		group			1.83e-06	ABCC1,ANK3,AQP3,CAST,CD44,DLG1,FABP4,FETUB,GBA1,Hbb-b1,ITGA6,KIF1B,KRAS,KRT13,KRT2,LGALS3BP,MACF1,MAP3K20,MYH6,MYH9,NDUFS7,NSDHL,PKN1,RBP1,TPD52,TPM1,TPM4,TPP1,XDH,YWHAZ
MMP (family)		group			0.0353	DSG2,ITGAM,PLG
MEF2 (family)		group			0.0159	CKM,Gsta1 (includes others),LDHB,MYH1,MYH11,MYH4
INTEGRIN α (family)		group			0.0295	ITGAL,ITGAM
RAS HOMOLOG (family)		group			0.0349	ABCA1,IL16,ITGAV,ITGB3
P70 S6K (family)		group			0.027	BAX,CDH1,CDH2,EEF1A1,EEF2
RNA POLYMERASE II (complex)		complex			3.99e-06	ACTB,ADIPOQ,AGPAT2,APOC3,ASNS,ATP6V0A1,B2M,CDH1,CKM,ENO1,FABP4,FGG,GAPDH,Gbp2,GOT1,GPT,Hbb-b1,HPRT1,HSPA1A,ITGA5,L1CAM,MAP2K1,MAPK1,PCK1,POLR2A,PRUNE1,Pzp,RPL10A,RPL12,RPL13A,RPS3,RPS6,SFN,SOD2,SPTA1,TNNT2,TXN	638 (11)
ITPR (family)		group			0.0184	MAPK1,MAPK3
TROPOMYOSIN (family)		group			0.000191	TPM1,TPM2,TPM3
HISTONE H3 (family)		group			1.47e-06	ABCB11,ABCD2,ACTA1,ADAM10,ADIPOQ,ALDOA,ANK1,ARHGEF7,ATP5ME,ATP5PB,B2M,BAX,CD1D,CD9,CDH1,COMP,COX15,COX4I1,COX6C,COX7A2L,CRIP2,EEF1A1,ENO3,FABP4,G6PD,GAPDH,GNAQ,HOMER1,Ifitm3,ITGA5,KCNK4,L1CAM,MAPK1,MPZ,MRPS9,NCF1,NDUFB4,NDUFB7,NDUFS1,NDUFS4,NDUFV1,OPA1,PALLD,POLR2A,PTGR1,RBM39,RGS10,RPL10A,RPL12,RPL13A,RPS6,RPS9,RSL1D1,S100A16,S100A9,SOD2,SPTA1,SRRM2,SVIL,SYPL2,TPM3,TPM4,TXNIP,UQCRC2,VCAM1	688 (20)
RAR (family)		group			0.0139	ADAM10,AQP3,CDH5,CRYAB,MGP,TGM2
FCGR3 (family)		group			0.0175	BAX,ITGAL,ITGAM,LAMP1
POLR1HASP		other			0.0184	HLA-A,HSP90AA1
NCT-80		chemical reagent			0.0431	CASP3,CDH1,CDH2
IP7e		chemical reagent			0.0222	CDH1,CDH2,COL1A1
kumatakenin		chemical - endogenous non-mammalian			0.00957	BAX,CASP3
LNPPS		other			0.0295	BAX,PDCD5
2,2',4,4',5,5'-hexabromodiphenyl ether		chemical reagent			0.0222	FGG,PVALB,TSPAN8
linseed oil		chemical reagent			0.0212	FABP4,PCK1,PNPLA2,RELA
tozasertib		chemical drug			0.0426	BAX,KRAS
edratide		biologic drug			0.0295	CD44,ITGAL
W146		chemical reagent			0.0426	RELA,VCAM1
MBP gene:EGR2:SOX10		complex			0.00332	MAG,MBP
etretinate		chemical drug			0.00335	KRT1,KRT16,KRT18	481 (7)
NUCLEAR FACTOR 1 (family)		group			0.00769	Akr1b7,ALDOA,COL1A1,GSS,GUCY1B1,SLC25A5
TCF1/3/4 (family)		group			0.0426	AHSG,APOH
SUCCINATE DEHYDROGENASE (complex)		complex			0.00957	SDHA,SDHB	526 (7)
erchen decoction		chemical drug			0.0123	MAPK1,MAPK3,STAT1
UQCC3		other			4.82e-28	ALDOA,ATP13A1,ATP1A1,ATP1B3,ATP2A2,ATP5F1C,ATP5F1E,ATP5ME,ATP5PB,ATP5PD,ATP6V0A1,ATP6V0C,ATP6V1B2,ATP6V1C1,ATP6V1E1,ATP6V1F,ATP6V1G1,COX15,COX20,COX4I1,COX6C,COX7A2L,ENO1,ENO3,GAPDH,NDUFA2,NDUFA4,NDUFA6,NDUFA8,NDUFA9,NDUFAF4,NDUFB11,NDUFB3,NDUFB4,NDUFB5,NDUFB7,NDUFB8,NDUFB9,NDUFS1,NDUFS4,NDUFS7,NDUFS8,NDUFV1,PKM,SDHA,SDHB,SDHD,TPI1,UQCC1,UQCRB,UQCRC2,UQCRQ	399 (7)
gliquidone		chemical drug			0.00957	ADIPOQ,FABP4	287 (7)
cucurbitacin I		chemical reagent			0.0431	ITGAV,NCF1,S100A9
ADH5	0.267	enzyme			0.00332	LGALS3,SDHA	142 (3)
U2AF1	-0.659	other			0.0295	CD44,EIF4A2
Aldh3a2	0.04	enzyme			0.0295	Gsta1 (includes others),SOD1
ANG		enzyme			0.0353	BAX,Gsta4,NQO1
ENO1	0.479	enzyme			0.0299	CDH1,CDH2,ENO1,RELA
Gstm1	-0.145	enzyme			0.0123	EPHX1,Gsta4,MAPK14
SGO2		other			0.0184	CDH1,CDH2
KRT14	2.82	other			0.00123	DSC2,KLK14,KRT1,KRT15,KRT16,KRT18,KRT5,KRT8	402 (7)
PNP	-0.407	enzyme			0.00957	CDH1,CDH2
KLK6		peptidase			0.0184	ADAM10,CDH1
ST6GALNAC1		enzyme			0.0056	B2M,CDH1,CDH2
Xist		other			0.00957	HPRT1,MECP2
ABCA3		transporter			0.00957	CDH1,CDH2
CKLF		cytokine			0.00957	BAX,CASP3
ABCG2	0.05	transporter			0.0123	CDH1,CDH2,LDHA
ZKSCAN3		transcription regulator			0.00859	ITGB4,LAMP1,PSAP
FUNDC2	-0.022	other			0.0295	GPX4,SLC25A11
TUBG1		other			0.00335	BAX,CDH1,CDH2
WDR48		other			0.0426	CDH1,CDH2
RAD21L1		other			0.0236	MYADM,NPC2,PLEC,TUBB2A,TUBB6
beta-sitosterol		chemical reagent			0.0169	BAX,CASP3,VCAM1
acyline		biologic drug			1.44e-20	BAX,EEF1A1,EEF2,EIF3H,RPL10,RPL10A,RPL12,RPL13A,RPL18A,RPL21,RPL23,RPL23A,RPL24,RPL29,RPL3,RPL30,RPL31,RPL35,RPL36,RPL39,RPL8,RPL9,RPLP2,RPS11,RPS13,RPS15,RPS16,RPS17,RPS18,RPS2,RPS26,RPS27,RPS5,RPS6,RPS7,RPS9,RPSA,SLC16A3
ADIRF-AS1		other			0.0426	PDK1,SLC2A1
LINC00842		other			0.0426	CDH1,CDH2
FAM83A-AS1		other			0.0184	LDHA,PKM
nebivolol		chemical drug			0.0426	CASP3,PTGS1
cyclopropanecarboxylic acid		chemical reagent			3.25e-05	ACADL,ACADM,ACADS,BAX,CASP3,DECR1,PCK1,PDHA1,PDHB,PDK2
D-pinitol		chemical drug			0.0426	NQO1,SOD1
propionate derivative		chemical - other			0.00332	MMUT,PCK1
ALKBH5		enzyme			0.000185	ABI1,BLVRB,CTSD,DNAJA1,EIF4G1,EIF4G2,HUWE1,MAPK14,MBP,MYO6,NDRG1,P4HA1,RPA1,RPLP0,SDHD,SOD1,SPAG9,TIMP3,UBA1
MEDAG		other			0.0284	CDH1,CDH2,LPL
TARS2	-0.318	enzyme			0.0175	NDUFS1,OPA1,SOD2,UQCRC2
A-443654		chemical drug			0.0123	DCLK1,MAP1LC3B,MTOR
ZBED1		enzyme			0.00175	RPL10A,RPL12,RPS6
BAALC		other			0.0184	CDH1,CDH2
ZBED3-AS1		other			0.00957	CDH1,CDH2
Airn		other			0.0295	MAP1LC3B,MTOR
IL8R (family)		group			0.0284	BAX,CDH1,ITGAM
THOC5		other			0.0169	APOA1,COX20,CPOX
FAM120B		other			0.0295	ADIPOQ,CDH1
FICD		enzyme			5.24e-05	DNAJB1,HSP90AA1,HSPA1A,HSPB1
SF1670		chemical reagent			0.0184	CDH1,CDH2
GGPS1		enzyme			0.00957	MTOR,RPS6
SGPP1		phosphatase			0.0431	CDSN,KRT10,TGM3
CCDC137		other			0.0184	AIMP2,FLOT2
Snhg20		other			0.00335	CASP3,COL1A1,LGALS3
GGCT		enzyme			0.0295	CDH1,CDH2
N-propargyl-1(S)-aminoindan		chemical reagent			0.00335	BAX,CASP3,SOD1
FBXO31		enzyme			0.00957	FBXL20,SIRT2
NUDT2		phosphatase			0.0295	MYL4,Tpsb2
SLC39A9		transporter			0.00335	BAX,CASP3,CYCS	315 (7)
MFN1	-0.325	enzyme			2.62e-06	ALDOA,CDH1,GAPDH,LDHA,LDHB,PKM,SLC2A1	372 (7)
MLYCD	-0.279	enzyme			0.00859	Acot2,CASP3,PDK4
GPAT3	-0.339	enzyme			0.00859	DGAT1,GPT,LPL
MARCHF5	-0.177	enzyme			0.0184	COL6A1,PDGFRB
RHOJ		enzyme			0.0105	ADIPOQ,ANXA1,ATP2A2,CALU,GSN,MYH9
BSCL2	0.633	other			0.00386	ADIPOQ,AOC3,Clec10a/Mgl2,CYP2E1,FABP4,HMGA1,LPL,PKP3,PNPLA2,PTGS1	231 (6)
TESC		other			0.0184	CDH1,CDH2
MIR100HG		other			0.0426	CDH1,CDH2
DNAJA4	0.198	other			0.0426	CDH1,MYH9
OLFM2		other			0.0184	ACTA1,MYH11
BRD3		kinase			0.0184	Hbb-b1,SLC4A1
PRR34-AS1		other			0.0426	CDH1,CDH2
ATP6V0A1	0.255	transporter			0.00332	CTSD,RPS6
AAMDC		other			0.0123	ASNS,MAT2A,PHGDH
DNAJB4	-0.633	other			0.0184	CDH1,STAT1
MHC II (family)		group			3.7e-06	DDX5,EEF1A1,FTH1,Ighg2b,IGKC,JCHAIN,MPC1,RPL23,RPLP0,RPLP1,RPS2,TPT1
HOXA-AS3		other			0.0295	CDH1,CDH2
NSRP1		other			0.0295	CDH1,CDH2
BIRC6	0.114	enzyme			0.00957	BAK1,BAX
BCAR4		other			0.0222	CDH1,CDH2,MTOR
TUSC3		transporter			0.0184	CDH1,CDH2
[truncated: 568 more rows]
