# Supplementary material for: Endothelial MerTK impairment accelerates the development of atherosclerosis
Source: Redox Biol. 2025 Sep 11;87:103861. doi: 10.1016/j.redox.2025.103861 (PMC12628026; doi:10.1016/j.redox.2025.103861)
Supplement: Multimedia component 1 [file mmc1.zip › Supplement data/Proteomics in AA/Scatter plots-confidence interval chart with abundance ratios.xlsx]

## Sheet: Sheet1
Abundance Ratios (log2): (Flox_Flox) / (KO) (Checked Points)	Abundance Ratio Weights: (Flox_Flox) / (KO) (Checked Points)	Abundance Ratio P-Value: (Flox_Flox) / (KO) (Checked Points)	Abundance Ratios (log2): (Flox_Flox) / (KO) (Points)	Abundance Ratio Weights: (Flox_Flox) / (KO) (Points)	Abundance Ratio P-Value: (Flox_Flox) / (KO) (Points)	Abundance Ratios (log2): (Flox_Flox) / (KO) (Filtered-out Points)	Abundance Ratio Weights: (Flox_Flox) / (KO) (Filtered-out Points)	Abundance Ratio P-Value: (Flox_Flox) / (KO) (Filtered-out Points)
1.20383	18.2472	0.0336902	0.0778277	22.0639	0.979364	0.813678	26.2085	0.244684
-1.6061	19.3789	0.000221896	-0.146299	22.2919	0.548426	-1.26957	17.4741	0.0164411
-1.15599	17.8579	0.0238116	0.2065	22.7378	0.885076	0.357019	20.6461	0.34496
-0.935032	20.2011	0.00665684	0.238946	18.8659	0.777159	-0.255196	18.6342	0.481064
-0.933434	18.4584	0.0441438	-0.079558	17.6114	0.737155	0.240281	17.6168	0.818451
0.966347	22.3537	0.0362923	-0.756839	17.5948	0.130299	0.126548	18.8335	0.953272
-1.01129	24.3243	0.0460358	0.610637	17.0511	0.405498	0.313074	16.4365	0.736012
0.885505	20.0181	0.0460988	0.179122	17.7559	0.86369	0.0431692	22.3039	0.889091
-0.738789	19.9686	0.0351835	1.19127	25.9918	0.0692395	-0.402982	18.0567	0.335681
-0.88281	18.831	0.0468923	-0.0257557	19.3407	0.79614	0.732966	20.3166	0.0743777
1.31052	26.0158	0.0430492	0.674724	26.4873	0.356072	0.251342	17.6276	0.802819
-0.881374	21.1754	0.00248586	0.158106	19.8261	0.876494	0.504049	20.1576	0.25033
1.14501	19.7208	0.0124762	0.258729	21.4647	0.566171	-1.28106	18.5471	0.00725293
1.70372	18.5217	0.00173448	0.724723	16.7325	0.323023	0.377946	21.2676	0.355729
-1.4406	18.0953	0.00327813	-0.0243339	20.9396	0.802502	0.775615	17.1762	0.261101
0.992048	22.195	0.0216778	0.178112	18.0667	0.889825	0.0801952	18.9717	0.998387
-1.22747	17.7589	0.0184483	-0.321096	24.0767	0.423383	-0.291327	18.4542	0.443855
0.826963	20.6823	0.0131078	-0.0938462	23.9718	0.68381	-0.451811	29.0477	0.304519
-2.28189	19.8137	3.51565e-09	-0.440574	19.6363	0.213763	0.136549	17.7386	0.922369
-1.14015	18.996	0.00990472	0.401681	16.5077	0.62965	0.775615	17.1762	0.261101
1.03636	21.0685	0.00184776	0.314456	20.7347	0.394195	-0.966322	20.0353	0.00747015
1.62667	20.092	3.94062e-05	-0.10165	21.2162	0.567852	0.13323	18.5058	0.960808
0.850994	21.1262	0.0140378	0.333721	22.978	0.726854	0.322222	21.3932	0.448176
1.04265	22.3498	0.022946	0.214207	25.1421	0.899835	0.177671	15.8878	0.907079
-1.23154	20.4145	0.000214264	0.0999689	17.4482	0.987526	-1.49721	16.5157	0.00678258
-1.29598	18.7388	0.00709926	-0.352713	25.1579	0.392394	-0.0576768	20.8749	0.735619
0.792516	20.8206	0.017204	0.22721	19.2123	0.780077	-0.310636	19.3442	0.387287
-1.13199	17.7674	0.0276534	0.140763	17.2716	0.971064	0.220236	19.4507	0.777287
-2.03868	18.8694	1.94062e-05	0.523404	23.5255	0.508619	0.142263	18.1343	0.93854
1.37612	17.563	0.0295025	-0.693926	17.5471	0.164325	-0.891188	16.3114	0.0982731
-2.6688	21.4454	1e-17	0.360298	23.5701	0.704907	0.16584	19.9846	0.85771
1.51394	22.2003	0.000271881	-0.509986	16.0484	0.308566	0.090901	18.8702	0.990618
-4.62024	18.1282	1e-17	0.0796006	19.7034	0.960474	-1.23351	26.7504	0.0173291
-0.900949	20.2674	0.0082381	-0.322427	16.4837	0.458818	1.75983	19.7995	3.82579e-05
-1.36607	18.3595	0.00508998	0.209929	21.6454	0.669005	0.256662	25.2068	0.841993
-0.850728	22.2254	0.0162115	0.568468	26.1277	0.459919	1.01314	16.2335	0.132998
-1.40962	22.9523	0.00350621	0.0152909	17.5079	0.8632	0.441643	20.1973	0.306919
-1.16191	17.9226	0.0199688	0.965298	17.3464	0.140631	0.0528712	22.2275	0.917114
1.60035	17.7931	0.00740226	0.387461	22.1236	0.448558	0.643012	17.8755	0.328783
1.18409	19.5384	0.0116532	0.139081	21.1772	0.823916	-0.315934	23.2735	0.428575
0.877685	20.3545	0.0296203	0.16032	26.8563	0.973987	0.107363	19.2809	0.978124
-1.04541	18.7937	0.0203266	0.0742922	21.1111	0.961808	-0.428347	22.2724	0.188318
-1.39097	23.1721	0.00799759	0.0811287	24.3403	0.916816	-0.0978616	21.4714	0.579978
-1.47957	16.4525	0.00759213	-0.165919	20.4306	0.493961	0.0846842	17.0094	0.969346
-0.995752	17.9197	0.0450869	0.296234	18.6831	0.710871	-0.33147	29.5198	0.413061
0.740711	20.8973	0.0303689	-0.179817	17.6012	0.609148	-0.180755	18.6036	0.563492
-0.933973	18.8864	0.0414249	-0.0100477	19.5979	0.812585	-0.551981	18.1727	0.20566
-0.7107	20.6092	0.0195066	0.137356	22.2645	0.909171	-0.0637465	17.4835	0.759752
-2.20603	17.1747	7.52096e-05	0.335396	26.275	0.737165	-0.414066	19.4241	0.253643
0.793648	21.8274	0.0325659	-0.678727	19.5912	0.0783079	0.597957	22.3003	0.226685
-1.17163	17.3298	0.0262915	0.258388	22.1223	0.662461	0.960322	17.2067	0.151987
-2.54553	19.1619	2.79262e-08	0.373745	20.2543	0.416671	0.0609108	22.0973	0.932131
-0.839536	20.0507	0.0182698	0.0677434	19.7554	0.936761	-0.150428	17.0741	0.659469
1.37207	17.2798	0.0307891	-0.747802	18.4144	0.106959	-0.651014	18.0302	0.15189
1.56585	16.5194	0.0148787	-0.183214	20.3873	0.474735	0.0990366	22.8566	0.938327
-0.996044	19.6083	0.0145062	0.0541372	20.4353	0.958947	0.220143	22.3299	0.771903
1.50816	24.1218	0.0180168	-0.129238	22.9833	0.626705	0.680294	16.3106	0.341963
1.38418	18.9764	0.00667877	0.17368	20.455	0.761563	0.574667	17.0245	0.438742
1.82622	17.564	0.00304862	0.265531	24.434	0.830006	-0.32206	21.5285	0.209798
-1.14412	21.0647	0.000137723	0.144711	19.8665	0.903954	-0.15374	25.1886	0.609403
0.946188	19.5402	0.0439368	-0.11937	20.8502	0.593223	0.0866062	19.9179	0.981386
-0.816722	19.837	0.0229217	-0.201452	25.211	0.552846	-0.078437	21.3163	0.612245
1.31477	16.986	0.0463233	-0.793743	19.1305	0.0624423	0.231472	17.9986	0.80529
1.17249	20.7316	0.000323793	0.882508	18.9222	0.102863	0.00804354	27.8005	0.817368
1.22664	18.9134	0.0203912	-0.248722	23.3491	0.499479	-0.182992	17.5242	0.609443
1.48941	19.4813	0.0018429	0.597911	16.7184	0.434264	0.326801	15.741	0.716594
-1.01126	17.8898	0.0419925	0.114444	18.0833	0.977173	0.847944	22.4381	0.081948
-1.05781	19.0581	0.0166901	-0.273739	18.2693	0.463844	-1.31674	18.2696	0.00481716
-2.03503	24.471	0.00016533	-0.0334923	18.9649	0.817828	0.589972	18.8407	0.315317
0.901911	20.471	0.0154773	0.312308	22.9535	0.755403	0.559476	23.9257	0.469424
-1.69342	28.7943	0.00149519	0.613243	20.3936	0.128078	0.242618	16.5707	0.824639
-0.751373	20.3852	0.0223423	-0.152486	21.5299	0.472314	0.03184	16.2303	0.89945
2.13044	19.0354	2.44189e-05	0.0598723	18.9681	0.970831	-0.253823	18.9959	0.472832
1.67012	17.4533	0.00708574	-0.362011	20.362	0.232893	0.220114	19.4141	0.770628
-0.75731	20.1543	0.0264438	-0.38753	30.9721	0.359908	0.775615	17.1762	0.261101
-1.60375	17.4102	0.003206	0.230226	20.0183	0.729203	0.476201	18.6312	0.45079
-1.61826	18.332	0.000955102	-0.0775156	19.7736	0.652428	0.5732	20.7058	0.093725
-2.05968	27.1512	0.000139255	-0.419718	21.1055	0.127153	-0.381472	17.2755	0.391788
1.5093	18.083	0.00764839	0.112764	20.163	0.914017	0.889896	19.3141	0.092227
-1.01984	19.0696	0.0212903	0.0940524	22.6722	0.931629	0.0589704	19.2356	0.934836
-1.21072	19.9212	0.000872244	-0.733951	23.1496	0.129751	0.143233	20.3396	0.851432
-0.591109	20.6988	0.0425861	-0.306038	20.4874	0.271024	-0.955986	17.6757	0.0618525
-1.9889	24.7642	0.000226924	-0.450071	17.2237	0.329801	0.180432	15.9576	0.897796
0.875679	21.8704	0.021704	0.440416	25.1872	0.604902	0.420733	20.6079	0.267091
0.858566	20.3761	0.0283664	-0.0685177	22.9168	0.685411	0.722056	21.3014	0.0466242
-2.2837	18.7647	3.60908e-06	-0.467561	20.9129	0.101096	0.126548	18.8335	0.953272
0.87979	21.5075	0.0110948	0.553177	18.298	0.382843	0.531679	18.0663	0.415651
-0.940094	18.0615	0.0471981	0.210808	20.2911	0.708211	0.0987642	19.9955	0.991153
-1.06695	18.0555	0.0259407	-0.193071	22.9153	0.514638	-0.190633	21.0698	0.419164
1.67177	15.921	0.00871599	-0.0490729	20.3464	0.742829	0.693026	18.1009	0.261777
-0.91804	22.3986	0.0133702	0.12719	20.2264	0.876951	0.124932	17.7389	0.93739
2.02295	17.9509	0.000462333	0.395301	20.4238	0.366663	0.225156	18.0382	0.811203
-2.2665	20.1401	4.70378e-10	-0.00751317	18.2043	0.838679	-1.49721	16.5157	0.00678258
-1.06974	16.5309	0.0469927	-0.186661	21.5722	0.423758	-0.089185	21.8286	0.617904
-1.56403	18.4189	0.00152652	0.0398399	18.3404	0.907818	1.37286	17.3772	0.0272233
1.0371	21.3975	0.00231001	-0.286842	18.4593	0.4393	0.126174	19.1554	0.956514
-1.06552	26.3951	0.0367156	0.102579	22.5435	0.965382	-0.0523062	20.0594	0.72319
2.12074	20.6595	5.15112e-11	0.371426	21.539	0.342899	0.574667	17.0245	0.438742
-1.84008	18.7808	8.50786e-05	0.658502	24.4656	0.370894	0.264344	21.5996	0.550606
0.751468	21.303	0.0366629	0.42756	21.7217	0.28283	-0.299293	20.1003	0.316097
-1.0569	23.0665	0.032218	0.186042	20.6934	0.666419	0.551439	20.5763	0.132641
2.02205	17.8078	0.000599041	0.185865	21.7811	0.722564	0.220143	22.3299	0.771903
0.891207	22.1864	0.0405308	1.11881	17.872	0.0650337	1.12442	17.8717	0.0635565
-0.753862	21.1014	0.00983069	0.278286	17.6563	0.746449	-0.0960205	18.0743	0.706743
-0.696169	20.0524	0.0447596	0.534852	21.9144	0.192417	-0.406967	19.9687	0.202389
0.984893	19.8119	0.0278099	0.00431351	19.568	0.841618	0.864837	17.6399	0.186026
0.982589	20.3058	0.0139108	0.342393	19.3694	0.569226	0.423024	16.7805	0.600062
-1.66816	24.108	0.00173679	0.893446	17.9047	0.148576	-0.733951	23.1496	0.129751
-1.22894	21.4686	3.65077e-05	0.215457	20.1499	0.703375	-0.322358	17.6328	0.446546
-1.47103	17.6691	0.00568597	0.090901	18.8702	0.990618	1.57159	16.732	0.0184418
1.42661	20.9321	2.03416e-05	0.695911	16.3213	0.329891	-1.95727	20.7123	1.28041e-10
-1.04457	19.773	0.00562621	0.0385339	23.8962	0.858595	-0.45573	22.7458	0.21328
1.02592	19.656	0.0282132	1.08895	16.9607	0.10485	-1.68238	19.0319	0.00025618
-1.34184	16.815	0.0170376	0.141416	19.5456	0.907086	0.0987642	19.9955	0.991153
1.92828	25.5227	0.00198559	0.432119	19.0171	0.49209	-0.0771261	18.0663	0.727344
-1.53334	30.5031	0.00374866	-0.0960205	18.0743	0.706743	-0.0677327	20.2642	0.704741
0.758262	21.3259	0.0355247	0.076586	18.6445	0.958245	0.0163813	18.2775	0.861802
1.09918	19.5385	0.0198009	0.0609108	22.0973	0.932131	-0.289162	17.8487	0.489649
-1.16071	23.8562	0.0242171	-0.0333527	23.1254	0.762213	-0.742823	21.2078	0.00956601
-1.38298	24.7309	0.00833122	-0.315236	20.3637	0.280138	0.126548	18.8335	0.953272
-0.778836	19.7021	0.0369815	0.385399	22.9647	0.659693	0.336128	16.9274	0.70456
-1.29889	21.385	1.36133e-05	0.0920618	20.5318	0.920212	0.379707	18.875	0.56332
1.89049	17.4305	0.00207702	0.180753	18.868	0.867819	-0.0468409	22.5499	0.708345
1.80139	18.4148	0.00122324	0.157114	15.9417	0.92822	-0.174861	23.6796	0.584048
-0.790073	22.0805	0.0178037	-0.114711	21.6239	0.565501	-0.0972718	19.6257	0.663485
-1.41473	22.391	0.000259253	0.455229	19.7458	0.422408	-0.193255	18.3481	0.574435
3.2673	24.0789	6.30993e-08	-0.381882	21.3186	0.145456	-0.16677	18.7227	0.600798
0.919155	19.9455	0.0389906	0.648713	24.7511	0.38002	-0.203174	19.6807	0.472233
1.78278	16.5856	0.0061069	-0.348954	19.0614	0.360047	0.0164286	24.0398	0.82866
1.15937	21.1655	0.000508784	0.238358	19.7826	0.73634	-0.227326	23.9144	0.523291
2.30014	18.4396	3.07131e-05	-0.232038	24.7507	0.517998	0.157432	23.3422	0.977972
-1.59868	25.3642	0.00259837	0.0891505	26.8814	0.927841	0.0689171	21.7669	0.998338
-0.929408	18.3966	0.0490454	0.656572	21.7572	0.0704206	0.354459	22.1357	0.50244
-0.964945	21.5611	0.00112417	0.0590444	21.0559	0.998045	-0.577384	22.1639	0.0842827
0.86713	21.6645	0.015435	0.225777	21.9195	0.677857	0.183083	24.5721	0.942598
-1.04944	21.7607	0.000554778	0.336898	19.823	0.544231	-0.258066	22.3152	0.3808
-1.72849	19.9478	4.60899e-06	-0.138691	21.8001	0.525639	0.264344	21.5996	0.550606
-0.731908	22.2865	0.0407332	-0.00310834	18.3627	0.838745	-1.97912	25.631	0.000242487
-1.44234	19.4667	0.000762457	0.205903	21.0933	0.632636	0.335115	16.5997	0.713893
0.983427	19.7274	0.0346443	-0.510265	17.9566	0.268771	0.232393	23.1563	0.874974
-1.63157	20.8326	6.01102e-08	0.874401	23.1898	0.204637	-0.918221	19.3173	0.0313099
-0.904528	19.1798	0.0336703	0.634063	23.0899	0.394203	0.105571	17.1999	0.980962
-1.54979	18.2015	0.00145984	0.359022	20.8167	0.319265	0.138709	23.1625	0.996176
-0.86777	22.2197	0.014352	-0.399357	20.182	0.208282	0.2418	18.8951	0.742522
-0.849331	19.6499	0.0257239	0.119461	20.1181	0.914574	-0.6608	17.8526	0.173281
-1.61968	28.2353	0.00230374	0.318414	19.1685	0.645309	-0.410027	17.4469	0.367404
0.993733	19.5069	0.0370681	-0.0465792	22.9095	0.714191	-0.164741	20.0905	0.520251
-0.761169	21.0534	0.00890129	-0.417412	16.3207	0.38332	0.164186	17.2527	0.937299
0.846396	20.1264	0.0414471	-0.656966	18.9464	0.132017	-0.338714	18.2312	0.400433
1.65002	16.183	0.0105335	-0.598253	20.257	0.0700444	0.246462	16.7722	0.817812
2.24653	17.4675	0.000223689	0.364393	22.0947	0.460882	0.775615	17.1762	0.261101
-0.887492	21.5119	0.0026768	-0.330018	23.4237	0.414497	0.700486	17.9203	0.270895
-1.58264	20.4029	2.70007e-06	0.279115	22.7991	0.766246	-0.177404	19.0434	0.571419
-1.04231	20.4505	0.00124807	0.0214409	18.4592	0.867804	-0.165994	18.9519	0.613528
-0.998674	23.1772	0.0484691	0.251489	18.604	0.765885	0.774924	18.7138	0.191113
-1.65	19.1182	0.000331954	0.453167	20.8146	0.194037	-0.355494	26.4484	0.389736
-2.08395	28.3495	0.000117399	0.170301	20.8714	0.696678	0.0987642	19.9955	0.991153
-0.994529	21.0599	0.000792557	-0.0385876	17.7856	0.803098	-0.300873	18.827	0.416904
1.6944	18.168	0.00216925	0.0237206	22.9572	0.821256	-2.22505	22.9593	1.03051e-05
-0.921148	19.664	0.0164776	0.0301506	18.4353	0.894165	-0.33147	29.5198	0.413061
2.16297	17.7545	0.000262674	0.893693	27.7795	0.192972	0.91327	20.462	0.0136021
0.971574	19.5385	0.0418306	0.138128	22.2682	0.909921	-0.406967	19.9687	0.202389
-1.29906	23.4032	0.0126635	0.325086	24.2612	0.750663	-0.322358	17.6328	0.446546
-1.26957	17.4741	0.0164411	0.290777	20.7264	0.435997	0.140709	21.9523	0.858235
-1.94369	20.5045	1.44936e-09	-0.730753	17.7537	0.152207	0.228907	20.8709	0.566946
1.16158	19.3407	0.0235842	0.770714	19.5025	0.118073	0.120148	19.3942	0.942121
2.32001	21.4946	1.01807e-12	-0.0599753	23.0031	0.71578	0.601974	15.8568	0.411644
1.66757	20.0475	5.8349e-05	-0.116883	19.0797	0.659996	0.369845	20.6339	0.325974
1.57159	16.732	0.0184418	-0.326332	24.5843	0.418155	-0.390167	18.2835	0.33463
-2.1403	17.9169	4.13269e-05	-0.618857	18.1417	0.167716	0.00199203	19.7144	0.817478
-0.616987	20.5444	0.0387288	0.0477502	16.5799	0.918704	-0.0376469	21.1663	0.754332
-2.19457	19.2924	1.19719e-06	0.0489314	18.486	0.907267	-0.43665	18.0629	0.30438
1.84742	16.9194	0.00388164	0.254935	19.274	0.735224	0.553177	18.298	0.382843
-1.23351	26.7504	0.0173291	0.16705	21.1166	0.728687	0.13884	18.8838	0.901517
-1.64616	19.0157	0.000320528	-0.565377	17.77	0.230922	1.63536	18.1835	0.0025512
0.879012	20.1284	0.0315894	0.135173	19.1938	0.940213	-1.37675	18.2716	0.00330243
-0.714197	20.1471	0.0361721	0.134913	17.5809	0.974984	-0.0505732	18.7194	0.760504
-0.684323	21.1183	0.0178935	0.629886	23.8863	0.397958	-0.263426	19.9976	0.372139
1.63536	18.1835	0.0025512	-0.325886	19.0298	0.386661	-0.152669	19.1347	0.599138
1.34901	17.4541	0.0319547	0.316217	16.1828	0.729804	-0.322427	16.4837	0.458818
-1.75014	17.8687	0.000744933	0.549737	20.0064	0.253796	-0.122874	19.3688	0.654825
-1.64818	29.5383	0.00195286	0.158378	20.7491	0.7159	0.125215	19.6899	0.949944
1.46819	26.5443	0.0216703	-0.0711792	22.0401	0.674531	0.0288289	21.0198	0.923907
2.31738	18.6933	2.02651e-05	0.246536	20.7392	0.52193	0.418477	20.8309	0.235328
-0.629522	20.9039	0.0318597	0.20528	19.6667	0.796921	-1.49721	16.5157	0.00678258
1.77193	16.5431	0.00554226	0.0564502	20.4244	0.961232	-1.76354	17.5389	0.00118054
-2.15955	20.3937	2.77923e-10	0.397702	24.6324	0.657448	0.0683254	17.0347	0.942885
-1.0896	28.217	0.0331223	-0.366564	20.0657	0.247099	0.0449352	19.5879	0.91152
-0.922414	20.5116	0.00288853	-0.103762	16.4149	0.722848	0.505837	18.7271	0.439034
1.23131	21.8378	0.000615918	-0.0148925	21.7783	0.796702	0.107619	19.8217	0.979946
0.868607	21.9674	0.0355424	0.189159	23.6355	0.934234	0.0744391	17.1759	0.941115
-1.05735	23.9466	0.0380063	0.554329	19.2089	0.333071	-0.140017	20.813	0.543083
-0.957993	19.7394	0.0110005	-0.530844	17.036	0.284891	0.183556	21.0772	0.692009
-0.858438	21.8572	0.00731401	0.264785	25.2103	0.831012	0.49073	17.0682	0.527874
-2.08275	27.7201	0.000118397	0.316522	20.9311	0.427548	0.296187	18.2289	0.705662
2.07386	18.8115	6.45482e-05	-0.358536	19.4804	0.31994	-0.203174	19.6807	0.472233
1.05212	20.9386	0.00159386	-0.659996	26.0211	0.165414	0.232428	18.0416	0.799483
0.969444	19.7166	0.037828	-0.715806	19.7116	0.0520207	0.497177	19.9824	0.304414
-0.897619	21.0778	0.0022547	0.106481	17.2669	0.984039	0.098553	20.1347	0.946467
-1.3785	23.2927	0.0085236	-0.113984	18.0277	0.67998	0.430785	24.9884	0.616585
-0.956212	19.1792	0.0262472	-0.192278	20.2106	0.484773	-0.21506	23.214	0.537201
-1.81201	17.2425	0.000943376	-0.592757	19.0845	0.156011	0.20528	19.6667	0.796921
-1.48252	18.4382	0.00271896	-0.0438663	18.2393	0.778062	0.207535	17.889	0.852026
-1.27756	18.908	0.00611524	0.95811	17.4728	0.141405	0.254935	19.274	0.735224
-1.23766	21.0836	3.02087e-05	-0.0635334	19.4555	0.730421	0.225777	21.9195	0.677857
1.82312	18.5014	0.000656797	0.31028	18.8596	0.673111	0.44487	24.0645	0.599533
-0.742823	21.2078	0.00956601	0.329393	19.9962	0.552708	-0.573134	20.0923	0.0836133
-0.625329	20.7525	0.0316493	-0.0638647	20.887	0.714534	0.338143	18.6328	0.630247
-1.4001	18.7051	0.00376603	0.639383	19.4468	0.22439	-0.0523062	20.0594	0.72319
-0.664466	20.7935	0.0232138	-0.142718	18.8405	0.62359	0.477901	19.0524	0.419484
-0.982664	21.124	0.000939539	1.13176	17.1445	0.0818147	0.172938	20.0554	0.830381
-1.06985	22.7368	0.0105685	-0.191913	27.6648	0.563945	0.849766	17.0641	0.219218
-1.55697	24.4264	0.00328792	0.887687	17.4288	0.179529	0.151283	20.0877	0.858819
-1.05641	20.9611	0.000488158	0.0560949	20.2239	0.979729	0.369415	25.5843	0.693223
0.763292	21.1093	0.0232831	0.998825	25.5211	0.137865	0.220114	19.4141	0.770628
-1.74283	18.7469	0.000371566	-0.247877	18.7711	0.496928	0.458448	19.4011	0.41526
-1.29058	26.8866	0.0131965	0.982948	17.2862	0.137109	0.0248339	21.7334	0.888257
-0.918221	19.3173	0.0313099	0.603739	24.9759	0.423698	0.701669	18.7213	0.248119
-1.08336	17.8129	0.0364908	0.140045	18.629	0.941523	0.910256	19.3219	0.0833938
-0.746012	22.0246	0.0267722	0.728472	17.6522	0.273898	0.379368	19.05	0.54597
-0.985353	17.8626	0.0491055	-0.0599155	18.2559	0.756272	-0.396139	20.0421	0.218059
1.4319	28.0443	0.0255286	-0.512418	18.0273	0.241164	-0.0216027	21.0968	0.800575
0.825011	21.278	0.019621	-0.245063	20.7172	0.357492	-0.183991	20.5225	0.461011
1.20193	18.0008	0.0370032	0.614129	21.081	0.0696003	0.141914	20.3051	0.852934
2.1535	19.8781	3.25832e-07	-0.00246061	20.7684	0.8898	-0.0826982	18.4475	0.719085
-0.79775	20.5389	0.00922076	-0.490714	18.6969	0.25209	0.298673	20.112	0.554596
-1.60734	18.8854	0.000705464	-0.322798	18.2635	0.410771	0.379707	18.5694	0.586683
0.950794	20.1265	0.0200843	0.748504	23.1814	0.293459	-0.0405484	18.5859	0.771656
-1.41177	16.7475	0.0124957	0.831916	22.9057	0.17103	-0.355494	26.4484	0.389736
-1.23573	16.3674	0.0241115	0.590227	22.8122	0.344691	-0.7246	18.9109	0.103923
0.9228	22.1291	0.0298707	-0.0862192	17.0466	0.74126	0.0847278	17.6642	0.985457
-1.76836	19.0328	0.000126735	0.20279	24.522	0.915494	0.594902	18.1787	0.334209
-1.29062	21.5256	1.52262e-05	0.427084	17.4739	0.585622	-0.0685048	21.5528	0.664683
1.54584	18.0257	0.00568709	0.0761427	19.0914	0.965787	-0.216821	17.5387	0.569047
1.01932	20.0639	0.0176354	-0.326629	19.9065	0.294572	-0.073042	18.3155	0.743159
-1.46768	19.9397	8.54958e-05	0.532598	18.4592	0.41078	-0.440712	18.1094	0.298921
-0.665426	20.924	0.0225837	1.04909	24.326	0.116234	-0.192432	20.991	0.428966
0.845619	20.846	0.0107327	0.0337044	18.2576	0.896911	0.126174	19.1554	0.956514
-0.722727	19.8152	0.0406802	0.138122	24.1895	0.995366	-0.177262	22.2836	0.498664
-0.608924	20.8314	0.0346696	0.225882	20.4696	0.639091	0.498193	18.9365	0.384676
-0.99278	21.7745	0.00107848	-0.0906301	26.386	0.687902	0.319625	15.8566	0.724958
0.711645	20.5636	0.0459672	1.05221	23.8982	0.114983	0.0159915	20.8374	0.923792
-1.63162	17.3372	0.00264989	0.108152	21.4966	0.921394	0.849766	17.0641	0.219218
-1.77892	18.9343	0.000140719	0.216275	19.0631	0.805429	-0.0589207	22.2552	0.703244
-0.971135	18.1799	0.0367678	-0.450284	19.9794	0.164127	-0.618836	20.0157	0.0749318
0.810255	21.3785	0.0227582	-0.139816	21.401	0.487271	-0.295158	19.1838	0.404389
-1.16125	22.1039	0.000680402	-0.735987	29.2088	0.128862	-0.824569	21.4654	0.00450559
0.720369	20.8524	0.0318363	0.432419	16.8545	0.58945	-0.179836	22.6346	0.495498
1.07958	20.2038	0.00568089	0.700703	18.8001	0.223998	-0.188635	18.2962	0.573957
-2.89921	21.235	1e-17	0.113384	21.5628	0.890788	0.76572	18.1846	0.189608
1.2941	18.9902	0.0119583	0.160141	26.3349	0.974233	0.339757	20.4632	0.430627
-0.978167	22.7052	0.0162675	0.107579	18.5672	0.99795	-0.268274	16.7162	0.54144
-1.41706	20.8351	2.34299e-06	0.596974	19.274	0.28792	-0.406967	19.9687	0.202389
-0.946858	18.0977	0.0456945	0.0710415	20.3648	0.991358	-0.406967	19.9687	0.202389
1.70103	18.476	0.00154332	0.474833	20.6266	0.199852	0.0353552	19.4138	0.909068
1.33704	20.262	0.000627581	0.315307	23.0773	0.762718	0.131471	24.3973	0.986182
-1.28254	19.2672	0.00347382	0.876901	18.2727	0.124989	0.487198	18.8824	0.406629
1.24463	17.7806	0.0404989	0.0337229	25.8444	0.852061	0.447696	25.8953	0.596137
-1.83055	20.3376	2.4257e-07	-0.0637465	17.4835	0.759752	0.264344	21.7151	0.555226
-1.29721	24.5928	0.0127779	-0.114194	23.5209	0.658139	-0.056222	17.8352	0.80606
-1.70861	24.0242	0.00136528	0.087501	16.7747	0.975556	-0.580458	18.15	0.187813
-0.560007	21.1865	0.0457467	0.107619	19.8217	0.979946	-1.22507	16.8506	0.0258141
1.26555	22.0001	0.0016995	0.311469	17.4343	0.725813	-0.334517	20.1297	0.27643
0.717588	21.2185	0.0425273	-0.683847	19.5593	0.0716348	-0.234911	25.2691	0.514784
1.25795	17.6457	0.0425733	0.236394	22.4967	0.800801	0.504049	20.1576	0.25033
1.9627	17.7507	0.000916913	0.525441	19.1149	0.378599	-0.6608	17.8526	0.173281
-0.802586	19.6217	0.0431281	0.0494918	19.5834	0.921139	0.090901	18.8702	0.990618
1.32679	20.3567	0.00062735	-0.20067	22.2304	0.456424	-0.551981	18.1727	0.20566
1.68703	17.7964	0.00459332	-0.233346	19.9159	0.406947	0.359279	16.1344	0.675699
-2.35426	26.9734	1.56524e-05	0.135538	22.4903	0.979679	0.775615	17.1762	0.261101
-0.919727	18.9084	0.0432937	-0.425105	21.352	0.108989	0.112764	20.163	0.914017
1.37718	18.8034	0.00955498	0.153773	22.2314	0.875391	-0.12336	21.2744	0.51287
0.740288	21.4627	0.0360983	-0.451811	29.0477	0.304519	0.230969	20.2648	0.665437
-0.816408	19.4538	0.0437528	0.106778	21.6751	0.918831	0.406824	19.7823	0.461703
1.555	17.9638	0.00761891	0.623103	23.2765	0.404543	2.12074	20.6595	5.15112e-11
-2.17787	19.1548	1.70779e-06	-0.560396	18.3655	0.205997	-0.512418	18.0273	0.241164
-0.922807	19.3627	0.0286839	0.53599	22.329	0.288566	-0.0189392	18.5228	0.804438
-1.66737	20.3972	8.92088e-07	1.06314	25.3308	0.110691	0.280546	20.1429	0.579505
-0.992965	19.2313	0.0209383	0.843868	17.6276	0.196441	-0.539671	29.0465	0.238459
1.10867	20.3715	0.00410955	0.146944	24.029	0.992452	0.256366	19.4689	0.713933
1.49833	20.6587	4.44209e-06	-0.0576768	20.8749	0.735619	-0.364024	17.4475	0.409601
0.869394	20.0327	0.0485774	0.638679	20.9424	0.0628764	-1.16191	17.9226	0.0199688
0.777785	21.6927	0.034129	0.323094	19.9717	0.562443	0.69994	26.3611	0.333786
-1.59781	20.0606	1.81108e-05	0.00199203	19.7144	0.817478	-0.139412	16.5919	0.682338
-1.02765	18.6957	0.0292839	0.351025	17.7729	0.663622	0.101832	18.9003	0.960678
1.10049	19.3218	0.0333828	-0.0707236	27.0154	0.713431	0.311943	20.6123	0.42862
0.726793	21.2942	0.0437663	0.154141	22.8982	0.974879	0.979931	19.902	0.0273347
-1.06608	17.6573	0.041036	-0.525395	20.9451	0.0669798	-0.234592	18.2253	0.521609
-0.979213	18.3925	0.039092	0.352681	19.3652	0.563605	-0.355494	26.4484	0.389736
-1.01964	19.8131	0.00558375	0.461131	17.9774	0.501727	-0.201172	18.2293	0.564027
-0.563919	21.239	0.0430238	-0.907065	18.7691	0.0500951	0.883724	21.7742	0.0120785
-1.31085	18.4966	0.00539305	0.0250753	25.3386	0.840342	2.31738	18.6933	2.02651e-05
-1.38143	19.4144	0.00125636	0.560356	21.0694	0.105605	0.352794	19.7643	0.554883
1.92999	25.2588	0.00196592	0.490138	19.4896	0.356945	-0.20437	19.8184	0.446225
0.813337	20.1696	0.0464937	0.221309	18.558	0.82166	0.539605	18.236	0.399645
-3.21099	19.5781	4.10783e-14	0.788377	25.2674	0.262897	0.775615	17.1762	0.261101
-1.38396	18.9223	0.00286712	0.90608	16.8217	0.183714	0.0643655	20.4396	0.981471
1.35512	19.3813	0.00574041	0.513176	19.8893	0.30057	0.0130827	22.9468	0.808567
-0.711571	20.4745	0.023024	-0.233013	19.4175	0.474378	2.12074	20.6595	5.15112e-11
-1.34556	22.0573	0.000107312	-0.224656	23.2682	0.526304	1.93734	15.7172	0.00232449
-0.950801	20.4872	0.00281199	-0.79091	17.1728	0.122181	0.149951	19.9518	0.89099
-1.5921	21.6137	2.20111e-07	0.258387	17.8927	0.78012	-0.717402	17.4452	0.151555
1.35184	16.9346	0.0393443	0.270305	21.0781	0.500953	0.775615	17.1762	0.261101
0.852838	22.0963	0.0379216	-0.239821	21.5206	0.329867	0.474833	20.6266	0.199852
-1.75729	19.1246	0.000126945	0.136485	19.6758	0.926945	0.335579	23.4588	0.736927
1.68661	23.7419	0.00749264	0.354856	21.6798	0.394621	-0.539732	20.1947	0.10413
1.21818	18.8519	0.0245906	0.799715	27.6919	0.254623	0.258729	21.4647	0.566171
-1.60392	19.922	1.48695e-05	-0.168379	23.234	0.591777	0.00279158	16.4542	0.850742
1.00358	22.2613	0.0215174	-0.278968	21.1921	0.266948	-0.172375	16.8199	0.643648
-1.18525	23.1926	0.0216686	-0.139412	16.5919	0.682338	0.0693613	17.4497	0.941145
-1.2575	19.7656	0.00100343	0.531939	19.4126	0.330908	1.30554	18.7019	0.0207481
1.02725	20.4436	0.00528414	0.266133	22.377	0.680623	0.314723	20.1521	0.518695
-1.76422	18.5456	0.000295301	0.390689	18.7551	0.572633	0.000356085	21.8719	0.822731
-1.47312	23.6362	0.00520056	-0.356526	19.6492	0.286142	-0.0805698	17.9279	0.736039
-0.734153	19.9009	0.0389461	-0.284012	18.2867	0.447706	0.438056	18.5191	0.516572
-1.23155	23.0095	0.0135764	0.648883	21.8445	0.0930712	0.154987	19.324	0.900887
-1.70184	18.6857	0.000496558	0.300976	22.3574	0.617131	-0.063748	18.2979	0.749571
-2.08163	19.2856	4.41791e-06	-0.0480581	19.135	0.75785	-0.463936	15.9901	0.346667
1.07475	20.6608	0.00116841	0.16584	19.9846	0.85771	-0.109933	17.7327	0.706325
-0.773811	20.3045	0.0225465	0.146163	24.4587	0.993531	0.566205	20.8523	0.0981002
-1.9396	19.675	1.63063e-06	-0.244162	21.6592	0.328346	0.0497572	21.5771	0.950321
-1.48001	25.6476	0.00501185	0.0357713	22.1155	0.869172	0.0130827	22.9468	0.808567
-0.93704	18.015	0.047811	0.175716	18.1999	0.881955	0.16584	19.9846	0.85771
-1.31674	18.2696	0.00481716	-0.248102	20.3279	0.375028	0.228907	20.8709	0.566946
-1.51301	21.1426	5.32925e-07	0.241444	21.3739	0.625152	-1.62658	24.2806	0.00221385
1.07222	22.6513	0.0402142	0.689186	18.6713	0.258898	0.37007	20.435	0.386099
1.60102	19.6942	0.000340452	0.459286	18.5123	0.490213	0.338143	18.6328	0.630247
1.13178	18.444	0.049414	0.221737	15.7025	0.850848	0.775615	17.1762	0.261101
-0.979501	19.3964	0.019864	0.379341	22.0263	0.429326	0.0185076	20.6314	0.908446
2.63923	20.1621	6.68376e-12	-0.613805	19.681	0.089187	-0.0669692	17.6596	0.775563
1.69217	18.2541	0.00215897	0.0417788	16.1886	0.912535	-2.3083	19.9327	9.59128e-10
-0.950326	20.6631	0.00130983	-0.396139	20.0421	0.218059	-0.33147	29.5198	0.413061
1.30178	21.7414	0.000151225	0.0182589	21.685	0.861905	-0.670822	19.3432	0.102042
-0.666556	21.0717	0.0190075	-0.214277	18.2659	0.539944	0.0242494	22.6066	0.813531
-2.3083	19.9327	9.59128e-10	0.363019	21.1484	0.352095	-0.321457	18.8441	0.391324
-0.878618	21.55	0.00268091	0.348388	20.3631	0.448486	0.979931	19.902	0.0273347
-0.687182	20.0805	0.0466804	0.720033	23.2882	0.316687	0.113272	19.103	0.975927
-0.800723	20.6105	0.00835417	0.0786485	16.3278	0.961303	0.606359	19.0962	0.300346
-1.00718	32.8184	0.0468176	-0.121885	18.9423	0.685267	-0.326447	17.5623	0.445638
-1.66482	27.3717	0.00177138	-0.179128	20.4141	0.477691	-0.0825982	21.2403	0.607121
-1.2456	18.3673	0.00986619	-0.165994	18.9519	0.613528	-0.298504	17.1384	0.476125
-1.7907	16.9366	0.00170588	0.0827798	26.093	0.919084	-0.510506	19.501	0.171796
1.59693	19.3254	0.00145192	0.550386	18.2947	0.381756	0.420733	20.6079	0.267091
-1.28106	18.5471	0.00725293	-0.310409	21.5315	0.222048	0.241042	20.324	0.650052
-2.99676	17.8608	2.5918e-08	0.667934	25.887	0.36223	-0.389523	17.8588	0.38016
1.55803	19.7606	0.000522521	-0.0304756	22.8305	0.727542	-0.498088	19.7571	0.146715
0.947652	19.7908	0.0359407	0.323847	20.155	0.501134	0.743983	24.9883	0.297069
			0.112313	17.6624	0.975709	0.292666	19.0451	0.685848
			-0.311635	25.1432	0.432928	0.0559331	17.0357	0.926476
			0.68313	17.2203	0.334033	0.215301	14.5569	0.855916
			0.44097	18.5497	0.507546	0.254935	19.274	0.735224
			0.111914	19.6952	0.975218	-0.33147	29.5198	0.413061
			0.0860207	20.5461	0.938879	1.17432	20.3058	0.0028992
			-0.919882	18.0031	0.0525889	0.394792	19.9034	0.452309
			-0.244315	20.4736	0.365588	0.178906	17.6839	0.898437
			0.535064	23.4385	0.495764	0.692102	27.0453	0.340615
			0.37007	20.435	0.386099	0.134369	19.4508	0.924229
			-0.875648	17.3075	0.0872979	-0.234592	18.2253	0.521609
			0.201616	16.2389	0.876377	-2.2837	18.7647	3.60908e-06
			-0.334664	17.9865	0.41489	0.375688	19.3035	0.552413
			-0.529378	17.9083	0.248071	-0.311384	17.1411	0.462583
			0.0268027	18.3179	0.892468	0.531679	18.0663	0.415651
			-0.0385466	17.5439	0.790985	0.00977442	17.5508	0.85414
			0.409312	19.7538	0.458135	-0.216084	21.1796	0.370482
			0.597629	21.5784	0.0991516	0.934503	18.784	0.0923326
			0.0446519	19.2809	0.916267	0.740581	16.7143	0.313026
			0.290625	21.2488	0.519914	0.126174	19.1554	0.956514
			-0.268274	16.7162	0.54144	0.168513	22.2905	0.858076
			0.52461	18.9366	0.355714	-0.0711792	22.0401	0.674531
			-0.186326	23.9676	0.570495	0.504444	19.2878	0.387483
			0.540185	18.7466	0.40058	0.216441	21.5503	0.642919
			-0.654821	19.404	0.106707	-0.518279	19.1024	0.202698
			0.341687	22.4058	0.564194	0.00112821	16.2296	0.857641
			-0.340389	19.226	0.356815	-1.95727	20.7123	1.28041e-10
			-0.115038	20.5116	0.596693	0.0988632	18.9456	0.96071
			-0.247583	23.0771	0.485983	0.60622	22.2936	0.219062
			0.155265	18.2631	0.913326	0.172938	20.0554	0.830381
			-0.085147	24.3105	0.6949	-0.404366	22.2035	0.202191
			1.00895	18.8326	0.066586	-0.112244	19.1395	0.65921
			0.68516	17.2941	0.327805	-0.827379	16.5428	0.115653
			-0.0704877	21.214	0.638201	0.0685188	18.0578	0.951545
			0.0724843	20.3603	0.999984	-0.498164	19.3283	0.206875
			-0.0383109	25.4605	0.755682	-0.060065	16.6738	0.780252
			0.291764	23.481	0.79479	-0.0163669	15.7457	0.836432
			0.173302	20.6529	0.710043	0.566205	20.8523	0.0981002
			0.69994	26.3611	0.333786	0.258729	21.4647	0.566171
			-0.132411	21.8035	0.539506	1.82139	17.618	0.00268547
			-0.181271	18.9188	0.589828	-0.549899	21.6246	0.0540865
			-0.136261	16.9569	0.686853	0.122324	19.7919	0.949015
			0.545003	20.4688	0.164877	-0.103436	22.9159	0.634562
			0.375688	19.3035	0.552413	-0.355494	26.4484	0.389736
			-0.243728	19.8112	0.399643	0.775615	17.1762	0.261101
			0.897897	17.2365	0.180847	-0.224336	20.1587	0.42927
			0.277135	18.3916	0.739116	0.335579	23.4588	0.736927
			0.397903	19.3547	0.504896	-0.901407	18.505	0.0450706
			0.0280133	20.6413	0.93405	0.172563	19.9401	0.84418
			0.130535	18.4885	0.963448	-0.292856	18.2046	0.451346
			-0.0744589	21.6862	0.648137	0.531678	19.9373	0.269183
			-0.403639	18.806	0.308414	-0.235855	16.7048	0.57719
			-0.443032	18.4717	0.274021	0.0560949	20.2239	0.979729
			0.0182715	26.2509	0.831147	0.775615	17.1762	0.261101
			0.251398	21.2829	0.598784	-0.106293	22.4982	0.609626
			-0.663689	16.6573	0.208992	0.68516	17.2941	0.327805
			-0.181739	22.8537	0.519156	-0.264354	18.376	0.47851
			0.760218	25.362	0.284243	0.665285	20.4509	0.0852322
			-0.051062	21.9357	0.727359	0.441822	21.0246	0.227463
			-0.0179187	20.3559	0.807093	-0.283279	19.2191	0.42505
			0.465875	20.1879	0.272935	-0.041308	18.5855	0.77142
			0.665394	22.0861	0.120209	-0.802586	19.6217	0.0431281
			0.925171	18.2399	0.113588	0.133638	18.8121	0.942371
			0.401502	21.5973	0.304002	-0.258066	22.3152	0.3808
			-0.173212	22.6265	0.503124	0.345401	22.031	0.481755
			0.171744	24.4811	0.958226	0.191146	19.7247	0.82504
			-0.202024	18.2104	0.562923	-0.205466	19.2168	0.525023
			0.114757	21.0242	0.863314	-0.470546	21.0816	0.0890028
			0.144247	25.4093	0.996176	-0.0905141	21.163	0.627908
			-0.554559	25.2767	0.228352	-0.425911	25.3836	0.326116
			0.973643	17.6022	0.1319	-0.465283	18.4495	0.274243
			-0.0896704	19.73	0.649739	0.935489	24.5311	0.169388
			-0.0172278	20.8756	0.832883	0.650719	19.055	0.2408
			0.219639	18.8827	0.773412	-0.231819	19.9968	0.415963
			-0.0636022	16.1729	0.777815	-0.0786368	19.7201	0.671729
			0.00616113	23.6117	0.814838	-0.288824	20.4154	0.303129
			0.0436201	20.3332	0.929865	0.0758449	18.2698	0.955345
			-0.0972629	19.9988	0.631542	0.335579	23.4588	0.736927
			0.708238	19.2571	0.195678	0.732966	20.3166	0.0743777
			-0.132674	24.3079	0.635166	-1.08143	18.9982	0.0139577
			-0.300044	19.701	0.341392	0.952471	24.4196	0.160448
			0.117721	17.6081	0.992761	-0.351961	17.2784	0.418987
			-0.0405484	18.5859	0.771656	0.772891	20.4799	0.0391625
			0.668084	19.3898	0.203753	0.416029	16.1419	0.608917
			0.0809225	18.6329	0.970285	0.0511463	23.1701	0.875769
			0.92844	17.9149	0.128722	-0.355494	26.4484	0.389736
			0.192884	21.0877	0.663176	0.379341	22.0263	0.429326
			0.137545	18.2828	0.946957	-0.172375	16.8199	0.643648
			0.665285	20.4509	0.0852322	0.664494	20.0916	0.123313
			0.429531	17.9027	0.553269	-0.268353	18.1991	0.474283
			0.00478486	19.1769	0.846657	0.288551	22.4168	0.668584
			0.638902	23.033	0.377927	0.960452	22.3105	0.0366199
			0.0537948	19.4265	0.928807	-0.056222	17.8352	0.80606
			-0.142786	17.9972	0.651206	0.152573	19.0735	0.907656
			0.128342	21.1562	0.83932	0.562168	26.9478	0.466567
			-0.315934	23.2735	0.428575	-3.21099	19.5781	4.10783e-14
			0.556134	21.6501	0.133893	0.653272	18.4617	0.284209
			0.629062	19.422	0.230655	0.357345	18.0695	0.628257
			-0.0438185	21.5904	0.716985	-2.03868	18.8694	1.94062e-05
			-0.0905141	21.163	0.627908	0.556403	20.2898	0.191083
			0.39798	26.4138	0.6571	0.252932	16.6918	0.821821
			0.323219	20.8907	0.400162	-0.248722	23.3491	0.499479
			0.0559331	17.0357	0.926476	-3.21099	19.5781	4.10783e-14
			-0.0126482	20.8642	0.845827	0.775615	17.1762	0.261101
			-0.134238	21.84	0.53584	0.241829	18.7828	0.777122
			0.273915	20.4479	0.552006	0.229135	18.0378	0.805306
			0.447231	23.3744	0.596696	-0.121925	16.9618	0.703183
			-0.654824	23.6722	0.16816	0.300643	20.9142	0.445724
			-0.166313	17.1684	0.628763	-0.0163669	15.7457	0.836432
			-0.693177	17.9993	0.139067	0.379707	18.5694	0.586683
			-0.352202	19.0351	0.354013	0.246462	16.7722	0.817812
			1.13463	17.6682	0.0707561	0.490218	21.2502	0.203599
			0.403325	17.6434	0.605164	-0.0126482	20.4216	0.802792
			-0.444	20.3211	0.154342	0.382441	20.118	0.424257
			0.541028	20.9382	0.12834	-0.209168	17.866	0.564088
			-0.0322153	18.0861	0.799252	0.727918	23.1316	0.310136
			0.783334	23.6729	0.266636	-0.209854	21.1619	0.381183
			0.252905	17.9273	0.782131	0.840364	22.3123	0.0728842
			0.295086	20.2243	0.542635	0.379707	18.5694	0.586683
			0.568963	27.3912	0.459398	0.297089	20.503	0.479872
			-0.749948	18.2381	0.0990507	-0.360155	26.0387	0.385305
			0.362227	19.95	0.500611	-0.103762	16.4149	0.722848
			0.325812	28.9467	0.74971	-0.0323025	20.6507	0.780623
			-0.453896	22.895	0.240931	0.490138	19.4896	0.356945
			0.561429	21.3777	0.13648	-3.21099	19.5781	4.10783e-14
			0.562035	25.4714	0.466707	-0.417615	20.614	0.144605
			0.0852942	22.4985	0.93481	0.49073	17.0682	0.527874
			0.220114	19.4141	0.770628	0.149544	19.9243	0.892399
			0.286447	25.092	0.801896	0.910256	19.3219	0.0833938
			0.338397	22.7971	0.673221	-0.917724	17.4152	0.0772761
			0.16165	21.4786	0.788311	-0.165994	18.9519	0.613528
			-0.15374	25.1886	0.609403	0.681307	18.5859	0.249362
			0.634051	24.916	0.393946	-0.486867	17.8602	0.288791
			0.0932554	22.7944	0.924214	0.106778	21.6751	0.918831
			0.129843	18.2766	0.958782	-0.207141	22.1074	0.420238
			0.630692	22.2927	0.19757	-0.137937	20.292	0.569569
			-0.224336	20.1587	0.42927	0.261351	19.4805	0.700778
			0.196071	23.756	0.924726	-0.406951	19.8507	0.204294
			0.973944	18.3632	0.0977803	0.601974	15.8568	0.411644
			-0.06477	17.5795	0.754584	-0.103762	16.4149	0.722848
			0.364059	16.5869	0.674304	-0.0333527	23.1254	0.762213
			-0.801633	16.3411	0.130779	-1.37675	18.2716	0.00330243
			1.04334	26.4258	0.118564	0.630147	18.1102	0.304841
			0.313638	16.6775	0.742829	0.138008	20.1347	0.863109
			0.173227	19.4693	0.85068	-0.279942	17.9117	0.480821
			0.0439555	21.8898	0.914949	-0.406951	19.8507	0.204294
			0.109778	21.5974	0.902373	-0.418194	22.0766	0.168262
			-0.470546	21.0816	0.0890028	0.0707234	23.3259	0.90254
			0.247265	22.5745	0.78571	-0.425298	18.7369	0.308686
			0.288488	24.3343	0.799166	-1.95727	20.7123	1.28041e-10
			0.557945	19.9288	0.23896	0.179122	17.7559	0.86369
			0.701669	18.7213	0.248119	0.960746	20.0235	0.0278791
			-0.438983	19.1846	0.254986	0.163901	18.2029	0.898537
			0.818897	22.7607	0.144324	0.130957	17.813	0.941196
			0.880598	23.1042	0.201802	-0.183214	20.3873	0.474735
			0.0229984	23.5276	0.837533	0.868607	21.9674	0.0355424
			-0.376577	20.0817	0.236395	0.91327	20.462	0.0136021
			-0.109508	21.0051	0.59491	-0.460129	20.7964	0.103818
			0.551204	20.4364	0.165762	-0.041308	18.5855	0.77142
			-0.16677	18.7227	0.600798	0.29553	18.2923	0.708731
			0.4848	19.9264	0.32384	-0.417412	16.3207	0.38332
			0.385897	18.7571	0.57835	-0.518279	19.9329	0.118857
			0.0412723	17.2429	0.89642	0.0677434	19.7554	0.936761
			1.14984	17.37	0.0727617	-0.172375	16.8199	0.643648
			0.261866	16.5779	0.800923	0.178906	17.6839	0.898437
			-0.342456	18.9926	0.376832	-0.0925443	17.5805	0.718517
			0.219717	18.3585	0.822266	0.345401	22.031	0.481755
			0.106939	16.7525	0.998746	-0.0925443	17.5805	0.718517
			0.0163222	18.3115	0.875512	-0.999434	15.8841	0.0640185
			0.139812	20.3373	0.864064	-0.813809	17.4729	0.107169
			0.231706	18.9232	0.755734	0.105571	17.1999	0.980962
			-0.539732	20.1947	0.10413	0.339088	17.3458	0.696467
			0.417628	22.2291	0.408616	0.00120636	20.9092	0.872242
			0.347847	17.4345	0.673585	0.00834971	17.6782	0.86476
			-0.194418	21.2611	0.382866	-0.313157	21.4857	0.218848
			-0.192302	20.8386	0.444449	0.321441	17.2522	0.728171
			0.368254	20.5582	0.346877	0.278926	20.7151	0.456125
			0.135975	19.2438	0.935594	-0.360155	26.0387	0.385305
			0.474135	18.1046	0.478882	0.617044	23.5963	0.41048
			-0.0357194	17.4497	0.799096	0.0797665	17.6303	0.958363
			0.16068	18.4716	0.9158	-0.321457	18.8441	0.391324
			-0.0386194	21.6671	0.73016	0.701669	18.7213	0.248119
			0.0724696	20.4937	0.984252	-1.68238	19.0319	0.00025618
			0.961744	24.6176	0.155721	0.465717	19.2775	0.43192
			-0.0278744	21.1582	0.766755	0.0288289	21.0198	0.923907
			0.376973	19.4663	0.526306	0.126548	18.8335	0.953272
			-0.0615676	23.2535	0.725284	-0.468986	23.4795	0.290733
			-0.613211	17.7529	0.220711	0.560853	18.344	0.379468
			0.0960039	20.0241	0.993117	0.973944	18.3632	0.0977803
			0.0627855	20.9386	0.984699	-0.498088	19.7571	0.146715
			-0.14945	23.9506	0.614612	0.775615	17.1762	0.261101
			-0.224107	22.4682	0.430998	0.525035	17.3527	0.474622
			-0.425911	25.3836	0.326116	-0.551981	18.1727	0.20566
			0.12157	25.7197	0.972514	0.121946	20.9244	0.845247
			1.22724	17.4048	0.0523294	-1.23867	18.3227	0.0102315
			0.300036	23.0663	0.782821	0.813678	26.2085	0.244684
			0.979218	17.9477	0.110227	0.403325	17.6434	0.605164
			-0.146932	18.3675	0.62973	0.553094	18.1394	0.389681
			-0.243023	21.5027	0.315619	-0.670822	19.3432	0.102042
			0.300204	19.0149	0.665991	-0.0523062	20.0594	0.72319
			0.393474	23.1552	0.662748	0.402214	20.6971	0.265024
			-0.571916	20.626	0.0526628	0.775615	17.1762	0.261101
			-0.422431	20.0203	0.195141	-0.539671	29.0465	0.238459
			0.0447754	24.5387	0.867086	-0.282211	24.4963	0.463395
			-0.340605	18.4444	0.393435	0.775615	17.1762	0.261101
			0.395521	22.5396	0.541842	-0.200155	22.4227	0.461051
			0.164304	21.075	0.734773	0.335579	23.4588	0.736927
			-0.233556	18.0401	0.52493	0.504444	19.2878	0.387483
			-0.251163	17.6486	0.528015	0.827012	19.2809	0.120992
			0.14044	22.3258	0.925035	0.215068	18.3066	0.816912
			0.20075	19.9029	0.791008	1.00052	19.675	0.0336137
			0.0473174	21.6773	0.935949	1.30003	20.3371	0.000818827
			0.71439	19.7139	0.141653	0.358245	20.3633	0.427736
			-0.056222	17.8352	0.80606	0.220143	22.3299	0.771903
			0.122617	24.6748	0.973959	0.960452	22.3105	0.0366199
			0.0497572	21.5771	0.950321	-0.417615	20.614	0.144605
			0.278396	20.276	0.574632	0.903222	17.8048	0.142678
			0.774613	19.4529	0.12856	-0.118986	21.8282	0.556429
			0.364788	20.0244	0.490261	0.775615	17.1762	0.261101
			0.963762	17.8102	0.119634	-0.756839	17.5948	0.130299
			0.429116	18.2874	0.518834	-1.41706	20.8351	2.34299e-06
			0.0120046	17.7719	0.866512	-0.345777	17.7935	0.425317
			-0.0312854	26.4686	0.764942	0.126119	21.8267	0.88614
			0.209884	20.267	0.70755	0.240281	17.6168	0.818451
			-0.149518	21.0309	0.516576	0.504049	20.1576	0.25033
			-0.158661	20.1565	0.539437	0.0608902	20.2373	0.976642
			0.794186	19.8754	0.0834084	0.164304	21.075	0.734773
			0.669755	17.6872	0.320408	2.13044	19.0354	2.44189e-05
			0.479781	22.5417	0.426315	0.11533	17.396	0.987446
			0.715586	16.5566	0.311986	0.246954	19.1612	0.755431
			0.222781	20.685	0.579935	-0.792214	19.8169	0.0263702
			0.13572	19.0707	0.935855	-0.103712	16.3286	0.725461
			0.373484	20.1598	0.42083	0.215068	18.3066	0.816912
			0.143154	18.3	0.936867	0.143305	20.3791	0.838498
			0.64647	18.3756	0.297047	-1.95727	20.7123	1.28041e-10
			-0.145857	22.6812	0.545828	0.179122	17.7559	0.86369
			0.151605	23.5817	0.986017	0.170301	20.8714	0.696678
			0.0109207	22.5937	0.8013	-0.470546	21.0816	0.0890028
			0.364603	17.1986	0.67582	0.514497	19.8281	0.296548
			-0.473548	18.868	0.25153	1.17432	20.3058	0.0028992
			0.0741168	23.436	0.907192	-0.186661	21.5722	0.423758
			0.282576	19.4604	0.671543	0.210272	18.5947	0.832726
			0.468557	18.2525	0.48288	-0.406967	19.9687	0.202389
			0.0689171	21.7669	0.998338	-0.833456	17.9483	0.0890213
			-0.197186	22.5708	0.482857	-0.266365	16.9147	0.534272
			-0.34648	19.5296	0.312845	-0.351961	17.2784	0.418987
			0.745427	17.533	0.272636	-0.0973856	16.52	0.720994
			0.963059	18.7979	0.0805874	-0.255196	18.6342	0.481064
			0.749904	18.2239	0.212042	0.390689	18.7551	0.572633
			-0.0610479	22.4352	0.680562	0.126548	18.8335	0.953272
			0.281885	15.9135	0.769072	-0.3081	21.7537	0.242524
			0.506696	20.4331	0.212061	-0.0028611	22.106	0.800612
			0.595037	19.6413	0.247121	0.426665	20.6967	0.233284
			0.176982	19.03	0.869146	0.553177	18.298	0.382843
			-0.0970539	23.4174	0.679737	0.107579	18.5672	0.99795
			0.114573	20.5769	0.865045	0.120511	17.558	0.994773
			0.815695	18.4658	0.160285	0.48378	22.1445	0.318614
			0.528932	21.3067	0.165271	0.114444	18.0833	0.977173
			0.125961	23.665	0.978576	-0.263426	19.9976	0.372139
			0.151346	22.1642	0.888826	0.691454	20.4567	0.0689427
			-0.3193	23.2634	0.425186	-0.373475	21.6854	0.172828
			0.597237	23.2514	0.430246	0.221309	18.558	0.82166
			-0.566303	18.5492	0.180726	0.173227	19.4693	0.85068
			-0.458422	22.2184	0.161994	0.241829	18.7828	0.777122
			-0.172375	16.8199	0.643648	-1.60734	18.8854	0.000705464
			0.718909	20.4775	0.0578206	0.508557	17.9862	0.445069
			0.209223	22.9665	0.906054	-0.0257557	19.3407	0.79614
			-0.0111731	20.457	0.81289	-1.76354	17.5389	0.00118054
			-0.113668	21.9123	0.56865	0.403515	18.8934	0.512287
			0.367052	20.966	0.317389	0.00279158	16.4542	0.850742
			0.25755	24.6295	0.840791	0.0999753	21.1778	0.910758
			-0.439786	21.2587	0.100625	0.305385	21.1425	0.448747
			0.203507	19.7856	0.79727	0.0202188	20.9303	0.89902
			0.313037	23.9277	0.766534	0.328644	23.8582	0.745996
			0.151139	20.1839	0.809241	-1.95727	20.7123	1.28041e-10
			0.0650566	19.4534	0.958243	0.0183586	19.2786	0.870285
			0.154656	21.4855	0.806654	0.372354	21.652	0.352362
			-0.277888	19.0282	0.442861	-0.6608	17.8526	0.173281
			0.275333	17.7792	0.754012	0.241042	20.324	0.650052
			0.35192	21.1832	0.343814	0.144711	19.8665	0.903954
			0.452249	19.6134	0.424797	-0.91378	21.2311	0.00177147
			0.655722	20.1542	0.118631	-0.19423	20.1325	0.475689
			0.328342	18.0069	0.662609	-0.147134	22.632	0.540214
			0.131979	21.929	0.876122	-1.39086	17.8903	0.00642858
			0.584615	24.231	0.443126	-0.878239	19.6169	0.028058
			0.244754	24.11	0.858144	-0.128323	22.1765	0.571348
			0.588297	25.8979	0.439346	-0.40429	19.2892	0.291117
			0.650818	25.5353	0.378046	0.338597	19.2425	0.61105
			-0.171704	18.3913	0.601245	-0.0960205	18.0743	0.706743
			0.526894	17.4422	0.463318	0.108152	21.4966	0.921394
			0.587812	19.4277	0.268577	-0.355494	26.4484	0.389736
			-0.143984	20.367	0.548306	-0.747802	18.4144	0.106959
			0.182566	21.2253	0.740244	-0.873269	18.1742	0.0591742
			0.269728	20.3721	0.581256	0.345308	20.7816	0.333621
			-0.188635	18.2962	0.573957	0.501843	17.8971	0.469375
			0.495803	21.5586	0.176069	-0.0198619	22.0729	0.766376
			-0.0419898	21.1734	0.732542	0.773631	17.778	0.232946
			-0.5811	17.7493	0.247127	0.569474	22.1768	0.2238
			-0.145293	21.9877	0.545742	-0.00289006	21.4455	0.794793
			0.670614	17.1225	0.344097	-0.397746	21.5292	0.133891
			-0.136864	22.063	0.549894	-0.0323025	20.6507	0.780623
			-0.131931	23.5412	0.636083	-0.597431	17.8231	0.220582
			-0.576272	17.7063	0.236164	-0.0376469	21.1663	0.754332
			-0.296829	22.8651	0.387584	-0.0028611	22.106	0.800612
			0.524234	21.4651	0.159144	-0.919882	18.0031	0.0525889
			-0.137937	20.292	0.569569	0.399868	23.2512	0.654739
			0.0216837	20.821	0.935476	0.138586	20.5988	0.788728
			-0.307724	19.5929	0.36069	0.178906	17.6839	0.898437
			0.14929	16.741	0.951685	0.145178	19.8787	0.903028
			0.265408	17.0331	0.796287	0.00226058	16.3744	0.855882
			0.417177	20.5588	0.273205	0.960452	22.3105	0.0366199
			0.41418	19.3605	0.479132	-0.827379	16.5428	0.115653
			0.430785	24.9884	0.616585	-1.37675	18.2716	0.00330243
			-0.277655	18.8047	0.445647	0.281783	21.0394	0.478968
			0.335579	23.4588	0.736927	0.0430032	19.1213	0.908507
			-0.0925443	17.5805	0.718517	0.587015	27.1078	0.44066
			0.009733	22.312	0.822361	0.437465	20.5114	0.25121
			0.447696	25.8953	0.596137	1.02204	18.603	0.0637575
			0.49073	17.0682	0.527874	-0.611053	18.3163	0.171927
			-0.203174	19.6807	0.472233	0.0226382	17.1354	0.870732
			0.517232	18.125	0.419201	0.707457	17.8014	0.275975
			-0.379747	17.7667	0.388602	0.379707	18.875	0.56332
			0.72162	18.0647	0.241594	1.22724	17.4048	0.0523294
			-0.769121	23.6377	0.115037	-0.232517	19.5813	0.458181
			0.765733	17.8658	0.232219	-0.580458	18.15	0.187813
			-0.133798	22.5021	0.564133	-0.42495	19.2231	0.273023
			0.0696413	21.5592	0.996078	-0.574041	23.4152	0.215593
			-0.374973	17.6648	0.399387	0.34987	17.9027	0.654237
			0.304001	18.9992	0.657194	-0.191607	19.5707	0.514461
			-0.34665	26.3255	0.398227	-0.086415	17.6038	0.728113
			0.163901	19.2998	0.88454	0.320122	21.9042	0.491065
			0.0554579	23.0422	0.871564	0.172972	19.0646	0.87517
			0.814814	25.4507	0.243887	0.692102	27.0453	0.340615
			-0.0610041	20.6234	0.719344	-0.782827	17.9039	0.108078
			-0.0969727	19.0044	0.694036	0.228907	20.8709	0.566946
			0.193344	21.8556	0.731939	-1.37675	18.2716	0.00330243
			-0.182992	17.5242	0.609443	0.750366	19.3414	0.16368
			0.281783	21.0394	0.478968	0.377655	18.9667	0.533299
			0.383486	22.1655	0.459104	0.334779	17.5215	0.702822
			-0.0646386	21.0996	0.693682	0.931473	22.4705	0.0525618
			0.719733	20.34	0.082191	0.481422	18.9703	0.405361
			-0.0801543	23.0831	0.692486	-0.355494	26.4484	0.389736
			0.151283	20.0877	0.858819	1.13506	17.7116	0.0664024
			0.203682	19.481	0.797955	0.422235	17.3454	0.597075
			-0.171595	19.593	0.545272	-0.580458	18.15	0.187813
			0.273816	20.0301	0.642305	-0.0748498	17.48	0.74513
			1.09901	16.7703	0.101336	0.744252	21.8208	0.0415778
			0.67191	18.5858	0.259492	0.887687	17.4288	0.179529
			-0.351961	17.2784	0.418987	-0.942822	17.5974	0.0651289
			0.237146	20.8207	0.5443	0.378633	16.0384	0.653449
			0.0160921	23.4667	0.828206	-1.31278	18.6762	0.00632508
			-0.283147	19.4933	0.395328	0.219717	18.3585	0.822266
			0.0422948	18.6392	0.908283	-0.7525	24.1013	0.121818
			0.827012	19.2809	0.120992	-0.0610041	20.6234	0.719344
			0.642208	24.099	0.386162	0.164946	23.2838	0.967603
			-0.982689	16.8165	0.0717464	0.0589704	19.2356	0.934836
			0.643216	26.8156	0.385205	-1.20888	18.5367	0.0120876
			0.155967	17.6496	0.931568	-0.390866	17.8736	0.364023
			0.0942852	16.9402	0.98229	1.12442	17.8717	0.0635565
			-0.154193	21.5369	0.478077	0.601858	21.4863	0.0984276
			-0.232461	18.5499	0.500347	0.175848	21.6842	0.759576
			-0.373475	21.6854	0.172828	0.692102	27.0453	0.340615
			0.619931	22.6971	0.296012	-0.918221	19.3173	0.0313099
			0.42561	21.58	0.265587	-1.31674	18.2696	0.00481716
			0.741405	19.2723	0.175022	0.296187	18.2289	0.705662
			-0.293445	22.8043	0.370513	0.168513	22.2905	0.858076
			0.772029	15.779	0.269778	-0.824691	17.1967	0.10729
			0.15832	20.7152	0.718859	-0.403716	17.5612	0.371325
			0.377655	18.9667	0.533299	0.0226382	17.1354	0.870732
			0.53226	19.4539	0.326834	0.198557	17.3192	0.888762
			-0.25253	18.3922	0.500784	-0.487938	24.2355	0.276015
			-0.584256	18.3227	0.189997	0.49588	22.819	0.454139
			0.592486	17.7368	0.364104	-0.291327	18.4542	0.443855
			-0.0908635	18.5555	0.699232	1.09901	16.7703	0.101336
			-0.946341	16.1981	0.0801834	-0.0278744	21.1582	0.766755
			0.222551	23.4037	0.888415	0.204749	16.5378	0.87808
			0.742106	20.0866	0.0897976	-0.268353	18.1991	0.474283
			-0.0344593	18.3563	0.796312	0.58465	27.1157	0.44309
			-0.079796	18.2904	0.724661	0.151587	20.0839	0.863248
			0.130056	22.4257	0.959757	-0.0304756	22.8106	0.729447
			-0.242564	19.9572	0.401061	-0.0826982	18.4475	0.719085
			-0.0826982	18.4475	0.719085	0.366617	23.4919	0.696801
			0.177318	18.6831	0.887054	0.528932	21.3067	0.165271
			0.934503	18.784	0.0923326	0.168662	21.1212	0.732762
			-0.25795	19.5081	0.424413	0.216441	21.5503	0.642919
			0.399179	20.7051	0.264305	0.314723	20.1521	0.518695
			0.35507	20.0596	0.496347	0.0431871	22.3267	0.885732
			-0.427282	18.9902	0.293984	0.450389	17.8022	0.518726
			-0.00507623	21.7414	0.816108	-0.0856186	21.8643	0.638863
			-0.148953	20.0095	0.544684	0.912278	17.5348	0.164984
			-0.273121	22.7363	0.384027	-0.168382	18.5738	0.585171
			0.493002	20.4957	0.200037	0.226483	18.1756	0.802699
			0.384208	22.8812	0.623935	0.033056	19.0839	0.895599
			-0.384126	19.7353	0.247802	-0.749948	18.2381	0.0990507
			0.196926	22.1643	0.791797	-0.654821	19.404	0.106707
			-0.0760041	19.6016	0.700816	0.641593	25.8391	0.386745
			-0.30603	23.6944	0.43864	0.29176	18.2432	0.717561
			-0.100814	20.9048	0.628211	0.0353552	19.4138	0.909068
			0.29311	23.1584	0.792993	-0.884576	18.6254	0.0477253
			-0.877725	17.7144	0.0908773	-0.33147	29.5198	0.413061
			0.0892173	23.6937	0.927932	-0.68453	23.3543	0.152846
			-0.873269	18.1742	0.0591742	0.787036	23.5461	0.263887
			0.366667	22.4759	0.560373	0.640173	20.5679	0.0756382
			0.216597	19.2115	0.797798	0.258656	22.7738	0.794488
			0.278452	19.5378	0.665201	0.260826	18.6841	0.762287
			0.18029	19.3775	0.830745	-0.56428	20.3169	0.0836157
			0.708894	19.8077	0.131461	0.283912	21.8923	0.559001
			0.340429	21.9231	0.455792	0.201327	22.6339	0.880869
			-0.115736	22.1226	0.574622	-1.14412	21.0647	0.000137723
			0.554329	19.3836	0.299191	0.140927	19.4035	0.906128
			0.840571	18.0888	0.163305	0.925855	18.4565	0.113426
			0.00572916	23.5416	0.814257	-0.0304633	18.4491	0.795264
			0.623542	22.4471	0.221324	0.651293	19.2786	0.238654
			0.418477	20.8309	0.235328	0.693026	18.1009	0.261777
			0.372626	18.0309	0.60238	0.717588	21.2185	0.0425273
			0.487031	21.5151	0.189552	-0.268353	18.1991	0.474283
			-0.106854	20.8092	0.617865	0.0165216	19.8592	0.840309
			0.338049	27.7319	0.733706	-0.229877	19.754	0.424808
			0.16394	18.3794	0.908059	0.0928781	22.7918	0.926335
			-0.195147	23.0937	0.552424	-0.379747	17.7667	0.388602
			0.727918	23.1316	0.310136	0.314723	20.1521	0.518695
			-0.181786	18.639	0.583804	0.108371	22.2087	0.962963
			0.122324	19.7919	0.949015	-3.32248	24.0748	2.03512e-09
			0.678347	24.1725	0.352814	-0.490714	18.0627	0.258581
			0.476201	18.6312	0.45079	-1.37675	18.2716	0.00330243
			0.204327	18.0692	0.849353	-0.520273	16.351	0.294755
			-0.755416	19.0261	0.080877	1.32679	20.3567	0.00062735
			-0.180755	18.6036	0.563492	0.0353758	22.28	0.88391
			0.450452	25.2114	0.592834	-0.168036	17.4386	0.634956
			0.402226	20.1539	0.379862	0.508256	17.5913	0.492916
			-0.539959	19.1668	0.176542	0.41759	17.5643	0.597393
			0.0589704	19.2356	0.934836	0.157859	21.1881	0.766373
			0.358399	20.1713	0.435536	0.55795	18.836	0.34506
			-0.0163669	15.7457	0.836432	-0.73664	24.1128	0.128577
			-0.389747	20.5461	0.167715	-0.14321	17.4711	0.656479
			-0.509623	18.0416	0.245785	-0.119859	25.7044	0.65106
			-0.0662788	22.408	0.68509	0.960746	20.0235	0.0278791
			0.439821	17.5074	0.575326	1.10928	23.9901	0.0939453
			0.175908	20.5768	0.72126	0.218834	20.14	0.696712
			-0.195125	20.9818	0.430669	-0.317717	17.5399	0.456883
			0.292076	23.5408	0.794374	0.344161	19.5947	0.57555
			-0.278414	17.6735	0.500802	-1.37675	18.2716	0.00330243
			-0.350388	20.4012	0.230091	0.422679	20.9373	0.252678
			0.764349	21.8816	0.0502303	0.316445	17.6284	0.715712
			0.0353758	22.28	0.88391	-0.172375	16.8199	0.643648
			0.603252	24.0169	0.424186	-0.148953	20.0095	0.544684
			-0.233	18.0145	0.526523	0.250584	19.0315	0.751231
			0.393759	17.3467	0.627112	0.3025	18.5734	0.692833
			-0.0270806	24.4853	0.7705	-1.70184	18.6857	0.000496558
			-0.00958351	21.2108	0.792514	0.776892	22.659	0.159692
			-0.0238988	17.1283	0.809409	-0.00628899	21.9811	0.820692
			-0.0628761	20.1427	0.718505	-0.0580926	19.7942	0.702841
			-0.614965	17.5531	0.208437	1.13416	17.7172	0.0669631
			0.180432	15.9576	0.897796	0.376935	19.305	0.554105
			-0.147887	20.47	0.530646	1.35184	16.9346	0.0393443
			-0.417615	20.7256	0.137837	0.0458692	23.857	0.868576
			0.553094	18.1394	0.389681	0.700486	17.9203	0.270895
			0.118641	17.9905	0.970961	-0.219877	21.8946	0.386394
			0.639297	19.172	0.255515	0.150146	22.0986	0.877358
			0.144411	22.1369	0.907765	0.118641	17.9905	0.970961
			0.254364	23.3136	0.845105	-0.317664	19.127	0.385328
			0.13884	18.8838	0.901517	0.393759	17.3467	0.627112
			-0.103113	21.5587	0.590908	0.971597	18.2395	0.0950402
			-0.0613401	21.2254	0.657754	0.931473	22.4705	0.0525618
			0.168379	19.5822	0.864066	0.2212	17.9418	0.832323
			0.989848	17.9065	0.10383	0.728472	17.6522	0.273898
			0.582127	19.3259	0.301136	-0.749948	18.2381	0.0990507
			0.239553	17.6122	0.824667	-0.879457	17.4208	0.0867128
			0.172528	22.0581	0.813692	0.6756	18.9958	0.214452
			0.310367	18.0277	0.691886	-0.328009	26.4323	0.416488
			0.160737	18.0457	0.90446	-0.260245	23.8094	0.486897
			0.255787	18.8778	0.721258	-0.276438	18.1942	0.464139
			0.00142863	21.8244	0.826381	-0.7525	24.1013	0.121818
			0.10263	23.895	0.946396	0.242341	21.2429	0.61228
			-0.66694	17.4298	0.178008	0.11257	18.1025	0.984319
			0.093549	20.125	0.968923	-0.165919	20.4306	0.493961
			0.584529	19.7051	0.250289	-0.0711792	22.0401	0.674531
			-0.298706	26.3257	0.44617	-0.199715	17.8041	0.615558
			-0.147289	18.7973	0.6161	0.297892	21.8524	0.514372
			0.704301	18.5423	0.252502	0.933866	24.0869	0.170261
			-0.403971	21.4519	0.128267	0.220143	22.3299	0.771903
			0.727183	17.0904	0.297687	-0.147134	22.632	0.540214
			0.44487	24.0645	0.599533	-0.778904	20.3838	0.0182247
			0.108694	24.0497	0.954754	-0.117822	18.8555	0.656622
			0.420183	19.7845	0.429985	1.67177	15.921	0.00871599
			-0.254792	20.7924	0.344071	0.775615	17.1762	0.261101
			-0.372433	18.122	0.364177	-1.12782	17.7363	0.0316257
			0.450389	17.8022	0.518726	-0.397746	21.5292	0.133891
			0.628369	20.5201	0.0836182	0.308523	23.2939	0.772505
			0.178059	19.2455	0.862623	-0.118947	21.9347	0.589101
			-0.633612	18.3213	0.159898	-0.355494	26.4484	0.389736
			-0.205598	20.6019	0.437258	-0.0856186	21.8643	0.638863
			0.294339	22.8413	0.749341	-0.131931	23.5412	0.636083
			-0.183863	20.3959	0.469442	-0.422431	20.0203	0.195141
			0.494203	18.951	0.380336	0.220143	22.3299	0.771903
			-0.940181	17.0505	0.0788149	0.225156	18.0382	0.811203
			-0.0462896	20.6888	0.764928	0.107363	19.2809	0.978124
			0.215887	20.9467	0.606912	-0.355494	26.4484	0.389736
			0.140709	21.9523	0.858235	0.0288289	21.0198	0.923907
			0.495651	20.0903	0.281564	1.67177	15.921	0.00871599
			0.218514	20.1908	0.678257	0.775615	17.1762	0.261101
			-0.402982	18.0567	0.335681	-0.969842	17.6375	0.057753
			0.39121	17.7562	0.59372	-0.225619	16.3143	0.581914
			0.350941	19.9833	0.51384	0.14066	20.249	0.854298
			-0.781356	24.7307	0.110238	0.0401394	24.5394	0.860778
			0.163208	24.1119	0.97	0.107823	21.4054	0.924569
			0.36873	25.7376	0.694098	-0.870962	22.6906	0.0302194
			0.510733	20.5815	0.167041	0.143305	20.3791	0.838498
			0.254073	18.517	0.773617	-0.0856186	21.8643	0.638863
			-0.518501	19.501	0.166132	0.215068	18.3066	0.816912
			0.221172	20.3786	0.673099	0.289963	18.8689	0.697687
			0.230471	19.2537	0.776311	-0.666556	21.0717	0.0190075
			0.249012	21.8396	0.610231	-0.22637	21.2589	0.330605
			1.055	17.9366	0.0835307	0.0801952	18.9717	0.998387
			0.0480615	16.6806	0.923669	-0.42495	19.2231	0.273023
			-0.831706	18.4531	0.0713548	-0.33147	29.5198	0.413061
			0.577565	17.268	0.433548	-0.679236	22.5901	0.0744674
			0.14097	21.8063	0.830018	-0.260245	23.8094	0.486897
			-0.137502	26.4099	0.62922	-0.103762	16.4149	0.722848
			0.205991	20.632	0.637979	-0.236285	19.3294	0.480612
			-0.274588	18.0357	0.4733	-0.802048	18.2985	0.0801336
			0.649407	22.8867	0.310597	0.440781	20.3044	0.320854
			0.179232	21.601	0.739245	-0.946858	18.0977	0.0456945
			0.453872	16.6785	0.579826	0.172938	20.0554	0.830381
			-0.328853	17.2512	0.444531	0.439821	17.5074	0.575326
			-0.0767436	19.283	0.717612	0.0297092	22.7162	0.815214
			0.748505	29.2979	0.293458	-0.0530615	18.6711	0.762713
			0.34207	19.2663	0.601507	-0.205989	18.7338	0.552393
			-0.21506	23.214	0.537201	-0.399055	21.2265	0.129698
			0.414152	22.2598	0.41668	0.744252	22.4851	0.155559
			0.711703	19.0755	0.20425	1.15726	17.5578	0.0730747
			0.200935	20.761	0.620639	-0.381472	17.2755	0.391788
			0.141914	20.3051	0.852934	0.178059	19.2455	0.862623
			0.211592	17.9333	0.845577	0.314617	18.8852	0.633536
			0.583336	17.4608	0.415345	-0.171636	22.5374	0.51134
			-0.257501	17.8385	0.538604	-0.255101	21.97	0.377372
			0.426045	19.0444	0.497397	0.0551273	18.6811	0.925061
			-0.306882	26.6158	0.437769	0.241042	20.324	0.650052
			0.201555	20.9166	0.653566	0.477116	18.0407	0.471623
			0.250584	19.0315	0.751231	1.33081	19.1348	0.0105767
			-0.24672	19.0146	0.483489	0.62826	18.8546	0.28863
			-0.0695115	18.0217	0.747054	7.83883e-05	22.7225	0.76439
			-0.0695985	22.3957	0.677219	0.551518	19.0101	0.339184
			-0.185782	18.1984	0.578983	-0.118947	21.9347	0.589101
			0.05552	19.5272	0.938876	0.484085	18.7792	0.438807
			0.508974	15.8967	0.503865	-1.41177	16.7475	0.0124957
			-0.19821	21.0894	0.411024	-0.197742	24.322	0.55715
			-0.0851048	17.4996	0.729313	1.055	17.9366	0.0835307
			0.387464	18.4945	0.578819	0.509345	22.8014	0.437416
			-0.583219	18.2699	0.172322	0.262719	20.8941	0.507567
			0.463978	22.5544	0.454396	0.221599	19.3616	0.769289
			-0.238147	22.3938	0.413562	-1.08637	24.8429	0.0335866
			0.860276	24.3457	0.213498	-0.745875	17.2742	0.139549
			0.34987	17.9027	0.654237	0.355218	19.7401	0.545059
			-0.129436	23.2385	0.639167	0.126174	19.1554	0.956514
			-0.270141	24.2719	0.476231	1.51394	22.2003	0.000271881
			-0.312684	19.3155	0.385857	-0.728308	19.4175	0.0666408
			0.610169	16.8998	0.4035	-0.520204	16.9738	0.297401
			0.688489	21.7731	0.0564273	0.20528	19.6667	0.796921
			0.642932	18.2599	0.291652	-1.56403	18.4189	0.00152652
			-0.401605	21.4435	0.133154	-0.827379	16.5428	0.115653
			-0.17344	19.7013	0.515917	-0.526909	15.9083	0.292931
			-0.40429	19.2892	0.291117	0.673389	18.2932	0.269697
			0.653272	18.4617	0.284209	0.740991	20.9852	0.0316111
			0.697884	17.8828	0.280256	1.00651	22.3757	0.0270441
			0.0847278	17.6642	0.985457	-0.253823	18.9959	0.472832
			0.219446	22.1396	0.750967	0.306055	21.2905	0.484864
			0.358245	20.3633	0.427736	-1.97898	27.239	0.000242717
			-0.0587403	22.0978	0.677196	-0.313951	17.9938	0.439162
			0.243799	19.9107	0.708466	0.13884	18.8838	0.901517
			0.156777	19.1224	0.907512	-0.389523	17.8588	0.38016
			0.300634	21.5334	0.469603	-0.253823	18.9959	0.472832
			0.239923	18.3145	0.781408	0.775615	17.1762	0.261101
			-0.0960038	18.8307	0.691883	0.370157	19.6152	0.539221
			-0.115318	21.4169	0.538375	-0.397746	21.5292	0.133891
			0.550303	26.9854	0.47923	-0.0860111	20.2721	0.663566
			0.494417	19.0988	0.419911	-0.0372637	21.0802	0.761885
			0.418798	18.4503	0.549644	-0.510506	19.501	0.171796
			0.958511	24.4635	0.157357	1.66729	18.7406	0.002632
			0.287826	22.2849	0.627769	0.260725	18.222	0.757606
			0.29553	18.2923	0.708731	-0.197284	20.0657	0.468751
			0.105657	18.3794	0.997525	0.0497572	21.5771	0.950321
			0.442671	25.0753	0.602181	0.354459	22.1357	0.50244
			-0.782827	17.9039	0.108078	0.179122	17.7559	0.86369
			-0.681995	22.7049	0.0792001	0.00927048	19.9809	0.82447
			0.285361	21.5432	0.499984	0.0447318	21.9565	0.933841
			-0.464932	16.0856	0.33778	-1.22507	16.8506	0.0258141
			-0.000773629	20.2618	0.843186	0.775615	17.1762	0.261101
			-0.193255	18.3481	0.574435	0.338049	27.7319	0.733706
			-0.078437	21.3163	0.612245	-0.0523062	20.0594	0.72319
			-0.745875	17.2742	0.139549	0.0778277	22.0639	0.979364
			0.0372734	21.2877	0.88152	0.553177	18.298	0.382843
			-0.0112326	17.5343	0.830706	0.206684	16.7922	0.863798
			0.0758231	24.3898	0.909533	0.191229	20.6642	0.650887
			0.0987642	19.9955	0.991153	-0.728308	19.4175	0.0666408
			-0.0047021	20.4496	0.827794	-0.201172	18.2293	0.564027
			-0.704	19.1771	0.0923513	-0.243023	21.5027	0.315619
			-0.290652	16.2192	0.507827	-0.116077	22.9063	0.61527
			-0.675787	18.3428	0.138822	0.0449352	19.5879	0.91152
			0.0648518	18.4085	0.946304	0.496093	23.8491	0.539399
			0.00134168	20.9437	0.876347	0.293032	18.1504	0.712782
			-0.01298	20.0997	0.813822	-0.182152	17.5304	0.610462
			-0.561447	21.6775	0.0531066	0.35206	18.4082	0.634633
			-0.153599	22.484	0.526605	0.740288	21.4189	0.035274
			0.0138383	21.6521	0.85731	-1.37675	18.2716	0.00330243
			-0.351505	23.0126	0.374702	-1.68238	19.0319	0.00025618
			0.630147	18.1102	0.304841	0.0797665	17.6303	0.958363
			0.329381	19.8593	0.560458	-0.0566494	24.2907	0.731678
			0.472628	21.763	0.213653	0.368983	17.9586	0.627455
			-0.128323	22.1765	0.571348	0.373669	20.4831	0.362067
			0.178551	22.2127	0.820915	0.150237	25.2216	0.987906
			0.0224541	19.6689	0.862104	0.453167	20.8146	0.194037
			-0.287755	19.9034	0.34152	0.467874	20.3956	0.264236
			0.596252	25.2622	0.431244	-1.07049	20.4487	0.000847644
			0.498037	20.3376	0.248789	-0.684152	16.4625	0.173725
			0.178177	22.184	0.827462	0.691454	20.4567	0.0689427
			-0.0771318	17.7929	0.750406	-0.549196	28.8163	0.231957
			-0.208892	19.455	0.503666	-1.39514	26.8622	0.00782834
			0.147014	21.3645	0.850379	0.300204	19.0149	0.665991
			0.251639	18.729	0.775812	-0.539509	19.8969	0.115124
			0.530733	24.4525	0.50052	-0.139816	21.401	0.487271
			-0.251542	18.799	0.476617	0.304417	22.4918	0.684057
			0.418206	19.9151	0.415467	-0.107411	19.5223	0.650198
			0.0299974	22.2175	0.874441	0.0672934	16.4451	0.940651
			0.586099	17.6503	0.399305	0.49073	17.0682	0.527874
			0.37922	17.5794	0.651138	0.960452	22.3105	0.0366199
			-0.681596	17.0885	0.182135	-0.621173	17.1294	0.206953
			0.165165	18.9992	0.886444	0.297892	21.8524	0.514372
			0.730285	20.3442	0.07629	-0.864919	16.5797	0.108563
			-0.18086	21.5743	0.432908	0.140059	22.2291	0.905797
			-0.0850313	18.7524	0.713945	0.204214	18.6358	0.839725
			-0.101561	21.8823	0.608292	-0.918221	19.3173	0.0313099
			0.669677	28.5022	0.360643	0.531679	18.0663	0.415651
			-0.269197	17.9577	0.500997	-0.782827	17.9039	0.108078
			-0.686857	18.2416	0.126805	0.982589	20.3058	0.0139108
			-0.0882621	21.8567	0.63867	-0.291327	18.4542	0.443855
			-0.327243	19.1918	0.365238	0.490905	17.5869	0.515438
			-0.479855	18.1522	0.263246	0.330817	17.5887	0.705882
			-0.026767	20.9637	0.807712	-0.831706	18.4531	0.0713548
			0.0872926	20.4393	0.965591	0.29552	22.0321	0.564696
			-0.105888	17.506	0.701658	0.0202188	20.9303	0.89902
			-0.434323	19.2117	0.261047	0.350941	19.9833	0.51384
			0.086346	19.2254	0.984127	-0.955986	17.6757	0.0618525
			-0.264354	18.376	0.47851	1.02725	20.4436	0.00528414
			-0.147134	22.632	0.540214	0.0226382	17.1354	0.870732
			0.772262	18.0292	0.199738	-0.434323	19.2117	0.261047
			0.283668	17.8226	0.729298	0.278286	17.6563	0.746449
			-0.313157	21.4857	0.218848	-0.168838	24.1823	0.591229
			0.391432	17.9024	0.601018	0.504049	20.1576	0.25033
			0.111672	18.1848	0.976633	-0.138691	21.8001	0.525639
			0.256366	19.4689	0.713933	0.0846842	17.0094	0.969346
			0.022177	23.5943	0.836423	0.298296	21.7888	0.482519
			0.806805	17.3265	0.234397	0.840571	18.0888	0.163305
			-0.464602	15.7248	0.339563	-0.719934	19.4205	0.0694689
			0.789813	27.3023	0.261838	0.0165216	19.8592	0.840309
			0.16913	20.7138	0.695018	-0.386969	15.3745	0.412034
			-0.609149	20.1154	0.0694573	0.228907	20.8709	0.566946
			0.830252	17.7275	0.194659	-0.172375	16.8199	0.643648
			0.847944	22.4381	0.081948	-0.406967	19.9687	0.202389
			0.406824	19.7823	0.461703	0.291463	20.5486	0.480492
			1.20018	17.5882	0.0590484	1.37612	17.563	0.0295025
			-0.403716	17.5612	0.371325	-0.0622776	21.0991	0.701271
			-0.696366	22.6606	0.0697205	-0.817141	19.1449	0.055267
			0.464045	24.2798	0.576668	0.107693	18.6326	0.988029
			-0.371387	18.437	0.370947	0.0589704	19.2356	0.934836
			-0.207393	19.811	0.453196	0.311943	20.6123	0.42862
			-0.374992	23.7628	0.371407	-0.317717	17.5399	0.456883
			0.409166	22.1796	0.41992	-0.62812	18.1481	0.159604
			0.46378	20.031	0.346915	-1.90919	21.9776	1.31703e-07
			0.159854	20.2759	0.810181	-0.0925443	17.5805	0.718517
			0.793651	23.2351	0.259025	0.835197	17.5202	0.213245
			-0.7224	18.5478	0.103529	0.386739	22.5133	0.557564
			0.156719	19.3799	0.87868	0.188532	23.9056	0.935096
			0.158162	20.5829	0.755031	-0.853056	18.0004	0.0736092
			0.255772	19.6386	0.712465	-0.266365	16.9147	0.534272
			0.184662	24.7445	0.940424	-0.292856	18.2046	0.451346
			0.329572	23.954	0.74478	0.298296	21.7888	0.482519
			0.130823	16.6003	0.972646	1.33081	19.1348	0.0105767
			0.159712	26.9002	0.974825	0.485898	18.8711	0.432921
			0.165615	18.6346	0.899291	-0.458935	16.1215	0.340913
			-0.573134	20.0923	0.0836133	0.232393	23.1563	0.874974
			0.279938	19.9305	0.638214	-0.0438663	18.2393	0.778062
			-0.180221	21.0384	0.451334	-0.173156	21.7841	0.459226
			-0.202869	16.6785	0.618714	0.701669	18.7213	0.248119
			-0.955986	17.6757	0.0618525	2.24653	17.4675	0.000223689
			-0.193683	22.7179	0.471422	-0.209854	21.1619	0.381183
			0.179186	18.1786	0.874488	0.240281	17.6168	0.818451
			0.486849	22.5041	0.420911	0.0480615	16.6806	0.923669
			0.884628	19.4864	0.07135	-0.367757	20.3752	0.223832
			-0.219877	21.8946	0.386394	0.505837	18.7271	0.439034
			-0.264679	16.5928	0.538628	0.262719	20.8941	0.507567
			0.142263	18.1343	0.93854	0.228907	20.8709	0.566946
			-0.0479226	16.6098	0.796829	-0.969842	17.6375	0.057753
			-0.295826	20.8805	0.271155	-0.360155	26.0387	0.385305
			-0.551888	22.892	0.171512	0.889877	17.9735	0.139359
			0.303373	19.1862	0.66055	1.46735	16.0941	0.0229082
			0.0294342	23.3165	0.846245	0.134369	19.4508	0.924229
			0.868933	27.1836	0.208035	-0.231097	19.4198	0.471742
			0.0420728	23.1893	0.863407	0.3025	18.5734	0.692833
			0.593253	18.7856	0.317041	0.00842647	18.0848	0.859168
			0.0538444	20.2035	0.980416	-0.745875	17.2742	0.139549
			0.204334	20.3237	0.722442	-0.345777	17.7935	0.425317
			-0.891861	18.3308	0.0559097	0.329393	19.9962	0.552708
			0.107243	19.205	0.983859	0.00496395	19.5674	0.846259
			-0.836504	18.1077	0.0724573	0.0519413	17.3798	0.925851
			0.028176	22.7902	0.817929	0.220143	22.3299	0.771903
			0.25218	21.0247	0.534587	0.186215	25.7643	0.938286
			0.953475	18.454	0.104106	0.452441	21.6101	0.235288
			0.307001	18.3789	0.696212	-1.56403	18.4189	0.00152652
			0.322222	21.3932	0.448176	0.0288289	21.0198	0.923907
			0.104609	18.29	0.998754	0.388915	24.308	0.668482
			0.703316	17.5859	0.31004	-0.287755	19.9034	0.34152
			0.126174	19.1554	0.956514	0.285437	20.7979	0.446718
			0.107693	18.6326	0.988029	-0.0882621	21.8567	0.63867
			0.864579	17.965	0.158842	-0.864919	16.5797	0.108563
			-0.179267	22.8428	0.515949	0.215068	18.3066	0.816912
			-0.544199	18.4202	0.219677	0.358863	20.7875	0.321926
			0.707457	17.8014	0.275975	1.93734	15.7172	0.00232449
			0.172563	19.9401	0.84418	0.878314	17.2769	0.193456
			-0.0473278	22.0236	0.725884	0.775615	17.1762	0.261101
			0.508669	21.8347	0.201873	-1.17075	23.0084	0.0183199
			1.10105	16.4412	0.0975698	-0.33147	29.5198	0.413061
			0.0248816	22.7942	0.809508	0.775615	17.1762	0.261101
			0.539605	18.236	0.399645	0.960746	20.0235	0.0278791
			0.00171828	23.6235	0.808874	0.817421	16.7572	0.240674
			0.653706	22.0022	0.12753	0.178825	17.3928	0.904254
			0.50639	17.2798	0.503226	0.453167	20.8146	0.194037
			0.103511	20.5472	0.896397	-0.580458	18.15	0.187813
			0.185161	25.4013	0.939737	0.00226058	16.3744	0.855882
			0.174344	20.1758	0.777268	1.6944	18.168	0.00216925
			0.806918	19.3529	0.123396	0.722056	21.3014	0.0466242
			0.149744	23.1328	0.988586	-0.62812	18.1481	0.159604
			-0.817141	19.1449	0.055267	0.154141	22.8982	0.974879
			0.400554	18.3891	0.56924	-0.464843	29.5643	0.29402
			0.138644	17.875	0.954302	0.0185076	20.6314	0.908446
			-0.168036	17.4386	0.634956	1.46819	26.5443	0.0216703
			0.550658	19.5538	0.282501	-0.0478292	20.8419	0.762658
			-0.136971	22.1928	0.555013	0.335579	23.4588	0.736927
			-0.209168	17.866	0.564088	-0.406967	19.9687	0.202389
			-0.321884	23.6926	0.422594	-0.831706	18.4531	0.0713548
			-0.361155	22.1107	0.215443	-0.389523	17.8588	0.38016
			0.529413	18.6021	0.394156	-0.263426	19.9976	0.372139
			-0.670822	19.3432	0.102042	0.38905	21.3307	0.341707
			-0.243998	22.4083	0.399593	0.437618	16.668	0.596445
			0.0165216	19.8592	0.840309	0.0835187	21.1469	0.963796
			-0.240337	20.9357	0.343906	0.474487	22.6141	0.453734
			-0.108593	24.1324	0.665166	-1.37675	18.2716	0.00330243
			0.0791331	16.5812	0.957425	0.440182	19.1585	0.475339
			0.62826	18.8546	0.28863	0.59799	23.7195	0.429485
			0.13308	21.3549	0.87835	-0.3193	23.2634	0.425186
			0.0667962	19.5438	0.955555	0.241829	18.7828	0.777122
			-1.0355	17.7445	0.051675	0.140045	18.629	0.941523
			-0.139246	17.3068	0.65773	-0.0958175	20.3445	0.650453
			0.191146	19.7247	0.82504	0.107579	18.5672	0.99795
			-0.281901	23.8321	0.463723	0.228907	20.8709	0.566946
			0.189481	20.1085	0.762173	-0.406951	19.8507	0.204294
			0.0636051	18.7108	0.937923	0.879266	19.3627	0.0865759
			0.832457	17.0033	0.229017	0.316445	17.6284	0.715712
			0.648395	24.4897	0.380319	0.2212	17.9418	0.832323
			0.0158891	20.8899	0.909358	0.108371	22.2087	0.962963
			-0.0158231	24.1974	0.78544	0.167345	20.4422	0.781665
			0.470389	24.2668	0.569195	0.257119	19.2522	0.733396
			0.373669	20.4831	0.362067	0.910256	19.3219	0.0833938
			0.10533	18.8753	0.969586	-0.0181383	22.0382	0.781858
			0.208376	22.8592	0.885466	0.850994	21.1262	0.0140378
			-0.0337469	21.3879	0.721084	-0.292856	18.2046	0.451346
			0.0495741	23.1676	0.873625	0.468557	18.2525	0.48288
			0.187095	17.6157	0.894569	-0.263479	18.6956	0.479229
			0.113999	24.5213	0.962069	0.186616	19.563	0.820226
			0.838646	18.3554	0.157814	0.101832	18.9003	0.960678
			0.210272	18.5947	0.832726	0.0780023	19.1137	0.967659
			0.300314	19.9335	0.600186	0.775615	17.1762	0.261101
			-0.31866	17.3199	0.452765	0.293032	18.1504	0.712782
			0.474748	17.4492	0.528367	0.0778277	22.0639	0.979364
			0.481874	19.8911	0.337515	0.982589	20.3058	0.0139108
			-0.0949363	20.4324	0.628928	-0.118986	21.8282	0.556429
			-0.42495	19.2231	0.273023	0.0867618	22.2105	0.992636
			0.260826	18.6841	0.762287	1.63536	18.1835	0.0025512
			-0.286548	19.4656	0.409467	0.650719	19.055	0.2408
			0.0438211	25.181	0.865787	0.144806	18.1673	0.937641
			0.170095	19.1716	0.88036	-0.139816	21.401	0.487271
			-0.577384	24.0199	0.213456	0.0458692	23.857	0.868576
			0.491261	22.5012	0.412203	0.285518	24.7124	0.80314
			0.00496395	19.5674	0.846259	0.122324	19.7919	0.949015
			0.857059	17.7973	0.175969	-0.190633	21.0698	0.419164
			-0.12174	20.3647	0.585442	-0.169582	19.501	0.557392
			-0.0805698	17.9279	0.736039	0.630692	22.2927	0.19757
			0.548886	19.5511	0.290619	-0.081633	18.8465	0.709337
			0.0956578	21.4411	0.963467	1.794	23.3199	0.00423674
			0.914184	17.8695	0.141991	0.49588	22.819	0.454139
			-0.498703	17.1685	0.294429	-0.794814	26.9455	0.105143
			0.0159915	20.8374	0.923792	-1.23351	26.7504	0.0173291
			0.221881	23.6172	0.889331	-0.745875	17.2742	0.139549
			0.0582937	21.1997	0.969999	-1.49721	16.5157	0.00678258
			0.584333	16.4575	0.42876	0.774924	18.7138	0.191113
			0.55188	28.2398	0.477535	-0.584211	15.9832	0.256339
			-0.0754126	17.1235	0.742321	-0.295826	20.7303	0.273581
			-0.012208	19.977	0.78324	0.298296	21.7888	0.482519
			0.275342	18.3882	0.741185	-0.115736	22.1226	0.574622
			0.668758	18.306	0.264766	0.639297	19.172	0.255515
			0.0623389	20.389	0.977366	-1.95727	20.7123	1.28041e-10
			0.462581	23.2085	0.5784	-0.520204	16.9738	0.297401
			0.452441	21.6101	0.235288	0.323219	20.8907	0.400162
			0.846559	19.4517	0.0936497	-0.150086	20.9437	0.526945
			0.589768	20.5862	0.102093	0.538665	20.9843	0.128834
			-0.0628569	19.3388	0.735222	-0.73664	24.1128	0.128577
			0.402047	18.6043	0.548912	-0.333887	18.7126	0.395956
			-0.0234208	25.7324	0.775348	0.369845	20.6339	0.325974
			-0.162947	20.3053	0.524805	0.0589704	19.2356	0.934836
			0.430787	19.1387	0.49302	0.00199203	19.7144	0.817478
			0.879666	23.8117	0.201404	0.0288289	21.0198	0.923907
			-0.307909	26.6076	0.43672	0.126548	18.8335	0.953272
			0.0597306	23.145	0.887492	-0.883728	19.5935	0.0265423
			-0.402704	17.3665	0.373543	0.145178	19.8787	0.903028
			0.183556	21.0772	0.692009	0.675155	25.9284	0.355684
			0.345401	22.031	0.481755	0.201555	20.9166	0.653566
			-0.322364	19.9734	0.289667	0.125215	19.6899	0.949944
			-0.532113	17.0497	0.283459	0.390416	21.6636	0.335181
			-0.107857	18.6885	0.684909	0.735199	29.2613	0.304168
			0.145178	19.8787	0.903028	0.405177	16.6946	0.637718
			0.0865115	25.4791	0.924212	0.2212	17.9418	0.832323
			-0.265777	20.4457	0.326332	-1.95727	20.7123	1.28041e-10
			0.527962	29.7525	0.503574	-0.145857	22.6812	0.545828
			0.641593	25.8391	0.386745	-0.0174997	18.3593	0.818953
			0.619492	28.0149	0.408075	0.144806	18.1673	0.937641
			0.662338	24.8082	0.367355	0.402214	20.6971	0.265024
			-0.485679	18.4398	0.263461	0.424734	22.7864	0.539169
			0.133638	18.8121	0.942371	-0.402704	17.3665	0.373543
			0.326326	20.4313	0.469664	0.483077	22.0029	0.284683
			-0.216728	24.383	0.535298	0.147465	20.7652	0.74289
			0.266539	17.1575	0.797936	0.266729	20.6958	0.490041
			0.631876	19.267	0.257367	-0.386969	15.3745	0.412034
			0.315128	23.3345	0.763772	0.775615	17.1762	0.261101
			0.142556	17.5947	0.958361	-0.115729	18.2491	0.672356
			0.32289	19.9392	0.563194	-1.01053	17.5279	0.0515992
			-0.45941	19.6358	0.205049	-0.406967	19.9687	0.202389
			-0.377659	18.614	0.334718	-0.498164	19.3283	0.206875
			1.22973	23.5232	0.0596442	0.565164	22.0476	0.194929
			0.11564	21.9283	0.913561	1.13178	18.444	0.049414
			-0.216078	21.2997	0.343112	-0.322798	18.2635	0.410771
			0.199306	20.0113	0.791008	0.222735	17.4847	0.849905
			0.336895	18.1056	0.650359	-0.327485	19.5732	0.33647
			-0.0540874	22.8235	0.691797	-0.116584	17.2326	0.688592
			0.00486152	19.7589	0.813517	0.278286	17.6563	0.746449
			0.477468	18.3025	0.463579	-0.488836	17.8877	0.279269
			-0.360543	18.4833	0.351862	-0.340732	18.8681	0.378805
			0.307467	17.8731	0.715122	0.601858	21.4863	0.0984276
			0.0767658	18.7619	0.963496	0.284489	24.9286	0.804518
			0.120511	17.558	0.994773	-0.235855	16.7048	0.57719
			-0.942822	17.5974	0.0651289	-0.0172777	19.7841	0.771316
			-0.282211	24.4963	0.463395	-0.352223	30.8272	0.392864
			0.180987	17.6815	0.895349	0.442775	16.3577	0.576554
			0.284727	18.1203	0.720118	-0.656789	18.0231	0.148763
			0.578178	20.0963	0.17911	-0.217458	20.9863	0.384414
			0.632041	26.4037	0.395879	-0.45136	20.2748	0.150347
			-0.210917	19.8603	0.447304	-0.410027	17.4469	0.367404
			0.498784	20.6308	0.169883	0.00624466	18.8298	0.85015
			-0.0242812	18.6131	0.796746	-0.505509	18.0844	0.250509
			0.151577	21.5649	0.793866	2.12074	20.6595	5.15112e-11
			0.0968446	20.001	0.993372	0.601974	15.8568	0.411644
			0.550101	19.6452	0.286216	-0.278695	16.4963	0.504379
			0.0758449	18.9977	0.965864	0.683365	16.0673	0.338948
			0.244237	22.7645	0.817151	0.0541372	20.4353	0.958947
			-0.533302	26.1837	0.242877	-0.154069	26.6069	0.609004
			0.116212	17.9527	0.975572	0.840571	18.0888	0.163305
			0.139113	21.3701	0.870123	0.126174	19.1554	0.956514
			-0.621173	17.1294	0.206953	0.971574	19.5385	0.0418306
			0.0879425	21.4118	0.975206	-0.0562299	19.8601	0.706456
			0.651449	19.8174	0.162239	-0.0108623	21.8394	0.793798
			0.344493	18.6254	0.630143	0.514497	19.8281	0.296548
			0.643464	20.0366	0.159526	-0.800723	20.6105	0.00835417
			0.143233	20.3396	0.851432	0.0707341	22.6699	0.891435
			-0.22391	21.1422	0.369145	0.531006	17.3744	0.464886
			0.933866	26.5593	0.170261	-0.33147	29.5198	0.413061
			-0.355494	26.4484	0.389736	0.49588	22.819	0.454139
			-0.214548	24.1173	0.537785	0.553177	18.298	0.382843
			0.504444	27.8632	0.529889	1.33477	18.0417	0.0183285
			0.462124	22.5423	0.449504	-0.15374	25.1886	0.609403
			0.485898	18.8711	0.432921	2.12074	20.6595	5.15112e-11
			0.228691	21.9218	0.668637	-0.315236	20.3637	0.280138
			-0.198441	22.396	0.467247	-0.306427	20.5848	0.272364
			-0.222054	19.4314	0.478745	0.18219	21.3731	0.761915
			-0.12344	20.3009	0.596642	0.384208	22.8812	0.623935
			-0.0452543	19.8053	0.724243	0.740288	21.4189	0.035274
			0.660515	17.731	0.325058	0.346153	21.0795	0.351114
			-0.515148	16.7232	0.31464	0.732966	20.3166	0.0743777
			-0.0315017	23.2322	0.764656	0.316541	18.1778	0.670959
			0.484085	18.7792	0.438807	0.0165216	19.8592	0.840309
			-0.289875	21.3533	0.23859	-0.677656	18.2323	0.135601
			-0.00369932	16.1304	0.848803	1.24613	17.0544	0.0581024
			0.0739046	19.7515	0.944953	0.652425	20.7696	0.0520116
			-0.510455	17.7561	0.296692	-0.918221	19.3173	0.0313099
			-0.345221	19.7521	0.287209	-0.0333527	23.1254	0.762213
			0.867539	19.3683	0.0862061	-1.95727	20.7123	1.28041e-10
			0.107823	21.4054	0.924569	0.440102	19.3082	0.465103
			-0.230462	22.064	0.394651	0.284489	24.9286	0.804518
			-0.0893343	22.0252	0.64129	-0.0523062	20.0594	0.72319
			0.697734	27.1891	0.335699	0.158294	18.7913	0.909327
			0.682148	24.9924	0.349415	0.180987	17.6815	0.895349
			0.408946	18.6857	0.556578	0.220143	22.3299	0.771903
			0.0487112	19.8566	0.904227	-0.277655	18.8047	0.445647
			0.611152	25.7612	0.416302	-0.188635	18.2962	0.573957
			-0.131668	22.0947	0.541439	0.109857	18.7658	0.987805
			1.09632	23.4509	0.0984296	-0.370955	18.8973	0.363016
			-0.231501	18.9587	0.519916	1.08568	16.399	0.103758
			0.293032	18.1504	0.712782	-0.854119	18.891	0.060233
			0.103292	19.5598	0.97273	-0.173979	25.3706	0.585098
			0.0188881	24.2297	0.831979	1.23131	21.8378	0.000615918
			-0.221522	20.324	0.418331	-0.147996	18.1632	0.628009
			0.240169	21.9427	0.654287	-0.61587	16.475	0.215946
			0.259361	21.0158	0.527446	-0.0972629	19.9988	0.631542
			0.14581	19.5806	0.905111	0.494704	21.3407	0.198795
			0.251073	17.3848	0.806752	0.531679	18.0663	0.415651
			-0.19501	22.4529	0.477055	0.266133	22.377	0.680623
			0.16332	21.4402	0.796305	1.03797	19.3184	0.0457184
			-0.353201	23.5984	0.391927	-0.864919	16.5797	0.108563
			0.306243	19.88	0.601989	-0.0523062	20.0594	0.72319
			0.298784	25.8843	0.785434	0.0560949	20.2239	0.979729
			-0.514635	22.0134	0.111709	-0.304516	21.5828	0.237516
			-0.178292	20.2899	0.499933	-0.406951	19.8507	0.204294
			-0.306782	25.5924	0.437871	0.283954	20.9542	0.460813
			-0.215606	22.2678	0.44084	0.240281	17.6168	0.818451
			0.125387	22.4727	0.974097	0.605714	22.1328	0.182109
			0.424806	23.2759	0.623888	-0.163794	18.9044	0.625048
			0.216989	18.3693	0.829884	0.335579	23.4588	0.736927
			0.64871	19.1746	0.245666	0.0707341	22.6699	0.891435
			0.717788	24.271	0.318568	-0.345777	17.7935	0.425317
			-0.166479	24.4908	0.594052	0.775615	17.1762	0.261101
			-0.0488537	20.692	0.755001	-0.237155	21.3055	0.311264
			0.215068	18.3066	0.816912	0.228907	20.8709	0.566946
			0.357131	22.4136	0.552054	0.54167	17.2673	0.468983
			-0.344923	21.2482	0.180339	-0.3534	18.3746	0.37918
			0.864793	22.2685	0.0516711	0.601974	15.8568	0.411644
			0.654066	21.683	0.0779666	-0.46624	20.3839	0.135708
			-0.685502	19.1852	0.0968614	0.121861	24.4596	0.972916
			0.110867	18.9195	0.960574	-0.148953	20.0095	0.544684
			0.556403	20.2898	0.191083	0.681307	18.5859	0.249362
			0.0684348	19.0581	0.956488	-0.00547813	20.653	0.850515
			0.548913	17.7765	0.429754	0.390689	18.7551	0.572633
			0.757351	18.833	0.180864	-0.423427	18.9286	0.304932
			0.585294	29.4774	0.442428	-1.20888	18.5367	0.0120876
			0.504621	18.8777	0.39594	-0.746151	20.5344	0.0146077
			0.369542	17.0908	0.662388	0.494288	16.9633	0.521094
			-0.0660911	18.0206	0.751557	0.420053	23.6152	0.629719
			0.533732	20.367	0.201536	-1.20192	16.5519	0.0272235
			-0.371822	23.6838	0.37435	-0.528305	19.3117	0.187612
			0.31446	20.2779	0.511703	-3.21099	19.5781	4.10783e-14
			0.755718	24.3348	0.28776	0.35206	18.4082	0.634633
			0.13978	17.3092	0.969277	0.722056	21.3014	0.0466242
			-0.0105703	21.3697	0.760967	-0.266365	16.9147	0.534272
			-0.217702	23.8164	0.534189	0.0494417	20.6663	0.998875
			0.252233	19.1118	0.748941	0.514497	19.8281	0.296548
			0.734459	23.9769	0.304771	-0.317717	17.5399	0.456883
			-0.251836	19.4698	0.448905	-0.764799	22.5679	0.0512694
			0.241829	18.7828	0.777122	-0.342925	19.6757	0.297585
			0.0465216	21.909	0.929972	0.553177	18.298	0.382843
			0.380305	24.3014	0.679364	0.775615	17.1762	0.261101
			-0.490509	19.2499	0.213471	0.701669	18.7213	0.248119
			-0.176542	20.1579	0.507377	-0.397746	21.5292	0.133891
			-0.258753	17.2953	0.516526	0.744252	21.8208	0.0415778
			0.353049	21.1508	0.356999	1.17432	20.3058	0.0028992
			0.176668	21.3467	0.762042	-0.406967	19.9687	0.202389
			-0.517026	21.8856	0.084972	-0.0178613	21.2079	0.778513
			-0.529362	22.8096	0.164949	-1.20064	22.4487	0.00185246
			0.649531	22.296	0.182109	0.225777	21.9195	0.677857
			0.959195	17.2236	0.148339	0.220143	22.2115	0.739041
			0.401816	20.8208	0.257377	-0.19968	26.1619	0.5549
			-0.461737	18.804	0.257806	0.424112	24.7107	0.624737
			0.960322	17.2067	0.151987	0.122324	19.7919	0.949015
			0.406117	19.2735	0.511546	-0.345221	19.7521	0.287209
			0.530723	20.6484	0.134072	0.192729	18.001	0.859131
			0.481422	18.9703	0.405361	0.232428	18.0416	0.799483
			0.281265	19.0474	0.703888	0.181042	19.4053	0.837862
			-0.320403	21.0505	0.229039	0.186042	20.6934	0.666419
			0.477116	18.0407	0.471623	-0.800723	20.6105	0.00835417
			0.00120636	20.9092	0.872242	-0.254605	19.7605	0.389022
			-0.665075	19.059	0.117576	-0.321013	26.5211	0.423467
			0.591482	17.3721	0.406482	-0.268353	18.1991	0.474283
			0.331978	21.9183	0.472314	-0.0718416	21.1219	0.675995
			0.0897625	20.4067	0.966502	-3.21099	19.5781	4.10783e-14
			-0.442224	20.4001	0.144493	0.150438	20.9751	0.751983
			-0.217458	20.9863	0.384414	-3.21099	19.5781	4.10783e-14
			0.542779	22.3638	0.276258	-0.833456	17.9483	0.0890213
			-0.289162	17.8487	0.489649	0.548886	19.5511	0.290619
			-0.261903	17.1059	0.523923	0.332726	19.2992	0.61537
			0.153752	20.4617	0.804069	0.508557	17.9862	0.445069
			0.54716	26.0927	0.482615	-0.154208	20.919	0.500904
			-0.150199	23.4116	0.613701	0.541796	23.7394	0.488423
			0.420733	20.6079	0.267091	0.0288289	21.0198	0.923907
			-0.418194	22.0922	0.166587	-0.190633	21.0698	0.419164
			-0.0142531	20.7608	0.850859	-0.0972718	19.6257	0.663485
			0.107271	19.0855	0.982685	-0.324462	19.7123	0.312662
			0.0339892	21.6536	0.903073	-0.0704877	21.214	0.638201
			0.601974	15.8568	0.411644	-0.0126482	20.8642	0.845827
			-0.296659	22.6143	0.349045	0.530733	24.4525	0.50052
			-0.0403653	18.6401	0.781944	0.414851	17.5877	0.603977
			-0.195289	19.1659	0.532639	-0.0485712	22.4134	0.704577
			-0.545596	22.8371	0.161722	-0.656789	18.0231	0.148763
			-0.290714	17.7895	0.483757	-0.375622	19.0645	0.330371
			0.404788	21.2536	0.306129	1.32679	20.3567	0.00062735
			0.600101	19.9812	0.199907	0.0699433	18.6499	0.948142
			-0.0682172	26.2851	0.716669	0.122975	21.2033	0.873513
			-0.528305	19.3117	0.187612	0.076586	18.6445	0.958245
			0.0683254	17.0347	0.942885	-1.23867	18.3227	0.0102315
			0.437465	20.5114	0.25121	-0.0242763	18.1999	0.812381
			-0.192494	21.2697	0.384732	0.0494417	20.6663	0.998875
			-0.228805	18.6351	0.520797	0.795942	17.5267	0.236217
			0.608021	21.2511	0.0966711	-0.287755	19.9034	0.34152
			0.0672934	16.4451	0.940651	0.477515	16.346	0.53931
			-0.298504	17.1384	0.476125	-1.95727	20.7123	1.28041e-10
			0.211627	21.3971	0.671554	0.191146	19.7247	0.82504
			0.0257556	17.9427	0.888618	0.665285	20.4509	0.0852322
			-0.15579	22.0761	0.504847	0.944936	17.2089	0.159626
			-0.0376469	21.1663	0.754332	0.181963	18.8935	0.835537
			-0.123901	19.1933	0.633606	-3.21099	19.5781	4.10783e-14
			-0.584211	15.9832	0.256339	0.0253459	17.3192	0.873816
			0.565628	25.7707	0.462909	0.314617	18.8852	0.633536
			0.227096	20.0797	0.709923	-0.521631	16.9654	0.296304
			-0.220687	22.2581	0.430149	-0.0126482	20.8642	0.845827
			0.34023	22.1762	0.52848	0.555742	24.1373	0.473401
			-0.105884	19.7267	0.624802	0.00120636	20.9092	0.872242
			0.185995	19.7085	0.835439	0.335579	23.4588	0.736927
			-0.355575	19.8384	0.258665	-0.56428	20.3169	0.0836157
			0.0411282	17.8503	0.912655	0.441945	20.6346	0.226178
			-0.440712	18.1094	0.298921	0.0541372	20.4353	0.958947
			0.134369	19.4508	0.924229	-1.5921	21.6137	2.20111e-07
			-0.450206	21.3554	0.0923401	-0.375622	19.0645	0.330371
			-0.530028	22.9928	0.2268	0.140045	18.629	0.941523
			0.216441	21.5503	0.642919	0.944936	17.2089	0.159626
			-0.0834385	18.9418	0.744353	0.220143	22.3299	0.771903
			0.471889	19.6198	0.397476	0.775615	17.1762	0.261101
			0.498193	18.9365	0.384676	0.323403	18.2238	0.666002
			0.959252	24.5341	0.156981	-0.0265271	22.5864	0.73778
			0.0817947	24.5527	0.917731	-0.549899	21.4616	0.0474544
			0.33251	17.7346	0.666033	-0.202798	21.9117	0.414282
			-0.474505	20.424	0.117327	-0.373033	25.9823	0.373224
			0.0350482	17.9751	0.906636	0.0185076	20.6314	0.908446
			-0.167563	14.552	0.649391	-0.379354	20.8288	0.17192
			-0.553507	17.9615	0.232998	0.775615	17.1762	0.261101
			0.657099	23.108	0.373626	0.298673	20.112	0.554596
			0.912583	18.3446	0.121126	-0.0278487	24.7161	0.769484
			-0.451996	20.8744	0.110768	1.35184	16.9346	0.0393443
			0.423024	16.7805	0.600062	0.125215	19.6899	0.949944
			-0.306427	20.5848	0.272364	0.386739	22.5133	0.557564
			-0.0161539	22.6891	0.749228	-1.6061	19.3789	0.000221896
			-0.549899	21.6246	0.0540865	0.143233	20.3396	0.851432
			1.19927	23.7508	0.0671462	0.193213	20.839	0.641667
			0.111957	21.3124	0.929309	0.218834	20.14	0.696712
			0.245912	24.2443	0.856571	-0.273526	21.6992	0.287358
			1.00213	24.9248	0.136353	0.115753	20.8269	0.827738
			0.280719	19.706	0.664469	0.340429	21.9231	0.455792
			0.0145177	19.1717	0.860878	0.0519476	17.7959	0.93357
			0.0225511	28.3202	0.836928	-0.955986	17.6757	0.0618525
			-0.557723	17.8586	0.2388	-0.131931	23.5412	0.636083
			-0.0028611	22.106	0.800612	0.869394	20.0327	0.0485774
			-0.255394	18.83	0.471791	0.25218	21.0247	0.534587
			-0.0491302	21.12	0.724262	-0.157729	21.7925	0.495705
			0.31645	22.9817	0.745874	0.360447	18.4462	0.622067
			-0.234911	25.2691	0.514784	0.730306	26.2751	0.30817
			0.209723	20.7438	0.601478	0.313435	19.2114	0.644441
			-0.188373	18.6939	0.573587	-0.0523062	20.0594	0.72319
			-0.0713428	20.9968	0.682149	0.426045	19.0444	0.497397
			0.744749	26.2891	0.296455	0.164028	19.4382	0.877507
			0.108371	22.2087	0.962963	-0.0407258	18.8519	0.770641
			-0.0478292	20.8419	0.762658	-0.00740903	21.1469	0.81716
			0.33493	21.9499	0.47857	-0.0333527	23.1254	0.762213
			-0.262163	17.7278	0.53069	0.201889	17.832	0.841291
			-0.0242763	18.1999	0.812381	0.707018	17.6119	0.299778
			0.371722	22.0951	0.445511	-0.103712	16.3286	0.725461
			0.0254638	27.2685	0.840868	-0.115729	18.2491	0.672356
			0.414851	17.5877	0.603977	0.0226382	17.1354	0.870732
			-0.168106	21.3227	0.43048	0.983427	19.7274	0.0346443
			-0.580458	18.15	0.187813	0.0506549	21.5227	0.951598
			0.602821	24.3649	0.424618	-0.0472575	18.4893	0.759025
			0.477515	16.346	0.53931	0.536064	19.6214	0.321561
			0.872626	24.9618	0.205736	-1.23351	26.7504	0.0173291
			-0.329911	18.4544	0.401015	1.11118	21.3788	0.00127877
			0.126556	20.4818	0.85901	0.0165216	19.8592	0.840309
			0.882055	25.2214	0.199949	0.531939	19.4126	0.330908
			0.0698335	21.4214	0.977932	0.117721	17.6081	0.992761
			0.29552	22.0321	0.564696	0.0165216	19.8592	0.840309
			-0.344082	25.5696	0.400714	-0.498088	19.7571	0.146715
			0.396475	25.7269	0.658983	0.629062	19.422	0.230655
			-0.726494	18.5656	0.0982416	-0.055943	22.2955	0.70369
			0.707018	17.6119	0.299778	0.228907	20.8709	0.566946
			-0.00963621	23.177	0.793684	-0.0257557	19.3407	0.79614
			-0.086415	17.6038	0.728113	0.329801	19.3581	0.603069
			-0.231097	19.4198	0.471742	0.298296	21.7888	0.482519
			0.0886495	20.8548	0.897317	0.203507	19.6643	0.799427
			-0.306118	18.2408	0.43005	-0.364024	17.4475	0.409601
			0.703959	22.6449	0.214924	0.281783	21.0394	0.478968
			0.336294	18.949	0.58903	-0.546175	17.1235	0.256832
			0.321441	17.2522	0.728171	0.335579	23.4588	0.736927
			-0.328146	17.1169	0.45297	0.573274	21.3118	0.124865
			0.0570565	19.5406	0.943568	1.46819	26.5443	0.0216703
			0.0212416	17.9763	0.88384	-0.397746	21.5292	0.133891
			0.0533293	22.7297	0.855617	0.112313	17.6624	0.975709
			0.91165	18.5108	0.114669	-0.539671	29.0465	0.238459
			0.122433	22.3473	0.960379	-0.62812	18.1481	0.159604
			0.12009	18.9625	0.932617	0.10884	17.0346	0.998544
			0.743479	25.4163	0.297473	-0.0573843	23.8133	0.730721
			0.583105	17.4797	0.414712	-0.291327	18.4542	0.443855
			0.257431	19.1084	0.745179	0.372354	21.652	0.352362
			0.167572	17.0757	0.926521	0.072762	21.2076	0.9931
			0.536015	17.4192	0.462825	0.228907	20.8709	0.566946
			-0.382947	21.8545	0.188259	0.207535	17.889	0.852026
			0.0141776	25.0243	0.825625	-0.079558	17.6114	0.737155
			-0.0721477	19.9617	0.673837	-0.283622	26.4495	0.461907
			-0.325003	22.7147	0.316921	0.228907	20.8709	0.566946
			-0.109886	22.1019	0.589918	-0.268353	18.1991	0.474283
			0.0828877	21.02	0.940164	0.744252	21.8208	0.0415778
			-0.25889	18.2727	0.471674	0.490118	17.8345	0.467234
			0.239028	22.8574	0.837664	-0.0523062	20.0594	0.72319
			0.29176	18.2432	0.717561	0.314617	18.8852	0.633536
			0.515434	24.2707	0.517505	0.550386	18.2947	0.381756
			-0.000314341	23.628	0.806149	0.290202	18.0802	0.722141
			0.473498	25.0883	0.56555	0.172938	20.0554	0.830381
			0.30888	21.0514	0.429969	0.775615	17.1762	0.261101
			0.0070275	19.7441	0.809017	-0.306427	20.5848	0.272364
			0.35206	18.4082	0.634633	-0.941736	19.5235	0.0165725
			0.179898	25.05	0.946986	-0.15374	25.1886	0.609403
			-0.506396	18.5617	0.239145	-0.733951	23.1496	0.129751
			0.619655	16.0572	0.395111	-0.568923	19.1519	0.160851
			0.546517	22.8628	0.412292	0.918467	23.9722	0.178718
			0.659205	19.7135	0.181457	0.697884	17.8828	0.280256
			0.31472	18.7919	0.667088	-0.922807	19.3627	0.0286839
			0.0951619	18.846	0.989531	0.574667	17.0245	0.438742
			1.18419	30.4736	0.0711392	0.5732	20.7058	0.093725
			0.536384	19.8155	0.273771	0.933866	24.0869	0.170261
			0.027459	18.7296	0.883376	0.122622	20.8856	0.823303
			0.519743	20.0642	0.26888	-0.0856186	21.8643	0.638863
			-0.202798	21.9117	0.414282	0.090901	18.8702	0.990618
			0.490118	17.8345	0.467234	0.982589	20.3058	0.0139108
			0.0200579	19.3585	0.882538	-0.717402	17.4452	0.151555
			0.560493	20.3247	0.184968	0.122324	19.7919	0.949015
			0.10006	17.4052	0.991465	0.7817	18.9374	0.146637
			0.462286	19.7733	0.383452	0.179122	17.7559	0.86369
			0.218936	27.2048	0.89336	-0.242564	19.9572	0.401061
			0.979728	18.3765	0.0920675	0.25218	21.0247	0.534587
			-0.122874	19.3688	0.654825	-0.568923	19.1519	0.160851
			0.362322	19.4335	0.548875	0.157859	19.1372	0.905019
			-0.0323025	20.6507	0.780623	-0.0412814	25.7294	0.751777
			-0.0315472	22.695	0.724759	-0.281671	22.4205	0.351609
			-0.121012	18.2097	0.673071	-0.422835	18.0705	0.319984
			-0.561109	17.5039	0.242019	0.0487112	19.8566	0.904227
			-0.570179	26.0558	0.218081	0.32166	16.5417	0.726572
			0.292555	20.7211	0.434046	-0.126628	18.0468	0.666649
			-0.0330509	17.6816	0.80787	-0.0523062	20.0594	0.72319
			-0.619946	27.315	0.187578	0.211258	25.2068	0.903876
			0.132015	22.7176	0.990657	1.794	23.3199	0.00423674
			0.0859694	25.1991	0.923467	1.36911	18.1857	0.012586
			-0.366589	17.4855	0.406123	-0.268353	18.1991	0.474283
			0.0551273	18.6811	0.925061	0.87208	20.7846	0.00826064
			0.19335	21.8625	0.739984	-0.390167	18.2835	0.33463
			-0.323562	19.9114	0.29761	-0.0331856	17.1244	0.797552
			0.294581	18.7314	0.70952	0.258729	21.4647	0.566171
			0.670192	25.1511	0.360175	-0.103596	19.4387	0.657633
			0.37532	17.5958	0.645553	0.753126	18.7498	0.209449
			0.192729	18.001	0.859131	0.0846842	17.0094	0.969346
			-0.908245	16.7276	0.0992196	-0.333887	18.7126	0.395956
			-0.728308	19.4175	0.0666408	-0.186661	21.5722	0.423758
			-0.0272507	18.4215	0.804896	-0.0530615	18.6711	0.762713
			0.971597	18.2395	0.0950402	0.164946	23.2838	0.967603
			0.249818	22.6385	0.799358	-0.745875	17.2742	0.139549
			-0.0791831	20.8058	0.683119	-1.17163	17.3298	0.0262915
			0.547842	23.9836	0.48188	0.314723	20.1521	0.518695
			-0.0770443	19.6552	0.68175	0.601974	15.8568	0.411644
			0.795942	17.5267	0.236217	0.220143	22.3299	0.771903
			0.7339	18.751	0.223248	-0.065487	18.6921	0.744862
			0.300841	19.6003	0.644595	-0.144145	25.3047	0.621079
			0.157442	20.9358	0.75954	0.378256	16.3538	0.652582
			-0.219117	21.3295	0.343062	1.23987	18.9254	0.0178922
			1.02004	18.6713	0.0776672	0.359694	21.5441	0.362239
			-0.0779376	22.3808	0.671168	-0.060065	16.6738	0.780252
			-0.291949	21.4315	0.246139	0.207535	17.889	0.852026
			0.133233	23.9946	0.988614	1.19469	18.5002	0.0313723
			-0.178276	22.4119	0.493962	0.272656	20.1932	0.56626
			0.00842647	18.0848	0.859168	-0.389523	17.8588	0.38016
			-0.384099	20.0342	0.230817	0.0116262	21.6581	0.845399
			0.266729	20.6958	0.490041	-1.01984	18.9585	0.0218379
			-0.255196	18.6342	0.481064	-0.348954	19.0614	0.360047
			0.111401	21.5773	0.897957	0.494288	16.9633	0.521094
			-0.128804	21.9593	0.581042	-0.0214567	18.0477	0.817843
			0.172972	19.0646	0.87517	0.316541	18.1778	0.670959
			-0.0469206	25.0568	0.744381	-0.58269	16.6457	0.260673
			0.788687	24.2211	0.262668	0.179122	17.7559	0.86369
			0.285437	21.1465	0.493494	0.474833	20.6266	0.199852
			-0.144953	22.5024	0.549422	0.504049	20.1576	0.25033
			-0.276112	17.6225	0.499429	-0.21506	23.214	0.537201
			-0.166832	17.0596	0.639771	-0.177404	19.0434	0.571419
			0.946095	19.1413	0.0772039	0.289963	18.8689	0.697687
			-0.00580794	20.1942	0.851906	0.0551273	18.6811	0.925061
			0.234225	22.2435	0.718826	0.289963	18.8689	0.697687
			0.915365	29.9944	0.180458	0.25218	21.0247	0.534587
			-0.804235	16.3567	0.128342	-0.116584	17.2326	0.688592
			-0.150086	20.9437	0.526945	-0.25889	18.2727	0.471674
			0.355442	19.4712	0.552105	-0.192278	20.2106	0.484773
			0.0354446	20.5594	0.943413	0.373484	19.7602	0.513917
			-0.574041	23.4152	0.215593	-0.0826982	18.4475	0.719085
			-0.0117272	18.7858	0.820155	-0.0622776	21.0991	0.701271
			-0.365514	22.8971	0.319245	-0.687416	19.3804	0.0921719
			0.623103	18.9489	0.259769	-0.105888	17.506	0.701658
			0.0154188	20.7768	0.934864	0.708894	19.8077	0.131461
			-0.188217	20.4341	0.450647	0.416029	16.1419	0.608917
			-0.0891366	16.9929	0.743962	0.734459	23.9769	0.304771
			0.372354	21.652	0.352362	0.131172	18.9244	0.915591
			0.479873	22.167	0.323351	0.314617	18.8852	0.633536
			0.552682	19.0464	0.347451	-1.49721	16.5157	0.00678258
			0.0483506	22.073	0.911022	0.0130827	22.9468	0.808567
			-0.189729	25.0683	0.566501	0.796969	19.1645	0.14146
			-0.576038	20.0858	0.0884884	0.178825	17.3928	0.904254
			0.380996	19.2548	0.548154	0.423024	16.7805	0.600062
			0.0357617	21.4409	0.892757	0.206684	16.7922	0.863798
			0.158191	21.4645	0.798014	-0.969842	17.6375	0.057753
			-0.389523	17.8588	0.38016	-0.0405484	18.5859	0.771656
			-0.746641	15.8149	0.1562	0.306111	18.7558	0.689959
			-0.52975	20.2302	0.106166	0.441945	20.6346	0.226178
			0.357878	22.9675	0.691718	0.186616	19.563	0.820226
			0.338555	17.5201	0.701271	-0.0638647	20.887	0.714534
			0.884185	25.4108	0.198658	0.551442	21.3671	0.144419
			-0.101153	21.5977	0.592394	0.416029	16.1419	0.608917
			-0.814727	16.953	0.1274	0.20528	19.6667	0.796921
			0.0125332	18.1338	0.862877	0.13591	23.4618	0.99231
			-0.160988	21.5745	0.469714	0.335579	23.4588	0.736927
			-0.133635	19.146	0.625608	0.220114	19.4141	0.770628
			-0.337198	21.4931	0.18704	0.0342252	17.8565	0.902245
			-0.312676	16.7756	0.488605	0.430735	21.2506	0.277765
			-0.235204	28.2086	0.514456	0.033517	19.5436	0.898064
			0.284489	24.9286	0.804518	-0.287755	19.9034	0.34152
			-0.505995	21.1834	0.0645661	0.0847278	17.6642	0.985457
			0.278116	22.8645	0.777221	0.0447318	21.9565	0.933841
			-0.688192	26.3102	0.151034	-0.194714	18.5681	0.549515
			0.230969	20.2648	0.665437	-0.021466	17.1583	0.811904
			0.199431	18.8705	0.836056	1.32679	20.3567	0.00062735
			0.313435	19.2114	0.644441	-0.0062439	23.328	0.798214
			-0.0886436	21.6024	0.618462	0.229287	22.1858	0.726972
			0.957359	24.6442	0.157943	1.09464	18.4543	0.0579058
			-0.230068	19.7152	0.432728	1.46819	26.5443	0.0216703
			-0.033111	20.8767	0.791651	0.540581	20.1073	0.216127
			-0.063748	18.2979	0.749571	-0.663689	16.6573	0.208992
			-0.0669988	23.3185	0.718245	0.477901	19.0524	0.419484
			0.383474	18.51	0.58465	-0.916896	17.4363	0.0744563
			-0.356943	23.4646	0.388355	-0.594782	25.9998	0.202583
			-0.237972	20.1342	0.406407	0.775615	17.1762	0.261101
			-0.183321	21.8192	0.434975	0.00834971	17.6782	0.86476
			0.441822	21.0246	0.227463	-0.374973	17.6648	0.399387
			0.737235	24.7585	0.302512	-0.749948	18.2381	0.0990507
			0.191229	20.6642	0.650887	0.352794	19.7643	0.554883
			-0.0610856	21.7157	0.680059	-0.385716	19.9681	0.224038
			0.641374	20.64	0.0647528	-0.313157	21.4857	0.218848
			0.397407	21.7046	0.325466	0.840571	18.0888	0.163305
			0.577443	16.3679	0.430355	-0.370955	18.8973	0.363016
			-0.0981264	21.2819	0.565554	0.665285	20.4509	0.0852322
			-0.106821	21.8162	0.587539	0.0372734	21.2877	0.88152
			0.562211	17.4418	0.432539	-0.415855	19.4181	0.256302
			-0.491487	17.9251	0.273598	-0.128323	22.1765	0.571348
			0.0797665	17.6303	0.958363	-0.942822	17.5974	0.0651289
			-0.384286	22.9077	0.30041	1.82139	17.618	0.00268547
			-0.381472	17.2755	0.391788	0.289963	18.8689	0.697687
			0.090252	21.3602	0.991313	0.579238	15.9038	0.431686
			-0.12934	21.7092	0.536189	0.394792	19.9034	0.452309
			-0.575855	19.8992	0.0948641	-0.728308	19.4175	0.0666408
			0.101629	22.7616	0.940389	0.107579	18.5672	0.99795
			-0.205227	23.5157	0.548484	0.393474	23.1552	0.662748
			-0.205387	19.9727	0.446244	-0.0235575	18.1979	0.812161
			0.281168	22.8431	0.769921	-0.45136	20.2748	0.150347
			0.604617	24.2797	0.422818	-0.0530615	18.6711	0.762713
			0.0934957	20.265	0.953161	-0.363972	26.4238	0.381699
			0.173429	17.8999	0.901593	-0.208495	21.0121	0.398464
			-0.0433327	21.9575	0.747364	-0.408096	18.7121	0.323247
			0.221528	17.9009	0.831979	0.775615	17.1762	0.261101
			-0.843272	23.5264	0.0883285	-0.745875	17.2742	0.139549
			1.01314	16.2335	0.132998	0.775615	17.1762	0.261101
			-0.10012	19.8574	0.620145	0.561429	21.3777	0.13648
			-0.879917	17.011	0.0988032	0.664494	20.0916	0.123313
			-0.134089	22.1123	0.535067	0.203507	19.7856	0.79727
			0.395159	23.5181	0.660633	-1.23867	18.3227	0.0102315
			0.0712345	20.838	0.937826	0.775615	17.1762	0.261101
			0.710846	21.7204	0.0553506	-0.730753	17.7537	0.152207
			0.0213194	22.0155	0.87335	0.285989	17.6887	0.750279
			0.0361137	18.1849	0.905364	-0.733951	23.1496	0.129751
			-0.767266	25.8045	0.115779	0.220143	22.3299	0.771903
			0.670583	22.8396	0.273736	-0.119859	25.7044	0.65106
			0.129739	21.8053	0.856499	-0.321457	18.8441	0.391324
			-0.0812145	21.5101	0.635899	0.0288289	21.0198	0.923907
			-0.305999	20.9168	0.252027	0.0546253	19.9336	0.919339
			0.0860199	20.3704	0.969834	0.00624466	18.8298	0.85015
			-0.347337	18.8726	0.378826	-1.22747	17.7589	0.0184483
			0.205822	22.9236	0.89513	-0.468433	19.7423	0.173227
			0.00247384	21.7324	0.834199	-0.485679	18.4398	0.263461
			0.526417	27.8296	0.50528	1.93734	15.7172	0.00232449
			0.132582	20.3739	0.866353	0.35127	20.0899	0.483415
			0.59095	17.6143	0.402826	1.17432	20.3058	0.0028992
			0.387415	20.9714	0.282646	0.275321	20.6225	0.496811
			0.0475317	26.7387	0.870841	0.335579	23.4588	0.736927
			-0.0468409	22.5499	0.708345	0.417263	20.8797	0.242241
			0.579912	21.0011	0.101577	-0.0242763	18.1999	0.812381
			0.181435	20.4282	0.761281	0.20528	19.6667	0.796921
			0.0481385	18.7383	0.915129	0.122324	19.7919	0.949015
			0.768537	22.1616	0.0841226	-0.14945	23.9506	0.614612
			0.0213705	23.235	0.835333	-0.355494	26.4484	0.389736
			0.191984	22.2111	0.79421	-0.0523062	20.0594	0.72319
			-0.089185	21.8286	0.617904	-0.385203	19.6377	0.265308
			0.0443174	22.5384	0.861936	0.0565321	18.4949	0.919558
			-0.0164274	21.336	0.749845	1.5093	18.083	0.00764839
			0.128427	22.2909	0.937676	0.107693	18.6326	0.988029
			-0.15453	26.7905	0.608445	-0.417615	20.7256	0.137837
			0.797602	16.3977	0.250804	0.232428	18.0416	0.799483
			-0.201302	19.9132	0.459214	2.0223	17.8979	0.000421713
			0.00226058	16.3744	0.855882	-0.313157	21.4857	0.218848
			0.600861	23.8221	0.426589	-0.34137	18.7666	0.390583
			-0.403468	19.3874	0.284319	0.258729	21.4647	0.566171
			-0.193171	21.1311	0.423077	0.228907	20.8709	0.566946
			1.23253	31.5044	0.0589908	0.514497	19.8281	0.296548
			0.950864	18.1684	0.100948	-0.334664	17.9865	0.41489
			0.568615	19.521	0.262495	0.116275	21.7054	0.895705
			-0.0261109	21.2586	0.734819	0.0297092	22.7162	0.815214
			-0.096791	22.7154	0.611313	0.601374	19.5358	0.238845
			-0.168382	18.5738	0.585171	-0.171736	24.1957	0.587769
			-0.370824	18.4452	0.361292	-0.141103	20.3244	0.555343
			0.222735	17.4847	0.849905	-0.182152	17.5304	0.610462
			0.26607	21.9149	0.598206	-0.40429	19.2892	0.291117
			0.468861	20.4672	0.247968	-0.198083	18.6172	0.545186
			-0.364024	17.4475	0.409601	-1.17163	17.3298	0.0262915
			-0.31963	18.9473	0.418183	0.504049	20.1576	0.25033
			0.560553	18.7724	0.361616	-0.545614	18.907	0.206925
			0.370719	18.552	0.600995	-0.256841	24.12	0.490597
			0.431243	20.433	0.307999	1.06314	25.3308	0.110691
			-0.189296	22.4993	0.485666	1.82139	17.618	0.00268547
			0.180225	18.3427	0.878459	-0.0505732	18.7194	0.760504
			0.146011	26.6269	0.993741	-0.550652	17.9347	0.235801
			-0.021248	19.1439	0.801841	0.379707	18.875	0.56332
			-0.308757	20.3879	0.284036	-0.268353	18.1991	0.474283
			0.386739	22.5133	0.557564	0.545329	20.9568	0.118141
			-0.65352	17.3222	0.184305	0.0778277	22.0639	0.979364
			0.56127	17.9803	0.388662	-0.114002	17.7352	0.717569
			0.709325	23.4515	0.325727	0.560853	18.344	0.379468
			0.138709	23.1625	0.996176	0.228907	20.8709	0.566946
			-0.0856186	21.8643	0.638863	-0.406967	19.9687	0.202389
			-0.052105	18.868	0.761813	-0.619946	27.315	0.187578
			-0.0660219	21.5879	0.66867	-0.112036	19.5764	0.638268
			0.157942	20.7985	0.724238	-0.360543	18.4833	0.351862
			0.494704	21.3407	0.198795	-0.355494	26.4484	0.389736
			0.849766	17.0641	0.219218	-0.375271	19.6342	0.284778
			0.499094	18.7299	0.445739	0.247265	22.5745	0.78571
			-0.0836309	24.0962	0.696839	-0.561447	21.5063	0.0476915
			0.174167	18.426	0.893693	0.775615	17.1762	0.261101
			0.569031	23.9402	0.459328	0.775615	17.1762	0.261101
			0.0508951	23.4535	0.875426	0.221737	15.7025	0.850848
			-0.162614	19.4278	0.566443	-0.390866	17.8736	0.364023
			0.362598	22.1055	0.463469	0.0214409	18.4592	0.867804
			0.213231	24.5568	0.901172	-0.498088	19.7571	0.146715
			0.0303166	18.4597	0.878426	0.336895	18.1056	0.650359
			-0.228394	20.6628	0.373286	-0.406967	19.9687	0.202389
			0.424558	20.6251	0.25999	-0.908245	16.7276	0.0992196
			-0.0160709	20.9195	0.812508	0.553094	18.1394	0.389681
			0.162195	19.1945	0.894045	0.693026	18.1009	0.261777
			0.445205	21.079	0.219401	-0.821981	26.8568	0.0954282
			0.0255307	18.0181	0.887624	-1.37675	18.2716	0.00330243
			0.598789	20.9469	0.0833828	0.264344	21.7151	0.555226
			-0.456486	19.6802	0.190168	0.956891	20.5161	0.00636856
			0.0478699	19.3144	0.919117	-0.666556	21.0717	0.0190075
			-0.557549	22.708	0.132568	0.440781	20.3044	0.320854
			0.131471	24.3973	0.986182	0.232428	18.0416	0.799483
			0.033056	19.0839	0.895599	-0.955986	17.6757	0.0618525
			0.242618	16.5707	0.824639	-0.192432	20.991	0.428966
			0.356202	26.1868	0.710178	-0.355494	26.4484	0.389736
			-0.688504	17.7572	0.168782	-0.186661	21.5722	0.423758
			-0.179251	21.1734	0.435236	0.701669	18.7213	0.248119
			0.168662	21.1212	0.732762	0.207535	17.889	0.852026
			0.138286	23.033	0.99025	0.338555	17.5201	0.701271
			0.0225122	22.4794	0.834182	-0.0234539	20.4136	0.786729
			0.620541	18.7705	0.310908	0.430787	19.1387	0.49302
			-0.00242974	21.1241	0.841569	-1.95727	20.7123	1.28041e-10
			0.555742	24.1373	0.473401	-0.403716	17.5612	0.371325
			-0.399276	19.7869	0.222111	0.629062	19.422	0.230655
			0.113483	21.4159	0.91173	0.0888368	19.0014	0.996952
			-0.0559749	25.003	0.732556	-0.282832	17.4525	0.493164
			0.0552542	21.3232	0.927188	-1.76354	17.5389	0.00118054
			0.0787716	17.4568	0.953292	0.117238	17.9243	0.978513
			0.992484	25.7609	0.140801	0.0706493	17.6729	0.965622
			0.45508	19.7296	0.394954	0.0650566	19.4534	0.958243
			0.0308069	20.5206	0.93257	-1.95727	20.7123	1.28041e-10
			-0.0384001	24.2221	0.755564	0.128427	22.2078	0.921822
			-0.369059	20.6578	0.181988	-1.95727	20.7123	1.28041e-10
			0.0766226	22.8643	0.906924	-0.133342	25.2459	0.634342
			-0.780753	17.9426	0.108906	-0.0375961	20.3256	0.756195
			0.0744391	17.1759	0.941115	0.31028	18.8596	0.673111
			0.325802	19.43	0.604515	-0.279463	22.3176	0.353142
			-0.597712	26.3134	0.200792	1.22724	17.4048	0.0523294
			0.525469	19.0481	0.367865	-0.282239	20.1749	0.342262
			0.330715	20.2245	0.482919	-0.598971	18.3896	0.18097
			-0.200155	22.4227	0.461051	0.432672	20.9762	0.227437
			0.221592	17.9124	0.826468	0.136816	17.6755	0.955536
			-0.677656	18.2323	0.135601	-0.597712	26.3134	0.200792
			-0.183842	19.9379	0.484264	0.0363133	19.9827	0.879107
			0.0759406	21.2306	0.993423	0.49073	17.0682	0.527874
			-0.767912	19.1323	0.0707555	0.289963	18.8689	0.697687
			0.506639	21.0844	0.149448	-0.114711	21.6239	0.565501
			-0.416378	21.9479	0.180499	-1.23351	26.7504	0.0173291
			-0.108565	24.8634	0.665201	-0.0708595	23.1808	0.713255
			0.109312	23.0314	0.948608	-0.00411183	18.7162	0.831735
			0.0837848	22.8369	0.912406	1.43389	20.6144	2.1154e-05
			-0.443411	29.9016	0.311417	-0.182152	17.5304	0.610462
			0.766615	24.9326	0.279294	-0.366589	17.4855	0.406123
			0.385968	17.6726	0.618745	0.228907	20.8709	0.566946
			0.304417	22.4918	0.684057	-0.719934	19.4205	0.0694689
			0.0253459	17.3192	0.873816	0.564511	22.8965	0.397641
			-0.0161768	22.9521	0.76656	0.0797665	17.6303	0.958363
			0.0994646	23.9898	0.942035	-0.580458	18.15	0.187813
			0.971607	23.9775	0.150808	-0.548818	19.9579	0.105588
			0.809621	17.308	0.233642	0.126548	18.8335	0.953272
			-0.660651	19.7989	0.0616021	0.931473	22.4705	0.0525618
			-0.491884	23.2699	0.273016	0.15832	20.7152	0.718859
			0.607075	20.58	0.0927677	0.0120046	17.7719	0.866512
			-0.051897	21.2102	0.697485	-0.302698	16.4376	0.493461
			0.126548	18.8335	0.953272	-0.778872	19.9698	0.0259101
			1.00839	17.8559	0.104926	0.192884	21.0877	0.663176
			0.226432	19.9931	0.738478	0.115753	20.8269	0.827738
			0.222446	20.0097	0.746802	0.0441105	15.9369	0.921674
			-0.0851478	24.5836	0.694899	0.630147	18.1102	0.304841
			0.667848	19.0179	0.241502	-0.964945	21.5057	0.00117244
			1.25396	16.6102	0.0631874	0.228907	20.8709	0.566946
			0.825508	18.7407	0.165026	0.597629	21.5784	0.0991516
			-0.119859	25.7044	0.65106	1.63536	18.1835	0.0025512
			0.213902	17.2389	0.868071	0.0130827	22.9468	0.808567
			0.18592	21.5978	0.723138	0.461047	19.632	0.405978
			-0.0554767	24.5097	0.733205	-0.46624	20.3839	0.135708
			0.456596	26.6423	0.585502	-0.00289006	21.4455	0.794793
			0.026516	19.6015	0.878861	-0.287755	19.9034	0.34152
			0.896623	18.6272	0.111301	0.560853	18.344	0.379468
			-0.152373	22.4323	0.533159	0.775615	17.1762	0.261101
			-0.116004	20.2049	0.625105	-0.299714	19.5358	0.367396
			0.278883	22.7328	0.761411	0.0353552	19.4138	0.909068
			0.692551	19.7868	0.145097	0.0744391	17.1759	0.941115
			0.271654	25.8488	0.821753	0.354459	22.0559	0.466668
			0.232393	23.1563	0.874974	-0.17222	21.986	0.499517
			0.321759	21.1313	0.422222	-0.0523062	20.0594	0.72319
			1.0075	23.7103	0.133924	-0.282239	20.1749	0.342262
			0.574667	17.0245	0.438742	-0.0825982	21.2403	0.607121
			-0.200817	18.9765	0.562113	0.316541	18.1778	0.670959
			0.195864	22.6854	0.890898	0.775615	17.1762	0.261101
			-0.385203	19.6377	0.265308	-0.406967	19.9687	0.202389
			0.14458	20.7362	0.755069	-1.49721	16.5157	0.00678258
			-0.0303991	17.6951	0.824681	0.91327	20.462	0.0136021
			0.03184	16.2303	0.89945	-0.733951	23.1496	0.129751
			-0.464328	21.0326	0.0989912	-1.0569	23.0665	0.032218
			-0.215086	21.2855	0.345624	0.0532214	18.9999	0.93586
			0.600831	25.4972	0.42662	-0.448749	21.7172	0.110406
			-0.355554	22.575	0.288744	-0.222054	19.4314	0.478745
			-0.770752	18.7764	0.0842635	0.0165216	19.8592	0.840309
			-0.245316	22.0725	0.366092	0.49073	17.0682	0.527874
			0.209514	22.4603	0.805995	-0.355494	26.4484	0.389736
			0.366943	18.4034	0.614596	0.21548	18.8541	0.820924
			0.849635	18.6152	0.135406	0.0628367	19.3049	0.945161
			0.505837	18.7271	0.439034	0.011513	19.4002	0.869927
			0.260696	22.2302	0.668079	-0.0461799	18.1989	0.776986
			0.405961	23.2933	0.647143	-0.313157	21.4857	0.218848
			0.473798	20.3444	0.278216	-0.35838	23.0449	0.369153
			0.256848	22.4035	0.708305	1.85642	20.2359	1.57121e-06
			-0.0189392	18.5228	0.804438	0.108827	16.4894	0.991211
			0.244821	20.816	0.528369	1.07522	18.5637	0.0575858
			0.220236	19.4507	0.777287	0.126174	19.1554	0.956514
			-0.42531	17.0051	0.377294	-0.103339	22.9941	0.660711
			-0.0530615	18.6711	0.762713	0.960452	22.3105	0.0366199
			0.240281	17.6168	0.818451	0.523691	22.2451	0.274215
			0.0226382	17.1354	0.870732	-0.183214	20.3873	0.474735
			0.339757	20.4632	0.430627	0.314723	20.1521	0.518695
			0.0183586	19.2786	0.870285	-0.0982003	18.1305	0.701037
			-0.0236465	19.603	0.789584	0.386739	22.5133	0.557564
			0.5684	22.756	0.355871	-0.942822	17.5974	0.0651289
			0.633196	23.1362	0.394767	0.570307	18.3435	0.369763
			0.260725	18.222	0.757606	0.126174	19.1554	0.956514
			0.331716	17.5804	0.711118	0.283912	21.8923	0.559001
			0.350888	21.6028	0.38688	0.406812	22.8218	0.577062
			0.220143	22.3299	0.771903	-0.451811	29.0477	0.304519
			-0.0836169	19.9993	0.655542	0.600101	17.1077	0.406621
			0.8801	19.6058	0.0800757	0.551518	19.0101	0.339184
			-0.746753	18.0842	0.107604	0.300112	17.2548	0.754792
			-0.498641	18.9475	0.238895	-0.326199	16.6591	0.476873
			0.416853	21.5695	0.276514	-0.237797	18.0008	0.523543
			0.231419	21.1619	0.595647	-0.417615	20.7256	0.137837
			0.450358	21.8739	0.287663	0.143102	19.2487	0.921187
			0.523637	17.3752	0.472717	-0.198441	22.396	0.467247
			-0.367757	20.3752	0.223832	1.17432	20.3058	0.0028992
			-0.486867	17.8602	0.288791	0.368983	17.9586	0.627455
			-0.0375961	20.3256	0.756195	-3.32248	24.0748	2.03512e-09
			-0.090379	21.8249	0.615384	0.264344	21.5996	0.550606
			0.109166	18.7037	0.992103	0.228907	20.8709	0.566946
			0.256785	22.5165	0.76356	0.379707	18.875	0.56332
			0.192261	19.1272	0.844681	1.22724	17.4048	0.0523294
			0.971627	19.215	0.0641409	-1.4539	20.2285	4.26067e-05
			0.245789	20.9364	0.55776	0.429531	17.9027	0.553269
			0.533151	17.3268	0.473237	-1.37675	18.2716	0.00330243
			0.0967344	21.5631	0.928317	0.258729	21.4647	0.566171
			0.376935	19.305	0.554105	-0.355494	26.4484	0.389736
			-0.0465569	21.813	0.722237	-0.0471858	24.7092	0.744034
			0.338143	18.6328	0.630247	-0.0960205	18.0743	0.706743
			0.00373262	20.3445	0.85404	0.0158808	23.1012	0.822284
			0.601374	19.5358	0.238845	-0.291327	18.4542	0.443855
			0.385572	27.4256	0.672698	0.228096	21.4386	0.644543
			-0.0708595	23.1808	0.713255	-0.0669692	17.6596	0.775563
			0.467397	18.6689	0.484271	-0.291327	18.4542	0.443855
			0.205352	22.0995	0.758906	0.330473	19.6928	0.580747
			0.150146	22.0986	0.877358	-0.0220812	24.3776	0.777125
			0.144806	18.1673	0.937641	-0.485679	18.4398	0.263461
			1.05102	25.3264	0.115461	0.0459685	20.573	0.967878
			0.157432	23.3422	0.977972	-0.322358	17.6328	0.446546
			-0.471342	22.6489	0.18768	0.140059	22.2291	0.905797
			0.601858	21.4863	0.0984276	0.508557	17.9862	0.445069
			-0.495302	18.6042	0.227869	0.264396	21.2683	0.569416
			0.273534	25.6249	0.819222	1.17432	20.3058	0.0028992
			-0.336274	16.0376	0.464525	0.120148	19.3942	0.942121
			0.425848	16.5685	0.598116	-0.561447	21.6775	0.0531066
			-0.129064	19.9909	0.566311	-0.294352	18.4968	0.425656
			-0.0325734	21.3005	0.707612	-0.263426	19.9976	0.372139
			-0.15298	19.0167	0.609367	-0.651014	17.6706	0.180289
			0.139017	20.6185	0.796024	0.314051	18.7444	0.685297
			0.413	19.6279	0.472876	0.106823	18.2895	0.995596
			0.655682	23.894	0.373509	0.727918	23.1316	0.310136
			0.3137	17.5002	0.731989	0.13766	26.783	0.994728
			-0.148092	20.2693	0.546995	-0.277655	18.8047	0.445647
			0.0559458	18.9863	0.964259	0.0248339	21.7334	0.888257
			0.821292	26.0105	0.23938	1.19469	18.5002	0.0313723
			-0.360683	21.1648	0.182396	0.0579944	21.8839	0.953719
			0.381046	24.4067	0.678425	-0.224336	20.1587	0.42927
			-0.205989	18.7338	0.552393	-0.463936	15.9901	0.346667
			-0.0598787	21.4217	0.66276	-0.417615	20.7256	0.137837
			0.483077	22.0029	0.284683	0.275342	18.3882	0.741185
			0.103809	19.159	0.994186	0.256394	17.2906	0.811623
			0.119215	16.2297	0.986205	0.775615	17.1762	0.261101
			-0.522436	25.3962	0.250548	0.107823	21.4054	0.924569
			-0.707334	16.2983	0.178923	-0.264354	18.376	0.47851
			0.664227	21.9642	0.115981	-0.490509	19.2499	0.213471
			0.189191	20.8567	0.652614	-0.360155	26.0387	0.385305
			-0.349219	16.8244	0.446699	0.235708	23.8284	0.870455
			-0.328009	26.4323	0.416488	-0.537866	19.0662	0.190722
			-0.201487	20.3741	0.454138	0.701669	18.7213	0.248119
			0.402628	18.5358	0.567928	0.506347	19.4777	0.352769
			-0.00884112	19.0391	0.826579	0.385912	20.2276	0.395378
			0.51333	17.3647	0.488353	-0.564506	15.618	0.263878
			-0.232903	17.6155	0.546974	0.316541	18.1778	0.670959
			0.548953	18.8331	0.357509	0.707018	17.6119	0.299778
			-0.145234	19.6715	0.568747	-0.0960205	18.0743	0.706743
			0.714907	18.7699	0.234007	0.413789	23.2101	0.63744
			-0.293218	19.8192	0.323781	-1.12782	17.7363	0.0316257
			-0.0395722	17.8655	0.789659	0.48275	22.5463	0.422485
			-0.014915	21.2951	0.753819	-0.244315	20.4736	0.365588
			-0.0771261	18.0663	0.727344	-3.21099	19.5781	4.10783e-14
			0.508557	17.9862	0.445069	-0.918221	19.3173	0.0313099
			-0.258066	22.3152	0.3808	0.775615	17.1762	0.261101
			0.76572	18.1846	0.189608	-0.192599	20.5557	0.44203
			-0.78414	25.6581	0.109168
			-0.0233432	20.9483	0.815702
			0.433579	20.6782	0.217826
			0.267098	18.8252	0.733455
			-0.0429415	18.0674	0.778801
			-0.406967	19.9687	0.202389
			-0.520273	16.351	0.294755
			-0.0966506	21.9093	0.617133
			0.511091	21.4226	0.173015
			0.229999	18.4935	0.80841
			0.289509	20.6858	0.441568
			0.162209	17.2257	0.938728
			0.108827	16.4894	0.991211
			0.887277	24.8127	0.196796
			0.368113	18.3376	0.607397
			0.0895877	20.8332	0.890445
			0.289788	18.3027	0.711054
			-0.155124	21.17	0.489125
			0.0348272	22.9478	0.843109
			-0.006042	28.0189	0.798484
			0.222464	22.4738	0.805938
			0.34853	21.4487	0.396612
			0.924426	16.7259	0.190592
			0.382422	19.9519	0.472927
			0.441945	20.6346	0.226178
			0.643958	25.8322	0.384504
			-0.0982003	18.1305	0.701037
			0.456594	17.0832	0.562974
			0.186616	19.563	0.820226
			0.732966	20.3166	0.0743777
			-0.945533	17.8839	0.0549554
			-0.422891	17.7261	0.373874
			-0.283279	19.2191	0.42505
			-0.56428	20.3169	0.0836157
			0.217068	22.6618	0.855109
			0.0967797	19.1514	0.996851
			-0.498088	19.7571	0.146715
			-0.271164	20.3564	0.352813
			-0.256022	21.1981	0.299084
			0.207379	18.1711	0.833823
			-0.00740903	21.1469	0.81716
			0.210229	18.8305	0.826442
			-0.318553	19.7492	0.314276
			0.266218	23.6977	0.829078
			0.498093	22.7947	0.45116
			0.43572	19.4988	0.427366
			-0.0188483	17.0629	0.824939
			-0.174566	24.4727	0.5844
			-0.0894156	16.777	0.746499
			-0.298402	26.4093	0.446484
			-0.060065	16.6738	0.780252
			0.141257	23.0827	0.997906
			-0.273526	21.6992	0.287358
			-0.314803	25.7086	0.429718
			0.115399	20.2163	0.90151
			0.09902	20.4799	0.93053
			0.420592	18.7809	0.519447
			-0.167514	20.5665	0.488843
			-0.206763	24.4014	0.546713
			0.101915	20.0634	0.970097
			0.213478	22.2393	0.757895
			-0.0300121	20.912	0.791612
			0.454509	19.3428	0.441275
			0.606359	19.0962	0.300346
			0.00153396	21.8513	0.834002
			-0.316415	18.2242	0.425962
			-0.59838	18.9687	0.161581
			0.176083	19.0498	0.860787
			-0.0485605	20.8827	0.753439
			-0.671838	26.6994	0.159254
			0.793443	19.0454	0.151096
			0.150211	20.8484	0.743827
			-0.205466	19.2168	0.525023
			0.452647	18.4019	0.503779
			0.121521	20.2862	0.894318
			-0.292856	18.2046	0.451346
			0.876046	24.5999	0.203623
			0.00130176	20.7863	0.899258
			-0.23199	28.899	0.518052
			0.174393	23.1556	0.954574
			0.271282	20.7035	0.482791
			0.425357	18.6481	0.536768
			0.35685	15.9287	0.674213
			0.305132	18.7814	0.681246
			0.507204	24.0906	0.526765
			0.0824854	18.7375	0.967652
			0.0162774	20.5578	0.897456
			0.605062	22.6941	0.311022
			0.606511	19.5401	0.22565
			0.264344	21.7151	0.555226
			0.273678	20.9542	0.480767
			-0.288824	20.4154	0.303129
			0.223162	18.4291	0.818634
			0.2212	17.9418	0.832323
			-0.151292	25.1468	0.612372
			0.336945	23.3931	0.735146
			0.399868	23.2512	0.654739
			0.259249	19.7523	0.707532
			0.000356085	21.8719	0.822731
			0.0969101	18.8372	0.999716
[truncated: 1,026 more rows]
